# Supplementary material for: Benchmarking Swaths of Intermolecular Interaction Components with Symmetry-Adapted Perturbation Theory
Source: J Chem Theory Comput. 2023 Dec 20;20(1):30–48. doi: 10.1021/acs.jctc.3c00801 (PMC10782453; doi:10.1021/acs.jctc.3c00801)
Supplement: Supplementary file 1 — ct3c00801_si_001.zip [file ct3c00801_si_001.zip]

Archive with 22 entries (22 files):
- AHX_FCl.xls
- AHX_NO.xls
- AHX_PBr.xls
- AHX_SI.xls
- Chalcogen_bonds.xls
- CHN.xls
- CHO.xls
- Disp_Halogen.xls
- Disp_HBCNO.xls
- Disp_NobleGas.xls
- Disp_PiPi.xls
- Disp_PS.xls
- Fit_dat_ex_abbrevs.txt
- Halogen_bonds.xls
- IHB_Anion.xls
- IHB_Cation.xls
- NHN.xls
- NHO.xls
- noHB+Mix.xls
- OHN.xls
- OHO.xls
- Pnictogen_bonds.xls
