# Supplementary material for: Benchmarking Swaths of Intermolecular Interaction Components with Symmetry-Adapted Perturbation Theory
Source: J Chem Theory Comput. 2023 Dec 20;20(1):30–48. doi: 10.1021/acs.jctc.3c00801 (PMC10782453; doi:10.1021/acs.jctc.3c00801)
Supplement: Supplementary file 1 — ct3c00801_si_001.zip [file ct3c00801_si_001.zip › AHX_FCl.xls]

## Sheet: AHX_FCl
Dimer	A_bm/pbe0ac	A_bm/b3lypac	B_bm/pbe0ac	B_bm/b3lypac	fit_RMSE_bm/pbe0ac	fit_RMSE_bm/b3lypac	A_mie/pbe0ac	A_mie/b3lypac	n_mie/pbe0ac	n_mie/b3lypac	fit_RMSE_mie/pbe0ac	fit_RMSE_mie/b3lypac	A_lj/pbe0ac	A_lj/b3lypac	fit_RMSE_lj/pbe0ac	fit_RMSE_lj/b3lypac
6.29_hydrogeniodide-Cl2	5.77963e+06	5.76516e+06	-3.15	-3.14	0.13	0.14	3.22177e+08	3.3805e+08	12	12	0.49	0.54	3.22177e+08	3.3805e+08	0.49	0.54
6.22_hydrogenchloride-methylchloride	1.91176e+06	1.87588e+06	-3.14	-3.12	0.28	0.3	9.16232e+06	9.55331e+06	10	10	1	1.01	8.95014e+07	9.33042e+07	5.77	6.21
5.33_hydrogenfluoride-tetraFmethane	6.28247e+07	5.80304e+07	-4.11	-4.07	0.05	0.07	2.74497e+09	2.87761e+09	14.5	14.5	0.25	0.28	121119838	1.27006e+08	2.37	2.37
5.37_hydrogenbromide-hydrogenfluoride	4.34244e+06	4.53258e+06	-3.55	-3.55	0.07	0.08	3.22429e+07	3.37626e+07	11.5	11.5	0.42	0.45	5.72783e+07	5.99779e+07	0.95	1
6.17_hydrogenfluoride-methylchloride	746550	738469	-3.31	-3.3	0.2	0.22	732983	759418	9	9	1.04	1.02	1.38698e+07	1.43666e+07	9.5	10.02
6.05_aceticacid-Cl2	3.00296e+07	2.91937e+07	-2.97	-2.95	0.21	0.19	4.22637e+08	4.40818e+08	10.5	10.5	6.85	6.87	1	1	139.61	145.6
5.19_aceticacid-methylfluoride	2.91781e+07	2.54458e+07	-3.56	-3.51	0.14	0.23	7.10514e+08	3.95165e+08	12.5	12	0.71	1.42	3.81962e+08	3.95165e+08	1.81	1.42
5.14_ammonia-methylfluoride	1.04931e+06	1.04694e+06	-3.4	-3.39	0.05	0.07	2.27208e+06	2.32626e+06	10	10	0.48	0.51	1.85544e+07	1.89953e+07	3.65	3.79
5.35_hydrogenchloride-methylfluoride	5.56109e+06	5.55597e+06	-3.56	-3.55	0.21	0.24	3.95367e+07	2.35226e+07	11.5	11	0.93	0.93	6.95206e+07	7.27852e+07	1.97	2.18
5.08_methylcyanate-phosphineF2	1.24192e+06	1.25193e+06	-2.7	-2.69	0.07	0.08	1.45205e+07	1.51086e+07	9.5	9.5	0.74	0.69	1	1	77.42	80.55
5.17_Nmethylacetamide-methylfluoride	8.84654e+06	8.39119e+06	-3.43	-3.41	0.03	0.02	1.79937e+08	1.8693e+08	12	12	0.37	0.5	1.79937e+08	1.8693e+08	0.37	0.5
5.34_hydrogenchloride-hydrogenfluoride	2.62228e+06	2.70547e+06	-3.62	-3.62	0.17	0.19	8.77015e+06	9.14993e+06	11	11	0.63	0.67	2.56494e+07	26759709	2.17	2.28
5.11_thioacetone-phosphineF2	3.94357e+06	3.93515e+06	-2.62	-2.61	0.12	0.11	2.32761e+08	2.42365e+08	10.5	10.5	0.55	0.65	1.80718e+09	1.88161e+09	5.67	6.07
5.28_sulfane-methylfluoride	2.74097e+06	2.82937e+06	-3.35	-3.35	0.07	0.07	2.17432e+07	2.27442e+07	11	11	0.43	0.45	7.00208e+07	7.32431e+07	1.53	1.62
5.25_phosphoricacid-phosphineF2	5.24532e+07	5.12341e+07	-3.52	-3.5	0.05	0.04	5.47414e+09	5.71819e+09	13.5	13.5	0.94	1.15	7.68609e+08	8.02937e+08	3.43	3.39
5.12_trimethylphosphite-phosphineF2	4.83522e+06	4.7584e+06	-2.77	-2.76	0.15	0.12	1.54605e+08	1.59486e+08	10.5	10.5	0.8	1	1	1	150.9	155.66
5.39_hydrogeniodide-F2	2.58769e+07	2.66562e+07	-3.65	-3.64	0.03	0.02	3.21044e+09	3.37777e+09	14	14	0.24	0.24	1	1	14.56	15.32
5.15_methylamine-methylfluoride	2.77521e+06	2.72311e+06	-3.55	-3.53	0.04	0.02	1.16825e+07	1.19655e+07	11	11	0.43	0.5	3.49974e+07	3.58433e+07	2.07	2.21
5.07_methanethiol-phosphineF2	768725	756212	-2.67	-2.65	0.06	0.06	5.32942e+06	5.52211e+06	9	9	1.15	1.37	1.7739e+08	1.8376e+08	13.77	14.52
6.24_hydrogenchloride-S2Cl2	2.05732e+07	1.97929e+07	-3.49	-3.47	0.05	0.05	6.36904e+08	6.65893e+08	12.5	12.5	0.53	0.48	3.37974e+08	3.53372e+08	1.47	1.36
6.31_hydrogeniodide-PCl3	3.94082e+06	3.91248e+06	-3.04	-3.02	0.07	0.07	1.74478e+08	1.83777e+08	11.5	11.5	0.44	0.54	1	1	49.69	52.34
5.16_Nmethylacetamide-F2	1.96214e+07	1.96307e+07	-3.65	-3.64	0.01	0.01	2.40336e+09	3.51083e+08	14	12.5	0.14	0.84	1.71862e+08	1.81353e+08	1.12	1.15
5.06_methanethiol-methylfluoride	1.52024e+06	1.53922e+06	-3.3	-3.29	0.15	0.16	7.92526e+06	8.27321e+06	10.5	10.5	0.24	0.22	4.43472e+07	4.62915e+07	1.74	1.86
39_methanolfluoromethane	1.72784e+07	1.72032e+07	-3.76	-3.75	0.1	0.11	3.85106e+08	2.20565e+08	13	12.5	0.54	0.61	1.15454e+08	1.20727e+08	1.32	1.31
6.21_hydrogenchloride-hydrogenchloride	2.51849e+06	2.50432e+06	-3.23	-3.22	0.15	0.16	2.95791e+07	3.08655e+07	11	11	0.62	0.7	9.67479e+07	1.00949e+08	2.14	2.32
5.09_nitromethane-phosphineF2	5.22928e+06	5.14803e+06	-3.32	-3.3	0.01	0.02	4.60987e+07	4.78174e+07	11	11	0.86	0.79	1.52251e+08	1.57916e+08	1.99	2.2
6.27_hydrogenbromide-PCl3	5.94562e+06	5.83024e+06	-3.3	-3.28	0.12	0.12	1.03982e+08	1.09419e+08	11.5	11.5	0.45	0.38	1.93759e+08	2.03881e+08	0.56	0.71
6.11_methanol-PCl3	1.89527e+06	1.86402e+06	-3.28	-3.26	0.33	0.35	1.04912e+07	1.1021e+07	10.5	10.5	0.33	0.23	5.9415e+07	6.24078e+07	2.06	2.28
6.28_hydrogenbromide-S2Cl2	9.67918e+06	9.45468e+06	-3.44	-3.42	0.22	0.22	1.93669e+08	2.0383e+08	12	12	0.2	0.19	1.93669e+08	2.0383e+08	0.2	0.19
5.10_phosphaalkene-phosphineF2	2.95596e+06	2.9221e+06	-3.05	-3.04	0.34	0.35	3.44498e+07	1.97461e+07	10.5	10	1	0.89	2.04788e+08	2.12976e+08	6.36	6.81
6.10_methanol-methylchloride	1.92056e+06	1.90625e+06	-3.29	-3.27	0.09	0.1	5.823e+06	6.07474e+06	10	10	1	0.95	5.31682e+07	5.54584e+07	4.75	5.1
6.03_ethyne-S2Cl2	4.94652e+06	4.75981e+06	-3.32	-3.3	0.17	0.18	1.48643e+08	1.55413e+08	12	12	0.25	0.36	1.48643e+08	1.55413e+08	0.25	0.36
6.09_aceticacid-S2Cl2	2.79114e+11	2.52707e+11	-4.63	-4.6	0.38	0.38	2.079e+09	2.18566e+09	11	11	14	14.53	1	1	67.23	70.64
6.19_hydrogenfluoride-S2Cl2	9.41384e+07	9.00332e+07	-4.41	-4.38	0.19	0.2	2.58657e+08	2.68904e+08	13	13	2.25	2.19	8.11686e+07	8.43897e+07	4.1	4.11
6.32_hydrogeniodide-S2Cl2	6.59257e+06	6.54615e+06	-3.16	-3.14	0.2	0.21	1.87979e+08	1.98139e+08	11.5	11.5	0.47	0.39	3.58724e+08	3.78101e+08	0.48	0.61
5.31_hydrogenfluoride-methylfluoride	2844877	2.42905e+06	-3.86	-3.79	0.12	0.21	2.80859e+06	1.78524e+06	10.5	10	0.87	1.05	1.19182e+07	1.22811e+07	5.24	6.06
6.02_ethyne-PCl3	1.63531e+06	1.59941e+06	-2.95	-2.94	0.07	0.08	5.13561e+07	5.38478e+07	11	11	0.22	0.28	1.84413e+08	1.93342e+08	1.24	1.39
5.30_hydrogenfluoride-hydrogenfluoride	825134	750749	-3.86	-3.8	0.1	0.17	319954	330233	9.5	9.5	0.76	1.06	2.74099e+06	2.82764e+06	7.14	7.75
6.30_hydrogeniodide-methylchloride	4.074e+06	4.04709e+06	-3.01	-2.99	0.27	0.3	1.05606e+08	1.10577e+08	11	11	0.88	0.97	3.74362e+08	3.91956e+08	2.97	3.26
5.13_acetamide-phosphineF2	1.48338e+07	1.45397e+07	-3.05	-3.03	0.07	0.12	6.42936e+08	6.66383e+08	11.5	11.5	1.46	1.79	1	1	185.03	191.78
6.20_hydrogenchloride-Cl2	6.06925e+06	5.94984e+06	-3.39	-3.37	0.13	0.14	1.40995e+08	1.47553e+08	12	12	0.51	0.58	1.40995e+08	1.47553e+08	0.51	0.58
6.12_water-methylchloride	651785	654663	-3.22	-3.21	0.2	0.21	1.36674e+06	849004	9.5	9	1.06	1.12	1.74063e+07	1.80518e+07	7.15	7.51
6.16_hydrogenfluoride-hydrogenchloride	709850	708785	-3.34	-3.32	0.19	0.21	1.08361e+06	1.12282e+06	9.5	9.5	0.76	0.82	1.33462e+07	1.38269e+07	6.05	6.36
5.02_dimethylsulfone-phosphineF2	1.58546e+07	1.55687e+07	-3.13	-3.12	0.05	0.05	4.95063e+08	5.14424e+08	11.5	11.5	1.38	1.25	1	1	123.13	127.94
6.23_hydrogenchloride-PCl3	6.64246e+06	6.45265e+06	-3.48	-3.45	0.09	0.09	1.14828e+08	1.20555e+08	12	12	0.41	0.54	1.14828e+08	1.20555e+08	0.41	0.54
6.08_aceticacid-PCl3	1.06106e+10	9.85339e+09	-4.09	-4.06	0.28	0.28	5.74583e+08	6.05483e+08	10.5	10.5	9.41	9.79	1	1	49.02	51.63
5.22_methanol-F2	3.23007e+06	3.1711e+06	-3.98	-3.96	0.01	0.01	1.1027e+07	1.16256e+07	12	12	0.19	0.19	1.1027e+07	1.16256e+07	0.19	0.19
6.04_Nmethylacetamide-methylchloride	2.85614e+06	2.83495e+06	-3.02	-3	0.17	0.19	3.79911e+07	3.97084e+07	10.5	10.5	0.86	0.84	2.42376e+08	2.53305e+08	3.46	3.76
6.06_aceticacid-hydrogenchloride	1.34363e+07	1.32809e+07	-3.36	-3.35	0.05	0.05	6.60933e+08	6.90754e+08	12.5	12.5	0.41	0.5	3.47767e+08	1	0.82	60.52
5.05_methane-methylfluoride	1.4195e+06	1.42584e+06	-3.41	-3.4	0.03	0.03	9.34312e+06	9.61205e+06	11	11	0.27	0.27	2.97641e+07	3.06197e+07	0.66	0.7
5.32_hydrogenfluoride-phosphineF2	2.32477e+07	2.30703e+07	-4.02	-4.01	0.02	0.03	1.23325e+08	1.28267e+08	12.5	12.5	0.8	0.76	6.95193e+07	7.23066e+07	1.68	1.66
6.14_phosphineF2-Cl2	4.58499e+07	4.4207e+07	-3.48	-3.46	0.12	0.12	2.78722e+09	2.90691e+09	13	13	1.42	1.36	1	1	49.6	51.73
6.07_aceticacid-methylchloride	4.85825e+07	4.6678e+07	-3.31	-3.29	0.14	0.15	7.16698e+08	7.47543e+08	11.5	11.5	4.28	4.29	1	1	69.43	72.4
6.13_water-PCl3	367352	372289	-3.07	-3.06	0.05	0.05	724518	756682	9	9	0.52	0.54	1.65598e+07	1.7292e+07	5.47	5.78
6.01_ethyne-methylchloride	3.87935e+06	3.84764e+06	-3.17	-3.15	0.15	0.16	1.0729e+08	1.11614e+08	11.5	11.5	0.62	0.69	2.00419e+08	2.0849e+08	1.22	1.35
5.01_dimethylsulfide-phosphineF2	672063	672567	-2.9	-2.89	0.05	0.05	3.87445e+06	4.05292e+06	9.5	9.5	0.5	0.58	6.76992e+07	7.08052e+07	5.7	6.07
6.25_hydrogenbromide-hydrogenchloride	3.81613e+06	3.81749e+06	-3.17	-3.15	0.17	0.18	1.05401e+08	1.10287e+08	11.5	11.5	0.65	0.73	1.96691e+08	2.05802e+08	1.29	1.43
6.15_sulfane-methylchloride	1.54183e+06	1.55344e+06	-3.03	-3.01	0.14	0.16	1.96398e+07	1.12825e+07	10.5	10	0.85	0.89	1.16892e+08	1.21951e+08	3.78	4.03
5.04_ethyne-methylfluoride	1.19474e+07	1.11276e+07	-3.56	-3.53	0.04	0.06	1.56526e+08	3.02433e+08	12	12.5	0.9	0.36	1.56526e+08	1.62234e+08	0.9	0.81
6.18_hydrogenfluoride-PCl3	1.2783e+07	1.24023e+07	-4.01	-3.99	0.12	0.12	6.98657e+07	7.27896e+07	12.5	12.5	0.3	0.38	4.01096e+07	4.17897e+07	0.79	0.7
5.24_methanol-tetraFmethane	9.48032e+06	9.26515e+06	-3.66	-3.64	0.04	0.05	3.03282e+08	3.1794e+08	13	13	0.25	0.29	8.80163e+07	9.22774e+07	0.79	0.77
5.27_phosphineF2-F2	550100	551397	-3.6	-3.59	0.04	0.04	1.11446e+06	1.16217e+06	10.5	10.5	0.27	0.29	5.13736e+06	5.35669e+06	1.15	1.23
5.41_hydrogeniodide-methylfluoride	8.55853e+06	8.78164e+06	-3.34	-3.34	0.15	0.17	2.38347e+08	2.50617e+08	12	12	0.53	0.58	2.38347e+08	2.50617e+08	0.53	0.58
5.38_hydrogenbromide-methylfluoride	6.89809e+06	6.96477e+06	-3.45	-3.43	0.19	0.22	7.23891e+07	7.60423e+07	11.5	11.5	0.65	0.7	1.3107e+08	1.37682e+08	1.25	1.41
5.29_F2-phosphine	1.95065e+07	1.90639e+07	-3.91	-3.89	0.09	0.1	1.46372e+08	1.5256e+08	12.5	12.5	0.53	0.52	8.22667e+07	8.5747e+07	1.33	1.26
5.03_dimethylsulfoxide-phosphineF2	4.15136e+06	4.01008e+06	-2.91	-2.89	0.39	0.47	4.23973e+07	4.39625e+07	10	10	1.65	1.82	1	1	192.19	199.29
5.21_aceticacid-tetraFmethane	3.11109e+07	3.13664e+07	-3.39	-3.38	0.03	0.03	6.94189e+08	7.2457e+08	12	12	1.99	2.03	6.94189e+08	7.2457e+08	1.99	2.03
5.23_methanol-methylfluoride	1.5003e+07	13630019	-3.73	-3.69	0.05	0.07	2.03169e+08	2.10761e+08	12.5	12.5	0.46	0.66	1.12442e+08	1.16651e+08	0.93	0.76
5.40_hydrogeniodide-hydrogenfluoride	7184348	7.62505e+06	-3.49	-3.49	0.05	0.05	1.21167e+08	126957771	12	12	0.42	0.45	1.21167e+08	126957771	0.42	0.45
5.20_aceticacid-phosphineF2	2.36789e+07	2.32969e+07	-3.17	-3.16	0.25	0.31	1.23359e+09	3.47001e+08	12	11	1.17	4.46	1.23359e+09	1	1.17	171.91
40_methanolchloromethane	5.50076e+06	5.39294e+06	-3.32	-3.3	0.14	0.16	8.84613e+07	9.21496e+07	11.5	11.5	0.62	0.65	1.62701e+08	1.69478e+08	1.13	1.29
5.26_water-methylfluoride	1.79592e+06	1.66788e+06	-3.74	-3.7	0.09	0.13	2.51302e+06	1.58385e+06	10.5	10	0.68	0.83	1.10938e+07	1.14896e+07	3.71	4.11
6.26_hydrogenbromide-methylchloride	2.6401e+06	2.60206e+06	-3.06	-3.05	0.33	0.36	2.96685e+07	3.10121e+07	10.5	10.5	1.02	1.15	1.78393e+08	1.8645e+08	4.85	5.26
5.18_aceticacid-F2	1.93978e+07	2.06539e+07	-3.43	-3.44	0.23	0.21	1.44583e+09	1.49792e+09	13	13	0.08	0.11	3.84905e+08	3.98765e+08	1.23	1.31
5.36_hydrogenchloride-tetraFmethane	1.18175e+07	1.18745e+07	-3.61	-3.6	0.05	0.05	8.66176e+08	9.08089e+08	13.5	13.5	0.26	0.28	1.26632e+08	1.32769e+08	0.92	0.93
