# Supplementary material for: Benchmarking Swaths of Intermolecular Interaction Components with Symmetry-Adapted Perturbation Theory
Source: J Chem Theory Comput. 2023 Dec 20;20(1):30–48. doi: 10.1021/acs.jctc.3c00801 (PMC10782453; doi:10.1021/acs.jctc.3c00801)
Supplement: Supplementary file 1 — ct3c00801_si_001.zip [file ct3c00801_si_001.zip › AHX_NO.xls]

## Sheet: AHX_NO
Dimer	A_bm/pbe0ac	A_bm/b3lypac	B_bm/pbe0ac	B_bm/b3lypac	fit_RMSE_bm/pbe0ac	fit_RMSE_bm/b3lypac	A_mie/pbe0ac	A_mie/b3lypac	n_mie/pbe0ac	n_mie/b3lypac	fit_RMSE_mie/pbe0ac	fit_RMSE_mie/b3lypac	A_lj/pbe0ac	A_lj/b3lypac	fit_RMSE_lj/pbe0ac	fit_RMSE_lj/b3lypac
2.15_hydrogenfluoride-bromicacid	2.13281e+07	2.07633e+07	-3.74	-3.72	0.18	0.2	1.55008e+08	1.60907e+08	12	12	0.99	0.91	1.55008e+08	1.60907e+08	0.99	0.91
1.26_hydrogenchloride-Nmethylacetamide	5.22624e+06	5.0242e+06	-3.17	-3.15	0.34	0.38	4.08154e+07	4.26959e+07	10.5	10.5	1.23	1.15	2.44602e+08	2.55838e+08	5.35	5.95
1.06_methanethiol-methylamine	2.00815e+06	1.97463e+06	-3	-2.98	0.16	0.19	1.52457e+07	1.59811e+07	10	10	0.81	0.91	1.61024e+08	1.68764e+08	6.68	7.24
33_HFmethanol	3.21797e+06	3.15875e+06	-3.61	-3.59	0.22	0.24	6.54287e+06	4.05698e+06	10.5	10	1.16	1.35	3.05909e+07	3.17661e+07	6.32	6.79
2.28_hydrogenchloride-POCl3	1.33729e+08	1.26304e+08	-3.52	-3.49	0.24	0.27	4.39212e+08	4.60764e+08	11	11	8.23	8.36	1	1	98.69	103.51
2.07_sulfane-dimethylsulfoxide	4.27954e+06	4.24017e+06	-3.1	-3.08	0.06	0.1	4.31532e+07	4.52507e+07	10.5	10.5	0.7	0.76	2.63292e+08	2.76065e+08	5.41	5.91
1.22_hydrogenchloride-ammonia	766199	743191	-2.84	-2.81	0.77	0.85	1.017e+06	1.05653e+06	8	8	2.51	2.31	6.51546e+07	6.76631e+07	27.69	29.32
2.45_hydrogeniodide-dimethylsulfone	2.07639e+07	2.01007e+07	-3.08	-3.05	0.22	0.29	1.57827e+09	1.65888e+09	12	12	0.84	0.96	1.57827e+09	1.65888e+09	0.84	0.96
1.31_hydrogenbromide-Nmethylacetamide	5.44651e+06	5.22588e+06	-3.06	-3.03	0.4	0.45	6.26576e+07	6.56796e+07	10.5	10.5	1.25	1.21	1	1	134.54	141.03
2.50_hydrogeniodide-trimethylphosphite	8.84962e+07	8.3929e+07	-3.28	-3.25	0.19	0.25	7.07262e+08	7.45233e+08	11	11	7.94	8.04	1	1	119.79	126.2
1.34_hydrogeniodide-methylcyanate	8.06552e+06	8.00386e+06	-3.14	-3.12	0.12	0.15	1.3157e+08	2.63014e+08	11	11.5	1.55	0.64	1	1	79.39	83.36
2.12_hydrogenfluoride-acetamide	4.25123e+06	2.93966e+06	-3.34	-3.22	0.16	0.34	1.08957e+07	6.37918e+06	10	9.5	1.83	1.45	9.03985e+07	8.99015e+07	15.95	18.62
2.21_hydrogenfluoride-trimethylphosphate	4.10861e+07	3.85095e+07	-3.64	-3.61	0.12	0.17	7.6648e+08	7.96244e+08	12.5	12.5	1.02	1.46	4.18176e+08	4.34429e+08	1.84	1.51
2.46_hydrogeniodide-methanol	6.66277e+06	6.40989e+06	-3.08	-3.06	0.55	0.63	1.31611e+08	7.42418e+07	11	10.5	1.46	1.74	1	1	135.99	142.66
2.26_hydrogenchloride-methanol	3.93961e+06	3.79919e+06	-3.26	-3.24	0.52	0.59	1.30148e+07	1.35878e+07	10	10	1.68	1.57	1.22886e+08	1.28276e+08	8.54	9.32
2.24_hydrogenchloride-dimethylsulfone	1.39942e+07	1.3404e+07	-3.3	-3.27	0.2	0.24	1.32815e+08	1.38911e+08	11	11	2.28	2.05	4.56368e+08	4.77277e+08	2.35	2.84
1.11_sulfane-methylazide	1.53086e+07	1.5183e+07	-3.18	-3.17	0.15	0.17	3.90711e+08	4.09704e+08	11.5	11.5	1.94	1.93	1	1	61.49	64.48
2.11_sulfane-trimethylphosphite	3.3917e+06	3.4675e+06	-2.89	-2.89	0.06	0.06	1.33476e+08	1.38758e+08	11	11	0.57	0.63	1	1	68.5	71.21
2.37_hydrogenbromide-Nmethylacetamide	3.75199e+07	3.5414e+07	-3.19	-3.16	0.55	0.63	1.83088e+09	1.91285e+09	12	12	1.72	1.54	1.83088e+09	1.91285e+09	1.72	1.54
2.10_sulfane-POCl3	1.57928e+07	1.56928e+07	-3.22	-3.2	0.04	0.04	1.35412e+09	1.42038e+09	12.5	12.5	0.42	0.45	1	1	60.38	63.33
2.38_hydrogenbromide-phosphoricacid	6.34664e+06	6.32113e+06	-3.09	-3.07	0.21	0.23	1.22815e+08	1.28899e+08	11	11	0.85	0.88	4.31178e+08	4.52513e+08	3.21	3.56
2.17_hydrogenfluoride-nitromethane	3.11542e+07	2.48883e+07	-3.77	-3.69	0.1	0.21	3.74945e+08	3.81329e+08	12.5	12.5	0.81	0.77	2.0591e+08	2.09437e+08	2.05	1.48
2.35_hydrogenbromide-dimethylsulfoxide	2.82041e+07	2.59916e+07	-3.13	-3.09	0.46	0.53	4.66632e+08	4.87826e+08	11	11	4.72	4.27	1	1	207.73	217.16
1.01_phosphine-ammonia	2.37233e+06	2.47911e+06	-2.99	-2.99	0.09	0.1	1.28085e+08	1.34205e+08	11.5	11.5	0.42	0.44	1	1	31.1	32.59
2.25_hydrogenchloride-dimethylsulfoxide	5.68931e+07	5.27094e+07	-3.27	-3.24	0.48	0.54	5.37862e+08	5.61373e+08	11	11	7.89	7.68	1	1	178.78	186.57
2.18_hydrogenfluoride-Nmethylacetamide	2.62472e+07	1.76561e+07	-3.48	-3.36	0.21	0.45	4.54392e+08	2.47573e+08	12	11.5	1.23	1.25	4.54392e+08	4.54064e+08	1.23	3.1
1.08_methanethiol-trimethylamine	4.63405e+06	4.40181e+06	-2.99	-2.96	0.34	0.4	6.68698e+07	7.04194e+07	10.5	10.5	1.07	1.15	4.30057e+08	4.52811e+08	5.84	6.6
1.20_hydrogenfluoride-pyridine	2.59371e+07	1.57104e+07	-3.17	-3.04	0.29	0.62	7.10627e+08	6.9648e+08	11.5	11.5	1.79	1.93	1	1	209.92	205.74
2.47_hydrogeniodide-Nmethylacetamide	5.81388e+07	5.27986e+07	-2.92	-2.89	0.8	0.89	9.4708e+08	9.9001e+08	10.5	10.5	11.14	10.83	1	1	235.89	246.55
2.42_hydrogeniodide-aceticacid	1.39802e+07	1.35345e+07	-2.92	-2.9	0.36	0.43	4.98967e+08	5.23028e+08	11	11	2.22	2.04	1	1	155.38	162.87
2.49_hydrogeniodide-trimethylphosphate	8.1926e+07	7.44754e+07	-3.09	-3.06	0.41	0.48	6.76318e+08	7.0889e+08	10.5	10.5	12.05	11.91	1	1	204.45	214.25
1.33_hydrogeniodide-methylazide	1.77303e+07	1.68462e+07	-3.03	-3.01	0.42	0.48	8.04499e+08	8.45065e+08	11.5	11.5	1.81	1.64	1	1	120.16	126.22
1.27_hydrogenchloride-pyridine	2.53461e+07	2.30073e+07	-2.8	-2.76	0.96	1.05	2.93733e+09	3.05672e+09	11.5	11.5	1.84	2.25	1	1	268.67	279.59
1.29_hydrogenbromide-methylazide	1.29398e+07	1.22642e+07	-3.07	-3.04	0.48	0.54	5.12322e+08	5.36898e+08	11.5	11.5	1.13	1.26	9.84621e+08	1.03181e+09	2.17	2.65
1.04_phosphine-trimethylamine	3.82021e+06	3.80015e+06	-2.99	-2.97	0.18	0.19	1.06483e+08	1.11525e+08	11	11	0.69	0.68	3.88533e+08	4.06905e+08	1.73	1.91
2.09_sulfane-Nmethylacetamide	2.88077e+07	2.90391e+07	-3.21	-3.2	0.11	0.14	6.46009e+08	6.76114e+08	11.5	11.5	3.14	3.2	1	1	85.13	89.09
1.09_sulfane-ammonia	1.42301e+06	1.42928e+06	-2.96	-2.95	0.21	0.24	1.2388e+07	7.20423e+06	10	9.5	1.1	1.12	1.28048e+08	1.33824e+08	6.81	7.25
38_HClmethylamine	1.40948e+06	1.33577e+06	-2.86	-2.82	0.79	0.88	3.03773e+06	3.16091e+06	8.5	8.5	2.49	2.21	1.40308e+08	1.45945e+08	25.46	27.28
36_HImethanol	1.37256e+07	1.3525e+07	-3.24	-3.22	0.22	0.27	5.62641e+08	5.91864e+08	12	12	0.73	0.85	5.62641e+08	5.91864e+08	0.73	0.85
1.28_hydrogenbromide-ammonia	874725	835515	-2.68	-2.65	1.01	1.09	1.82422e+06	1.89655e+06	8	8	2.47	2.33	1.42422e+08	1.48013e+08	32.82	34.91
2.30_hydrogenchloride-trimethylphosphate	1.20349e+08	1.11168e+08	-3.33	-3.3	0.36	0.42	8.16264e+08	4.25145e+08	11	10.5	10.46	12.65	1	1	171.31	178.96
2.32_hydrogenbromide-acetone	3.09418e+07	2.93178e+07	-3.14	-3.12	0.27	0.34	3.54566e+09	3.71015e+09	12.5	12.5	1.75	2.26	1	1	166.09	173.8
1.25_hydrogenchloride-methylcyanate	3.97232e+08	3.79262e+08	-3.22	-3.2	0.3	0.33	2.59788e+08	2.70626e+08	9.5	9.5	14.46	14.84	1	1	102.12	106.35
2.01_phosphineF2-acetone	2.14692e+06	2.16146e+06	-3.31	-3.3	0.11	0.11	1.08013e+07	1.1251e+07	10.5	10.5	0.71	0.75	5.79937e+07	6.04036e+07	3.78	4.02
2.08_sulfane-methanol	4.6214e+06	4.64563e+06	-3.29	-3.28	0.16	0.19	4.40127e+07	4.61544e+07	11	11	0.72	0.73	1.457e+08	1.52782e+08	2.07	2.27
1.30_hydrogenbromide-methylcyanate	4.04682e+08	3.87755e+08	-3.16	-3.14	0.36	0.41	3.33148e+09	3.48278e+09	11	11	10.34	10.6	1	1	99.91	104.42
1.21_hydrogenfluoride-trimethylamine	875908	580251	-3.08	-2.93	0.45	0.81	610302	593890	8	8	2.38	2.84	2.77627e+07	2.69616e+07	33.33	35.95
1.18_hydrogenfluoride-methylcyanate	2.43467e+08	1.64162e+08	-3.44	-3.35	0.28	0.43	4.48603e+08	4.52454e+08	10.5	10.5	12.37	11.3	1	1	121.58	122.51
2.13_hydrogenfluoride-aceticacid	2.21154e+06	1.59986e+06	-3.2	-3.09	0.1	0.41	2.94931e+06	2.9527e+06	9	9	1.5	2.59	6.35729e+07	6.35798e+07	23.59	26.4
1.32_hydrogeniodide-ammonia	1.14874e+06	1.08631e+06	-2.56	-2.53	1.34	1.42	6.24326e+06	3.63565e+06	8.5	8	3.49	3.07	3.538e+08	3.67689e+08	34.82	37.16
1.16_hydrogenfluoride-methylamine	1.14733e+06	782133	-3.18	-3.05	0.18	0.52	983894	589099	8.5	8	1.44	2.32	2.91669e+07	2.83916e+07	26	28.2
1.14_sulfane-trimethylamine	2.35066e+06	2.23201e+06	-2.87	-2.84	0.4	0.46	1.52175e+07	1.59853e+07	9.5	9.5	1.62	1.44	3.04729e+08	3.20013e+08	11.1	12.2
2.40_hydrogenbromide-trimethylphosphate	1.25247e+08	1.14252e+08	-3.23	-3.19	0.46	0.53	1.21358e+09	1.27038e+09	11	11	10.89	10.79	1	1	185.24	193.87
2.14_hydrogenfluoride-acetone	1.35609e+07	9.85994e+06	-3.56	-3.46	0.2	0.09	9.6462e+07	5.47375e+07	11.5	11	1.08	0.85	1.70574e+08	1.71217e+08	3.38	5.01
1.24_hydrogenchloride-methylazide	1.01505e+07	9.67019e+06	-3.17	-3.14	0.42	0.46	2.78831e+08	1.55321e+08	11.5	11	1.21	1.49	5.23104e+08	5.46989e+08	2.67	3.14
34_HClmethanol	7.51238e+06	7.30942e+06	-3.39	-3.37	0.26	0.3	5.22678e+07	5.46784e+07	11	11	1.07	1.02	1.69142e+08	1.7693e+08	2.94	3.34
1.10_sulfane-methylamine	1.94525e+06	1.89868e+06	-2.97	-2.95	0.29	0.33	1.62896e+07	9.47403e+06	10	9.5	1.23	1.45	1.69602e+08	1.77548e+08	8.3	8.98
1.13_sulfane-pyridine	5.57903e+07	5.34063e+07	-2.97	-2.95	0.38	0.42	6.58234e+08	6.90395e+08	10.5	10.5	7.94	8.07	1	1	104.02	109.09
1.02_phosphine-methylamine	1.47448e+06	1.48842e+06	-3.06	-3.05	0.14	0.14	1.69485e+07	1.76076e+07	10.5	10.5	0.54	0.57	1.02515e+08	1.06495e+08	2.59	2.74
2.51_hydrogeniodide-water	4.17771e+06	4.20773e+06	-3.14	-3.13	0.31	0.37	3.68632e+07	3.86266e+07	10.5	10.5	1.15	1.17	2.26395e+08	2.37209e+08	3.98	4.31
2.22_hydrogenchloride-acetamide	8.31535e+06	7.79533e+06	-3.03	-3	0.58	0.66	1.03948e+08	1.08197e+08	10.5	10.5	1.75	2.36	1	1	262.92	273.67
2.02_methanethiol-aceticacid	8.25615e+06	8.4696e+06	-3.14	-3.13	0.04	0.04	2.56793e+08	2.68987e+08	11.5	11.5	0.72	0.72	1	1	66.55	69.71
2.41_hydrogenbromide-water	2.33633e+06	2.32824e+06	-3.18	-3.17	0.41	0.48	9.86667e+06	1.03114e+07	10	10	1.13	1.27	9.23386e+07	9.64892e+07	7.98	8.55
2.16_hydrogenfluoride-dimethylsulfone	7.48359e+06	7.23081e+06	-3.6	-3.58	0.21	0.26	2.64102e+07	1.59603e+07	11	10.5	1.29	1.56	7.79137e+07	8.09464e+07	5.55	6.13
2.04_sulfane-acetamide	1.64022e+07	1.6355e+07	-3.19	-3.17	0.11	0.14	8.17497e+08	8.56698e+08	12	12	0.7	0.7	8.17497e+08	8.56698e+08	0.7	0.7
2.48_hydrogeniodide-POCl3	6.58404e+07	6.43395e+07	-3.23	-3.21	0.15	0.18	6.0445e+08	6.37049e+08	11	11	5.93	6.09	1	1	78.92	83.17
2.33_hydrogenbromide-chloricacid	1.36628e+08	1.3544e+08	-3.61	-3.6	0.07	0.08	1.19065e+09	1.2535e+09	12	12	4.21	4.33	1.19065e+09	1.2535e+09	4.21	4.33
2.39_hydrogenbromide-SO2	6.20478e+07	62003307	-3.5	-3.49	0.12	0.14	874934535	9.21488e+08	12	12	3.05	3.14	874934535	9.21488e+08	3.05	3.14
2.36_hydrogenbromide-methanol	4.90164e+06	4.69381e+06	-3.16	-3.13	0.44	0.52	4.03628e+07	4.22401e+07	10.5	10.5	1.36	1.71	2.34341e+08	2.45208e+08	7.87	8.7
2.34_hydrogenbromide-dimethylsulfone	1.66849e+07	1.59338e+07	-3.18	-3.15	0.3	0.36	4.45166e+08	4.66742e+08	11.5	11.5	1.16	1.1	8.46073e+08	8.87045e+08	1.8	2.27
2.19_hydrogenfluoride-phosphoricacid	2.69395e+06	2.64589e+06	-3.33	-3.31	0.08	0.12	4.24552e+06	4.4094e+06	9.5	9.5	1.62	1.46	5.93652e+07	6.16474e+07	11.68	12.45
2.06_sulfane-dimethylether	5.46057e+06	5.38723e+06	-3.23	-3.21	0.15	0.18	6.53973e+07	6.87828e+07	11	11	0.8	0.77	2.21583e+08	1	2.3	84.66
1.23_hydrogenchloride-methylamine	1.20081e+06	1.12659e+06	-2.74	-2.7	1.13	1.21	3.68306e+06	2.21308e+06	8.5	8	3.28	3.05	1.66194e+08	1.72513e+08	35.66	38.09
1.05_methanethiol-ammonia	2.85723e+06	2.87758e+06	-3.03	-3.02	0.19	0.21	3.66675e+07	3.84109e+07	10.5	10.5	0.74	0.75	2.32739e+08	2.43787e+08	3.48	3.76
2.43_hydrogeniodide-acetone	4.68474e+07	4.4722e+07	-3.07	-3.05	0.34	0.41	8.76583e+08	4.53541e+08	11	10.5	6.59	8.56	1	1	141.76	148.74
2.27_hydrogenchloride-phosphoricacid	5.64322e+06	5.57165e+06	-3.18	-3.16	0.22	0.25	7.96292e+07	8.33242e+07	11	11	1.1	1.31	2.66019e+08	2.78346e+08	4.42	4.86
2.31_hydrogenchloride-water	1.62713e+06	1.62082e+06	-3.28	-3.26	0.3	0.34	2.98867e+06	3.113e+06	9.5	9.5	1.09	1.12	4.12037e+07	4.29116e+07	9.79	10.4
37_HFmethylamine	877089	836529	-3.15	-3.11	0.33	0.39	829116	860176	8.5	8.5	1.36	1.39	2.54343e+07	2.63769e+07	20.5	21.82
1.15_hydrogenfluoride-ammonia	404996	301234	-3.13	-3.02	0.26	0.56	155827	152521	7.5	7.5	1.95	1.98	7.67221e+06	7.49433e+06	32.07	33.6
2.03_methanethiol-methanol	4.04344e+06	4.11451e+06	-3.45	-3.44	0.01	0.01	2.29939e+07	2.40579e+07	11	11	0.58	0.57	7.28135e+07	7.61805e+07	1.65	1.79
1.12_sulfane-methylcyanate	1.22022e+06	1.23416e+06	-3	-2.99	0.03	0.02	9.3453e+06	9.78e+06	10	10	0.46	0.52	9.73694e+07	1.01889e+08	4.55	4.84
35_HBrmethanol	9.39356e+06	9.14927e+06	-3.3	-3.28	0.33	0.38	1.62559e+08	1.70561e+08	11.5	11.5	0.95	1.13	2.99809e+08	3.14556e+08	2.09	2.45
1.03_phosphine-pyridine	7.10596e+07	7.17429e+07	-3.07	-3.06	0.09	0.1	1.02988e+09	1.07331e+09	11	11	4.44	4.59	1	1	43.84	45.69
1.17_hydrogenfluoride-methylazide	4.33568e+06	3.36162e+06	-3.38	-3.3	0.25	0.43	1.75031e+07	1.0014e+07	10.5	10	1.06	1.38	9.20434e+07	9.16693e+07	6.81	7.9
2.05_sulfane-aceticacid	1.34505e+07	1.369e+07	-3.14	-3.13	0.09	0.11	7.95183e+08	8.33153e+08	12	12	0.64	0.64	7.95183e+08	8.33153e+08	0.64	0.64
2.29_hydrogenchloride-SO2	5.57893e+07	5.50311e+07	-3.61	-3.59	0.11	0.12	1.08975e+09	4.31685e+09	12.5	13.5	2.2	0.66	5.60296e+08	5.8789e+08	3.02	3.07
1.19_hydrogenfluoride-Nmethylacetamide	2.33306e+06	1.80829e+06	-3.39	-3.3	0.19	0.38	3095834	3.09351e+06	9.5	9.5	1.52	1.2	4.09918e+07	4.09302e+07	10.83	12.11
2.20_hydrogenfluoride-SO2	2.56264e+07	2.51027e+07	-3.84	-3.82	0.09	0.1	2.45007e+08	2.5469e+08	12.5	12.5	0.8	0.74	1.35269e+08	1.40619e+08	1.79	1.74
2.44_hydrogeniodide-bromicacid	3.90969e+06	3.95314e+06	-3.07	-3.06	0.09	0.09	1.5347e+08	1.6058e+08	11.5	11.5	0.55	0.6	2.9125e+08	3.04738e+08	1.2	1.31
2.23_hydrogenchloride-dimethylether	3.79054e+06	3.6011e+06	-3.19	-3.16	0.62	0.69	1.57709e+07	1.64889e+07	10	10	1.5	1.64	1.50633e+08	1.5746e+08	10.64	11.68
1.07_methanethiol-pyridine	4.57675e+07	4.4557e+07	-3.06	-3.04	0.22	0.24	3.53192e+09	3.70466e+09	12	12	3.09	3.06	3.53192e+09	3.70466e+09	3.09	3.06
