# Supplementary material for: Benchmarking Swaths of Intermolecular Interaction Components with Symmetry-Adapted Perturbation Theory
Source: J Chem Theory Comput. 2023 Dec 20;20(1):30–48. doi: 10.1021/acs.jctc.3c00801 (PMC10782453; doi:10.1021/acs.jctc.3c00801)
Supplement: Supplementary file 1 — ct3c00801_si_001.zip [file ct3c00801_si_001.zip › AHX_PBr.xls]

## Sheet: AHX_PBr
Dimer	A_bm/pbe0ac	A_bm/b3lypac	B_bm/pbe0ac	B_bm/b3lypac	fit_RMSE_bm/pbe0ac	fit_RMSE_bm/b3lypac	A_mie/pbe0ac	A_mie/b3lypac	n_mie/pbe0ac	n_mie/b3lypac	fit_RMSE_mie/pbe0ac	fit_RMSE_mie/b3lypac	A_lj/pbe0ac	A_lj/b3lypac	fit_RMSE_lj/pbe0ac	fit_RMSE_lj/b3lypac
7.13_hydrogenbromide-hydrogenbromide	3.10862e+06	3.04985e+06	-3.02	-3	0.2	0.22	7.75756e+07	8.1335e+07	11	11	0.64	0.65	2.78518e+08	2.91989e+08	1.61	1.8
7.10_hydrogenfluoride-methylbromide	480059	473144	-3.12	-3.1	0.2	0.22	794501	498809	9	8.5	1.17	1.26	1.58e+07	1.6396e+07	10.01	10.58
3.33_hydrogenfluoride-trimethylphosphite	624721	590805	-2.68	-2.65	0.47	0.51	2.31689e+06	2.3838e+06	8.5	8.5	1.44	1.66	1.17171e+08	1.20499e+08	18.3	19.31
7.01_Nmethylacetamide-methylbromide	2.86713e+06	2835233	-2.92	-2.91	0.19	0.21	5.29733e+07	5.54199e+07	10.5	10.5	0.89	0.87	3.53443e+08	3.69723e+08	3.56	3.88
3.17_methanol-trimethylphosphite	1.46838e+06	1.42589e+06	-2.73	-2.71	0.18	0.23	1.53564e+07	1.59339e+07	9.5	9.5	0.99	1	3.33279e+08	3.45734e+08	9.08	9.7
3.02_ethyne-phosphine	9.42919e+06	9.4545e+06	-2.93	-2.92	0.11	0.13	6.30407e+08	6.52517e+08	11.5	11.5	1.29	1.3	1	1	30.81	31.89
3.24_sulfane-phosphaalkyne	671949	665835	-2.74	-2.72	0.12	0.14	6.75805e+06	7.04886e+06	9.5	9.5	0.68	0.77	1.3627e+08	1.42102e+08	5.79	6.16
3.19_methanol-P4	2.37419e+06	2.30088e+06	-2.91	-2.89	0.17	0.17	4.6671e+07	4.84096e+07	10.5	10.5	0.77	0.75	3.10962e+08	322497047	3.3	3.58
3.21_phosphineF2-P4	6.07736e+06	6.01593e+06	-3.06	-3.04	0.18	0.17	2.50341e+08	2.60516e+08	11.5	11.5	0.91	0.99	1	4.95241e+08	72.59	2.05
3.49_hydrogeniodide-phosphaalkyne	1.65475e+06	1.61026e+06	-2.74	-2.72	0.27	0.3	3.15366e+07	3.29381e+07	10	10	0.91	1.01	3.95754e+08	1	6.04	84.07
3.34_hydrogenchloride-phosphaalkene	7.02746e+06	6.76795e+06	-2.72	-2.7	0.37	0.4	5.57976e+08	5.77433e+08	11	11	1.11	1.08	2.24516e+09	2.32328e+09	3.03	3.38
3.40_hydrogenchloride-P4	6.37515e+06	6044017	-2.79	-2.77	0.29	0.31	7.6147e+08	7.90703e+08	11.5	11.5	0.79	0.79	1	1	60.76	63.1
3.44_hydrogenbromide-phosphorine	7.98267e+07	7.63129e+07	-2.74	-2.73	0.44	0.47	8.78156e+08	9.12165e+08	10	10	9.26	9.42	1	1	84.9	88.17
3.41_hydrogenbromide-phosphaalkene	836956	803015	-2.7	-2.67	0.42	0.44	5.26591e+06	5.49379e+06	9	9	1.25	1.41	1.77384e+08	1.84989e+08	12.63	13.56
7.07_phosphineF2-Br2	1.4822e+08	1.45938e+08	-3.48	-3.47	0.08	0.08	3.78786e+09	3.92947e+09	12.5	12.5	2.83	2.88	1	1	33.41	34.65
3.26_sulfane-phosphorine	2.25604e+07	2.23781e+07	-2.86	-2.85	0.2	0.21	4.28625e+08	4.43971e+08	10.5	10.5	4.46	4.55	1	1	53.27	55.17
7.03_aceticacid-hydrogenbromide	4.3878e+06	4.39313e+06	-3.09	-3.08	0.03	0.03	8.36061e+07	8.72776e+07	11	11	0.6	0.58	2.95974e+08	3.08956e+08	1.73	1.9
7.15_hydrogeniodide-Br2	5.02572e+06	4.92091e+06	-3.03	-3.01	0.15	0.16	2.31237e+08	2.4296e+08	11.5	11.5	0.59	0.58	1	1	44.92	47.2
3.06_ammonia-phosphaalkene	2.21494e+06	2.24722e+06	-2.67	-2.66	0.22	0.24	1.07509e+08	1.1157e+08	10.5	10.5	0.7	0.73	1	1	58.24	60.44
3.46_hydrogenbromide-trimethylphosphite	1.69809e+06	1.63798e+06	-2.45	-2.43	0.81	0.87	4.96788e+07	2.67077e+07	9.5	9	2.29	2.15	1.30749e+09	1	15.6	173.31
7.16_hydrogeniodide-hydrogenbromide	5.42564e+06	5.37113e+06	-2.99	-2.97	0.13	0.15	5.76476e+08	6.04887e+08	12	12	0.55	0.64	5.76476e+08	6.04887e+08	0.55	0.64
3.04_ethyne-trimethylphosphine	1.70051e+07	1.64171e+07	-2.71	-2.7	0.17	0.19	5.71623e+08	5.95283e+08	10.5	10.5	3.73	3.77	1	1	49.65	51.7
3.28_hydrogenfluoride-phosphaalkene	4.02084e+06	3.81729e+06	-2.87	-2.85	0.25	0.3	8.98614e+07	9.2536e+07	10.5	10.5	1.01	0.97	6.21805e+08	6.40223e+08	4.49	4.91
3.42_hydrogenbromide-phosphaalkyne	1.10071e+06	1.06669e+06	-2.8	-2.78	0.3	0.33	8.86667e+06	9.24394e+06	9.5	9.5	0.98	1.03	1.75871e+08	1.83303e+08	7.67	8.25
3.31_hydrogenfluoride-phosphorine	2.35854e+07	2.26522e+07	-2.91	-2.89	0.37	0.42	3.52988e+09	3.63651e+09	12	12	1.68	1.59	3.52988e+09	3.63651e+09	1.68	1.59
7.33_ethyne-methylbromide	4.33145e+06	4.28946e+06	-3.09	-3.07	0.17	0.18	1.60947e+08	1.67712e+08	11.5	11.5	0.62	0.67	1	1	47.96	49.98
3.35_hydrogenchloride-phosphaalkyne	831937	806023	-2.89	-2.87	0.21	0.23	4.99632e+06	2.93381e+06	9.5	9	1.11	1.21	8.56238e+07	8.90253e+07	8.3	8.88
7.04_aceticacid-methylbromide	3.25239e+07	3.12017e+07	-3.26	-3.24	0.03	0.02	4.70944e+09	4.93693e+09	13	13	0.46	0.43	1.19087e+09	1.24849e+09	2.32	2.24
3.47_hydrogenbromide-P4	4.30676e+06	4.11499e+06	-2.81	-2.78	0.3	0.32	2.40413e+08	2.4928e+08	11	11	0.9	0.88	9.32022e+08	9.66293e+08	2.08	2.34
3.50_hydrogeniodide-phosphine	3.55247e+06	3.50861e+06	-2.73	-2.72	0.34	0.37	2.65133e+08	2.7663e+08	11	11	0.88	0.98	1.03261e+09	1.07731e+09	2.74	3
3.29_hydrogenfluoride-phosphaalkyne	325710	317673	-3.08	-3.06	0.15	0.19	366691	379213	8.5	8.5	1.03	1.22	1.05737e+07	1.09304e+07	11.92	12.55
3.37_hydrogenchloride-phosphorine	6.45349e+07	6.18162e+07	-2.81	-2.8	0.36	0.38	5.80086e+08	6.01081e+08	10	10	8.75	8.89	1	1	82.39	85.35
3.16_methanol-phosphorine	1.76626e+07	1.73276e+07	-2.98	-2.97	0.21	0.23	2.29454e+08	2.38081e+08	10.5	10.5	4.55	4.6	1	1	66.22	68.7
3.25_sulfane-phosphine	2.38163e+06	2.38887e+06	-2.85	-2.84	0.16	0.18	1.12928e+08	1.1762e+08	11	11	0.51	0.54	4.24901e+08	1	1.56	42.77
3.20_water-P4	3.18362e+06	3.09023e+06	-2.88	-2.87	0.16	0.17	2.56506e+08	1.35915e+08	11.5	11	0.58	0.65	1	1	40.81	42.28
3.10_Nmethylacetamide-phosphaalkene	2.80428e+06	2.71377e+06	-2.77	-2.75	0.21	0.23	9.19035e+07	9.59671e+07	10.5	10.5	0.91	1.06	6.45796e+08	6.74248e+08	4.95	5.42
3.15_methanol-phosphaalkyne	1.11994e+06	1.05138e+06	-3.1	-3.08	0.09	0.16	3.45572e+06	3.49327e+06	9.5	9.5	0.95	0.98	5.31463e+07	5.37061e+07	7.72	8.07
3.30_hydrogenfluoride-phosphine	463211	454834	-2.88	-2.87	0.36	0.41	911586	941022	8.5	8.5	1.14	1.18	3.68368e+07	3.80146e+07	12.21	12.81
3.43_hydrogenbromide-phosphine	1.94678e+06	1.91534e+06	-2.73	-2.71	0.43	0.46	3.83901e+07	3.99402e+07	10	10	1.07	1.11	4.96993e+08	5.16982e+08	5.97	6.4
3.13_Nmethylacetamide-trimethylphosphite	4.84244e+06	4.79467e+06	-2.58	-2.57	0.11	0.14	6.7282e+08	6.99868e+08	11	11	0.85	1	1	1	95.82	99.68
3.01_ethyne-phosphaalkene	1.41438e+07	1.39765e+07	-2.72	-2.71	0.13	0.14	2.13093e+09	2.20489e+09	11.5	11.5	1.81	1.81	1	1	44.9	46.45
7.05_methanol-methylbromide	1.48975e+06	1.48068e+06	-3.13	-3.11	0.18	0.2	7.48529e+06	7.81585e+06	10	10	0.85	0.92	7.14498e+07	7.45936e+07	5.67	6.07
3.23_methanethiol-trimethylphosphine	4.51084e+06	4.39314e+06	-2.86	-2.85	0.17	0.18	1.99618e+08	2.0754e+08	11	11	0.82	0.93	1	1	83.53	86.84
3.39_hydrogenchloride-trimethylphosphite	1.52731e+06	1.47467e+06	-2.55	-2.53	0.61	0.65	3.01272e+07	1.65026e+07	9.5	9	1.96	1.97	7.15716e+08	7.40608e+08	14.08	14.97
3.51_hydrogeniodide-phosphorine	5.35524e+07	5.17448e+07	-2.76	-2.75	0.32	0.35	1.31369e+09	1.36404e+09	10.5	10.5	7	7.11	1	1	79.44	82.47
7.06_water-methylbromide	553245	556265	-3.06	-3.05	0.23	0.25	1.09914e+06	1.14133e+06	9	9	0.94	0.96	2.57177e+07	2.66999e+07	7.63	8.02
3.09_methylamine-trimethylphosphine	4.53029e+06	4.42747e+06	-2.93	-2.92	0.14	0.16	1.55244e+08	1.61444e+08	11	11	0.75	0.76	5.71708e+08	5.94495e+08	2.47	2.74
3.48_hydrogeniodide-phosphaalkene	1.21707e+06	1.16797e+06	-2.63	-2.6	0.55	0.59	1.79429e+07	1.00851e+07	9.5	9	1.74	1.7	3.91616e+08	4.08892e+08	11.83	12.76
3.11_Nmethylacetamide-phosphaalkyne	943109	927103	-2.64	-2.62	0.19	0.21	1.33541e+07	1.3947e+07	9.5	9.5	0.82	0.87	1	1	71.94	75.13
3.12_Nmethylacetamide-phosphine	5.79337e+06	5.75393e+06	-2.82	-2.81	0.17	0.19	6.03735e+08	6.28139e+08	11.5	11.5	0.62	0.62	1.21106e+09	1.25998e+09	0.91	1.02
7.12_hydrogenchloride-methylbromide	1.38306e+06	1.34791e+06	-2.99	-2.97	0.26	0.28	1.06423e+07	1.11026e+07	10	10	1.07	1.24	1.07758e+08	1.12396e+08	6.44	6.94
7.14_hydrogenbromide-methylbromide	1.92325e+06	1.8745e+06	-2.92	-2.9	0.3	0.33	1.89637e+07	1.98311e+07	10	10	1.03	1.02	2.15086e+08	2.24878e+08	5.59	6.07
3.36_hydrogenchloride-phosphine	1.41876e+06	1.39664e+06	-2.79	-2.78	0.34	0.37	2.1844e+07	1.22584e+07	10	9.5	1.22	1.28	1	1	83.41	86.56
3.14_aceticacid-phosphine	3.60159e+06	2.93998e+06	-2.89	-2.84	0.07	0.1	7.45256e+07	3.89381e+07	10.5	10	0.71	1.18	1	1	111.29	109.34
7.08_sulfane-methylbromide	1.4285e+06	1.42962e+06	-2.92	-2.91	0.2	0.22	1.43669e+07	1.49987e+07	10	10	0.85	0.85	1.63575e+08	1.70745e+08	4.1	4.38
7.02_aceticacid-Br2	4.46262e+07	4.28051e+07	-2.91	-2.89	0.05	0.05	1.7214e+08	179560980	9.5	9.5	12.73	12.94	1	1	150.44	156.9
3.08_ammonia-trimethylphosphite	3.40965e+06	3.47894e+06	-2.89	-2.89	0.12	0.15	1.36351e+08	1.41726e+08	11	11	0.7	0.77	5.00206e+08	5.19909e+08	2.72	2.88
3.45_hydrogenbromide-trimethylphosphine	2.2443e+06	2.11075e+06	-2.4	-2.38	1	1.07	7.77736e+07	4.12742e+07	9.5	9	2.26	2.71	1	1	200.83	208.59
3.32_hydrogenfluoride-trimethylphosphine	1.02836e+06	954459	-2.69	-2.65	0.39	0.43	6.6632e+06	6.88124e+06	9	9	1.32	1.63	2.27135e+08	2.34463e+08	15.24	16.32
3.18_aceticacid-P4	9453772	9.163e+06	-2.8	-2.78	0.13	0.13	4.49248e+09	2.80101e+08	12.5	10.5	2.44	3.39	1	1	84.74	88.2
3.07_ammonia-trimethylphosphine	1.14845e+06	1.14008e+06	-2.82	-2.81	0.17	0.19	1.62517e+07	1.68266e+07	10	10	0.78	0.87	1.87214e+08	1.93811e+08	5.06	5.34
3.22_methanethiol-phosphorine	1.83286e+06	1.80177e+06	-2.88	-2.86	0.19	0.21	2.07725e+07	2.17936e+07	10	10	1.04	1	2.43635e+08	2.55559e+08	5.02	5.46
3.27_sulfane-trimethylphosphine	2.30968e+06	2.24454e+06	-2.7	-2.69	0.27	0.29	9.64549e+07	5.19527e+07	10.5	10	1.1	1.15	1	1	81.9	85.09
7.09_hydrogenfluoride-hydrogenbromide	638958	635204	-3.19	-3.17	0.16	0.17	1.51959e+06	1.57938e+06	9.5	9.5	0.7	0.77	2.09261e+07	2.17453e+07	5.57	5.9
3.52_hydrogeniodide-P4	5.20346e+06	5.02278e+06	-2.78	-2.76	0.35	0.36	3.17884e+08	3.29528e+08	11	11	1.15	1.09	1.25532e+09	1.30117e+09	2	2.24
3.38_hydrogenchloride-trimethylphosphine	2.25019e+06	2.13032e+06	-2.54	-2.51	0.73	0.77	47165394	4.89726e+07	9.5	9.5	1.69	1.74	1.23473e+09	1.28169e+09	13.37	14.43
3.05_ethyne-trimethylphosphite	6.98716e+06	6.94809e+06	-2.67	-2.66	0.13	0.15	6.54637e+08	6.77733e+08	11	11	1.6	1.59	1	1	50.55	52.33
7.11_hydrogenchloride-hydrogenbromide	2.06106e+06	2.0257e+06	-3.07	-3.05	0.17	0.19	2.25826e+07	2.36117e+07	10.5	10.5	0.71	0.69	1.40638e+08	1.47027e+08	2.39	2.62
3.03_ethyne-phosphorine	4.44866e+07	4.38859e+07	-2.99	-2.98	0.12	0.13	9.42185e+08	9.75633e+08	11	11	4	4.08	1	1	41.74	43.21
