# Supplementary material for: Benchmarking Swaths of Intermolecular Interaction Components with Symmetry-Adapted Perturbation Theory
Source: J Chem Theory Comput. 2023 Dec 20;20(1):30–48. doi: 10.1021/acs.jctc.3c00801 (PMC10782453; doi:10.1021/acs.jctc.3c00801)
Supplement: Supplementary file 1 — ct3c00801_si_001.zip [file ct3c00801_si_001.zip › AHX_SI.xls]

## Sheet: AHX_SI
Dimer	A_bm/pbe0ac	A_bm/b3lypac	B_bm/pbe0ac	B_bm/b3lypac	fit_RMSE_bm/pbe0ac	fit_RMSE_bm/b3lypac	A_mie/pbe0ac	A_mie/b3lypac	n_mie/pbe0ac	n_mie/b3lypac	fit_RMSE_mie/pbe0ac	fit_RMSE_mie/b3lypac	A_lj/pbe0ac	A_lj/b3lypac	fit_RMSE_lj/pbe0ac	fit_RMSE_lj/b3lypac
8.18_hydrogeniodide-I2	4.21094e+06	4.08325e+06	-2.87	-2.85	0.18	0.2	3.53123e+08	1.89738e+08	11.5	11	0.82	0.8	6.89614e+08	7.24237e+08	1.63	1.88
4.42_hydrogenchloride-thioacetone	5.15117e+06	4.90424e+06	-2.81	-2.79	0.27	0.31	1.42083e+08	1.47977e+08	10.5	10.5	1.1	1.27	9.93525e+08	1.03459e+09	7.15	7.9
4.51_hydrogeniodide-methanethiol	1.99323e+06	1.91889e+06	-2.7	-2.68	0.64	0.7	2.30248e+07	2.40144e+07	9.5	9.5	1.64	1.66	5.15685e+08	5.37707e+08	11.99	12.94
4.10_methylamine-dimethyldisulfide	5.30842e+06	5.24311e+06	-3.06	-3.04	0.14	0.14	1.15096e+08	1.20154e+08	11	11	0.66	0.59	4.11076e+08	4.29116e+08	2.2	2.45
4.18_bromicacid-sulfane	4.60656e+06	4.45825e+06	-3.26	-3.24	0.16	0.13	2.70614e+07	2.81642e+07	10.5	10.5	0.66	0.81	1.51299e+08	1.57445e+08	6.56	7.16
4.20_methanol-methanethiol	1.37994e+06	1.34524e+06	-3.05	-3.03	0.15	0.17	4.99043e+06	5.20079e+06	9.5	9.5	1.17	1.08	8.44518e+07	8.79895e+07	7.23	7.77
4.06_methanethiol-thioacetone	611748	609616	-2.82	-2.8	0.21	0.22	2.58607e+06	2.7027e+06	9	9	0.6	0.53	8.01051e+07	8.36978e+07	7.51	7.99
4.22_methanethiol-dimethyldisulfide	3.86986e+06	3.80267e+06	-2.9	-2.88	0.27	0.29	1.4763e+08	8.11722e+07	11	10.5	1.23	1.29	5.32699e+08	1	3.91	88.07
4.37_hydrogenchloride-dimethylsulfide	963900	923259	-2.79	-2.77	0.57	0.62	2.50047e+06	2.59864e+06	8.5	8.5	2.17	1.97	1.21337e+08	1.26046e+08	20.16	21.51
4.50_hydrogeniodide-dimethylsulfide	1.49961e+06	1.42483e+06	-2.59	-2.56	1.1	1.16	1.35881e+07	1.4137e+07	9	9	2.68	3.23	5.0554e+08	5.25778e+08	24.17	25.91
4.31_hydrogenfluoride-methanethiol	543295	521708	-3.01	-2.98	0.23	0.28	751722	779140	8.5	8.5	1.13	1.25	2.56187e+07	2.6541e+07	15.42	16.37
4.14_Nmethylacetamide-tetrahydrothiophene	5.90564e+06	5.70719e+06	-2.92	-2.9	0.21	0.24	2.08408e+08	2.17648e+08	11	11	1.02	1.21	7.60873e+08	7.94534e+08	4.15	4.64
4.24_methanethiol-methanethiol	1.5144e+06	1.49847e+06	-3	-2.99	0.15	0.17	1.14045e+07	1.18845e+07	10	10	0.84	0.93	1.17568e+08	1.22496e+08	5.94	6.35
4.28_sulfane-tetrahydrothiophene	1.77161e+06	1.72125e+06	-2.87	-2.85	0.33	0.36	2.07315e+07	1.18432e+07	10	9.5	1.42	1.46	2.27294e+08	2.36819e+08	8.53	9.18
4.34_hydrogenfluoride-tetrahydrothiophene	1.45266e+06	1.35828e+06	-3.13	-3.09	0.14	0.18	4.1094e+06	2.49701e+06	9.5	9	1.59	1.5	5.83852e+07	6.04696e+07	13.59	14.65
4.08_ammonia-dimethylsulfide	2.47571e+06	2.47774e+06	-3.04	-3.03	0.14	0.15	5.62938e+07	3.14967e+07	11	10.5	0.79	0.82	1.9348e+08	2.00986e+08	2.57	2.75
4.32_hydrogenfluoride-P4S3	3.88107e+07	3.62451e+07	-3.52	-3.49	0.05	0.03	1.08604e+09	5.90772e+08	12.5	12	1.53	2.53	5.66204e+08	5.90772e+08	2.67	2.53
4.45_hydrogenbromide-methanethiol	1.37411e+06	1324466	-2.76	-2.73	0.55	0.59	7.05085e+06	7.34578e+06	9	9	1.95	1.8	2.44995e+08	2.55159e+08	13.84	14.85
4.09_ammonia-tetrahydrothiophene	719731	715823	-2.9	-2.88	0.11	0.13	2.35313e+06	2.45184e+06	9	9	1.06	1.02	6.91615e+07	7.20456e+07	7.79	8.27
4.52_hydrogeniodide-P4S3	1.65196e+07	1.58482e+07	-2.85	-2.83	0.06	0.06	3.66173e+08	3.8379e+08	10.5	10.5	4.75	4.73	1	1	89.21	93.49
8.01_ethyne-I2	3.2933e+06	3.19541e+06	-2.92	-2.9	0.08	0.08	2.32364e+08	2.42727e+08	11.5	11.5	0.4	0.39	4.57504e+08	4.77883e+08	0.53	0.62
4.49_hydrogeniodide-dimethyldisulfide	3.67099e+06	3.49869e+06	-2.75	-2.72	0.49	0.54	6.6992e+07	7.00358e+07	10	10	1.54	1.48	1	1	150.22	157.05
4.17_aceticacid-thioacetone	4.1733e+07	3.99772e+07	-2.89	-2.87	0.35	0.4	3.17165e+09	3.31996e+09	11.5	11.5	4.93	4.78	1	1	146.81	153.66
8.16_hydrogenbromide-I2	3.88635e+06	3.74187e+06	-2.97	-2.95	0.19	0.21	1.14822e+08	1.20505e+08	11	11	0.76	0.73	4.20739e+08	4.41512e+08	1.77	2.04
4.36_hydrogenchloride-dimethyldisulfide	7.27894e+06	6.87587e+06	-2.96	-2.94	0.45	0.48	2.21259e+08	2.30737e+08	11	11	1.22	1.26	1	1	118.04	123.09
4.04_ethyne-tetrahydrothiophene	2.26043e+06	2.19217e+06	-2.82	-2.81	0.2	0.22	5.95142e+07	6.19601e+07	10.5	10.5	0.89	1.04	4.01053e+08	4.17475e+08	4.5	4.89
4.02_ethyne-methanethiol	2.91356e+06	2.84748e+06	-2.95	-2.94	0.18	0.2	9.15842e+07	9.51462e+07	11	11	0.67	0.74	3.29526e+08	3.42313e+08	2.2	2.42
8.13_hydrogenchloride-hydrogeniodide	1.96449e+06	1.92098e+06	-2.91	-2.89	0.22	0.24	3.84079e+07	4.02013e+07	10.5	10.5	0.71	0.73	2.55473e+08	2.67361e+08	2.78	3.05
8.05_methanol-I2	1.8011e+06	1.76092e+06	-3.12	-3.1	0.04	0.04	1.68674e+07	1.76951e+07	10.5	10.5	0.5	0.52	1.00091e+08	1.04986e+08	2.77	3.05
8.11_hydrogenfluoride-I2	4.43478e+06	4.30276e+06	-3.3	-3.28	0.07	0.08	7.63793e+07	7.96725e+07	11.5	11.5	0.52	0.61	1.4017e+08	1.46207e+08	1.18	1.37
8.06_phosphoricacid-hydrogeniodide	1.41877e+07	1.39422e+07	-3.19	-3.17	0.13	0.15	7.00037e+08	7.33555e+08	12	12	0.79	0.86	7.00037e+08	7.33555e+08	0.79	0.86
4.48_hydrogenbromide-thioacetone	6.34597e+06	6.01949e+06	-2.72	-2.7	0.45	0.51	2.46693e+08	2.57215e+08	10.5	10.5	1.4	1.39	1	1	163.18	170.14
4.47_hydrogenbromide-sulfane	1.71545e+06	1.67592e+06	-2.82	-2.8	0.4	0.43	2.42976e+07	2.53653e+07	10	10	1.14	1.31	2.83277e+08	2.95671e+08	7	7.55
8.15_hydrogenchloride-methyliodide	1.25856e+06	1.22478e+06	-2.84	-2.82	0.33	0.35	8.87606e+06	9.2594e+06	9.5	9.5	1.26	1.2	1.77295e+08	1.849e+08	6.99	7.52
4.25_methanethiol-tetrahydrothiophene	8.89827e+06	8.57521e+06	-2.97	-2.94	0.16	0.18	5.23546e+08	5.46446e+08	11.5	11.5	0.86	1.02	1	1	100.53	104.92
4.40_hydrogenchloride-sulfane	1.23885e+06	1.21148e+06	-2.89	-2.87	0.25	0.27	7.52275e+06	7.83718e+06	9.5	9.5	0.99	0.99	1.40843e+08	1.46696e+08	7.89	8.45
8.19_hydrogeniodide-methyliodide	2.81253e+06	2.74041e+06	-2.74	-2.72	0.4	0.43	1.0404e+08	1.08887e+08	10.5	10.5	1.09	1.2	7.4581e+08	1	4.86	88.3
4.01_ethyne-dimethylsulfide	2.38163e+06	2.30833e+06	-2.93	-2.91	0.25	0.27	4.30382e+07	4.46938e+07	10.5	10.5	0.84	0.91	2.79221e+08	2.89919e+08	3.96	4.3
4.23_methanethiol-dimethylsulfide	2.55673e+06	2.48785e+06	-2.96	-2.94	0.22	0.24	2.21651e+07	2.3115e+07	10	10	1.31	1.22	2.51178e+08	2.61891e+08	6.1	6.62
4.13_Nmethylacetamide-dimethyldisulfide	5.00856e+06	4.86766e+06	-2.9	-2.88	0.23	0.24	1.91995e+08	2.00804e+08	11	11	0.98	1.1	7.05567e+08	7.37866e+08	3.57	3.99
4.12_methylamine-tetrahydrothiophene	2.33088e+06	2.29087e+06	-2.98	-2.96	0.08	0.1	3.53392e+07	2.01188e+07	10.5	10	1.05	1.06	2.1705e+08	1	5.36	87.93
4.30_hydrogenfluoride-dimethylsulfide	532752	505883	-2.96	-2.93	0.39	0.44	836366	522579	8.5	8	1.68	2.05	2.79636e+07	2.89669e+07	18.9	20.1
8.04_chloricacid-hydrogeniodide	5.04298e+06	4.9893e+06	-3.16	-3.14	0.07	0.08	7.6957e+07	8.06175e+07	11	11	0.74	0.75	2.62878e+08	2.75361e+08	2.82	3.13
4.03_ethyne-sulfane	6.57252e+06	6.48261e+06	-2.97	-2.96	0.09	0.1	7.4423e+08	7.73827e+08	12	12	0.44	0.43	7.4423e+08	7.73827e+08	0.44	0.43
4.41_hydrogenchloride-tetrahydrothiophene	2.04563e+06	1.93867e+06	-2.86	-2.83	0.58	0.64	1.3592e+07	1.41315e+07	9.5	9.5	1.89	2.35	2.48789e+08	2.5859e+08	16.39	17.67
4.27_sulfane-sulfane	1.82987e+06	1.81864e+06	-2.91	-2.89	0.16	0.18	3.60363e+07	3.76892e+07	10.5	10.5	0.61	0.62	2.41323e+08	2.52364e+08	2.42	2.63
4.38_hydrogenchloride-methanethiol	1.08897e+06	1.05233e+06	-2.85	-2.82	0.49	0.52	4.21384e+06	4.38399e+06	9	9	1.5	1.48	1.26805e+08	1.31881e+08	13.5	14.43
4.15_aceticacid-dimethyldisulfide	2.84249e+08	2.64906e+08	-3.22	-3.19	0.24	0.28	1.03475e+09	1.08449e+09	10.5	10.5	13.75	14.03	1	1	123.92	129.83
4.54_hydrogeniodide-thioacetone	8.97797e+06	8.54929e+06	-2.67	-2.65	0.53	0.59	8.48949e+08	8.87118e+08	11	11	1.33	1.46	1	1	150.48	157.25
8.17_hydrogenbromide-methyliodide	1.75941e+06	1.70769e+06	-2.78	-2.76	0.34	0.37	2.83975e+07	2.96852e+07	10	10	1.04	1.13	3.45216e+08	3.60791e+08	6.36	6.91
4.16_aceticacid-dimethylsulfide	3.6749e+06	3.53071e+06	-2.84	-2.81	0.43	0.49	4.93801e+07	5.15883e+07	10	10	1.5	1.55	1	1	161.1	168.3
4.07_phosphaalkyne-methanethiol	4.67768e+06	4.53825e+06	-3.36	-3.33	0.29	0.3	6.60175e+07	3.8005e+07	11.5	11	0.49	0.52	1.19551e+08	1.24732e+08	1.51	1.74
4.44_hydrogenbromide-dimethylsulfide	1.12701e+06	1.07498e+06	-2.68	-2.65	0.94	1.01	4.18519e+06	4.35269e+06	8.5	8.5	2.55	2.38	2.35645e+08	2.44972e+08	23.3	24.9
8.03_aceticacid-methyliodide	7.91621e+06	7.8207e+06	-2.91	-2.89	0.06	0.04	5.79808e+08	6.07988e+08	11.5	11.5	0.59	0.74	1.13651e+09	1.19171e+09	1.8	2.07
8.02_aceticacid-I2	6.84946e+07	6.4922e+07	-2.77	-2.75	0.39	0.47	3.8435e+09	4.01997e+09	11	11	8.94	8.9	1	1	169.31	177.06
8.12_hydrogenfluoride-methyliodide	448664	439547	-2.96	-2.94	0.2	0.24	1.19862e+06	734253	9	8.5	1.18	1.22	2.77128e+07	2.87755e+07	9.66	10.24
4.35_hydrogenfluoride-thioacetone	2.04982e+06	1.91657e+06	-2.99	-2.96	0.08	0.11	8.97792e+06	9.29859e+06	9.5	9.5	1.16	1	1.58854e+08	1.64477e+08	10.91	11.82
4.29_hydrogenfluoride-dimethyldisulfide	4.58638e+06	4.31454e+06	-3.13	-3.1	0.26	0.31	4.09533e+07	4.25569e+07	10.5	10.5	1.21	1.1	2.50462e+08	2.60224e+08	4.68	5.24
4.33_hydrogenfluoride-sulfane	410198	401847	-3	-2.98	0.26	0.31	579584	600750	8.5	8.5	1.07	1.21	1.92391e+07	1.99345e+07	13.03	13.75
4.39_hydrogenchloride-P4S3	2.1743e+07	2.04506e+07	-3.14	-3.11	0.07	0.07	6.47192e+08	6.77243e+08	11.5	11.5	2.64	2.48	1	1	84.36	88.27
4.11_methylamine-dimethylsulfide	2.38867e+06	2.33772e+06	-3.05	-3.03	0.23	0.24	2.83956e+07	2.95834e+07	10.5	10.5	0.98	1.13	1.70492e+08	1.776e+08	4.82	5.22
4.46_hydrogenbromide-P4S3	2.01831e+07	1.91165e+07	-3.01	-2.98	0.11	0.12	2.45978e+08	2.57732e+08	10.5	10.5	5.22	5.18	1	1	89.13	93.37
4.53_hydrogeniodide-tetrahydrothiophene	2.51897e+06	2.36973e+06	-2.59	-2.56	1.35	1.42	2.29371e+07	2.386e+07	9	9	3.17	2.88	1	1	257.44	267.8
8.07_water-methyliodide	1.66576e+06	1.66731e+06	-3.22	-3.21	0.13	0.14	6180704	6.41707e+06	10	10	0.92	0.91	5.75552e+07	5.97492e+07	4.78	5.06
8.10_hydrogenfluoride-hydrogeniodide	643656	638670	-3.01	-3	0.14	0.16	2.60762e+06	2.71616e+06	9.5	9.5	0.67	0.74	4.15596e+07	4.32803e+07	5.42	5.76
8.08_water-I2	401090	402419	-2.92	-2.91	0.15	0.16	1.23076e+06	1.28322e+06	9	9	0.76	0.76	3.32388e+07	3.46474e+07	5.42	5.73
4.43_hydrogenbromide-dimethyldisulfide	8.17789e+06	7.71254e+06	-2.88	-2.85	0.47	0.5	3.45151e+08	3.6034e+08	11	11	1.28	1.32	1.30303e+09	1.36023e+09	4.05	4.66
4.21_water-methanethiol	516982	508823	-3.03	-3.01	0.2	0.22	1.11641e+06	1.1583e+06	9	9	1.05	1.21	2.48048e+07	2.5728e+07	9.88	10.44
8.09_phosphineF2-I2	1.72803e+08	1.67777e+08	-3.26	-3.24	0.19	0.2	493650957	5.14188e+08	10.5	10.5	6.95	7.14	1	1	49.2	51.23
8.14_hydrogenchloride-I2	3.66138e+06	3.51871e+06	-3.07	-3.04	0.16	0.18	7.60399e+07	7.96284e+07	11	11	0.71	0.68	2.69487e+08	2.82172e+08	1.71	1.96
4.19_methanol-dimethyldisulfide	3.29723e+06	3.19118e+06	-3.01	-2.99	0.26	0.28	4.49593e+07	4.69395e+07	10.5	10.5	0.99	0.99	1	1	86.17	89.96
4.05_ethyne-thioacetone	8.32704e+06	8.15508e+06	-2.74	-2.72	0.11	0.13	1.23828e+09	3.01733e+08	11.5	10.5	0.97	2.81	1	1	56.79	59.28
4.26_sulfane-dimethylsulfide	1.05309e+06	1.02725e+06	-2.83	-2.81	0.32	0.34	7.71386e+06	8.03539e+06	9.5	9.5	1.25	1.45	1.41597e+08	1.4746e+08	9.68	10.35
