# Supplementary material for: Benchmarking Swaths of Intermolecular Interaction Components with Symmetry-Adapted Perturbation Theory
Source: J Chem Theory Comput. 2023 Dec 20;20(1):30–48. doi: 10.1021/acs.jctc.3c00801 (PMC10782453; doi:10.1021/acs.jctc.3c00801)
Supplement: Supplementary file 1 — ct3c00801_si_001.zip [file ct3c00801_si_001.zip › Chalcogen_bonds.xls]

## Sheet: Chalcogen_bonds
Dimer	A_bm/pbe0ac	A_bm/b3lypac	B_bm/pbe0ac	B_bm/b3lypac	fit_RMSE_bm/pbe0ac	fit_RMSE_bm/b3lypac	A_mie/pbe0ac	A_mie/b3lypac	n_mie/pbe0ac	n_mie/b3lypac	fit_RMSE_mie/pbe0ac	fit_RMSE_mie/b3lypac	A_lj/pbe0ac	A_lj/b3lypac	fit_RMSE_lj/pbe0ac	fit_RMSE_lj/b3lypac
5.2.05_acetone-seleniumdifluoride	1.60783e+07	1.50545e+07	-3.14	-3.11	1.06	1.23	2.61375e+08	2.69165e+08	11	11	3.23	3.47	1	1	268.58	276.59
4.1.13_trimethylamine-methylthiocyanate	5.98269e+06	5.68825e+06	-2.85	-2.82	0.38	0.44	1.45067e+08	1.51347e+08	10.5	10.5	1.97	1.92	1	1	149.58	156.06
5.1.14_pyrazine-12selenazole	7.82532e+07	7.25983e+07	-2.93	-2.9	0.28	0.37	2.34182e+08	2.43993e+08	9.5	9.5	15.94	16.17	1	1	119.35	124.29
5.1.11_pyrazine-12selenazole3one	2.19545e+08	1.94581e+08	-2.95	-2.91	0.62	0.73	2.45851e+09	2.54619e+09	10.5	10.5	21.25	21.09	1	1	198.68	205.67
4.1.04_pyrazine-carbonylsulfide	8.71982e+08	8.0609e+08	-3.25	-3.22	0.32	0.34	3.85813e+09	3.56531e+08	11	9.5	11.43	15.38	1	1	69.6	72.42
5.1.06_acetonitrile-seleniumdifluoride	25524116	2.39552e+07	-3.05	-3.03	1.14	1.27	2.87096e+08	5.74286e+08	10.5	11	9.55	5.96	1	1	191.23	196
5.1.08_pyrazine-carbonylselenide	1.53886e+08	1.45563e+08	-3.05	-3.03	0.41	0.47	2.36981e+09	2.45011e+09	11	11	10.21	10.3	1	1	93.02	96.14
4.2.08_furan-sulfurdifluoride	4.01972e+07	3.801e+07	-3.3	-3.28	0.53	0.59	1.28393e+09	1.33189e+09	12	12	3.52	3.31	1.28393e+09	1.33189e+09	3.52	3.31
5.1.13_pyrazine-seleniumdifluoride	2.18596e+07	1.97021e+07	-2.89	-2.86	2.23	2.37	2.34536e+08	2.40607e+08	10	10	14.3	12.85	1	1	429.5	440.56
4.2.15_thiophene3one-pyridineNoxide	3.59791e+11	3.23289e+11	-4.36	-4.33	0.43	0.41	2.61491e+09	2.71895e+09	10.5	10.5	27.86	28.65	1	1	110.5	114.82
5.1.07_acetonitrile-selenophene3one	2.85232e+08	2.82533e+08	-3.16	-3.15	0.07	0.08	4.96599e+09	5.12194e+09	11.5	11.5	7.32	7.48	1	1	61.17	63.08
4.2.03_acetone-12thiazole3one	1.02007e+09	9.65201e+08	-3.29	-3.27	0.16	0.13	1.97198e+09	2.04644e+09	10.5	10.5	18.61	19.02	1	1	118.84	123.28
4.1.10_pyrazine-thiophene3one	6.60579e+08	6.18791e+08	-3.11	-3.09	0.09	0.11	1.09465e+09	1.14108e+09	10	10	15.85	16.25	1	1	89.86	93.62
4.1.06_pyrazine-difluorothioformaldehyde	8.56254e+08	8.15643e+08	-3.08	-3.06	0.24	0.25	5.5878e+08	5.82244e+08	9.5	9.5	14.55	14.98	1	1	68.6	71.45
4.1.15_12thiazole-trimethylamine	1.31253e+07	1.2453e+07	-2.99	-2.96	0.21	0.26	7.01935e+08	7.32193e+08	11.5	11.5	1.67	2.03	1	1	153.12	159.73
5.2.10_furan-12selenazole3one	2.91118e+07	2.80539e+07	-3.1	-3.08	0.35	0.38	2.52027e+08	2.62547e+08	10.5	10.5	8.28	8.32	1	1	109.95	114.51
5.1.17_trimethylamine-difluoroselenoformaldehyde	1.30693e+07	1.23562e+07	-2.96	-2.93	0.48	0.54	2.06183e+08	2.14046e+08	10.5	10.5	5.44	5.25	1	1	121.93	126.57
5.2.03_acetone-12selenazole3one	4.10406e+08	3.81998e+08	-3.31	-3.28	0.08	0.16	2.24873e+09	2.32853e+09	11	11	16.72	16.88	1	1	143.5	148.54
5.2.08_furan-difluorodiselane	1.15019e+09	1.10266e+09	-3.33	-3.32	0.21	0.22	7.80891e+08	8.14026e+08	10	10	18.07	18.62	1	1	90.39	94.18
5.1.04_acetonitrile-12selenazole3one	4.92373e+08	4.68458e+08	-3.15	-3.13	0.3	0.36	1886527210	1.94387e+09	10.5	10.5	16.09	16.34	1	1	109.66	112.96
4.1.16_thiophene3one-trimethylamine	3.30837e+07	3.13245e+07	-3.08	-3.06	0.21	0.26	4.85675e+09	5.06611e+09	12.5	12.5	1.39	1.65	1	1	137.76	143.7
5.2.22_pyridineNoxide-selenophene3one	1.35148e+10	1.23938e+10	-3.84	-3.81	0.33	0.31	8.35853e+08	8.72227e+08	10	10	24.6	25.33	1	1	112.39	117.21
5.1.02_acetonitrile-difluorodiselane	1.29299e+08	1.25916e+08	-3.32	-3.3	0.3	0.31	3.48519e+09	3.62666e+09	12	12	7.21	7.29	3.48519e+09	3.62666e+09	7.21	7.29
4.1.01_acetonitrile-carbonylsulfide	2.48869e+09	2.4074e+09	-3.42	-3.4	0.21	0.22	8.63708e+09	7.45462e+08	11.5	10	8.37	10.86	1	1	45.3	46.59
5.1.12_pyrazine-methylselenocyanate	5.04363e+07	4.70008e+07	-2.88	-2.86	0.29	0.37	3.93477e+09	4.08686e+09	11.5	11.5	6.19	6	1	1	126.49	131.36
4.2.12_pyridineNoxide-difluorothioformaldehyde	4.01662e+08	3.86996e+08	-3.55	-3.53	0.08	0.09	4.26873e+08	4.4418e+08	10.5	10.5	13.05	13.39	1	1	84.21	87.59
5.2.15_nitromethane-12selenazole3one	2.0963e+08	2.03958e+08	-3.26	-3.25	0.2	0.23	1.51408e+09	3.2892e+09	11	11.5	13.17	11.36	1	1	116.16	120.68
5.2.18_pyridineNoxide-difluorodiselane	2.29453e+09	2.06497e+09	-3.45	-3.42	0.52	0.62	1.12385e+09	1.16696e+09	10	10	35.21	35.82	1	1	193.8	201.1
4.1.02_acetonitrile-12thiazole3one	1.55702e+09	1.48906e+09	-3.2	-3.19	0.12	0.14	1.36001e+09	1.40511e+09	10	10	17	17.38	1	1	88.15	91.04
4.1.08_pyrazine-methylthiocyanate	8.46343e+07	7.95113e+07	-2.88	-2.86	0.19	0.21	1.27652e+09	1.33441e+09	10.5	10.5	10.45	10.59	1	1	98.14	102.55
5.2.20_pyridineNoxide-methylselenocyanate	1.22851e+09	1.11645e+09	-3.74	-3.71	0.34	0.27	6.25689e+08	6.47416e+08	10.5	10.5	23.4	23.69	1	1	151.37	156.55
5.2.01_acetone-carbonylselenide	7.38643e+07	7.31902e+07	-3.22	-3.21	0.1	0.13	1.4425e+09	1.48969e+09	11.5	11.5	6.12	6.21	1	1	80.07	82.68
5.1.09_pyrazine-difluorodiselane	9.33725e+08	8.54101e+08	-3.08	-3.05	0.34	0.42	8.2095e+08	8.54203e+08	9.5	9.5	30	30.64	1	1	158.58	164.9
4.1.03_acetonitrile-sulfurdifluoride	6.32636e+07	6.05186e+07	-3.14	-3.12	0.75	0.82	2.19887e+08	2.2617e+08	10	10	15.27	15.37	1	1	144.04	148.12
5.2.02_difluoroselenoformaldehyde-acetone	1.02994e+08	1.02848e+08	-3.11	-3.1	0.11	0.13	2.79146e+09	1.36087e+09	11.5	11	6.31	7.71	1	1	70.66	73.19
4.2.01_acetone-carbonylsulfide	321553171	3.10751e+08	-3.36	-3.34	0.15	0.16	5.9182e+09	6.13686e+09	12	12	6.8	6.93	5.9182e+09	6.13686e+09	6.8	6.93
4.2.02_acetone-difluorothioformaldehyde	2.0037e+08	1.98572e+08	-3.07	-3.06	0.08	0.09	4.90288e+08	2.30607e+08	10	9.5	9.71	11.1	1	1	59.45	61.76
5.1.05_methylselenocyanate-acetonitrile	5.60111e+07	5.5098e+07	-3.03	-3.02	0.12	0.12	1.08322e+09	1.11729e+09	11	11	6.6	6.68	1	1	77.07	79.48
5.2.07_furan-carbonylselenide	1.85882e+08	1.82375e+08	-3.35	-3.34	0.18	0.18	1.81639e+09	1.87774e+09	11.5	11.5	6.48	6.6	1	1	56.05	57.93
5.1.10_pyrazine-difluoroselenoformaldehyde	3.30496e+08	3.16691e+08	-3.05	-3.03	0.36	0.41	3.70325e+08	3.8395e+08	9.5	9.5	15.36	15.73	1	1	83.09	86.11
5.2.21_pyridineNoxide-12selenazole	9.07767e+07	8.61738e+07	-3.38	-3.35	0.13	0.21	5.55688e+08	5.80027e+08	11	11	12.31	12.37	1	1	153.53	160.22
5.1.19_trimethylamine-methylselenocyanate	3.36733e+06	3.17495e+06	-2.86	-2.83	0.67	0.77	4.13705e+07	2.34617e+07	10	9.5	2.85	3.31	4.56696e+08	4.73317e+08	16.33	17.71
5.2.11_furan-methylselenocyanate	1.58066e+07	1.53298e+07	-3.14	-3.12	0.25	0.25	3.4803e+09	3.62167e+09	13	13	3.08	3.43	1	1	91.5	95.23
4.1.11_trimethylamine-difluorodisulfane	1.50831e+07	1.40937e+07	-2.91	-2.88	0.61	0.71	2.8574e+08	2.98345e+08	10.5	10.5	6.35	5.95	1	1	177.71	185.53
4.2.11_pyridineNoxide-difluorodisulfane	1.9746e+09	1.84222e+09	-3.53	-3.51	0.11	0.16	3.31572e+09	3.45435e+09	11	11	21.84	22.35	1	1	136.5	142.14
4.1.07_12thiazole3one-pyrazine	7.77186e+08	6.98246e+08	-3.01	-2.98	0.34	0.41	2.06429e+09	2.14787e+09	10	10	25.63	26.02	1	1	162.26	168.73
4.2.06_furan-difluorodisulfane	2.89537e+06	2.81441e+06	-3.06	-3.04	0.23	0.24	3.2801e+07	1.90504e+07	10.5	10	1.68	1.77	1.90823e+08	1.99765e+08	7.25	7.93
5.1.20_trimethylamine-seleniumdifluoride	979839	906605	-2.77	-2.73	2.77	2.94	938059	962900	7.5	7.5	7.68	7.96	7.12618e+07	7.30768e+07	100.5	105.86
5.2.09_furan-difluoroselenoformaldehyde	3.0539e+08	3.00588e+08	-3.27	-3.26	0.15	0.15	3.42072e+09	3.54356e+09	11.5	11.5	6.94	7.11	1	1	53.81	55.73
4.2.14_sulfurdifluoride-pyridineNoxide	2.63631e+08	2.35161e+08	-3.65	-3.61	0.96	1.11	1.25936e+09	1.29602e+09	11.5	11.5	22.41	21.54	1	1	367.24	377.84
5.1.16_trimethylamine-difluorodiselane	1.61845e+07	1.47107e+07	-2.84	-2.8	1.12	1.26	7.94464e+08	8.24926e+08	11	11	3.34	3.38	1	1	251.05	260.67
5.2.17_pyridineNoxide-carbonylselenide	4.91298e+08	466336899	-3.67	-3.65	0.09	0.15	7.72695e+08	7.99396e+08	11	11	14.79	15.03	1	1	111.4	115.21
5.1.01_acetonitrile-carbonylselenide	3.0777e+08	3.09212e+08	-3.21	-3.21	0.3	0.31	1.98904e+09	2.03605e+09	11	11	8.36	8.53	1	1	58.04	59.41
4.1.05_pyrazine-difluorodisulfane	926285312	8.69052e+08	-3.15	-3.13	0.17	0.19	1.2978e+09	1.35455e+09	10	10	21.26	21.84	1	1	115.02	119.98
4.1.09_pyrazine-sulfurdifluoride	3.3463e+07	2.99905e+07	-2.91	-2.87	2.22	2.41	1.25349e+09	1.28948e+09	11	11	7.04	6.12	1	1	400.43	411.91
4.2.10_pyridineNoxide-carbonylsulfide	3.60367e+09	3.36838e+09	-3.4	-3.38	0.16	0.18	1.1619e+09	1.2062e+09	10	10	17.02	17.46	1	1	78.43	81.37
5.2.06_acetone-selenophene3one	1.5082e+08	1.48179e+08	-3.23	-3.22	0.07	0.04	5.68599e+08	5.90518e+08	10.5	10.5	10.55	10.82	1	1	84.07	87.3
5.2.13_furan-tetrafluoroselenourea	2.51068e+09	2.44277e+09	-3.27	-3.26	0.19	0.2	2.93689e+09	3.04211e+09	10.5	10.5	12.27	12.61	1	1	59.88	62
5.2.19_pyridineNoxide-difluoroselenoformaldehyde	6.46249e+08	6.18554e+08	-3.54	-3.52	0.09	0.13	2.89264e+09	2.99779e+09	11.5	11.5	13.03	13.27	1	1	104.42	108.18
4.1.14_trimethylamine-sulfurdifluoride	1.32213e+06	1.20865e+06	-2.75	-2.71	3.85	4.04	1.32897e+06	1.36391e+06	7.5	7.5	10.96	9.69	1.18226e+08	1.2121e+08	104.17	110.12
4.2.07_furan-difluorothioformaldehyde	6.36722e+08	6.17247e+08	-3.25	-3.23	0.15	0.15	2.41022e+08	2.50762e+08	9.5	9.5	10.2	10.52	1	1	46.45	48.31
5.1.22_trimethylamine-selenophene3one	1.1893e+07	1.12193e+07	-3.01	-2.99	0.35	0.43	5.78929e+08	3.15308e+08	11.5	11	2.08	2.26	1	1	154.1	160.34
5.1.18_trimethylamine-12selenazole3one	1.3085e+07	1.19116e+07	-2.9	-2.87	1.33	1.47	4.96202e+08	2.69741e+08	11	10.5	4.31	4.13	1	1	284.91	294.83
4.1.12_trimethylamine-12thiazole3one	3.69233e+07	3.35435e+07	-2.94	-2.91	0.79	0.93	1.19937e+09	1.24537e+09	11	11	8.54	7.79	1	1	250.51	260.08
4.2.05_furan-carbonylsulfide	1.08268e+09	1.01315e+09	-3.55	-3.53	0.21	0.21	6.56852e+08	6.83445e+08	10.5	10.5	8.84	9.07	1	1	43.52	45.25
5.1.03_acetonitrile-difluoroselenoformaldehyde	7.70209e+08	7.78687e+08	-3.21	-3.21	0.24	0.24	6.94502e+08	3.13142e+08	10	9.5	10.01	11.11	1	1	48.87	50.08
4.2.04_acetone-sulfurdifluoride	1.57525e+07	1.48958e+07	-3.16	-3.13	0.77	0.9	2.40753e+08	2.48492e+08	11	11	3	2.9	1	1	229.84	237.23
5.2.16_nitromethane-seleniumdifluoride	2.5807e+07	2.42692e+07	-3.43	-3.4	0.32	0.44	5.27726e+08	5.43268e+08	12	12	1.99	2.44	5.27726e+08	5.43268e+08	1.99	2.44
5.2.12_furan-seleniumdifluoride	2.42351e+07	2.27919e+07	-3.25	-3.22	0.61	0.72	5.00611e+08	5.17309e+08	11.5	11.5	3.37	3.12	1	1	159.01	164.3
5.1.15_pyrazine-selenophene3one	1.66928e+08	1.578e+08	-3	-2.98	0.11	0.15	1.39558e+09	1.45487e+09	10.5	10.5	12.21	12.44	1	1	97.63	101.74
4.2.09_nitromethane-sulfurdifluoride	5.37166e+07	5.12151e+07	-3.5	-3.47	0.06	0.11	8.6393e+08	8.93166e+08	12	12	4.38	4.18	8.6393e+08	8.93166e+08	4.38	4.18
4.2.13_pyridineNoxide-methylthiocyanate	1.55956e+09	1.42882e+09	-3.74	-3.71	0.33	0.29	7.06004e+08	7.33784e+08	10.5	10.5	21.26	21.66	1	1	129.95	134.99
5.1.21_trimethylamine-12selenazole	4.64902e+06	4.36108e+06	-2.89	-2.86	0.52	0.63	5.10392e+07	5.31038e+07	10	10	2.67	2.52	1	1	182.14	189.51
5.2.04_methylselenocyanate-acetone	3.61129e+07	3.51015e+07	-3.08	-3.06	0.02	0.05	6.57501e+08	6.80458e+08	11	11	6.45	6.46	1	1	104.23	107.86
5.2.14_nitromethane-carbonylselenide	79422616	7.94224e+07	-3.37	-3.37	0.08	0.07	8.34119e+08	8.61047e+08	11.5	11.5	4.7	4.8	1	1	49.29	50.87
