# Supplementary material for: Benchmarking Swaths of Intermolecular Interaction Components with Symmetry-Adapted Perturbation Theory
Source: J Chem Theory Comput. 2023 Dec 20;20(1):30–48. doi: 10.1021/acs.jctc.3c00801 (PMC10782453; doi:10.1021/acs.jctc.3c00801)
Supplement: Supplementary file 1 — ct3c00801_si_001.zip [file ct3c00801_si_001.zip › CHN.xls]

## Sheet: CHN
Dimer	A_bm/pbe0ac	A_bm/b3lypac	B_bm/pbe0ac	B_bm/b3lypac	fit_RMSE_bm/pbe0ac	fit_RMSE_bm/b3lypac	A_mie/pbe0ac	A_mie/b3lypac	n_mie/pbe0ac	n_mie/b3lypac	fit_RMSE_mie/pbe0ac	fit_RMSE_mie/b3lypac	A_lj/pbe0ac	A_lj/b3lypac	fit_RMSE_lj/pbe0ac	fit_RMSE_lj/b3lypac
6.013CH-N_methylcyanate--dimethylamine	6.98434e+06	7.01576e+06	-3.35	-3.34	0.46	0.48	1.01722e+08	1.06595e+08	11.5	11.5	0.45	0.59	1.85448e+08	1.94329e+08	1.76	1.96
6.019CH-N_nitrosomethane--dimethylamine	1.5276e+06	1.5735e+06	-3	-2.99	0.08	0.09	1.18023e+07	1.2358e+07	10	10	0.63	0.67	1.2463e+08	1.30491e+08	5.24	5.53
6.005CH-N_ethyne--dimethyldiazene	1.62467e+07	1.66873e+07	-3.03	-3.02	0.06	0.04	3.00223e+09	3.12185e+09	12.5	12.5	0.34	0.38	1	1	63.54	66.07
6.004CH-N_ethyne--dimethylamine	7.85382e+06	7.69179e+06	-3.09	-3.07	0.1	0.1	2.8747e+08	2.99965e+08	11.5	11.5	0.7	0.82	1	1	90.45	94.38
6.010CH-N_ethyne--trimethylamine	1.31539e+07	1.27495e+07	-3.04	-3.02	0.1	0.11	1.153e+09	1.20747e+09	12	12	0.71	0.89	1.153e+09	1.20747e+09	0.71	0.89
6.017CH-N_nitromethane--dimethylamine	2.4052e+07	2.40444e+07	-3.64	-3.63	0.3	0.3	4.4175e+08	4.61991e+08	12.5	12.5	0.39	0.32	2.39249e+08	2.50217e+08	1.58	1.54
6.020CH-N_nitrosomethane--methylamine	2.21938e+06	2.32128e+06	-3.19	-3.19	0.07	0.07	1.62641e+07	1.70006e+07	10.5	10.5	0.43	0.46	9.28905e+07	9.70968e+07	3.58	3.75
6.006CH-N_ethyne--methylamine	8.07442e+06	8.0191e+06	-3.09	-3.08	0.06	0.07	2.97876e+08	3.10075e+08	11.5	11.5	0.58	0.59	5.7048e+08	5.93828e+08	1.27	1.44
6.011CH-N_furan--methylamine	4.53511e+07	4.44995e+07	-3.31	-3.3	0.06	0.08	5.34585e+09	5.58852e+09	13	13	1.14	1.1	1	1	58.83	61.5
6.009CH-N_ethyne--pyridine	2.96584e+08	2.8857e+08	-3.14	-3.12	0.09	0.1	2.51202e+08	2.61843e+08	9.5	9.5	11.69	12.05	1	1	77.05	80.29
6.014CH-N_methylcyanate--methylamine	1.89203e+06	1.937e+06	-3.28	-3.28	0.51	0.52	5.8525e+06	6.11063e+06	10	10	0.26	0.22	5.28005e+07	5.51267e+07	5.21	5.5
6.003CH-N_ethyne--aniline	5.23006e+08	5.01109e+08	-3.65	-3.63	0.04	0.03	1.46676e+09	1.52926e+09	11.5	11.5	6.89	7.06	1	1	59.41	61.93
6.018CH-N_nitromethane--methylamine	2.78653e+06	2.80644e+06	-3.3	-3.29	0.04	0.04	14465133	1.50693e+07	10.5	10.5	0.66	0.73	7.8472e+07	8.17439e+07	4.63	4.94
6.016CH-N_methylisocyanide--methylamine	3.85438e+06	3.92141e+06	-3.54	-3.53	0.19	0.19	16785945	1.74705e+07	11	11	0.3	0.31	5.12328e+07	5.33206e+07	2.05	2.19
6.002CH-N_ethyne--ammonia	6.64705e+06	6.77895e+06	-3.08	-3.07	0.08	0.1	2.57717e+08	2.67031e+08	11.5	11.5	0.53	0.57	4.94126e+08	5.11981e+08	1.13	1.21
6.007CH-N_ethyne--methylazide	1.06032e+08	1.05192e+08	-3.43	-3.42	0.07	0.06	4.195e+08	4.3717e+08	11	11	5.2	5.35	1	1	49.34	51.41
6.012CH-N_methylcyanate--ammonia	1.34546e+06	1.40758e+06	-3.31	-3.32	0.51	0.5	3.76783e+06	3.91583e+06	10	10	0.38	0.38	3.16898e+07	3.29351e+07	5.41	5.61
6.001CH-N_ethyne--acetonitrile	1.13441e+09	1.13889e+09	-3.35	-3.35	0.07	0.09	2.3678e+08	2.45582e+08	9.5	9.5	8.78	9.08	1	1	44.76	46.42
6.015CH-N_methylisocyanide--dimethylamine	2.13578e+06	2.16975e+06	-3.19	-3.18	0.05	0.05	1.55181e+07	9.13622e+06	10.5	10	0.89	0.98	8.60494e+07	8.98378e+07	4.77	5.06
6.008CH-N_ethyne--Nmethyl2propanimine	6.002e+07	5.93365e+07	-3.05	-3.03	0.03	0.04	2.30736e+09	2.40424e+09	11.5	11.5	4.88	4.95	1	1	89.71	93.47
