# Supplementary material for: Benchmarking Swaths of Intermolecular Interaction Components with Symmetry-Adapted Perturbation Theory
Source: J Chem Theory Comput. 2023 Dec 20;20(1):30–48. doi: 10.1021/acs.jctc.3c00801 (PMC10782453; doi:10.1021/acs.jctc.3c00801)
Supplement: Supplementary file 1 — ct3c00801_si_001.zip [file ct3c00801_si_001.zip › CHO.xls]

## Sheet: CHO
Dimer	A_bm/pbe0ac	A_bm/b3lypac	B_bm/pbe0ac	B_bm/b3lypac	fit_RMSE_bm/pbe0ac	fit_RMSE_bm/b3lypac	A_mie/pbe0ac	A_mie/b3lypac	n_mie/pbe0ac	n_mie/b3lypac	fit_RMSE_mie/pbe0ac	fit_RMSE_mie/b3lypac	A_lj/pbe0ac	A_lj/b3lypac	fit_RMSE_lj/pbe0ac	fit_RMSE_lj/b3lypac
5.006CH-O_ethyne--dimethylether	2.02373e+07	1.99643e+07	-3.37	-3.35	0.09	0.09	9.90095e+08	1.03563e+09	12.5	12.5	0.61	0.57	5.14717e+08	5.38403e+08	1.46	1.41
5.014CH-O_ethyne--water	1.52751e+07	1.57471e+07	-3.47	-3.47	0.05	0.06	5.1604e+08	5.35366e+08	12.5	12.5	0.49	0.51	2.72251e+08	2.82448e+08	1.14	1.18
5.001CH-O_ethyne--acetaldehyde	1.29677e+07	1.32335e+07	-3.25	-3.25	0.04	0.04	5.02176e+08	5.22618e+08	12	12	0.72	0.72	5.02176e+08	5.22618e+08	0.72	0.72
5.019CH-O_nitrosomethane--Nmethylacetamide	1.00335e+06	1.01952e+06	-3.18	-3.17	0.05	0.05	2.44441e+06	2.54678e+06	9.5	9.5	0.68	0.7	3.52805e+07	3.67544e+07	7.06	7.44
5.009CH-O_ethyne--methylacetate	9.8075e+07	1.0094e+08	-3.31	-3.31	0.01	0	5.33988e+09	5.55059e+09	12.5	12.5	3.06	3.17	1	1	60.78	63.18
5.011CH-O_ethyne--nitrosomethane	7.09168e+06	7.44477e+06	-3.12	-3.13	0.02	0.02	4.45887e+08	4.63384e+08	12	12	0.29	0.31	4.45887e+08	4.63384e+08	0.29	0.31
5.003CH-O_ethyne--aceticacid	4.63299e+07	4.76062e+07	-3.26	-3.25	0.01	0.02	3.99228e+08	4.15632e+08	11	11	4.66	4.83	1	1	61.85	64.38
5.018CH-O_nitromethane--Nmethylacetamide	2.5391e+06	2.58719e+06	-3.3	-3.3	0.13	0.15	7.37908e+06	7.69537e+06	10	10	1.16	1.16	6.69286e+07	6.97929e+07	6.26	6.62
5.012CH-O_ethyne--Nmethylacetamide	2.16652e+08	2.17895e+08	-3.26	-3.25	0.06	0.05	6.56091e+08	1.45892e+09	10.5	11	8.88	8.09	1	1	76.37	79.63
5.005CH-O_ethyne--dimethylcarbonate	3.63181e+08	3.63761e+08	-3.33	-3.32	0.05	0.07	3.20299e+08	3.34225e+08	10	10	8.98	9.31	1	1	60.31	62.92
5.004CH-O_ethyne--acetone	7.61648e+07	7.74638e+07	-3.24	-3.24	0.06	0.06	3.03319e+08	3.15961e+08	10.5	10.5	6.45	6.67	1	1	64.55	67.23
5.007CH-O_ethyne--dimethylperoxide	1.88765e+07	1.88606e+07	-3.42	-3.41	0.02	0.02	1.45926e+09	1.52254e+09	13	13	0.54	0.63	1	1	56.27	58.71
5.002CH-O_ethyne--acetamide	6.06456e+07	6.07898e+07	-3.28	-3.28	0.04	0.04	1.93069e+09	2.01104e+09	12	12	3.46	3.52	1.93069e+09	2.01104e+09	3.46	3.52
5.008CH-O_ethyne--methanol	2.47499e+07	2.47481e+07	-3.47	-3.46	0.08	0.09	1.59021e+09	1.65871e+09	13	13	0.44	0.47	1	1	57.46	59.93
5.010CH-O_ethyne--nitromethane	6.58369e+06	6.72398e+06	-3.14	-3.13	0.05	0.05	1.05643e+08	1.09911e+08	11	11	1.46	1.49	1	1	51.68	53.77
5.017CH-O_methylisocyanide--Nmethylacetamide	1.13905e+06	1.17299e+06	-3.17	-3.17	0.09	0.09	2.84878e+06	2962778	9.5	9.5	0.64	0.65	4.19443e+07	4.36212e+07	7.47	7.8
5.016CH-O_methylcyanate--Nmethylacetamide	1.47934e+06	1.504e+06	-3.08	-3.07	0.11	0.11	4.9135e+06	5.13021e+06	9.5	9.5	0.87	0.84	8.09377e+07	8.44999e+07	7.9	8.34
5.015CH-O_methylacetate--Nmethylacetamide	2.22443e+06	2.2924e+06	-3.25	-3.25	0.04	0.04	7.53031e+06	7.85513e+06	10	10	0.85	0.87	6.94467e+07	7.24398e+07	6.07	6.38
5.013CH-O_ethyne--phenol	1.42809e+09	1.40458e+09	-3.55	-3.53	0.03	0.03	8.05001e+08	8.41003e+08	10.5	10.5	8.18	8.47	1	1	49.55	51.75
