# Supplementary material for: Benchmarking Swaths of Intermolecular Interaction Components with Symmetry-Adapted Perturbation Theory
Source: J Chem Theory Comput. 2023 Dec 20;20(1):30–48. doi: 10.1021/acs.jctc.3c00801 (PMC10782453; doi:10.1021/acs.jctc.3c00801)
Supplement: Supplementary file 1 — ct3c00801_si_001.zip [file ct3c00801_si_001.zip › Disp_Halogen.xls]

## Sheet: Disp_Halogen
Dimer	A_bm/pbe0ac	A_bm/b3lypac	B_bm/pbe0ac	B_bm/b3lypac	fit_RMSE_bm/pbe0ac	fit_RMSE_bm/b3lypac	A_mie/pbe0ac	A_mie/b3lypac	n_mie/pbe0ac	n_mie/b3lypac	fit_RMSE_mie/pbe0ac	fit_RMSE_mie/b3lypac	A_lj/pbe0ac	A_lj/b3lypac	fit_RMSE_lj/pbe0ac	fit_RMSE_lj/b3lypac
3.05.11_fluoromethane-toluene	424241	419975	-2.9	-2.88	0.13	0.13	1.39517e+06	1.45842e+06	9	9	0.65	0.64	3.90411e+07	4.07992e+07	5.64	6.01
3.10.05_nitrogen-chlorine	874485	863367	-3.38	-3.36	0.1	0.1	3.43285e+06	2.10749e+06	10.5	10	0.63	0.66	1.68923e+07	1.76823e+07	2.35	2.55
3.17.03_tetrafluoromethane-nidopentaborane	1.04033e+07	1.00675e+07	-3.1	-3.09	0.11	0.11	7.00889e+08	7.25459e+08	12	12	0.93	0.9	7.00889e+08	7.25459e+08	0.93	0.9
3.30.01_tetrafluoromethane-tetrachloromethane	9.25713e+06	9.09748e+06	-3.09	-3.07	0.07	0.05	3.33504e+08	3.52477e+08	11.5	11.5	1.46	1.43	1	1	43.01	45.45
3.36.01_bromine-tribromomethane	304192	301689	-2.57	-2.55	0.27	0.28	1.57434e+06	1.6611e+06	8.5	8.5	1.51	1.71	7.95913e+07	8.39326e+07	12.59	13.55
3.12.04_135triazine-diiodomethane	3.5856e+06	3.4828e+06	-2.92	-2.9	0.15	0.16	6.71559e+07	7.08083e+07	10.5	10.5	1.01	0.9	1	1	80.91	85.31
3.10.09_methylamine-chlorine	560864	557950	-3.07	-3.05	0.16	0.16	1.91341e+06	1.99496e+06	9.5	9.5	0.67	0.69	2.93856e+07	3.06311e+07	4.35	4.62
3.24.10_diphosphene-iodine	708020	684782	-2.62	-2.59	0.77	0.89	3.13593e+06	3.27615e+06	8.5	8.5	2.86	3.1	1.61019e+08	1.68109e+08	23.27	24.94
3.22.06_phosphine-tetrachloroethylene	686471	681995	-3	-2.98	0.33	0.33	1.66345e+06	1.71203e+06	9	9	1.42	1.4	4.11364e+07	4.23284e+07	9.5	9.9
3.12.08_hydrogenazide-tetraiodomethane	2.38152e+06	2.34281e+06	-2.58	-2.56	0.2	0.22	1.66308e+08	1.75369e+08	10.5	10.5	0.74	0.8	1	1	67.8	71.49
04_methaneI2	6.0256e+07	5.87655e+07	-3.21	-3.19	0.16	0.16	1.14657e+09	1.18757e+09	11.5	11.5	3.83	3.89	1	1	38.6	39.97
3.19.07_tribromomethane-borazine	693442	683810	-2.77	-2.75	0.38	0.37	3.33621e+06	3.51326e+06	9	9	2.1	2.37	9.17973e+07	9.66264e+07	15.13	16.29
3.28.04_thiophene-tetraiodomethane	2.89541e+06	2.82288e+06	-2.47	-2.45	0.44	0.47	1.56225e+08	1.65014e+08	10	10	1.82	1.91	1	1	130.62	137.96
3.23.06_phosphorus-bromine	2.46957e+06	2.39359e+06	-2.78	-2.76	0.41	0.41	7.66347e+07	4.22765e+07	10.5	10	1.75	1.84	5.11077e+08	5.31941e+08	6.41	6.95
3.07.02_cyclohexane-dibromomethane	3.92066e+07	4.00775e+07	-2.76	-2.75	0.18	0.19	2.02925e+09	2.12717e+09	11	11	3.65	3.8	1	1	40.31	42.25
3.13.02_diacetonediperoxide-tetrafluoroethylene	1.16534e+07	1.15705e+07	-3.23	-3.22	0.2	0.2	2.54357e+08	2.65909e+08	11.5	11.5	1.54	1.48	1	1	80.21	83.85
3.05.14_tetrafluoromethane-butadyine	1.16317e+06	1.14385e+06	-3.11	-3.09	0.08	0.08	1.10386e+07	1.16427e+07	10.5	10.5	0.5	0.52	6.43093e+07	6.78162e+07	2.09	2.3
3.27.08_sulfur-bromine	737219	721849	-2.57	-2.55	0.45	0.49	7.11857e+06	7.49007e+06	9	9	1.98	2.25	2.53662e+08	2.66772e+08	14.69	15.85
3.07.14_nonbornadiene-bromomethane	2.9581e+06	2.91112e+06	-2.81	-2.79	0.28	0.32	1.61339e+08	1.69584e+08	11	11	1.01	1.15	6.01253e+08	6.31914e+08	2.85	3.16
3.24.04_phosphorine-tetraiodomethane	4.12899e+06	4.04263e+06	-2.5	-2.48	0.35	0.36	3.889e+08	4.11056e+08	10.5	10.5	1.85	2.15	1	1	133.81	141.44
3.15.04_carbondioxide-dibromomethane	371985	368579	-3.08	-3.06	0.04	0.04	702165	735872	9	9	0.53	0.55	1.57075e+07	1.64563e+07	5.72	6.12
3.05.01_hexafluorobenzene-butane	2.009e+06	1.96286e+06	-3.05	-3.03	0.28	0.29	1.27724e+07	1.3354e+07	10	10	1.25	1.23	1.30519e+08	1.36431e+08	6.42	6.96
3.27.10_carbondisulfide-bromine	344813	337431	-2.83	-2.81	0.35	0.36	795401	834272	8.5	8.5	1.42	1.38	3.39123e+07	3.55491e+07	8.53	9.16
3.05.13_hexafluorobenzene-ethene	353554	350337	-2.92	-2.9	0.27	0.27	619959	649152	8.5	8.5	1.45	1.58	2.08702e+07	2.18429e+07	13.18	14.04
3.35.01_triiodomethane-tetrachloroethylene	803270	794413	-2.6	-2.58	0.52	0.53	3.79716e+06	4.01678e+06	8.5	8.5	2.85	2.76	2.17764e+08	2.30234e+08	20.43	22.11
3.14.02_carbondioxide-trichloromethane	253816	255691	-2.87	-2.85	0.2	0.2	518352	545298	8.5	8.5	0.94	0.96	1.96883e+07	2.07045e+07	7.88	8.41
3.09.02_135triazine-trifluoromethane	1.35003e+06	1.32424e+06	-3.29	-3.27	0.07	0.06	7.07441e+06	7.46746e+06	10.5	10.5	0.55	0.59	3.78154e+07	3.99087e+07	2.46	2.72
3.20.04_triiodomethane-borazine	6.5586e+07	6.13938e+07	-2.55	-2.53	0.24	0.25	6.01219e+08	6.33916e+08	9.5	9.5	7.95	8.18	1	1	56.14	59.16
3.20.05_iodine-diborane	702057	686254	-2.75	-2.73	0.2	0.2	6.78496e+06	7.08531e+06	9.5	9.5	0.81	0.78	1.43452e+08	1.49757e+08	4.35	4.68
3.08.12_diiodomethane-hexane	991678	973431	-2.72	-2.7	0.16	0.16	1.053e+07	1.10927e+07	9.5	9.5	0.71	0.66	2.34518e+08	2.46992e+08	5.45	5.92
3.08.17_iodomethane-butadyine	473120	467541	-2.72	-2.7	0.16	0.16	5.05705e+06	5.29851e+06	9.5	9.5	0.55	0.58	1.04362e+08	1.09317e+08	3.92	4.2
3.21.01_phosphorine-tetrafluoromethane	2.47999e+06	2.47271e+06	-3.12	-3.1	0.08	0.07	4.23726e+07	4.48167e+07	11	11	0.61	0.65	1.43316e+08	1.51568e+08	1.91	2.12
3.33.03_tetrachloromethane-dichloromethane	2.83483e+06	2.73327e+06	-2.84	-2.82	0.18	0.19	1.35098e+08	1.42563e+08	11	11	0.77	0.91	1	1	57.15	60.31
3.21.06_phosphorus-trifluoromethane	5.54808e+06	5.506e+06	-3.19	-3.17	0.1	0.07	1.42201e+08	1.49037e+08	11.5	11.5	0.77	0.77	1	1	56.18	58.88
3.13.03_formaldehyde-trifluoromethane	3.5545e+06	3.54279e+06	-3.39	-3.38	0.07	0.07	8.43963e+07	8.76066e+07	12	12	0.29	0.3	8.43963e+07	8.76066e+07	0.29	0.3
3.27.01_thiophene-bromomethane	1.63006e+06	1.59213e+06	-2.73	-2.71	0.09	0.09	6.19249e+07	6.48546e+07	10.5	10.5	0.61	0.72	4.38795e+08	4.59486e+08	3.3	3.6
3.08.01_triiodomethane-cyclopentane	606683	597027	-2.47	-2.45	0.35	0.37	4.50297e+06	4.7654e+06	8.5	8.5	1.81	1.72	3.21549e+08	3.40112e+08	14.64	15.87
3.11.06_methylazide-bromomethane	553068	550573	-2.96	-2.95	0.17	0.18	2.58931e+06	2.70846e+06	9.5	9.5	0.82	0.93	4.11726e+07	4.30577e+07	5.72	6.11
3.15.01_dimethylether-bromine	719649	714573	-3.01	-2.99	0.2	0.2	2.97194e+06	3.11845e+06	9.5	9.5	0.91	0.94	4.73868e+07	49709062	5.87	6.31
3.10.13_hydrogenazide-trichloromethane	1.62813e+06	1.5997e+06	-3	-2.98	0.14	0.15	2.27273e+07	23930571	10.5	10.5	0.61	0.7	1.40425e+08	1.47837e+08	3.08	3.39
3.31.02_tetrafluoroethylene-tetrabromomethane	3.74626e+06	3.74988e+06	-2.97	-2.96	0.2	0.18	5.792e+07	6.11748e+07	10.5	10.5	1.47	1.44	3.69694e+08	3.90415e+08	5.27	5.77
3.03.03_hydrogen-dibromomethane	100175	100455	-2.96	-2.96	0.06	0.06	266354	271112	9	9	0.25	0.25	6.2495e+06	6.36063e+06	2.03	2.08
3.28.08_carbondisulfide-iodine	311755	306719	-2.66	-2.64	0.46	0.47	1.20374e+06	1262773	8.5	8.5	1.56	1.67	5.57264e+07	5.84271e+07	11.57	12.38
3.37.04_triiodomethane-bromomethane	320790	319823	-2.36	-2.34	0.09	0.09	3.52087e+06	3.71071e+06	8.5	8.5	0.77	0.77	2.84398e+08	2.99616e+08	8.75	9.38
3.11.04_hydrazine-tetrabromomethane	1.23154e+06	1.22034e+06	-2.71	-2.69	0.21	0.22	2.59148e+07	2.73028e+07	10	10	0.79	0.87	1	1	60.82	64.08
3.14.01_diacetonediperoxide-tetrachloroethylene	1.10711e+07	1.0724e+07	-3.08	-3.06	0.27	0.26	2.22361e+08	2.33375e+08	11	11	2.66	2.47	8.05229e+08	8.45014e+08	2.7	3.15
3.07.16_propyne-tribromomethane	307434	306020	-2.69	-2.67	0.17	0.17	1.07644e+06	1.13553e+06	8.5	8.5	0.96	1.01	5.11188e+07	5.39009e+07	9.92	10.65
3.06.14_chloromethane-naphthalene	766969	751837	-2.79	-2.77	0.13	0.12	6.41662e+06	6.7208e+06	9.5	9.5	0.91	1.05	1.20701e+08	1.26385e+08	7.31	7.86
3.32.02_iodomethane-hexafluorobenzene	1.42582e+06	1.40344e+06	-2.98	-2.96	0.08	0.07	1.14144e+07	1.19948e+07	10	10	0.75	0.82	1.19166e+08	1.25198e+08	5.51	5.99
3.08.05_triiodomethane-neopentane	1.64683e+06	1.61677e+06	-2.41	-2.39	0.13	0.14	1.13036e+08	1.19018e+08	10	10	0.82	0.85	1	1	74.32	78.26
3.21.10_diphosphene-trifluoromethane	656235	646656	-2.97	-2.95	0.09	0.08	5.52912e+06	5.79906e+06	10	10	0.41	0.39	6.0039e+07	6.2957e+07	2.03	2.2
3.26.05_dithiethane-tetrachloroethylene	1.95289e+06	1.88929e+06	-2.79	-2.77	0.17	0.16	3.03526e+07	3.19742e+07	10	10	1.3	1.52	3.54973e+08	3.73829e+08	8.62	9.46
3.16.05_trioxane-iodine	1.21505e+06	1.21007e+06	-2.82	-2.8	0.16	0.15	9.15999e+06	9.67806e+06	9.5	9.5	1.34	1.27	1.82518e+08	1.92787e+08	7.14	7.74
3.12.14_nitrogen-iodomethane	1.33638e+06	1.34065e+06	-3.01	-3	0.09	0.09	3.3856e+07	3.53316e+07	11	11	0.29	0.29	1.20473e+08	1.25717e+08	0.85	0.92
3.06.04_chloromethane-neopentane	4.17122e+06	4.15765e+06	-2.85	-2.84	0.1	0.1	3.95462e+08	4.11165e+08	11.5	11.5	0.41	0.4	1	1	38.31	39.83
3.17.06_difluoromethane-borazine	1.41722e+06	1.39309e+06	-2.98	-2.96	0.14	0.15	2.13693e+07	2.23193e+07	10.5	10.5	0.58	0.64	1.3325e+08	1.39154e+08	2.7	2.93
3.04.02_diiodomethane-hydrogen	2.86901e+07	2.89244e+07	-3.14	-3.14	0.08	0.08	6.46062e+09	6.58063e+09	13	13	0.83	0.84	1	1	19.04	19.39
3.18.07_trichloromethane-borazine	866899	851180	-2.89	-2.87	0.31	0.3	2.88888e+06	3.03633e+06	9	9	1.8	1.74	7.92472e+07	8.32553e+07	11.76	12.68
3.07.07_neohexane-tribromomethane	3.65338e+06	3.58911e+06	-2.56	-2.54	0.09	0.09	2.76357e+08	2.91093e+08	10.5	10.5	1.4	1.33	1	1	60.71	63.94
3.26.12_trithiane-chlorine	443966	439650	-2.58	-2.56	0.24	0.27	2.28388e+06	2.40449e+06	8.5	8.5	1.4	1.39	1.34259e+08	1.41282e+08	11.96	12.85
3.28.10_dithiethane-triiodomethane	436166	427256	-2.34	-2.32	0.47	0.51	2.70606e+06	2.85622e+06	8	8	2.13	2.33	1	3.25887e+08	152.24	28.77
3.22.10_diphosphene-tetrachloromethane	1.84883e+06	1.80613e+06	-2.67	-2.65	0.29	0.29	4.44712e+07	4.66584e+07	10	10	1.16	1.14	1	1	78.5	82.36
3.22.02_phosphorine-trichloromethane	1.01699e+06	1.00065e+06	-2.75	-2.73	0.22	0.22	9.8215e+06	1.03672e+07	9.5	9.5	1.43	1.63	1.89025e+08	1.99458e+08	10.11	10.98
3.29.03_trifluoromethane-fluorine	1.0978e+07	1.08699e+07	-3.88	-3.86	0.02	0.02	1.66559e+08	3.1966e+08	13	13.5	0.3	0.26	4.97834e+07	5.23113e+07	0.91	0.91
3.10.01_135triazine-tetrachloroethylene	1.16928e+06	1.13538e+06	-3.08	-3.06	0.38	0.38	2.19576e+06	2.31002e+06	9	9	2.49	2.35	5.07855e+07	5.34004e+07	14.5	15.74
3.11.02_135triazine-bromine	997509	974850	-2.98	-2.96	0.26	0.26	4.44668e+06	4.67986e+06	9.5	9.5	1.27	1.29	7.28843e+07	7.66774e+07	7.63	8.29
02_methaneCl2	2.51022e+07	2.4705e+07	-3.47	-3.46	0.14	0.15	1.62282e+09	1.66713e+09	13	13	0.85	0.83	4.24903e+08	4.36527e+08	1.92	1.93
3.07.11_toluene-tetrabromomethane	4.4411e+06	4.29617e+06	-2.71	-2.69	0.25	0.23	1.79858e+08	1.90188e+08	10.5	10.5	1.53	1.43	1	1	107.96	114.16
3.11.08_nitrogen-bromomethane	1.24276e+06	1.24197e+06	-3.16	-3.15	0.07	0.07	1.84639e+07	1.92631e+07	11	11	0.28	0.29	6.23121e+07	6.50051e+07	0.85	0.92
3.06.10_chlorine-nonbornadiene	966748	954891	-2.76	-2.74	0.27	0.29	8.90834e+06	9.39977e+06	9.5	9.5	1.19	1.27	1.75789e+08	1.85426e+08	7.91	8.58
3.05.04_tetrafluoromethane-neohexane	9.66339e+06	9.71008e+06	-3	-2.99	0.09	0.09	9.69301e+08	1.01534e+09	12	12	0.82	0.82	9.69301e+08	1.01534e+09	0.82	0.82
3.24.05_diphosphine-diiodomethane	1.26593e+06	1.24916e+06	-2.54	-2.52	0.18	0.18	2.61622e+07	2.7277e+07	9.5	9.5	1.12	1.06	1	1	79.7	83.1
03_methaneBr2	3.51538e+07	3.44719e+07	-3.36	-3.35	0.14	0.14	8.35965e+08	8.61287e+08	12	12	2.41	2.42	8.35965e+08	8.61287e+08	2.41	2.42
3.16.03_carbondioxide-iodine	281669	281152	-2.85	-2.83	0.27	0.27	609255	637591	8.5	8.5	1.14	1.14	2.45329e+07	2.56637e+07	7.61	8.09
3.08.15_diiodomethane-cyclopentadiene	3.07036e+07	2.8904e+07	-2.82	-2.79	0.6	0.68	3.20137e+09	1.76086e+08	11.5	9.5	4.63	13.59	1	1	115.78	121.29
3.25.08_trithiane-hexafluorobenzene	1.26784e+06	1.25284e+06	-2.77	-2.75	0.72	0.81	6.11848e+06	6.4521e+06	9	9	3.53	4.05	1.71195e+08	1.80451e+08	26.3	28.39
3.26.03_thiophene-chloromethane	1.22169e+06	1.19346e+06	-2.82	-2.8	0.09	0.09	1.70451e+07	1.78453e+07	10	10	0.6	0.6	2.03754e+08	2.13273e+08	3.98	4.32
3.34.02_chloromethane-tetrabromomethane	6.07255e+06	5.97175e+06	-2.76	-2.74	0.08	0.08	8.35355e+08	8.78496e+08	11.5	11.5	0.68	0.64	1	1	53.99	56.78
3.09.08_diazene-fluorine	1.94885e+06	1.98158e+06	-3.72	-3.72	0.04	0.04	8.33219e+06	8.66247e+06	11.5	11.5	0.23	0.24	1.44493e+07	1.50219e+07	0.41	0.44
3.08.07_diiodomethane-toluene	978676	950969	-2.69	-2.66	0.3	0.31	6.32856e+06	6.6682e+06	9	9	1.56	1.42	2.33341e+08	2.45763e+08	10.67	11.59
3.25.01_thiophene-difluoromethane	2.13888e+06	2.06704e+06	-3	-2.98	0.22	0.23	2.97777e+07	3.10681e+07	10.5	10.5	0.79	0.76	1.91407e+08	1.99668e+08	2.55	2.81
3.01.04_hydrogen-tetrafluoromethane	303977	311395	-3.41	-3.42	0.03	0.03	1.09187e+06	1.1069e+06	10.5	10.5	0.15	0.15	5.46707e+06	5.54248e+06	0.63	0.64
3.09.04_methylamine-trifluoromethane	1.4244e+06	1.4521e+06	-3.36	-3.35	0.03	0.03	1.08909e+07	1.13902e+07	11	11	0.44	0.48	3.37731e+07	3.532e+07	1.51	1.61
3.06.17_tetrachloromethane-ethyne	5.2571e+06	5.13094e+06	-2.92	-2.9	0.1	0.1	3.72938e+08	3.90679e+08	11.5	11.5	0.73	0.7	1	1	30.73	32.19
3.25.05_dimethylsulfide-hexafluorobenzene	907355	847760	-2.88	-2.85	0.13	0.11	5.48632e+06	3.27908e+06	9.5	9	1.31	1.32	9.26324e+07	9.77593e+07	9.65	10.68
3.09.10_fluorine-diazomethane	6.49882e+06	6.45479e+06	-3.49	-3.48	0.08	0.08	2.00991e+08	2.08007e+08	12.5	12.5	0.33	0.33	1.07292e+08	1.1104e+08	0.6	0.6
3.12.09_methylamine-triiodomethane	142711	142350	-2.41	-2.4	0.32	0.36	383028	402510	7.5	7.5	1.28	1.32	5.28331e+07	5.54871e+07	14.99	15.97
3.18.02_chlorine-arachnopentaborane	1.38752e+06	1.37272e+06	-2.86	-2.84	0.21	0.21	1.72698e+07	1.78864e+07	10	10	0.87	0.86	2.02768e+08	2.09975e+08	4.3	4.56
3.06.08_tetrachloromethane-hexane	4.58054e+06	4.45898e+06	-2.85	-2.83	0.24	0.24	2.12942e+08	2.23836e+08	11	11	1	1.05	1	1	79.68	83.76
3.02.04_hydrogen-tetrachloromethane	224230	224232	-2.84	-2.83	0.07	0.07	2.89661e+06	2.96854e+06	10	10	0.22	0.23	3.20712e+07	3.28646e+07	1.12	1.16
01_methaneF2	9.391e+06	9.54636e+06	-3.75	-3.74	0.03	0.03	4.19661e+08	4.32144e+08	13.5	13.5	0.16	0.16	6.30294e+07	6.49058e+07	0.7	0.72
3.19.03_bromine-nidopentaborane	3.43556e+06	3.29602e+06	-2.78	-2.76	0.22	0.22	2.09492e+08	2.17493e+08	11	11	0.83	0.8	8.12993e+08	8.43943e+08	1.8	2.01
3.05.09_fluorine-cyclopentane	3.0706e+06	3.13002e+06	-3.16	-3.16	0.06	0.06	8.63441e+07	9.00156e+07	11.5	11.5	0.31	0.31	1.64216e+08	1.71197e+08	0.37	0.4
3.23.03_phosphorine-tribromomethane	815267	804411	-2.63	-2.61	0.23	0.22	6.44331e+06	6.81307e+06	9	9	1.48	1.52	2.29204e+08	2.42253e+08	12.87	13.96
3.07.05_pentane-bromomethane	1.78442e+06	1.75457e+06	-2.97	-2.95	0.08	0.08	5.27823e+07	2.93047e+07	11	10.5	0.46	0.49	1.86984e+08	1.95638e+08	1.66	1.83
3.06.02_trichloromethane-cyclohexane	993338	994675	-2.63	-2.62	0.29	0.3	1.44642e+07	1.52349e+07	9.5	9.5	1.04	1.04	1	1	66.96	70.53
3.23.09_diphosphene-bromine	703910	688115	-2.76	-2.73	0.47	0.53	3.58896e+06	3.75275e+06	9	9	1.99	2.23	1.02803e+08	1.07445e+08	14.09	15.1
3.38.04_diiodomethane-iodine	503956	493918	-2.63	-2.6	0.22	0.22	3.98534e+06	4.21119e+06	9	9	0.95	1.04	1.40418e+08	1.4831e+08	8.48	9.2
