# Supplementary material for: Benchmarking Swaths of Intermolecular Interaction Components with Symmetry-Adapted Perturbation Theory
Source: J Chem Theory Comput. 2023 Dec 20;20(1):30–48. doi: 10.1021/acs.jctc.3c00801 (PMC10782453; doi:10.1021/acs.jctc.3c00801)
Supplement: Supplementary file 1 — ct3c00801_si_001.zip [file ct3c00801_si_001.zip › Disp_HBCNO.xls]

## Sheet: Disp_HBCNO
Dimer	A_bm/pbe0ac	A_bm/b3lypac	B_bm/pbe0ac	B_bm/b3lypac	fit_RMSE_bm/pbe0ac	fit_RMSE_bm/b3lypac	A_mie/pbe0ac	A_mie/b3lypac	n_mie/pbe0ac	n_mie/b3lypac	fit_RMSE_mie/pbe0ac	fit_RMSE_mie/b3lypac	A_lj/pbe0ac	A_lj/b3lypac	fit_RMSE_lj/pbe0ac	fit_RMSE_lj/b3lypac
1.07.80_nitrogen-neopentane	9.97376e+07	9.66482e+07	-3.37	-3.35	0.03	0.03	3.82164e+08	3.96389e+08	11	11	2.64	2.7	1	1	17.99	18.65
1.06.37_toluene-benzene	1.52363e+06	1.49143e+06	-2.65	-2.63	0.12	0.11	39635206	4.18779e+07	10	10	1.02	1.22	1	1	82.79	87.48
1.07.61_135triazine-neopentane	1.57847e+07	1.54225e+07	-3.04	-3.03	0.14	0.14	6.73886e+08	3.48702e+08	11.5	11	2.18	3.11	1	1	53.29	55.66
1.06.40_23dimethylbutane-toluene	3.68052e+07	3.54016e+07	-2.83	-2.81	0.06	0.06	3.2887e+09	3.45107e+09	11.5	11.5	3.19	3.21	151	151	53.23	55.85
1.07.78_nitrogen-cyclohexane	3.50022e+06	3.47651e+06	-3.07	-3.05	0.09	0.09	2.71364e+08	2.83574e+08	12	12	0.32	0.35	2.71364e+08	2.83574e+08	0.32	0.35
1.07.62_135triazine-butadyine	677635	664716	-2.96	-2.94	0.26	0.26	1.8272e+06	1.92384e+06	9	9	1.37	1.32	4.74581e+07	4.9946e+07	8.84	9.56
1.12.04_methylamine-diborane	687803	680747	-2.99	-2.98	0.09	0.09	5.39049e+06	5.55305e+06	10	10	0.34	0.33	5.85346e+07	6.02931e+07	1.96	2.06
1.12.15_diazomethane-diborane	1.44483e+06	1.42789e+06	-3.26	-3.25	0.12	0.12	8.31985e+06	8.63164e+06	10.5	10.5	0.59	0.65	4.50348e+07	4.67173e+07	2.88	3.08
1.07.13_ammonia-naphthalene	305441	304259	-2.99	-2.97	0.15	0.15	758020	790970	9	9	0.75	0.83	1.72955e+07	1.80422e+07	6.14	6.51
1.08.31_dimethylperoxide-butadyine	178324	178686	-2.7	-2.68	0.11	0.11	615627	647141	8.5	8.5	0.67	0.75	2.75965e+07	2.89987e+07	6.85	7.31
1.07.72_hydrogenazide-benzene	751880	736494	-2.97	-2.95	0.17	0.18	3.44897e+06	3.62532e+06	9.5	9.5	0.79	0.9	5.66413e+07	5.95196e+07	6.46	6.98
1.08.25_dimethylperoxide-cyclohexane	2.17136e+07	2.12949e+07	-3.14	-3.13	0.06	0.06	6.17199e+08	6.439e+08	11.5	11.5	2.43	2.44	1	1	48.57	50.67
1.06.41_butane-hexane	1.5906e+06	1.57355e+06	-2.88	-2.86	0.21	0.21	1.853e+07	1.93643e+07	10	10	0.79	0.76	2.19976e+08	2.29846e+08	4.21	4.53
1.04.01_diacetonediperoxide-hydrogen	3.06092e+06	3.18861e+06	-3.08	-3.08	0.03	0.03	2.27398e+08	2.33277e+08	12	12	0.19	0.2	2.27398e+08	2.33277e+08	0.19	0.2
1.09.06_butadinene-diborane	713592	694148	-2.95	-2.92	0.17	0.18	3574351	3.73016e+06	9.5	9.5	0.7	0.73	6.15805e+07	6.42452e+07	5.35	5.75
1.07.16_hydrazine-hexane	5.65074e+06	5.6598e+06	-3.03	-3.02	0.01	0.01	2.64004e+08	2.74191e+08	11.5	11.5	0.63	0.61	1	1	36.99	38.42
1.06.01_butadinene-naphthalene	715957	700549	-2.81	-2.78	0.22	0.21	3.09904e+06	3.26876e+06	9	9	1.28	1.41	8.88825e+07	9.37087e+07	12.25	13.27
1.11.03_dimethylether-135triazine	816321	803055	-3.16	-3.14	0.33	0.34	1.22258e+06	1.28165e+06	9	9	1.67	1.65	2.55206e+07	2.67427e+07	11.56	12.41
1.09.32_neohexane-borazine	4.27919e+06	4.18842e+06	-2.8	-2.78	0.22	0.22	2.45177e+08	2.56506e+08	11	11	0.83	0.82	9.47058e+08	9.90732e+08	2.3	2.57
1.14.06_carbondioxide-borazine	885688	882500	-3.02	-3.01	0.09	0.09	6.15898e+06	6.4739e+06	10	10	0.66	0.75	6.07381e+07	6.38319e+07	4.17	4.5
1.08.09_acetone-toluene	810995	806335	-2.88	-2.86	0.2	0.21	2.863e+06	3.00445e+06	9	9	1.25	1.19	8.52827e+07	8.94713e+07	9.24	9.89
1.03.03_nitrogen-hydrogen	531952	554875	-3.53	-3.54	0.02	0.02	4.15257e+06	4.213e+06	11.5	11.5	0.1	0.1	7.30803e+06	7.41454e+06	0.19	0.19
1.10.07_nitrogen-124triazole	589579	583186	-3.37	-3.35	0.18	0.19	819421	859209	9.5	9.5	0.81	0.84	9.75396e+06	1.02245e+07	4.76	5.12
1.09.29_pentane-borazine	1.01328e+06	1.00213e+06	-2.86	-2.85	0.2	0.19	6.62482e+06	6.94174e+06	9.5	9.5	1.04	1.11	1.20264e+08	1.25985e+08	8.26	8.87
1.06.52_neopentane-neopentane	9.64962e+06	9.80507e+06	-2.56	-2.55	0.16	0.16	6.2509e+08	6.52595e+08	10.5	10.5	2.24	2.31	1	1	37.26	38.89
1.07.56_135triazine-naphthalene	829837	811367	-2.98	-2.95	0.54	0.53	1.23664e+06	1.30556e+06	8.5	8.5	2.9	2.86	4.23301e+07	4.46611e+07	23.86	25.83
1.11.12_carbondioxide-methylazide	850974	852075	-3.06	-3.04	0.03	0.02	5.3368e+06	5.5938e+06	10	10	0.41	0.41	5.437e+07	5.69797e+07	2.74	2.94
1.06.64_butadyine-butadyine	2.76705e+08	2.59588e+08	-3.14	-3.11	0.08	0.09	8.45724e+08	8.84635e+08	10.5	10.5	4.44	4.56	1	1	27.99	29.26
1.07.04_135triazine-isopentane	7.33753e+06	7.17965e+06	-3.04	-3.03	0.16	0.16	6.26142e+08	3.36734e+08	12	11.5	0.78	0.87	6.26142e+08	6.54478e+08	0.78	0.88
1.07.74_methylazide-propyne	356368	354761	-2.98	-2.96	0.19	0.19	907442	949126	9	9	0.92	1.04	2.07268e+07	2.16724e+07	7.45	7.92
1.10.02_methylamine-135triazine	1.07627e+06	1.07736e+06	-3.14	-3.13	0.12	0.12	5.14322e+06	5.38761e+06	10	10	0.68	0.71	4.82586e+07	50543741	4.21	4.52
1.08.11_carbondioxide-23dimethylbutane	9.48686e+06	9.5795e+06	-2.93	-2.92	0.15	0.14	2.62296e+09	2.72025e+09	12.5	12.5	0.47	0.48	1	1	38.57	40
1.07.49_diazomethane-hexane	1.28068e+06	1.26275e+06	-3.15	-3.13	0.09	0.09	1.07864e+07	6.30852e+06	10.5	10	0.57	0.63	6.11572e+07	6.39002e+07	2.83	3.06
1.09.13_butadyine-diborane	987483	962990	-3.09	-3.07	0.13	0.13	5.56356e+06	5.79288e+06	10	10	0.59	0.58	5.59082e+07	5.82e+07	3	3.24
1.12.09_methylazide-borazine	957951	958064	-2.92	-2.91	0.09	0.09	5.11844e+06	5.37032e+06	9.5	9.5	0.98	1.08	8.65709e+07	9.08112e+07	8.53	9.13
1.02.17_hydrogen-neohexane	1.00158e+08	1.01836e+08	-3.32	-3.32	0.02	0.01	3.56333e+08	3.60104e+08	11	11	1.31	1.32	1	1	8.39	8.48
1.07.32_diazene-neohexane	3.2289e+06	3.25517e+06	-2.85	-2.84	0.1	0.1	3.03844e+08	3.16218e+08	11.5	11.5	0.38	0.42	1	1	39.11	40.7
1.07.45_nitrogen-benzene	343149	341265	-3.1	-3.08	0.18	0.18	603168	634500	9	9	0.94	1.03	1.20578e+07	1.26793e+07	6.88	7.38
1.05.01_hydrogen-borazine	54507.5	54971.8	-2.91	-2.91	0.09	0.1	58485.4	59777.7	8	8	0.35	0.35	2.90679e+06	2.97062e+06	2.86	2.94
1.06.17_cyclopentadiene-ethene	1.03622e+06	1.02759e+06	-2.96	-2.94	0.11	0.11	8.97192e+06	9.39452e+06	10	10	0.56	0.57	9.68324e+07	1.01376e+08	3.54	3.81
1.09.24_ethane-nidopentaborane	4.84202e+06	4.77903e+06	-3.05	-3.04	0.1	0.1	2.0982e+08	2.16301e+08	11.5	11.5	0.56	0.54	1	1	37.05	38.2
1.06.63_butadyine-butadinene	995980	982920	-2.74	-2.72	0.1	0.1	1.89904e+07	1.99586e+07	10	10	0.56	0.53	2.45494e+08	2.57959e+08	2.86	3.11
1.15.08_borazine-arachnopentaborane	2.1393e+06	2.09665e+06	-2.81	-2.79	0.26	0.26	6.03297e+07	3.31845e+07	10.5	10	1.16	1.21	4.03758e+08	4.19368e+08	5.08	5.45
1.10.03_methylazide-135triazine	1.38505e+06	1.36267e+06	-3.05	-3.03	0.2	0.2	8.88128e+06	9.35004e+06	10	10	0.83	0.89	8.90892e+07	9.37708e+07	5.23	5.7
1.07.70_124triazole-butadinene	1.0565e+06	1.04982e+06	-2.93	-2.92	0.2	0.2	5.49749e+06	5.76875e+06	9.5	9.5	1.08	1.04	9.99382e+07	1.04844e+08	6.22	6.69
1.02.13_hydrogen-naphthalene	70090.1	70149.1	-2.84	-2.83	0.04	0.04	93131.1	95429.8	8	8	0.36	0.36	5.35842e+06	5.48946e+06	3.37	3.48
1.07.55_diazomethane-butadinene	279781	278133	-2.94	-2.92	0.2	0.2	468760	491549	8.5	8.5	0.9	0.9	1.70541e+07	1.78759e+07	8.02	8.56
1.06.34_propyne-pentane	1.0666e+06	1.05122e+06	-3	-2.98	0.12	0.12	8.13318e+06	8.50376e+06	10	10	0.53	0.53	8.65177e+07	9.04439e+07	3.4	3.66
1.15.01_diborane-arachnopentaborane	1.90306e+06	1.8919e+06	-2.84	-2.83	0.18	0.18	4.71635e+07	4.83849e+07	10.5	10.5	0.6	0.59	3.28959e+08	3.37457e+08	2.33	2.44
1.05.02_hydrogen-nidopentaborane	716593	720656	-3.01	-3.01	0.05	0.05	1.85288e+07	1.8667e+07	11	11	0.16	0.16	6.6268e+07	6.6762e+07	0.42	0.43
1.14.02_diacetonediperoxide-diborane	1.16773e+07	1.16113e+07	-3.06	-3.05	0.14	0.14	4.82668e+08	1.27133e+08	11.5	10.5	1.51	3.44	1	1	57.93	60.19
1.07.06_135triazine-propene	2.57518e+07	2.51316e+07	-2.98	-2.96	0.13	0.14	6.31725e+08	2.90041e+09	11	12	3.5	1.93	1	2.90041e+09	47.77	1.93
1.08.37_carbondioxide-neopentane	3.1028e+06	3.1435e+06	-2.99	-2.98	0.17	0.16	1.64604e+08	1.70648e+08	11.5	11.5	0.61	0.64	3.15376e+08	3.26951e+08	1.14	1.21
1.09.03_propene-borazine	566808	557729	-2.88	-2.86	0.13	0.13	3.49714e+06	2.07667e+06	9.5	9	0.87	0.92	5.93432e+07	6.23002e+07	6.1	6.57
1.07.21_ammonia-cyclohexane	3.29515e+07	3.28162e+07	-3.19	-3.18	0.06	0.06	6.65415e+08	6.88804e+08	11.5	11.5	2	2.04	1	1	24.76	25.63
1.08.20_dimethylether-benzene	1.08988e+06	1.08605e+06	-2.87	-2.85	0.05	0.05	1.28876e+07	1.3523e+07	10	10	0.54	0.59	1.45697e+08	1.52856e+08	4.2	4.52
1.08.33_trioxane-neopentane	2.85389e+07	2.86895e+07	-3.15	-3.14	0.07	0.07	1.57251e+09	1.66177e+09	12	12	2.26	2.28	1.57251e+09	1.66177e+09	2.26	2.28
1.09.16_toluene-borazine	718329	705824	-2.79	-2.77	0.39	0.39	3.28613e+06	1.98209e+06	9	8.5	2.16	2.18	8.93224e+07	9.38517e+07	16.2	17.42
1.09.28_cyclopentane-diborane	1.27238e+06	1.24297e+06	-2.89	-2.88	0.14	0.14	2.60092e+07	2.69076e+07	10.5	10.5	0.51	0.58	1.69135e+08	1.74957e+08	2.53	2.7
1.12.11_diazomethane-borazine	1.41809e+07	1.38511e+07	-2.99	-2.97	0.11	0.12	3.08622e+09	3.22233e+09	12.5	12.5	0.49	0.48	1	1	48.07	50.19
1.06.43_cyclohexane-toluene	1.32169e+07	1.26795e+07	-2.89	-2.87	0.12	0.13	2.4446e+08	2.57127e+08	10.5	10.5	3.76	3.76	1	1	61.74	64.92
1.10.01_135triazine-135triazine	1.23416e+06	1.20467e+06	-3.14	-3.11	0.34	0.35	3.35352e+06	3.53695e+06	9.5	9.5	1.78	1.98	4.64268e+07	4.89469e+07	11.63	12.66
1.02.14_hydrogen-cyclohexane	674167	684658	-2.94	-2.94	0.05	0.05	2.2428e+07	2.28005e+07	11	11	0.14	0.14	8.26501e+07	8.4023e+07	0.35	0.36
1.14.05_acetone-arachnopentaborane	9.13731e+06	9.01965e+06	-3.11	-3.1	0.13	0.13	6.03315e+08	6.25186e+08	12	12	0.6	0.65	6.03315e+08	6.25186e+08	0.6	0.65
1.07.83_diazomethane-butadyine	2.3315e+07	2.25446e+07	-3.2	-3.18	0.09	0.09	2.4594e+08	5.25084e+08	11	11.5	2.73	2.21	1	1	30.49	31.86
1.10.11_nitrogen-methylamine	1.21661e+07	1.20982e+07	-3.45	-3.43	0.03	0.03	8.55304e+08	8.91077e+08	13	13	0.32	0.31	2.25142e+08	2.3457e+08	0.94	0.95
1.06.46_cyclopentane-propane	1.86698e+06	1.84044e+06	-2.89	-2.88	0.12	0.12	3.84914e+07	4.0241e+07	10.5	10.5	0.51	0.49	2.61965e+08	2.73842e+08	2.23	2.42
1.06.55_neopentane-benzene	6.74078e+06	6.62284e+06	-2.84	-2.82	0.12	0.12	1.3291e+09	1.39779e+09	12	12	0.9	1.05	1.3291e+09	1.39779e+09	0.9	1.05
1.06.50_neopentane-ethane	3.00348e+06	2.99164e+06	-2.77	-2.76	0.08	0.08	3.87025e+08	4.02697e+08	11.5	11.5	0.29	0.29	1	1	30.1	31.32
1.06.57_cyclopentadiene-neopentane	1.27565e+07	1.22966e+07	-2.96	-2.94	0.1	0.09	3.71281e+08	3.88377e+08	11	11	2.51	2.49	1	1	49.68	51.96
1.07.59_135triazine-cyclohexane	8.81118e+06	8.60323e+06	-3.03	-3.01	0.15	0.14	7.93644e+08	8.32902e+08	12	12	0.66	0.73	7.93644e+08	8.32902e+08	0.66	0.73
1.09.25_cyclopentane-borazine	2.26244e+06	2.22787e+06	-2.92	-2.9	0.14	0.14	4.28043e+07	4.49433e+07	10.5	10.5	0.78	0.86	2.77078e+08	2.90883e+08	4.1	4.49
1.10.05_nitrogen-135triazine	994754	982567	-3.17	-3.16	0.19	0.2	4.29389e+06	4.47301e+06	10	10	0.78	0.77	4.05744e+07	4.22586e+07	3.01	3.23
1.09.34_neopentane-diborane	6.35629e+06	6.27156e+06	-2.87	-2.86	0.11	0.11	1.12014e+09	1.15411e+09	12	12	0.44	0.42	1.12014e+09	1.15411e+09	0.44	0.42
1.11.04_dimethylether-nitrogen	696214	694140	-3.4	-3.38	0.09	0.09	1.52478e+06	1.59569e+06	10	10	0.48	0.48	1.24222e+07	1.29976e+07	2.35	2.52
1.06.15_ethene-cyclohexane	1.37337e+07	1.351e+07	-3.06	-3.05	0.08	0.08	2.53225e+08	2.63474e+08	11	11	2.02	2.05	1	1	30.7	31.94
1.02.01_hydrogen-23dimethylbutane	8.23084e+07	8.36948e+07	-3.3	-3.3	0.02	0.02	3.29108e+08	3.32545e+08	11	11	1.29	1.3	1	1	8.52	8.61
1.11.11_carbondioxide-methylamine	415901	419684	-3.2	-3.19	0.14	0.14	928257	964854	9.5	9.5	0.63	0.68	1.21384e+07	1.26151e+07	4.21	4.42
1.08.16_dimethylether-pentane	1.2223e+07	1.19857e+07	-2.84	-2.82	0.09	0.09	2.40771e+09	2.51529e+09	12	12	0.9	0.88	2.40771e+09	2.51529e+09	0.9	0.88
1.09.21_naphthalene-nidopentaborane	5.54333e+06	5.30293e+06	-2.86	-2.83	0.34	0.34	2.53504e+08	2.64983e+08	11	11	1.18	1.12	1	1	81.96	85.67
1.13.03_carbondioxide-dimethylether	521461	536165	-3.04	-3.04	0.13	0.13	3.4404e+06	3.55479e+06	10	10	0.57	0.59	3.28223e+07	3.3913e+07	2.86	2.97
1.07.38_hydrogenazide-propane	1.31447e+06	1.31245e+06	-3.17	-3.16	0.03	0.03	1.03305e+07	1.08038e+07	10.5	10.5	0.31	0.29	6.18755e+07	6.47049e+07	1.37	1.49
1.02.18_hydrogen-butadyine	126898	128138	-3.1	-3.1	0.03	0.03	384692	394051	9.5	9.5	0.16	0.17	5.54185e+06	5.67629e+06	1.17	1.21
1.06.22_butadyine-naphthalene	1.20611e+06	1.16953e+06	-2.68	-2.66	0.22	0.22	1.49158e+07	1.57225e+07	9.5	9.5	1.2	1.12	3.3987e+08	3.5812e+08	7.19	7.86
1.12.05_diazene-nidopentaborane	4.00489e+06	3.92231e+06	-3	-2.98	0.12	0.13	2.0918e+08	2.15766e+08	11.5	11.5	0.52	0.58	1	1	49.25	50.81
1.07.27_124triazole-cyclohexane	6.79049e+07	6.49417e+07	-3.15	-3.13	0.11	0.1	3.53412e+08	3.71283e+08	10.5	10.5	5.83	5.98	1	1	48.74	51.19
1.09.35_butadyine-borazine	3.64155e+07	3.45599e+07	-2.92	-2.9	0.1	0.11	4.72342e+08	4.95261e+08	10.5	10.5	4.1	4.17	1	1	40.58	42.54
1.06.58_propyne-neohexane	2.16755e+06	2.15746e+06	-2.8	-2.79	0.12	0.12	1.22546e+08	6.59043e+07	11	10.5	0.64	0.62	1	1	48.09	50.12
1.12.03_135triazine-diborane	1.69588e+06	1.66198e+06	-2.99	-2.97	0.09	0.09	2.45698e+07	2.55513e+07	10.5	10.5	0.54	0.54	1.55675e+08	1.61872e+08	2.52	2.73
1.13.02_dimethylether-dimethylether	888829	887537	-3.19	-3.18	0.16	0.16	2.0644e+06	2.13662e+06	9.5	9.5	0.94	0.92	3.00856e+07	3.11331e+07	5.42	5.71
1.06.29_ethyne-cyclopentane	525898	522917	-2.82	-2.8	0.14	0.14	4.03519e+06	4.22376e+06	9.5	9.5	0.54	0.56	7.75673e+07	8.11737e+07	3.99	4.26
1.06.48_cyclopentane-cyclohexane	2.68032e+06	2.69094e+06	-2.7	-2.69	0.13	0.13	2.24852e+08	2.35575e+08	11	11	0.6	0.68	8.80531e+08	9.22481e+08	2.25	2.44
1.06.08_cyclopentadiene-23dimethylbutane	8.02585e+06	7.75262e+06	-2.87	-2.85	0.11	0.11	3.46894e+08	3.63006e+08	11	11	1.83	1.75	1	1	57.6	60.27
1.07.64_ammonia-neohexane	2.0119e+06	2.08557e+06	-2.88	-2.88	0.12	0.12	8.48343e+07	8.77099e+07	11	11	0.37	0.38	3.17751e+08	3.28523e+08	1.18	1.21
1.08.05_acetone-cyclohexane	1.19272e+07	1.17533e+07	-3.09	-3.08	0.12	0.12	4.29638e+08	4.48228e+08	11.5	11.5	1.62	1.6	1	1	49.1	51.22
1.06.56_neopentane-cyclopentane	5.69701e+06	5.70277e+06	-2.7	-2.69	0.11	0.11	2.02686e+09	2.12021e+09	12	12	0.56	0.63	2.02686e+09	2.12021e+09	0.56	0.63
1.02.10_hydrogen-nonbornadiene	165727	166797	-2.72	-2.72	0.06	0.07	1.73377e+06	1.79073e+06	9.5	9.5	0.28	0.3	3.37177e+07	3.48214e+07	1.81	1.89
1.11.09_carbondioxide-nitrogen	2.56798e+06	2.55978e+06	-3.54	-3.53	0.12	0.12	1.95882e+07	2.02754e+07	11.5	11.5	0.45	0.47	3.46092e+07	3.58225e+07	0.73	0.79
1.07.68_methylamine-cyclobutadiene	627220	622290	-3.04	-3.02	0.28	0.29	1.34367e+06	1.40363e+06	9	9	1.33	1.49	2.97733e+07	3.10927e+07	11.91	12.66
1.08.27_dimethylperoxide-butadinene	1.58343e+06	1.6288e+06	-2.92	-2.92	0.09	0.09	1.56758e+07	1.64116e+07	10	10	0.71	0.72	1.79359e+08	1.87768e+08	4.31	4.55
1.14.01_diacetonediperoxide-borazine	1.37476e+07	1.35958e+07	-2.81	-2.8	0.19	0.19	3.06155e+09	3.21744e+09	12	12	0.85	0.86	3.06155e+09	3.21744e+09	0.85	0.86
1.03.01_124triazole-hydrogen	104924	106383	-3.25	-3.24	0.11	0.11	75027.3	76379.1	8.5	8.5	0.4	0.4	1.83002e+06	1.86294e+06	3.46	3.53
1.08.39_carbondioxide-cyclopentadiene	620502	614157	-3.18	-3.16	0.14	0.14	1.46626e+06	914593	9.5	9	0.97	1.11	1.92368e+07	2.01545e+07	6.71	7.19
1.10.10_nitrogen-diazomethane	1.55088e+06	1.54233e+06	-3.43	-3.41	0.08	0.08	9.51615e+06	9.88993e+06	11	11	0.37	0.36	3.01684e+07	3.13512e+07	0.69	0.75
1.01.01_hydrogen-hydrogen	88951.9	93676	-3.55	-3.57	0.01	0.01	215641	211563	10.5	10.5	0.04	0.04	1.04007e+06	1.02059e+06	0.15	0.14
