# Supplementary material for: Benchmarking Swaths of Intermolecular Interaction Components with Symmetry-Adapted Perturbation Theory
Source: J Chem Theory Comput. 2023 Dec 20;20(1):30–48. doi: 10.1021/acs.jctc.3c00801 (PMC10782453; doi:10.1021/acs.jctc.3c00801)
Supplement: Supplementary file 1 — ct3c00801_si_001.zip [file ct3c00801_si_001.zip › Disp_NobleGas.xls]

## Sheet: Disp_NobleGas
Dimer	A_bm/pbe0ac	A_bm/b3lypac	B_bm/pbe0ac	B_bm/b3lypac	fit_RMSE_bm/pbe0ac	fit_RMSE_bm/b3lypac	A_mie/pbe0ac	A_mie/b3lypac	n_mie/pbe0ac	n_mie/b3lypac	fit_RMSE_mie/pbe0ac	fit_RMSE_mie/b3lypac	A_lj/pbe0ac	A_lj/b3lypac	fit_RMSE_lj/pbe0ac	fit_RMSE_lj/b3lypac
4.62.01_neon-argon	849064	868213	-3.98	-3.97	0.01	0.01	2.87616e+06	2.98842e+06	12	12	0.11	0.11	2.87616e+06	2.98842e+06	0.11	0.11
4.17.01_diacetonediperoxide-neon	2.94402e+06	3.0375e+06	-3.1	-3.1	0	0.01	2.02069e+08	2.10216e+08	12	12	0.24	0.25	2.02069e+08	2.10216e+08	0.24	0.25
4.19.01_dimethylperoxide-krypton	486928	491734	-3.15	-3.14	0.07	0.08	1.27753e+06	1.34e+06	9.5	9.5	0.58	0.58	1.91259e+07	2.00573e+07	2.89	3.09
4.09.12_krypton-butadyine	559125	553311	-3.14	-3.12	0.1	0.11	2.67177e+06	2.80445e+06	10	10	0.47	0.48	2.48429e+07	2.60706e+07	2.09	2.27
4.13.05_methylazide-argon	583539	583133	-3.4	-3.38	0.06	0.06	1.26946e+06	1.32887e+06	10	10	0.41	0.41	1.04569e+07	1.09444e+07	1.75	1.88
4.02.01_neon-hydrogen	153790	162932	-3.92	-3.94	0	0	213320	213070	11	11	0.04	0.04	578319	577701	0.09	0.09
4.39.01_krypton-fluorine	873358	879681	-3.59	-3.58	0.02	0.02	3.16937e+06	3.32103e+06	11	11	0.22	0.22	9.39335e+06	9.84216e+06	0.49	0.53
4.24.04_krypton-nidopentaborane	3.36228e+06	3.28047e+06	-2.98	-2.97	0.11	0.11	3.62389e+08	3.74911e+08	12	12	0.42	0.46	3.62389e+08	3.74911e+08	0.42	0.46
4.45.01_xenon-dichloromethane	876666	863396	-2.98	-2.96	0.14	0.14	7.05074e+06	7.41781e+06	10	10	0.63	0.61	7.67328e+07	8.07087e+07	2.42	2.64
4.67.01_argon-xenon	1.56742e+06	1.5765e+06	-3.28	-3.27	0.07	0.07	2.83979e+07	2.977e+07	11.5	11.5	0.34	0.36	5.1712e+07	5.42088e+07	0.56	0.62
4.20.03_xenon-hydrogenperoxide	1.27537e+06	1.26922e+06	-3.18	-3.16	0.1	0.11	1.7975e+07	1.03886e+07	11	10.5	0.45	0.49	5.90001e+07	6.1875e+07	1.35	1.47
4.08.12_propyne-argon	3.77774e+08	3.74855e+08	-3.55	-3.54	0.02	0.02	9.46261e+08	9.84006e+08	11.5	11.5	1.66	1.71	1	1	9.44	9.81
4.11.08_diazomethane-helium	163973	165084	-3.88	-3.88	0.01	0.01	151674	155085	10.5	10.5	0.09	0.09	616308	630141	0.38	0.39
4.27.05_diphosphene-neon	2.83391e+06	2.78783e+06	-3.36	-3.34	0.01	0.01	2.78372e+08	2.87755e+08	13	13	0.08	0.08	7.39403e+07	7.6437e+07	0.25	0.25
4.22.02_neon-diborane	360969	357665	-3.41	-3.4	0.02	0.02	2.32209e+06	2.36253e+06	11	11	0.11	0.12	7.12004e+06	7.24371e+06	0.34	0.35
4.20.04_xenon-acetone	756744	756441	-3	-2.98	0.15	0.15	5.76103e+06	6.0365e+06	10	10	0.62	0.66	5.84609e+07	6.12453e+07	3.12	3.34
4.06.08_helium-cyclohexane	875173	858081	-3.23	-3.22	0.01	0.01	7.03842e+07	7.17166e+07	12.5	12.5	0.04	0.04	3.61719e+07	3.68575e+07	0.07	0.07
4.28.04_diphosphine-argon	678304	666650	-3.12	-3.11	0.1	0.1	6.20131e+06	6.36439e+06	10.5	10.5	0.42	0.45	3.50196e+07	3.59364e+07	1.65	1.74
4.44.01_krypton-trichloromethane	266318	267708	-2.85	-2.84	0.17	0.17	991574	1.04414e+06	9	9	0.71	0.75	2.60113e+07	2.73817e+07	4.79	5.13
4.46.01_helium-bromine	333730	319743	-3.26	-3.23	0	0	1.26248e+07	1.31738e+07	12	12	0.03	0.03	1.26248e+07	1.31738e+07	0.03	0.03
4.13.09_nitrogen-argon	933506	936384	-3.59	-3.57	0.03	0.04	6.07505e+06	6.35451e+06	11.5	11.5	0.22	0.24	1.05459e+07	1.10307e+07	0.38	0.42
4.68.01_krypton-krypton	1.41654e+06	1.42117e+06	-3.33	-3.32	0.06	0.06	2.13243e+07	2.23558e+07	11.5	11.5	0.29	0.32	3.85501e+07	4.04134e+07	0.49	0.54
4.14.02_ammonia-krypton	1.16917e+06	1.18568e+06	-3.47	-3.46	0.04	0.04	1.12026e+07	1.16305e+07	11.5	11.5	0.25	0.27	1.98276e+07	2.05846e+07	0.46	0.5
4.12.02_neon-hydrazine	548316	552754	-3.69	-3.68	0.02	0.02	2.55648e+06	2.66197e+06	11.5	11.5	0.1	0.11	4.39911e+06	4.58051e+06	0.2	0.22
4.34.01_thiophene-krypton	614101	606148	-3.06	-3.04	0.21	0.21	2.11398e+06	2.22094e+06	9.5	9.5	0.88	0.9	3.23438e+07	3.39692e+07	4.51	4.87
4.31.04_sulfur-helium	6.67019e+06	6.15972e+06	-3.23	-3.2	0	0	1.00608e+09	1.05155e+09	13	13	0.14	0.14	2.20886e+08	2.30901e+08	0.22	0.22
4.13.04_methylamine-argon	1.43893e+07	1.43786e+07	-3.61	-3.6	0.03	0.03	5.55551e+08	2.97553e+08	13	12.5	0.46	0.69	1.47384e+08	1.53189e+08	0.92	0.94
4.12.06_neon-diazene	4.91936e+06	5.12706e+06	-3.76	-3.76	0	0	2.11039e+08	2.18001e+08	13.5	13.5	0.06	0.07	3.1498e+07	3.25367e+07	0.34	0.36
4.65.01_argon-argon	1.50759e+06	1.51418e+06	-3.63	-3.62	0.03	0.03	8.51576e+06	8.886e+06	11.5	11.5	0.24	0.24	1.49072e+07	1.55548e+07	0.3	0.33
4.14.01_135triazine-krypton	547788	542437	-3.15	-3.13	0.22	0.23	1.43742e+06	1.51106e+06	9.5	9.5	0.83	0.86	2.03567e+07	2.13928e+07	4.13	4.45
4.33.05_carbondisulfide-argon	621997	613301	-3.23	-3.21	0.08	0.08	2.25956e+06	2.36403e+06	10	10	0.48	0.47	2.04891e+07	2.14314e+07	1.87	2.02
4.48.02_dibromomethane-argon	543179	532633	-3.13	-3.11	0.07	0.07	2.71774e+06	2.84604e+06	10	10	0.35	0.34	2.67999e+07	2.80587e+07	1.55	1.69
4.24.01_krypton-borazine	344040	345211	-2.96	-2.95	0.19	0.2	917792	964283	9	9	0.83	0.84	2.28446e+07	2.39944e+07	4.9	5.24
4.35.03_xenon-dimethyldisulfide	1.57837e+06	1.5561e+06	-2.85	-2.83	0.16	0.16	3.84822e+07	4.04485e+07	10.5	10.5	0.64	0.63	1	1	38.98	40.97
4.08.09_neopentane-argon	2.13658e+06	2.18602e+06	-2.92	-2.92	0.08	0.07	1.50395e+08	1.56561e+08	11.5	11.5	0.29	0.29	1	1	19.02	19.8
4.32.07_trithiane-neon	1.24733e+06	1.2331e+06	-3.1	-3.09	0.02	0.02	8.52002e+07	8.87739e+07	12	12	0.11	0.11	8.52002e+07	8.87739e+07	0.11	0.11
4.15.08_xenon-diazomethane	1.02038e+06	1.02131e+06	-3.18	-3.16	0.15	0.16	7.77132e+06	8.16487e+06	10.5	10.5	0.68	0.74	4.25227e+07	4.46701e+07	2.45	2.65
4.30.02_xenon-phosphine	1.33502e+06	1.33869e+06	-3.06	-3.05	0.13	0.13	2.79689e+07	2.87818e+07	11	11	0.55	0.58	9.44531e+07	9.71941e+07	1.48	1.56
4.32.04_dimethylsulfide-neon	4.11415e+06	3.7576e+06	-3.48	-3.45	0	0	4.81655e+08	2.63284e+08	13.5	13	0.09	0.1	6.74815e+07	7.09658e+07	0.35	0.33
4.61.01_neon-neon	584621	618895	-4.53	-4.54	0	0	417780	429916	12	12	0.05	0.05	417780	429916	0.05	0.05
4.07.02_neon-pentane	274294	275611	-3.37	-3.36	0.02	0.02	1.12404e+06	676371	10.5	10	0.17	0.18	5.63518e+06	5.81739e+06	0.71	0.74
4.04.01_krypton-hydrogen	417851	431305	-3.43	-3.43	0.01	0.01	2.53259e+06	2.59107e+06	11	11	0.1	0.11	7.94167e+06	8.12517e+06	0.21	0.21
4.49.02_krypton-bromomethane	5.31299e+06	5.29162e+06	-3.38	-3.37	0.07	0.07	2.46289e+08	2.56883e+08	12.5	12.5	0.31	0.32	1.29947e+08	1.35541e+08	0.53	0.52
4.10.03_xenon-benzene	556048	552712	-2.88	-2.86	0.31	0.32	1.94251e+06	2.04818e+06	9	9	1.36	1.35	54407990	5.73452e+07	7.08	7.63
4.08.01_butadinene-argon	516448	515139	-3.11	-3.1	0.05	0.05	2.72861e+06	2.85669e+06	10	10	0.35	0.34	2.713e+07	2.83985e+07	1.45	1.56
4.51.03_tetraiodomethane-helium	75869.8	73689.2	-2.57	-2.55	0.02	0.02	2.65671e+06	2.76071e+06	10	10	0.07	0.07	3.61131e+07	3.75174e+07	0.35	0.37
4.36.02_helium-hexafluorobenzene	47636.3	47168.7	-3.31	-3.3	0.04	0.04	28730.2	29396.7	8.5	8.5	0.19	0.19	674220	689672	1.32	1.37
4.05.01_xenon-hydrogen	448320	460111	-3.24	-3.24	0.02	0.02	5.10894e+06	5.2462e+06	11	11	0.12	0.12	1.66778e+07	1.71259e+07	0.33	0.34
4.60.01_helium-xenon	336288	334063	-3.49	-3.47	0	0	5.57071e+06	5.75915e+06	12	12	0.04	0.05	5.57071e+06	5.75915e+06	0.04	0.05
4.63.01_neon-krypton	805732	820242	-3.75	-3.75	0.01	0.01	3.12929e+06	3.26677e+06	11.5	11.5	0.12	0.12	5.37847e+06	5.61465e+06	0.17	0.18
4.69.01_krypton-xenon	1.55267e+06	1.55949e+06	-3.17	-3.16	0.08	0.08	4.12767e+07	4.33373e+07	11.5	11.5	0.39	0.43	7.61459e+07	7.99444e+07	0.67	0.73
4.21.01_helium-borazine	1.08108e+06	1.07293e+06	-3.09	-3.08	0	0	6.54227e+08	6.63014e+08	13.5	13.5	0.02	0.02	7.19627e+07	7.29318e+07	0.07	0.07
4.27.02_phosphine-neon	568264	578750	-3.59	-3.6	0.01	0.01	2.07887e+06	2.09481e+06	11	11	0.13	0.14	6.16424e+06	6.21162e+06	0.35	0.35
4.07.05_neon-toluene	128507	129612	-3.25	-3.23	0.03	0.03	149956	156998	9	9	0.27	0.27	2.81092e+06	2.94219e+06	1.88	2
4.54.01_krypton-triiodomethane	104097	104677	-2.5	-2.48	0.22	0.25	373290	393451	8	8	0.99	1.11	2.78428e+07	2.93311e+07	8.38	8.95
4.37.02_neon-tetrafluoroethylene	445345	448138	-3.68	-3.67	0.03	0.03	739589	766400	10.5	10.5	0.19	0.2	3.40407e+06	3.52719e+06	0.66	0.69
4.29.05_diphosphene-krypton	1.34815e+06	1.33252e+06	-2.94	-2.93	0.1	0.09	4.39693e+07	4.59546e+07	11	11	0.36	0.37	1.59025e+08	1.6619e+08	0.9	0.99
4.11.01_135triazine-helium	56599.3	56010.1	-3.48	-3.47	0.03	0.03	35066.8	35936.5	9	9	0.14	0.14	520475	533255	0.91	0.94
4.13.01_135triazine-argon	481484	476771	-3.28	-3.26	0.15	0.16	868752	911263	9.5	9.5	0.69	0.69	1.1309e+07	1.18588e+07	3.34	3.6
4.17.04_acetone-neon	233353	237845	-3.54	-3.54	0.02	0.02	337668	348514	10	10	0.16	0.16	2.52708e+06	2.60813e+06	0.78	0.81
4.09.04_krypton-nonbornadiene	1.46495e+06	1.46808e+06	-2.86	-2.85	0.12	0.11	6.53377e+07	6.88683e+07	11	11	0.46	0.5	2.39633e+08	2.52562e+08	1.34	1.47
4.27.01_phosphorine-neon	111754	112990	-3.17	-3.16	0.06	0.05	161861	168929	9	9	0.27	0.28	3.16487e+06	3.30238e+06	1.86	1.97
4.59.01_helium-krypton	307626	308590	-3.73	-3.72	0	0	1.30044e+06	1.33845e+06	11.5	11.5	0.05	0.05	2.25725e+06	2.32318e+06	0.05	0.05
4.15.03_xenon-methylamine	1.00575e+06	1.01286e+06	-3.04	-3.02	0.12	0.12	1.24501e+07	1.30329e+07	10.5	10.5	0.45	0.47	7.59194e+07	7.94657e+07	1.7	1.82
4.14.08_nitrogen-krypton	927276	925293	-3.42	-3.4	0.04	0.05	5.87097e+06	6.1575e+06	11	11	0.26	0.26	1.8368e+07	1.92629e+07	0.5	0.55
4.41.01_helium-dichloromethane	104642	101664	-3.49	-3.47	0.01	0.01	298990	181158	10.5	10	0.06	0.07	1.42831e+06	1.46081e+06	0.27	0.28
4.31.05_carbondisulfide-helium	102647	100429	-3.45	-3.44	0.01	0.01	189156	194371	10	10	0.07	0.07	1.45847e+06	1.4984e+06	0.38	0.4
4.35.07_xenon-thioacetone	750754	748058	-2.91	-2.89	0.19	0.19	7.69317e+06	8.08938e+06	10	10	0.72	0.78	8.14544e+07	8.56321e+07	3.57	3.85
4.16.01_dimethylperoxide-helium	1.00491e+08	1.01328e+08	-3.87	-3.87	0.01	0.01	2.03362e+09	2.04172e+09	13.5	13.5	0.39	0.4	2.2169e+08	2.22573e+08	0.57	0.58
4.43.02_chlorine-argon	838756	829050	-3.34	-3.32	0.1	0.1	3.75765e+06	3.92834e+06	10.5	10.5	0.44	0.46	1.95038e+07	2.03866e+07	1.51	1.64
4.08.07_cyclopentane-argon	1.6563e+07	1.62182e+07	-3.25	-3.24	0.05	0.05	2.46311e+09	2.55881e+09	13	13	0.52	0.51	5.9515e+08	6.18315e+08	1.12	1.13
4.14.07_diazene-krypton	1.24609e+06	1.25024e+06	-3.35	-3.34	0.07	0.08	9.70566e+06	1.01678e+07	11	11	0.31	0.33	3.07699e+07	3.22327e+07	0.88	0.95
4.66.01_argon-krypton	1.48572e+06	1.49107e+06	-3.48	-3.46	0.05	0.05	1.39482e+07	1.45942e+07	11.5	11.5	0.26	0.27	2.48175e+07	2.5966e+07	0.4	0.44
4.58.01_helium-argon	313572	319281	-3.96	-3.96	0	0	665176	679373	11.5	11.5	0.05	0.05	1.12088e+06	1.1448e+06	0.05	0.05
4.70.01_xenon-xenon	1.83173e+06	1.83411e+06	-3.05	-3.03	0.09	0.09	7.75308e+07	8.15762e+07	11.5	11.5	0.43	0.47	1.4623e+08	1.53854e+08	0.72	0.8
4.15.06_xenon-methylazide	777313	778467	-3.09	-3.07	0.12	0.12	4.42525e+06	4.6536e+06	10	10	0.59	0.62	4.26684e+07	4.4862e+07	3.04	3.28
4.07.12_neon-propyne	246175	247768	-3.44	-3.43	0.02	0.02	811245	840827	10.5	10.5	0.1	0.1	4.07092e+06	4.21906e+06	0.44	0.47
4.06.11_helium-butadyine	83227.3	81620.5	-3.46	-3.44	0.01	0	151493	156052	10	10	0.06	0.06	1.16053e+06	1.19523e+06	0.31	0.33
4.26.03_diphosphine-helium	109049	105398	-3.26	-3.25	0.01	0.01	363076	364511	10	10	0.07	0.07	3.30316e+06	3.31577e+06	0.31	0.31
4.25.01_xenon-borazine	462987	462535	-2.85	-2.83	0.24	0.25	1.77924e+06	1.87251e+06	9	9	1.11	1.11	5.04807e+07	5.31085e+07	6.37	6.84
4.07.09_neon-neohexane	896726	916522	-3.11	-3.1	0.03	0.03	3.0867e+07	3.17581e+07	11.5	11.5	0.13	0.12	5.85154e+07	6.02045e+07	0.21	0.22
4.22.01_neon-borazine	97275.1	99077.7	-3.21	-3.2	0.04	0.04	126838	132409	9	9	0.25	0.26	2.32103e+06	2.42259e+06	1.81	1.91
4.23.04_nidopentaborane-argon	3.30114e+06	3.23074e+06	-3.09	-3.08	0.09	0.09	2.35741e+08	2.42755e+08	12	12	0.33	0.34	2.35741e+08	2.42755e+08	0.33	0.34
4.28.01_phosphorine-argon	335178	333889	-3.03	-3.01	0.19	0.19	737785	773790	9	9	0.81	0.8	1.77828e+07	1.86442e+07	4.23	4.53
4.01.01_helium-hydrogen	70799.3	73682.1	-3.97	-4	0	0	430390	416043	12.5	12.5	0	0	249193	240873	0.01	0.01
4.10.08_xenon-cyclopentadiene	756002	747462	-2.94	-2.92	0.19	0.2	7.00664e+06	7.38718e+06	10	10	0.76	0.85	7.2197e+07	7.60996e+07	3.79	4.12
4.18.04_formaldehyde-argon	1.41427e+06	1.41325e+06	-3.47	-3.45	0.06	0.07	1.36534e+07	1.41742e+07	11.5	11.5	0.3	0.32	2.42088e+07	2.51315e+07	0.53	0.57
4.16.05_carbondioxide-helium	164214	166494	-4	-4	0.01	0.01	113048	115145	10.5	10.5	0.07	0.07	459090	467599	0.23	0.24
4.11.06_diazene-helium	122866	122434	-3.66	-3.65	0	0	357800	369783	11	11	0.04	0.04	1.01743e+06	1.05144e+06	0.11	0.12
4.08.03_benzene-argon	358344	355816	-3.09	-3.07	0.15	0.15	1.10703e+06	687760	9.5	9	0.78	0.83	1.49869e+07	1.57437e+07	4.26	4.58
4.50.01_xenon-bromine	858190	850888	-2.93	-2.92	0.2	0.2	8.12103e+06	8.53769e+06	10	10	0.76	0.76	8.83639e+07	9.28764e+07	2.73	2.96
4.09.10_krypton-neohexane	2.43264e+06	2.49003e+06	-2.84	-2.83	0.1	0.1	2.38731e+08	2.49752e+08	11.5	11.5	0.33	0.34	4.76062e+08	4.98033e+08	0.45	0.48
4.34.02_dimethyldisulfide-krypton	1.25934e+06	1.24072e+06	-2.96	-2.95	0.11	0.11	3.79135e+07	2.12022e+07	11	10.5	0.49	0.49	1.32856e+08	1.393e+08	1.41	1.55
4.52.03_neon-diiodomethane	197050	193963	-3.16	-3.14	0.01	0.01	889119	924660	10	10	0.11	0.11	8269860	8.59885e+06	0.76	0.81
4.57.01_helium-neon	204027	216833	-4.54	-4.56	0	0	89291.4	140958	11.5	12	0.03	0.03	140428	140958	0.03	0.03
4.25.03_xenon-arachnopentaborane	870247	871110	-2.73	-2.72	0.22	0.22	1.70191e+07	1.76975e+07	10	10	0.67	0.69	2.13897e+08	2.22393e+08	3.13	3.32
4.53.01_diiodomethane-argon	429835	422795	-2.96	-2.94	0.07	0.07	3.69397e+06	3.86831e+06	10	10	0.35	0.39	3.79847e+07	3.97688e+07	2.04	2.2
4.12.09_neon-diazomethane	348271	353271	-3.78	-3.77	0.01	0.02	433363	449617	10.5	10.5	0.14	0.14	1.94765e+06	2.02058e+06	0.43	0.46
4.06.01_helium-butane	105330	103372	-3.35	-3.34	0.01	0.01	262807	268039	10	10	0.07	0.06	2.25627e+06	2.30088e+06	0.3	0.31
4.55.03_xenon-diiodomethane	670816	662704	-2.78	-2.76	0.16	0.17	1.09853e+07	1.15674e+07	10	10	0.56	0.62	1.29536e+08	1.3637e+08	3	3.26
4.19.05_acetone-krypton	600623	602049	-3.14	-3.13	0.12	0.13	2.85006e+06	2.97737e+06	10	10	0.49	0.5	2.65284e+07	2.77091e+07	2.33	2.49
4.40.02_xenon-fluorine	938814	950241	-3.37	-3.36	0.04	0.04	6.92054e+06	7.26565e+06	11	11	0.28	0.29	2.15146e+07	2.25861e+07	0.76	0.82
4.09.01_krypton-23dimethylbutane	1.08546e+06	1.12101e+06	-2.81	-2.8	0.09	0.09	5.95069e+07	6.22745e+07	11	11	0.36	0.38	2.21648e+08	2.31952e+08	1.1	1.16
4.06.10_helium-neopentane	386080	381831	-3.05	-3.05	0.01	0.01	6.28141e+07	3.22666e+07	12.5	12	0.03	0.03	3.17803e+07	3.22666e+07	0.03	0.03
4.23.01_borazine-argon	287265	288045	-3.05	-3.04	0.14	0.14	590031	618593	9	9	0.68	0.68	1.34408e+07	1.40872e+07	4.09	4.37
4.06.04_helium-butadinene	1.97618e+06	1.97677e+06	-3.49	-3.48	0	0	2.3116e+08	2.3469e+08	13.5	13.5	0.04	0.04	32226903	3.27198e+07	0.16	0.16
4.18.02_diacetonediperoxide-argon	8.15306e+06	8.21307e+06	-3.01	-3	0.02	0.02	3.85913e+08	4.04534e+08	11.5	11.5	1.07	1.09	1	1	21.38	22.41
4.29.01_phosphorine-krypton	403964	402539	-2.95	-2.93	0.24	0.24	1.14172e+06	1.19994e+06	9	9	0.99	0.98	2.99896e+07	3.15077e+07	5.06	5.43
4.06.05_helium-toluene	39294.1	39090.5	-3.16	-3.15	0.03	0.03	34711.2	35749.8	8.5	8.5	0.17	0.17	879766	905825	1.42	1.48
4.33.01_thiophene-argon	527889	520529	-3.16	-3.14	0.16	0.16	1.35135e+06	1.41652e+06	9.5	9.5	0.74	0.75	1.91648e+07	2.00827e+07	3.81	4.11
4.47.03_neon-dibromomethane	214042	210431	-3.32	-3.3	0.02	0.02	592905	616496	10	10	0.13	0.13	5.08776e+06	5.28917e+06	0.72	0.77
4.10.07_xenon-neopentane	2.97388e+06	3.03021e+06	-2.74	-2.73	0.14	0.14	2.17266e+08	2.28054e+08	11	11	0.77	0.78	1	1	29.78	31.25
4.09.06_krypton-naphthalene	501275	495746	-3.06	-3.04	0.19	0.19	1.72646e+06	1.81733e+06	9.5	9.5	0.93	1.03	2.46354e+07	2.59234e+07	5.41	5.84
4.28.05_diphosphene-argon	1.06689e+06	1.05204e+06	-3.1	-3.08	0.07	0.07	1.98316e+07	2.05784e+07	11	11	0.29	0.31	6.76073e+07	7.01473e+07	0.87	0.94
4.10.06_xenon-cyclopentane	944624	941417	-2.8	-2.79	0.2	0.21	1.41058e+07	1.48112e+07	10	10	0.7	0.71	1.68761e+08	1.77168e+08	3.26	3.52
4.42.03_neon-dichloromethane	297272	292196	-3.51	-3.49	0.02	0.02	807567	838730	10.5	10.5	0.11	0.12	3.96232e+06	4.11466e+06	0.51	0.55
4.10.02_xenon-propane	982165	975333	-2.94	-2.93	0.14	0.14	1.67708e+07	1.76132e+07	10.5	10.5	0.52	0.57	1.04993e+08	1.10251e+08	2.08	2.26
4.35.01_xenon-thiophene	762000	753518	-2.93	-2.91	0.36	0.37	4.04776e+06	4.25961e+06	9.5	9.5	1.23	1.28	6.78001e+07	7.13253e+07	6.39	6.9
4.11.02_hydrazine-helium	246849	247303	-3.77	-3.77	0.01	0.01	900232	920757	11.5	11.5	0.04	0.05	1.53356e+06	1.5685e+06	0.09	0.09
4.56.01_helium-helium	86841.1	92618.2	-4.61	-4.65	0	0	31692	48019.4	11.5	12	0.01	0.01	49333.2	48019.4	0.01	0.01
4.12.01_neon-135triazine	176139	176280	-3.51	-3.49	0.06	0.06	165742	172766	9.5	9.5	0.32	0.34	1.68406e+06	1.75505e+06	1.82	1.93
4.29.04_phosphorus-krypton	2.29953e+06	2.25021e+06	-2.96	-2.95	0.21	0.21	6.94498e+07	7.21021e+07	11	11	0.86	0.93	2.438e+08	2.53085e+08	2.28	2.48
4.21.04_helium-nidopentaborane	627711	606935	-3.28	-3.27	0.01	0.01	2.17195e+07	2.18395e+07	12	12	0.05	0.05	2.17195e+07	2.18395e+07	0.05	0.05
4.10.11_xenon-ethyne	1.05221e+06	1.05364e+06	-3.02	-3.01	0.08	0.08	2.53507e+07	2.65949e+07	11	11	0.33	0.35	8.79673e+07	9.22772e+07	0.88	0.96
4.26.01_phosphorine-helium	2.44768e+07	2.45014e+07	-3.48	-3.48	0.01	0.01	1.19134e+09	1.20966e+09	13	13	0.28	0.28	2.65074e+08	2.69155e+08	0.39	0.39
4.07.08_neon-cyclopentane	8.05307e+06	7.9786e+06	-3.48	-3.47	0.01	0.01	5.00436e+08	5.13788e+08	13	13	0.25	0.24	1.302e+08	1.3368e+08	0.57	0.57
4.26.04_diphosphene-helium	248300	234104	-3.18	-3.15	0	0	1.26719e+07	1.30957e+07	12	12	0.02	0.03	1.26719e+07	1.30957e+07	0.02	0.03
4.08.06_isopentane-argon	770394	794943	-2.87	-2.87	0.08	0.07	1.73309e+07	1.80455e+07	10.5	10.5	0.3	0.3	1.18032e+08	122895794	1.02	1.06
4.09.07_krypton-cyclohexane	890879	917247	-2.8	-2.79	0.13	0.13	2.62818e+07	2.74671e+07	10.5	10.5	0.39	0.4	1.83376e+08	1.91639e+08	1.4	1.47
4.15.01_xenon-135triazine	696624	691169	-3	-2.98	0.29	0.3	2.90323e+06	3.05724e+06	9.5	9.5	1.06	1.09	4.63639e+07	4.88081e+07	5.31	5.74
4.30.01_xenon-phosphorine	528522	526216	-2.82	-2.81	0.34	0.35	2.17608e+06	2.29131e+06	9	9	1.31	1.31	6.433e+07	6.77113e+07	6.83	7.35
4.33.02_dimethyldisulfide-argon	2.16444e+07	2.09908e+07	-3.16	-3.14	0.05	0.05	2.42073e+08	2.52956e+08	11	11	1.91	1.95	1	1	18.43	19.26
4.32.01_thiophene-neon	194551	193969	-3.34	-3.32	0.04	0.04	293928	306564	9.5	9.5	0.27	0.28	3.51743e+06	3.66777e+06	1.65	1.75
4.30.05_xenon-diphosphene	1.60597e+06	1.5884e+06	-2.82	-2.81	0.15	0.15	8.28397e+07	8.67675e+07	11	11	0.58	0.63	3.06127e+08	3.20611e+08	1.6	1.75
4.38.02_tetrafluoroethylene-argon	899900	897974	-3.41	-3.4	0.1	0.1	3.24686e+06	3.3818e+06	10.5	10.5	0.45	0.46	1.64442e+07	17125633	1.55	1.66
4.31.01_thiophene-helium	60059	59305.7	-3.3	-3.29	0.03	0.03	59388.2	60945.9	9	9	0.19	0.2	957253	982105	1.3	1.35
4.07.04_neon-propene	445447	448279	-3.43	-3.42	0.01	0.01	2.72858e+06	2.82689e+06	11	11	0.09	0.1	8.49435e+06	8.79999e+06	0.28	0.3
4.03.01_hydrogen-argon	431796	448203	-3.59	-3.6	0.01	0.02	2.74502e+06	2.78632e+06	11.5	11.5	0.09	0.09	4.78216e+06	4.8542e+06	0.16	0.15
4.34.07_thioacetone-krypton	573508	571449	-3.01	-3	0.1	0.1	4.14363e+06	4.33946e+06	10	10	0.45	0.47	4.17016e+07	4.36644e+07	2.37	2.55
4.64.01_neon-xenon	832688	852579	-3.51	-3.5	0.01	0.01	7.0106e+06	7.34046e+06	11.5	11.5	0.13	0.13	1.2442e+07	1.30272e+07	0.19	0.21
