# Supplementary material for: Benchmarking Swaths of Intermolecular Interaction Components with Symmetry-Adapted Perturbation Theory
Source: J Chem Theory Comput. 2023 Dec 20;20(1):30–48. doi: 10.1021/acs.jctc.3c00801 (PMC10782453; doi:10.1021/acs.jctc.3c00801)
Supplement: Supplementary file 1 — ct3c00801_si_001.zip [file ct3c00801_si_001.zip › Disp_PiPi.xls]

## Sheet: Disp_PiPi
Dimer	A_bm/pbe0ac	A_bm/b3lypac	B_bm/pbe0ac	B_bm/b3lypac	fit_RMSE_bm/pbe0ac	fit_RMSE_bm/b3lypac	A_mie/pbe0ac	A_mie/b3lypac	n_mie/pbe0ac	n_mie/b3lypac	fit_RMSE_mie/pbe0ac	fit_RMSE_mie/b3lypac	A_lj/pbe0ac	A_lj/b3lypac	fit_RMSE_lj/pbe0ac	fit_RMSE_lj/b3lypac
1.06.37_toluene-benzene	1.52363e+06	1.49143e+06	-2.65	-2.63	0.12	0.11	39635206	4.18779e+07	10	10	1.02	1.22	1	1	82.79	87.48
2.13.20_carbondisulfide-thiophene	3.41023e+07	3.23285e+07	-2.94	-2.92	0.46	0.47	2.29295e+08	2.39249e+08	10	10	9.11	9.23	1	1	79.7	83.12
2.08.11_carbondisulfide-carbondioxide	986131	975973	-3.1	-3.08	0.09	0.08	5.37112e+06	5.62992e+06	10	10	0.66	0.67	5.19517e+07	5.44433e+07	3.52	3.81
2.06.11_thiophene-135triazine	3.80377e+06	3.6595e+06	-2.83	-2.81	0.2	0.21	1.92898e+08	2.02774e+08	11	11	0.76	0.77	7.34149e+08	7.71643e+08	2.21	2.52
1.07.62_135triazine-butadyine	677635	664716	-2.96	-2.94	0.26	0.26	1.8272e+06	1.92384e+06	9	9	1.37	1.32	4.74581e+07	4.9946e+07	8.84	9.56
1.07.72_hydrogenazide-benzene	751880	736494	-2.97	-2.95	0.17	0.18	3.44897e+06	3.62532e+06	9.5	9.5	0.79	0.9	5.66413e+07	5.95196e+07	6.46	6.98
1.06.01_butadinene-naphthalene	715957	700549	-2.81	-2.78	0.22	0.21	3.09904e+06	3.26876e+06	9	9	1.28	1.41	8.88825e+07	9.37087e+07	12.25	13.27
1.14.06_carbondioxide-borazine	885688	882500	-3.02	-3.01	0.09	0.09	6.15898e+06	6.4739e+06	10	10	0.66	0.75	6.07381e+07	6.38319e+07	4.17	4.5
2.09.06_phosphorine-borazine	998040	984548	-2.71	-2.69	0.34	0.34	6.01602e+06	6.32503e+06	9	9	1.89	1.8	2.09382e+08	2.20054e+08	12.08	13.02
1.10.07_nitrogen-124triazole	589579	583186	-3.37	-3.35	0.18	0.19	819421	859209	9.5	9.5	0.81	0.84	9.75396e+06	1.02245e+07	4.76	5.12
2.03.22_phosphorine-toluene	1.14429e+06	1.12155e+06	-2.8	-2.78	0.29	0.29	9.16537e+06	9.68701e+06	9.5	9.5	1.45	1.7	1.70442e+08	1.80083e+08	10.97	11.94
3.05.13_hexafluorobenzene-ethene	353554	350337	-2.92	-2.9	0.27	0.27	619959	649152	8.5	8.5	1.45	1.58	2.08702e+07	2.18429e+07	13.18	14.04
2.03.45_diphosphene-benzene	394042	384824	-2.65	-2.63	0.95	1.07	520563	543995	7.5	7.5	4.06	4	4.81189e+07	5.02434e+07	38.27	40.74
2.09.12_diphosphene-borazine	421346	417076	-2.68	-2.66	0.46	0.47	878453	919168	8	8	2.25	2.16	6.44334e+07	6.73858e+07	19.74	20.99
1.07.56_135triazine-naphthalene	829837	811367	-2.98	-2.95	0.54	0.53	1.23664e+06	1.30556e+06	8.5	8.5	2.9	2.86	4.23301e+07	4.46611e+07	23.86	25.83
1.11.12_carbondioxide-methylazide	850974	852075	-3.06	-3.04	0.03	0.02	5.3368e+06	5.5938e+06	10	10	0.41	0.41	5.437e+07	5.69797e+07	2.74	2.94
1.06.64_butadyine-butadyine	2.76705e+08	2.59588e+08	-3.14	-3.11	0.08	0.09	8.45724e+08	8.84635e+08	10.5	10.5	4.44	4.56	1	1	27.99	29.26
1.07.74_methylazide-propyne	356368	354761	-2.98	-2.96	0.19	0.19	907442	949126	9	9	0.92	1.04	2.07268e+07	2.16724e+07	7.45	7.92
2.04.62_thiophene-butadyine	1.07877e+08	9.95197e+07	-2.98	-2.95	0.2	0.22	4.33953e+09	4.5383e+09	11.5	11.5	4.35	4.38	1	1	46.52	48.64
1.12.09_methylazide-borazine	957951	958064	-2.92	-2.91	0.09	0.09	5.11844e+06	5.37032e+06	9.5	9.5	0.98	1.08	8.65709e+07	9.08112e+07	8.53	9.13
2.08.06_thiophene-carbondioxide	606895	601410	-3.09	-3.07	0.23	0.23	1.90945e+06	1.17887e+06	9.5	9	1.2	1.23	2.64506e+07	2.77349e+07	7.1	7.62
2.07.04_phosphorine-carbondioxide	522314	521699	-3.01	-3	0.24	0.24	1.19837e+06	1.25844e+06	9	9	1.1	1.1	2.86159e+07	3.00406e+07	7.6	8.13
2.12.21_thioacetone-phosphorine	1.47781e+06	1.46591e+06	-2.73	-2.71	0.24	0.24	2.87555e+07	1.62077e+07	10	9.5	1.45	1.44	3.42345e+08	3.59432e+08	8.01	8.64
2.05.06_phosphorine-135triazine	1.18704e+06	1.16833e+06	-2.89	-2.87	0.36	0.37	7.09904e+06	7.48721e+06	9.5	9.5	1.74	1.96	1.20715e+08	1.27272e+08	11.65	12.63
2.12.15_thiophene-diphosphene	1.50329e+06	1.46979e+06	-2.75	-2.73	0.35	0.36	2.71244e+07	1.52391e+07	10	9.5	1.4	1.51	3.21473e+08	3.36009e+08	7.64	8.24
2.06.17_thiophene-diazomethane	938267	922177	-2.97	-2.95	0.15	0.16	7.86242e+06	4.61504e+06	10	9.5	0.84	0.92	7.97433e+07	8.37604e+07	4.81	5.21
1.07.45_nitrogen-benzene	343149	341265	-3.1	-3.08	0.18	0.18	603168	634500	9	9	0.94	1.03	1.20578e+07	1.26793e+07	6.88	7.38
1.06.17_cyclopentadiene-ethene	1.03622e+06	1.02759e+06	-2.96	-2.94	0.11	0.11	8.97192e+06	9.39452e+06	10	10	0.56	0.57	9.68324e+07	1.01376e+08	3.54	3.81
2.03.31_phosphorine-cyclobutadiene	1.36732e+07	1.33189e+07	-2.85	-2.84	0.26	0.27	6.18876e+08	646772911	11	11	3.19	3.13	1	1	82.6	86.32
2.04.71_carbondisulfide-propyne	307086	301896	-2.89	-2.87	0.2	0.21	1.01798e+06	1.06561e+06	9	9	0.85	0.96	2.52759e+07	2.64478e+07	6.34	6.78
1.06.63_butadyine-butadinene	995980	982920	-2.74	-2.72	0.1	0.1	1.89904e+07	1.99586e+07	10	10	0.56	0.53	2.45494e+08	2.57959e+08	2.86	3.11
2.04.02_thiophene-propene	2.57001e+06	2.50553e+06	-2.98	-2.96	0.21	0.22	7.36406e+07	7.69789e+07	11	11	0.76	0.87	2.60102e+08	2.71866e+08	2.36	2.61
2.04.52_thiophene-naphthalene	969620	943151	-2.84	-2.81	0.43	0.41	3.75718e+06	3.97004e+06	9	9	2.17	2.44	1.01036e+08	1.06703e+08	17.94	19.52
1.10.03_methylazide-135triazine	1.38505e+06	1.36267e+06	-3.05	-3.03	0.2	0.2	8.88128e+06	9.35004e+06	10	10	0.83	0.89	8.90892e+07	9.37708e+07	5.23	5.7
1.07.70_124triazole-butadinene	1.0565e+06	1.04982e+06	-2.93	-2.92	0.2	0.2	5.49749e+06	5.76875e+06	9.5	9.5	1.08	1.04	9.99382e+07	1.04844e+08	6.22	6.69
1.07.55_diazomethane-butadinene	279781	278133	-2.94	-2.92	0.2	0.2	468760	491549	8.5	8.5	0.9	0.9	1.70541e+07	1.78759e+07	8.02	8.56
2.03.57_diphosphene-propyne	486370	479725	-2.76	-2.75	0.2	0.2	2.44518e+06	2.54849e+06	9	9	0.84	0.8	8.03353e+07	8.37041e+07	5.97	6.35
2.13.11_thiophene-thiophene	1.34067e+07	1.28335e+07	-2.95	-2.93	0.19	0.2	8.22877e+08	8.62402e+08	11.5	11.5	1.88	1.76	1	1	68.06	71.33
1.07.06_135triazine-propene	2.57518e+07	2.51316e+07	-2.98	-2.96	0.13	0.14	6.31725e+08	2.90041e+09	11	12	3.5	1.93	1	2.90041e+09	47.77	1.93
2.04.38_carbondisulfide-ethene	458792	451574	-2.93	-2.91	0.16	0.16	2.40717e+06	2.51537e+06	9.5	9.5	0.58	0.61	4.09219e+07	4.2749e+07	3.83	4.1
1.09.03_propene-borazine	566808	557729	-2.88	-2.86	0.13	0.13	3.49714e+06	2.07667e+06	9.5	9	0.87	0.92	5.93432e+07	6.23002e+07	6.1	6.57
2.06.15_thiophene-methylazide	1.26999e+06	1.25135e+06	-2.9	-2.88	0.02	0.02	1.36406e+07	1.4311e+07	10	10	0.71	0.82	1.48534e+08	1.55802e+08	5.52	5.97
2.03.34_phosphorine-ethyne	1.45887e+06	1.41471e+06	-2.82	-2.8	0.19	0.2	3.93586e+07	4.10033e+07	10.5	10.5	0.55	0.57	2.72619e+08	2.83966e+08	2.2	2.4
2.05.13_phosphorine-nitrogen	330158	329560	-3.03	-3.01	0.25	0.25	714373	750132	9	9	1.02	1.12	1.51569e+07	1.59102e+07	7.01	7.49
1.09.16_toluene-borazine	718329	705824	-2.79	-2.77	0.39	0.39	3.28613e+06	1.98209e+06	9	8.5	2.16	2.18	8.93224e+07	9.38517e+07	16.2	17.42
1.12.11_diazomethane-borazine	1.41809e+07	1.38511e+07	-2.99	-2.97	0.11	0.12	3.08622e+09	3.22233e+09	12.5	12.5	0.49	0.48	1	1	48.07	50.19
2.05.11_phosphorine-124triazole	4.31252e+06	4.11394e+06	-2.87	-2.84	0.22	0.24	1.89014e+08	1.97896e+08	11	11	0.76	0.75	1	1	66.86	70
1.10.01_135triazine-135triazine	1.23416e+06	1.20467e+06	-3.14	-3.11	0.34	0.35	3.35352e+06	3.53695e+06	9.5	9.5	1.78	1.98	4.64268e+07	4.89469e+07	11.63	12.66
2.12.11_thiophene-phosphorine	1.11047e+06	1.09038e+06	-2.78	-2.76	0.38	0.39	9.4187e+06	5.53182e+06	9.5	9	1.91	2.16	1.72114e+08	1.81431e+08	12.12	13.15
1.07.83_diazomethane-butadyine	2.3315e+07	2.25446e+07	-3.2	-3.18	0.09	0.09	2.4594e+08	5.25084e+08	11	11.5	2.73	2.21	1	1	30.49	31.86
3.10.01_135triazine-tetrachloroethylene	1.16928e+06	1.13538e+06	-3.08	-3.06	0.38	0.38	2.19576e+06	2.31002e+06	9	9	2.49	2.35	5.07855e+07	5.34004e+07	14.5	15.74
1.10.05_nitrogen-135triazine	994754	982567	-3.17	-3.16	0.19	0.2	4.29389e+06	4.47301e+06	10	10	0.78	0.77	4.05744e+07	4.22586e+07	3.01	3.23
2.05.20_diphosphene-nitrogen	1.30692e+06	1.2954e+06	-3.14	-3.12	0.07	0.07	2.11519e+07	2.20399e+07	11	11	0.33	0.36	7.12304e+07	7.42153e+07	1.08	1.18
2.10.01_thiophene-borazine	2.49508e+07	2.33114e+07	-2.99	-2.96	0.18	0.19	5.98052e+08	6.2939e+08	11	11	3.69	3.67	1	1	56.36	59.3
1.06.22_butadyine-naphthalene	1.20611e+06	1.16953e+06	-2.68	-2.66	0.22	0.22	1.49158e+07	1.57225e+07	9.5	9.5	1.2	1.12	3.3987e+08	3.5812e+08	7.19	7.86
12_F6benben	1.60104e+06	1.56966e+06	-3.05	-3.03	0.48	0.47	3.31279e+06	3.48237e+06	9	9	3.23	3.11	7.78336e+07	8.1781e+07	21.48	23.19
1.09.35_butadyine-borazine	3.64155e+07	3.45599e+07	-2.92	-2.9	0.1	0.11	4.72342e+08	4.95261e+08	10.5	10.5	4.1	4.17	1	1	40.58	42.54
2.05.18_diphosphene-135triazine	535617	529706	-2.8	-2.78	0.32	0.34	1.34053e+06	1.40532e+06	8.5	8.5	1.69	1.71	5.70164e+07	5.97451e+07	15.74	16.81
2.05.19_diphosphene-hydrogenazide	693384	685196	-2.94	-2.93	0.22	0.25	1.96897e+06	2.05557e+06	9	9	1.08	1.12	5.11169e+07	5.33486e+07	10.2	10.86
1.11.09_carbondioxide-nitrogen	2.56798e+06	2.55978e+06	-3.54	-3.53	0.12	0.12	1.95882e+07	2.02754e+07	11.5	11.5	0.45	0.47	3.46092e+07	3.58225e+07	0.73	0.79
2.03.55_diphosphene-cyclopentadiene	1.61789e+06	1.57392e+06	-2.54	-2.52	0.48	0.52	3.29904e+07	3.44101e+07	9.5	9.5	1.61	1.58	1	1	108.2	112.85
1.08.39_carbondioxide-cyclopentadiene	620502	614157	-3.18	-3.16	0.14	0.14	1.46626e+06	914593	9.5	9	0.97	1.11	1.92368e+07	2.01545e+07	6.71	7.19
2.11.01_phosphorine-phosphorine	5.4026e+08	5.32997e+08	-2.8	-2.8	0.19	0.2	5.47897e+09	5.67477e+09	10.5	10.5	9.44	9.7	1	1	57.71	59.76
1.10.10_nitrogen-diazomethane	1.55088e+06	1.54233e+06	-3.43	-3.41	0.08	0.08	9.51615e+06	9.88993e+06	11	11	0.37	0.36	3.01684e+07	3.13512e+07	0.69	0.75
11_F3benben	4.62535e+06	4.46236e+06	-3.25	-3.22	0.13	0.11	2.82203e+07	2.97059e+07	10.5	10.5	1.64	1.82	1.5467e+08	1.62777e+08	8.42	9.37
2.06.22_thioacetone-135triazine	9.68762e+06	9.47175e+06	-2.84	-2.83	0.21	0.22	9.21108e+08	9.66194e+08	11.5	11.5	1.23	1.16	1	1	64.9	68.07
