# Supplementary material for: Benchmarking Swaths of Intermolecular Interaction Components with Symmetry-Adapted Perturbation Theory
Source: J Chem Theory Comput. 2023 Dec 20;20(1):30–48. doi: 10.1021/acs.jctc.3c00801 (PMC10782453; doi:10.1021/acs.jctc.3c00801)
Supplement: Supplementary file 1 — ct3c00801_si_001.zip [file ct3c00801_si_001.zip › Disp_PS.xls]

## Sheet: Disp_PS
Dimer	A_bm/pbe0ac	A_bm/b3lypac	B_bm/pbe0ac	B_bm/b3lypac	fit_RMSE_bm/pbe0ac	fit_RMSE_bm/b3lypac	A_mie/pbe0ac	A_mie/b3lypac	n_mie/pbe0ac	n_mie/b3lypac	fit_RMSE_mie/pbe0ac	fit_RMSE_mie/b3lypac	A_lj/pbe0ac	A_lj/b3lypac	fit_RMSE_lj/pbe0ac	fit_RMSE_lj/b3lypac
2.04.48_trithiane-neohexane	1.54928e+07	1.49599e+07	-2.69	-2.67	0.12	0.12	6.0311e+08	6.31902e+08	10.5	10.5	3.93	3.95	1	1	67.74	70.96
2.02.01_thiophene-hydrogen	89735.8	89760.6	-3.02	-3.01	0.11	0.11	117496	120037	8.5	8.5	0.43	0.45	3.45776e+06	3.53193e+06	3.59	3.69
2.01.02_phosphorus-hydrogen	412590	406101	-2.94	-2.93	0.1	0.1	3.85137e+06	3.9061e+06	10	10	0.34	0.35	4.06866e+07	4.12604e+07	1.79	1.84
2.04.35_carbondisulfide-butane	777588	766235	-2.85	-2.83	0.17	0.18	5.37667e+06	5.64308e+06	9.5	9.5	0.79	0.75	1.04845e+08	1.1001e+08	4.72	5.1
2.13.20_carbondisulfide-thiophene	3.41023e+07	3.23285e+07	-2.94	-2.92	0.46	0.47	2.29295e+08	2.39249e+08	10	10	9.11	9.23	1	1	79.7	83.12
2.08.11_carbondisulfide-carbondioxide	986131	975973	-3.1	-3.08	0.09	0.08	5.37112e+06	5.62992e+06	10	10	0.66	0.67	5.19517e+07	5.44433e+07	3.52	3.81
2.06.11_thiophene-135triazine	3.80377e+06	3.6595e+06	-2.83	-2.81	0.2	0.21	1.92898e+08	2.02774e+08	11	11	0.76	0.77	7.34149e+08	7.71643e+08	2.21	2.52
2.03.13_diphosphine-benzene	1.3082e+06	1.28036e+06	-2.85	-2.83	0.19	0.19	9.0745e+06	9.43731e+06	9.5	9.5	1.2	1.13	1.76585e+08	1.83598e+08	8.08	8.63
2.03.37_phosphorus-propene	1.78753e+06	1.7403e+06	-2.76	-2.74	0.42	0.42	3.06589e+07	3.19075e+07	10	10	1.74	1.95	3.57728e+08	3.72206e+08	9.07	9.74
2.12.14_thiophene-phosphorus	3.55522e+06	3.43629e+06	-2.8	-2.78	0.67	0.68	5.31402e+07	5.54738e+07	10	10	2.64	2.54	1	1	138.99	145.09
2.13.02_trithiane-sulfur	907652	883440	-2.4	-2.38	0.34	0.42	8.32777e+06	8.79072e+06	8.5	8.5	2.84	3.2	1	1	195.21	206.06
2.04.22_sulfur-isopentane	2.02147e+06	1.97749e+06	-2.51	-2.49	0.16	0.16	9.05684e+07	9.51968e+07	10	10	1	0.95	1	1	82.79	87.02
2.04.41_carbondisulfide-cyclopentane	783237	775055	-2.78	-2.77	0.18	0.18	6.7352e+06	7.06596e+06	9.5	9.5	0.76	0.79	1.3355e+08	1.40073e+08	5.93	6.37
2.13.14_sulfur-thiophene	1.55286e+07	1.48144e+07	-2.73	-2.71	0.41	0.42	1.16472e+09	1.22384e+09	11	11	3.84	3.53	1	1	153.78	161.57
2.10.07_dimethyldisulfide-borazine	2.46255e+06	2.40984e+06	-2.81	-2.79	0.24	0.24	3.66873e+07	3.85416e+07	10	10	1.38	1.29	1	1	94.07	98.82
2.13.08_trithiane-trithiane	6.16204e+07	5.82309e+07	-2.74	-2.71	0.38	0.42	1879935793	1.96298e+09	10.5	10.5	13.19	13.24	1	1	158.46	165.42
2.09.06_phosphorine-borazine	998040	984548	-2.71	-2.69	0.34	0.34	6.01602e+06	6.32503e+06	9	9	1.89	1.8	2.09382e+08	2.20054e+08	12.08	13.02
2.03.52_diphosphene-cyclohexane	2.08263e+06	2.08012e+06	-2.67	-2.66	0.16	0.16	1.00285e+08	1.04523e+08	10.5	10.5	0.58	0.56	1	1	50.1	52.22
2.03.22_phosphorine-toluene	1.14429e+06	1.12155e+06	-2.8	-2.78	0.29	0.29	9.16537e+06	9.68701e+06	9.5	9.5	1.45	1.7	1.70442e+08	1.80083e+08	10.97	11.94
2.03.45_diphosphene-benzene	394042	384824	-2.65	-2.63	0.95	1.07	520563	543995	7.5	7.5	4.06	4	4.81189e+07	5.02434e+07	38.27	40.74
2.09.15_diphosphene-nidopentaborane	4.14217e+06	3.98614e+06	-2.72	-2.71	0.19	0.18	3.19329e+08	3.30238e+08	11	11	0.84	0.77	1	1	49.31	50.99
2.09.12_diphosphene-borazine	421346	417076	-2.68	-2.66	0.46	0.47	878453	919168	8	8	2.25	2.16	6.44334e+07	6.73858e+07	19.74	20.99
2.12.24_trithiane-diphosphene	848859	829684	-2.5	-2.48	0.35	0.37	1.06304e+07	1.11174e+07	9	9	1.43	1.48	4.5055e+08	4.71011e+08	12.71	13.62
2.12.20_sulfur-diphosphene	1.11615e+06	1.07924e+06	-2.42	-2.4	0.61	0.67	1.83734e+07	1.9197e+07	9	9	2.09	2.35	1	1	149.44	156.14
2.06.13_thiophene-methylamine	872560	854434	-2.99	-2.97	0.14	0.15	3.81912e+06	3.9986e+06	9.5	9.5	0.85	0.8	6.70122e+07	7.01417e+07	4.9	5.29
2.04.62_thiophene-butadyine	1.07877e+08	9.95197e+07	-2.98	-2.95	0.2	0.22	4.33953e+09	4.5383e+09	11.5	11.5	4.35	4.38	1	1	46.52	48.64
2.03.10_diphosphine-23dimethylbutane	1.76867e+06	1.76919e+06	-2.73	-2.72	0.17	0.17	6.65663e+07	6.87527e+07	10.5	10.5	0.77	0.84	4.69103e+08	4.84481e+08	3.78	3.98
2.04.58_thiophene-cyclohexane	1.70188e+07	1.62899e+07	-2.92	-2.9	0.2	0.2	5.68554e+08	5.97645e+08	11	11	3.39	3.37	1	1	61.15	64.27
2.12.07_trithiane-diphosphine	931686	915745	-2.5	-2.48	0.17	0.18	1.1791e+07	1.23098e+07	9	9	1.17	1.12	5.25259e+08	5.48211e+08	11.67	12.46
2.08.06_thiophene-carbondioxide	606895	601410	-3.09	-3.07	0.23	0.23	1.90945e+06	1.17887e+06	9.5	9	1.2	1.23	2.64506e+07	2.77349e+07	7.1	7.62
2.07.04_phosphorine-carbondioxide	522314	521699	-3.01	-3	0.24	0.24	1.19837e+06	1.25844e+06	9	9	1.1	1.1	2.86159e+07	3.00406e+07	7.6	8.13
2.12.21_thioacetone-phosphorine	1.47781e+06	1.46591e+06	-2.73	-2.71	0.24	0.24	2.87555e+07	1.62077e+07	10	9.5	1.45	1.44	3.42345e+08	3.59432e+08	8.01	8.64
2.05.17_phosphine-methylamine	658740	664224	-2.95	-2.94	0.15	0.15	3.29125e+06	3.38789e+06	9.5	9.5	0.72	0.72	5.93735e+07	6.11112e+07	3.8	3.95
2.05.06_phosphorine-135triazine	1.18704e+06	1.16833e+06	-2.89	-2.87	0.36	0.37	7.09904e+06	7.48721e+06	9.5	9.5	1.74	1.96	1.20715e+08	1.27272e+08	11.65	12.63
2.12.15_thiophene-diphosphene	1.50329e+06	1.46979e+06	-2.75	-2.73	0.35	0.36	2.71244e+07	1.52391e+07	10	9.5	1.4	1.51	3.21473e+08	3.36009e+08	7.64	8.24
2.06.17_thiophene-diazomethane	938267	922177	-2.97	-2.95	0.15	0.16	7.86242e+06	4.61504e+06	10	9.5	0.84	0.92	7.97433e+07	8.37604e+07	4.81	5.21
2.08.14_trithiane-dimethylperoxide	1.15015e+06	1.13485e+06	-2.55	-2.53	0.06	0.06	4.47246e+07	4.69044e+07	10	10	0.6	0.71	1	1	60.15	63.08
2.08.10_sulfur-formaldehyde	443063	439042	-2.54	-2.52	0.28	0.31	2.59283e+06	2.72341e+06	8.5	8.5	1.26	1.25	1.64897e+08	1.7313e+08	11.37	12.18
2.03.54_diphosphene-neohexane	2.33274e+06	2.29285e+06	-2.6	-2.58	0.19	0.2	1.50988e+08	1.58155e+08	10.5	10.5	0.63	0.6	1	1	56.56	59.25
2.03.31_phosphorine-cyclobutadiene	1.36732e+07	1.33189e+07	-2.85	-2.84	0.26	0.27	6.18876e+08	646772911	11	11	3.19	3.13	1	1	82.6	86.32
2.04.71_carbondisulfide-propyne	307086	301896	-2.89	-2.87	0.2	0.21	1.01798e+06	1.06561e+06	9	9	0.85	0.96	2.52759e+07	2.64478e+07	6.34	6.78
2.04.02_thiophene-propene	2.57001e+06	2.50553e+06	-2.98	-2.96	0.21	0.22	7.36406e+07	7.69789e+07	11	11	0.76	0.87	2.60102e+08	2.71866e+08	2.36	2.61
2.03.41_diphosphine-propyne	344540	342044	-2.71	-2.7	0.38	0.38	1.12937e+06	1.16366e+06	8.5	8.5	1.59	1.7	4.85761e+07	5.00362e+07	13.95	14.53
2.10.08_sulfur-arachnopentaborane	2.17079e+06	2.11297e+06	-2.53	-2.51	0.37	0.39	9.14754e+07	9.53424e+07	10	10	1.7	1.97	1	1	121.44	126.58
2.04.52_thiophene-naphthalene	969620	943151	-2.84	-2.81	0.43	0.41	3.75718e+06	3.97004e+06	9	9	2.17	2.44	1.01036e+08	1.06703e+08	17.94	19.52
2.10.02_thiophene-arachnopentaborane	2.87458e+06	2.78979e+06	-2.87	-2.85	0.28	0.29	6.3906e+07	6.65917e+07	10.5	10.5	1.12	1.25	4.22039e+08	4.39705e+08	5.4	5.88
2.12.16_sulfur-phosphorine	1.30815e+07	1.25149e+07	-2.69	-2.67	0.64	0.66	2.80448e+08	2.94317e+08	10	10	9.07	8.91	1	1	166.01	174.19
2.06.20_sulfur-135triazine	1.60335e+06	1.57738e+06	-2.68	-2.66	0.26	0.28	1.96902e+07	2.08171e+07	9.5	9.5	1.68	1.79	4.22888e+08	4.46937e+08	12.66	13.8
2.07.10_diphosphene-dimethylperoxide	1.27134e+06	1.28133e+06	-2.96	-2.95	0.1	0.1	1.11193e+07	1.16155e+07	10	10	0.65	0.69	1.18446e+08	1.23718e+08	4.9	5.21
2.05.14_phosphine-135triazine	836562	835083	-2.97	-2.96	0.2	0.2	3.93909e+06	4.06417e+06	9.5	9.5	0.96	0.94	6.9837e+07	7.20437e+07	4.81	5.04
2.03.57_diphosphene-propyne	486370	479725	-2.76	-2.75	0.2	0.2	2.44518e+06	2.54849e+06	9	9	0.84	0.8	8.03353e+07	8.37041e+07	5.97	6.35
2.13.11_thiophene-thiophene	1.34067e+07	1.28335e+07	-2.95	-2.93	0.19	0.2	8.22877e+08	8.62402e+08	11.5	11.5	1.88	1.76	1	1	68.06	71.33
2.05.07_phosphorine-ammonia	333940	334460	-2.94	-2.92	0.13	0.14	969463	1.01141e+06	9	9	0.58	0.58	2.61111e+07	2.72346e+07	4.34	4.6
2.04.38_carbondisulfide-ethene	458792	451574	-2.93	-2.91	0.16	0.16	2.40717e+06	2.51537e+06	9.5	9.5	0.58	0.61	4.09219e+07	4.2749e+07	3.83	4.1
2.11.05_phosphorus-phosphorus	7.84757e+06	7.42592e+06	-2.71	-2.68	1.28	1.35	3.25485e+08	3.35761e+08	10.5	10.5	3.78	3.72	2.40996e+09	2.4855e+09	10.57	11.59
2.09.10_phosphorus-borazine	3.01406e+06	2.9529e+06	-2.84	-2.82	0.52	0.51	3.93179e+07	4.10693e+07	10	10	2.29	2.38	4.47606e+08	4.67433e+08	12.01	12.96
2.04.55_thiophene-ethane	1.16752e+06	1.13621e+06	-3	-2.97	0.16	0.17	9.02395e+06	9.46162e+06	10	10	0.73	0.71	9.62308e+07	1.00873e+08	3.63	3.97
2.10.15_carbondisulfide-arachnopentaborane	2.01522e+06	1.97738e+06	-2.84	-2.82	0.17	0.16	5.05913e+07	5.25675e+07	10.5	10.5	0.8	0.88	3.38526e+08	3.51703e+08	3.94	4.24
2.03.01_diphosphine-cyclohexane	2.67494e+07	2.6003e+07	-2.91	-2.9	0.14	0.14	8.5315e+08	8.7565e+08	11	11	3.59	3.6	1	1	50.99	52.33
2.03.28_phosphorine-neopentane	7.77975e+06	7.67213e+06	-2.83	-2.81	0.15	0.15	1.59442e+09	1.67428e+09	12	12	0.69	0.79	1.59442e+09	1.67428e+09	0.69	0.79
2.05.05_phosphorus-nitrogen	1.78587e+06	1.74503e+06	-3.03	-3.01	0.2	0.2	2.2694e+07	2.35628e+07	10.5	10.5	0.82	0.83	1.38927e+08	1.44223e+08	2.92	3.15
2.03.49_diphosphene-23dimethylbutane	1.47988e+06	1.46309e+06	-2.6	-2.58	0.17	0.18	4.75503e+07	4.98142e+07	10	10	0.65	0.63	6.91723e+08	7.24553e+08	3.89	4.2
2.06.08_trithiane-nitrogen	2.44588e+06	2.39855e+06	-2.9	-2.88	0.07	0.07	1.82712e+08	9.84144e+07	11.5	11	0.47	0.44	3.54724e+08	3.71272e+08	0.97	1.09
2.06.15_thiophene-methylazide	1.26999e+06	1.25135e+06	-2.9	-2.88	0.02	0.02	1.36406e+07	1.4311e+07	10	10	0.71	0.82	1.48534e+08	1.55802e+08	5.52	5.97
2.03.34_phosphorine-ethyne	1.45887e+06	1.41471e+06	-2.82	-2.8	0.19	0.2	3.93586e+07	4.10033e+07	10.5	10.5	0.55	0.57	2.72619e+08	2.83966e+08	2.2	2.4
2.08.07_dimethyldisulfide-dimethylether	1.56022e+06	1.56192e+06	-2.82	-2.81	0.18	0.18	2.21453e+07	2.32859e+07	10	10	0.71	0.69	1	1	62.82	66.06
2.03.26_phosphorine-cyclohexane	1.03564e+07	1.00187e+07	-2.81	-2.79	0.21	0.22	5.45955e+08	5.74213e+08	11	11	2.45	2.39	1	1	66.13	69.55
2.04.69_sulfur-ethyne	1.24869e+06	1.23482e+06	-2.5	-2.48	0.29	0.3	6.01095e+07	6.3108e+07	10	10	0.84	0.82	9.48333e+08	1	3.29	49.62
2.07.03_phosphorine-diacetonediperoxide	2.33703e+07	2.29473e+07	-2.73	-2.71	0.03	0.05	7.54741e+08	1.69949e+09	10.5	11	5.53	4.29	1	1	74.44	78.3
2.09.04_phosphorus-arachnopentaborane	6.96404e+06	6.73704e+06	-2.77	-2.75	0.44	0.44	2.24996e+08	2.32724e+08	10.5	10.5	3.04	2.91	1	1	95.86	99.15
2.05.13_phosphorine-nitrogen	330158	329560	-3.03	-3.01	0.25	0.25	714373	750132	9	9	1.02	1.12	1.51569e+07	1.59102e+07	7.01	7.49
2.02.04_dithiethane-hydrogen	69411.8	69082.2	-2.94	-2.93	0.15	0.15	68336.6	69456.1	8	8	0.56	0.58	2.80789e+06	2.85333e+06	5.42	5.54
2.13.16_dithiethane-dimethyldisulfide	3.86327e+06	3.7396e+06	-2.89	-2.86	0.45	0.47	8.09559e+07	8.52078e+07	10.5	10.5	1.5	1.65	5.34008e+08	5.61948e+08	6.71	7.45
2.10.13_trithiane-borazine	1.27162e+07	1.22912e+07	-2.8	-2.78	0.18	0.18	1.68767e+08	3.62596e+08	10	10.5	6.03	4.41	1	1	88.69	93.16
2.02.06_thioacetone-hydrogen	99812.8	101739	-3.04	-3.04	0.08	0.08	123805	126084	8.5	8.5	0.33	0.33	4.07828e+06	4.15336e+06	2.66	2.71
2.09.09_phosphorine-nidopentaborane	7.81634e+06	7.52902e+06	-2.79	-2.77	0.14	0.14	9.47002e+08	9.86214e+08	11.5	11.5	0.86	0.78	1	1	63.33	65.95
2.05.11_phosphorine-124triazole	4.31252e+06	4.11394e+06	-2.87	-2.84	0.22	0.24	1.89014e+08	1.97896e+08	11	11	0.76	0.75	1	1	66.86	70
2.03.23_phosphorine-propane	1.01682e+06	994685	-2.85	-2.83	0.21	0.21	6.90934e+06	7.26004e+06	9.5	9.5	1.06	1	1.36008e+08	1.42868e+08	5.71	6.2
2.12.11_thiophene-phosphorine	1.11047e+06	1.09038e+06	-2.78	-2.76	0.38	0.39	9.4187e+06	5.53182e+06	9.5	9	1.91	2.16	1.72114e+08	1.81431e+08	12.12	13.15
2.06.24_trithiane-methylazide	908230	902404	-2.68	-2.66	0.15	0.16	1.12429e+07	1.18242e+07	9.5	9.5	0.83	1.04	2.34887e+08	2.46977e+08	8.68	9.33
2.07.07_diphosphine-carbondioxide	346275	347094	-2.88	-2.87	0.23	0.23	1.18795e+06	1.22711e+06	9	9	0.93	0.98	3.00853e+07	3.10712e+07	7.03	7.33
2.04.14_dimethylsulfide-cyclohexane	3.13251e+06	2.99029e+06	-2.78	-2.75	0.1	0.1	1.9534e+08	2.06336e+08	11	11	0.45	0.43	7.64408e+08	8.07349e+08	1.52	1.77
2.04.09_dimethyldisulfide-cyclobutadiene	1.57737e+06	1.52471e+06	-2.82	-2.79	0.65	0.71	1.18591e+07	6.95758e+06	9.5	9	2.77	3.12	2.10453e+08	2.20294e+08	17.11	18.5
2.05.20_diphosphene-nitrogen	1.30692e+06	1.2954e+06	-3.14	-3.12	0.07	0.07	2.11519e+07	2.20399e+07	11	11	0.33	0.36	7.12304e+07	7.42153e+07	1.08	1.18
2.03.18_phosphine-neopentane	3.03759e+06	3.09856e+06	-2.78	-2.78	0.1	0.1	3.72407e+08	3.8276e+08	11.5	11.5	0.34	0.34	1	1	32.05	32.94
2.04.60_thiophene-neopentane	8.74827e+06	8.57784e+06	-2.86	-2.85	0.18	0.18	1.88344e+08	1.97814e+08	10.5	10.5	3.19	3.2	1	1	60.19	63.21
2.12.04_dithiethane-diphosphine	1.04353e+06	1.01862e+06	-2.69	-2.67	0.34	0.34	6.66368e+06	6.90268e+06	9	9	1.49	1.47	2.32113e+08	2.40365e+08	14.08	14.9
2.01.04_diphosphene-hydrogen	1.60468e+06	1.61451e+06	-3.03	-3.03	0.04	0.04	1.4279e+08	1.45059e+08	12	12	0.2	0.2	1.4279e+08	1.45059e+08	0.2	0.2
2.11.02_diphosphine-phosphorine	1.35079e+06	1.33012e+06	-2.84	-2.83	0.27	0.27	9.56064e+06	9940035	9.5	9.5	1.28	1.22	1.90188e+08	1.97692e+08	7.68	8.19
2.06.02_dimethyldisulfide-nitrogen	1.10977e+06	1.09284e+06	-3.01	-3	0.09	0.08	1.4836e+07	1.55116e+07	10.5	10.5	0.38	0.39	9.27232e+07	9.69322e+07	1.69	1.84
2.04.66_dimethyldisulfide-neohexane	8.02976e+06	7.91326e+06	-2.72	-2.71	0.14	0.14	2.98447e+08	3.13261e+08	10.5	10.5	2.54	2.55	1	1	58.14	61.02
2.10.01_thiophene-borazine	2.49508e+07	2.33114e+07	-2.99	-2.96	0.18	0.19	5.98052e+08	6.2939e+08	11	11	3.69	3.67	1	1	56.36	59.3
2.07.09_phosphorus-dimethylperoxide	3.44463e+06	3.39762e+06	-2.95	-2.93	0.31	0.33	5.75926e+07	6.00286e+07	10.5	10.5	1.46	1.59	3.63298e+08	3.78614e+08	6.69	7.22
2.05.18_diphosphene-135triazine	535617	529706	-2.8	-2.78	0.32	0.34	1.34053e+06	1.40532e+06	8.5	8.5	1.69	1.71	5.70164e+07	5.97451e+07	15.74	16.81
2.06.18_dimethyldisulfide-methylazide	1.03649e+06	1.03064e+06	-2.8	-2.78	0.2	0.2	8.44998e+06	8.86856e+06	9.5	9.5	0.96	0.93	1.70995e+08	1.79425e+08	6.55	7.04
2.05.19_diphosphene-hydrogenazide	693384	685196	-2.94	-2.93	0.22	0.25	1.96897e+06	2.05557e+06	9	9	1.08	1.12	5.11169e+07	5.33486e+07	10.2	10.86
2.04.29_trithiane-benzene	1.33294e+07	1.27234e+07	-2.78	-2.76	0.21	0.21	3.89536e+08	4.09487e+08	10.5	10.5	4.72	4.63	1	1	98.67	103.71
2.04.20_dithiethane-benzene	1.22738e+07	1.1723e+07	-2.97	-2.95	0.18	0.19	7.03835e+08	1.45808e+09	11.5	12	1.56	1.2	1	1.45808e+09	88.39	1.2
2.01.01_phosphorine-hydrogen	53798.4	53914	-2.86	-2.85	0.13	0.14	65996.9	67372	8	8	0.41	0.42	3.13619e+06	3.20094e+06	3.76	3.86
2.08.03_thiophene-trioxane	4.90679e+06	4.74323e+06	-2.77	-2.75	0.12	0.12	1.29563e+09	1.36034e+09	12	12	1.1	1.3	1.29563e+09	1.36034e+09	1.1	1.3
2.03.55_diphosphene-cyclopentadiene	1.61789e+06	1.57392e+06	-2.54	-2.52	0.48	0.52	3.29904e+07	3.44101e+07	9.5	9.5	1.61	1.58	1	1	108.2	112.85
2.11.01_phosphorine-phosphorine	5.4026e+08	5.32997e+08	-2.8	-2.8	0.19	0.2	5.47897e+09	5.67477e+09	10.5	10.5	9.44	9.7	1	1	57.71	59.76
2.06.22_thioacetone-135triazine	9.68762e+06	9.47175e+06	-2.84	-2.83	0.21	0.22	9.21108e+08	9.66194e+08	11.5	11.5	1.23	1.16	1	1	64.9	68.07
