# Supplementary material for: Benchmarking Swaths of Intermolecular Interaction Components with Symmetry-Adapted Perturbation Theory
Source: J Chem Theory Comput. 2023 Dec 20;20(1):30–48. doi: 10.1021/acs.jctc.3c00801 (PMC10782453; doi:10.1021/acs.jctc.3c00801)
Supplement: Supplementary file 1 — ct3c00801_si_001.zip [file ct3c00801_si_001.zip › Fit_dat_ex_abbrevs.txt]

The list of abbreviations and expressions used in the data files of this package:


Dimer: The original name of the related dimer structure

pbe0ac: The asymptotic corrected form of the PBE0 functional

b3lypac: The asymptotic corrected form of the B3LYP functional

A_bm: The prefactor (kJ/mol) of the Born-Mayer potential function

B_bm: The exponent of the Born-Mayer potential function

A_mie: The prefactor of the Mie potential function in (kJ.Angstrom^n)/mol

n_mie: The exponent of the Mie potential function

fit_RMSE_bm: The RMSE (kJ/mol) of the Born-Mayer potential fit

fit_RMSE_mie: The RMSE (kJ/mol) of the the Mie potential fit

A_lj: The prefactor of the Lennard-Jones model in (kJ.Angstrom^12)/mol

fit_RMSE_lj: The RMSE (kJ/mol) of the the Lennard-Jones model fit
