# Supplementary material for: Benchmarking Swaths of Intermolecular Interaction Components with Symmetry-Adapted Perturbation Theory
Source: J Chem Theory Comput. 2023 Dec 20;20(1):30–48. doi: 10.1021/acs.jctc.3c00801 (PMC10782453; doi:10.1021/acs.jctc.3c00801)
Supplement: Supplementary file 1 — ct3c00801_si_001.zip [file ct3c00801_si_001.zip › Halogen_bonds.xls]

## Sheet: Halogen_bonds
Dimer	A_bm/pbe0ac	A_bm/b3lypac	B_bm/pbe0ac	B_bm/b3lypac	fit_RMSE_bm/pbe0ac	fit_RMSE_bm/b3lypac	A_mie/pbe0ac	A_mie/b3lypac	n_mie/pbe0ac	n_mie/b3lypac	fit_RMSE_mie/pbe0ac	fit_RMSE_mie/b3lypac	A_lj/pbe0ac	A_lj/b3lypac	fit_RMSE_lj/pbe0ac	fit_RMSE_lj/b3lypac
18_F3iodomethanefmdh	3.02433e+07	2.98793e+07	-3.24	-3.23	0.28	0.33	2.35191e+09	2.43619e+09	12.5	12.5	1.43	1.43	1	1	90.49	93.73
1.3.08_pyridineNoxide-trifluorochloromethane	2.17755e+09	2.04019e+09	-3.67	-3.64	0.06	0.09	2.15931e+08	2.24736e+08	9.5	9.5	22.62	23.25	1	1	104.44	108.64
3.3.11_iodobenzene-nitromethane	1.19357e+08	3.46322e+08	-2.95	-3.19	0.05	0.33	5.60043e+08	5.28922e+08	10	10	11.09	12.95	1	1	77.11	73.22
29_CF3Brben	1.46058e+07	1.41299e+07	-3.05	-3.03	0.25	0.26	6.10834e+08	6.38808e+08	11.5	11.5	2.32	2.25	1	1	66.88	69.94
2.4.03_thioacetone-bromine	4.04995e+07	3.54027e+07	-2.71	-2.67	2.58	2.71	3.80323e+08	3.89683e+08	9.5	9.5	28.87	27.46	1	1	399.95	409.64
1.1.01_benzene-trifluorochloromethane	4.13238e+07	3.93148e+07	-3.16	-3.14	0.11	0.12	5.06389e+08	5.30607e+08	11	11	5.1	5.16	1	1	56.17	58.84
1.3.07_nitromethane-chlorine	4.00524e+08	3.79822e+08	-3.53	-3.51	0.17	0.2	2.02379e+09	2.10352e+09	11.5	11.5	11.65	11.84	1	1	100.4	104.32
3.3.03_acetone-iodobenzene	6.97915e+08	6.60534e+08	-3.04	-3.02	0.13	0.2	6.55982e+08	6.8505e+08	9.5	9.5	20.32	20.93	1	1	105.78	110.42
3.2.07_trimethylamine-iodine	2.74304e+07	2.39777e+07	-2.75	-2.71	2.49	2.66	1.92413e+09	1.98985e+09	11	11	5.8	5.88	1	1	426.74	441.31
3.5.01_fluorine-trifluoroiodomethane	6.06456e+07	6.15741e+07	-3.55	-3.55	0.07	0.07	2.71293e+09	2.80734e+09	13	13	1.58	1.62	6.75725e+08	6.99256e+08	2.6	2.67
3.4.04_thioacetone-trifluoroiodomethane	4.14193e+07	3.78109e+07	-2.75	-2.72	0.93	1.05	2.992e+08	3.09482e+08	9.5	9.5	19.45	19.32	1	1	184.84	191.11
1.2.05_pyrazine-chlorine	3.10703e+08	2.70112e+08	-3.03	-2.99	1.77	1.95	1.26417e+09	1.30507e+09	10	10	36.97	36.59	1	1	314.21	324.19
1.3.10_chlorine-pyridineNoxide	2.3211e+09	2.02451e+09	-3.73	-3.69	0.75	0.88	2.84463e+08	2.94277e+08	9.5	9.5	50.3	50.79	1	1	277.79	287.15
2.4.05_bromomethane-thioacetone	7.86496e+06	7.64156e+06	-2.85	-2.83	0.12	0.18	7.3369e+08	7.66765e+08	11.5	11.5	0.95	0.97	1.46072e+09	1	1.26	75.42
3.3.05_furan-iodomethane	5.09759e+07	4.9718e+07	-3.22	-3.21	0.23	0.26	4.99832e+08	5.23361e+08	11	11	6.14	6.27	1	1	66.23	69.34
2.4.01_dimethylthioether-bromine	9.63143e+06	8.62291e+06	-2.7	-2.66	3.53	3.66	2.12605e+08	2.17787e+08	10	10	7.01	7	1	1	406.79	416.7
2.3.09_nitromethane-bromine	4.93011e+08	4.62667e+08	-3.41	-3.39	0.35	0.43	3.61545e+09	8.43897e+08	11.5	10.5	13.28	17.36	1	1	113.22	117.54
1.2.07_trimethylamine-chlorobenzene	8.22893e+08	7.51514e+08	-3.05	-3.03	0.18	0.22	1.5621e+09	1.64283e+09	10	10	18.03	18.56	1	1	99.93	105.02
2.3.10_trifluorobromomethane-nitromethane	4.66132e+08	4.61847e+08	-3.43	-3.42	0.08	0.09	6.07053e+08	6.29181e+08	10.5	10.5	10.08	10.37	1	1	59.16	61.3
3.3.06_furan-iodine	1.12641e+09	1.02399e+09	-3.21	-3.18	0.5	0.6	2.5087e+08	2.62045e+08	9	9	26.81	27.53	1	1	122.66	128.03
1.4.04_thioacetone-trifluorochloromethane	1.16104e+08	1.10048e+08	-2.87	-2.85	0.18	0.23	3.46859e+08	361487199	9.5	9.5	14.31	14.65	1	1	90.7	94.49
2.2.02_pyrazine-bromobenzene	6.12547e+09	5.59239e+09	-3.1	-3.07	0.26	0.31	6.92078e+08	7.23405e+08	9	9	20.74	21.41	1	1	80.85	84.44
3.6.02_chlorine-iodomethane	6.49446e+06	6.41032e+06	-3.25	-3.24	0.16	0.16	2.48709e+08	2.59859e+08	12	12	0.82	0.9	2.48709e+08	2.59859e+08	0.82	0.9
3.3.02_acetone-iodine	4.45313e+08	3.94682e+08	-3.07	-3.04	0.6	0.78	5.83959e+08	6.06495e+08	9.5	9.5	33.64	33.96	1	1	212.73	220.79
3.4.03_dimethylthioether-iodine	1.74195e+07	1.54765e+07	-2.62	-2.59	3.17	3.32	2.49832e+08	2.57352e+08	9.5	9.5	19.47	18.05	151	151	376.02	387.24
3.3.13_iodomethane-pyridineNoxide	2.93467e+08	2.74806e+08	-3.65	-3.62	0.04	0.12	5.87837e+08	6.13806e+08	11	11	15.56	15.81	1	1	134.36	140.25
1.4.05_thioacetone-chlorine	2.88322e+07	2.51222e+07	-2.75	-2.71	3.09	3.23	2.51825e+08	2.57848e+08	9.5	9.5	26.51	24.57	1	1	467.93	478.98
3.2.01_iodine-acetonitrile	1.27608e+09	1.14744e+09	-3.01	-2.99	1.07	1.23	2.805e+09	2.8978e+09	10	10	28.72	29.06	1	1	165.08	170.44
1.3.04_furan-chlorobenzene	5.02467e+09	4.69858e+09	-3.17	-3.15	0.06	0.05	3.42818e+08	3.59968e+08	9	9	10.39	10.79	1	1	37.55	39.39
28_CH3Iben	2.22531e+06	2.19401e+06	-2.98	-2.96	0.36	0.37	3.30131e+07	1.90429e+07	10.5	10	1.56	1.64	1	1	80.38	84.5
1.5.01_fluorine-chlorine	1.01471e+08	9.84701e+07	-3.9	-3.88	0.07	0.07	6.48464e+08	2.56839e+09	12.5	13.5	2.39	1.49	3.31739e+08	3.4487e+08	2.86	2.91
2.7.02_bromine-trifluorobromomethane	3.90698e+07	3.80503e+07	-3.2	-3.19	0.14	0.15	8.36688e+08	8.70251e+08	11.5	11.5	3.69	3.73	1	1	46.7	48.56
2.1.01_benzene-bromine	5.11905e+07	4.70856e+07	-3.14	-3.11	0.37	0.43	3.64166e+08	3.79791e+08	10.5	10.5	10.94	10.87	1	1	125.58	130.92
3.2.06_iodobenzene-pyrazine	1.85834e+09	2.98764e+09	-2.94	-3.03	0.58	1.04	9.83493e+09	9.78123e+09	10.5	10.5	23.34	24.97	1	1	135.09	134.67
2.5.01_fluorine-bromine	1.64789e+08	1.6047e+08	-3.76	-3.74	0.04	0.04	7.72162e+08	8.0359e+08	12	12	3.39	3.47	7.72162e+08	8.0359e+08	3.39	3.47
2.6.02_chlorine-trifluorobromomethane	5.40895e+07	5.27125e+07	-3.34	-3.32	0.18	0.18	2.79197e+09	2.89633e+09	12.5	12.5	2.45	2.45	1	1	44.11	45.75
3.3.08_trifluoroiodomethane-nitromethane	2.3258e+08	2.2711e+08	-3.27	-3.25	0.29	0.35	1.44811e+10	1.50142e+10	12.5	12.5	6.78	6.87	1	1	94.33	97.79
2.2.06_bromobenzene-trimethylamine	1.82081e+08	1.64918e+08	-2.99	-2.96	0.46	0.53	7.59697e+08	7.94778e+08	10	10	17.87	18.12	1	1	129.57	135.47
15_iodomethanefmdh	3.24378e+06	3.25887e+06	-3.23	-3.21	0.2	0.21	3.82952e+07	3.99734e+07	11	11	1.08	1.19	1.23682e+08	1.29094e+08	3.26	3.51
3.6.03_chlorine-iodine	1.68462e+08	1.59291e+08	-3.19	-3.17	0.36	0.4	1.64936e+08	1.72111e+08	9.5	9.5	16.07	16.48	1	1	91.6	95.54
3.1.01_benzene-trifluoroiodomethane	2.15095e+07	2.07994e+07	-3.05	-3.03	0.35	0.38	7.2291e+09	7.55449e+09	13	13	2.41	2.76	1	1	95.15	99.44
1.2.08_trimethylamine-chlorine	9.35224e+06	8.24153e+06	-2.85	-2.81	3.13	3.31	1.17867e+08	6.60847e+07	10	9.5	8.19	7.8	1.31908e+09	1.3553e+09	43.41	47.83
2.6.01_chlorine-bromine	1.027e+08	9.7375e+07	-3.34	-3.32	0.38	0.42	6.23798e+08	6.4834e+08	11	11	8.89	8.99	1	1	82.41	85.63
2.2.04_pyrazine-bromomethane	9.07983e+07	8.7666e+07	-3.15	-3.13	0.17	0.19	1.03535e+09	1.08313e+09	11	11	7.46	7.63	1	1	70.61	73.85
2.2.01_pyrazine-bromine	4.10182e+08	3.52316e+08	-2.97	-2.93	1.63	1.78	4.01223e+09	4.13537e+09	10.5	10.5	32.51	31.96	1	1	296.41	305.34
3.2.05_pyrazine-iodine	5.44064e+08	457304705	-2.83	-2.79	2.02	2.18	7.27804e+08	7.52787e+08	9	9	51.23	51.12	1	1	314.63	325.13
3.3.10_nitromethane-iodine	6.53815e+08	6.02002e+08	-3.23	-3.2	0.44	0.55	8.64335e+08	9.00192e+08	10	10	22.69	23.16	1	1	134.37	139.87
2.2.03_pyrazine-trifluorobromomethane	6.72731e+08	6.14819e+08	-3.08	-3.06	0.48	0.56	5.95569e+08	6.17349e+08	9.5	9.5	22.63	23.03	1	1	121.09	125.44
1.7.01_bromine-chlorine	5.12892e+07	4.79335e+07	-3.28	-3.25	0.33	0.37	1.75227e+09	1.82271e+09	12	12	4.36	4.19	1.75227e+09	1.82271e+09	4.36	4.19
1.4.03_dimethylthioether-chlorine	6.25836e+06	5.59227e+06	-2.72	-2.68	3.88	4.02	6.68092e+07	6.83511e+07	9.5	9.5	7.88	8.63	1	1	490.77	502.11
17_F3bromomethanefmdh	4.58513e+07	4.5645e+07	-3.39	-3.38	0.2	0.22	5.28274e+08	5.46751e+08	11.5	11.5	4.75	4.82	1	1	67.77	70.13
26_benImSH	3.00973e+07	2.79676e+07	-2.76	-2.73	1.04	1.19	1.95557e+09	2.02961e+09	11	11	7.87	7.64	1	1	148.9	154.51
3.4.05_thioacetone-iodomethane	8.76209e+06	8.31127e+06	-2.8	-2.77	0.37	0.47	1.97052e+09	5.26782e+08	12	11	3.57	1.9	1.97052e+09	1	3.57	122.68
3.4.06_thioacetone-iodine	6.71143e+07	5.83629e+07	-2.62	-2.58	2.78	2.94	3.6784e+08	3.78959e+08	9	9	40.32	39.46	1	1	370.62	381.6
22_benClNm3	9.83134e+08	9.1029e+08	-3.07	-3.04	0.13	0.16	2.81447e+08	2.96635e+08	9	9	17.29	17.95	1	1	76.33	80.39
2.3.01_acetone-bromine	3.04517e+08	2.75178e+08	-3.23	-3.2	0.48	0.61	2.46347e+09	2.7744e+08	11	9.5	19.73	29.58	1	1	193.3	200.12
1.3.09_chlorobenzene-pyridineNoxide	4.56109e+12	4.06115e+12	-3.58	-3.56	0.05	0.04	1.68225e+09	1.7623e+09	9	9	12.04	12.51	1	1	32.75	34.27
1.2.03_pyrazine-chloromethane	1.41293e+08	1.36897e+08	-3.16	-3.14	0.12	0.12	6.0233e+09	1.35763e+09	12	11	4.67	6.59	6.0233e+09	1	4.67	51.85
3.2.03_pyrazine-trifluoroiodomethane	2.89381e+08	2.5774e+08	-2.92	-2.89	1.02	1.19	3.09366e+08	320334432	9	9	32.55	32.85	1	1	190.48	197.09
3.3.12_pyridineNoxide-trifluoroiodomethane	1.35026e+09	1.20492e+09	-3.44	-3.41	0.79	0.94	3.94295e+08	1.85569e+09	9.5	10.5	38.75	32.33	1	1	210.13	217.27
2.4.02_dimethylthioether-trifluorobromomethane	1.26833e+07	1.18613e+07	-2.9	-2.87	0.63	0.71	9.76244e+08	1.00887e+09	11.5	11.5	2.03	2.26	1.91217e+09	1.97593e+09	3.46	4.06
3.8.01_iodine-trifluoroiodomethane	2.9342e+07	2.80451e+07	-2.96	-2.94	0.39	0.45	1.67508e+09	1.74535e+09	11.5	11.5	4.26	4.2	1	1	84.24	87.77
2.2.05_trimethylamine-bromine	1.52792e+07	1.34806e+07	-2.84	-2.8	2.66	2.82	385683839	2.08795e+08	10.5	10	5.87	8.13	1	1	446.73	459.86
2.4.04_thioacetone-trifluorobromomethane	5.99564e+07	5.57739e+07	-2.85	-2.83	0.35	0.42	5.08658e+09	5.26859e+09	11.5	11.5	6.8	6.65	1	1	114.64	118.71
1.3.05_furan-chlorine	5.66528e+08	5.27561e+08	-3.52	-3.5	0.22	0.25	6.05416e+08	6.31886e+08	10.5	10.5	15.01	15.36	1	1	92.95	96.97
1.4.02_dimethylthioether-chloromethane	2.26299e+06	2.22727e+06	-2.91	-2.9	0.31	0.34	4.29018e+07	4.47453e+07	10.5	10.5	1.25	1.38	2.71579e+08	2.83205e+08	4.94	5.35
3.7.01_bromine-trifluoroiodomethane	3.52087e+07	3.445e+07	-3.11	-3.09	0.31	0.33	2.28567e+09	1.16905e+09	12	11.5	3.1	4.35	2.28567e+09	1	3.1	70.17
30_CF3Iben	1.10718e+07	1.07753e+07	-2.94	-2.93	0.5	0.54	7.08665e+08	7.41089e+08	11.5	11.5	1.7	1.69	1	1	98.48	102.98
21_benIacetone	8.61423e+08	8.29545e+08	-3.11	-3.09	0.05	0.09	2.42667e+08	2.53667e+08	9	9	18.71	19.36	1	1	84.16	87.94
20_benBracetone	1.20368e+09	1.17417e+09	-3.16	-3.15	0.02	0.03	2.21841e+08	2.31851e+08	9	9	14.72	15.27	1	1	62.82	65.63
27_CH3Brben	2.58159e+06	2.54563e+06	-3.1	-3.08	0.16	0.17	4.65952e+07	2.67011e+07	11	10.5	0.95	1.06	1.55742e+08	1.63436e+08	2.77	3.05
13_chloromethanefmdh	3.65652e+06	3.65798e+06	-3.25	-3.24	0.15	0.15	7.44353e+07	7.75253e+07	11.5	11.5	0.76	0.81	1.36265e+08	1.41917e+08	1.3	1.42
1.4.01_dimethylthioether-trifluorochloromethane	2.53948e+07	2.39943e+07	-2.95	-2.93	0.46	0.52	1.54979e+09	7.95514e+08	11.5	11	3.92	5.8	1	1	113.26	117.52
3.6.01_chlorine-trifluoroiodomethane	4.21212e+07	4.14134e+07	-3.22	-3.21	0.27	0.28	2.13505e+08	2.21618e+08	10.5	10.5	6.97	7.12	1	1	63.12	65.51
1.1.02_benzene-chlorine	3.26351e+07	3.03115e+07	-3.22	-3.19	0.26	0.3	1.42447e+09	3.88086e+08	12	11	2.74	6.49	1.42447e+09	1	2.74	119.15
3.3.04_furan-trifluoroiodomethane	4.3468e+08	4.1476e+08	-3.23	-3.21	0.35	0.41	2.78574e+09	2.89345e+09	11	11	13.33	13.6	1	1	96.58	100.28
19_benClacetone	3.99231e+09	3.89211e+09	-3.17	-3.16	0.03	0.03	7.80249e+08	8.17452e+08	9.5	9.5	10.39	10.81	1	1	41.59	43.56
1.2.01_chlorine-acetonitrile	1.12481e+09	1.05797e+09	-3.32	-3.31	0.43	0.48	3.96056e+08	4.08491e+08	9.5	9.5	23.98	24.43	1	1	120.24	123.95
14_bromomethanefmdh	3.04728e+06	3.07681e+06	-3.31	-3.3	0.14	0.14	2.69076e+07	2.80157e+07	11	11	0.92	0.97	8.50656e+07	8.85645e+07	2.66	2.84
3.2.04_pyrazine-iodomethane	5.38573e+07	4.99406e+07	-2.96	-2.93	0.67	0.81	7.06155e+08	7.37449e+08	10.5	10.5	11.33	11.34	1	1	126.88	132.46
3.3.01_acetone-iodomethane	2.39452e+07	2.35689e+07	-3.1	-3.09	0.12	0.19	4.16499e+08	4.35216e+08	11	11	5.23	5.27	1	1	96.6	100.93
3.1.03_benzene-iodine	7.54834e+07	6.97215e+07	-2.99	-2.96	0.5	0.59	1.93898e+08	4.24918e+08	9.5	10	18.58	16.13	1	1	139.48	146.04
3.4.02_dimethylthioether-iodomethane	1.72485e+06	1.64952e+06	-2.82	-2.79	0.84	0.97	1.31036e+07	1.36454e+07	9.5	9.5	2.64	3	2.40607e+08	2.50449e+08	15.87	17.14
2.8.01_iodine-bromine	7.45227e+07	6.7087e+07	-3	-2.97	0.84	0.92	1.70754e+09	1.76788e+09	11	11	11.95	11.63	1	1	159.37	164.95
1.3.06_trifluorochloromethane-nitromethane	1.31362e+09	1.27999e+09	-3.5	-3.48	0.03	0.04	4.40867e+09	4.58502e+09	11.5	11.5	8.08	8.31	1	1	48.76	50.7
2.3.04_bromomethane-acetone	2.07894e+07	2.09704e+07	-3.15	-3.14	0.03	0.03	5.80959e+08	6.07434e+08	11.5	11.5	2.78	2.84	1	1	57.72	60.35
1.3.02_acetone-chlorine	2.35516e+08	2.18255e+08	-3.34	-3.31	0.33	0.43	6.92836e+08	718383990	10.5	10.5	20.87	21.02	1	1	182.9	189.58
2.8.02_iodine-trifluorobromomethane	2.72676e+07	2.62043e+07	-3.03	-3.01	0.19	0.22	1.00931e+10	1.05024e+10	13	13	0.82	0.84	1	1	57.28	59.6
2.7.01_bromine-bromine	8.73556e+07	8.08337e+07	-3.2	-3.17	0.37	0.44	4.43273e+08	4.60537e+08	10.5	10.5	11.68	11.75	1	1	103.14	107.12
3.3.15_pyridineNoxide-iodobenzene	6.21025e+09	5.59759e+09	-3.08	-3.05	0.29	0.41	9.43888e+08	9.84643e+08	9	9	32.51	33.42	1	1	137.76	143.6
1.2.02_pyrazine-trifluorochloromethane	2.14093e+09	1.97522e+09	-3.17	-3.15	0.31	0.35	3.52101e+08	3.67083e+08	9	9	22.28	22.92	1	1	94.83	98.8
3.2.08_iodobenzene-trimethylamine	7.09809e+07	9.84364e+07	-2.85	-2.93	0.99	1.55	3.00427e+09	2.97215e+09	11	11	12.83	15.02	1	1	206.29	204.25
2.3.12_pyridineNoxide-bromobenzene	8.53521e+09	8.07378e+09	-3.13	-3.12	0.02	0.05	7.29381e+08	7.62631e+08	9	9	20.7	21.45	1	1	81.68	85.35
2.3.03_trifluorobromomethane-acetone	3.58363e+08	3.47836e+08	-3.27	-3.26	0.16	0.21	4.47999e+08	4.64235e+08	10	10	15.65	16.04	1	1	95.44	98.87
3.1.02_benzene-iodomethane	4.37707e+06	4.29262e+06	-3.11	-3.09	0.17	0.18	7.88262e+07	8.28912e+07	11	11	1.02	1.05	2.70486e+08	2.84403e+08	2.82	3.17
16_F3chloromethanefmdh	1.06345e+08	1.04587e+08	-3.46	-3.45	0.17	0.17	1.6028e+09	1.66377e+09	12	12	4.51	4.59	1.6028e+09	1.66377e+09	4.51	4.59
1.2.06_trimethylamine-chloromethane	7.14116e+06	6.89961e+06	-3.09	-3.07	0.21	0.25	2.59184e+08	2.72309e+08	11.5	11.5	1.15	1.35	4.89359e+08	5.14109e+08	2.26	2.64
2.3.06_furan-bromobenzene	3.50011e+09	3.29008e+09	-3.26	-3.24	0.07	0.06	2.51255e+08	2.63434e+08	9	9	12.23	12.69	1	1	45.62	47.8
2.3.11_pyridineNoxide-bromine	2.7927e+09	2.39343e+09	-3.59	-3.55	0.66	0.77	2.03689e+09	2.10498e+09	10.5	10.5	43.27	43.36	1	1	280.77	289.95
2.1.03_benzene-bromomethane	5.24396e+06	5.11378e+06	-3.25	-3.23	0.08	0.08	1.06108e+08	1.11526e+08	11.5	11.5	0.68	0.67	1.97141e+08	2.07196e+08	0.94	1.1
2.3.07_furan-trifluorobromomethane	1.91437e+08	1.86084e+08	-3.45	-3.44	0.16	0.16	5.72962e+09	1.38789e+09	12.5	11.5	4.72	6.83	1	1	57.48	59.82
2.3.13_pyridineNoxide-trifluorobromomethane	1.8753e+09	1.73168e+09	-3.62	-3.6	0.27	0.36	5.26415e+08	5.45712e+08	10	10	25.2	25.72	1	1	133.12	137.93
3.2.02_acetonitrile-iodobenzene	3.86021e+09	3.71184e+09	-3.09	-3.08	0.32	0.35	1.30699e+09	1.3551e+09	9.5	9.5	18.22	18.74	1	1	76.24	79.01
2.3.05_furan-bromine	7.49135e+08	6.96281e+08	-3.4	-3.37	0.37	0.42	2.38416e+09	2.48472e+09	11	11	15.11	15.42	1	1	102.22	106.48
1.3.01_trifluorochloromethane-acetone	8.94514e+08	8.69881e+08	-3.33	-3.31	0.02	0.04	6.37949e+08	6.63163e+08	10	10	14.8	15.25	1	1	77.96	81.01
24_benINm3	7.73436e+07	6.91492e+07	-2.86	-2.83	0.89	1.04	3.25039e+08	3.39536e+08	9.5	9.5	22.66	22.71	1	1	185.22	193.37
2.1.02_benzene-trifluorobromomethane	2.58272e+07	2.48514e+07	-3.16	-3.14	0.16	0.17	3.50675e+08	3.66596e+08	11	11	4.6	4.62	1	1	63.86	66.74
3.8.03_iodine-iodine	1.20796e+08	1.07685e+08	-2.89	-2.86	0.92	1.06	3.94319e+08	4.10548e+08	9.5	9.5	23.26	23.41	1	1	159.28	165.72
25_benBrmSH	4.79752e+07	4.4853e+07	-2.84	-2.81	0.56	0.64	9.44043e+09	9.7993e+09	12	12	4.7	4.53	9.44043e+09	9.7993e+09	4.7	4.53
1.2.04_chlorobenzene-pyrazine	1.38116e+10	1.27132e+10	-3.13	-3.11	0.12	0.12	7.77306e+08	8.16381e+08	9	9	16.3	16.93	1	1	58.11	60.97
3.4.01_dimethylthioether-trifluoroiodomethane	8.86374e+06	8.17735e+06	-2.75	-2.72	1.32	1.45	3.08793e+08	3.18776e+08	10.5	10.5	3.73	3.67	1	1	218.1	225.14
2.3.08_furan-bromomethane	4.8285e+07	4.75394e+07	-3.28	-3.26	0.07	0.07	7.50978e+08	7.85999e+08	11.5	11.5	3.58	3.67	1	1	40.85	42.75
23_benBrNm3	1.99836e+08	1.8176e+08	-3	-2.97	0.41	0.48	1.67899e+09	1.75669e+09	10.5	10.5	15.08	15.26	1	1	120.34	125.85
3.3.14_pyridineNoxide-iodine	3.80143e+09	3.17423e+09	-3.09	-3.05	0.99	1.15	1.92585e+08	1.99469e+08	8	8	68.63	69.43	1	1	302.41	312.85
2.2.07_trimethylamine-bromomethane	3.11867e+06	2.96985e+06	-3.02	-2.99	0.47	0.55	2.21475e+07	2.31608e+07	10	10	2.04	1.98	2.34669e+08	2.45326e+08	8.93	9.85
2.3.02_acetone-bromobenzene	9.40325e+08	9.14881e+08	-3.08	-3.07	0.05	0.05	5.67645e+08	5.93813e+08	9.5	9.5	13.61	14.11	1	1	64.77	67.73
3.7.02_bromine-iodomethane	1.10414e+07	1.00995e+07	-2.78	-2.75	1.55	1.67	6.77347e+08	6.99023e+08	11	11	3.64	4.11	1	1	208.56	215.24
1.3.03_furan-trifluorochloromethane	3.1336e+09	2.96658e+09	-3.5	-3.48	0.1	0.1	3.47955e+09	3.62977e+09	11	11	10.43	10.75	1	1	52.31	54.55
3.7.03_bromine-iodine	1.4189e+08	1.31415e+08	-3.06	-3.03	0.6	0.69	1.05185e+09	1.09757e+09	10.5	10.5	13.88	14.06	1	1	110.33	115.07
3.3.09_iodomethane-nitromethane	7.32203e+06	7.30046e+06	-3.07	-3.05	0.02	0.01	2.92095e+08	3.05819e+08	11.5	11.5	0.75	0.77	1	1	72.99	76.42
2.3.14_pyridineNoxide-bromomethane	1.64554e+08	1.60186e+08	-3.91	-3.89	0.08	0.08	1.11297e+09	1.16498e+09	12.5	12.5	5.15	5.22	5.79837e+08	6.06955e+08	6.41	6.54
1.8.01_iodine-chlorine	4.21052e+07	3.84268e+07	-3.07	-3.04	0.66	0.75	8.05308e+08	8.35311e+08	11	11	8.95	8.62	1	1	151.06	156.65
3.3.07_furan-iodobenzene	2.57723e+09	2.4189e+09	-3.2	-3.18	0.22	0.25	7.28545e+08	7.62244e+08	9.5	9.5	17.03	17.61	1	1	72.39	75.69
3.8.02_iodomethane-iodine	5.66065e+06	5.54361e+06	-3.02	-3	0.22	0.24	2.65026e+08	2.78021e+08	11.5	11.5	0.97	1.06	1	1	62.44	65.5
1.6.01_chlorine-chlorine	6.5564e+07	6.21178e+07	-3.44	-3.42	0.26	0.29	6.02758e+08	6.26745e+08	11.5	11.5	6.03	6.03	1	1	76.88	79.93
