# Supplementary material for: Benchmarking Swaths of Intermolecular Interaction Components with Symmetry-Adapted Perturbation Theory
Source: J Chem Theory Comput. 2023 Dec 20;20(1):30–48. doi: 10.1021/acs.jctc.3c00801 (PMC10782453; doi:10.1021/acs.jctc.3c00801)
Supplement: Supplementary file 1 — ct3c00801_si_001.zip [file ct3c00801_si_001.zip › IHB_Anion.xls]

## Sheet: IHB_Anion
Dimer	A_bm/pbe0ac	A_bm/b3lypac	B_bm/pbe0ac	B_bm/b3lypac	fit_RMSE_bm/pbe0ac	fit_RMSE_bm/b3lypac	A_mie/pbe0ac	A_mie/b3lypac	n_mie/pbe0ac	n_mie/b3lypac	fit_RMSE_mie/pbe0ac	fit_RMSE_mie/b3lypac	A_lj/pbe0ac	A_lj/b3lypac	fit_RMSE_lj/pbe0ac	fit_RMSE_lj/b3lypac
05.005_OH-Oa_methanol-benzoate	2.28014e+09	2.11823e+09	-3.19	-3.17	0.13	0.2	2.36033e+09	2.46657e+09	10	10	26.13	26.83	1	1	198.91	207.8
05.012_OH-Oa_water-hydroxide	271281	259642	-2.82	-2.79	0.59	0.6	91922	94713.2	6.5	6.5	3.81	5.05	6.97677e+06	7.18467e+06	94.96	99.22
08.010_NH-Oa_dimethylamine-acetate	6.66427e+06	6.67057e+06	-3.02	-3	0.13	0.06	8.90587e+07	9.32859e+07	10.5	10.5	1.2	1.13	1	1	154.22	161.54
05.013_OH-Oa_water-nitrate	2.79162e+07	2.7717e+07	-3.63	-3.62	0.16	0.11	2.8883e+08	3.00251e+08	12	12	1.09	1.01	2.8883e+08	3.00251e+08	1.09	1.01
13.001_CH-Ca_methane-cyanide	1.93652e+06	2.0755e+06	-2.65	-2.66	0.05	0.03	1.01516e+08	1.0435e+08	10.5	10.5	0.35	0.39	1	1	56.63	58.22
11.007_CH-Oa_ethyne-acetate	2.25377e+08	2.19547e+08	-3.24	-3.22	0.04	0.03	1.82942e+09	1.90171e+09	11	11	12.4	12.64	1	1	160.42	166.74
10.005_NH-Ca_Nmethylacetamide-cyanide	7.33707e+06	7.17311e+06	-2.62	-2.61	0.02	0.05	4.29869e+08	4.41447e+08	10.5	10.5	0.87	1.04	1	1	210.5	216.17
11.005_CH-Oa_ethene-hydroxide	1.68681e+06	1.63095e+06	-2.83	-2.81	0.32	0.26	6.8939e+06	7.14902e+06	9	9	0.9	1.33	2.05199e+08	2.12742e+08	22.28	23.66
09.001_NH-Na_1Hpyrrole-cyanide	9.03629e+07	8.59036e+07	-3.07	-3.05	0.46	0.53	1.60543e+09	1.66217e+09	11	11	10.61	10.54	1	1	209.85	217.25
06.003_OH-Na_water-cyanide	1.66161e+06	1634995	-3.07	-3.05	0.12	0.17	3.29313e+06	3.40013e+06	9	9	1.56	1.45	8.30937e+07	8.57786e+07	16.45	17.3
12.003_CH-Na_ethyne-cyanide	1.79937e+07	1.81638e+07	-2.99	-2.99	0.15	0.19	9.59069e+08	9.88715e+08	11.5	11.5	1.37	1.37	1	1	144.66	149.13
08.012_NH-Oa_methylamine-acetate	1.04537e+07	1.05396e+07	-3.11	-3.1	0.19	0.13	3.54842e+08	1.96747e+08	11.5	11	1.15	1.2	6.69358e+08	7.00548e+08	3.14	3.46
05.003_OH-Oa_aceticacid-nitrite	2.20456e+08	1.957e+08	-3.19	-3.15	0.91	0.95	6.20695e+08	6.43631e+08	10	10	27.76	27.37	1	1	461.34	478.31
09.006_NH-Na_Nmethylacetamide-cyanide	1.55383e+07	1.52593e+07	-2.98	-2.97	0.11	0.1	4.46489e+08	4.62772e+08	11	11	1.68	1.53	1.66283e+09	1.7234e+09	4.36	4.86
08.008_NH-Oa_aniline-benzoate	1.29281e+11	1.21242e+11	-3.14	-3.12	0.29	0.22	6.22669e+08	6.52492e+08	8	8	43.65	45.35	1	1	205.18	214.92
05.002_OH-Oa_aceticacid-benzoate	5.12453e+10	4.26074e+10	-3.25	-3.21	0.37	0.41	1.06292e+09	1.10643e+09	8.5	8.5	54.79	55.83	1	1	344.34	358.25
05.006_OH-Oa_methanol-nitrate	1.18432e+07	1.17176e+07	-3.33	-3.32	0.11	0.11	9.98777e+07	1.0408e+08	11	11	1.29	1.19	3.3038e+08	1	4.04	173.95
10.001_NH-Ca_ammonia-cyanide	1.23925e+06	1.24479e+06	-2.67	-2.67	0.07	0.11	1.56156e+07	1.6041e+07	9.5	9.5	0.99	1.12	3.35688e+08	3.44807e+08	10.34	10.72
11.013_CH-Oa_benzene-acetate	3.27296e+08	3.38523e+08	-3.02	-3.02	0.15	0.12	1.04798e+09	1.09743e+09	10	10	18.02	18.83	1	1	143.73	150.51
09.005_NH-Na_methylamine-cyanide	4.17764e+06	4.24143e+06	-3.1	-3.09	0.09	0.05	4.20715e+07	43703031	10.5	10.5	0.64	0.75	2.5385e+08	2.63685e+08	6.01	6.35
08.009_NH-Oa_aniline-nitrite	8.2781e+09	7.4962e+09	-3.67	-3.64	0.78	0.75	5.57309e+08	5.82597e+08	9.5	9.5	28.14	28.93	1	1	187.24	195.66
06.001_OH-Na_aceticacid-cyanide	3.77319e+07	3.50203e+07	-3	-2.98	0.28	0.33	9.81347e+08	1.01312e+09	11	11	5.28	4.61	1	1	340.99	352.02
08.005_NH-Oa_1Hpyrrole-nitrite	4.42525e+07	4.17281e+07	-3.15	-3.12	0.55	0.53	4.96334e+09	5.17925e+09	12.5	12.5	1.11	1.7	1	1	207.23	216.25
05.015_OH-Oa_water-benzoate	1.9099e+08	1.8305e+08	-3.02	-3	0.15	0.2	3.64537e+08	3.80288e+08	9.5	9.5	21.33	21.85	1	1	183.27	191.14
11.004_CH-Oa_benzene-nitrite	3.08978e+07	3.20042e+07	-2.85	-2.85	0.44	0.4	6.62058e+08	6.93111e+08	10.5	10.5	7.33	7.63	1	1	130.12	136.22
11.015_CH-Oa_ethene-acetate	8.55805e+06	9.00899e+06	-3.04	-3.04	0.1	0.07	3.76695e+08	3.93736e+08	11.5	11.5	1.14	1.2	7.17087e+08	7.4953e+08	2.88	2.99
09.002_NH-Na_ammonia-cyanide	2.08983e+06	2.15162e+06	-3.02	-3.02	0.04	0.09	1.48011e+07	1.53256e+07	10	10	0.9	0.99	1.50822e+08	1.56165e+08	8.13	8.45
06.002_OH-Na_phenol-cyanide	4.8908e+08	4.44652e+08	-3.28	-3.25	0.4	0.36	1.56566e+09	1.62052e+09	10.5	10.5	22.67	22.7	1	1	285.61	295.56
10.002_NH-Ca_aniline-cyanide	2.43003e+08	2.31836e+08	-2.86	-2.84	0.14	0.13	7.16614e+08	7.36619e+08	9.5	9.5	19.62	19.85	1	1	187.05	192.24
11.006_CH-Oa_ethene-nitrite	5.52962e+07	5.70406e+07	-3.31	-3.31	0.08	0.06	8.24201e+08	8.58324e+08	11.5	11.5	4.73	4.91	1	1	90.64	94.39
07.001_OH-Ca_methanol-cyanide	2.64908e+06	2.53695e+06	-2.77	-2.75	0.14	0.16	2.35665e+07	2.41517e+07	9.5	9.5	1.01	1.23	4.86264e+08	4.98253e+08	16.11	16.98
05.014_OH-Oa_water-nitrite	4.28529e+06	4.13655e+06	-3.26	-3.24	0.1	0.1	1.41678e+07	1.47074e+07	10	10	0.95	1.1	1.28896e+08	1.33785e+08	12.09	13.04
05.004_OH-Oa_methanol-acetate	1.39885e+07	1.3411e+07	-3.17	-3.15	0.04	0.04	2.01956e+08	2.10715e+08	11	11	1.11	1.04	1	1	217.05	226.46
11.012_CH-Oa_methane-nitrite	870934	920687	-2.87	-2.87	0.28	0.27	5.67285e+06	5.93883e+06	9.5	9.5	0.34	0.39	1.10726e+08	1.15921e+08	4.81	5.01
05.009_OH-Oa_phenol-benzoate	3.86521e+15	2.94702e+15	-5.04	-4.99	1.03	1	1.97421e+08	2.05653e+08	7.5	7.5	66.72	68.59	1	1	295.07	307.17
05.001_OH-Oa_water-oxalate	5.04462e+06	4.76061e+06	-2.81	-2.78	0.49	0.44	7.40855e+07	7.71032e+07	10	10	1.35	2.17	8.82666e+08	9.18436e+08	17.58	19.18
08.002_NH-Oa_ammonia-oxalate	5.00452e+06	4.84506e+06	-2.74	-2.72	0.45	0.4	9.57059e+07	1.00126e+08	10	10	1.52	1.19	1	1	187.23	195.87
11.008_CH-Oa_ethyne-nitrate	1.33161e+08	1.33944e+08	-3.4	-3.39	0.13	0.11	6.55822e+08	6.80941e+08	11	11	8.98	9.23	1	1	114.75	119.14
08.006_NH-Oa_ammonia-acetate	8.99922e+06	9.00489e+06	-3.26	-3.25	0.19	0.13	9.53851e+07	9.95191e+07	11	11	0.81	0.77	3.2053e+08	3.34409e+08	3.43	3.77
10.004_NH-Ca_methylamine-cyanide	3.0658e+06	3.05269e+06	-2.75	-2.74	0.11	0.07	5.61333e+07	5.7757e+07	10	10	0.84	0.81	1	1	123.93	127.51
11.001_CH-Oa_ethyne-oxalate	1.57728e+08	4.51308e+08	-2.76	-2.97	4.61	0.31	1.78339e+08	1.89128e+08	8.5	8.5	29.87	37.36	1	1	297.01	315.6
08.014_NH-Oa_methylamine-nitrate	6.82697e+06	7.04182e+06	-3.23	-3.23	0.16	0.13	7.99713e+07	8.34706e+07	11	11	0.6	0.63	2.69601e+08	2.81394e+08	3	3.18
07.002_OH-Ca_water-cyanide	999781	965468	-2.71	-2.69	0.15	0.18	3.39322e+06	3.47073e+06	8.5	8.5	1.46	1.3	1.83474e+08	1.87618e+08	20.38	21.23
08.004_NH-Oa_1Hpyrrole-benzoate	7.57571e+10	6.69151e+10	-3.27	-3.25	0.12	0.09	3.62625e+08	3.79229e+08	8	8	42.92	44.27	1	1	208.34	217.75
11.003_CH-Oa_benzene-hydroxide	2.30178e+07	2.15305e+07	-2.78	-2.76	0.36	0.31	1.4042e+09	1.45605e+09	11	11	2.85	2.27	1	1	261.14	270.78
08.001_NH-Oa_ammonia-carbonate	1.74687e+06	1.27597e+06	-2.97	-2.82	0.59	0.46	4.57226e+06	3.00791e+06	9	8.5	1.51	1.13	1.14637e+08	1.29172e+08	25.53	33.05
08.007_NH-Oa_ammonia-benzoate	4.2346e+08	4.31125e+08	-3.07	-3.07	0.12	0.09	1.95584e+08	2.0447e+08	9	9	17.04	17.75	1	1	110.8	115.82
11.011_CH-Oa_methane-nitrate	8.52511e+06	9.04343e+06	-3.24	-3.25	0.11	0.11	3.46073e+08	3.60454e+08	12	12	0.33	0.37	3.46073e+08	3.60454e+08	0.33	0.37
11.009_CH-Oa_methane-acetate	1.42012e+07	1.50315e+07	-3.14	-3.15	0.13	0.12	1.62407e+09	1.69918e+09	12.5	12.5	0.32	0.33	8.25689e+08	8.63867e+08	0.76	0.82
05.008_OH-Oa_phenol-acetate	9.05187e+08	8.27644e+08	-3.14	-3.11	0.22	0.28	3.95484e+09	4.12633e+09	10.5	10.5	28.65	29.02	1	1	319.51	333.29
09.003_NH-Na_aniline-cyanide	9.72643e+08	9.32069e+08	-3.31	-3.29	0.14	0.12	2.04351e+08	4.58526e+08	9	9.5	26.5	24.98	1	1	187.96	194.9
08.003_NH-Oa_1Hpyrrole-acetate	4.18569e+08	3.84633e+08	-3.26	-3.23	0.1	0.15	6.66115e+08	6.95191e+08	10	10	23.37	23.72	1	1	231.8	241.85
08.011_NH-Oa_dimethylamine-hydroxide	1.33798e+06	1.27022e+06	-2.9	-2.87	0.28	0.25	2.51366e+06	1.55169e+06	8.5	8	2.9	2.65	9.23309e+07	9.56319e+07	40.9	43.43
05.011_OH-Oa_phenol-nitrite	1.64177e+11	1.3676e+11	-4.33	-4.28	0.97	0.94	6.29311e+08	6.55698e+08	9.5	9.5	43.32	44.24	1	1	274.6	285.97
12.002_CH-Na_ethene-cyanide	1.2448e+07	1.31371e+07	-3.01	-3.01	0.05	0.06	6.21567e+08	6.43051e+08	11.5	11.5	1.3	1.4	1	1	80.98	83.77
11.002_CH-Oa_ethene-oxalate	2.03584e+07	2.06003e+07	-2.77	-2.76	0.94	0.75	5.47175e+09	5.72489e+09	12	12	1.86	2.15	5.47175e+09	5.72489e+09	1.86	2.15
05.007_OH-Oa_methanol-nitrite	1.79469e+06	1.74856e+06	-3.07	-3.05	0.24	0.2	3.48404e+06	3.63535e+06	9	9	1.15	1.02	8.51408e+07	8.88171e+07	19.49	20.85
11.014_CH-Oa_benzene-benzoate	5.36874e+10	5.54967e+10	-3.06	-3.06	0.14	0.11	2.6517e+09	2.77941e+09	9	9	29.46	30.85	1	1	130.14	136.4
05.010_OH-Oa_phenol-nitrate	8.68044e+08	8.18676e+08	-3.3	-3.28	0.14	0.12	9.79889e+08	1.02174e+09	10	10	25.89	26.49	1	1	236.06	246.08
08.013_NH-Oa_methylamine-benzoate	7.26939e+08	7.23434e+08	-3.07	-3.06	0.21	0.16	2.80876e+08	2.94379e+08	9	9	18.98	19.75	1	1	121.06	126.86
09.004_NH-Na_dimethylamine-cyanide	4.70839e+06	4.71422e+06	-3.04	-3.03	0.11	0.15	5.79978e+07	6.03178e+07	10.5	10.5	0.84	1	3.59561e+08	3.73922e+08	6.91	7.37
11.010_CH-Oa_methane-hydroxide	392529	387269	-2.74	-2.72	0.36	0.3	685583	427649	8	7.5	1.59	1.84	3.99062e+07	4.15596e+07	26.18	27.67
12.001_CH-Na_benzene-cyanide	1.64313e+07	1.73111e+07	-2.83	-2.83	0.1	0.06	1.66946e+09	1739088687	11.5	11.5	1.76	1.88	1	1	96.84	100.88
08.015_NH-Oa_methylamine-nitrite	1.32638e+06	1.33247e+06	-3.09	-3.08	0.51	0.48	4.2281e+06	4.42341e+06	9.5	9.5	0.96	1.2	6.26198e+07	6.55041e+07	11.57	12.3
10.003_NH-Ca_dimethylamine-cyanide	3.39135e+06	3.3464e+06	-2.7	-2.69	0.08	0.1	7.40608e+07	7.62558e+07	10	10	0.9	0.89	9.98191e+08	1.02768e+09	8.58	9.04
