# Supplementary material for: Benchmarking Swaths of Intermolecular Interaction Components with Symmetry-Adapted Perturbation Theory
Source: J Chem Theory Comput. 2023 Dec 20;20(1):30–48. doi: 10.1021/acs.jctc.3c00801 (PMC10782453; doi:10.1021/acs.jctc.3c00801)
Supplement: Supplementary file 1 — ct3c00801_si_001.zip [file ct3c00801_si_001.zip › IHB_Cation.xls]

## Sheet: IHB_Cation
Dimer	A_bm/pbe0ac	A_bm/b3lypac	B_bm/pbe0ac	B_bm/b3lypac	fit_RMSE_bm/pbe0ac	fit_RMSE_bm/b3lypac	A_mie/pbe0ac	A_mie/b3lypac	n_mie/pbe0ac	n_mie/b3lypac	fit_RMSE_mie/pbe0ac	fit_RMSE_mie/b3lypac	A_lj/pbe0ac	A_lj/b3lypac	fit_RMSE_lj/pbe0ac	fit_RMSE_lj/b3lypac
02.007_NHk-O_imidazolium-Nmethylacetamide	4.76907e+09	4.45254e+09	-3.42	-3.4	0.42	0.49	4.42872e+09	4.59686e+09	10.5	10.5	29.95	30.59	1	1	245.07	254.31
03.013_NHk-N_trimethylammonium-trimethylamine	4.73541e+06	4.25755e+06	-2.96	-2.91	0.24	0.25	2.28203e+07	2.39067e+07	9.5	9.5	2.06	1.61	4.19896e+08	4.39733e+08	21.97	24.56
01.001_OHk-O_oxonium-methylcyanate	7.91846e+06	7.92429e+06	-3.54	-3.53	0.67	0.76	1.96324e+07	2.02381e+07	10.5	10.5	1.91	2.13	9.64869e+07	9.94598e+07	11.66	12.26
04.003_NHk-C_trimethylammonium-methylisocyanide	1.10774e+08	9.88783e+07	-2.98	-2.95	0.28	0.29	1.19692e+09	1.24586e+09	10.5	10.5	12.43	12.28	1	1	164.75	171.44
02.008_NHk-O_imidazolium-phenol	2.70096e+09	2.56263e+09	-3.69	-3.67	0.06	0.07	5.40384e+09	5.62352e+09	11.5	11.5	17.81	18.22	1	1	160.47	166.96
02.004_NHk-O_ammonium-nitromethane	2.0681e+07	2.03273e+07	-3.56	-3.55	0.07	0.07	1.48806e+08	1.54089e+08	11.5	11.5	1.35	1.21	2.67963e+08	2.77472e+08	1.6	1.9
04.002_NHk-C_imidazolium-methylisocyanide	1.20996e+09	1.20237e+09	-3	-2.99	0.29	0.33	5.25649e+08	5.39583e+08	9	9	24.75	25.29	1	1	163.45	167.77
03.011_NHk-N_trimethylammonium-methylamine	5.40993e+06	4.92806e+06	-3.04	-3	0.17	0.18	3.60765e+07	3.77165e+07	10	10	1.27	1.58	1	1	244.59	255.71
03.002_NHk-N_ammonium-methylcyanate	3.44509e+08	3.52914e+08	-3.26	-3.26	0.44	0.52	1.18997e+09	1.22105e+09	10.5	10.5	19.22	19.72	1	1	219.03	224.75
02.002_NHk-O_ammonium-dimethylcarbonate	1.74756e+08	1.64532e+08	-3.58	-3.56	0.61	0.67	5.34628e+08	5.53065e+08	11	11	15.16	15.09	1	1	269.39	278.65
03.008_NHk-N_trimethylammonium-ammonia	2.12539e+06	1.98666e+06	-3.03	-2.99	0.22	0.24	8.24401e+06	4.95395e+06	9.5	9	2.03	1.86	1.2879e+08	1.34389e+08	18.27	19.88
03.006_NHk-N_imidazolium-aniline	3.31119e+08	3.14363e+08	-3.47	-3.45	0.11	0.13	2.46473e+09	2.55688e+09	11.5	11.5	13.77	13.85	1	1	206.81	214.52
02.010_NHk-O_trimethylammonium-acetamide	3.12051e+08	2.59458e+08	-3.55	-3.49	0.17	0.15	3.65508e+09	3.83885e+09	12	12	11.02	10.4	3.65508e+09	3.83885e+09	11.02	10.4
02.011_NHk-O_trimethylammonium-aceticacid	3.56725e+08	3.06806e+08	-3.59	-3.54	0.13	0.13	1.71488e+09	1.79976e+09	11.5	11.5	12.47	12.27	1	1	166.42	174.6
02.009_NHk-O_trimethylammonium-acetaldehyde	2.78191e+08	2.39923e+08	-3.51	-3.46	0.15	0.14	3.55803e+09	3.73481e+09	12	12	9.26	8.96	3.55803e+09	3.73481e+09	9.26	8.96
03.007_NHk-N_trimethylammonium-acetonitrile	2.55792e+08	2.2062e+08	-3.28	-3.24	0.29	0.27	1.74781e+09	1.82873e+09	11	11	13.23	13.06	151	151	162.13	169.57
03.012_NHk-N_trimethylammonium-methylazide	2.16963e+07	1.92844e+07	-3.26	-3.22	0.26	0.24	8.04036e+08	4.45903e+08	12	11.5	1.26	1.37	8.04036e+08	8.43227e+08	1.26	1.87
02.012_NHk-O_trimethylammonium-nitrosomethane	7.37274e+07	6.46631e+07	-3.49	-3.45	0.16	0.13	6.02968e+08	6.33176e+08	11.5	11.5	6.55	6.18	1	1	138.83	145.76
02.003_NHk-O_ammonium-dimethylether	6.29007e+06	6.02603e+06	-3.38	-3.35	0.59	0.65	1.46378e+07	1.51832e+07	10	10	1.99	1.87	1.27215e+08	1.31936e+08	14.54	15.74
04.004_NHk-C_guanidinium-methylisocyanide	3.58503e+07	3.78762e+07	-2.62	-2.63	0.46	0.49	1.75905e+09	1.81023e+09	10.5	10.5	7.16	7.45	1	1	118.14	121.59
03.014_NHk-N_guanidinium-methylcyanate	1.8293e+08	2.06004e+08	-2.81	-2.82	0.6	0.67	6.4216e+08	6.59596e+08	9.5	9.5	15.9	16.65	1	1	135.92	139.65
02.013_NHk-O_guanidinium-acetamide	8.29123e+08	7.50076e+08	-3.51	-3.48	1.03	1.04	4.16645e+09	4.36425e+09	11.5	11.5	13.18	13.31	1	1	164.61	172.38
03.001_NHk-N_ammonium-methylazide	6.19541e+08	5.93317e+08	-3.48	-3.46	0.43	0.45	1.72962e+09	1.78483e+09	11	11	14.82	15.04	1	1	143.84	148.4
04.001_NHk-C_ammonium-methylisocyanide	3.84118e+07	3.81132e+07	-2.97	-2.96	0.27	0.32	2.70822e+08	2.77145e+08	10	10	11.87	11.98	1	1	205.92	210.72
03.004_NHk-N_guanidinium-dimethyldiazene	2.33784e+07	2.32939e+07	-3.15	-3.14	0.34	0.31	6.80638e+08	7.08017e+08	11.5	11.5	2.01	1.92	1	1	149.9	155.93
03.009_NHk-N_trimethylammonium-dimethylamine	5.02802e+06	4.54294e+06	-2.99	-2.94	0.33	0.35	4.01274e+07	2.33236e+07	10	9.5	2.23	2.16	4.19181e+08	4.38612e+08	18.42	20.61
03.010_NHk-N_trimethylammonium-dimethyldiazene	6.43412e+06	5.8428e+06	-3.03	-2.99	0.08	0.08	8.223e+07	4.69281e+07	10.5	10	1.29	1.94	5.09041e+08	5.34006e+08	10.01	11.46
02.014_NHk-O_guanidinium-furan	5.28106e+07	5.19757e+07	-3.06	-3.04	0.51	0.55	9.76593e+08	2.10886e+09	11	11.5	6.56	5.08	1	1	108.99	114.21
02.015_NHk-O_guanidinium-nitromethane	2.16496e+08	2.16823e+08	-3.43	-3.42	0.08	0.09	1.89811e+09	1.97606e+09	11.5	11.5	11.72	12.04	1	1	163.43	170.13
03.015_NHk-N_guanidinium-Nmethyl2propanimine	6.86301e+06	6.85141e+06	-2.6	-2.59	0.52	0.61	4.34578e+08	4.53826e+08	10.5	10.5	1.46	1.67	1	1	204.54	213.6
03.003_NHk-N_guanidinium-ammonia	1.80738e+07	1.8115e+07	-3.21	-3.2	0.14	0.12	4.33244e+08	4.48386e+08	11.5	11.5	0.95	0.92	1	1	164	169.73
02.005_NHk-O_guanidinium-nitrosomethane	5.11013e+07	5.15339e+07	-3.24	-3.23	0.33	0.36	5.38765e+08	5.5906e+08	11	11	7.89	8.06	1	1	161.85	167.94
03.005_NHk-N_imidazolium-acetonitrile	3.52994e+09	3.40113e+09	-3.3	-3.29	0.2	0.23	9.10504e+08	4.15482e+08	9.5	9	25.68	28.19	1	1	163.16	168.62
02.001_NHk-O_ammonium-acetaldehyde	7.63414e+07	7.36946e+07	-3.49	-3.47	0.34	0.39	2.37545e+09	2.45622e+09	12.5	12.5	2.06	1.86	1	1	213.9	221.17
02.006_NHk-O_imidazolium-acetone	7.07811e+09	6.67799e+09	-3.6	-3.58	0.22	0.25	1.35017e+09	1.40273e+09	10	10	27.53	28.26	151	151	183.09	190.17
