# Supplementary material for: Benchmarking Swaths of Intermolecular Interaction Components with Symmetry-Adapted Perturbation Theory
Source: J Chem Theory Comput. 2023 Dec 20;20(1):30–48. doi: 10.1021/acs.jctc.3c00801 (PMC10782453; doi:10.1021/acs.jctc.3c00801)
Supplement: Supplementary file 1 — ct3c00801_si_001.zip [file ct3c00801_si_001.zip › NHN.xls]

## Sheet: NHN
Dimer	A_bm/pbe0ac	A_bm/b3lypac	B_bm/pbe0ac	B_bm/b3lypac	fit_RMSE_bm/pbe0ac	fit_RMSE_bm/b3lypac	A_mie/pbe0ac	A_mie/b3lypac	n_mie/pbe0ac	n_mie/b3lypac	fit_RMSE_mie/pbe0ac	fit_RMSE_mie/b3lypac	A_lj/pbe0ac	A_lj/b3lypac	fit_RMSE_lj/pbe0ac	fit_RMSE_lj/b3lypac
4.009NH-N_1Hpyrrole-pyridine	2.21034e+09	2.05284e+09	-3.21	-3.18	0.27	0.3	7.91314e+08	8.29426e+08	9.5	9.5	19.49	20.11	1	1	116.64	122.21
4.032NH-N_dimethylamine-methylazide	3.0926e+07	3.06556e+07	-3.22	-3.2	0.1	0.1	1.65759e+08	1.73629e+08	10.5	10.5	5.48	5.62	1	1	66.32	69.45
4.018NH-N_aniline-ammonia	4.90275e+08	4.97952e+08	-3.58	-3.57	0.16	0.15	9.36456e+08	9.76433e+08	11	11	9.98	10.35	1	1	90.28	94.13
4.051NH-N_Nmethylacetamide-Nmethyl2propanimine	2.95149e+07	2.92234e+07	-2.95	-2.93	0.07	0.1	4.51213e+08	4.72601e+08	10.5	10.5	7.05	7.17	1	1	141	147.68
4.019NH-N_aniline-aniline	4.79997e+07	4.68409e+07	-3.07	-3.06	0.1	0.11	7.29168e+09	8.84454e+08	12.5	11	1.92	6.39	1	1	99.65	104.47
4.037NH-N_methylamine-ammonia	3.01749e+06	3.09503e+06	-3.21	-3.21	0.06	0.07	3.79321e+07	3.9526e+07	11	11	0.65	0.71	1.24697e+08	1.29934e+08	2.63	2.78
4.025NH-N_aniline-pyridine	2.93371e+09	2.84149e+09	-3.33	-3.31	0.11	0.12	1.44449e+09	1.51444e+09	10	10	17.12	17.76	1	1	108.09	113.29
4.030NH-N_dimethylamine-dimethylamine	3.08791e+06	3.06973e+06	-3.12	-3.1	0.04	0.04	2.89494e+07	3.03673e+07	10.5	10.5	0.67	0.8	1.71047e+08	1.79406e+08	5.09	5.52
4.035NH-N_dimethylamine-trimethylamine	5.42437e+06	5.35866e+06	-3.12	-3.1	0.08	0.1	9.5425e+07	1.00413e+08	11	11	0.71	0.85	3.28242e+08	3.45377e+08	3.5	3.91
4.036NH-N_methylamine-acetonitrile	2.08323e+06	2.10113e+06	-3.26	-3.25	0.09	0.09	1.24559e+07	1.29629e+07	10.5	10.5	0.61	0.6	7.10883e+07	7.39772e+07	2.42	2.58
4.024NH-N_aniline-Nmethyl2propanimine	5.11631e+08	4.97471e+08	-3.15	-3.14	0.24	0.21	8.88196e+08	4.24222e+08	10	9.5	15.68	17.85	1	1	129.98	136.17
4.038NH-N_methylamine-dimethylamine	2.26954e+06	2.26189e+06	-3.16	-3.14	0.05	0.06	1.04363e+07	1.09304e+07	10	10	0.99	0.93	1.04524e+08	1.09459e+08	5.26	5.68
4.008NH-N_1Hpyrrole-Nmethyl2propanimine	2.16967e+08	2.08479e+08	-3.09	-3.07	0.16	0.18	2.8482e+09	2.98195e+09	11	11	11.44	11.68	1	1	138.99	145.49
4.012NH-N_ammonia-dimethylamine	2.18018e+06	2.1834e+06	-3.11	-3.1	0.06	0.08	2.07905e+07	1.20875e+07	10.5	10	0.85	0.97	1.20388e+08	1.25908e+08	4.65	4.99
4.048NH-N_Nmethylacetamide-dimethyldiazene	7.79176e+06	7.83755e+06	-2.92	-2.91	0.1	0.11	2.85497e+08	2.9868e+08	11	11	0.92	0.85	1.08193e+09	1.13184e+09	2.5	2.75
4.040NH-N_methylamine-methylamine	2.12172e+06	2.13026e+06	-3.18	-3.16	0.07	0.08	1.62752e+07	9.56651e+06	10.5	10	0.96	0.93	9.06921e+07	9.46826e+07	4.89	5.23
4.041NH-N_methylamine-Nmethyl2propanimine	7.45922e+06	7.53782e+06	-2.99	-2.98	0.04	0.03	3.96511e+08	2.15782e+08	11.5	11	0.9	0.96	7.62417e+08	7.98345e+08	2.31	2.54
4.050NH-N_Nmethylacetamide-methylazide	6.17837e+07	6.13512e+07	-3.29	-3.27	0.03	0.03	2.34924e+08	2.46291e+08	10.5	10.5	6.97	7.19	1	1	77.89	81.65
4.017NH-N_ammonia-trimethylamine	1.70098e+06	1.69624e+06	-3.11	-3.1	0.08	0.1	9.01233e+06	9.42789e+06	10	10	0.7	0.78	8.77544e+07	9.17887e+07	6.08	6.52
4.052NH-N_Nmethylacetamide-pyridine	2.70995e+08	2.64872e+08	-3.07	-3.05	0.05	0.05	7.40543e+08	7.76386e+08	10	10	13.88	14.35	1	1	118.05	123.74
4.022NH-N_aniline-methylamine	1.52621e+08	150582415	-3.47	-3.45	0.23	0.24	4.72745e+09	1.2223e+09	12.5	11.5	4.72	7.79	1	1	110.21	115.33
4.020NH-N_aniline-dimethylamine	9.89144e+08	9.38587e+08	-3.35	-3.33	0.09	0.08	1.54551e+09	1.62083e+09	10.5	10.5	14.94	15.4	1	1	114.91	120.47
4.007NH-N_1Hpyrrole-methylcyanate	2.68636e+06	2.67591e+06	-3.12	-3.1	0.11	0.13	2.48542e+07	1.449e+07	10.5	10	1.16	1.28	1.42713e+08	1.49267e+08	5.99	6.45
4.004NH-N_1Hpyrrole-dimethylamine	4.85482e+07	4.60393e+07	-3.17	-3.14	0.18	0.24	1.27823e+09	1.34054e+09	11.5	11.5	5.03	4.91	1	1	129.73	136.04
4.005NH-N_1Hpyrrole-dimethyldiazene	6.26639e+07	6.08716e+07	-3.09	-3.07	0.05	0.08	8.91811e+09	9.33256e+09	12.5	12.5	2.45	2.36	1	1	101.24	105.94
4.053NH-N_Nmethylacetamide-trimethylamine	1.50602e+07	1.4598e+07	-3.05	-3.03	0.08	0.11	3.34668e+08	351344412	11	11	2.78	2.6	1	1	135.55	142.29
4.047NH-N_Nmethylacetamide-dimethylamine	1.00563e+07	9.89349e+06	-2.99	-2.97	0.11	0.12	5.48061e+08	2.97799e+08	11.5	11	1.12	1.3	1.057e+09	1.1084e+09	2.85	3.24
4.033NH-N_dimethylamine-Nmethyl2propanimine	1.7976e+07	1.80264e+07	-2.95	-2.94	0.01	0.03	2.25186e+09	2.36275e+09	12	12	0.58	0.61	2.25186e+09	2.36275e+09	0.58	0.61
4.027NH-N_dimethylamine-acetonitrile	1.75918e+06	1.78415e+06	-3.16	-3.15	0.11	0.12	1.41403e+07	1.47566e+07	10.5	10.5	0.61	0.66	8.07694e+07	8.4284e+07	3.32	3.53
4.021NH-N_aniline-dimethyldiazene	1.16231e+09	1.18904e+09	-3.63	-3.62	0.46	0.44	3.1689e+09	3.31786e+09	11.5	11.5	10.44	10.88	1	1	95.54	100.02
4.011NH-N_ammonia-ammonia	848064	874489	-3.15	-3.15	0.07	0.09	2.25639e+06	2.34285e+06	9.5	9.5	0.61	0.63	3.3807e+07	3.51015e+07	5.55	5.79
4.003NH-N_1Hpyrrole-aniline	3.64334e+08	3.43583e+08	-3.6	-3.58	0.09	0.08	3.47854e+08	3.64633e+08	10.5	10.5	11.55	11.85	1	1	91.62	96.01
4.016NH-N_ammonia-pyridine	3.78177e+07	3.80106e+07	-3.18	-3.17	0.11	0.12	4.51584e+08	4.70192e+08	11	11	4.96	5.08	1	1	75.86	78.98
4.045NH-N_Nmethylacetamide-ammonia	6.14418e+06	6.26419e+06	-3.06	-3.06	0.07	0.09	1.29777e+08	1.35299e+08	11	11	0.7	0.72	4.60018e+08	4.7958e+08	2.97	3.17
4.028NH-N_dimethylamine-ammonia	2.99412e+06	3.06216e+06	-3.1	-3.09	0.08	0.09	3.02831e+07	3.16466e+07	10.5	10.5	0.76	0.76	1.8821e+08	1.96677e+08	3.1	3.3
4.001NH-N_1Hpyrrole-acetonitrile	8.40231e+09	7.94765e+09	-3.48	-3.46	0.11	0.12	5.89096e+08	6.15492e+08	9.5	9.5	14.1	14.59	1	1	67.19	70.17
4.002NH-N_1Hpyrrole-ammonia	3.60136e+07	3.53354e+07	-3.18	-3.17	0.16	0.2	9.0056e+08	9.39327e+08	11.5	11.5	3.92	3.91	1	1	100.84	105.18
4.023NH-N_aniline-methylcyanate	2.30629e+06	2319015	-3.07	-3.05	0.19	0.18	1.41811e+07	1.48146e+07	10	10	0.59	0.66	1.43417e+08	1.49809e+08	7.7	8.21
4.006NH-N_1Hpyrrole-methylamine	5.19549e+07	4.95855e+07	-3.18	-3.16	0.16	0.19	2.57253e+09	2.69098e+09	12	12	3.47	3.33	2.57253e+09	2.69098e+09	3.47	3.33
4.014NH-N_ammonia-methylamine	1.1451e+06	1.15934e+06	-3.18	-3.17	0.06	0.07	2.78314e+06	2.89923e+06	9.5	9.5	0.86	0.84	4.21675e+07	4.39217e+07	6.2	6.55
4.031NH-N_dimethylamine-dimethyldiazene	4.17302e+06	4.24458e+06	-3.23	-3.22	0.06	0.05	4.91073e+07	5.14497e+07	11	11	0.5	0.57	1.62521e+08	1.70267e+08	2.79	3
4.029NH-N_dimethylamine-aniline	1.1178e+07	1.11116e+07	-3.47	-3.45	0.1	0.1	1.98714e+08	2.07748e+08	12	12	0.59	0.7	1.98714e+08	2.07748e+08	0.59	0.7
4.043NH-N_methylamine-trimethylamine	6.77847e+06	6.68125e+06	-3.19	-3.17	0.06	0.07	1.7013e+08	9.58048e+07	11.5	11	0.88	0.96	1	1	88.29	92.57
4.044NH-N_Nmethylacetamide-acetonitrile	6.19343e+08	6.34311e+08	-3.27	-3.26	0.07	0.09	2.57968e+08	2.69106e+08	9.5	9.5	11.65	12.12	1	1	70.2	73.22
4.034NH-N_dimethylamine-pyridine	6.51916e+06	6.57353e+06	-3.1	-3.08	0.03	0.04	2.34091e+08	2.45237e+08	11.5	11.5	0.66	0.76	4.43612e+08	1	1.75	82.32
4.013NH-N_ammonia-dimethyldiazene	1.03145e+06	1.08024e+06	-2.89	-2.89	0.03	0.03	6.26996e+06	6.53056e+06	9.5	9.5	0.59	0.63	1.18375e+08	1.23298e+08	6.25	6.49
4.015NH-N_ammonia-Nmethyl2propanimine	3.99656e+06	4.08796e+06	-2.94	-2.94	0.01	0.04	6.92842e+07	7.22993e+07	10.5	10.5	0.86	0.88	1	1	92.04	96.05
4.042NH-N_methylamine-pyridine	7.13705e+07	7.10934e+07	-3.23	-3.22	0.12	0.13	6.60131e+08	6.8962e+08	11	11	6.42	6.59	1	1	80.26	83.83
4.049NH-N_Nmethylacetamide-methylamine	7.50563e+06	7.46072e+06	-3.04	-3.02	0.07	0.08	1.74289e+08	1.82392e+08	11	11	0.78	0.76	6.24887e+08	6.53907e+08	3.39	3.74
4.039NH-N_methylamine-dimethyldiazene	1.60313e+06	1.62846e+06	-3.22	-3.21	0.07	0.06	6.10321e+06	6.37778e+06	10	10	0.56	0.56	5.72679e+07	5.98394e+07	4.57	4.86
4.026NH-N_aniline-trimethylamine	8.51796e+08	8.12271e+08	-3.44	-3.42	0.13	0.11	2.37355e+09	2.49638e+09	11	11	13.99	14.43	151	151	125.85	132.33
4.010NH-N_1Hpyrrole-trimethylamine	7.32569e+07	6.74589e+07	-3.14	-3.11	0.17	0.22	9.92227e+08	2.12925e+09	11	11.5	8.29	6.24	1	1	136.01	142.9
4.046NH-N_Nmethylacetamide-aniline	3.57479e+09	3.4884e+09	-4	-3.98	0.21	0.21	5.10806e+08	5.34527e+08	10.5	10.5	14.9	15.44	1	1	93.1	97.4
