# Supplementary material for: Benchmarking Swaths of Intermolecular Interaction Components with Symmetry-Adapted Perturbation Theory
Source: J Chem Theory Comput. 2023 Dec 20;20(1):30–48. doi: 10.1021/acs.jctc.3c00801 (PMC10782453; doi:10.1021/acs.jctc.3c00801)
Supplement: Supplementary file 1 — ct3c00801_si_001.zip [file ct3c00801_si_001.zip › NHO.xls]

## Sheet: NHO
Dimer	A_bm/pbe0ac	A_bm/b3lypac	B_bm/pbe0ac	B_bm/b3lypac	fit_RMSE_bm/pbe0ac	fit_RMSE_bm/b3lypac	A_mie/pbe0ac	A_mie/b3lypac	n_mie/pbe0ac	n_mie/b3lypac	fit_RMSE_mie/pbe0ac	fit_RMSE_mie/b3lypac	A_lj/pbe0ac	A_lj/b3lypac	fit_RMSE_lj/pbe0ac	fit_RMSE_lj/b3lypac
2.015NH-O_ammonia-acetamide	4.66413e+06	4.84352e+06	-3.18	-3.18	0.1	0.1	6.51177e+07	6.78646e+07	11	11	0.41	0.43	2.20589e+08	2.29893e+08	2.63	2.76
2.048NH-O_methylamine-acetaldehyde	2.50075e+06	2.58745e+06	-3.2	-3.2	0.15	0.15	1.79352e+07	1.8755e+07	10.5	10.5	0.39	0.42	1.02397e+08	1.07076e+08	3.91	4.12
2.037NH-O_dimethylamine-acetaldehyde	1.33784e+07	1.37063e+07	-3.61	-3.6	0.06	0.06	2.75535e+08	2.87687e+08	12.5	12.5	0.41	0.45	1.50227e+08	1.56855e+08	0.79	0.79
2.002NH-O_1Hpyrrole-acetamide	6.6607e+07	6.42767e+07	-3.14	-3.12	0.12	0.15	9.02851e+08	2.28244e+08	11	10	7.89	11.93	1	1	133.28	139.77
2.050NH-O_methylamine-aceticacid	8.10609e+06	8.28892e+06	-3.16	-3.15	0.12	0.12	2.3011e+08	2.4063e+08	11.5	11.5	0.43	0.43	4.36724e+08	1	1.02	80.47
2.023NH-O_ammonia-nitrosomethane	735819	782468	-2.98	-2.99	0.02	0.02	3.31686e+06	3.45198e+06	9.5	9.5	0.45	0.48	5.55319e+07	5.77988e+07	5.57	5.75
2.016NH-O_ammonia-aceticacid	3.96123e+06	4.13461e+06	-3.12	-3.12	0.05	0.05	6.89912e+07	7.18509e+07	11	11	0.45	0.48	2.37174e+08	2.47006e+08	2.52	2.63
2.010NH-O_1Hpyrrole-nitromethane	9.81228e+08	9.51591e+08	-3.59	-3.57	0.03	0.02	2.74687e+09	2.88741e+09	11.5	11.5	7.69	7.96	1	1	58.93	61.93
2.031NH-O_aniline-dimethylether	7.46376e+08	7.28806e+08	-3.77	-3.75	0.28	0.26	716398395	7.53412e+08	11	11	10.97	11.38	1	1	92.21	96.95
2.047NH-O_dimethylamine-phenol	1.17278e+08	1.19337e+08	-3.14	-3.14	0.13	0.12	1.25564e+09	1.3188e+09	11	11	6.18	6.43	1	1	68.46	71.9
2.065NH-O_Nmethylacetamide-water	1.45766e+07	1.50424e+07	-3.47	-3.46	0.03	0.04	4.92164e+08	5.14408e+08	12.5	12.5	0.61	0.67	2.63687e+08	2.75607e+08	0.78	0.81
2.039NH-O_dimethylamine-aceticacid	1.5039e+07	1.53875e+07	-3.05	-3.04	0.05	0.05	1.26754e+09	1.32958e+09	12	12	0.56	0.55	1.26754e+09	1.32958e+09	0.56	0.55
2.036NH-O_aniline-water	1.24597e+09	1.27564e+09	-4.66	-4.66	0.55	0.57	5.84199e+08	6.08075e+08	12.5	12.5	6.29	6.52	1	1	62.52	65.08
2.008NH-O_1Hpyrrole-methanol	2.11069e+08	1.99569e+08	-3.62	-3.59	0.09	0.11	3.55686e+09	3.73541e+09	12.5	12.5	5.08	5.1	1	1	83.19	87.35
2.013NH-O_1Hpyrrole-water	1.21592e+08	1.18986e+08	-3.63	-3.61	0.21	0.24	5.34787e+08	5.59513e+08	11.5	11.5	5.77	5.9	1	1	70.29	73.53
2.022NH-O_ammonia-methylacetate	3.99221e+06	4.24314e+06	-3.1	-3.11	0.1	0.1	7.41898e+07	7.71637e+07	11	11	0.34	0.38	2.58646e+08	2.6902e+08	2.13	2.16
2.011NH-O_1Hpyrrole-Nmethylacetamide	4.28209e+08	4.15723e+08	-3.38	-3.36	0.04	0.05	7.97161e+08	8.34826e+08	10.5	10.5	12.9	13.3	1	1	110.42	115.62
2.055NH-O_methylamine-methylacetate	1.3088e+06	1.367e+06	-3.05	-3.05	0.15	0.16	8.5215e+06	8.88773e+06	10	10	0.7	0.73	8.35918e+07	8.71846e+07	5.95	6.21
2.020NH-O_ammonia-dimethylperoxide	1.6035e+06	1.63443e+06	-3.46	-3.45	0.03	0.04	5.01104e+06	5.21637e+06	10.5	10.5	0.62	0.68	2.46874e+07	2.56978e+07	3.47	3.66
2.009NH-O_1Hpyrrole-methylacetate	8.35165e+08	8.01381e+08	-3.34	-3.33	0.04	0.08	1.34264e+09	1.40915e+09	10.5	10.5	13.01	13.45	1	1	96.99	101.77
2.014NH-O_ammonia-acetaldehyde	1.1286e+06	1.1814e+06	-3.13	-3.13	0.09	0.08	3.1876e+06	3.32065e+06	9.5	9.5	0.75	0.79	5.08565e+07	5.29802e+07	5.69	5.91
2.046NH-O_dimethylamine-Nmethylacetamide	7.23904e+06	7.59127e+06	-3.06	-3.06	0.22	0.17	2.92319e+08	3.06175e+08	11.5	11.5	0.6	0.66	1	1	91.45	95.79
2.018NH-O_ammonia-dimethylcarbonate	8.94344e+06	9.1852e+06	-3.12	-3.11	0.08	0.09	296142242	3.08804e+08	11.5	11.5	0.71	0.7	1	1	71.02	74.05
2.043NH-O_dimethylamine-dimethylperoxide	2.66493e+06	2.73182e+06	-3.09	-3.09	0.05	0.04	2.71617e+07	2.84834e+07	10.5	10.5	0.48	0.51	1.64385e+08	1.72377e+08	3.82	4.07
2.027NH-O_aniline-acetamide	1.7189e+08	1.70646e+08	-3.28	-3.27	0.25	0.25	2.49359e+09	2.61475e+09	11.5	11.5	8.58	8.82	1	1	129.45	135.73
2.040NH-O_dimethylamine-acetone	2.38988e+07	2.44406e+07	-3.08	-3.07	0.08	0.08	1.80812e+09	1.89765e+09	12	12	1.48	1.49	1.80812e+09	1.89765e+09	1.48	1.49
2.024NH-O_ammonia-Nmethylacetamide	4.48935e+06	4.73391e+06	-3.13	-3.13	0.17	0.16	7.57112e+07	7.88804e+07	11	11	0.31	0.33	2.60729e+08	2.71646e+08	2.56	2.64
2.052NH-O_methylamine-dimethylcarbonate	1.96317e+06	1.9946e+06	-2.99	-2.99	0.12	0.11	1.52718e+07	1.59785e+07	10	10	0.62	0.6	1.67965e+08	1.75724e+08	4.95	5.26
2.056NH-O_methylamine-Nmethylacetamide	1.92145e+07	2.00232e+07	-3.2	-3.2	0.22	0.22	4.63192e+08	4.84215e+08	11.5	11.5	2.11	2.2	1	1	85.79	89.68
2.063NH-O_Nmethylacetamide-Nmethylacetamide	1.431e+08	1.41775e+08	-3.18	-3.17	0.12	0.11	6.96306e+08	7.29941e+08	10.5	10.5	10.71	11.06	1	1	116.92	122.56
2.042NH-O_dimethylamine-dimethylether	5.13277e+06	5.18477e+06	-3.36	-3.34	0.05	0.07	3.9964e+07	4.19702e+07	11	11	0.79	0.77	1.30751e+08	1.37308e+08	1.93	2.13
2.032NH-O_aniline-dimethylperoxide	9.61259e+08	9.5524e+08	-3.72	-3.71	0.28	0.29	9.35245e+08	9.82414e+08	11	11	10.14	10.55	1	1	81.11	85.18
2.034NH-O_aniline-methylacetate	1.65394e+07	1.68537e+07	-3.3	-3.29	0.27	0.28	5.49575e+08	5.74901e+08	12	12	0.42	0.38	5.49575e+08	5.74901e+08	0.42	0.38
2.029NH-O_aniline-acetone	9170810	9.25889e+06	-3.36	-3.35	0.35	0.36	1.27864e+08	1.33629e+08	11.5	11.5	0.34	0.42	2.33646e+08	2.44176e+08	1.79	1.99
2.028NH-O_aniline-aceticacid	1.23658e+07	1.25165e+07	-3.33	-3.32	0.21	0.22	3.62467e+08	3.78884e+08	12	12	0.44	0.52	3.62467e+08	3.78884e+08	0.44	0.52
2.044NH-O_dimethylamine-methanol	2.95746e+06	3.01282e+06	-3.36	-3.35	0.06	0.07	2.24678e+07	1.33032e+07	11	10.5	0.76	0.83	7.02136e+07	7.35917e+07	2.83	3.04
2.041NH-O_dimethylamine-dimethylcarbonate	9.08351e+06	9.1751e+06	-2.97	-2.96	0.14	0.14	5.2742e+08	5.5367e+08	11.5	11.5	0.51	0.47	1.03543e+09	1.08695e+09	0.94	1.09
2.001NH-O_1Hpyrrole-acetaldehyde	4.05467e+08	3.85956e+08	-3.52	-3.5	0.15	0.18	9.80515e+08	1.02597e+09	11	11	10.16	10.42	1	1	87.97	92.03
2.019NH-O_ammonia-dimethylether	1.31771e+06	1.33693e+06	-3.37	-3.36	0.07	0.07	3.16977e+06	3.30738e+06	10	10	0.57	0.6	2.64372e+07	2.75826e+07	4.59	4.86
2.054NH-O_methylamine-dimethylperoxide	1.01025e+06	1.03431e+06	-3.16	-3.16	0.07	0.06	2.57313e+06	2.69084e+06	9.5	9.5	0.63	0.63	3.8535e+07	4.02947e+07	6.22	6.57
2.057NH-O_Nmethylacetamide-acetamide	4.2246e+07	4.28709e+07	-3.19	-3.19	0.13	0.1	1.00266e+09	1.04955e+09	11.5	11.5	4.28	4.39	1	1	113.19	118.48
2.007NH-O_1Hpyrrole-dimethylperoxide	8.73445e+07	8.39409e+07	-3.5	-3.48	0.17	0.18	2.4988e+09	2.62484e+09	12.5	12.5	3.34	3.3	1	1	83.91	88.13
2.005NH-O_1Hpyrrole-dimethylcarbonate	1.45136e+09	1.36253e+09	-3.42	-3.39	0.09	0.1	3.05445e+08	3.20943e+08	9.5	9.5	15.47	16.02	1	1	89.73	94.24
2.030NH-O_aniline-dimethylcarbonate	4.71962e+06	4.71495e+06	-3.21	-3.19	0.17	0.13	3.3229e+07	3.49143e+07	10.5	10.5	0.97	0.9	1.96164e+08	2.06095e+08	4.82	5.27
2.006NH-O_1Hpyrrole-dimethylether	5.3895e+08	4.96606e+08	-3.57	-3.54	0.25	0.28	2.16086e+09	2.27591e+09	11.5	11.5	9.51	9.71	1	1	90.79	95.59
2.035NH-O_aniline-Nmethylacetamide	2.17255e+07	2.20353e+07	-3.26	-3.25	0.23	0.22	8.22671e+08	8.61913e+08	12	12	0.78	0.73	8.22671e+08	8.61913e+08	0.78	0.73
2.064NH-O_Nmethylacetamide-phenol	1.69538e+07	1.71019e+07	-3.21	-3.2	0.12	0.11	3.97282e+08	4.15961e+08	11.5	11.5	1.95	1.94	1	1	87.51	91.62
2.058NH-O_Nmethylacetamide-aceticacid	3.11875e+07	3.17108e+07	-3.18	-3.17	0.08	0.05	2.01832e+08	2.1132e+08	10.5	10.5	6.1	6.31	1	1	93.36	97.75
2.003NH-O_1Hpyrrole-aceticacid	1.78516e+08	1.72038e+08	-3.34	-3.32	0.16	0.18	9.60566e+08	1.00748e+09	11	11	8.69	8.91	1	1	92.7	97.21
2.021NH-O_ammonia-furan	2.07758e+07	2.13316e+07	-3.38	-3.38	0.05	0.05	4.94421e+08	5.14199e+08	12	12	1.63	1.68	4.94421e+08	5.14199e+08	1.63	1.68
2.062NH-O_Nmethylacetamide-methanol	1.63822e+07	1.64256e+07	-3.37	-3.36	0.03	0.04	4.1692e+08	4.37343e+08	12	12	0.71	0.67	4.1692e+08	4.37343e+08	0.71	0.67
2.038NH-O_dimethylamine-acetamide	1.15968e+07	1.17739e+07	-3.17	-3.16	0.08	0.1	6.16893e+08	6.46923e+08	12	12	0.86	0.99	6.16893e+08	6.46923e+08	0.86	0.99
2.012NH-O_1Hpyrrole-phenol	3.0667e+09	2.85651e+09	-3.65	-3.62	0.05	0.03	5.2925e+09	5.56875e+09	11.5	11.5	10.47	10.81	1	1	73.97	77.8
2.045NH-O_dimethylamine-methylacetate	5.24465e+06	5.50897e+06	-2.99	-3	0.17	0.16	1.4303e+08	1.49698e+08	11	11	0.45	0.49	5.21521e+08	5.45836e+08	2.21	2.31
2.060NH-O_Nmethylacetamide-dimethylether	2.78071e+07	2.74912e+07	-3.3	-3.29	0.01	0.03	2.35835e+08	2.48086e+08	11	11	4.6	4.66	1	1	96.99	102.02
2.004NH-O_1Hpyrrole-acetone	8.27613e+06	8.22371e+06	-3.3	-3.28	0.11	0.12	1.44351e+08	1.50944e+08	11.5	11.5	0.73	0.75	2.67142e+08	2.79336e+08	1.44	1.65
2.033NH-O_aniline-methanol	3.26759e+08	3.25974e+08	-3.79	-3.78	0.26	0.25	3.63696e+08	3.81593e+08	11	11	8.72	9.05	1	1	80.79	84.76
2.059NH-O_Nmethylacetamide-dimethylcarbonate	9.68667e+08	9.52333e+08	-3.44	-3.42	0.08	0.1	4.84102e+08	5.09332e+08	10	10	13.17	13.72	1	1	84.41	88.78
2.025NH-O_ammonia-phenol	8.36602e+07	8.70553e+07	-3.33	-3.33	0.1	0.1	1.02758e+09	1.07186e+09	11.5	11.5	4.31	4.5	1	1	57.88	60.37
2.051NH-O_methylamine-acetone	1.16177e+07	1.19584e+07	-3.15	-3.15	0.09	0.09	3.38169e+08	3.53899e+08	11.5	11.5	1.13	1.15	1	1	78.97	82.65
2.061NH-O_Nmethylacetamide-dimethylperoxide	1.16972e+07	1.18488e+07	-3.21	-3.2	0.07	0.07	2.74327e+08	2.8808e+08	11.5	11.5	0.99	0.96	1	1	92.63	97.27
2.017NH-O_ammonia-acetone	6.19475e+06	6.47105e+06	-3.14	-3.14	0.07	0.06	1.90975e+08	1.99142e+08	11.5	11.5	0.51	0.54	3.60155e+08	3.75559e+08	1.51	1.58
2.053NH-O_methylamine-dimethylether	3.56677e+06	3.58215e+06	-3.45	-3.43	0.04	0.05	2.07316e+07	2.17378e+07	11	11	0.52	0.57	6.44004e+07	6.75222e+07	2.35	2.56
2.026NH-O_aniline-acetaldehyde	9.96852e+06	1.0057e+07	-3.41	-3.4	0.27	0.29	1.19927e+08	1.25168e+08	11.5	11.5	0.59	0.53	2.19843e+08	2.29448e+08	0.96	1.1
2.049NH-O_methylamine-acetamide	8.08341e+06	8.26914e+06	-3.23	-3.22	0.11	0.11	1.80964e+08	1.89248e+08	11.5	11.5	0.39	0.41	3.38613e+08	3.5411e+08	1.34	1.47
