# Supplementary material for: Benchmarking Swaths of Intermolecular Interaction Components with Symmetry-Adapted Perturbation Theory
Source: J Chem Theory Comput. 2023 Dec 20;20(1):30–48. doi: 10.1021/acs.jctc.3c00801 (PMC10782453; doi:10.1021/acs.jctc.3c00801)
Supplement: Supplementary file 1 — ct3c00801_si_001.zip [file ct3c00801_si_001.zip › noHB+Mix.xls]

## Sheet: noHB+Mix
Dimer	A_bm/pbe0ac	A_bm/b3lypac	B_bm/pbe0ac	B_bm/b3lypac	fit_RMSE_bm/pbe0ac	fit_RMSE_bm/b3lypac	A_mie/pbe0ac	A_mie/b3lypac	n_mie/pbe0ac	n_mie/b3lypac	fit_RMSE_mie/pbe0ac	fit_RMSE_mie/b3lypac	A_lj/pbe0ac	A_lj/b3lypac	fit_RMSE_lj/pbe0ac	fit_RMSE_lj/b3lypac
7.104noHB_methane-water	972479	1.00231e+06	-3.43	-3.43	0.04	0.04	5.92362e+06	6.08718e+06	11	11	0.25	0.25	1.81784e+07	1.86804e+07	0.89	0.91
7.012noHB_aniline-furan	1.83726e+06	1.80402e+06	-2.72	-2.71	0.15	0.16	7.0754e+07	3.86617e+07	10.5	10	0.89	0.96	4.96591e+08	5.20539e+08	4.22	4.6
7.037noHB_benzene-nitromethane	889968	896969	-2.85	-2.84	0.03	0.01	6.14123e+06	6.41147e+06	9.5	9.5	0.8	0.88	1.11615e+08	1.16508e+08	7.79	8.25
7.103noHB_methane-trimethylamine	2.27511e+06	2.29621e+06	-3.07	-3.06	0.03	0.03	4.75128e+07	4.97266e+07	11	11	0.35	0.36	1.66316e+08	1.74057e+08	1.38	1.5
7.075noHB_ethyne-furan	5.55186e+06	5.39966e+06	-3.22	-3.2	0.21	0.22	2.46233e+08	2.56348e+08	12	12	0.54	0.58	2.46233e+08	2.56348e+08	0.54	0.58
7.064noHB_ethene-methylazide	268609	272739	-2.9	-2.89	0.07	0.07	504674	524598	8.5	8.5	0.78	0.77	2.05667e+07	2.1375e+07	6.32	6.62
7.015noHB_aniline-nitromethane	647073	649305	-2.88	-2.87	0.13	0.14	1.27942e+06	1.33406e+06	8.5	8.5	1.77	1.7	5.3809e+07	5.60918e+07	14.85	15.68
7.048noHB_ethene-acetaldehyde	921516	954049	-2.94	-2.93	0.07	0.07	8.7169e+06	9.07273e+06	10	10	0.45	0.46	9.80641e+07	1.02066e+08	2.66	2.77
7.071noHB_ethene-phenol	8.86272e+06	8.80007e+06	-2.65	-2.64	0.23	0.24	4.01124e+09	4.18595e+09	12	12	0.66	0.74	4.01124e+09	4.18595e+09	0.66	0.74
7.111noHB_Nmethylacetamide-furan	3.44214e+06	3.36215e+06	-3.19	-3.17	0.22	0.22	4.70005e+07	49120153	11	11	0.99	1.13	1.54987e+08	1.61961e+08	3.23	3.57
7.019noHB_benzene-acetamide	3.68982e+06	3.6615e+06	-2.88	-2.87	0.11	0.11	1.53669e+08	1.60181e+08	11	11	0.6	0.61	1	1	61.46	64.07
10_chloromethanedimer	3.83191e+08	3.67261e+08	-3.47	-3.46	0.09	0.09	1.66767e+09	1.7276e+09	11.5	11.5	4.01	4.1	1	1	24.76	25.64
7.098noHB_methane-nitrosomethane	535361	545604	-3.23	-3.23	0.04	0.04	1.93382e+06	1.98618e+06	10	10	0.31	0.31	1.7579e+07	1.80544e+07	1.73	1.78
7.029noHB_benzene-dimethylperoxide	1.4725e+06	1.48134e+06	-2.83	-2.82	0.05	0.04	2.01681e+07	2.09936e+07	10	10	0.72	0.7	1	1	57.08	59.41
7.031noHB_benzene-methanol	788104	781773	-3.06	-3.04	0.14	0.13	2.78363e+06	2.90534e+06	9.5	9.5	0.7	0.73	4.3661e+07	4.55603e+07	5.99	6.39
7.017noHB_aniline-phenol	4.73973e+06	4.67578e+06	-2.72	-2.71	0.12	0.15	3.63724e+08	1.93553e+08	11	10.5	1.11	1.12	1	1	103.33	108.29
7.099noHB_methane-Nmethyl2propanimine	636134	641218	-3.09	-3.09	0.1	0.1	3.51171e+06	3.63377e+06	10	10	0.54	0.58	3.28889e+07	3.4029e+07	3.13	3.28
7.041noHB_benzene-phenol	4.08297e+07	3.95711e+07	-2.96	-2.94	0.13	0.14	2.45891e+08	2.57771e+08	10	10	8.02	8.21	1	1	81.75	85.68
7.025noHB_benzene-dimethylamine	2.79106e+07	2.7716e+07	-3	-2.98	0.08	0.07	1.35516e+09	1.41945e+09	11.5	11.5	2.98	3.02	1	1	59.76	62.59
7.020noHB_benzene-aceticacid	2.17944e+06	2.11737e+06	-2.55	-2.53	0.18	0.18	1.71523e+08	1.79822e+08	10.5	10.5	0.57	0.63	1	1	63.95	67.04
06_chloromethanemethane	750037	748542	-3.18	-3.17	0.11	0.11	5.64306e+06	5.78789e+06	10.5	10.5	0.51	0.53	3.06825e+07	3.14675e+07	1.87	1.95
7.005noHB_aceticacid-methylisocyanide	8.98494e+06	9.10069e+06	-3.06	-3.05	0.09	0.1	3.65366e+08	3.80209e+08	11.5	11.5	1.03	1.16	1	1	115.38	120.06
7.038noHB_benzene-nitrosomethane	736378	744577	-2.84	-2.83	0.06	0.06	5.24919e+06	5.47927e+06	9.5	9.5	0.7	0.76	9.63457e+07	1.00555e+08	6.42	6.79
7.074noHB_ethene-water	370853	375398	-3.01	-3	0.07	0.08	867590	901402	9	9	0.56	0.61	2.04229e+07	2.12158e+07	6.25	6.56
7.035noHB_benzene-methylcyanate	791345	794474	-2.78	-2.77	0.08	0.07	6.7482e+06	3.91331e+06	9.5	9	1.03	1.1	1.24921e+08	1.30321e+08	8.46	8.96
7.094noHB_methane-methylazide	813014	822224	-3.33	-3.33	0.07	0.07	3.72365e+06	3.84886e+06	10.5	10.5	0.44	0.47	1.91232e+07	1.97652e+07	1.97	2.07
7.060noHB_ethene-furan	3.05964e+06	3.04209e+06	-3.35	-3.33	0.1	0.11	4.43314e+07	4.6363e+07	11.5	11.5	0.52	0.59	8.03294e+07	8.40077e+07	1.05	1.17
7.018noHB_benzene-acetaldehyde	803696	812809	-2.84	-2.83	0.11	0.1	5.63727e+06	5.87525e+06	9.5	9.5	0.86	0.93	1.0218e+08	1.0648e+08	7.31	7.71
7.079noHB_methane-acetamide	959855	992581	-3.23	-3.23	0.06	0.07	6.19628e+06	6.40341e+06	10.5	10.5	0.4	0.42	3.39351e+07	3.50695e+07	1.98	2.05
7.097noHB_methane-nitromethane	911577	916844	-3.33	-3.33	0.04	0.05	4.18977e+06	4.31907e+06	10.5	10.5	0.38	0.41	2.18151e+07	2.2487e+07	1.91	2
7.010noHB_ammonia-nitrosomethane	1.00195e+06	1.04017e+06	-3.05	-3.05	0.06	0.07	6.47582e+06	6.71576e+06	10	10	0.71	0.74	6.29569e+07	6.52897e+07	4.82	5
7.028noHB_benzene-dimethylether	1.04107e+06	1.05526e+06	-2.84	-2.83	0.09	0.07	1.34939e+07	1.40695e+07	10	10	0.68	0.75	1.51734e+08	1.58191e+08	4.77	5.05
7.067noHB_ethene-nitromethane	526382	541059	-3.05	-3.04	0.06	0.07	1.10693e+06	1.14867e+06	9	9	0.87	0.89	2.71448e+07	2.81668e+07	6.38	6.65
7.096noHB_methane-methylisocyanide	919898	933703	-3.21	-3.2	0.05	0.05	6.41563e+06	6.61126e+06	10.5	10.5	0.31	0.31	3.69961e+07	3.81229e+07	1.2	1.25
7.058noHB_ethene-dimethylether	2.06942e+06	2.10881e+06	-3.22	-3.21	0.09	0.1	2.55434e+07	2.66469e+07	11	11	0.52	0.57	8.37099e+07	8.73236e+07	1.85	1.97
7.081noHB_methane-acetone	894610	903579	-3.24	-3.24	0.07	0.07	5.53948e+06	5.72004e+06	10.5	10.5	0.35	0.36	3.04666e+07	3.1458e+07	1.66	1.73
7.072noHB_ethene-pyridine	1.7749e+06	1.80157e+06	-3.07	-3.06	0.09	0.09	1.97373e+07	2.05773e+07	10.5	10.5	0.54	0.55	1.20064e+08	1.25166e+08	2.74	2.91
7.080noHB_methane-aceticacid	805566	820248	-3.28	-3.27	0.06	0.07	4.40389e+06	4.54024e+06	10.5	10.5	0.46	0.49	2.31118e+07	2.38266e+07	2.02	2.1
7.085noHB_methane-dimethylamine	1.17415e+06	1.19614e+06	-3.11	-3.1	0.06	0.06	1.13118e+07	1.18077e+07	10.5	10.5	0.43	0.47	6.58852e+07	6.87699e+07	2.35	2.5
7.076noHB_ethyne-methylcyanate	1.56319e+06	1.5952e+06	-3	-3	0.08	0.07	2.15633e+07	2.24289e+07	10.5	10.5	0.6	0.63	1.32035e+08	1.3733e+08	3.21	3.38
7.050noHB_ethene-aceticacid	1.02563e+06	1.05681e+06	-3.16	-3.15	0.08	0.08	4.68591e+06	4.8664e+06	10	10	0.55	0.56	4.4711e+07	4.64321e+07	3.36	3.5
7.055noHB_ethene-dimethylamine	1.76038e+06	1.77422e+06	-3.07	-3.06	0.13	0.14	1.96299e+07	2.04748e+07	10.5	10.5	0.57	0.62	1.18403e+08	1.2349e+08	3.05	3.26
7.083noHB_methane-ammonia	1.34874e+06	1.43621e+06	-3.08	-3.09	0.03	0.04	2.68261e+07	2.79068e+07	11	11	0.24	0.26	9.33006e+07	9.70625e+07	0.85	0.86
7.022noHB_benzene-acetonitrile	700132	699702	-2.8	-2.79	0.11	0.11	5.62338e+06	5.86221e+06	9.5	9.5	0.85	0.95	104285438	1.08694e+08	6.85	7.26
7.105noHB_methanol-methylisocyanide	476757	487898	-3.04	-3.03	0.14	0.14	1.02174e+06	1.06322e+06	9	9	0.72	0.74	2.44504e+07	2.54407e+07	6.69	7
7.013noHB_aniline-methylazide	715907	719162	-2.89	-2.88	0.11	0.09	2.40165e+06	2.50794e+06	9	9	0.97	0.96	6.63665e+07	6.92894e+07	10.26	10.86
7.078noHB_methane-acetaldehyde	657194	672923	-3.22	-3.22	0.06	0.06	2.4655e+06	2.5408e+06	10	10	0.41	0.41	2.31743e+07	2.38816e+07	1.76	1.82
7.023noHB_benzene-ammonia	7.41842e+07	7.79713e+07	-3.03	-3.03	0.07	0.07	2.54564e+09	2.65447e+09	11.5	11.5	3.25	3.4	1	1	36.42	37.98
7.011noHB_aniline-acetonitrile	719628	723163	-2.88	-2.87	0.17	0.17	2.45585e+06	2.56095e+06	9	9	1.04	1.09	6.6633e+07	6.94708e+07	11.39	12.04
7.039noHB_benzene-Nmethyl2propanimine	1.2242e+06	1.24328e+06	-2.78	-2.77	0.08	0.09	1.06474e+07	1.11193e+07	9.5	9.5	0.98	0.97	2.23028e+08	2.32886e+08	7.04	7.45
7.045noHB_dimethylamine-furan	1.81709e+06	1.79272e+06	-3.22	-3.2	0.16	0.16	1.21488e+07	1.27086e+07	10.5	10.5	0.74	0.82	6.72633e+07	7.03532e+07	3.56	3.86
7.090noHB_methane-furan	1.33848e+06	1.34754e+06	-3.35	-3.34	0.12	0.11	5.92935e+06	6.16179e+06	10.5	10.5	0.55	0.54	3.21589e+07	3.3417e+07	1.63	1.73
7.102noHB_methane-pyridine	668772	683805	-3.08	-3.08	0.1	0.1	3.84062e+06	3.98237e+06	10	10	0.51	0.53	3.66782e+07	3.803e+07	2.99	3.12
7.030noHB_benzene-furan	1.54593e+06	1.53087e+06	-2.95	-2.94	0.24	0.24	1.36145e+07	1.42828e+07	10	10	1.14	1.21	1.43114e+08	1.50107e+08	6.22	6.72
7.059noHB_ethene-dimethylperoxide	793945	812931	-3.12	-3.11	0.05	0.05	2.32335e+06	2.42078e+06	9.5	9.5	0.67	0.68	3.58776e+07	3.73792e+07	4.98	5.23
7.046noHB_dimethylamine-methylacetate	726962	733845	-2.85	-2.84	0.17	0.15	2.80014e+06	2.91404e+06	9	9	1.08	1.04	8.69335e+07	9.04564e+07	7.89	8.31
7.032noHB_benzene-methylacetate	1.242e+06	1.25994e+06	-2.81	-2.8	0.08	0.07	1.79729e+07	1.02172e+07	10	9.5	1.06	1.14	2.0269e+08	2.11758e+08	6.51	6.9
7.068noHB_ethene-nitrosomethane	562400	568786	-3.09	-3.08	0.07	0.07	1.77166e+06	1.83967e+06	9.5	9.5	0.52	0.53	2.70122e+07	2.80458e+07	4.16	4.37
7.110noHB_Nmethylacetamide-dimethylcarbonate	882707	894736	-2.94	-2.93	0.16	0.15	2.53186e+06	2.64765e+06	9	9	1.23	1.26	6.52862e+07	6.82606e+07	13.54	14.32
7.002noHB_1Hpyrrole-methylazide	2.71199e+06	2.67526e+06	-3.25	-3.23	0.13	0.12	1.63291e+07	1.71019e+07	10.5	10.5	0.82	0.81	9.15569e+07	9.58771e+07	3.9	4.25
09_fluoromethanedimer	9.15847e+07	8.91239e+07	-3.81	-3.79	0.06	0.06	3.06128e+09	3.17327e+09	13.5	13.5	1.28	1.29	3.92621e+08	4.07024e+08	2.42	2.46
7.084noHB_methane-aniline	517517	520947	-3.01	-3.01	0.17	0.16	2.07233e+06	2.14812e+06	9.5	9.5	0.67	0.68	3.2559e+07	3.37451e+07	4.5	4.72
7.109noHB_Nmethylacetamide-acetone	688174	704787	-2.97	-2.97	0.21	0.22	1.77369e+06	1.84241e+06	9	9	1.37	1.45	4.17676e+07	4.33822e+07	13.1	13.67
7.049noHB_ethene-acetamide	1.23217e+06	1.27017e+06	-2.72	-2.72	0.22	0.21	2.49316e+07	2.5955e+07	10	10	0.77	0.8	3.1159e+08	3.24371e+08	5.08	5.31
7.082noHB_methane-acetonitrile	855637	861868	-3.2	-3.19	0.07	0.07	6.12701e+06	6.32878e+06	10.5	10.5	0.31	0.31	3.49851e+07	3.61351e+07	1.32	1.38
7.108noHB_Nmethylacetamide-acetaldehyde	696403	711144	-3.04	-3.04	0.21	0.22	1.45897e+06	1.51721e+06	9	9	1.21	1.27	3.2876e+07	3.41848e+07	11.99	12.55
7.056noHB_ethene-dimethylcarbonate	786314	791860	-3.12	-3.1	0.02	0.03	2.30629e+06	2.40495e+06	9.5	9.5	0.64	0.65	3.45673e+07	3.60405e+07	5.76	6.1
7.066noHB_ethene-methylisocyanide	330012	339939	-2.9	-2.89	0.12	0.12	1.08304e+06	1.12186e+06	9	9	0.61	0.63	2.8428e+07	2.9446e+07	5.52	5.73
7.008noHB_ammonia-methylisocyanide	367505	383839	-2.94	-2.94	0.1	0.12	1.06618e+06	1.10364e+06	9	9	0.67	0.7	2.63787e+07	2.73069e+07	6.77	6.99
7.089noHB_methane-dimethylperoxide	466153	476641	-3.14	-3.14	0.03	0.02	1.27787e+06	1.32264e+06	9.5	9.5	0.42	0.42	1.9011e+07	1.9676e+07	3.21	3.34
7.004noHB_1Hpyrrole-nitrosomethane	1.62356e+06	1.63258e+06	-3.12	-3.11	0.24	0.24	8.36122e+06	8.73197e+06	10	10	1.03	1.08	7.97301e+07	8.3255e+07	6.39	6.8
7.043noHB_benzene-trimethylamine	4.4263e+07	4.39901e+07	-2.9	-2.89	0.11	0.11	1.37492e+09	1.44274e+09	11	11	4.56	4.69	1	1	59.35	62.27
7.086noHB_methane-dimethylcarbonate	629610	642565	-3.3	-3.29	0.07	0.08	1.08204e+06	1.12051e+06	9.5	9.5	0.66	0.67	1.4631e+07	1.51502e+07	3.69	3.85
7.034noHB_benzene-methylazide	980310	983595	-2.89	-2.88	0.06	0.08	5.91228e+06	6.17667e+06	9.5	9.5	0.74	0.71	1.07921e+08	1.12727e+08	6.91	7.34
7.092noHB_methane-methylacetate	696753	715113	-3.22	-3.22	0.06	0.06	2.55783e+06	2.64429e+06	10	10	0.49	0.5	2.23366e+07	2.30911e+07	3.1	3.22
7.006noHB_ammonia-acetonitrile	379706	388816	-2.98	-2.98	0.14	0.15	950655	984152	9	9	0.83	0.88	2.19834e+07	2.27566e+07	7.49	7.79
7.036noHB_benzene-methylisocyanide	689718	697034	-2.81	-2.8	0.05	0.05	5.47163e+06	5.69085e+06	9.5	9.5	0.72	0.79	1.01895e+08	1.05964e+08	6.48	6.82
7.100noHB_methane-Nmethylacetamide	757476	775292	-3.17	-3.17	0.05	0.04	3.28945e+06	3.40616e+06	10	10	0.4	0.41	3.061e+07	3.16949e+07	2.76	2.88
7.026noHB_benzene-dimethylcarbonate	1.51169e+06	1.52033e+06	-2.92	-2.91	0.12	0.12	1.48213e+07	1.55517e+07	10	10	0.87	0.96	1.59759e+08	1.67609e+08	6.29	6.74
7.065noHB_ethene-methylcyanate	218652	222179	-2.76	-2.76	0.12	0.12	615041	639144	8.5	8.5	0.74	0.79	2.57144e+07	2.67178e+07	8.06	8.43
7.027noHB_benzene-dimethyldiazene	952097	957535	-2.69	-2.68	0.05	0.05	2.10381e+07	1.17399e+07	10	9.5	0.77	0.75	2.57535e+08	2.69559e+08	5.08	5.41
7.051noHB_ethene-acetone	449689	453616	-2.97	-2.96	0.17	0.17	1.18885e+06	1.23076e+06	9	9	0.81	0.81	2.9922e+07	3.0972e+07	6.68	6.98
7.069noHB_ethene-Nmethyl2propanimine	1.12762e+06	1.13496e+06	-3.04	-3.03	0.07	0.08	7.37482e+06	7.69282e+06	10	10	0.6	0.66	7.36152e+07	7.67809e+07	4.55	4.83
7.106noHB_methylamine-methylazide	250667	256137	-2.82	-2.81	0.1	0.1	348486	363669	8	8	1.09	1.08	2.17076e+07	2.26495e+07	10.8	11.34
7.052noHB_ethene-acetonitrile	326306	331458	-2.9	-2.89	0.16	0.17	1.06988e+06	1.10957e+06	9	9	0.7	0.73	2.75911e+07	2.86108e+07	5.83	6.09
7.095noHB_methane-methylcyanate	638357	646053	-3.23	-3.22	0.05	0.04	2.34027e+06	2.41833e+06	10	10	0.34	0.35	2.118e+07	2.18849e+07	2.22	2.32
7.063noHB_ethene-methylamine	2.10672e+06	2.14482e+06	-3.14	-3.13	0.08	0.09	3.38615e+07	1.92609e+07	11	10.5	0.62	0.68	1.12893e+08	1.17424e+08	2.14	2.26
7.088noHB_methane-dimethylether	1.34592e+06	1.38266e+06	-3.27	-3.26	0.05	0.05	7.77109e+06	8.09291e+06	10.5	10.5	0.43	0.44	4.40919e+07	4.59165e+07	1.56	1.64
7.001noHB_1Hpyrrole-furan	4.58804e+07	4.30253e+07	-3.44	-3.41	0.19	0.21	1.64799e+09	1.73168e+09	12.5	12.5	2.12	2.04	1	1	50.51	53.06
7.087noHB_methane-dimethyldiazene	500410	515513	-3.12	-3.12	0.04	0.03	2.52594e+06	2.61835e+06	10	10	0.45	0.46	2.29385e+07	2.37772e+07	2.65	2.76
7.091noHB_methane-methanol	1.09899e+06	1.11259e+06	-3.34	-3.34	0.08	0.08	4.99269e+06	5.1542e+06	10.5	10.5	0.36	0.36	2.75406e+07	2.84303e+07	1.21	1.27
7.007noHB_ammonia-methylazide	191222	198136	-2.83	-2.82	0.08	0.09	262718	272628	8	8	0.79	0.82	1.55901e+07	1.61779e+07	9.16	9.51
07_trifluoromethanemethane	590184	590301	-3.4	-3.39	0.05	0.05	3.91181e+06	4.04932e+06	11	11	0.25	0.27	1.18493e+07	1.22651e+07	0.67	0.71
7.047noHB_dimethylamine-methylazide	448652	456982	-2.84	-2.83	0.13	0.14	1.76535e+06	1.06494e+06	9	8.5	1.04	1.16	4.69384e+07	4.91255e+07	9.31	9.83
08_trichloromethanemethane	280066	278375	-2.9	-2.89	0.17	0.17	906485	944246	9	9	0.7	0.69	2.44667e+07	2.54778e+07	3.7	3.93
7.042noHB_benzene-pyridine	953667	965322	-2.77	-2.76	0.13	0.12	4.66559e+06	4.87942e+06	9	9	1.67	1.64	1.49063e+08	1.55864e+08	12.14	12.86
7.062noHB_ethene-methylacetate	1.14738e+06	1.18483e+06	-3.18	-3.18	0.03	0.03	4.80567e+06	4.99775e+06	10	10	0.55	0.57	4.46719e+07	4.64564e+07	4	4.17
7.112noHB_phenol-methylisocyanide	913176	931997	-2.85	-2.85	0.16	0.16	3.44752e+06	3.58752e+06	9	9	1.27	1.27	1.07091e+08	1.11429e+08	9.61	10.08
7.113noHB_water-methylisocyanide	473145	488926	-3.32	-3.32	0.12	0.13	462047	478392	9	9	0.78	0.81	8.67733e+06	8.98419e+06	6.06	6.28
7.077noHB_ethyne-methylisocyanide	1.07377e+06	1.11006e+06	-3.05	-3.05	0.08	0.09	6.86516e+06	7.10853e+06	10	10	0.59	0.61	7.07443e+07	7.32518e+07	3.26	3.38
7.070noHB_ethene-Nmethylacetamide	1.6766e+06	1.72308e+06	-3.18	-3.17	0.06	0.06	1.29082e+07	1.34331e+07	10.5	10.5	0.59	0.62	7.29579e+07	7.5923e+07	3.29	3.45
7.107noHB_methylamine-phenol	706092	700105	-3.01	-3	0.14	0.15	2.83202e+06	2.95025e+06	9.5	9.5	0.79	0.88	4.43385e+07	4.61793e+07	6.4	6.81
7.016noHB_aniline-nitrosomethane	731888	738362	-2.96	-2.95	0.23	0.26	1.95036e+06	2.03476e+06	9	9	1.69	1.89	4.55641e+07	4.75266e+07	15.03	15.86
7.024noHB_benzene-aniline	1.00314e+06	1.00426e+06	-2.75	-2.74	0.19	0.18	5.19746e+06	5.44201e+06	9	9	1.69	1.65	1.66453e+08	1.74237e+08	13.78	14.67
7.101noHB_methane-phenol	471808	473267	-3.01	-3	0.16	0.15	1891939	1.96046e+06	9.5	9.5	0.65	0.68	2.93204e+07	3.03775e+07	4.39	4.6
7.040noHB_benzene-Nmethylacetamide	2.4255e+06	2.3936e+06	-2.9	-2.88	0.17	0.17	4.88937e+07	5.10427e+07	10.5	10.5	0.89	1.02	3.1758e+08	3.31498e+08	4.73	5.11
7.014noHB_aniline-methylisocyanide	766031	776230	-2.62	-2.61	0.12	0.11	1.18359e+07	1.23067e+07	9.5	9.5	0.71	0.76	2.68371e+08	2.79018e+08	6.5	6.83
7.009noHB_ammonia-nitromethane	258842	266604	-2.98	-2.97	0.09	0.1	386346	399306	8.5	8.5	0.95	0.98	1.21892e+07	1.25978e+07	10.23	10.59
7.053noHB_ethene-ammonia	2.19396e+06	2.3132e+06	-3	-3	0.06	0.07	5.88772e+07	6.11256e+07	11	11	0.37	0.4	2.13592e+08	2.21753e+08	1.02	1.05
7.003noHB_1Hpyrrole-methylisocyanide	1.83285e+06	1.83221e+06	-3.17	-3.16	0.2	0.24	7.92385e+06	8.25921e+06	10	10	1.08	1.1	7.58571e+07	7.90565e+07	5.37	5.73
7.054noHB_ethene-aniline	1.07817e+06	1.08563e+06	-2.98	-2.97	0.15	0.13	8.68222e+06	9.04772e+06	10	10	0.72	0.76	8.94472e+07	9.32026e+07	4.68	4.95
7.093noHB_methane-methylamine	1.0406e+06	1067213	-3.13	-3.13	0.05	0.05	9.2948e+06	9.67726e+06	10.5	10.5	0.35	0.37	5.40007e+07	5.62208e+07	1.89	1.98
7.073noHB_ethene-trimethylamine	3.38548e+06	3.4055e+06	-2.99	-2.98	0.14	0.16	9.24541e+07	9.67594e+07	11	11	0.57	0.59	3.34757e+08	3.50329e+08	1.73	1.89
7.057noHB_ethene-dimethyldiazene	576218	590372	-3.04	-3.03	0.09	0.09	2.12811e+06	2.22142e+06	9.5	9.5	0.85	0.92	3.1544e+07	3.29244e+07	6.22	6.54
7.061noHB_ethene-methanol	701729	716055	-3.13	-3.12	0.09	0.1	3.49735e+06	3.63839e+06	10	10	0.54	0.57	3.2321e+07	3.36222e+07	3.3	3.47
7.044noHB_benzene-water	244472	246751	-2.97	-2.96	0.14	0.14	370057	384547	8.5	8.5	0.67	0.67	1.36327e+07	1.41636e+07	6.08	6.38
7.033noHB_benzene-methylamine	4.18046e+07	4.18563e+07	-3.05	-3.04	0.06	0.07	7.31875e+08	7.6474e+08	11	11	4.08	4.2	1	1	49.35	51.56
05_fluoromethanemethane	616166	620785	-3.36	-3.36	0.06	0.06	2.5957e+06	2.65237e+06	10.5	10.5	0.29	0.29	1.34728e+07	1.37664e+07	1.04	1.07
7.021noHB_benzene-acetone	1.09181e+06	1.10367e+06	-2.84	-2.83	0.1	0.11	7.83042e+06	8.16774e+06	9.5	9.5	0.95	0.97	1.49938e+08	1.56376e+08	7.64	8.08
