# Supplementary material for: Benchmarking Swaths of Intermolecular Interaction Components with Symmetry-Adapted Perturbation Theory
Source: J Chem Theory Comput. 2023 Dec 20;20(1):30–48. doi: 10.1021/acs.jctc.3c00801 (PMC10782453; doi:10.1021/acs.jctc.3c00801)
Supplement: Supplementary file 1 — ct3c00801_si_001.zip [file ct3c00801_si_001.zip › OHN.xls]

## Sheet: OHN
Dimer	A_bm/pbe0ac	A_bm/b3lypac	B_bm/pbe0ac	B_bm/b3lypac	fit_RMSE_bm/pbe0ac	fit_RMSE_bm/b3lypac	A_mie/pbe0ac	A_mie/b3lypac	n_mie/pbe0ac	n_mie/b3lypac	fit_RMSE_mie/pbe0ac	fit_RMSE_mie/b3lypac	A_lj/pbe0ac	A_lj/b3lypac	fit_RMSE_lj/pbe0ac	fit_RMSE_lj/b3lypac
3.034OH-N_phenol-trimethylamine	5.03074e+08	4.52738e+08	-3.26	-3.23	0.1	0.09	7.27435e+08	7.61967e+08	10	10	21.71	22.05	151	151	201.9	211.41
3.021OH-N_methanol-Nmethyl2propanimine	1.32105e+07	1.26821e+07	-3.12	-3.1	0.17	0.13	4.26455e+08	4.45389e+08	11.5	11.5	0.91	1.31	1	1	159.94	167.04
3.001OH-N_aceticacid-acetonitrile	1.21539e+07	1.21698e+07	-3.21	-3.2	0.08	0.08	2.86225e+08	2.99125e+08	11.5	11.5	0.75	0.82	1	1	126.63	132.34
3.037OH-N_water-aniline	2.5507e+08	2.50928e+08	-3.83	-3.81	0.13	0.13	2.83104e+08	2.9522e+08	11	11	9.56	9.82	1	1	99.4	103.64
3.010OH-N_aceticacid-Nmethyl2propanimine	2.9927e+08	2.73411e+08	-3.27	-3.24	0.14	0.1	2.51702e+08	2.62566e+08	9.5	9.5	26.07	26.43	1	1	252.48	263.3
3.003OH-N_aceticacid-aniline	3.74518e+09	3.46466e+09	-3.69	-3.66	0.4	0.36	3.54312e+08	3.70463e+08	9.5	9.5	28.64	29.47	1	1	199.33	208.35
3.035OH-N_water-acetonitrile	808337	820604	-3.48	-3.47	0.03	0.03	844834	875111	9.5	9.5	0.62	0.62	9.89192e+06	1.02456e+07	5.26	5.5
3.039OH-N_water-dimethyldiazene	1.10852e+06	1.1079e+06	-3.04	-3.02	0.01	0.04	2.40068e+06	2.49827e+06	9	9	1.15	1.09	6.19524e+07	6.446e+07	11.52	12.17
3.045OH-N_water-trimethylamine	1.26423e+06	1.22692e+06	-3.1	-3.08	0.17	0.21	2.24733e+06	2.34858e+06	9	9	1.19	1.15	5.26478e+07	5.50032e+07	14.88	15.97
3.025OH-N_phenol-ammonia	2.49432e+08	2.42634e+08	-3.34	-3.32	0.17	0.1	1.39018e+09	1.44737e+09	11	11	12.12	12.37	1	1	151.91	158.14
3.016OH-N_methanol-dimethylamine	5.66462e+06	5.42607e+06	-3.22	-3.2	0.06	0.07	3.75786e+07	3.93171e+07	10.5	10.5	0.88	0.89	2.17122e+08	2.27136e+08	6.7	7.46
3.019OH-N_methanol-methylazide	3.12333e+07	3.05203e+07	-3.45	-3.43	0.11	0.12	2.16524e+09	2.26427e+09	13	13	0.67	0.8	1	1	84.28	88.14
3.014OH-N_methanol-ammonia	2.17362e+06	2.17618e+06	-3.19	-3.17	0.15	0.19	9.03332e+06	9.4074e+06	10	10	1.12	1.31	8.22063e+07	8.56023e+07	8.87	9.42
3.015OH-N_methanol-aniline	2.21846e+07	2.16544e+07	-3.5	-3.48	0.05	0.05	3.58926e+08	3.75161e+08	12	12	1.06	0.93	3.58926e+08	3.75161e+08	1.06	0.93
3.022OH-N_methanol-pyridine	1.11121e+08	1.06302e+08	-3.2	-3.18	0.11	0.08	1.12728e+09	2.42719e+09	11	11.5	9.2	7.48	1	1	131.9	137.98
3.002OH-N_aceticacid-ammonia	8.40406e+06	8.14938e+06	-3.26	-3.24	0.15	0.09	4.93659e+07	5.13411e+07	10.5	10.5	1.03	0.96	2.82543e+08	2.93822e+08	8.76	9.58
3.023OH-N_methanol-trimethylamine	4.45219e+06	4.2406e+06	-3.16	-3.13	0.16	0.21	3.62791e+07	2.12431e+07	10.5	10	1.45	1.49	2.07064e+08	2.16968e+08	8.54	9.46
3.008OH-N_aceticacid-methylcyanate	1.62542e+07	1.60511e+07	-3.15	-3.14	0.11	0.14	2.51268e+08	2.62602e+08	11	11	2.79	2.66	1	1	160.98	168.23
3.020OH-N_methanol-methylcyanate	6.99338e+06	6.99643e+06	-3.36	-3.34	0.39	0.38	9.92004e+07	1.03506e+08	11.5	11.5	0.36	0.5	1.80869e+08	1.88714e+08	1.64	1.83
3.032OH-N_phenol-Nmethyl2propanimine	5.57117e+08	5.09096e+08	-3.16	-3.13	0.24	0.22	4.90929e+08	5.12757e+08	9.5	9.5	23.94	24.4	1	1	206.33	215.43
3.038OH-N_water-dimethylamine	1.15476e+06	1.13185e+06	-3.14	-3.12	0.12	0.15	1.85658e+06	1.93625e+06	9	9	1.01	1.07	4.12234e+07	4.29812e+07	14.76	15.74
3.041OH-N_water-methylazide	7.44718e+06	7.39147e+06	-3.43	-3.41	0.21	0.23	8.33665e+07	8.68138e+07	11.5	11.5	0.72	0.77	1.51182e+08	1.57429e+08	1.46	1.64
3.030OH-N_phenol-methylazide	5.0133e+09	4.74097e+09	-3.72	-3.69	0.1	0.09	2.97159e+08	3.11212e+08	9.5	9.5	18.84	19.5	1	1	108.12	113.2
3.031OH-N_phenol-methylcyanate	3.98875e+06	4.02819e+06	-3.15	-3.14	0.25	0.27	3.41285e+07	3.56442e+07	10.5	10.5	0.64	0.77	1.9896e+08	2.07786e+08	6.5	6.93
3.033OH-N_phenol-pyridine	6.06466e+09	5.51078e+09	-3.25	-3.22	0.18	0.18	3.33789e+09	3.49147e+09	10	10	25.09	25.77	1	1	171.84	179.68
3.040OH-N_water-methylamine	1.15426e+06	1.14401e+06	-3.19	-3.17	0.21	0.26	1.59937e+06	1.66476e+06	9	9	1.21	1.19	3.46438e+07	3.60529e+07	13.4	14.21
3.006OH-N_aceticacid-methylamine	1.76133e+07	1.65499e+07	-3.24	-3.21	0.13	0.11	2.04693e+08	2.13356e+08	11	11	1.74	1.31	1	1	239.75	249.89
3.043OH-N_water-Nmethyl2propanimine	4.55161e+06	4.45355e+06	-3.08	-3.06	0.09	0.06	4.80098e+07	4.99834e+07	10.5	10.5	0.97	1.27	2.87564e+08	2.99356e+08	7.62	8.24
3.028OH-N_phenol-dimethyldiazene	1.72497e+08	1.67014e+08	-3.17	-3.16	0.28	0.24	1.82969e+09	1.91077e+09	11	11	11	11.2	1	1	157.39	164.34
3.018OH-N_methanol-methylamine	2.91248e+06	2.85044e+06	-3.15	-3.13	0.12	0.17	1.3574e+07	1.41747e+07	10	10	0.93	1.09	1.30628e+08	1.36389e+08	9.25	9.98
3.009OH-N_aceticacid-nitrosomethane	2.81986e+07	2.79127e+07	-3.24	-3.23	0.09	0.08	5.90138e+08	6.15808e+08	11.5	11.5	2.91	2.81	1	1	155.84	162.61
3.042OH-N_water-methylcyanate	976651	1.00078e+06	-3.41	-3.41	0.32	0.31	1.21669e+06	1.26348e+06	9.5	9.5	0.25	0.29	1.46225e+07	1.51841e+07	7.06	7.38
3.017OH-N_methanol-dimethyldiazene	3.61632e+06	3.60003e+06	-3.1	-3.08	0.14	0.1	3.63804e+07	3.7991e+07	10.5	10.5	0.96	1.2	2.14482e+08	2.2396e+08	6.74	7.25
3.029OH-N_phenol-methylamine	2.91893e+09	2.66654e+09	-3.5	-3.48	0.22	0.18	1.03113e+09	1.07625e+09	10	10	23.77	24.34	1	1	174.35	181.92
3.012OH-N_aceticacid-trimethylamine	2.04488e+07	1.89012e+07	-3.12	-3.09	0.22	0.2	3.53007e+08	3.68957e+08	11	11	2.13	1.49	1	1	269.24	281.4
3.027OH-N_phenol-dimethylamine	8.74624e+08	7.88142e+08	-3.37	-3.33	0.07	0.15	1.60051e+09	1.67357e+09	10.5	10.5	20.39	20.7	1	1	193.53	202.3
3.013OH-N_methanol-acetonitrile	2.74408e+08	2.7019e+08	-3.45	-3.43	0.11	0.12	8.91741e+08	9.29613e+08	11	11	8.14	8.37	1	1	74.87	78.03
3.044OH-N_water-pyridine	3.56546e+07	3.47563e+07	-3.16	-3.14	0.1	0.13	9.76664e+08	1.01843e+09	11.5	11.5	3.89	3.83	1	1	123.98	129.27
3.007OH-N_aceticacid-methylazide	2.97792e+07	2.89603e+07	-3.33	-3.31	0.1	0.1	1.68174e+09	9.21001e+08	12.5	12	0.95	1.2	8.80644e+08	9.21001e+08	1.39	1.2
3.036OH-N_water-ammonia	563803	571210	-3.13	-3.12	0.13	0.17	558090	579307	8.5	8.5	0.98	1.03	1.69543e+07	1.75964e+07	14.85	15.53
3.026OH-N_phenol-aniline	2.56369e+08	2.43758e+08	-3.09	-3.07	0.1	0.13	3.2991e+08	7.45054e+08	9.5	10	17.97	16.48	1	1	145.06	151.86
3.005OH-N_aceticacid-dimethyldiazene	5.71118e+07	5.46869e+07	-3.27	-3.25	0.02	0.08	2.71132e+08	2.83034e+08	10.5	10.5	10.65	10.69	1	1	187.46	195.66
3.024OH-N_phenol-acetonitrile	1.79578e+10	1.72332e+10	-3.45	-3.44	0.08	0.1	4.64188e+08	4.84028e+08	9	9	19.81	20.5	1	1	97.12	101.24
3.004OH-N_aceticacid-dimethylamine	5.18459e+07	4.73531e+07	-3.28	-3.24	0.22	0.17	1.8278e+09	1.90815e+09	12	12	1.54	0.97	1.8278e+09	1.90815e+09	1.54	0.97
3.011OH-N_aceticacid-pyridine	4.81728e+08	4.4754e+08	-3.16	-3.14	0.19	0.26	2.12878e+09	2.22245e+09	10.5	10.5	21.5	21.83	1	1	231.57	241.7
