# Supplementary material for: Benchmarking Swaths of Intermolecular Interaction Components with Symmetry-Adapted Perturbation Theory
Source: J Chem Theory Comput. 2023 Dec 20;20(1):30–48. doi: 10.1021/acs.jctc.3c00801 (PMC10782453; doi:10.1021/acs.jctc.3c00801)
Supplement: Supplementary file 1 — ct3c00801_si_001.zip [file ct3c00801_si_001.zip › OHO.xls]

## Sheet: OHO
Dimer	A_bm/pbe0ac	A_bm/b3lypac	B_bm/pbe0ac	B_bm/b3lypac	fit_RMSE_bm/pbe0ac	fit_RMSE_bm/b3lypac	A_mie/pbe0ac	A_mie/b3lypac	n_mie/pbe0ac	n_mie/b3lypac	fit_RMSE_mie/pbe0ac	fit_RMSE_mie/b3lypac	A_lj/pbe0ac	A_lj/b3lypac	fit_RMSE_lj/pbe0ac	fit_RMSE_lj/b3lypac
1.013OH-O_aceticacid-Nmethylacetamide	2.04877e+08	1.97179e+08	-3.21	-3.19	0.08	0.14	9.35883e+08	9.79114e+08	10.5	10.5	16.4	16.74	1	1	204.89	214.32
1.029OH-O_methanol-water	4.0364e+06	4.08226e+06	-3.52	-3.51	0.08	0.11	1.8331e+07	1.91195e+07	11	11	0.91	1.03	5.49081e+07	5.7268e+07	3.56	3.81
1.020OH-O_methanol-dimethylether	5.4461e+06	5.33037e+06	-3.46	-3.44	0.07	0.09	2.99093e+07	3.14066e+07	11	11	0.78	0.98	9.21716e+07	9.67784e+07	3.82	4.27
1.032OH-O_phenol-acetone	5.02194e+08	4.86016e+08	-3.42	-3.4	0.31	0.28	8.45647e+08	8.85165e+08	10.5	10.5	15.22	15.68	1	1	145.66	152.44
1.047OH-O_water-acetone	1.09309e+07	1.10342e+07	-3.43	-3.42	0.13	0.11	1.22867e+08	1.28079e+08	11.5	11.5	0.5	0.53	2.23615e+08	2.33097e+08	1.58	1.76
1.014OH-O_aceticacid-water	5.12245e+06	5.01529e+06	-3.35	-3.33	0.27	0.23	1.28198e+07	1.33515e+07	10	10	1.16	0.95	1.13581e+08	1.18278e+08	11.31	12.19
1.058OH-O_water-water	790956	809363	-3.45	-3.45	0.14	0.16	537684	558692	9	9	1.01	1.03	9.26515e+06	9626461	8.96	9.36
1.021OH-O_methanol-dimethylperoxide	2.45826e+06	2.46814e+06	-3.38	-3.37	0.07	0.06	5.69952e+06	5.97316e+06	10	10	0.85	0.8	4.93281e+07	5.16909e+07	6.09	6.54
1.043OH-O_phenol-water	1.0156e+09	1.00144e+09	-3.8	-3.79	0.11	0.08	8.33649e+08	8.70139e+08	11	11	12.46	12.87	1	1	105.06	109.64
1.054OH-O_water-nitromethane	3.61206e+06	3.69411e+06	-3.36	-3.35	0.04	0.04	1.5748e+07	1.63803e+07	10.5	10.5	0.7	0.7	8.58186e+07	8.92616e+07	4.26	4.49
1.004OH-O_aceticacid-dimethylcarbonate	1.40578e+07	1.37076e+07	-3.24	-3.22	0.03	0.08	2.97567e+08	3.11758e+08	11.5	11.5	1.24	1.62	5.51911e+08	5.78213e+08	3.52	4.07
1.042OH-O_phenol-phenol	1.2642e+09	1.21647e+09	-3.34	-3.32	0.18	0.17	8.52282e+08	8.94843e+08	10	10	15.52	16.08	1	1	109.79	115.24
1.011OH-O_aceticacid-nitromethane	2.03601e+07	2.0396e+07	-3.44	-3.42	0.03	0.05	4.07869e+08	4.26531e+08	12	12	0.73	0.81	4.07869e+08	4.26531e+08	0.73	0.81
1.025OH-O_methanol-nitromethane	2.84143e+07	2.87305e+07	-3.36	-3.35	0.04	0.04	7.411e+08	7.74289e+08	12	12	1.8	1.8	7.411e+08	7.74289e+08	1.8	1.8
1.016OH-O_methanol-acetamide	3.67308e+07	3.64659e+07	-3.46	-3.45	0.12	0.09	3.53777e+08	3.70076e+08	11.5	11.5	3.91	3.91	1	1	126.68	132.51
1.019OH-O_methanol-dimethylcarbonate	5.9781e+08	5.84488e+08	-3.6	-3.59	0.11	0.1	2.16442e+09	2.26529e+09	11.5	11.5	9.9	10.2	1	1	101.93	106.67
1.001OH-O_aceticacid-acetaldehyde	1.14344e+08	1.1247e+08	-3.34	-3.33	0.2	0.26	3.81309e+08	3.98154e+08	10.5	10.5	13.59	13.91	1	1	177.95	185.79
1.017OH-O_methanol-aceticacid	7.74351e+07	7.74746e+07	-3.52	-3.51	0.12	0.12	5.51512e+08	5.76613e+08	11.5	11.5	5.81	5.95	1	1	107.01	111.87
1.005OH-O_aceticacid-dimethylether	1.45314e+07	1.40098e+07	-3.32	-3.29	0.21	0.26	2.36386e+08	1.35021e+08	11.5	11	1.44	1.71	4.33234e+08	4.5378e+08	3.77	4.41
1.041OH-O_phenol-Nmethylacetamide	8.44561e+08	8.14682e+08	-3.41	-3.4	0.34	0.32	5.98553e+08	6.25826e+08	10	10	18.99	19.58	1	1	159.65	166.9
1.007OH-O_aceticacid-furan	8.302e+08	7.93018e+08	-3.61	-3.59	0.11	0.12	6.39634e+08	6.72635e+08	10.5	10.5	15.19	15.7	1	1	116.21	122.17
1.040OH-O_phenol-nitrosomethane	8.45495e+07	8.67057e+07	-3.44	-3.43	0.36	0.34	3.92975e+08	4.11416e+08	11	11	6.95	7.22	1	1	100.35	105.05
1.060OH-Ox2_phenol-aceticacid	8.98022e+08	8.3201e+08	-3.24	-3.22	0.24	0.34	2.53365e+09	2.64987e+09	10.5	10.5	23.66	24.15	1	1	225.23	235.5
1.037OH-O_phenol-methanol	8.23561e+08	7.90106e+08	-3.76	-3.74	0.22	0.2	1.78029e+09	1.86491e+09	11.5	11.5	12.18	12.51	1	1	126.7	132.7
1.033OH-O_phenol-dimethylcarbonate	1.10592e+07	1.08413e+07	-3.24	-3.22	0.26	0.28	2.32926e+08	2.44576e+08	11.5	11.5	0.65	0.92	4.32572e+08	4.54194e+08	2.48	2.88
1.003OH-O_aceticacid-acetone	1.74615e+08	1.70093e+08	-3.29	-3.27	0.05	0.08	2.62427e+09	2.74592e+09	11.5	11.5	10.2	10.36	1	1	173.51	181.54
1.024OH-O_methanol-methylacetate	2.20262e+08	2.2136e+08	-3.67	-3.66	0.25	0.24	1.58201e+09	6.52018e+09	12	13	6.58	4.12	1.58201e+09	1.65225e+09	6.58	6.77
1.002OH-O_aceticacid-acetamide	1.16657e+08	1.1137e+08	-3.23	-3.21	0.33	0.41	6.11833e+08	6.39704e+08	10.5	10.5	18.7	18.82	1	1	312.28	326.47
1.006OH-O_aceticacid-dimethylperoxide	4.53318e+08	4.32576e+08	-3.69	-3.67	0.13	0.16	1.44186e+09	1.51104e+09	11.5	11.5	12.14	12.39	1	1	145.47	152.42
1.030OH-O_phenol-acetaldehyde	2.23735e+08	2.21862e+08	-3.56	-3.55	0.29	0.26	3.0212e+08	3.1622e+08	10.5	10.5	12.24	12.64	1	1	129.42	135.44
1.018OH-O_methanol-acetone	1.10449e+08	1.09275e+08	-3.51	-3.5	0.17	0.15	5.93521e+09	6.20863e+09	13	13	2.39	2.34	1	1	115.06	120.36
1.022OH-O_methanol-furan	8.04217e+06	7.90595e+06	-3.57	-3.55	0.15	0.16	1.01577e+08	1.06934e+08	12	12	0.68	0.8	1.01577e+08	1.06934e+08	0.68	0.8
1.056OH-O_water-Nmethylacetamide	1.58538e+07	1.6165e+07	-3.52	-3.51	0.16	0.14	2.41612e+08	2.51415e+08	12	12	0.59	0.68	2.41612e+08	2.51415e+08	0.59	0.68
1.034OH-O_phenol-dimethylether	4.82688e+09	4.44687e+09	-3.83	-3.8	0.33	0.3	1.09541e+09	1.15056e+09	10.5	10.5	19.37	19.98	1	1	135.64	142.42
1.053OH-O_water-methylacetate	1.60844e+07	1.64338e+07	-3.52	-3.52	0.1	0.1	2.41733e+08	2.51366e+08	12	12	0.47	0.48	2.41733e+08	2.51366e+08	0.47	0.48
1.039OH-O_phenol-nitromethane	2.15844e+08	2.11577e+08	-3.43	-3.42	0.26	0.27	2.04657e+08	2.14116e+08	10	10	12.96	13.37	1	1	116.77	122.15
1.048OH-O_water-dimethylcarbonate	6.2401e+07	6.22459e+07	-3.52	-3.51	0.11	0.11	8.8489e+08	9.22056e+08	12	12	3.73	3.77	8.8489e+08	9.22056e+08	3.73	3.77
1.028OH-O_methanol-phenol	1.51324e+08	1.50293e+08	-3.56	-3.55	0.13	0.13	8.22587e+08	8.62737e+08	11.5	11.5	6.55	6.75	1	1	86.28	90.48
1.052OH-O_water-methanol	2.57894e+06	2.58417e+06	-3.52	-3.51	0.07	0.08	3.97399e+06	4.14493e+06	10	10	1.06	1.01	3.20174e+07	3.33912e+07	5.92	6.32
31_trifluorometOHwat	1.71113e+07	1.67087e+07	-3.7	-3.68	0.12	0.14	1.41181e+08	1.46719e+08	12	12	0.81	0.99	1.41181e+08	1.46719e+08	0.81	0.99
1.026OH-O_methanol-nitrosomethane	1.36769e+07	1.3932e+07	-3.38	-3.38	0.16	0.14	3.30022e+08	3.4516e+08	12	12	0.32	0.36	3.30022e+08	3.4516e+08	0.32	0.36
1.023OH-O_methanol-methanol	1.58955e+07	1.56707e+07	-3.61	-3.59	0.09	0.11	1.75486e+08	1.83703e+08	12	12	0.65	0.71	1.75486e+08	1.83703e+08	0.65	0.71
1.049OH-O_water-dimethylether	2.93778e+06	2.92007e+06	-3.46	-3.44	0.13	0.15	9.28106e+06	5.68002e+06	10.5	10	1.06	1.25	4.60992e+07	4.82155e+07	5.96	6.42
1.035OH-O_phenol-dimethylperoxide	2.14236e+08	2.08952e+08	-3.42	-3.4	0.18	0.16	9.16215e+08	9.61749e+08	11	11	10.8	11.1	1	1	129.57	135.99
1.012OH-O_aceticacid-nitrosomethane	3.12098e+07	3.12655e+07	-3.28	-3.27	0.03	0.03	5.70614e+08	5.97361e+08	11.5	11.5	3.53	3.54	1	1	127.75	133.74
1.038OH-O_phenol-methylacetate	1.43597e+09	1.40448e+09	-3.47	-3.46	0.34	0.31	3.02481e+08	3.1635e+08	9.5	9.5	18.9	19.58	1	1	129.12	135.01
1.057OH-O_water-phenol	3.61554e+08	3.62426e+08	-3.7	-3.69	0.1	0.1	4.98101e+08	2.55988e+08	11	10.5	8.69	10.09	1	1	79.4	82.91
1.027OH-O_methanol-Nmethylacetamide	2.64617e+08	2.62406e+08	-3.73	-3.72	0.33	0.31	7.96489e+08	8.32082e+08	11.5	11.5	9.14	9.39	1	1	120.4	125.77
1.055OH-O_water-nitrosomethane	1.34028e+06	1.38086e+06	-3.33	-3.33	0.06	0.07	2.09764e+06	2.18478e+06	9.5	9.5	0.91	0.93	2.87815e+07	2.99759e+07	6.59	6.9
1.050OH-O_water-dimethylperoxide	1.66765e+06	1.68645e+06	-3.44	-3.43	0.05	0.06	3.21273e+06	3.35438e+06	10	10	0.74	0.84	2.51719e+07	2.62795e+07	6.64	7.05
1.015OH-O_methanol-acetaldehyde	2.8837e+07	2.88981e+07	-3.6	-3.59	0.14	0.13	3.32501e+08	3.47689e+08	12	12	1.69	1.64	3.32501e+08	3.47689e+08	1.69	1.64
1.045OH-O_water-acetamide	9.57885e+06	9.63259e+06	-3.48	-3.47	0.09	0.11	8.95551e+07	9.33181e+07	11.5	11.5	0.94	1.11	1.60103e+08	1.66827e+08	2.57	2.83
1.008OH-O_aceticacid-methanol	3.51433e+07	3.34127e+07	-3.42	-3.39	0.45	0.4	7.46678e+08	7.80064e+08	12	12	0.41	0.78	7.46678e+08	7.80064e+08	0.41	0.78
1.051OH-O_water-furan	4.77017e+07	4.7e+07	-3.67	-3.65	0.12	0.13	5.46232e+09	5.7232e+09	14	14	0.81	0.94	1	1	60.17	63.05
1.010OH-O_aceticacid-methylcyanate	4.44802e+08	4.42895e+08	-3.7	-3.69	0.11	0.13	1.2878e+09	1.35196e+09	11.5	11.5	10.21	10.58	1	1	104.61	109.81
1.059OH-Ox2_aceticacid-aceticacid	1.02023e+08	9.62797e+07	-3.25	-3.22	0.14	0.25	1.04132e+09	1.08802e+09	11	11	15.17	14.84	1	1	378.57	395.51
1.044OH-O_water-acetaldehyde	2.17585e+06	2.21381e+06	-3.49	-3.48	0.12	0.1	3.63207e+06	3.78293e+06	10	10	0.55	0.6	2.84687e+07	2.96494e+07	6.93	7.31
32_trichlorometOHwat	2.88374e+07	2.76118e+07	-3.63	-3.6	0.1	0.14	3.01127e+08	3.13821e+08	12	12	1.12	0.96	3.01127e+08	3.13821e+08	1.12	0.96
1.031OH-O_phenol-acetamide	1.64759e+09	1.51354e+09	-3.46	-3.43	0.24	0.17	4.0645e+08	4.25156e+08	9.5	9.5	26.37	27.06	1	1	197.63	206.66
1.036OH-O_phenol-furan	5.95734e+08	5.6026e+08	-3.5	-3.47	0.08	0.08	2.87582e+09	3.03083e+09	11.5	11.5	9.09	9.33	1	1	86.94	91.6
1.009OH-O_aceticacid-methylacetate	2.6843e+08	2.6109e+08	-3.27	-3.25	0.11	0.12	9.18331e+08	9.6117e+08	10.5	10.5	15.9	16.33	1	1	173.01	181.06
1.046OH-O_water-aceticacid	8.0666e+06	8.20422e+06	-3.46	-3.45	0.13	0.12	8.11659e+07	8.4536e+07	11.5	11.5	0.75	0.86	1.45454e+08	1.51492e+08	2.22	2.39
