# Supplementary material for: Benchmarking Swaths of Intermolecular Interaction Components with Symmetry-Adapted Perturbation Theory
Source: J Chem Theory Comput. 2023 Dec 20;20(1):30–48. doi: 10.1021/acs.jctc.3c00801 (PMC10782453; doi:10.1021/acs.jctc.3c00801)
Supplement: Supplementary file 1 — ct3c00801_si_001.zip [file ct3c00801_si_001.zip › Pnictogen_bonds.xls]

## Sheet: Pnictogen_bonds
Dimer	A_bm/pbe0ac	A_bm/b3lypac	B_bm/pbe0ac	B_bm/b3lypac	fit_RMSE_bm/pbe0ac	fit_RMSE_bm/b3lypac	A_mie/pbe0ac	A_mie/b3lypac	n_mie/pbe0ac	n_mie/b3lypac	fit_RMSE_mie/pbe0ac	fit_RMSE_mie/b3lypac	A_lj/pbe0ac	A_lj/b3lypac	fit_RMSE_lj/pbe0ac	fit_RMSE_lj/b3lypac
6.1.10_trimethylamine-perfluorodimethylcyanophosphine	4.49556e+06	4.26602e+06	-2.88	-2.85	0.55	0.64	5.09846e+07	2.91994e+07	10	9.5	4.17	3.76	5.46409e+08	5.67631e+08	24.07	26.09
7.2.04_acetone-fluoroarsine	2.5265e+07	2.41964e+07	-3.2	-3.18	0.57	0.7	1.20044e+09	1.23353e+09	12	12	1.98	2.25	1.20044e+09	1.23353e+09	1.98	2.25
6.1.01_perfluorodimethylcyanophosphine-acetonitrile	2.07248e+07	2.00364e+07	-2.78	-2.76	0.31	0.35	5.85998e+08	6.07603e+08	10.5	10.5	6.24	6.25	1	1	92.6	96
7.1.03_acetonitrile-fluorobromocyanoarsine	3.42867e+07	32710641	-3.02	-3	0.62	0.71	1.63553e+09	1.6957e+09	11.5	11.5	4.92	4.65	1	1	180.39	187.01
6.2.09_furan-fluorophosphine	6.28824e+07	6.0187e+07	-3.23	-3.21	0.58	0.63	3.18093e+08	3.27294e+08	10.5	10.5	11.38	11.43	1	1	120.8	124.27
6.2.07_furan-bisdifluorophosphanylthioether	8.66732e+08	8.11396e+08	-3.24	-3.21	0.25	0.28	3.99412e+08	4.17096e+08	9.5	9.5	19.27	19.82	1	1	95.64	99.82
7.2.01_acetone-perfluorodimethylcyanoarsine	1.44692e+07	1.39006e+07	-2.9	-2.88	0.3	0.37	2.86271e+08	2.96259e+08	10.5	10.5	5.89	5.69	1	1	161.86	167.49
6.1.07_pyrazine-fluorobromocyanophosphine	1.55649e+08	1.38671e+08	-2.79	-2.76	1.33	1.47	7.86488e+08	8.14222e+08	9.5	9.5	35.71	35.56	1	1	306.42	317.07
7.1.09_pyrazine-fluoroarsine	2.67237e+07	2.45498e+07	-2.89	-2.86	1.33	1.45	5.31425e+08	2.74458e+08	10.5	10	10.27	13.96	1	1	238.93	245.63
7.2.17_pyridineNoxide-bisdifluoroarsanylthioether	2.51528e+08	2.23485e+08	-3	-2.97	1.76	1.85	1.28016e+09	1.31823e+09	10	10	44.31	43.69	1	1	445.85	458.92
6.2.03_acetone-fluorobromocyanophosphine	5.3634e+07	4.99245e+07	-2.89	-2.86	0.79	0.92	2.33501e+08	2.41781e+08	9.5	9.5	22.11	22.14	1	1	217.28	224.91
7.2.19_fluoroarsine-pyridineNoxide	5.10063e+08	4.62895e+08	-3.6	-3.57	0.46	0.56	5.98545e+08	6.14603e+08	10.5	10.5	29.61	29.55	1	1	248.41	254.97
7.2.09_furan-fluoroarsine	3.53007e+07	3.42225e+07	-3.23	-3.22	0.55	0.61	2.85982e+09	2.94725e+09	12.5	12.5	1.69	1.7	1	1	118.5	122.12
7.2.02_acetone-bisdifluoroarsanylthioether	1.20987e+08	1.1292e+08	-2.89	-2.87	0.93	1.08	4.2359e+08	4.39066e+08	9.5	9.5	27.33	27.61	1	1	223.26	231.33
6.1.08_pyrazine-fluorophosphine	3.78854e+07	3.46983e+07	-2.84	-2.81	1.58	1.73	8.94968e+08	9.18918e+08	10.5	10.5	13.21	12.58	1	1	272.54	279.79
6.2.11_perfluorodimethylcyanophosphine-nitromethane	1.11667e+07	1.0988e+07	-2.96	-2.94	0.02	0.03	1337312518	1.39567e+09	12	12	1.02	1.2	1337312518	1.39567e+09	1.02	1.2
7.2.20_tricyanoarsine-pyridineNoxide	6.55771e+07	5.95175e+07	-3.08	-3.05	1.36	1.44	4.92122e+09	5.06586e+09	12	12	4.06	4.3	4.92122e+09	5.06586e+09	4.06	4.3
6.2.18_fluorophosphine-pyridineNoxide	6.52991e+08	5.91091e+08	-3.51	-3.48	0.63	0.74	9.35411e+08	9.5947e+08	10.5	10.5	32.54	32.46	1	1	270.92	277.78
6.1.05_pyrazine-perfluorodimethylcyanophosphine	3.34993e+07	3.04939e+07	-2.79	-2.76	0.53	0.62	9.32991e+08	9.68788e+08	10.5	10.5	11.37	10.81	1	1	226.65	235.3
7.2.05_acetone-tricyanoarsine	8.9605e+06	8.40822e+06	-2.88	-2.85	0.92	1.06	1.9624e+08	2.02352e+08	10.5	10.5	2.97	3.16	1	1	244.94	252.57
6.2.12_nitromethane-bisdifluorophosphanylthioether	9.45876e+07	9.27536e+07	-3.01	-2.99	0.49	0.53	1.94669e+09	2.02658e+09	11	11	10.33	10.53	1	1	115.04	119.74
7.2.07_furan-bisdifluoroarsanylthioether	1.19864e+09	1.12556e+09	-3.23	-3.2	0.35	0.4	2.71487e+09	2.82861e+09	10.5	10.5	19.86	20.36	1	1	117.88	122.77
6.1.09_pyrazine-tricyanophosphine	3.34973e+07	3.0391e+07	-2.81	-2.78	1.37	1.5	3.691e+09	3.81268e+09	11.5	11.5	3.86	3.74	1	1	303.97	313.98
6.1.04_acetonitrile-tricyanophosphine	1.0061e+07	9.59758e+06	-3.02	-2.99	0.62	0.69	2.52694e+08	2.61192e+08	11	11	2.25	2.45	1	1	177.68	183.65
6.2.08_furan-fluorobromocyanophosphine	2.16134e+08	2.01089e+08	-3.09	-3.06	0.44	0.5	6.24552e+08	6.50308e+08	10	10	18.56	18.88	1	1	130.4	135.72
6.2.10_furan-tricyanophosphine	3.83907e+07	3.55426e+07	-3.15	-3.12	0.41	0.47	5.56693e+08	5.77418e+08	11	11	7.98	7.71	1	1	151.29	156.89
7.1.13_trimethylamine-fluorobromocyanoarsine	4.90422e+06	4.46986e+06	-2.69	-2.65	2.38	2.54	5.87211e+07	3.29486e+07	9.5	9	7.02	7.04	1	1	463.96	478.8
6.2.17_fluorobromocyanophosphine-pyridineNoxide	3.08638e+08	2.71859e+08	-3.03	-3	2.36	2.48	6.41138e+08	6.59856e+08	9.5	9.5	53.5	53.03	1	1	456.81	469.91
7.1.05_acetonitrile-tricyanoarsine	7.14879e+06	6.83129e+06	-2.99	-2.97	0.69	0.77	1.03314e+08	1.06716e+08	10.5	10.5	2.53	2.54	1	1	183.55	189.6
7.2.16_perfluorodimethylcyanoarsine-pyridineNoxide	7.29295e+07	6.70524e+07	-3	-2.97	0.52	0.61	1.83441e+09	1.89434e+09	11	11	14.22	13.62	1	1	282.26	291.43
6.1.11_trimethylamine-bisdifluorophosphanylthioether	4.15463e+07	3.65481e+07	-2.78	-2.74	2.02	2.21	6.3155e+08	6.52756e+08	10	10	22.29	20.75	1	1	437.5	452.08
6.1.14_trimethylamine-tricyanophosphine	1.99933e+06	1.85209e+06	-2.71	-2.68	2.04	2.21	6.56608e+06	6.77446e+06	8.5	8.5	5.95	6.95	3.08601e+08	3.18178e+08	63.48	67.67
7.1.06_pyrazine-perfluorodimethylcyanoarsine	2.59994e+07	2.36597e+07	-2.81	-2.77	0.66	0.76	3.49981e+08	3.62631e+08	10	10	13.65	13.13	1	1	226.91	235.05
6.2.15_nitromethane-tricyanophosphine	2.08987e+07	1.97053e+07	-3.29	-3.26	0.25	0.3	7.07704e+08	7.33182e+08	12	12	1.69	2.04	7.07704e+08	7.33182e+08	1.69	2.04
6.1.03_acetonitrile-fluorophosphine	8.8182e+07	8.48771e+07	-3.09	-3.07	0.89	0.97	1.6356e+08	1.66998e+08	9.5	9.5	19.59	19.72	1	1	150.39	153.52
7.1.15_trimethylamine-tricyanoarsine	1.60828e+06	1.50042e+06	-2.75	-2.71	1.75	1.88	4.7636e+06	2.86097e+06	8.5	8	6.26	7.11	2.02849e+08	2.09162e+08	60.77	64.61
6.2.02_acetone-bisdifluorophosphanylthioether	1.45307e+08	1.38398e+08	-2.95	-2.93	0.49	0.59	3.69058e+08	3.83603e+08	9.5	9.5	22.03	22.48	1	1	157.35	163.49
7.2.15_nitromethane-tricyanoarsine	7.61681e+06	7.30838e+06	-3.09	-3.06	0.51	0.57	1.46309e+08	8.23205e+07	11	10.5	2.56	2.62	4.94553e+08	5.12333e+08	7.98	8.79
6.1.13_trimethylamine-fluorophosphine	1.64849e+06	1.5272e+06	-2.7	-2.67	2.68	2.87	5.57972e+06	3.30399e+06	8.5	8	7.23	7.65	2.50616e+08	2.56688e+08	62.88	66.39
7.1.01_acetonitrile-perfluorodimethylcyanoarsine	1.28717e+07	1.23112e+07	-2.74	-2.72	0.3	0.37	4.52515e+08	4.66996e+08	10.5	10.5	5.04	4.9	1	1	117.67	121.42
6.2.16_pyridineNoxide-bisdifluorophosphanylthioether	2.48393e+08	2.22423e+08	-3.03	-3	1.42	1.53	5.08872e+08	5.25532e+08	9.5	9.5	42.24	42.19	1	1	336.08	346.91
7.2.18_fluorobromocyanoarsine-pyridineNoxide	2.57368e+08	2.27455e+08	-3.09	-3.06	1.97	2.06	4.75152e+08	4.89096e+08	9.5	9.5	53.31	52.76	1	1	473.71	487.38
6.2.19_pyridineNoxide-tricyanophosphine	5.51666e+07	5.00433e+07	-3	-2.96	1.96	2.06	7.46234e+08	7.67966e+08	10.5	10.5	19	17.85	1	1	421.16	433.35
6.2.14_nitromethane-fluorophosphine	2.38566e+07	2.31419e+07	-3.2	-3.19	0.38	0.44	5.74604e+08	590086374	11.5	11.5	3.28	3.15	1	1	137.82	141.53
6.2.01_acetone-perfluorodimethylcyanophosphine	1.87565e+07	1.81069e+07	-2.89	-2.88	0.34	0.41	3.64637e+08	3.78754e+08	10.5	10.5	7.01	6.94	1	1	135.62	140.85
6.2.06_furan-perfluorodimethylcyanophosphine	1.84699e+07	1.7883e+07	-3.07	-3.05	0.14	0.16	2.77014e+09	2.89536e+09	12.5	12.5	1.35	1.61	1	1	94.7	98.98
7.2.13_nitromethane-fluorobromocyanoarsine	4.34757e+07	4.1461e+07	-3.12	-3.1	0.49	0.56	6.93654e+08	7.2058e+08	11	11	9.07	8.95	1	1	164.75	171.12
7.1.04_acetonitrile-fluoroarsine	4.95054e+07	4.77947e+07	-3.07	-3.06	0.93	1.03	1.85378e+09	1.89585e+09	11.5	11.5	6.6	6.52	1	1	143.57	146.82
7.2.12_nitromethane-bisdifluoroarsanylthioether	1.0002e+08	9.7423e+07	-2.96	-2.95	0.77	0.85	2.56098e+09	2.66071e+09	11	11	12.96	13.14	1	1	164.26	170.64
6.2.05_acetone-tricyanophosphine	9.63061e+06	9.01182e+06	-2.85	-2.82	1.11	1.24	2.34031e+08	2.41349e+08	10.5	10.5	3.29	3.28	1	1	244.12	251.75
7.2.06_furan-perfluorodimethylcyanoarsine	2.85536e+07	2.71942e+07	-3.06	-3.04	0.19	0.23	5.70473e+08	5.92987e+08	11	11	6.01	5.91	1	1	111.79	116.18
7.2.03_acetone-fluorobromocyanoarsine	3.59478e+07	3.33378e+07	-2.89	-2.86	1.1	1.26	1.43651e+09	1.48578e+09	11	11	8.31	7.75	1	1	254.86	263.58
7.1.12_trimethylamine-bisdifluoroarsanylthioether	6.06618e+07	5.34425e+07	-2.85	-2.81	1.7	1.85	2.76708e+09	2.85793e+09	11	11	13.04	11.33	1	1	449.21	463.9
7.1.14_trimethylamine-fluoroarsine	1.27841e+06	1.19785e+06	-2.79	-2.76	1.94	2.1	1.92178e+06	1.97393e+06	8	8	6.55	6.02	124355816	1.27636e+08	55.53	58.58
7.1.08_pyrazine-fluorobromocyanoarsine	8.21512e+07	7.29671e+07	-2.77	-2.74	1.17	1.29	2.32418e+09	2.40431e+09	10.5	10.5	20.26	19.49	1	1	305.29	315.72
7.1.10_pyrazine-tricyanoarsine	2.4148e+07	2.19441e+07	-2.8	-2.77	1.21	1.33	1.37953e+09	1.42536e+09	11	11	5.2	4.51	1	1	275.22	284.35
7.1.11_trimethylamine-perfluorodimethylcyanoarsine	3.64822e+06	3.46665e+06	-2.9	-2.87	0.68	0.76	2.1547e+07	2.23389e+07	9.5	9.5	3.31	3.53	3.88389e+08	4.02513e+08	27.13	29.19
6.2.04_acetone-fluorophosphine	4.01722e+07	3.83908e+07	-3.15	-3.13	0.53	0.62	5.92651e+08	6.08415e+08	11	11	8.47	8.3	1	1	178.58	183.31
7.1.02_acetonitrile-bisdifluoroarsanylthioether	1.84111e+07	1.80677e+07	-2.96	-2.95	0.51	0.54	2.18318e+09	2.2702e+09	12	12	1.67	1.79	2.18318e+09	2.2702e+09	1.67	1.79
7.2.11_nitromethane-perfluorodimethylcyanoarsine	9.98558e+06	9.71411e+06	-3.05	-3.03	0.25	0.29	4.27441e+08	4.4355e+08	11.5	11.5	1.39	1.57	1	1	115.09	119.43
7.2.14_nitromethane-fluoroarsine	2.2272e+07	2.19451e+07	-3.27	-3.26	0.4	0.45	1.52995e+09	1.57366e+09	12.5	12.5	1.66	1.84	1	1	111.03	114.21
7.2.10_furan-tricyanoarsine	1.04635e+07	9.90552e+06	-3.06	-3.04	0.48	0.55	2.2235e+08	2.30655e+08	11	11	2.13	2.07	1	1	156.45	162.29
7.2.08_furan-fluorobromocyanoarsine	1.13116e+08	1.05862e+08	-3.07	-3.05	0.44	0.51	2.01553e+08	2.09682e+08	9.5	9.5	20	20.32	1	1	142.65	148.34
7.1.07_pyrazine-bisdifluoroarsanylthioether	7.68677e+08	6.70474e+08	-2.88	-2.84	1.19	1.32	3.20081e+08	3.31787e+08	8.5	8.5	50.2	50.76	1	1	269.45	279.07
6.1.12_trimethylamine-fluorobromocyanophosphine	6.63658e+06	5.9765e+06	-2.63	-2.59	2.71	2.88	9.70999e+07	1.00087e+08	9.5	9.5	6.34	7.17	1	1	513.92	529.73
6.2.13_nitromethane-fluorobromocyanophosphine	6.39945e+07	6.10915e+07	-3.14	-3.12	0.45	0.51	3.66879e+09	2.29436e+08	12	10	5.41	15.95	3.66879e+09	1	5.41	150.52
6.1.06_pyrazine-bisdifluorophosphanylthioether	6.95118e+08	6.13899e+08	-2.86	-2.83	1.25	1.39	3.03779e+08	3.1554e+08	8.5	8.5	44.75	45.42	1	1	236.42	245.37
6.1.02_acetonitrile-fluorobromocyanophosphine	6.44928e+07	6.167e+07	-3.07	-3.05	0.57	0.63	1.21019e+09	1.25641e+09	11	11	11.01	10.99	1	1	160.95	167.06
