# Supplementary material for: Benchmarking Swaths of Intermolecular Interaction Components with Symmetry-Adapted Perturbation Theory
Source: J Chem Theory Comput. 2023 Dec 20;20(1):30–48. doi: 10.1021/acs.jctc.3c00801 (PMC10782453; doi:10.1021/acs.jctc.3c00801)
Supplement: Supplementary file 2 — ct3c00801_si_002.zip [file ct3c00801_si_002.zip]

Archive with 2,450 entries (2,450 files):
- 02.003_NHk-O__ammonium--dimethylether_080.xyz
- 02.003_NHk-O__ammonium--dimethylether_085.xyz
- 02.003_NHk-O__ammonium--dimethylether_090.xyz
- 02.003_NHk-O__ammonium--dimethylether_095.xyz
- 02.003_NHk-O__ammonium--dimethylether_100.xyz
- 02.003_NHk-O__ammonium--dimethylether_105.xyz
- 02.003_NHk-O__ammonium--dimethylether_110.xyz
- 02.003_NHk-O__ammonium--dimethylether_125.xyz
- 02.003_NHk-O__ammonium--dimethylether_150.xyz
- 02.003_NHk-O__ammonium--dimethylether_200.xyz
- 02.009_NHk-O__trimethylammonium--acetaldehyde_080.xyz
- 02.009_NHk-O__trimethylammonium--acetaldehyde_085.xyz
- 02.009_NHk-O__trimethylammonium--acetaldehyde_090.xyz
- 02.009_NHk-O__trimethylammonium--acetaldehyde_095.xyz
- 02.009_NHk-O__trimethylammonium--acetaldehyde_100.xyz
- 02.009_NHk-O__trimethylammonium--acetaldehyde_105.xyz
- 02.009_NHk-O__trimethylammonium--acetaldehyde_110.xyz
- 02.009_NHk-O__trimethylammonium--acetaldehyde_125.xyz
- 02.009_NHk-O__trimethylammonium--acetaldehyde_150.xyz
- 02.009_NHk-O__trimethylammonium--acetaldehyde_200.xyz
- 02.015_NHk-O__guanidinium--nitromethane_080.xyz
- 02.015_NHk-O__guanidinium--nitromethane_085.xyz
- 02.015_NHk-O__guanidinium--nitromethane_090.xyz
- 02.015_NHk-O__guanidinium--nitromethane_095.xyz
- 02.015_NHk-O__guanidinium--nitromethane_100.xyz
- 02.015_NHk-O__guanidinium--nitromethane_105.xyz
- 02.015_NHk-O__guanidinium--nitromethane_110.xyz
- 02.015_NHk-O__guanidinium--nitromethane_125.xyz
- 02.015_NHk-O__guanidinium--nitromethane_150.xyz
- 02.015_NHk-O__guanidinium--nitromethane_200.xyz
- 03.001_NHk-N__ammonium--methylazide_080.xyz
- 03.001_NHk-N__ammonium--methylazide_085.xyz
- 03.001_NHk-N__ammonium--methylazide_090.xyz
- 03.001_NHk-N__ammonium--methylazide_095.xyz
- 03.001_NHk-N__ammonium--methylazide_100.xyz
- 03.001_NHk-N__ammonium--methylazide_105.xyz
- 03.001_NHk-N__ammonium--methylazide_110.xyz
- 03.001_NHk-N__ammonium--methylazide_125.xyz
- 03.001_NHk-N__ammonium--methylazide_150.xyz
- 03.001_NHk-N__ammonium--methylazide_200.xyz
- 03.004_NHk-N__guanidinium--dimethyldiazene_080.xyz
- 03.004_NHk-N__guanidinium--dimethyldiazene_085.xyz
- 03.004_NHk-N__guanidinium--dimethyldiazene_090.xyz
- 03.004_NHk-N__guanidinium--dimethyldiazene_095.xyz
- 03.004_NHk-N__guanidinium--dimethyldiazene_100.xyz
- 03.004_NHk-N__guanidinium--dimethyldiazene_105.xyz
- 03.004_NHk-N__guanidinium--dimethyldiazene_110.xyz
- 03.004_NHk-N__guanidinium--dimethyldiazene_125.xyz
- 03.004_NHk-N__guanidinium--dimethyldiazene_150.xyz
- 03.004_NHk-N__guanidinium--dimethyldiazene_200.xyz
- 03.006_NHk-N__imidazolium--aniline_080.xyz
- 03.006_NHk-N__imidazolium--aniline_085.xyz
- 03.006_NHk-N__imidazolium--aniline_090.xyz
- 03.006_NHk-N__imidazolium--aniline_095.xyz
- 03.006_NHk-N__imidazolium--aniline_100.xyz
- 03.006_NHk-N__imidazolium--aniline_105.xyz
- 03.006_NHk-N__imidazolium--aniline_110.xyz
- 03.006_NHk-N__imidazolium--aniline_125.xyz
- 03.006_NHk-N__imidazolium--aniline_150.xyz
- 03.006_NHk-N__imidazolium--aniline_200.xyz
- 03.012_NHk-N__trimethylammonium--methylazide_080.xyz
- 03.012_NHk-N__trimethylammonium--methylazide_085.xyz
- 03.012_NHk-N__trimethylammonium--methylazide_090.xyz
- 03.012_NHk-N__trimethylammonium--methylazide_095.xyz
- 03.012_NHk-N__trimethylammonium--methylazide_100.xyz
- 03.012_NHk-N__trimethylammonium--methylazide_105.xyz
- 03.012_NHk-N__trimethylammonium--methylazide_110.xyz
- 03.012_NHk-N__trimethylammonium--methylazide_125.xyz
- 03.012_NHk-N__trimethylammonium--methylazide_150.xyz
- 03.012_NHk-N__trimethylammonium--methylazide_200.xyz
- 04.002_NHk-C__imidazolium--methylisocyanide_080.xyz
- 04.002_NHk-C__imidazolium--methylisocyanide_085.xyz
- 04.002_NHk-C__imidazolium--methylisocyanide_090.xyz
- 04.002_NHk-C__imidazolium--methylisocyanide_095.xyz
- 04.002_NHk-C__imidazolium--methylisocyanide_100.xyz
- 04.002_NHk-C__imidazolium--methylisocyanide_105.xyz
- 04.002_NHk-C__imidazolium--methylisocyanide_110.xyz
- 04.002_NHk-C__imidazolium--methylisocyanide_125.xyz
- 04.002_NHk-C__imidazolium--methylisocyanide_150.xyz
- 04.002_NHk-C__imidazolium--methylisocyanide_200.xyz
- 05.002_OH-Oa__aceticacid--benzoate_080.xyz
- 05.002_OH-Oa__aceticacid--benzoate_085.xyz
- 05.002_OH-Oa__aceticacid--benzoate_090.xyz
- 05.002_OH-Oa__aceticacid--benzoate_095.xyz
- 05.002_OH-Oa__aceticacid--benzoate_100.xyz
- 05.002_OH-Oa__aceticacid--benzoate_105.xyz
- 05.002_OH-Oa__aceticacid--benzoate_110.xyz
- 05.002_OH-Oa__aceticacid--benzoate_125.xyz
- 05.002_OH-Oa__aceticacid--benzoate_150.xyz
- 05.002_OH-Oa__aceticacid--benzoate_200.xyz
- 05.012_OH-Oa__water--hydroxide_080.xyz
- 05.012_OH-Oa__water--hydroxide_085.xyz
- 05.012_OH-Oa__water--hydroxide_090.xyz
- 05.012_OH-Oa__water--hydroxide_095.xyz
- 05.012_OH-Oa__water--hydroxide_100.xyz
- 05.012_OH-Oa__water--hydroxide_105.xyz
- 05.012_OH-Oa__water--hydroxide_110.xyz
- 05.012_OH-Oa__water--hydroxide_125.xyz
- 05.012_OH-Oa__water--hydroxide_150.xyz
- 05.012_OH-Oa__water--hydroxide_200.xyz
- 05.015_OH-Oa__water--benzoate_080.xyz
- 05.015_OH-Oa__water--benzoate_085.xyz
- 05.015_OH-Oa__water--benzoate_090.xyz
- 05.015_OH-Oa__water--benzoate_095.xyz
- 05.015_OH-Oa__water--benzoate_100.xyz
- 05.015_OH-Oa__water--benzoate_105.xyz
- 05.015_OH-Oa__water--benzoate_110.xyz
- 05.015_OH-Oa__water--benzoate_125.xyz
- 05.015_OH-Oa__water--benzoate_150.xyz
- 05.015_OH-Oa__water--benzoate_200.xyz
- 06.002_OH-Na__phenol--cyanide_080.xyz
- 06.002_OH-Na__phenol--cyanide_085.xyz
- 06.002_OH-Na__phenol--cyanide_090.xyz
- 06.002_OH-Na__phenol--cyanide_095.xyz
- 06.002_OH-Na__phenol--cyanide_100.xyz
- 06.002_OH-Na__phenol--cyanide_105.xyz
- 06.002_OH-Na__phenol--cyanide_110.xyz
- 06.002_OH-Na__phenol--cyanide_125.xyz
- 06.002_OH-Na__phenol--cyanide_150.xyz
- 06.002_OH-Na__phenol--cyanide_200.xyz
- 08.005_NH-Oa__1Hpyrrole--nitrite_080.xyz
- 08.005_NH-Oa__1Hpyrrole--nitrite_085.xyz
- 08.005_NH-Oa__1Hpyrrole--nitrite_090.xyz
- 08.005_NH-Oa__1Hpyrrole--nitrite_095.xyz
- 08.005_NH-Oa__1Hpyrrole--nitrite_100.xyz
- 08.005_NH-Oa__1Hpyrrole--nitrite_105.xyz
- 08.005_NH-Oa__1Hpyrrole--nitrite_110.xyz
- 08.005_NH-Oa__1Hpyrrole--nitrite_125.xyz
- 08.005_NH-Oa__1Hpyrrole--nitrite_150.xyz
- 08.005_NH-Oa__1Hpyrrole--nitrite_200.xyz
- 08.008_NH-Oa__aniline--benzoate_080.xyz
- 08.008_NH-Oa__aniline--benzoate_085.xyz
- 08.008_NH-Oa__aniline--benzoate_090.xyz
- 08.008_NH-Oa__aniline--benzoate_095.xyz
- 08.008_NH-Oa__aniline--benzoate_100.xyz
- 08.008_NH-Oa__aniline--benzoate_105.xyz
- 08.008_NH-Oa__aniline--benzoate_110.xyz
- 08.008_NH-Oa__aniline--benzoate_125.xyz
- 08.008_NH-Oa__aniline--benzoate_150.xyz
- 08.008_NH-Oa__aniline--benzoate_200.xyz
- 09.001_NH-Na__1Hpyrrole--cyanide_080.xyz
- 09.001_NH-Na__1Hpyrrole--cyanide_085.xyz
- 09.001_NH-Na__1Hpyrrole--cyanide_090.xyz
- 09.001_NH-Na__1Hpyrrole--cyanide_095.xyz
- 09.001_NH-Na__1Hpyrrole--cyanide_100.xyz
- 09.001_NH-Na__1Hpyrrole--cyanide_105.xyz
- 09.001_NH-Na__1Hpyrrole--cyanide_110.xyz
- 09.001_NH-Na__1Hpyrrole--cyanide_125.xyz
- 09.001_NH-Na__1Hpyrrole--cyanide_150.xyz
- 09.001_NH-Na__1Hpyrrole--cyanide_200.xyz
- 1.002_OH-O__aceticacid--acetamide_080.xyz
- 1.002_OH-O__aceticacid--acetamide_085.xyz
- 1.002_OH-O__aceticacid--acetamide_090.xyz
- 1.002_OH-O__aceticacid--acetamide_095.xyz
- 1.002_OH-O__aceticacid--acetamide_100.xyz
- 1.002_OH-O__aceticacid--acetamide_105.xyz
- 1.002_OH-O__aceticacid--acetamide_110.xyz
- 1.002_OH-O__aceticacid--acetamide_125.xyz
- 1.002_OH-O__aceticacid--acetamide_150.xyz
- 1.002_OH-O__aceticacid--acetamide_200.xyz
- 1.004_OH-O__aceticacid--dimethylcarbonate_080.xyz
- 1.004_OH-O__aceticacid--dimethylcarbonate_085.xyz
- 1.004_OH-O__aceticacid--dimethylcarbonate_090.xyz
- 1.004_OH-O__aceticacid--dimethylcarbonate_095.xyz
- 1.004_OH-O__aceticacid--dimethylcarbonate_100.xyz
- 1.004_OH-O__aceticacid--dimethylcarbonate_105.xyz
- 1.004_OH-O__aceticacid--dimethylcarbonate_110.xyz
- 1.004_OH-O__aceticacid--dimethylcarbonate_125.xyz
- 1.004_OH-O__aceticacid--dimethylcarbonate_150.xyz
- 1.004_OH-O__aceticacid--dimethylcarbonate_200.xyz
- 1.014_OH-O__aceticacid--water_080.xyz
- 1.014_OH-O__aceticacid--water_085.xyz
- 1.014_OH-O__aceticacid--water_090.xyz
- 1.014_OH-O__aceticacid--water_095.xyz
- 1.014_OH-O__aceticacid--water_100.xyz
- 1.014_OH-O__aceticacid--water_105.xyz
- 1.014_OH-O__aceticacid--water_110.xyz
- 1.014_OH-O__aceticacid--water_125.xyz
- 1.014_OH-O__aceticacid--water_150.xyz
- 1.014_OH-O__aceticacid--water_200.xyz
- 1.03_0.80_phosphine--pyridine.xyz
- 1.03_0.85_phosphine--pyridine.xyz
- 1.03_0.90_phosphine--pyridine.xyz
- 1.03_0.95_phosphine--pyridine.xyz
- 1.03_1.00_phosphine--pyridine.xyz
- 1.03_1.05_phosphine--pyridine.xyz
- 1.03_1.10_phosphine--pyridine.xyz
- 1.03_1.25_phosphine--pyridine.xyz
- 1.03_1.50_phosphine--pyridine.xyz
- 1.03_2.00_phosphine--pyridine.xyz
- 1.033_OH-O__phenol--dimethylcarbonate_080.xyz
- 1.033_OH-O__phenol--dimethylcarbonate_085.xyz
- 1.033_OH-O__phenol--dimethylcarbonate_090.xyz
- 1.033_OH-O__phenol--dimethylcarbonate_095.xyz
- 1.033_OH-O__phenol--dimethylcarbonate_100.xyz
- 1.033_OH-O__phenol--dimethylcarbonate_105.xyz
- 1.033_OH-O__phenol--dimethylcarbonate_110.xyz
- 1.033_OH-O__phenol--dimethylcarbonate_125.xyz
- 1.033_OH-O__phenol--dimethylcarbonate_150.xyz
- 1.033_OH-O__phenol--dimethylcarbonate_200.xyz
- 1.041_OH-O__phenol--Nmethylacetamide_080.xyz
- 1.041_OH-O__phenol--Nmethylacetamide_085.xyz
- 1.041_OH-O__phenol--Nmethylacetamide_090.xyz
- 1.041_OH-O__phenol--Nmethylacetamide_095.xyz
- 1.041_OH-O__phenol--Nmethylacetamide_100.xyz
- 1.041_OH-O__phenol--Nmethylacetamide_105.xyz
- 1.041_OH-O__phenol--Nmethylacetamide_110.xyz
- 1.041_OH-O__phenol--Nmethylacetamide_125.xyz
- 1.041_OH-O__phenol--Nmethylacetamide_150.xyz
- 1.041_OH-O__phenol--Nmethylacetamide_200.xyz
- 1.048_OH-O__water--dimethylcarbonate_080.xyz
- 1.048_OH-O__water--dimethylcarbonate_085.xyz
- 1.048_OH-O__water--dimethylcarbonate_090.xyz
- 1.048_OH-O__water--dimethylcarbonate_095.xyz
- 1.048_OH-O__water--dimethylcarbonate_100.xyz
- 1.048_OH-O__water--dimethylcarbonate_105.xyz
- 1.048_OH-O__water--dimethylcarbonate_110.xyz
- 1.048_OH-O__water--dimethylcarbonate_125.xyz
- 1.048_OH-O__water--dimethylcarbonate_150.xyz
- 1.048_OH-O__water--dimethylcarbonate_200.xyz
- 1.050_OH-O__water--dimethylperoxide_080.xyz
- 1.050_OH-O__water--dimethylperoxide_085.xyz
- 1.050_OH-O__water--dimethylperoxide_090.xyz
- 1.050_OH-O__water--dimethylperoxide_095.xyz
- 1.050_OH-O__water--dimethylperoxide_100.xyz
- 1.050_OH-O__water--dimethylperoxide_105.xyz
- 1.050_OH-O__water--dimethylperoxide_110.xyz
- 1.050_OH-O__water--dimethylperoxide_125.xyz
- 1.050_OH-O__water--dimethylperoxide_150.xyz
- 1.050_OH-O__water--dimethylperoxide_200.xyz
- 1.054_OH-O__water--nitromethane_080.xyz
- 1.054_OH-O__water--nitromethane_085.xyz
- 1.054_OH-O__water--nitromethane_090.xyz
- 1.054_OH-O__water--nitromethane_095.xyz
- 1.054_OH-O__water--nitromethane_100.xyz
- 1.054_OH-O__water--nitromethane_105.xyz
- 1.054_OH-O__water--nitromethane_110.xyz
- 1.054_OH-O__water--nitromethane_125.xyz
- 1.054_OH-O__water--nitromethane_150.xyz
- 1.054_OH-O__water--nitromethane_200.xyz
- 1.057_OH-O__water--phenol_080.xyz
- 1.057_OH-O__water--phenol_085.xyz
- 1.057_OH-O__water--phenol_090.xyz
- 1.057_OH-O__water--phenol_095.xyz
- 1.057_OH-O__water--phenol_100.xyz
- 1.057_OH-O__water--phenol_105.xyz
- 1.057_OH-O__water--phenol_110.xyz
- 1.057_OH-O__water--phenol_125.xyz
- 1.057_OH-O__water--phenol_150.xyz
- 1.057_OH-O__water--phenol_200.xyz
- 1.06.08_cyclopentadiene--23dimethylbutane_080.xyz
- 1.06.08_cyclopentadiene--23dimethylbutane_085.xyz
- 1.06.08_cyclopentadiene--23dimethylbutane_090.xyz
- 1.06.08_cyclopentadiene--23dimethylbutane_095.xyz
- 1.06.08_cyclopentadiene--23dimethylbutane_100.xyz
- 1.06.08_cyclopentadiene--23dimethylbutane_105.xyz
- 1.06.08_cyclopentadiene--23dimethylbutane_110.xyz
- 1.06.08_cyclopentadiene--23dimethylbutane_125.xyz
- 1.06.08_cyclopentadiene--23dimethylbutane_150.xyz
- 1.06.08_cyclopentadiene--23dimethylbutane_200.xyz
- 1.060_OH-Ox2__phenol--aceticacid_080.xyz
- 1.060_OH-Ox2__phenol--aceticacid_085.xyz
- 1.060_OH-Ox2__phenol--aceticacid_090.xyz
- 1.060_OH-Ox2__phenol--aceticacid_095.xyz
- 1.060_OH-Ox2__phenol--aceticacid_100.xyz
- 1.060_OH-Ox2__phenol--aceticacid_105.xyz
- 1.060_OH-Ox2__phenol--aceticacid_110.xyz
- 1.060_OH-Ox2__phenol--aceticacid_125.xyz
- 1.060_OH-Ox2__phenol--aceticacid_150.xyz
- 1.060_OH-Ox2__phenol--aceticacid_200.xyz
- 1.06.52_neopentane--neopentane_080.xyz
- 1.06.52_neopentane--neopentane_085.xyz
- 1.06.52_neopentane--neopentane_090.xyz
- 1.06.52_neopentane--neopentane_095.xyz
- 1.06.52_neopentane--neopentane_100.xyz
- 1.06.52_neopentane--neopentane_105.xyz
- 1.06.52_neopentane--neopentane_110.xyz
- 1.06.52_neopentane--neopentane_125.xyz
- 1.06.52_neopentane--neopentane_150.xyz
- 1.06.52_neopentane--neopentane_200.xyz
- 1.06.58_propyne--neohexane_080.xyz
- 1.06.58_propyne--neohexane_085.xyz
- 1.06.58_propyne--neohexane_090.xyz
- 1.06.58_propyne--neohexane_095.xyz
- 1.06.58_propyne--neohexane_100.xyz
- 1.06.58_propyne--neohexane_105.xyz
- 1.06.58_propyne--neohexane_110.xyz
- 1.06.58_propyne--neohexane_125.xyz
- 1.06.58_propyne--neohexane_150.xyz
- 1.06.58_propyne--neohexane_200.xyz
- 1.07_0.80_methanethiol--pyridine.xyz
- 1.07_0.85_methanethiol--pyridine.xyz
- 1.07_0.90_methanethiol--pyridine.xyz
- 1.07_0.95_methanethiol--pyridine.xyz
- 1.07_1.00_methanethiol--pyridine.xyz
- 1.07_1.05_methanethiol--pyridine.xyz
- 1.07_1.10_methanethiol--pyridine.xyz
- 1.07_1.25_methanethiol--pyridine.xyz
- 1.07_1.50_methanethiol--pyridine.xyz
- 1.07.16_hydrazine--hexane_080.xyz
[truncated: 2,150 more entries]
