# Supplementary material for: Benchmarking Swaths of Intermolecular Interaction Components with Symmetry-Adapted Perturbation Theory
Source: J Chem Theory Comput. 2023 Dec 20;20(1):30–48. doi: 10.1021/acs.jctc.3c00801 (PMC10782453; doi:10.1021/acs.jctc.3c00801)
Supplement: Supplementary file 2 — ct3c00801_si_002.zip [file ct3c00801_si_002.zip › 02.003_NHk-O__ammonium--dimethylether_080.xyz]

14
charge=1 charge_a=1 charge_b=0 selection_a=1-5 selection_b=6-14 scaling=0.8
  N    2.231143973   0.276883603   0.009597670
  H    1.142933021   0.144899817   0.004738936
  H    2.624771614  -0.011497764  -0.884633725
  H    2.650232365  -0.282448762   0.750712995
  H    2.466361632   1.255068860   0.169281120
  H   -0.401568148   2.010946193   0.001731284
  H   -1.596538047   1.048238887  -0.895601424
  H   -1.601933068   1.045081798   0.888871131
  H    0.119451474  -2.041906103  -0.006062211
  H   -1.281721061  -1.409482082  -0.898855838
  H   -1.285020484  -1.414353385   0.885527938
  C   -0.975637562   1.088473072  -0.001407641
  O   -0.043848968  -0.003016753  -0.000590494
  C   -0.669384803  -1.294608386  -0.005212436
