# Supplementary material for: Benchmarking Swaths of Intermolecular Interaction Components with Symmetry-Adapted Perturbation Theory
Source: J Chem Theory Comput. 2023 Dec 20;20(1):30–48. doi: 10.1021/acs.jctc.3c00801 (PMC10782453; doi:10.1021/acs.jctc.3c00801)
Supplement: Supplementary file 2 — ct3c00801_si_002.zip [file ct3c00801_si_002.zip › 02.003_NHk-O__ammonium--dimethylether_085.xyz]

14
charge=1 charge_a=1 charge_b=0 selection_a=1-5 selection_b=6-14 scaling=0.85
  N    2.231143973   0.276883603   0.009597670
  H    1.142933021   0.144899817   0.004738936
  H    2.624771614  -0.011497764  -0.884633725
  H    2.650232365  -0.282448762   0.750712995
  H    2.466361632   1.255068860   0.169281120
  H   -0.475742022   2.001701408   0.001398195
  H   -1.670711921   1.038994102  -0.895934513
  H   -1.676106942   1.035837013   0.888538042
  H    0.045277600  -2.051150888  -0.006395300
  H   -1.355894935  -1.418726867  -0.899188927
  H   -1.359194358  -1.423598170   0.885194849
  C   -1.049811436   1.079228287  -0.001740730
  O   -0.118022842  -0.012261538  -0.000923583
  C   -0.743558677  -1.303853171  -0.005545525
