# Supplementary material for: Benchmarking Swaths of Intermolecular Interaction Components with Symmetry-Adapted Perturbation Theory
Source: J Chem Theory Comput. 2023 Dec 20;20(1):30–48. doi: 10.1021/acs.jctc.3c00801 (PMC10782453; doi:10.1021/acs.jctc.3c00801)
Supplement: Supplementary file 2 — ct3c00801_si_002.zip [file ct3c00801_si_002.zip › 02.003_NHk-O__ammonium--dimethylether_090.xyz]

14
charge=1 charge_a=1 charge_b=0 selection_a=1-5 selection_b=6-14 scaling=0.9
  N    2.231143973   0.276883603   0.009597670
  H    1.142933021   0.144899817   0.004738936
  H    2.624771614  -0.011497764  -0.884633725
  H    2.650232365  -0.282448762   0.750712995
  H    2.466361632   1.255068860   0.169281120
  H   -0.549915896   1.992456622   0.001065106
  H   -1.744885795   1.029749316  -0.896267602
  H   -1.750280816   1.026592227   0.888204953
  H   -0.028896274  -2.060395674  -0.006728389
  H   -1.430068809  -1.427971653  -0.899522016
  H   -1.433368232  -1.432842956   0.884861760
  C   -1.123985310   1.069983501  -0.002073819
  O   -0.192196716  -0.021506324  -0.001256672
  C   -0.817732551  -1.313097957  -0.005878614
