# Supplementary material for: Benchmarking Swaths of Intermolecular Interaction Components with Symmetry-Adapted Perturbation Theory
Source: J Chem Theory Comput. 2023 Dec 20;20(1):30–48. doi: 10.1021/acs.jctc.3c00801 (PMC10782453; doi:10.1021/acs.jctc.3c00801)
Supplement: Supplementary file 2 — ct3c00801_si_002.zip [file ct3c00801_si_002.zip › 02.003_NHk-O__ammonium--dimethylether_095.xyz]

14
charge=1 charge_a=1 charge_b=0 selection_a=1-5 selection_b=6-14 scaling=0.95
  N    2.231143973   0.276883603   0.009597670
  H    1.142933021   0.144899817   0.004738936
  H    2.624771614  -0.011497764  -0.884633725
  H    2.650232365  -0.282448762   0.750712995
  H    2.466361632   1.255068860   0.169281120
  H   -0.624089771   1.983211837   0.000732016
  H   -1.819059670   1.020504531  -0.896600692
  H   -1.824454691   1.017347442   0.887871863
  H   -0.103070149  -2.069640459  -0.007061479
  H   -1.504242684  -1.437216438  -0.899855106
  H   -1.507542107  -1.442087741   0.884528670
  C   -1.198159185   1.060738716  -0.002406909
  O   -0.266370591  -0.030751109  -0.001589762
  C   -0.891906426  -1.322342742  -0.006211704
