# Supplementary material for: Benchmarking Swaths of Intermolecular Interaction Components with Symmetry-Adapted Perturbation Theory
Source: J Chem Theory Comput. 2023 Dec 20;20(1):30–48. doi: 10.1021/acs.jctc.3c00801 (PMC10782453; doi:10.1021/acs.jctc.3c00801)
Supplement: Supplementary file 2 — ct3c00801_si_002.zip [file ct3c00801_si_002.zip › 02.003_NHk-O__ammonium--dimethylether_100.xyz]

14
charge=1 charge_a=1 charge_b=0 selection_a=1-5 selection_b=6-14 scaling=1.0
  N    2.231143973   0.276883603   0.009597670
  H    1.142933021   0.144899817   0.004738936
  H    2.624771614  -0.011497764  -0.884633725
  H    2.650232365  -0.282448762   0.750712995
  H    2.466361632   1.255068860   0.169281120
  H   -0.698263645   1.973967051   0.000398927
  H   -1.893233544   1.011259745  -0.896933781
  H   -1.898628565   1.008102656   0.887538774
  H   -0.177244023  -2.078885245  -0.007394568
  H   -1.578416558  -1.446461224  -0.900188195
  H   -1.581715981  -1.451332527   0.884195581
  C   -1.272333059   1.051493930  -0.002739998
  O   -0.340544465  -0.039995895  -0.001922851
  C   -0.966080300  -1.331587528  -0.006544793
