# Supplementary material for: Benchmarking Swaths of Intermolecular Interaction Components with Symmetry-Adapted Perturbation Theory
Source: J Chem Theory Comput. 2023 Dec 20;20(1):30–48. doi: 10.1021/acs.jctc.3c00801 (PMC10782453; doi:10.1021/acs.jctc.3c00801)
Supplement: Supplementary file 2 — ct3c00801_si_002.zip [file ct3c00801_si_002.zip › 02.003_NHk-O__ammonium--dimethylether_105.xyz]

14
charge=1 charge_a=1 charge_b=0 selection_a=1-5 selection_b=6-14 scaling=1.05
  N    2.231143973   0.276883603   0.009597670
  H    1.142933021   0.144899817   0.004738936
  H    2.624771614  -0.011497764  -0.884633725
  H    2.650232365  -0.282448762   0.750712995
  H    2.466361632   1.255068860   0.169281120
  H   -0.772437519   1.964722265   0.000065838
  H   -1.967407418   1.002014959  -0.897266870
  H   -1.972802439   0.998857870   0.887205685
  H   -0.251417897  -2.088130031  -0.007727657
  H   -1.652590432  -1.455706010  -0.900521284
  H   -1.655889855  -1.460577313   0.883862492
  C   -1.346506933   1.042249144  -0.003073087
  O   -0.414718339  -0.049240681  -0.002255940
  C   -1.040254174  -1.340832314  -0.006877882
