# Supplementary material for: Benchmarking Swaths of Intermolecular Interaction Components with Symmetry-Adapted Perturbation Theory
Source: J Chem Theory Comput. 2023 Dec 20;20(1):30–48. doi: 10.1021/acs.jctc.3c00801 (PMC10782453; doi:10.1021/acs.jctc.3c00801)
Supplement: Supplementary file 2 — ct3c00801_si_002.zip [file ct3c00801_si_002.zip › 02.003_NHk-O__ammonium--dimethylether_110.xyz]

14
charge=1 charge_a=1 charge_b=0 selection_a=1-5 selection_b=6-14 scaling=1.1
  N    2.231143973   0.276883603   0.009597670
  H    1.142933021   0.144899817   0.004738936
  H    2.624771614  -0.011497764  -0.884633725
  H    2.650232365  -0.282448762   0.750712995
  H    2.466361632   1.255068860   0.169281120
  H   -0.846611394   1.955477480  -0.000267252
  H   -2.041581293   0.992770174  -0.897599960
  H   -2.046976314   0.989613085   0.886872595
  H   -0.325591772  -2.097374816  -0.008060747
  H   -1.726764307  -1.464950795  -0.900854374
  H   -1.730063730  -1.469822098   0.883529402
  C   -1.420680808   1.033004359  -0.003406177
  O   -0.488892214  -0.058485466  -0.002589030
  C   -1.114428049  -1.350077099  -0.007210972
