# Supplementary material for: Benchmarking Swaths of Intermolecular Interaction Components with Symmetry-Adapted Perturbation Theory
Source: J Chem Theory Comput. 2023 Dec 20;20(1):30–48. doi: 10.1021/acs.jctc.3c00801 (PMC10782453; doi:10.1021/acs.jctc.3c00801)
Supplement: Supplementary file 2 — ct3c00801_si_002.zip [file ct3c00801_si_002.zip › 02.003_NHk-O__ammonium--dimethylether_125.xyz]

14
charge=1 charge_a=1 charge_b=0 selection_a=1-5 selection_b=6-14 scaling=1.25
  N    2.231143973   0.276883603   0.009597670
  H    1.142933021   0.144899817   0.004738936
  H    2.624771614  -0.011497764  -0.884633725
  H    2.650232365  -0.282448762   0.750712995
  H    2.466361632   1.255068860   0.169281120
  H   -1.069133016   1.927743123  -0.001266520
  H   -2.264102916   0.965035817  -0.898599228
  H   -2.269497936   0.961878728   0.885873327
  H   -0.548113394  -2.125109173  -0.009060015
  H   -1.949285930  -1.492685152  -0.901853642
  H   -1.952585352  -1.497556455   0.882530134
  C   -1.643202430   1.005270002  -0.004405445
  O   -0.711413836  -0.086219823  -0.003588298
  C   -1.336949672  -1.377811456  -0.008210240
