# Supplementary material for: Benchmarking Swaths of Intermolecular Interaction Components with Symmetry-Adapted Perturbation Theory
Source: J Chem Theory Comput. 2023 Dec 20;20(1):30–48. doi: 10.1021/acs.jctc.3c00801 (PMC10782453; doi:10.1021/acs.jctc.3c00801)
Supplement: Supplementary file 2 — ct3c00801_si_002.zip [file ct3c00801_si_002.zip › 02.003_NHk-O__ammonium--dimethylether_150.xyz]

14
charge=1 charge_a=1 charge_b=0 selection_a=1-5 selection_b=6-14 scaling=1.5
  N    2.231143973   0.276883603   0.009597670
  H    1.142933021   0.144899817   0.004738936
  H    2.624771614  -0.011497764  -0.884633725
  H    2.650232365  -0.282448762   0.750712995
  H    2.466361632   1.255068860   0.169281120
  H   -1.440002388   1.881519195  -0.002931966
  H   -2.634972287   0.918811889  -0.900264674
  H   -2.640367308   0.915654800   0.884207880
  H   -0.918982766  -2.171333101  -0.010725462
  H   -2.320155301  -1.538909080  -0.903519088
  H   -2.323454724  -1.543780383   0.880864688
  C   -2.014071802   0.959046074  -0.006070892
  O   -1.082283208  -0.132443751  -0.005253744
  C   -1.707819043  -1.424035384  -0.009875686
