# Supplementary material for: Benchmarking Swaths of Intermolecular Interaction Components with Symmetry-Adapted Perturbation Theory
Source: J Chem Theory Comput. 2023 Dec 20;20(1):30–48. doi: 10.1021/acs.jctc.3c00801 (PMC10782453; doi:10.1021/acs.jctc.3c00801)
Supplement: Supplementary file 2 — ct3c00801_si_002.zip [file ct3c00801_si_002.zip › 02.003_NHk-O__ammonium--dimethylether_200.xyz]

14
charge=1 charge_a=1 charge_b=0 selection_a=1-5 selection_b=6-14 scaling=2.0
  N    2.231143973   0.276883603   0.009597670
  H    1.142933021   0.144899817   0.004738936
  H    2.624771614  -0.011497764  -0.884633725
  H    2.650232365  -0.282448762   0.750712995
  H    2.466361632   1.255068860   0.169281120
  H   -2.181741131   1.789071339  -0.006262860
  H   -3.376711030   0.826364033  -0.903595568
  H   -3.382106051   0.823206944   0.880876987
  H   -1.660721509  -2.263780957  -0.014056355
  H   -3.061894044  -1.631356936  -0.906849982
  H   -3.065193467  -1.636228239   0.877533794
  C   -2.755810545   0.866598218  -0.009401785
  O   -1.824021951  -0.224891607  -0.008584638
  C   -2.449557786  -1.516483240  -0.013206580
