# Supplementary material for: Benchmarking Swaths of Intermolecular Interaction Components with Symmetry-Adapted Perturbation Theory
Source: J Chem Theory Comput. 2023 Dec 20;20(1):30–48. doi: 10.1021/acs.jctc.3c00801 (PMC10782453; doi:10.1021/acs.jctc.3c00801)
Supplement: Supplementary file 2 — ct3c00801_si_002.zip [file ct3c00801_si_002.zip › 02.009_NHk-O__trimethylammonium--acetaldehyde_110.xyz]

21
charge=1 charge_a=1 charge_b=0 selection_a=1-14 selection_b=15-21 scaling=1.1
  C    0.407297876  -1.425689419  -1.753134350
  N   -0.251668943  -0.125950459  -1.430213993
  H   -0.225609415  -0.027559403  -0.395900908
  C    0.511053642   1.028749891  -1.989441119
  C   -1.678694242  -0.107233108  -1.862284186
  H    1.419772037  -1.409135164  -1.363565032
  H    0.421491694  -1.557399109  -2.831192226
  H   -0.153709233  -2.229354843  -1.287146478
  H    1.521714963   1.002077583  -1.595737578
  H    0.022984323   1.950512778  -1.689613309
  H    0.527544094   0.951063172  -3.072701771
  H   -2.200848934  -0.933521956  -1.390440692
  H   -1.723563199  -0.209369062  -2.942707432
  H   -2.126127939   0.834507077  -1.560685042
  H    0.633826940  -0.481003306   4.420236119
  H    0.714095313   1.252927211   4.253632246
  H    1.922441148   0.238851080   3.407543312
  H   -1.116757210   0.320423160   2.790833800
  C    0.884523892   0.316558486   3.716048583
  C   -0.040983687   0.248323998   2.560337136
  O    0.316390941   0.120473595   1.403920548
