# Supplementary material for: Benchmarking Swaths of Intermolecular Interaction Components with Symmetry-Adapted Perturbation Theory
Source: J Chem Theory Comput. 2023 Dec 20;20(1):30–48. doi: 10.1021/acs.jctc.3c00801 (PMC10782453; doi:10.1021/acs.jctc.3c00801)
Supplement: Supplementary file 2 — ct3c00801_si_002.zip [file ct3c00801_si_002.zip › 02.009_NHk-O__trimethylammonium--acetaldehyde_150.xyz]

21
charge=1 charge_a=1 charge_b=0 selection_a=1-14 selection_b=15-21 scaling=1.5
  C    0.407297876  -1.425689419  -1.753134350
  N   -0.251668943  -0.125950459  -1.430213993
  H   -0.225609415  -0.027559403  -0.395900908
  C    0.511053642   1.028749891  -1.989441119
  C   -1.678694242  -0.107233108  -1.862284186
  H    1.419772037  -1.409135164  -1.363565032
  H    0.421491694  -1.557399109  -2.831192226
  H   -0.153709233  -2.229354843  -1.287146478
  H    1.521714963   1.002077583  -1.595737578
  H    0.022984323   1.950512778  -1.689613309
  H    0.527544094   0.951063172  -3.072701771
  H   -2.200848934  -0.933521956  -1.390440692
  H   -1.723563199  -0.209369062  -2.942707432
  H   -2.126127939   0.834507077  -1.560685042
  H    0.830917978  -0.427173124   5.074716649
  H    0.911186351   1.306757392   4.908112776
  H    2.119532186   0.292681262   4.062023842
  H   -0.919666172   0.374253342   3.445314330
  C    1.081614930   0.370388668   4.370529113
  C    0.156107351   0.302154180   3.214817666
  O    0.513481979   0.174303776   2.058401078
