# Supplementary material for: Benchmarking Swaths of Intermolecular Interaction Components with Symmetry-Adapted Perturbation Theory
Source: J Chem Theory Comput. 2023 Dec 20;20(1):30–48. doi: 10.1021/acs.jctc.3c00801 (PMC10782453; doi:10.1021/acs.jctc.3c00801)
Supplement: Supplementary file 2 — ct3c00801_si_002.zip [file ct3c00801_si_002.zip › 02.015_NHk-O__guanidinium--nitromethane_110.xyz]

17
charge=1 charge_a=1 charge_b=0 selection_a=1-10 selection_b=11-17 scaling=1.1
  N   -1.786111923   0.590129888  -0.040811353
  C   -2.024921712  -0.696799479  -0.263887590
  N   -1.011810548  -1.552973326  -0.323514093
  N   -3.278468515  -1.128148630  -0.427291735
  H   -0.837002790   0.928377147   0.083905788
  H   -2.536672588   1.255032158   0.007697558
  H   -0.055286478  -1.235275995  -0.201435397
  H   -1.169103218  -2.530100213  -0.491655197
  H   -4.057765114  -0.496634037  -0.385692747
  H   -3.479563581  -2.097016386  -0.596702235
  H    3.546883551   2.232014682   0.143647791
  H    3.687357609   1.130115119   1.539626607
  H    4.157314245   0.542135545  -0.077840729
  C    3.496390438   1.201165240   0.470960607
  N    2.098774752   0.723426198   0.264224327
  O    1.924602866  -0.468807017   0.064372930
  O    1.197160599   1.544736987   0.329349903
