# Supplementary material for: Benchmarking Swaths of Intermolecular Interaction Components with Symmetry-Adapted Perturbation Theory
Source: J Chem Theory Comput. 2023 Dec 20;20(1):30–48. doi: 10.1021/acs.jctc.3c00801 (PMC10782453; doi:10.1021/acs.jctc.3c00801)
Supplement: Supplementary file 2 — ct3c00801_si_002.zip [file ct3c00801_si_002.zip › 02.015_NHk-O__guanidinium--nitromethane_200.xyz]

17
charge=1 charge_a=1 charge_b=0 selection_a=1-10 selection_b=11-17 scaling=2.0
  N   -1.786111923   0.590129888  -0.040811353
  C   -2.024921712  -0.696799479  -0.263887590
  N   -1.011810548  -1.552973326  -0.323514093
  N   -3.278468515  -1.128148630  -0.427291735
  H   -0.837002790   0.928377147   0.083905788
  H   -2.536672588   1.255032158   0.007697558
  H   -0.055286478  -1.235275995  -0.201435397
  H   -1.169103218  -2.530100213  -0.491655197
  H   -4.057765114  -0.496634037  -0.385692747
  H   -3.479563581  -2.097016386  -0.596702235
  H    5.190263003   2.798153847   0.352957886
  H    5.330737061   1.696254284   1.748936702
  H    5.800693697   1.108274710   0.131469366
  C    5.139769890   1.767304405   0.680270702
  N    3.742154204   1.289565363   0.473534422
  O    3.567982318   0.097332148   0.273683025
  O    2.840540051   2.110876152   0.538659998
