# Supplementary material for: Benchmarking Swaths of Intermolecular Interaction Components with Symmetry-Adapted Perturbation Theory
Source: J Chem Theory Comput. 2023 Dec 20;20(1):30–48. doi: 10.1021/acs.jctc.3c00801 (PMC10782453; doi:10.1021/acs.jctc.3c00801)
Supplement: Supplementary file 2 — ct3c00801_si_002.zip [file ct3c00801_si_002.zip › 03.001_NHk-N__ammonium--methylazide_105.xyz]

12
charge=1 charge_a=1 charge_b=0 selection_a=1-5 selection_b=6-12 scaling=1.05
  N    0.111620855  -3.434902061   0.000000000
  H    0.082595615  -2.384721038   0.000000000
  H   -0.358757685  -3.791814028  -0.831749510
  H   -0.358757685  -3.791814028   0.831749510
  H    1.080916213  -3.752497220   0.000000000
  H    1.069064640   2.765846786  -0.893579186
  H    1.069064640   2.765846786   0.893579186
  H   -0.126095154   3.727699665   0.000000000
  C    0.449144532   2.810684794   0.000000000
  N   -0.527357434   1.702803831   0.000000000
  N   -0.177589257   0.559883068   0.000000000
  N    0.019231442  -0.561759597   0.000000000
