# Supplementary material for: Benchmarking Swaths of Intermolecular Interaction Components with Symmetry-Adapted Perturbation Theory
Source: J Chem Theory Comput. 2023 Dec 20;20(1):30–48. doi: 10.1021/acs.jctc.3c00801 (PMC10782453; doi:10.1021/acs.jctc.3c00801)
Supplement: Supplementary file 2 — ct3c00801_si_002.zip [file ct3c00801_si_002.zip › 03.004_NHk-N__guanidinium--dimethyldiazene_080.xyz]

20
charge=1 charge_a=1 charge_b=0 selection_a=1-10 selection_b=11-20 scaling=0.8
  N   -1.411314790   0.015968082   0.738710275
  C   -1.772269866  -0.854745508  -0.190956345
  N   -0.849074087  -1.293070197  -1.047159384
  N   -3.029570361  -1.290736368  -0.282018709
  H   -0.427554493   0.312048413   0.767768442
  H   -2.072154194   0.380269503   1.401033695
  H    0.095332000  -0.951932132  -0.965616696
  H   -1.062828703  -1.961395779  -1.764585893
  H   -3.736508760  -0.977681383   0.358852298
  H   -3.307383919  -1.946563926  -0.990031829
  H    1.481320839  -0.296287779   2.465030001
  H    2.948654037  -0.102056728   1.460307253
  H    1.802377329  -1.447761080   1.175335535
  H    1.465520346   2.066332765  -1.923702212
  H   -0.062583563   1.856541260  -1.005667493
  H    1.099538105   3.160481776  -0.608615301
  C    1.903611419  -0.401781788   1.465537465
  N    1.109120215   0.415117463   0.544421833
  N    1.752772812   1.291542100  -0.032455347
  C    0.992690052   2.129074627  -0.943935562
