# Supplementary material for: Benchmarking Swaths of Intermolecular Interaction Components with Symmetry-Adapted Perturbation Theory
Source: J Chem Theory Comput. 2023 Dec 20;20(1):30–48. doi: 10.1021/acs.jctc.3c00801 (PMC10782453; doi:10.1021/acs.jctc.3c00801)
Supplement: Supplementary file 2 — ct3c00801_si_002.zip [file ct3c00801_si_002.zip › 03.004_NHk-N__guanidinium--dimethyldiazene_085.xyz]

20
charge=1 charge_a=1 charge_b=0 selection_a=1-10 selection_b=11-20 scaling=0.85
  N   -1.411314790   0.015968082   0.738710275
  C   -1.772269866  -0.854745508  -0.190956345
  N   -0.849074087  -1.293070197  -1.047159384
  N   -3.029570361  -1.290736368  -0.282018709
  H   -0.427554493   0.312048413   0.767768442
  H   -2.072154194   0.380269503   1.401033695
  H    0.095332000  -0.951932132  -0.965616696
  H   -1.062828703  -1.961395779  -1.764585893
  H   -3.736508760  -0.977681383   0.358852298
  H   -3.307383919  -1.946563926  -0.990031829
  H    1.577363008  -0.289845964   2.451070838
  H    3.044696206  -0.095614913   1.446348090
  H    1.898419498  -1.441319265   1.161376372
  H    1.561562515   2.072774580  -1.937661375
  H    0.033458606   1.862983075  -1.019626656
  H    1.195580274   3.166923591  -0.622574464
  C    1.999653588  -0.395339973   1.451578302
  N    1.205162384   0.421559278   0.530462670
  N    1.848814981   1.297983915  -0.046414510
  C    1.088732221   2.135516442  -0.957894725
