# Supplementary material for: Benchmarking Swaths of Intermolecular Interaction Components with Symmetry-Adapted Perturbation Theory
Source: J Chem Theory Comput. 2023 Dec 20;20(1):30–48. doi: 10.1021/acs.jctc.3c00801 (PMC10782453; doi:10.1021/acs.jctc.3c00801)
Supplement: Supplementary file 2 — ct3c00801_si_002.zip [file ct3c00801_si_002.zip › 03.004_NHk-N__guanidinium--dimethyldiazene_090.xyz]

20
charge=1 charge_a=1 charge_b=0 selection_a=1-10 selection_b=11-20 scaling=0.9
  N   -1.411314790   0.015968082   0.738710275
  C   -1.772269866  -0.854745508  -0.190956345
  N   -0.849074087  -1.293070197  -1.047159384
  N   -3.029570361  -1.290736368  -0.282018709
  H   -0.427554493   0.312048413   0.767768442
  H   -2.072154194   0.380269503   1.401033695
  H    0.095332000  -0.951932132  -0.965616696
  H   -1.062828703  -1.961395779  -1.764585893
  H   -3.736508760  -0.977681383   0.358852298
  H   -3.307383919  -1.946563926  -0.990031829
  H    1.673405178  -0.283404148   2.437111675
  H    3.140738376  -0.089173097   1.432388927
  H    1.994461668  -1.434877449   1.147417209
  H    1.657604684   2.079216396  -1.951620538
  H    0.129500776   1.869424891  -1.033585819
  H    1.291622444   3.173365407  -0.636533627
  C    2.095695758  -0.388898157   1.437619139
  N    1.301204554   0.428001094   0.516503507
  N    1.944857150   1.304425731  -0.060373673
  C    1.184774390   2.141958258  -0.971853888
