# Supplementary material for: Benchmarking Swaths of Intermolecular Interaction Components with Symmetry-Adapted Perturbation Theory
Source: J Chem Theory Comput. 2023 Dec 20;20(1):30–48. doi: 10.1021/acs.jctc.3c00801 (PMC10782453; doi:10.1021/acs.jctc.3c00801)
Supplement: Supplementary file 2 — ct3c00801_si_002.zip [file ct3c00801_si_002.zip › 03.004_NHk-N__guanidinium--dimethyldiazene_095.xyz]

20
charge=1 charge_a=1 charge_b=0 selection_a=1-10 selection_b=11-20 scaling=0.95
  N   -1.411314790   0.015968082   0.738710275
  C   -1.772269866  -0.854745508  -0.190956345
  N   -0.849074087  -1.293070197  -1.047159384
  N   -3.029570361  -1.290736368  -0.282018709
  H   -0.427554493   0.312048413   0.767768442
  H   -2.072154194   0.380269503   1.401033695
  H    0.095332000  -0.951932132  -0.965616696
  H   -1.062828703  -1.961395779  -1.764585893
  H   -3.736508760  -0.977681383   0.358852298
  H   -3.307383919  -1.946563926  -0.990031829
  H    1.769447347  -0.276962333   2.423152512
  H    3.236780545  -0.082731282   1.418429764
  H    2.090503837  -1.428435634   1.133458046
  H    1.753646854   2.085658211  -1.965579701
  H    0.225542945   1.875866706  -1.047544982
  H    1.387664613   3.179807222  -0.650492790
  C    2.191737927  -0.382456342   1.423659976
  N    1.397246723   0.434442909   0.502544344
  N    2.040899320   1.310867546  -0.074332836
  C    1.280816560   2.148400073  -0.985813051
