# Supplementary material for: Benchmarking Swaths of Intermolecular Interaction Components with Symmetry-Adapted Perturbation Theory
Source: J Chem Theory Comput. 2023 Dec 20;20(1):30–48. doi: 10.1021/acs.jctc.3c00801 (PMC10782453; doi:10.1021/acs.jctc.3c00801)
Supplement: Supplementary file 2 — ct3c00801_si_002.zip [file ct3c00801_si_002.zip › 03.004_NHk-N__guanidinium--dimethyldiazene_100.xyz]

20
charge=1 charge_a=1 charge_b=0 selection_a=1-10 selection_b=11-20 scaling=1.0
  N   -1.411314790   0.015968082   0.738710275
  C   -1.772269866  -0.854745508  -0.190956345
  N   -0.849074087  -1.293070197  -1.047159384
  N   -3.029570361  -1.290736368  -0.282018709
  H   -0.427554493   0.312048413   0.767768442
  H   -2.072154194   0.380269503   1.401033695
  H    0.095332000  -0.951932132  -0.965616696
  H   -1.062828703  -1.961395779  -1.764585893
  H   -3.736508760  -0.977681383   0.358852298
  H   -3.307383919  -1.946563926  -0.990031829
  H    1.865489516  -0.270520517   2.409193349
  H    3.332822714  -0.076289466   1.404470601
  H    2.186546006  -1.421993818   1.119498883
  H    1.849689023   2.092100027  -1.979538864
  H    0.321585114   1.882308522  -1.061504145
  H    1.483706782   3.186249038  -0.664451953
  C    2.287780096  -0.376014526   1.409700813
  N    1.493288892   0.440884725   0.488585181
  N    2.136941489   1.317309362  -0.088291999
  C    1.376858729   2.154841889  -0.999772214
