# Supplementary material for: Benchmarking Swaths of Intermolecular Interaction Components with Symmetry-Adapted Perturbation Theory
Source: J Chem Theory Comput. 2023 Dec 20;20(1):30–48. doi: 10.1021/acs.jctc.3c00801 (PMC10782453; doi:10.1021/acs.jctc.3c00801)
Supplement: Supplementary file 2 — ct3c00801_si_002.zip [file ct3c00801_si_002.zip › 03.004_NHk-N__guanidinium--dimethyldiazene_105.xyz]

20
charge=1 charge_a=1 charge_b=0 selection_a=1-10 selection_b=11-20 scaling=1.05
  N   -1.411314790   0.015968082   0.738710275
  C   -1.772269866  -0.854745508  -0.190956345
  N   -0.849074087  -1.293070197  -1.047159384
  N   -3.029570361  -1.290736368  -0.282018709
  H   -0.427554493   0.312048413   0.767768442
  H   -2.072154194   0.380269503   1.401033695
  H    0.095332000  -0.951932132  -0.965616696
  H   -1.062828703  -1.961395779  -1.764585893
  H   -3.736508760  -0.977681383   0.358852298
  H   -3.307383919  -1.946563926  -0.990031829
  H    1.961531685  -0.264078701   2.395234186
  H    3.428864883  -0.069847650   1.390511438
  H    2.282588175  -1.415552002   1.105539720
  H    1.945731192   2.098541843  -1.993498027
  H    0.417627283   1.888750338  -1.075463308
  H    1.579748951   3.192690854  -0.678411116
  C    2.383822265  -0.369572710   1.395741650
  N    1.589331061   0.447326541   0.474626018
  N    2.232983658   1.323751178  -0.102251162
  C    1.472900898   2.161283705  -1.013731377
