# Supplementary material for: Benchmarking Swaths of Intermolecular Interaction Components with Symmetry-Adapted Perturbation Theory
Source: J Chem Theory Comput. 2023 Dec 20;20(1):30–48. doi: 10.1021/acs.jctc.3c00801 (PMC10782453; doi:10.1021/acs.jctc.3c00801)
Supplement: Supplementary file 2 — ct3c00801_si_002.zip [file ct3c00801_si_002.zip › 03.004_NHk-N__guanidinium--dimethyldiazene_110.xyz]

20
charge=1 charge_a=1 charge_b=0 selection_a=1-10 selection_b=11-20 scaling=1.1
  N   -1.411314790   0.015968082   0.738710275
  C   -1.772269866  -0.854745508  -0.190956345
  N   -0.849074087  -1.293070197  -1.047159384
  N   -3.029570361  -1.290736368  -0.282018709
  H   -0.427554493   0.312048413   0.767768442
  H   -2.072154194   0.380269503   1.401033695
  H    0.095332000  -0.951932132  -0.965616696
  H   -1.062828703  -1.961395779  -1.764585893
  H   -3.736508760  -0.977681383   0.358852298
  H   -3.307383919  -1.946563926  -0.990031829
  H    2.057573854  -0.257636886   2.381275023
  H    3.524907052  -0.063405835   1.376552275
  H    2.378630344  -1.409110187   1.091580557
  H    2.041773362   2.104983658  -2.007457190
  H    0.513669452   1.895192153  -1.089422471
  H    1.675791120   3.199132669  -0.692370279
  C    2.479864434  -0.363130895   1.381782487
  N    1.685373230   0.453768356   0.460666855
  N    2.329025828   1.330192993  -0.116210325
  C    1.568943068   2.167725520  -1.027690540
