# Supplementary material for: Benchmarking Swaths of Intermolecular Interaction Components with Symmetry-Adapted Perturbation Theory
Source: J Chem Theory Comput. 2023 Dec 20;20(1):30–48. doi: 10.1021/acs.jctc.3c00801 (PMC10782453; doi:10.1021/acs.jctc.3c00801)
Supplement: Supplementary file 2 — ct3c00801_si_002.zip [file ct3c00801_si_002.zip › 03.004_NHk-N__guanidinium--dimethyldiazene_125.xyz]

20
charge=1 charge_a=1 charge_b=0 selection_a=1-10 selection_b=11-20 scaling=1.25
  N   -1.411314790   0.015968082   0.738710275
  C   -1.772269866  -0.854745508  -0.190956345
  N   -0.849074087  -1.293070197  -1.047159384
  N   -3.029570361  -1.290736368  -0.282018709
  H   -0.427554493   0.312048413   0.767768442
  H   -2.072154194   0.380269503   1.401033695
  H    0.095332000  -0.951932132  -0.965616696
  H   -1.062828703  -1.961395779  -1.764585893
  H   -3.736508760  -0.977681383   0.358852298
  H   -3.307383919  -1.946563926  -0.990031829
  H    2.345700362  -0.238311439   2.339397534
  H    3.813033560  -0.044080388   1.334674786
  H    2.666756852  -1.389784740   1.049703068
  H    2.329899869   2.124309105  -2.049334679
  H    0.801795960   1.914517600  -1.131299960
  H    1.963917628   3.218458116  -0.734247768
  C    2.767990942  -0.343805448   1.339904998
  N    1.973499738   0.473093803   0.418789366
  N    2.617152335   1.349518440  -0.158087814
  C    1.857069575   2.187050967  -1.069568029
