# Supplementary material for: Benchmarking Swaths of Intermolecular Interaction Components with Symmetry-Adapted Perturbation Theory
Source: J Chem Theory Comput. 2023 Dec 20;20(1):30–48. doi: 10.1021/acs.jctc.3c00801 (PMC10782453; doi:10.1021/acs.jctc.3c00801)
Supplement: Supplementary file 2 — ct3c00801_si_002.zip [file ct3c00801_si_002.zip › 03.004_NHk-N__guanidinium--dimethyldiazene_150.xyz]

20
charge=1 charge_a=1 charge_b=0 selection_a=1-10 selection_b=11-20 scaling=1.5
  N   -1.411314790   0.015968082   0.738710275
  C   -1.772269866  -0.854745508  -0.190956345
  N   -0.849074087  -1.293070197  -1.047159384
  N   -3.029570361  -1.290736368  -0.282018709
  H   -0.427554493   0.312048413   0.767768442
  H   -2.072154194   0.380269503   1.401033695
  H    0.095332000  -0.951932132  -0.965616696
  H   -1.062828703  -1.961395779  -1.764585893
  H   -3.736508760  -0.977681383   0.358852298
  H   -3.307383919  -1.946563926  -0.990031829
  H    2.825911208  -0.206102361   2.269601718
  H    4.293244406  -0.011871310   1.264878970
  H    3.146967698  -1.357575662   0.979907252
  H    2.810110716   2.156518183  -2.119130494
  H    1.282006806   1.946726678  -1.201095776
  H    2.444128474   3.250667194  -0.804043584
  C    3.248201788  -0.311596370   1.270109182
  N    2.453710584   0.505302881   0.348993550
  N    3.097363182   1.381727518  -0.227883630
  C    2.337280422   2.219260045  -1.139363844
