# Supplementary material for: Benchmarking Swaths of Intermolecular Interaction Components with Symmetry-Adapted Perturbation Theory
Source: J Chem Theory Comput. 2023 Dec 20;20(1):30–48. doi: 10.1021/acs.jctc.3c00801 (PMC10782453; doi:10.1021/acs.jctc.3c00801)
Supplement: Supplementary file 2 — ct3c00801_si_002.zip [file ct3c00801_si_002.zip › 03.004_NHk-N__guanidinium--dimethyldiazene_200.xyz]

20
charge=1 charge_a=1 charge_b=0 selection_a=1-10 selection_b=11-20 scaling=2.0
  N   -1.411314790   0.015968082   0.738710275
  C   -1.772269866  -0.854745508  -0.190956345
  N   -0.849074087  -1.293070197  -1.047159384
  N   -3.029570361  -1.290736368  -0.282018709
  H   -0.427554493   0.312048413   0.767768442
  H   -2.072154194   0.380269503   1.401033695
  H    0.095332000  -0.951932132  -0.965616696
  H   -1.062828703  -1.961395779  -1.764585893
  H   -3.736508760  -0.977681383   0.358852298
  H   -3.307383919  -1.946563926  -0.990031829
  H    3.786332901  -0.141684205   2.130010088
  H    5.253666099   0.052546846   1.125287340
  H    4.107389391  -1.293157506   0.840315622
  H    3.770532408   2.220936339  -2.258722125
  H    2.242428499   2.011144834  -1.340687406
  H    3.404550167   3.315085350  -0.943635214
  C    4.208623481  -0.247178214   1.130517552
  N    3.414132277   0.569721037   0.209401920
  N    4.057784874   1.446145674  -0.367475260
  C    3.297702114   2.283678201  -1.278955475
