# Supplementary material for: Benchmarking Swaths of Intermolecular Interaction Components with Symmetry-Adapted Perturbation Theory
Source: J Chem Theory Comput. 2023 Dec 20;20(1):30–48. doi: 10.1021/acs.jctc.3c00801 (PMC10782453; doi:10.1021/acs.jctc.3c00801)
Supplement: Supplementary file 2 — ct3c00801_si_002.zip [file ct3c00801_si_002.zip › 03.006_NHk-N__imidazolium--aniline_080.xyz]

24
charge=1 charge_a=1 charge_b=0 selection_a=1-10 selection_b=11-24 scaling=0.8
  C   -2.897408581   0.261633526  -0.718519220
  C   -1.577160834   0.138131615  -0.426053981
  N   -1.451426279   0.291134433   0.938368950
  H   -0.542772388   0.246782244   1.469478036
  C   -2.646328334   0.501241780   1.471144584
  N   -3.541306485   0.487341235   0.481063721
  H   -3.424302008   0.210264225  -1.651888488
  H   -0.727283861  -0.042328955  -1.056708257
  H   -2.861465852   0.655607644   2.512227048
  H   -4.532884286   0.621828862   0.599987882
  H    1.057115791  -2.224293367   0.632973868
  H    2.128247932  -0.652091373  -3.204318413
  H    1.610905278  -2.580397566  -1.740123330
  H    1.567698286   1.998866625   0.112629890
  H    1.012724232  -0.651676472   2.467485121
  H    2.120801027   1.636464571  -2.259677938
  H    1.208549295   0.966699006   2.268061846
  C    1.884325748  -0.494488881  -2.164552056
  C    1.593115092  -1.576434714  -1.341901234
  C    1.284503253  -1.378399620  -0.002299718
  C    1.271271950  -0.089268170   0.522676248
  C    1.571648392   0.996521297  -0.294925172
  C    1.879261568   0.790075776  -1.633481210
  N    0.813604776   0.130539182   1.857215195
