# Supplementary material for: Benchmarking Swaths of Intermolecular Interaction Components with Symmetry-Adapted Perturbation Theory
Source: J Chem Theory Comput. 2023 Dec 20;20(1):30–48. doi: 10.1021/acs.jctc.3c00801 (PMC10782453; doi:10.1021/acs.jctc.3c00801)
Supplement: Supplementary file 2 — ct3c00801_si_002.zip [file ct3c00801_si_002.zip › 03.006_NHk-N__imidazolium--aniline_085.xyz]

24
charge=1 charge_a=1 charge_b=0 selection_a=1-10 selection_b=11-24 scaling=0.85
  C   -2.897408581   0.261633526  -0.718519220
  C   -1.577160834   0.138131615  -0.426053981
  N   -1.451426279   0.291134433   0.938368950
  H   -0.542772388   0.246782244   1.469478036
  C   -2.646328334   0.501241780   1.471144584
  N   -3.541306485   0.487341235   0.481063721
  H   -3.424302008   0.210264225  -1.651888488
  H   -0.727283861  -0.042328955  -1.056708257
  H   -2.861465852   0.655607644   2.512227048
  H   -4.532884286   0.621828862   0.599987882
  H    1.141889364  -2.231558558   0.657207441
  H    2.213021505  -0.659356564  -3.180084840
  H    1.695678851  -2.587662757  -1.715889757
  H    1.652471859   1.991601434   0.136863463
  H    1.097497805  -0.658941663   2.491718694
  H    2.205574600   1.629199380  -2.235444365
  H    1.293322868   0.959433815   2.292295419
  C    1.969099321  -0.501754072  -2.140318483
  C    1.677888665  -1.583699905  -1.317667661
  C    1.369276826  -1.385664811   0.021933855
  C    1.356045523  -0.096533361   0.546909821
  C    1.656421965   0.989256106  -0.270691599
  C    1.964035141   0.782810585  -1.609247637
  N    0.898378349   0.123273991   1.881448768
