# Supplementary material for: Benchmarking Swaths of Intermolecular Interaction Components with Symmetry-Adapted Perturbation Theory
Source: J Chem Theory Comput. 2023 Dec 20;20(1):30–48. doi: 10.1021/acs.jctc.3c00801 (PMC10782453; doi:10.1021/acs.jctc.3c00801)
Supplement: Supplementary file 2 — ct3c00801_si_002.zip [file ct3c00801_si_002.zip › 03.006_NHk-N__imidazolium--aniline_090.xyz]

24
charge=1 charge_a=1 charge_b=0 selection_a=1-10 selection_b=11-24 scaling=0.9
  C   -2.897408581   0.261633526  -0.718519220
  C   -1.577160834   0.138131615  -0.426053981
  N   -1.451426279   0.291134433   0.938368950
  H   -0.542772388   0.246782244   1.469478036
  C   -2.646328334   0.501241780   1.471144584
  N   -3.541306485   0.487341235   0.481063721
  H   -3.424302008   0.210264225  -1.651888488
  H   -0.727283861  -0.042328955  -1.056708257
  H   -2.861465852   0.655607644   2.512227048
  H   -4.532884286   0.621828862   0.599987882
  H    1.226662936  -2.238823749   0.681441013
  H    2.297795078  -0.666621755  -3.155851268
  H    1.780452424  -2.594927948  -1.691656185
  H    1.737245432   1.984336243   0.161097035
  H    1.182271378  -0.666206854   2.515952266
  H    2.290348172   1.621934189  -2.211210793
  H    1.378096440   0.952168624   2.316528991
  C    2.053872894  -0.509019263  -2.116084911
  C    1.762662238  -1.590965096  -1.293434089
  C    1.454050398  -1.392930002   0.046167427
  C    1.440819096  -0.103798552   0.571143393
  C    1.741195538   0.981990915  -0.246458027
  C    2.048808714   0.775545394  -1.585014065
  N    0.983151922   0.116008800   1.905682340
