# Supplementary material for: Benchmarking Swaths of Intermolecular Interaction Components with Symmetry-Adapted Perturbation Theory
Source: J Chem Theory Comput. 2023 Dec 20;20(1):30–48. doi: 10.1021/acs.jctc.3c00801 (PMC10782453; doi:10.1021/acs.jctc.3c00801)
Supplement: Supplementary file 2 — ct3c00801_si_002.zip [file ct3c00801_si_002.zip › 03.006_NHk-N__imidazolium--aniline_095.xyz]

24
charge=1 charge_a=1 charge_b=0 selection_a=1-10 selection_b=11-24 scaling=0.95
  C   -2.897408581   0.261633526  -0.718519220
  C   -1.577160834   0.138131615  -0.426053981
  N   -1.451426279   0.291134433   0.938368950
  H   -0.542772388   0.246782244   1.469478036
  C   -2.646328334   0.501241780   1.471144584
  N   -3.541306485   0.487341235   0.481063721
  H   -3.424302008   0.210264225  -1.651888488
  H   -0.727283861  -0.042328955  -1.056708257
  H   -2.861465852   0.655607644   2.512227048
  H   -4.532884286   0.621828862   0.599987882
  H    1.311436509  -2.246088941   0.705674586
  H    2.382568650  -0.673886947  -3.131617695
  H    1.865225996  -2.602193140  -1.667422612
  H    1.822019004   1.977071051   0.185330608
  H    1.267044950  -0.673472046   2.540185839
  H    2.375121745   1.614668997  -2.186977220
  H    1.462870013   0.944903432   2.340762564
  C    2.138646466  -0.516284455  -2.091851338
  C    1.847435810  -1.598230288  -1.269200516
  C    1.538823971  -1.400195194   0.070401000
  C    1.525592668  -0.111063744   0.595376966
  C    1.825969110   0.974725723  -0.222224454
  C    2.133582286   0.768280202  -1.560780492
  N    1.067925494   0.108743608   1.929915913
