# Supplementary material for: Benchmarking Swaths of Intermolecular Interaction Components with Symmetry-Adapted Perturbation Theory
Source: J Chem Theory Comput. 2023 Dec 20;20(1):30–48. doi: 10.1021/acs.jctc.3c00801 (PMC10782453; doi:10.1021/acs.jctc.3c00801)
Supplement: Supplementary file 2 — ct3c00801_si_002.zip [file ct3c00801_si_002.zip › 03.006_NHk-N__imidazolium--aniline_100.xyz]

24
charge=1 charge_a=1 charge_b=0 selection_a=1-10 selection_b=11-24 scaling=1.0
  C   -2.897408581   0.261633526  -0.718519220
  C   -1.577160834   0.138131615  -0.426053981
  N   -1.451426279   0.291134433   0.938368950
  H   -0.542772388   0.246782244   1.469478036
  C   -2.646328334   0.501241780   1.471144584
  N   -3.541306485   0.487341235   0.481063721
  H   -3.424302008   0.210264225  -1.651888488
  H   -0.727283861  -0.042328955  -1.056708257
  H   -2.861465852   0.655607644   2.512227048
  H   -4.532884286   0.621828862   0.599987882
  H    1.396210082  -2.253354132   0.729908158
  H    2.467342223  -0.681152138  -3.107384123
  H    1.949999569  -2.609458331  -1.643189040
  H    1.906792577   1.969805860   0.209564180
  H    1.351818523  -0.680737237   2.564419411
  H    2.459895318   1.607403806  -2.162743648
  H    1.547643586   0.937638241   2.364996136
  C    2.223420039  -0.523549646  -2.067617766
  C    1.932209383  -1.605495479  -1.244966944
  C    1.623597544  -1.407460385   0.094634572
  C    1.610366241  -0.118328935   0.619610538
  C    1.910742683   0.967460532  -0.197990882
  C    2.218355859   0.761015011  -1.536546920
  N    1.152699067   0.101478417   1.954149485
