# Supplementary material for: Benchmarking Swaths of Intermolecular Interaction Components with Symmetry-Adapted Perturbation Theory
Source: J Chem Theory Comput. 2023 Dec 20;20(1):30–48. doi: 10.1021/acs.jctc.3c00801 (PMC10782453; doi:10.1021/acs.jctc.3c00801)
Supplement: Supplementary file 2 — ct3c00801_si_002.zip [file ct3c00801_si_002.zip › 03.006_NHk-N__imidazolium--aniline_105.xyz]

24
charge=1 charge_a=1 charge_b=0 selection_a=1-10 selection_b=11-24 scaling=1.05
  C   -2.897408581   0.261633526  -0.718519220
  C   -1.577160834   0.138131615  -0.426053981
  N   -1.451426279   0.291134433   0.938368950
  H   -0.542772388   0.246782244   1.469478036
  C   -2.646328334   0.501241780   1.471144584
  N   -3.541306485   0.487341235   0.481063721
  H   -3.424302008   0.210264225  -1.651888488
  H   -0.727283861  -0.042328955  -1.056708257
  H   -2.861465852   0.655607644   2.512227048
  H   -4.532884286   0.621828862   0.599987882
  H    1.480983655  -2.260619323   0.754141730
  H    2.552115796  -0.688417329  -3.083150551
  H    2.034773142  -2.616723522  -1.618955468
  H    1.991566150   1.962540669   0.233797752
  H    1.436592096  -0.688002428   2.588652983
  H    2.544668891   1.600138615  -2.138510076
  H    1.632417159   0.930373050   2.389229708
  C    2.308193612  -0.530814837  -2.043384194
  C    2.016982956  -1.612760670  -1.220733372
  C    1.708371117  -1.414725576   0.118868144
  C    1.695139814  -0.125594126   0.643844110
  C    1.995516256   0.960195341  -0.173757310
  C    2.303129432   0.753749820  -1.512313348
  N    1.237472640   0.094213226   1.978383057
