# Supplementary material for: Benchmarking Swaths of Intermolecular Interaction Components with Symmetry-Adapted Perturbation Theory
Source: J Chem Theory Comput. 2023 Dec 20;20(1):30–48. doi: 10.1021/acs.jctc.3c00801 (PMC10782453; doi:10.1021/acs.jctc.3c00801)
Supplement: Supplementary file 2 — ct3c00801_si_002.zip [file ct3c00801_si_002.zip › 03.006_NHk-N__imidazolium--aniline_110.xyz]

24
charge=1 charge_a=1 charge_b=0 selection_a=1-10 selection_b=11-24 scaling=1.1
  C   -2.897408581   0.261633526  -0.718519220
  C   -1.577160834   0.138131615  -0.426053981
  N   -1.451426279   0.291134433   0.938368950
  H   -0.542772388   0.246782244   1.469478036
  C   -2.646328334   0.501241780   1.471144584
  N   -3.541306485   0.487341235   0.481063721
  H   -3.424302008   0.210264225  -1.651888488
  H   -0.727283861  -0.042328955  -1.056708257
  H   -2.861465852   0.655607644   2.512227048
  H   -4.532884286   0.621828862   0.599987882
  H    1.565757228  -2.267884515   0.778375303
  H    2.636889368  -0.695682521  -3.058916978
  H    2.119546714  -2.623988714  -1.594721895
  H    2.076339722   1.955275477   0.258031325
  H    1.521365668  -0.695267620   2.612886556
  H    2.629442464   1.592873423  -2.114276503
  H    1.717190732   0.923107858   2.413463281
  C    2.392967184  -0.538080029  -2.019150621
  C    2.101756528  -1.620025862  -1.196499799
  C    1.793144690  -1.421990768   0.143101717
  C    1.779913386  -0.132859318   0.668077683
  C    2.080289828   0.952930149  -0.149523737
  C    2.387903004   0.746484628  -1.488079775
  N    1.322246212   0.086948034   2.002616630
