# Supplementary material for: Benchmarking Swaths of Intermolecular Interaction Components with Symmetry-Adapted Perturbation Theory
Source: J Chem Theory Comput. 2023 Dec 20;20(1):30–48. doi: 10.1021/acs.jctc.3c00801 (PMC10782453; doi:10.1021/acs.jctc.3c00801)
Supplement: Supplementary file 2 — ct3c00801_si_002.zip [file ct3c00801_si_002.zip › 03.006_NHk-N__imidazolium--aniline_125.xyz]

24
charge=1 charge_a=1 charge_b=0 selection_a=1-10 selection_b=11-24 scaling=1.25
  C   -2.897408581   0.261633526  -0.718519220
  C   -1.577160834   0.138131615  -0.426053981
  N   -1.451426279   0.291134433   0.938368950
  H   -0.542772388   0.246782244   1.469478036
  C   -2.646328334   0.501241780   1.471144584
  N   -3.541306485   0.487341235   0.481063721
  H   -3.424302008   0.210264225  -1.651888488
  H   -0.727283861  -0.042328955  -1.056708257
  H   -2.861465852   0.655607644   2.512227048
  H   -4.532884286   0.621828862   0.599987882
  H    1.820077946  -2.289680089   0.851076020
  H    2.891210087  -0.717478095  -2.986216261
  H    2.373867433  -2.645784288  -1.522021178
  H    2.330660441   1.933479903   0.330732042
  H    1.775686387  -0.717063194   2.685587273
  H    2.883763182   1.571077849  -2.041575786
  H    1.971511450   0.901312284   2.486163998
  C    2.647287903  -0.559875603  -1.946449904
  C    2.356077247  -1.641821436  -1.123799082
  C    2.047465408  -1.443786342   0.215802434
  C    2.034234105  -0.154654892   0.740778400
  C    2.334610547   0.931134575  -0.076823020
  C    2.642223723   0.724689054  -1.415379058
  N    1.576566931   0.065152460   2.075317347
