# Supplementary material for: Benchmarking Swaths of Intermolecular Interaction Components with Symmetry-Adapted Perturbation Theory
Source: J Chem Theory Comput. 2023 Dec 20;20(1):30–48. doi: 10.1021/acs.jctc.3c00801 (PMC10782453; doi:10.1021/acs.jctc.3c00801)
Supplement: Supplementary file 2 — ct3c00801_si_002.zip [file ct3c00801_si_002.zip › 03.006_NHk-N__imidazolium--aniline_150.xyz]

24
charge=1 charge_a=1 charge_b=0 selection_a=1-10 selection_b=11-24 scaling=1.5
  C   -2.897408581   0.261633526  -0.718519220
  C   -1.577160834   0.138131615  -0.426053981
  N   -1.451426279   0.291134433   0.938368950
  H   -0.542772388   0.246782244   1.469478036
  C   -2.646328334   0.501241780   1.471144584
  N   -3.541306485   0.487341235   0.481063721
  H   -3.424302008   0.210264225  -1.651888488
  H   -0.727283861  -0.042328955  -1.056708257
  H   -2.861465852   0.655607644   2.512227048
  H   -4.532884286   0.621828862   0.599987882
  H    2.243945810  -2.326006046   0.972243882
  H    3.315077950  -0.753804052  -2.865048398
  H    2.797735296  -2.682110244  -1.400853316
  H    2.754528304   1.897153946   0.451899904
  H    2.199554250  -0.753389150   2.806755136
  H    3.307631046   1.534751892  -1.920407924
  H    2.395379314   0.864986328   2.607331860
  C    3.071155766  -0.596201560  -1.825282042
  C    2.779945110  -1.678147392  -1.002631220
  C    2.471333272  -1.480112298   0.336970296
  C    2.458101968  -0.190980848   0.861946262
  C    2.758478410   0.894808618   0.044344843
  C    3.066091586   0.688363098  -1.294211196
  N    2.000434794   0.028826504   2.196485210
