# Supplementary material for: Benchmarking Swaths of Intermolecular Interaction Components with Symmetry-Adapted Perturbation Theory
Source: J Chem Theory Comput. 2023 Dec 20;20(1):30–48. doi: 10.1021/acs.jctc.3c00801 (PMC10782453; doi:10.1021/acs.jctc.3c00801)
Supplement: Supplementary file 2 — ct3c00801_si_002.zip [file ct3c00801_si_002.zip › 03.006_NHk-N__imidazolium--aniline_200.xyz]

24
charge=1 charge_a=1 charge_b=0 selection_a=1-10 selection_b=11-24 scaling=2.0
  C   -2.897408581   0.261633526  -0.718519220
  C   -1.577160834   0.138131615  -0.426053981
  N   -1.451426279   0.291134433   0.938368950
  H   -0.542772388   0.246782244   1.469478036
  C   -2.646328334   0.501241780   1.471144584
  N   -3.541306485   0.487341235   0.481063721
  H   -3.424302008   0.210264225  -1.651888488
  H   -0.727283861  -0.042328955  -1.056708257
  H   -2.861465852   0.655607644   2.512227048
  H   -4.532884286   0.621828862   0.599987882
  H    3.091681537  -2.398657959   1.214579607
  H    4.162813678  -0.826455965  -2.622712674
  H    3.645471024  -2.754762158  -1.158517591
  H    3.602264032   1.824502033   0.694235629
  H    3.047289978  -0.826041064   3.049090860
  H    4.155366773   1.462099979  -1.678072199
  H    3.243115041   0.792334414   2.849667585
  C    3.918891494  -0.668853473  -1.582946317
  C    3.627680838  -1.750799306  -0.760295495
  C    3.319068999  -1.552764212   0.579306021
  C    3.305837696  -0.263632762   1.104281987
  C    3.606214138   0.822156705   0.286680567
  C    3.913827314   0.615711184  -1.051875471
  N    2.848170522  -0.043825410   2.438820934
