# Supplementary material for: Benchmarking Swaths of Intermolecular Interaction Components with Symmetry-Adapted Perturbation Theory
Source: J Chem Theory Comput. 2023 Dec 20;20(1):30–48. doi: 10.1021/acs.jctc.3c00801 (PMC10782453; doi:10.1021/acs.jctc.3c00801)
Supplement: Supplementary file 2 — ct3c00801_si_002.zip [file ct3c00801_si_002.zip › 03.012_NHk-N__trimethylammonium--methylazide_080.xyz]

21
charge=1 charge_a=1 charge_b=0 selection_a=1-14 selection_b=15-21 scaling=0.8
  C    0.804517514  -1.373674860  -1.966325078
  N    0.136509233  -0.113416295  -1.529579709
  H    0.228867620  -0.057148468  -0.487999652
  C    0.800427618   1.093821942  -2.101545982
  C   -1.325102898  -0.133281102  -1.831175121
  H    1.853172774  -1.331053942  -1.689751739
  H    0.709858436  -1.470829274  -3.044018597
  H    0.325932218  -2.213921703  -1.473549854
  H    1.847718448   1.088321753  -1.816856016
  H    0.315738135   1.981401506  -1.707683518
  H    0.710131408   1.069535222  -3.183721368
  H   -1.772139335  -0.996720377  -1.348620789
  H   -1.465177778  -0.195727288  -2.906442261
  H   -1.775464221   0.778765321  -1.452151391
  H    1.412095426  -0.990054572   2.455207001
  H    1.702679282   0.765324834   2.353592691
  H    2.339129735  -0.316954999   1.105455819
  C    1.509880720  -0.140560467   1.781353175
  N    0.296906360   0.011432004   0.940709826
  N   -0.751522152   0.223900186   1.567533098
  N   -1.747844149   0.418704362   2.045053604
