# Supplementary material for: Benchmarking Swaths of Intermolecular Interaction Components with Symmetry-Adapted Perturbation Theory
Source: J Chem Theory Comput. 2023 Dec 20;20(1):30–48. doi: 10.1021/acs.jctc.3c00801 (PMC10782453; doi:10.1021/acs.jctc.3c00801)
Supplement: Supplementary file 2 — ct3c00801_si_002.zip [file ct3c00801_si_002.zip › 03.012_NHk-N__trimethylammonium--methylazide_085.xyz]

21
charge=1 charge_a=1 charge_b=0 selection_a=1-14 selection_b=15-21 scaling=0.85
  C    0.804517514  -1.373674860  -1.966325078
  N    0.136509233  -0.113416295  -1.529579709
  H    0.228867620  -0.057148468  -0.487999652
  C    0.800427618   1.093821942  -2.101545982
  C   -1.325102898  -0.133281102  -1.831175121
  H    1.853172774  -1.331053942  -1.689751739
  H    0.709858436  -1.470829274  -3.044018597
  H    0.325932218  -2.213921703  -1.473549854
  H    1.847718448   1.088321753  -1.816856016
  H    0.315738135   1.981401506  -1.707683518
  H    0.710131408   1.069535222  -3.183721368
  H   -1.772139335  -0.996720377  -1.348620789
  H   -1.465177778  -0.195727288  -2.906442261
  H   -1.775464221   0.778765321  -1.452151391
  H    1.416347847  -0.985768292   2.544501343
  H    1.706931703   0.769611114   2.442887033
  H    2.343382156  -0.312668720   1.194750161
  C    1.514133141  -0.136274188   1.870647517
  N    0.301158781   0.015718284   1.030004168
  N   -0.747269731   0.228186466   1.656827440
  N   -1.743591728   0.422990642   2.134347946
