# Supplementary material for: Benchmarking Swaths of Intermolecular Interaction Components with Symmetry-Adapted Perturbation Theory
Source: J Chem Theory Comput. 2023 Dec 20;20(1):30–48. doi: 10.1021/acs.jctc.3c00801 (PMC10782453; doi:10.1021/acs.jctc.3c00801)
Supplement: Supplementary file 2 — ct3c00801_si_002.zip [file ct3c00801_si_002.zip › 03.012_NHk-N__trimethylammonium--methylazide_110.xyz]

21
charge=1 charge_a=1 charge_b=0 selection_a=1-14 selection_b=15-21 scaling=1.1
  C    0.804517514  -1.373674860  -1.966325078
  N    0.136509233  -0.113416295  -1.529579709
  H    0.228867620  -0.057148468  -0.487999652
  C    0.800427618   1.093821942  -2.101545982
  C   -1.325102898  -0.133281102  -1.831175121
  H    1.853172774  -1.331053942  -1.689751739
  H    0.709858436  -1.470829274  -3.044018597
  H    0.325932218  -2.213921703  -1.473549854
  H    1.847718448   1.088321753  -1.816856016
  H    0.315738135   1.981401506  -1.707683518
  H    0.710131408   1.069535222  -3.183721368
  H   -1.772139335  -0.996720377  -1.348620789
  H   -1.465177778  -0.195727288  -2.906442261
  H   -1.775464221   0.778765321  -1.452151391
  H    1.437609954  -0.964336895   2.990973055
  H    1.728193810   0.791042511   2.889358745
  H    2.364644262  -0.291237322   1.641221873
  C    1.535395248  -0.114842790   2.317119229
  N    0.322420888   0.037149681   1.476475880
  N   -0.726007624   0.249617863   2.103299152
  N   -1.722329622   0.444422039   2.580819658
