# Supplementary material for: Benchmarking Swaths of Intermolecular Interaction Components with Symmetry-Adapted Perturbation Theory
Source: J Chem Theory Comput. 2023 Dec 20;20(1):30–48. doi: 10.1021/acs.jctc.3c00801 (PMC10782453; doi:10.1021/acs.jctc.3c00801)
Supplement: Supplementary file 2 — ct3c00801_si_002.zip [file ct3c00801_si_002.zip › 04.002_NHk-C__imidazolium--methylisocyanide_085.xyz]

16
charge=1 charge_a=1 charge_b=0 selection_a=1-10 selection_b=11-16 scaling=0.85
  C   -2.774630814  -0.042943522  -1.269710132
  C   -1.426628311  -0.027294299  -1.432341362
  N   -0.867675399  -0.011995244  -0.174659019
  H    0.157728598   0.002165353   0.039025185
  C   -1.829724049  -0.017885463   0.735790206
  N   -2.998555156  -0.036677019   0.091226346
  H   -3.575014403  -0.057617422  -1.984321304
  H   -0.828680780  -0.025809282  -2.323489800
  H   -1.695740195  -0.009150059   1.801580674
  H   -3.901797772  -0.044926870   0.538205032
  H    4.681597740   0.936869311   0.343410843
  H    4.415030218   0.092559305   1.884699138
  H    4.696148177  -0.840057650   0.397836111
  C    1.709563227   0.023570842   0.352327521
  N    2.844738491   0.039089400   0.558813547
  C    4.245470254   0.058282338   0.811642476
