# Supplementary material for: Benchmarking Swaths of Intermolecular Interaction Components with Symmetry-Adapted Perturbation Theory
Source: J Chem Theory Comput. 2023 Dec 20;20(1):30–48. doi: 10.1021/acs.jctc.3c00801 (PMC10782453; doi:10.1021/acs.jctc.3c00801)
Supplement: Supplementary file 2 — ct3c00801_si_002.zip [file ct3c00801_si_002.zip › 04.002_NHk-C__imidazolium--methylisocyanide_105.xyz]

16
charge=1 charge_a=1 charge_b=0 selection_a=1-10 selection_b=11-16 scaling=1.05
  C   -2.774630814  -0.042943522  -1.269710132
  C   -1.426628311  -0.027294299  -1.432341362
  N   -0.867675399  -0.011995244  -0.174659019
  H    0.157728598   0.002165353   0.039025185
  C   -1.829724049  -0.017885463   0.735790206
  N   -2.998555156  -0.036677019   0.091226346
  H   -3.575014403  -0.057617422  -1.984321304
  H   -0.828680780  -0.025809282  -2.323489800
  H   -1.695740195  -0.009150059   1.801580674
  H   -3.901797772  -0.044926870   0.538205032
  H    5.046735300   0.941905896   0.417129040
  H    4.780167778   0.097595890   1.958417335
  H    5.061285737  -0.835021065   0.471554308
  C    2.074700787   0.028607427   0.426045718
  N    3.209876051   0.044125985   0.632531744
  C    4.610607814   0.063318923   0.885360673
