# Supplementary material for: Benchmarking Swaths of Intermolecular Interaction Components with Symmetry-Adapted Perturbation Theory
Source: J Chem Theory Comput. 2023 Dec 20;20(1):30–48. doi: 10.1021/acs.jctc.3c00801 (PMC10782453; doi:10.1021/acs.jctc.3c00801)
Supplement: Supplementary file 2 — ct3c00801_si_002.zip [file ct3c00801_si_002.zip › 05.002_OH-Oa__aceticacid--benzoate_080.xyz]

22
charge=-1 charge_a=0 charge_b=-1 selection_a=1-8 selection_b=9-22 scaling=0.8
  C    3.755731830  -0.940607550   0.039806116
  O    3.614006326  -0.914256298   1.248939312
  O    2.862841721  -0.618955711  -0.858060317
  H    1.905231997  -0.323266571  -0.481378789
  C    5.066462187  -1.379547067  -0.600170572
  H    5.798266000  -1.616075190   0.167043244
  H    4.891768375  -2.253368636  -1.228055777
  H    5.446487099  -0.588681445  -1.246929774
  O    0.898514963   0.088603355  -0.158534573
  C   -0.175132329  -0.356457003  -0.677256442
  O   -0.294770222  -1.221872672  -1.550846477
  C   -1.452081183   0.282026052  -0.128334605
  C   -2.692113618  -0.090712719  -0.642120838
  C   -3.862145926   0.479634190  -0.156442169
  C   -3.805200354   1.432839172   0.855803483
  C   -2.570951558   1.809092731   1.375772911
  C   -1.402996035   1.237037971   0.885097442
  H   -2.706433141  -0.835012679  -1.425221520
  H   -4.819883128   0.182225457  -0.564505929
  H   -4.715392392   1.877880719   1.236822263
  H   -2.520598867   2.548595744   2.164848928
  H   -0.433590682   1.512180301   1.273281318
