# Supplementary material for: Benchmarking Swaths of Intermolecular Interaction Components with Symmetry-Adapted Perturbation Theory
Source: J Chem Theory Comput. 2023 Dec 20;20(1):30–48. doi: 10.1021/acs.jctc.3c00801 (PMC10782453; doi:10.1021/acs.jctc.3c00801)
Supplement: Supplementary file 2 — ct3c00801_si_002.zip [file ct3c00801_si_002.zip › 05.002_OH-Oa__aceticacid--benzoate_085.xyz]

22
charge=-1 charge_a=0 charge_b=-1 selection_a=1-8 selection_b=9-22 scaling=0.85
  C    3.755731830  -0.940607550   0.039806116
  O    3.614006326  -0.914256298   1.248939312
  O    2.862841721  -0.618955711  -0.858060317
  H    1.905231997  -0.323266571  -0.481378789
  C    5.066462187  -1.379547067  -0.600170572
  H    5.798266000  -1.616075190   0.167043244
  H    4.891768375  -2.253368636  -1.228055777
  H    5.446487099  -0.588681445  -1.246929774
  O    0.835595149   0.114345225  -0.138356810
  C   -0.238052143  -0.330715133  -0.657078678
  O   -0.357690036  -1.196130802  -1.530668714
  C   -1.515000997   0.307767922  -0.108156842
  C   -2.755033432  -0.064970849  -0.621943074
  C   -3.925065740   0.505376060  -0.136264406
  C   -3.868120168   1.458581042   0.875981246
  C   -2.633871372   1.834834601   1.395950674
  C   -1.465915849   1.262779841   0.905275206
  H   -2.769352955  -0.809270809  -1.405043756
  H   -4.882802942   0.207967327  -0.544328166
  H   -4.778312206   1.903622589   1.257000026
  H   -2.583518681   2.574337614   2.185026692
  H   -0.496510496   1.537922171   1.293459082
