# Supplementary material for: Benchmarking Swaths of Intermolecular Interaction Components with Symmetry-Adapted Perturbation Theory
Source: J Chem Theory Comput. 2023 Dec 20;20(1):30–48. doi: 10.1021/acs.jctc.3c00801 (PMC10782453; doi:10.1021/acs.jctc.3c00801)
Supplement: Supplementary file 2 — ct3c00801_si_002.zip [file ct3c00801_si_002.zip › 05.002_OH-Oa__aceticacid--benzoate_090.xyz]

22
charge=-1 charge_a=0 charge_b=-1 selection_a=1-8 selection_b=9-22 scaling=0.9
  C    3.755731830  -0.940607550   0.039806116
  O    3.614006326  -0.914256298   1.248939312
  O    2.862841721  -0.618955711  -0.858060317
  H    1.905231997  -0.323266571  -0.481378789
  C    5.066462187  -1.379547067  -0.600170572
  H    5.798266000  -1.616075190   0.167043244
  H    4.891768375  -2.253368636  -1.228055777
  H    5.446487099  -0.588681445  -1.246929774
  O    0.772675334   0.140087095  -0.118179046
  C   -0.300971958  -0.304973263  -0.636900915
  O   -0.420609851  -1.170388932  -1.510490950
  C   -1.577920812   0.333509792  -0.087979078
  C   -2.817953247  -0.039228979  -0.601765311
  C   -3.987985555   0.531117930  -0.116086642
  C   -3.931039983   1.484322912   0.896159010
  C   -2.696791187   1.860576471   1.416128438
  C   -1.528835664   1.288521711   0.925452969
  H   -2.832272770  -0.783528939  -1.384865993
  H   -4.945722757   0.233709197  -0.524150402
  H   -4.841232021   1.929364459   1.277177790
  H   -2.646438496   2.600079484   2.205204455
  H   -0.559430311   1.563664041   1.313636845
