# Supplementary material for: Benchmarking Swaths of Intermolecular Interaction Components with Symmetry-Adapted Perturbation Theory
Source: J Chem Theory Comput. 2023 Dec 20;20(1):30–48. doi: 10.1021/acs.jctc.3c00801 (PMC10782453; doi:10.1021/acs.jctc.3c00801)
Supplement: Supplementary file 2 — ct3c00801_si_002.zip [file ct3c00801_si_002.zip › 05.002_OH-Oa__aceticacid--benzoate_095.xyz]

22
charge=-1 charge_a=0 charge_b=-1 selection_a=1-8 selection_b=9-22 scaling=0.95
  C    3.755731830  -0.940607550   0.039806116
  O    3.614006326  -0.914256298   1.248939312
  O    2.862841721  -0.618955711  -0.858060317
  H    1.905231997  -0.323266571  -0.481378789
  C    5.066462187  -1.379547067  -0.600170572
  H    5.798266000  -1.616075190   0.167043244
  H    4.891768375  -2.253368636  -1.228055777
  H    5.446487099  -0.588681445  -1.246929774
  O    0.709755520   0.165828966  -0.098001282
  C   -0.363891772  -0.279231392  -0.616723152
  O   -0.483529665  -1.144647061  -1.490313186
  C   -1.640840626   0.359251663  -0.067801314
  C   -2.880873061  -0.013487108  -0.581587548
  C   -4.050905369   0.556859801  -0.095908878
  C   -3.993959797   1.510064783   0.916336774
  C   -2.759711001   1.886318342   1.436306202
  C   -1.591755478   1.314263582   0.945630732
  H   -2.895192584  -0.757787068  -1.364688230
  H   -5.008642571   0.259451068  -0.503972638
  H   -4.904151835   1.955106330   1.297355554
  H   -2.709358310   2.625821355   2.225382218
  H   -0.622350125   1.589405912   1.333814608
