# Supplementary material for: Benchmarking Swaths of Intermolecular Interaction Components with Symmetry-Adapted Perturbation Theory
Source: J Chem Theory Comput. 2023 Dec 20;20(1):30–48. doi: 10.1021/acs.jctc.3c00801 (PMC10782453; doi:10.1021/acs.jctc.3c00801)
Supplement: Supplementary file 2 — ct3c00801_si_002.zip [file ct3c00801_si_002.zip › 05.002_OH-Oa__aceticacid--benzoate_100.xyz]

22
charge=-1 charge_a=0 charge_b=-1 selection_a=1-8 selection_b=9-22 scaling=1.0
  C    3.755731830  -0.940607550   0.039806116
  O    3.614006326  -0.914256298   1.248939312
  O    2.862841721  -0.618955711  -0.858060317
  H    1.905231997  -0.323266571  -0.481378789
  C    5.066462187  -1.379547067  -0.600170572
  H    5.798266000  -1.616075190   0.167043244
  H    4.891768375  -2.253368636  -1.228055777
  H    5.446487099  -0.588681445  -1.246929774
  O    0.646835705   0.191570836  -0.077823519
  C   -0.426811587  -0.253489522  -0.596545388
  O   -0.546449480  -1.118905191  -1.470135423
  C   -1.703760441   0.384993533  -0.047623551
  C   -2.943792876   0.012254762  -0.561409784
  C   -4.113825184   0.582601671  -0.075731115
  C   -4.056879612   1.535806653   0.936514537
  C   -2.822630816   1.912060212   1.456483965
  C   -1.654675293   1.340005452   0.965808496
  H   -2.958112399  -0.732045198  -1.344510466
  H   -5.071562386   0.285192938  -0.483794875
  H   -4.967071650   1.980848200   1.317533317
  H   -2.772278125   2.651563225   2.245559982
  H   -0.685269940   1.615147782   1.353992372
