# Supplementary material for: Benchmarking Swaths of Intermolecular Interaction Components with Symmetry-Adapted Perturbation Theory
Source: J Chem Theory Comput. 2023 Dec 20;20(1):30–48. doi: 10.1021/acs.jctc.3c00801 (PMC10782453; doi:10.1021/acs.jctc.3c00801)
Supplement: Supplementary file 2 — ct3c00801_si_002.zip [file ct3c00801_si_002.zip › 05.002_OH-Oa__aceticacid--benzoate_105.xyz]

22
charge=-1 charge_a=0 charge_b=-1 selection_a=1-8 selection_b=9-22 scaling=1.05
  C    3.755731830  -0.940607550   0.039806116
  O    3.614006326  -0.914256298   1.248939312
  O    2.862841721  -0.618955711  -0.858060317
  H    1.905231997  -0.323266571  -0.481378789
  C    5.066462187  -1.379547067  -0.600170572
  H    5.798266000  -1.616075190   0.167043244
  H    4.891768375  -2.253368636  -1.228055777
  H    5.446487099  -0.588681445  -1.246929774
  O    0.583915890   0.217312706  -0.057645756
  C   -0.489731402  -0.227747652  -0.576367624
  O   -0.609369295  -1.093163321  -1.449957660
  C   -1.766680256   0.410735403  -0.027445788
  C   -3.006712691   0.037996632  -0.541232020
  C   -4.176744999   0.608343541  -0.055553352
  C   -4.119799427   1.561548523   0.956692300
  C   -2.885550631   1.937802082   1.476661728
  C   -1.717595108   1.365747322   0.985986260
  H   -3.021032214  -0.706303328  -1.324332702
  H   -5.134482201   0.310934808  -0.463617112
  H   -5.029991465   2.006590070   1.337711080
  H   -2.835197940   2.677305095   2.265737746
  H   -0.748189755   1.640889652   1.374170136
