# Supplementary material for: Benchmarking Swaths of Intermolecular Interaction Components with Symmetry-Adapted Perturbation Theory
Source: J Chem Theory Comput. 2023 Dec 20;20(1):30–48. doi: 10.1021/acs.jctc.3c00801 (PMC10782453; doi:10.1021/acs.jctc.3c00801)
Supplement: Supplementary file 2 — ct3c00801_si_002.zip [file ct3c00801_si_002.zip › 05.002_OH-Oa__aceticacid--benzoate_110.xyz]

22
charge=-1 charge_a=0 charge_b=-1 selection_a=1-8 selection_b=9-22 scaling=1.1
  C    3.755731830  -0.940607550   0.039806116
  O    3.614006326  -0.914256298   1.248939312
  O    2.862841721  -0.618955711  -0.858060317
  H    1.905231997  -0.323266571  -0.481378789
  C    5.066462187  -1.379547067  -0.600170572
  H    5.798266000  -1.616075190   0.167043244
  H    4.891768375  -2.253368636  -1.228055777
  H    5.446487099  -0.588681445  -1.246929774
  O    0.520996076   0.243054577  -0.037467992
  C   -0.552651216  -0.202005781  -0.556189861
  O   -0.672289109  -1.067421450  -1.429779896
  C   -1.829600070   0.436477274  -0.007268024
  C   -3.069632505   0.063738503  -0.521054257
  C   -4.239664813   0.634085412  -0.035375588
  C   -4.182719241   1.587290394   0.976870064
  C   -2.948470445   1.963543953   1.496839492
  C   -1.780514922   1.391489193   1.006164023
  H   -3.083952028  -0.680561457  -1.304154939
  H   -5.197402015   0.336676679  -0.443439348
  H   -5.092911279   2.032331941   1.357888844
  H   -2.898117754   2.703046966   2.285915509
  H   -0.811109569   1.666631523   1.394347899
