# Supplementary material for: Benchmarking Swaths of Intermolecular Interaction Components with Symmetry-Adapted Perturbation Theory
Source: J Chem Theory Comput. 2023 Dec 20;20(1):30–48. doi: 10.1021/acs.jctc.3c00801 (PMC10782453; doi:10.1021/acs.jctc.3c00801)
Supplement: Supplementary file 2 — ct3c00801_si_002.zip [file ct3c00801_si_002.zip › 05.002_OH-Oa__aceticacid--benzoate_125.xyz]

22
charge=-1 charge_a=0 charge_b=-1 selection_a=1-8 selection_b=9-22 scaling=1.25
  C    3.755731830  -0.940607550   0.039806116
  O    3.614006326  -0.914256298   1.248939312
  O    2.862841721  -0.618955711  -0.858060317
  H    1.905231997  -0.323266571  -0.481378789
  C    5.066462187  -1.379547067  -0.600170572
  H    5.798266000  -1.616075190   0.167043244
  H    4.891768375  -2.253368636  -1.228055777
  H    5.446487099  -0.588681445  -1.246929774
  O    0.332236632   0.320280188   0.023065298
  C   -0.741410660  -0.124780170  -0.495656570
  O   -0.861048553  -0.990195839  -1.369246606
  C   -2.018359514   0.513702885   0.053265266
  C   -3.258391949   0.140964114  -0.460520966
  C   -4.428424257   0.711311023   0.025157702
  C   -4.371478685   1.664516005   1.037403354
  C   -3.137229889   2.040769564   1.557372782
  C   -1.969274366   1.468714804   1.066697314
  H   -3.272711472  -0.603335846  -1.243621648
  H   -5.386161459   0.413902290  -0.382906058
  H   -5.281670723   2.109557552   1.418422134
  H   -3.086877198   2.780272577   2.346448800
  H   -0.999869013   1.743857134   1.454881190
