# Supplementary material for: Benchmarking Swaths of Intermolecular Interaction Components with Symmetry-Adapted Perturbation Theory
Source: J Chem Theory Comput. 2023 Dec 20;20(1):30–48. doi: 10.1021/acs.jctc.3c00801 (PMC10782453; doi:10.1021/acs.jctc.3c00801)
Supplement: Supplementary file 2 — ct3c00801_si_002.zip [file ct3c00801_si_002.zip › 05.002_OH-Oa__aceticacid--benzoate_150.xyz]

22
charge=-1 charge_a=0 charge_b=-1 selection_a=1-8 selection_b=9-22 scaling=1.5
  C    3.755731830  -0.940607550   0.039806116
  O    3.614006326  -0.914256298   1.248939312
  O    2.862841721  -0.618955711  -0.858060317
  H    1.905231997  -0.323266571  -0.481378789
  C    5.066462187  -1.379547067  -0.600170572
  H    5.798266000  -1.616075190   0.167043244
  H    4.891768375  -2.253368636  -1.228055777
  H    5.446487099  -0.588681445  -1.246929774
  O    0.017637559   0.448989540   0.123954116
  C   -1.056009733   0.003929181  -0.394767753
  O   -1.175647626  -0.861486488  -1.268357788
  C   -2.332958587   0.642412236   0.154154084
  C   -3.572991022   0.269673466  -0.359632149
  C   -4.743023330   0.840020374   0.126046520
  C   -4.686077758   1.793225356   1.138292172
  C   -3.451828962   2.169478916   1.658261600
  C   -2.283873439   1.597424156   1.167586131
  H   -3.587310545  -0.474626494  -1.142732831
  H   -5.700760532   0.542611642  -0.282017240
  H   -5.596269796   2.238266904   1.519310952
  H   -3.401476271   2.908981928   2.447337617
  H   -1.314468086   1.872566486   1.555770007
