# Supplementary material for: Benchmarking Swaths of Intermolecular Interaction Components with Symmetry-Adapted Perturbation Theory
Source: J Chem Theory Comput. 2023 Dec 20;20(1):30–48. doi: 10.1021/acs.jctc.3c00801 (PMC10782453; doi:10.1021/acs.jctc.3c00801)
Supplement: Supplementary file 2 — ct3c00801_si_002.zip [file ct3c00801_si_002.zip › 05.002_OH-Oa__aceticacid--benzoate_200.xyz]

22
charge=-1 charge_a=0 charge_b=-1 selection_a=1-8 selection_b=9-22 scaling=2.0
  C    3.755731830  -0.940607550   0.039806116
  O    3.614006326  -0.914256298   1.248939312
  O    2.862841721  -0.618955711  -0.858060317
  H    1.905231997  -0.323266571  -0.481378789
  C    5.066462187  -1.379547067  -0.600170572
  H    5.798266000  -1.616075190   0.167043244
  H    4.891768375  -2.253368636  -1.228055777
  H    5.446487099  -0.588681445  -1.246929774
  O   -0.611560587   0.706408243   0.325731751
  C   -1.685207879   0.261347885  -0.192990118
  O   -1.804845772  -0.604067784  -1.066580153
  C   -2.962156733   0.899830940   0.355931719
  C   -4.202189168   0.527092169  -0.157854514
  C   -5.372221476   1.097439078   0.327824155
  C   -5.315275904   2.050644060   1.340069807
  C   -4.081027108   2.426897619   1.860039235
  C   -2.913071585   1.854842859   1.369363766
  H   -4.216508691  -0.217207791  -0.940955196
  H   -6.329958678   0.800030345  -0.080239605
  H   -6.225467942   2.495685607   1.721088587
  H   -4.030674417   3.166400632   2.649115252
  H   -1.943666232   2.129985189   1.757547642
