# Supplementary material for: Benchmarking Swaths of Intermolecular Interaction Components with Symmetry-Adapted Perturbation Theory
Source: J Chem Theory Comput. 2023 Dec 20;20(1):30–48. doi: 10.1021/acs.jctc.3c00801 (PMC10782453; doi:10.1021/acs.jctc.3c00801)
Supplement: Supplementary file 2 — ct3c00801_si_002.zip [file ct3c00801_si_002.zip › 05.012_OH-Oa__water--hydroxide_125.xyz]

5
charge=-1 charge_a=0 charge_b=-1 selection_a=1-3 selection_b=4-5 scaling=1.25
  O   -0.078719960  -0.924127744  -0.811003191
  H    0.031689558  -0.043993800  -0.081842430
  H   -0.295773036  -1.654797588  -0.228477884
  O    0.165835570   1.188515985   1.003299786
  H   -0.665876366   1.661425036   0.919861131
