# Supplementary material for: Benchmarking Swaths of Intermolecular Interaction Components with Symmetry-Adapted Perturbation Theory
Source: J Chem Theory Comput. 2023 Dec 20;20(1):30–48. doi: 10.1021/acs.jctc.3c00801 (PMC10782453; doi:10.1021/acs.jctc.3c00801)
Supplement: Supplementary file 2 — ct3c00801_si_002.zip [file ct3c00801_si_002.zip › 05.015_OH-Oa__water--benzoate_080.xyz]

17
charge=-1 charge_a=0 charge_b=-1 selection_a=1-3 selection_b=4-17 scaling=0.8
  O   -0.030801125  -4.272717386  -0.333300151
  H    0.206600629  -3.575589241  -0.968955817
  H   -0.256967559  -3.680692143   0.404703233
  O    0.347805755  -1.983098445  -1.225547349
  C   -0.008616603  -1.518088011  -0.117156050
  O   -0.371600232  -2.143756664   0.906818720
  C    0.000290577   0.013930436   0.001213062
  C   -0.377696312   0.636949107   1.188803644
  C   -0.371484826   2.022568221   1.298841940
  C    0.015209628   2.807176224   0.216547661
  C    0.394582226   2.193657217  -0.973482780
  C    0.386028779   0.807555229  -1.077104273
  H   -0.673228701   0.003770238   2.012881415
  H   -0.667968747   2.493753446   2.227792875
  H    0.020825552   3.886566675   0.299716075
  H    0.696706655   2.798487580  -1.819515448
  H    0.675379600   0.305055714  -1.988767210
