# Supplementary material for: Benchmarking Swaths of Intermolecular Interaction Components with Symmetry-Adapted Perturbation Theory
Source: J Chem Theory Comput. 2023 Dec 20;20(1):30–48. doi: 10.1021/acs.jctc.3c00801 (PMC10782453; doi:10.1021/acs.jctc.3c00801)
Supplement: Supplementary file 2 — ct3c00801_si_002.zip [file ct3c00801_si_002.zip › 05.015_OH-Oa__water--benzoate_085.xyz]

17
charge=-1 charge_a=0 charge_b=-1 selection_a=1-3 selection_b=4-17 scaling=0.85
  O   -0.030801125  -4.272717386  -0.333300151
  H    0.206600629  -3.575589241  -0.968955817
  H   -0.256967559  -3.680692143   0.404703233
  O    0.348657065  -1.882840099  -1.217681426
  C   -0.007765293  -1.417829665  -0.109290127
  O   -0.370748922  -2.043498318   0.914684643
  C    0.001141887   0.114188782   0.009078985
  C   -0.376845002   0.737207453   1.196669567
  C   -0.370633516   2.122826567   1.306707863
  C    0.016060938   2.907434570   0.224413584
  C    0.395433536   2.293915563  -0.965616857
  C    0.386880089   0.907813575  -1.069238350
  H   -0.672377391   0.104028584   2.020747338
  H   -0.667117437   2.594011792   2.235658798
  H    0.021676862   3.986825021   0.307581998
  H    0.697557965   2.898745926  -1.811649525
  H    0.676230910   0.405314060  -1.980901287
