# Supplementary material for: Benchmarking Swaths of Intermolecular Interaction Components with Symmetry-Adapted Perturbation Theory
Source: J Chem Theory Comput. 2023 Dec 20;20(1):30–48. doi: 10.1021/acs.jctc.3c00801 (PMC10782453; doi:10.1021/acs.jctc.3c00801)
Supplement: Supplementary file 2 — ct3c00801_si_002.zip [file ct3c00801_si_002.zip › 05.015_OH-Oa__water--benzoate_090.xyz]

17
charge=-1 charge_a=0 charge_b=-1 selection_a=1-3 selection_b=4-17 scaling=0.9
  O   -0.030801125  -4.272717386  -0.333300151
  H    0.206600629  -3.575589241  -0.968955817
  H   -0.256967559  -3.680692143   0.404703233
  O    0.349508374  -1.782581753  -1.209815504
  C   -0.006913984  -1.317571319  -0.101424205
  O   -0.369897613  -1.943239972   0.922550565
  C    0.001993196   0.214447128   0.016944907
  C   -0.375993693   0.837465799   1.204535489
  C   -0.369782207   2.223084913   1.314573785
  C    0.016912247   3.007692916   0.232279506
  C    0.396284845   2.394173909  -0.957750935
  C    0.387731398   1.008071921  -1.061372428
  H   -0.671526082   0.204286930   2.028613260
  H   -0.666266128   2.694270138   2.243524720
  H    0.022528171   4.087083367   0.315447920
  H    0.698409274   2.999004272  -1.803783603
  H    0.677082219   0.505572406  -1.973035365
