# Supplementary material for: Benchmarking Swaths of Intermolecular Interaction Components with Symmetry-Adapted Perturbation Theory
Source: J Chem Theory Comput. 2023 Dec 20;20(1):30–48. doi: 10.1021/acs.jctc.3c00801 (PMC10782453; doi:10.1021/acs.jctc.3c00801)
Supplement: Supplementary file 2 — ct3c00801_si_002.zip [file ct3c00801_si_002.zip › 05.015_OH-Oa__water--benzoate_095.xyz]

17
charge=-1 charge_a=0 charge_b=-1 selection_a=1-3 selection_b=4-17 scaling=0.95
  O   -0.030801125  -4.272717386  -0.333300151
  H    0.206600629  -3.575589241  -0.968955817
  H   -0.256967559  -3.680692143   0.404703233
  O    0.350359684  -1.682323407  -1.201949581
  C   -0.006062674  -1.217312973  -0.093558282
  O   -0.369046303  -1.842981626   0.930416488
  C    0.002844506   0.314705474   0.024810830
  C   -0.375142383   0.937724145   1.212401412
  C   -0.368930897   2.323343259   1.322439708
  C    0.017763557   3.107951262   0.240145429
  C    0.397136155   2.494432255  -0.949885012
  C    0.388582708   1.108330267  -1.053506505
  H   -0.670674772   0.304545276   2.036479183
  H   -0.665414818   2.794528484   2.251390643
  H    0.023379481   4.187341713   0.323313843
  H    0.699260584   3.099262618  -1.795917680
  H    0.677933529   0.605830752  -1.965169442
