# Supplementary material for: Benchmarking Swaths of Intermolecular Interaction Components with Symmetry-Adapted Perturbation Theory
Source: J Chem Theory Comput. 2023 Dec 20;20(1):30–48. doi: 10.1021/acs.jctc.3c00801 (PMC10782453; doi:10.1021/acs.jctc.3c00801)
Supplement: Supplementary file 2 — ct3c00801_si_002.zip [file ct3c00801_si_002.zip › 05.015_OH-Oa__water--benzoate_100.xyz]

17
charge=-1 charge_a=0 charge_b=-1 selection_a=1-3 selection_b=4-17 scaling=1.0
  O   -0.030801125  -4.272717386  -0.333300151
  H    0.206600629  -3.575589241  -0.968955817
  H   -0.256967559  -3.680692143   0.404703233
  O    0.351210993  -1.582065061  -1.194083658
  C   -0.005211365  -1.117054627  -0.085692359
  O   -0.368194994  -1.742723280   0.938282411
  C    0.003695815   0.414963820   0.032676753
  C   -0.374291074   1.037982491   1.220267335
  C   -0.368079588   2.423601605   1.330305631
  C    0.018614866   3.208209608   0.248011352
  C    0.397987464   2.594690601  -0.942019089
  C    0.389434017   1.208588613  -1.045640582
  H   -0.669823463   0.404803622   2.044345106
  H   -0.664563509   2.894786830   2.259256566
  H    0.024230790   4.287600059   0.331179766
  H    0.700111893   3.199520964  -1.788051757
  H    0.678784838   0.706089098  -1.957303519
