# Supplementary material for: Benchmarking Swaths of Intermolecular Interaction Components with Symmetry-Adapted Perturbation Theory
Source: J Chem Theory Comput. 2023 Dec 20;20(1):30–48. doi: 10.1021/acs.jctc.3c00801 (PMC10782453; doi:10.1021/acs.jctc.3c00801)
Supplement: Supplementary file 2 — ct3c00801_si_002.zip [file ct3c00801_si_002.zip › 05.015_OH-Oa__water--benzoate_105.xyz]

17
charge=-1 charge_a=0 charge_b=-1 selection_a=1-3 selection_b=4-17 scaling=1.05
  O   -0.030801125  -4.272717386  -0.333300151
  H    0.206600629  -3.575589241  -0.968955817
  H   -0.256967559  -3.680692143   0.404703233
  O    0.352062302  -1.481806715  -1.186217735
  C   -0.004360056  -1.016796281  -0.077826436
  O   -0.367343685  -1.642464934   0.946148334
  C    0.004547124   0.515222166   0.040542676
  C   -0.373439765   1.138240837   1.228133258
  C   -0.367228279   2.523859951   1.338171554
  C    0.019466175   3.308467954   0.255877275
  C    0.398838773   2.694948947  -0.934153166
  C    0.390285326   1.308846959  -1.037774659
  H   -0.668972154   0.505061968   2.052211029
  H   -0.663712200   2.995045176   2.267122489
  H    0.025082099   4.387858405   0.339045689
  H    0.700963202   3.299779310  -1.780185834
  H    0.679636147   0.806347444  -1.949437596
