# Supplementary material for: Benchmarking Swaths of Intermolecular Interaction Components with Symmetry-Adapted Perturbation Theory
Source: J Chem Theory Comput. 2023 Dec 20;20(1):30–48. doi: 10.1021/acs.jctc.3c00801 (PMC10782453; doi:10.1021/acs.jctc.3c00801)
Supplement: Supplementary file 2 — ct3c00801_si_002.zip [file ct3c00801_si_002.zip › 05.015_OH-Oa__water--benzoate_110.xyz]

17
charge=-1 charge_a=0 charge_b=-1 selection_a=1-3 selection_b=4-17 scaling=1.1
  O   -0.030801125  -4.272717386  -0.333300151
  H    0.206600629  -3.575589241  -0.968955817
  H   -0.256967559  -3.680692143   0.404703233
  O    0.352913612  -1.381548369  -1.178351812
  C   -0.003508746  -0.916537935  -0.069960513
  O   -0.366492375  -1.542206588   0.954014257
  C    0.005398434   0.615480512   0.048408599
  C   -0.372588455   1.238499183   1.235999181
  C   -0.366376969   2.624118297   1.346037477
  C    0.020317485   3.408726300   0.263743198
  C    0.399690083   2.795207293  -0.926287243
  C    0.391136636   1.409105305  -1.029908736
  H   -0.668120844   0.605320314   2.060076952
  H   -0.662860890   3.095303522   2.274988412
  H    0.025933409   4.488116751   0.346911612
  H    0.701814512   3.400037656  -1.772319911
  H    0.680487457   0.906605790  -1.941571673
