# Supplementary material for: Benchmarking Swaths of Intermolecular Interaction Components with Symmetry-Adapted Perturbation Theory
Source: J Chem Theory Comput. 2023 Dec 20;20(1):30–48. doi: 10.1021/acs.jctc.3c00801 (PMC10782453; doi:10.1021/acs.jctc.3c00801)
Supplement: Supplementary file 2 — ct3c00801_si_002.zip [file ct3c00801_si_002.zip › 05.015_OH-Oa__water--benzoate_125.xyz]

17
charge=-1 charge_a=0 charge_b=-1 selection_a=1-3 selection_b=4-17 scaling=1.25
  O   -0.030801125  -4.272717386  -0.333300151
  H    0.206600629  -3.575589241  -0.968955817
  H   -0.256967559  -3.680692143   0.404703233
  O    0.355467540  -1.080773331  -1.154754044
  C   -0.000954818  -0.615762897  -0.046362745
  O   -0.363938447  -1.241431550   0.977612025
  C    0.007952362   0.916255550   0.072006367
  C   -0.370034527   1.539274221   1.259596949
  C   -0.363823041   2.924893335   1.369635245
  C    0.022871413   3.709501338   0.287340966
  C    0.402244011   3.095982331  -0.902689475
  C    0.393690564   1.709880343  -1.006310968
  H   -0.665566916   0.906095352   2.083674720
  H   -0.660306962   3.396078560   2.298586180
  H    0.028487337   4.788891789   0.370509380
  H    0.704368440   3.700812694  -1.748722143
  H    0.683041385   1.207380828  -1.917973905
