# Supplementary material for: Benchmarking Swaths of Intermolecular Interaction Components with Symmetry-Adapted Perturbation Theory
Source: J Chem Theory Comput. 2023 Dec 20;20(1):30–48. doi: 10.1021/acs.jctc.3c00801 (PMC10782453; doi:10.1021/acs.jctc.3c00801)
Supplement: Supplementary file 2 — ct3c00801_si_002.zip [file ct3c00801_si_002.zip › 05.015_OH-Oa__water--benzoate_150.xyz]

17
charge=-1 charge_a=0 charge_b=-1 selection_a=1-3 selection_b=4-17 scaling=1.5
  O   -0.030801125  -4.272717386  -0.333300151
  H    0.206600629  -3.575589241  -0.968955817
  H   -0.256967559  -3.680692143   0.404703233
  O    0.359724088  -0.579481602  -1.115424430
  C    0.003301730  -0.114471168  -0.007033131
  O   -0.359681899  -0.740139821   1.016941639
  C    0.012208910   1.417547279   0.111335981
  C   -0.365777979   2.040565950   1.298926563
  C   -0.359566493   3.426185064   1.408964859
  C    0.027127961   4.210793067   0.326670580
  C    0.406500559   3.597274060  -0.863359861
  C    0.397947112   2.211172072  -0.966981354
  H   -0.661310368   1.407387081   2.123004334
  H   -0.656050414   3.897370289   2.337915794
  H    0.032743885   5.290183518   0.409838994
  H    0.708624988   4.202104423  -1.709392529
  H    0.687297933   1.708672557  -1.878644291
