# Supplementary material for: Benchmarking Swaths of Intermolecular Interaction Components with Symmetry-Adapted Perturbation Theory
Source: J Chem Theory Comput. 2023 Dec 20;20(1):30–48. doi: 10.1021/acs.jctc.3c00801 (PMC10782453; doi:10.1021/acs.jctc.3c00801)
Supplement: Supplementary file 2 — ct3c00801_si_002.zip [file ct3c00801_si_002.zip › 05.015_OH-Oa__water--benzoate_200.xyz]

17
charge=-1 charge_a=0 charge_b=-1 selection_a=1-3 selection_b=4-17 scaling=2.0
  O   -0.030801125  -4.272717386  -0.333300151
  H    0.206600629  -3.575589241  -0.968955817
  H   -0.256967559  -3.680692143   0.404703233
  O    0.368237182   0.423101857  -1.036765202
  C    0.011814824   0.888112291   0.071626097
  O   -0.351168805   0.262443638   1.095600867
  C    0.020722004   2.420130738   0.189995209
  C   -0.357264885   3.043149409   1.377585791
  C   -0.351053399   4.428768523   1.487624087
  C    0.035641055   5.213376526   0.405329808
  C    0.415013653   4.599857519  -0.784700633
  C    0.406460206   3.213755531  -0.888322126
  H   -0.652797274   2.409970540   2.201663562
  H   -0.647537320   4.899953748   2.416575022
  H    0.041256979   6.292766977   0.488498222
  H    0.717138082   5.204687882  -1.630733301
  H    0.695811027   2.711256016  -1.799985063
