# Supplementary material for: Benchmarking Swaths of Intermolecular Interaction Components with Symmetry-Adapted Perturbation Theory
Source: J Chem Theory Comput. 2023 Dec 20;20(1):30–48. doi: 10.1021/acs.jctc.3c00801 (PMC10782453; doi:10.1021/acs.jctc.3c00801)
Supplement: Supplementary file 2 — ct3c00801_si_002.zip [file ct3c00801_si_002.zip › 06.002_OH-Na__phenol--cyanide_125.xyz]

15
charge=-1 charge_a=0 charge_b=-1 selection_a=1-13 selection_b=14-15 scaling=1.25
  H    0.897947962  -2.286242980  -1.227609286
  H    3.543084808   1.069311276  -0.764997842
  H    3.119229491  -1.245796067  -1.557575544
  H   -0.503226702   1.266282088   0.681773746
  H   -1.814871817  -0.593307051   0.373291874
  H    1.712202686   2.314157255   0.356775523
  C    2.574454822   0.609948739  -0.623404773
  C    2.332218877  -0.687282286  -1.065905841
  C    1.091027904  -1.278639571  -0.885560813
  C    0.049344812  -0.582285370  -0.252123087
  C    0.296196531   0.728071893   0.194118074
  C    1.543354780   1.303864959   0.005463618
  O   -1.124551778  -1.189007536  -0.100717956
  C   -3.876172258   1.293086718   1.833097829
  N   -3.147794343   0.560519096   1.290148768
