# Supplementary material for: Benchmarking Swaths of Intermolecular Interaction Components with Symmetry-Adapted Perturbation Theory
Source: J Chem Theory Comput. 2023 Dec 20;20(1):30–48. doi: 10.1021/acs.jctc.3c00801 (PMC10782453; doi:10.1021/acs.jctc.3c00801)
Supplement: Supplementary file 2 — ct3c00801_si_002.zip [file ct3c00801_si_002.zip › 08.005_NH-Oa__1Hpyrrole--nitrite_085.xyz]

13
charge=-1 charge_a=0 charge_b=-1 selection_a=1-10 selection_b=11-13 scaling=0.85
  H   -1.683987059  -0.701266233   1.912212306
  H    0.247242209  -1.956394114   3.355668755
  H    2.540972236  -1.664110735   1.921942793
  H    1.829295407  -0.241611583  -0.304757192
  N   -0.092597389  -0.297390138   0.562451903
  C   -0.636161976  -0.817438206   1.698034433
  C    0.364092284  -1.448679327   2.412429037
  C    1.562447740  -1.295441620   1.662561745
  C    1.236846103  -0.578426015   0.526877683
  H   -0.600066395   0.237122991  -0.178244393
  N   -0.717195880   1.375291821  -2.142131824
  O   -1.412765807   0.977119907  -1.159542839
  O    0.491059022   1.082277816  -2.108568248
