# Supplementary material for: Benchmarking Swaths of Intermolecular Interaction Components with Symmetry-Adapted Perturbation Theory
Source: J Chem Theory Comput. 2023 Dec 20;20(1):30–48. doi: 10.1021/acs.jctc.3c00801 (PMC10782453; doi:10.1021/acs.jctc.3c00801)
Supplement: Supplementary file 2 — ct3c00801_si_002.zip [file ct3c00801_si_002.zip › 08.008_NH-Oa__aniline--benzoate_080.xyz]

28
charge=-1 charge_a=0 charge_b=-1 selection_a=1-14 selection_b=15-28 scaling=0.8
  H    1.883516924   0.466296664  -0.410783925
  H    5.485091627   2.809806444  -0.112837407
  H    4.306621441   0.624725621   0.026063422
  H    1.769991206   4.689681694  -1.141667450
  H   -0.200713292   1.625784705  -0.781708768
  H    4.181520216   4.842697167  -0.696386634
  H   -0.211183459   3.312421567  -1.077798651
  C    4.423707568   2.744286991  -0.308816722
  C    3.756548542   1.520299352  -0.234517722
  C    2.399115253   1.417487199  -0.480867404
  C    1.652687340   2.564474880  -0.817268366
  C    2.327848862   3.796414429  -0.885668586
  C    3.690226122   3.879262104  -0.635464034
  N    0.317582902   2.458612724  -1.105222934
  O   -1.071715621   0.599274803  -0.310983875
  C   -0.611845537  -0.560170185  -0.135671707
  O    0.561975927  -0.950551560  -0.283794061
  C   -1.632859245  -1.614161908   0.316725171
  C   -1.234100896  -2.929824045   0.543088000
  C   -2.151017736  -3.890637739   0.952317073
  C   -3.485902927  -3.545803612   1.141327716
  C   -3.893318703  -2.234327157   0.917681376
  C   -2.971318674  -1.277899277   0.508473752
  H   -0.191895467  -3.169343601   0.388650014
  H   -1.827630086  -4.909582850   1.124831452
  H   -4.202050016  -4.292371489   1.460101628
  H   -4.930650813  -1.959630196   1.063098362
  H   -3.261545119  -0.253073835   0.328152860
