# Supplementary material for: Benchmarking Swaths of Intermolecular Interaction Components with Symmetry-Adapted Perturbation Theory
Source: J Chem Theory Comput. 2023 Dec 20;20(1):30–48. doi: 10.1021/acs.jctc.3c00801 (PMC10782453; doi:10.1021/acs.jctc.3c00801)
Supplement: Supplementary file 2 — ct3c00801_si_002.zip [file ct3c00801_si_002.zip › 08.008_NH-Oa__aniline--benzoate_085.xyz]

28
charge=-1 charge_a=0 charge_b=-1 selection_a=1-14 selection_b=15-28 scaling=0.85
  H    1.883516924   0.466296664  -0.410783925
  H    5.485091627   2.809806444  -0.112837407
  H    4.306621441   0.624725621   0.026063422
  H    1.769991206   4.689681694  -1.141667450
  H   -0.200713292   1.625784705  -0.781708768
  H    4.181520216   4.842697167  -0.696386634
  H   -0.211183459   3.312421567  -1.077798651
  C    4.423707568   2.744286991  -0.308816722
  C    3.756548542   1.520299352  -0.234517722
  C    2.399115253   1.417487199  -0.480867404
  C    1.652687340   2.564474880  -0.817268366
  C    2.327848862   3.796414429  -0.885668586
  C    3.690226122   3.879262104  -0.635464034
  N    0.317582902   2.458612724  -1.105222934
  O   -1.126153266   0.535117934  -0.281563569
  C   -0.666283182  -0.624327054  -0.106251401
  O    0.507538282  -1.014708429  -0.254373755
  C   -1.687296890  -1.678318777   0.346145477
  C   -1.288538541  -2.993980914   0.572508306
  C   -2.205455381  -3.954794608   0.981737379
  C   -3.540340572  -3.609960481   1.170748022
  C   -3.947756348  -2.298484026   0.947101682
  C   -3.025756319  -1.342056146   0.537894058
  H   -0.246333112  -3.233500470   0.418070320
  H   -1.882067731  -4.973739719   1.154251758
  H   -4.256487661  -4.356528358   1.489521934
  H   -4.985088458  -2.023787065   1.092518668
  H   -3.315982764  -0.317230704   0.357573166
