# Supplementary material for: Benchmarking Swaths of Intermolecular Interaction Components with Symmetry-Adapted Perturbation Theory
Source: J Chem Theory Comput. 2023 Dec 20;20(1):30–48. doi: 10.1021/acs.jctc.3c00801 (PMC10782453; doi:10.1021/acs.jctc.3c00801)
Supplement: Supplementary file 2 — ct3c00801_si_002.zip [file ct3c00801_si_002.zip › 08.008_NH-Oa__aniline--benzoate_090.xyz]

28
charge=-1 charge_a=0 charge_b=-1 selection_a=1-14 selection_b=15-28 scaling=0.9
  H    1.883516924   0.466296664  -0.410783925
  H    5.485091627   2.809806444  -0.112837407
  H    4.306621441   0.624725621   0.026063422
  H    1.769991206   4.689681694  -1.141667450
  H   -0.200713292   1.625784705  -0.781708768
  H    4.181520216   4.842697167  -0.696386634
  H   -0.211183459   3.312421567  -1.077798651
  C    4.423707568   2.744286991  -0.308816722
  C    3.756548542   1.520299352  -0.234517722
  C    2.399115253   1.417487199  -0.480867404
  C    1.652687340   2.564474880  -0.817268366
  C    2.327848862   3.796414429  -0.885668586
  C    3.690226122   3.879262104  -0.635464034
  N    0.317582902   2.458612724  -1.105222934
  O   -1.180590912   0.470961065  -0.252143264
  C   -0.720720828  -0.688483923  -0.076831096
  O    0.453100636  -1.078865298  -0.224953450
  C   -1.741734536  -1.742475646   0.375565782
  C   -1.342976187  -3.058137783   0.601928611
  C   -2.259893027  -4.018951477   1.011157684
  C   -3.594778218  -3.674117350   1.200168327
  C   -4.002193994  -2.362640895   0.976521987
  C   -3.080193965  -1.406213015   0.567314363
  H   -0.300770758  -3.297657339   0.447490625
  H   -1.936505377  -5.037896588   1.183672063
  H   -4.310925307  -4.420685227   1.518942239
  H   -5.039526104  -2.087943934   1.121938973
  H   -3.370420410  -0.381387573   0.386993471
