# Supplementary material for: Benchmarking Swaths of Intermolecular Interaction Components with Symmetry-Adapted Perturbation Theory
Source: J Chem Theory Comput. 2023 Dec 20;20(1):30–48. doi: 10.1021/acs.jctc.3c00801 (PMC10782453; doi:10.1021/acs.jctc.3c00801)
Supplement: Supplementary file 2 — ct3c00801_si_002.zip [file ct3c00801_si_002.zip › 08.008_NH-Oa__aniline--benzoate_095.xyz]

28
charge=-1 charge_a=0 charge_b=-1 selection_a=1-14 selection_b=15-28 scaling=0.95
  H    1.883516924   0.466296664  -0.410783925
  H    5.485091627   2.809806444  -0.112837407
  H    4.306621441   0.624725621   0.026063422
  H    1.769991206   4.689681694  -1.141667450
  H   -0.200713292   1.625784705  -0.781708768
  H    4.181520216   4.842697167  -0.696386634
  H   -0.211183459   3.312421567  -1.077798651
  C    4.423707568   2.744286991  -0.308816722
  C    3.756548542   1.520299352  -0.234517722
  C    2.399115253   1.417487199  -0.480867404
  C    1.652687340   2.564474880  -0.817268366
  C    2.327848862   3.796414429  -0.885668586
  C    3.690226122   3.879262104  -0.635464034
  N    0.317582902   2.458612724  -1.105222934
  O   -1.235028557   0.406804196  -0.222722958
  C   -0.775158473  -0.752640792  -0.047410790
  O    0.398662991  -1.143022167  -0.195533144
  C   -1.796172181  -1.806632515   0.404986088
  C   -1.397413832  -3.122294652   0.631348917
  C   -2.314330672  -4.083108346   1.040577990
  C   -3.649215863  -3.738274219   1.229588633
  C   -4.056631639  -2.426797764   1.005942293
  C   -3.134631610  -1.470369884   0.596734669
  H   -0.355208403  -3.361814208   0.476910931
  H   -1.990943022  -5.102053457   1.213092369
  H   -4.365362952  -4.484842096   1.548362545
  H   -5.093963749  -2.152100803   1.151359279
  H   -3.424858055  -0.445544442   0.416413777
