# Supplementary material for: Benchmarking Swaths of Intermolecular Interaction Components with Symmetry-Adapted Perturbation Theory
Source: J Chem Theory Comput. 2023 Dec 20;20(1):30–48. doi: 10.1021/acs.jctc.3c00801 (PMC10782453; doi:10.1021/acs.jctc.3c00801)
Supplement: Supplementary file 2 — ct3c00801_si_002.zip [file ct3c00801_si_002.zip › 08.008_NH-Oa__aniline--benzoate_100.xyz]

28
charge=-1 charge_a=0 charge_b=-1 selection_a=1-14 selection_b=15-28 scaling=1.0
  H    1.883516924   0.466296664  -0.410783925
  H    5.485091627   2.809806444  -0.112837407
  H    4.306621441   0.624725621   0.026063422
  H    1.769991206   4.689681694  -1.141667450
  H   -0.200713292   1.625784705  -0.781708768
  H    4.181520216   4.842697167  -0.696386634
  H   -0.211183459   3.312421567  -1.077798651
  C    4.423707568   2.744286991  -0.308816722
  C    3.756548542   1.520299352  -0.234517722
  C    2.399115253   1.417487199  -0.480867404
  C    1.652687340   2.564474880  -0.817268366
  C    2.327848862   3.796414429  -0.885668586
  C    3.690226122   3.879262104  -0.635464034
  N    0.317582902   2.458612724  -1.105222934
  O   -1.289466203   0.342647327  -0.193302652
  C   -0.829596119  -0.816797661  -0.017990484
  O    0.344225345  -1.207179036  -0.166112838
  C   -1.850609827  -1.870789384   0.434406394
  C   -1.451851478  -3.186451521   0.660769223
  C   -2.368768318  -4.147265215   1.069998296
  C   -3.703653509  -3.802431088   1.259008939
  C   -4.111069285  -2.490954633   1.035362599
  C   -3.189069256  -1.534526753   0.626154975
  H   -0.409646049  -3.425971077   0.506331237
  H   -2.045380668  -5.166210326   1.242512675
  H   -4.419800598  -4.548998965   1.577782851
  H   -5.148401395  -2.216257672   1.180779585
  H   -3.479295701  -0.509701311   0.445834083
