# Supplementary material for: Benchmarking Swaths of Intermolecular Interaction Components with Symmetry-Adapted Perturbation Theory
Source: J Chem Theory Comput. 2023 Dec 20;20(1):30–48. doi: 10.1021/acs.jctc.3c00801 (PMC10782453; doi:10.1021/acs.jctc.3c00801)
Supplement: Supplementary file 2 — ct3c00801_si_002.zip [file ct3c00801_si_002.zip › 08.008_NH-Oa__aniline--benzoate_105.xyz]

28
charge=-1 charge_a=0 charge_b=-1 selection_a=1-14 selection_b=15-28 scaling=1.05
  H    1.883516924   0.466296664  -0.410783925
  H    5.485091627   2.809806444  -0.112837407
  H    4.306621441   0.624725621   0.026063422
  H    1.769991206   4.689681694  -1.141667450
  H   -0.200713292   1.625784705  -0.781708768
  H    4.181520216   4.842697167  -0.696386634
  H   -0.211183459   3.312421567  -1.077798651
  C    4.423707568   2.744286991  -0.308816722
  C    3.756548542   1.520299352  -0.234517722
  C    2.399115253   1.417487199  -0.480867404
  C    1.652687340   2.564474880  -0.817268366
  C    2.327848862   3.796414429  -0.885668586
  C    3.690226122   3.879262104  -0.635464034
  N    0.317582902   2.458612724  -1.105222934
  O   -1.343903849   0.278490458  -0.163882346
  C   -0.884033765  -0.880954530   0.011429822
  O    0.289787699  -1.271335905  -0.136692532
  C   -1.905047473  -1.934946253   0.463826700
  C   -1.506289124  -3.250608390   0.690189529
  C   -2.423205964  -4.211422084   1.099418602
  C   -3.758091155  -3.866587957   1.288429245
  C   -4.165506931  -2.555111502   1.064782905
  C   -3.243506902  -1.598683622   0.655575281
  H   -0.464083695  -3.490127946   0.535751543
  H   -2.099818314  -5.230367195   1.271932981
  H   -4.474238244  -4.613155834   1.607203157
  H   -5.202839041  -2.280414541   1.210199891
  H   -3.533733347  -0.573858180   0.475254389
