# Supplementary material for: Benchmarking Swaths of Intermolecular Interaction Components with Symmetry-Adapted Perturbation Theory
Source: J Chem Theory Comput. 2023 Dec 20;20(1):30–48. doi: 10.1021/acs.jctc.3c00801 (PMC10782453; doi:10.1021/acs.jctc.3c00801)
Supplement: Supplementary file 2 — ct3c00801_si_002.zip [file ct3c00801_si_002.zip › 08.008_NH-Oa__aniline--benzoate_110.xyz]

28
charge=-1 charge_a=0 charge_b=-1 selection_a=1-14 selection_b=15-28 scaling=1.1
  H    1.883516924   0.466296664  -0.410783925
  H    5.485091627   2.809806444  -0.112837407
  H    4.306621441   0.624725621   0.026063422
  H    1.769991206   4.689681694  -1.141667450
  H   -0.200713292   1.625784705  -0.781708768
  H    4.181520216   4.842697167  -0.696386634
  H   -0.211183459   3.312421567  -1.077798651
  C    4.423707568   2.744286991  -0.308816722
  C    3.756548542   1.520299352  -0.234517722
  C    2.399115253   1.417487199  -0.480867404
  C    1.652687340   2.564474880  -0.817268366
  C    2.327848862   3.796414429  -0.885668586
  C    3.690226122   3.879262104  -0.635464034
  N    0.317582902   2.458612724  -1.105222934
  O   -1.398341494   0.214333589  -0.134462040
  C   -0.938471410  -0.945111399   0.040850128
  O    0.235350054  -1.335492774  -0.107272226
  C   -1.959485118  -1.999103122   0.493247006
  C   -1.560726769  -3.314765259   0.719609835
  C   -2.477643609  -4.275578953   1.128838908
  C   -3.812528800  -3.930744826   1.317849551
  C   -4.219944576  -2.619268371   1.094203211
  C   -3.297944547  -1.662840491   0.684995587
  H   -0.518521340  -3.554284815   0.565171849
  H   -2.154255959  -5.294524064   1.301353287
  H   -4.528675889  -4.677312703   1.636623463
  H   -5.257276686  -2.344571410   1.239620197
  H   -3.588170992  -0.638015049   0.504674695
