# Supplementary material for: Benchmarking Swaths of Intermolecular Interaction Components with Symmetry-Adapted Perturbation Theory
Source: J Chem Theory Comput. 2023 Dec 20;20(1):30–48. doi: 10.1021/acs.jctc.3c00801 (PMC10782453; doi:10.1021/acs.jctc.3c00801)
Supplement: Supplementary file 2 — ct3c00801_si_002.zip [file ct3c00801_si_002.zip › 08.008_NH-Oa__aniline--benzoate_125.xyz]

28
charge=-1 charge_a=0 charge_b=-1 selection_a=1-14 selection_b=15-28 scaling=1.25
  H    1.883516924   0.466296664  -0.410783925
  H    5.485091627   2.809806444  -0.112837407
  H    4.306621441   0.624725621   0.026063422
  H    1.769991206   4.689681694  -1.141667450
  H   -0.200713292   1.625784705  -0.781708768
  H    4.181520216   4.842697167  -0.696386634
  H   -0.211183459   3.312421567  -1.077798651
  C    4.423707568   2.744286991  -0.308816722
  C    3.756548542   1.520299352  -0.234517722
  C    2.399115253   1.417487199  -0.480867404
  C    1.652687340   2.564474880  -0.817268366
  C    2.327848862   3.796414429  -0.885668586
  C    3.690226122   3.879262104  -0.635464034
  N    0.317582902   2.458612724  -1.105222934
  O   -1.561654431   0.021862982  -0.046201123
  C   -1.101784347  -1.137582006   0.129111045
  O    0.072037117  -1.527963380  -0.019011309
  C   -2.122798055  -2.191573728   0.581507923
  C   -1.724039706  -3.507235866   0.807870752
  C   -2.640956546  -4.468049560   1.217099825
  C   -3.975841737  -4.123215432   1.406110468
  C   -4.383257513  -2.811738978   1.182464128
  C   -3.461257484  -1.855311098   0.773256504
  H   -0.681834277  -3.746755422   0.653432766
  H   -2.317568896  -5.486994670   1.389614204
  H   -4.691988826  -4.869783310   1.724884380
  H   -5.420589623  -2.537042016   1.327881114
  H   -3.751483929  -0.830485656   0.592935612
