# Supplementary material for: Benchmarking Swaths of Intermolecular Interaction Components with Symmetry-Adapted Perturbation Theory
Source: J Chem Theory Comput. 2023 Dec 20;20(1):30–48. doi: 10.1021/acs.jctc.3c00801 (PMC10782453; doi:10.1021/acs.jctc.3c00801)
Supplement: Supplementary file 2 — ct3c00801_si_002.zip [file ct3c00801_si_002.zip › 08.008_NH-Oa__aniline--benzoate_150.xyz]

28
charge=-1 charge_a=0 charge_b=-1 selection_a=1-14 selection_b=15-28 scaling=1.5
  H    1.883516924   0.466296664  -0.410783925
  H    5.485091627   2.809806444  -0.112837407
  H    4.306621441   0.624725621   0.026063422
  H    1.769991206   4.689681694  -1.141667450
  H   -0.200713292   1.625784705  -0.781708768
  H    4.181520216   4.842697167  -0.696386634
  H   -0.211183459   3.312421567  -1.077798651
  C    4.423707568   2.744286991  -0.308816722
  C    3.756548542   1.520299352  -0.234517722
  C    2.399115253   1.417487199  -0.480867404
  C    1.652687340   2.564474880  -0.817268366
  C    2.327848862   3.796414429  -0.885668586
  C    3.690226122   3.879262104  -0.635464034
  N    0.317582902   2.458612724  -1.105222934
  O   -1.833842658  -0.298921362   0.100900406
  C   -1.373972574  -1.458366350   0.276212574
  O   -0.200151110  -1.848747725   0.128090220
  C   -2.394986282  -2.512358073   0.728609452
  C   -1.996227934  -3.828020210   0.954972281
  C   -2.913144774  -4.788833904   1.364201354
  C   -4.248029964  -4.443999777   1.553211997
  C   -4.655445740  -3.132523322   1.329565657
  C   -3.733445712  -2.176095442   0.920358033
  H   -0.954022504  -4.067539766   0.800534295
  H   -2.589757124  -5.807779015   1.536715733
  H   -4.964177054  -5.190567654   1.871985909
  H   -5.692777850  -2.857826361   1.474982643
  H   -4.023672156  -1.151270000   0.740037141
