# Supplementary material for: Benchmarking Swaths of Intermolecular Interaction Components with Symmetry-Adapted Perturbation Theory
Source: J Chem Theory Comput. 2023 Dec 20;20(1):30–48. doi: 10.1021/acs.jctc.3c00801 (PMC10782453; doi:10.1021/acs.jctc.3c00801)
Supplement: Supplementary file 2 — ct3c00801_si_002.zip [file ct3c00801_si_002.zip › 08.008_NH-Oa__aniline--benzoate_200.xyz]

28
charge=-1 charge_a=0 charge_b=-1 selection_a=1-14 selection_b=15-28 scaling=2.0
  H    1.883516924   0.466296664  -0.410783925
  H    5.485091627   2.809806444  -0.112837407
  H    4.306621441   0.624725621   0.026063422
  H    1.769991206   4.689681694  -1.141667450
  H   -0.200713292   1.625784705  -0.781708768
  H    4.181520216   4.842697167  -0.696386634
  H   -0.211183459   3.312421567  -1.077798651
  C    4.423707568   2.744286991  -0.308816722
  C    3.756548542   1.520299352  -0.234517722
  C    2.399115253   1.417487199  -0.480867404
  C    1.652687340   2.564474880  -0.817268366
  C    2.327848862   3.796414429  -0.885668586
  C    3.690226122   3.879262104  -0.635464034
  N    0.317582902   2.458612724  -1.105222934
  O   -2.378219114  -0.940490051   0.395103464
  C   -1.918349030  -2.099935039   0.570415632
  O   -0.744527566  -2.490316414   0.422293278
  C   -2.939362738  -3.153926762   1.022812510
  C   -2.540604389  -4.469588899   1.249175339
  C   -3.457521229  -5.430402593   1.658404412
  C   -4.792406420  -5.085568466   1.847415055
  C   -5.199822196  -3.774092011   1.623768715
  C   -4.277822167  -2.817664131   1.214561091
  H   -1.498398960  -4.709108455   1.094737353
  H   -3.134133579  -6.449347704   1.830918791
  H   -5.508553509  -5.832136343   2.166188967
  H   -6.237154306  -3.499395050   1.769185701
  H   -4.568048612  -1.792838689   1.034240199
