# Supplementary material for: Benchmarking Swaths of Intermolecular Interaction Components with Symmetry-Adapted Perturbation Theory
Source: J Chem Theory Comput. 2023 Dec 20;20(1):30–48. doi: 10.1021/acs.jctc.3c00801 (PMC10782453; doi:10.1021/acs.jctc.3c00801)
Supplement: Supplementary file 2 — ct3c00801_si_002.zip [file ct3c00801_si_002.zip › 09.001_NH-Na__1Hpyrrole--cyanide_085.xyz]

12
charge=-1 charge_a=0 charge_b=-1 selection_a=1-10 selection_b=11-12 scaling=0.85
  H   -1.771093281  -0.628721735   1.031859457
  H   -0.150955848  -2.164058647   2.585047698
  H    2.371612214  -1.731443453   1.663094954
  H    2.108608645   0.036587331  -0.386142936
  N    0.042163327  -0.073991220   0.080686543
  C   -0.702627174  -0.747717140   0.998942415
  C    0.142671083  -1.518865303   1.773923301
  C    1.460192028  -1.292920030   1.292389061
  C    1.354034157  -0.395029177   0.247249172
  H   -0.335515994   0.588550806  -0.641808291
  C   -1.282281433   2.249409563  -2.453153037
  N   -0.862417404   1.512915172  -1.649782381
