# Supplementary material for: Benchmarking Swaths of Intermolecular Interaction Components with Symmetry-Adapted Perturbation Theory
Source: J Chem Theory Comput. 2023 Dec 20;20(1):30–48. doi: 10.1021/acs.jctc.3c00801 (PMC10782453; doi:10.1021/acs.jctc.3c00801)
Supplement: Supplementary file 2 — ct3c00801_si_002.zip [file ct3c00801_si_002.zip › 1.002_OH-O__aceticacid--acetamide_080.xyz]

17
charge=0 charge_a=0 charge_b=0 selection_a=1-8 selection_b=9-17 scaling=0.8
  C    1.958822371   0.063448473   0.000000000
  O    1.374415430   1.134060225   0.000000000
  O    1.357670707  -1.110782181   0.000000000
  H    0.356229651  -1.021533495   0.000000000
  C    3.458528481  -0.051128874   0.000000000
  H    3.907842909   0.935707469   0.000000000
  H    3.782529378  -0.610419823  -0.876633742
  H    3.782529378  -0.610419823   0.876633742
  H   -1.741476944   2.017785598   0.000000000
  H   -0.127402230   1.328464025   0.000000000
  H   -3.675506974   0.797256050   0.000000000
  H   -3.455708852  -0.730026523   0.877448542
  H   -3.455708852  -0.730026523  -0.877448542
  O   -0.944730631  -1.033569248   0.000000000
  C   -1.655096199  -0.023654154   0.000000000
  N   -1.143301160   1.213847055   0.000000000
  C   -3.157794625  -0.159178071   0.000000000
