# Supplementary material for: Benchmarking Swaths of Intermolecular Interaction Components with Symmetry-Adapted Perturbation Theory
Source: J Chem Theory Comput. 2023 Dec 20;20(1):30–48. doi: 10.1021/acs.jctc.3c00801 (PMC10782453; doi:10.1021/acs.jctc.3c00801)
Supplement: Supplementary file 2 — ct3c00801_si_002.zip [file ct3c00801_si_002.zip › 1.002_OH-O__aceticacid--acetamide_085.xyz]

17
charge=0 charge_a=0 charge_b=0 selection_a=1-8 selection_b=9-17 scaling=0.85
  C    1.958822371   0.063448473   0.000000000
  O    1.374415430   1.134060225   0.000000000
  O    1.357670707  -1.110782181   0.000000000
  H    0.356229651  -1.021533495   0.000000000
  C    3.458528481  -0.051128874   0.000000000
  H    3.907842909   0.935707469   0.000000000
  H    3.782529378  -0.610419823  -0.876633742
  H    3.782529378  -0.610419823   0.876633742
  H   -1.822786962   2.017033364   0.000000000
  H   -0.208712248   1.327711791   0.000000000
  H   -3.756816992   0.796503816   0.000000000
  H   -3.537018870  -0.730778757   0.877448542
  H   -3.537018870  -0.730778757  -0.877448542
  O   -1.026040649  -1.034321482   0.000000000
  C   -1.736406217  -0.024406388   0.000000000
  N   -1.224611178   1.213094821   0.000000000
  C   -3.239104643  -0.159930305   0.000000000
