# Supplementary material for: Benchmarking Swaths of Intermolecular Interaction Components with Symmetry-Adapted Perturbation Theory
Source: J Chem Theory Comput. 2023 Dec 20;20(1):30–48. doi: 10.1021/acs.jctc.3c00801 (PMC10782453; doi:10.1021/acs.jctc.3c00801)
Supplement: Supplementary file 2 — ct3c00801_si_002.zip [file ct3c00801_si_002.zip › 1.002_OH-O__aceticacid--acetamide_105.xyz]

17
charge=0 charge_a=0 charge_b=0 selection_a=1-8 selection_b=9-17 scaling=1.05
  C    1.958822371   0.063448473   0.000000000
  O    1.374415430   1.134060225   0.000000000
  O    1.357670707  -1.110782181   0.000000000
  H    0.356229651  -1.021533495   0.000000000
  C    3.458528481  -0.051128874   0.000000000
  H    3.907842909   0.935707469   0.000000000
  H    3.782529378  -0.610419823  -0.876633742
  H    3.782529378  -0.610419823   0.876633742
  H   -2.148027033   2.014024425   0.000000000
  H   -0.533952319   1.324702852   0.000000000
  H   -4.082057063   0.793494877   0.000000000
  H   -3.862258941  -0.733787696   0.877448542
  H   -3.862258941  -0.733787696  -0.877448542
  O   -1.351280720  -1.037330421   0.000000000
  C   -2.061646288  -0.027415327   0.000000000
  N   -1.549851249   1.210085882   0.000000000
  C   -3.564344714  -0.162939244   0.000000000
