# Supplementary material for: Benchmarking Swaths of Intermolecular Interaction Components with Symmetry-Adapted Perturbation Theory
Source: J Chem Theory Comput. 2023 Dec 20;20(1):30–48. doi: 10.1021/acs.jctc.3c00801 (PMC10782453; doi:10.1021/acs.jctc.3c00801)
Supplement: Supplementary file 2 — ct3c00801_si_002.zip [file ct3c00801_si_002.zip › 1.002_OH-O__aceticacid--acetamide_150.xyz]

17
charge=0 charge_a=0 charge_b=0 selection_a=1-8 selection_b=9-17 scaling=1.5
  C    1.958822371   0.063448473   0.000000000
  O    1.374415430   1.134060225   0.000000000
  O    1.357670707  -1.110782181   0.000000000
  H    0.356229651  -1.021533495   0.000000000
  C    3.458528481  -0.051128874   0.000000000
  H    3.907842909   0.935707469   0.000000000
  H    3.782529378  -0.610419823  -0.876633742
  H    3.782529378  -0.610419823   0.876633742
  H   -2.879817192   2.007254314   0.000000000
  H   -1.265742478   1.317932742   0.000000000
  H   -4.813847222   0.786724766   0.000000000
  H   -4.594049100  -0.740557806   0.877448542
  H   -4.594049100  -0.740557806  -0.877448542
  O   -2.083070878  -1.044100532   0.000000000
  C   -2.793436446  -0.034185438   0.000000000
  N   -2.281641408   1.203315772   0.000000000
  C   -4.296134872  -0.169709354   0.000000000
