# Supplementary material for: Benchmarking Swaths of Intermolecular Interaction Components with Symmetry-Adapted Perturbation Theory
Source: J Chem Theory Comput. 2023 Dec 20;20(1):30–48. doi: 10.1021/acs.jctc.3c00801 (PMC10782453; doi:10.1021/acs.jctc.3c00801)
Supplement: Supplementary file 2 — ct3c00801_si_002.zip [file ct3c00801_si_002.zip › 1.004_OH-O__aceticacid--dimethylcarbonate_080.xyz]

20
charge=0 charge_a=0 charge_b=0 selection_a=1-8 selection_b=9-20 scaling=0.8
  C   -2.096737983   0.009607417  -0.188714070
  O   -1.164862514  -0.101956983  -0.955587264
  O   -1.965109178   0.379851752   1.086066877
  H   -1.012723268   0.534543606   1.284768125
  C   -3.531582904  -0.252574707  -0.555428158
  H   -3.601219772  -0.529474696  -1.601512375
  H   -3.928585334  -1.051706879   0.069402908
  H   -4.130792013   0.635906847  -0.361505273
  H    2.418727978  -1.948516679  -0.669983797
  H    0.762392876  -1.923133908  -1.330853868
  H    1.220420791  -3.143797025  -0.113317204
  H    0.382615296   2.072551881  -1.068422859
  H    1.798088217   2.434300862  -0.050860492
  H    2.023064421   2.001391499  -1.770365926
  O    0.929896540  -1.299704909   0.643021345
  C    0.913600434   0.016275490   0.498645357
  O    0.380426744   0.739514608   1.311897419
  O    1.555944117   0.436562651  -0.585934496
  C    1.426721138   1.838281270  -0.879740938
  C    1.368577504  -2.124365562  -0.452042856
