# Supplementary material for: Benchmarking Swaths of Intermolecular Interaction Components with Symmetry-Adapted Perturbation Theory
Source: J Chem Theory Comput. 2023 Dec 20;20(1):30–48. doi: 10.1021/acs.jctc.3c00801 (PMC10782453; doi:10.1021/acs.jctc.3c00801)
Supplement: Supplementary file 2 — ct3c00801_si_002.zip [file ct3c00801_si_002.zip › 1.004_OH-O__aceticacid--dimethylcarbonate_085.xyz]

20
charge=0 charge_a=0 charge_b=0 selection_a=1-8 selection_b=9-20 scaling=0.85
  C   -2.096737983   0.009607417  -0.188714070
  O   -1.164862514  -0.101956983  -0.955587264
  O   -1.965109178   0.379851752   1.086066877
  H   -1.012723268   0.534543606   1.284768125
  C   -3.531582904  -0.252574707  -0.555428158
  H   -3.601219772  -0.529474696  -1.601512375
  H   -3.928585334  -1.051706879   0.069402908
  H   -4.130792013   0.635906847  -0.361505273
  H    2.505799854  -1.935705992  -0.668288217
  H    0.849464752  -1.910323221  -1.329158288
  H    1.307492667  -3.130986338  -0.111621624
  H    0.469687172   2.085362568  -1.066727279
  H    1.885160093   2.447111549  -0.049164912
  H    2.110136297   2.014202186  -1.768670346
  O    1.016968416  -1.286894222   0.644716925
  C    1.000672310   0.029086177   0.500340937
  O    0.467498620   0.752325295   1.313592999
  O    1.643015993   0.449373338  -0.584238916
  C    1.513793014   1.851091957  -0.878045358
  C    1.455649380  -2.111554875  -0.450347276
