# Supplementary material for: Benchmarking Swaths of Intermolecular Interaction Components with Symmetry-Adapted Perturbation Theory
Source: J Chem Theory Comput. 2023 Dec 20;20(1):30–48. doi: 10.1021/acs.jctc.3c00801 (PMC10782453; doi:10.1021/acs.jctc.3c00801)
Supplement: Supplementary file 2 — ct3c00801_si_002.zip [file ct3c00801_si_002.zip › 1.004_OH-O__aceticacid--dimethylcarbonate_090.xyz]

20
charge=0 charge_a=0 charge_b=0 selection_a=1-8 selection_b=9-20 scaling=0.9
  C   -2.096737983   0.009607417  -0.188714070
  O   -1.164862514  -0.101956983  -0.955587264
  O   -1.965109178   0.379851752   1.086066877
  H   -1.012723268   0.534543606   1.284768125
  C   -3.531582904  -0.252574707  -0.555428158
  H   -3.601219772  -0.529474696  -1.601512375
  H   -3.928585334  -1.051706879   0.069402908
  H   -4.130792013   0.635906847  -0.361505273
  H    2.592871730  -1.922895304  -0.666592636
  H    0.936536628  -1.897512533  -1.327462707
  H    1.394564542  -3.118175650  -0.109926043
  H    0.556759048   2.098173256  -1.065031698
  H    1.972231968   2.459922237  -0.047469331
  H    2.197208172   2.027012874  -1.766974765
  O    1.104040292  -1.274083534   0.646412506
  C    1.087744186   0.041896865   0.502036518
  O    0.554570496   0.765135983   1.315288580
  O    1.730087868   0.462184026  -0.582543335
  C    1.600864890   1.863902645  -0.876349777
  C    1.542721256  -2.098744187  -0.448651695
