# Supplementary material for: Benchmarking Swaths of Intermolecular Interaction Components with Symmetry-Adapted Perturbation Theory
Source: J Chem Theory Comput. 2023 Dec 20;20(1):30–48. doi: 10.1021/acs.jctc.3c00801 (PMC10782453; doi:10.1021/acs.jctc.3c00801)
Supplement: Supplementary file 2 — ct3c00801_si_002.zip [file ct3c00801_si_002.zip › 1.004_OH-O__aceticacid--dimethylcarbonate_095.xyz]

20
charge=0 charge_a=0 charge_b=0 selection_a=1-8 selection_b=9-20 scaling=0.95
  C   -2.096737983   0.009607417  -0.188714070
  O   -1.164862514  -0.101956983  -0.955587264
  O   -1.965109178   0.379851752   1.086066877
  H   -1.012723268   0.534543606   1.284768125
  C   -3.531582904  -0.252574707  -0.555428158
  H   -3.601219772  -0.529474696  -1.601512375
  H   -3.928585334  -1.051706879   0.069402908
  H   -4.130792013   0.635906847  -0.361505273
  H    2.679943605  -1.910084617  -0.664897055
  H    1.023608503  -1.884701846  -1.325767126
  H    1.481636418  -3.105364963  -0.108230462
  H    0.643830923   2.110983943  -1.063336117
  H    2.059303844   2.472732924  -0.045773750
  H    2.284280048   2.039823561  -1.765279184
  O    1.191112167  -1.261272847   0.648108087
  C    1.174816061   0.054707552   0.503732099
  O    0.641642371   0.777946670   1.316984161
  O    1.817159744   0.474994713  -0.580847754
  C    1.687936765   1.876713332  -0.874654196
  C    1.629793131  -2.085933500  -0.446956114
