# Supplementary material for: Benchmarking Swaths of Intermolecular Interaction Components with Symmetry-Adapted Perturbation Theory
Source: J Chem Theory Comput. 2023 Dec 20;20(1):30–48. doi: 10.1021/acs.jctc.3c00801 (PMC10782453; doi:10.1021/acs.jctc.3c00801)
Supplement: Supplementary file 2 — ct3c00801_si_002.zip [file ct3c00801_si_002.zip › 1.004_OH-O__aceticacid--dimethylcarbonate_100.xyz]

20
charge=0 charge_a=0 charge_b=0 selection_a=1-8 selection_b=9-20 scaling=1.0
  C   -2.096737983   0.009607417  -0.188714070
  O   -1.164862514  -0.101956983  -0.955587264
  O   -1.965109178   0.379851752   1.086066877
  H   -1.012723268   0.534543606   1.284768125
  C   -3.531582904  -0.252574707  -0.555428158
  H   -3.601219772  -0.529474696  -1.601512375
  H   -3.928585334  -1.051706879   0.069402908
  H   -4.130792013   0.635906847  -0.361505273
  H    2.767015481  -1.897273929  -0.663201474
  H    1.110680379  -1.871891158  -1.324071545
  H    1.568708294  -3.092554275  -0.106534881
  H    0.730902799   2.123794631  -1.061640536
  H    2.146375720   2.485543612  -0.044078169
  H    2.371351924   2.052634249  -1.763583603
  O    1.278184043  -1.248462159   0.649803668
  C    1.261887937   0.067518240   0.505427680
  O    0.728714247   0.790757358   1.318679742
  O    1.904231620   0.487805401  -0.579152173
  C    1.775008641   1.889524020  -0.872958615
  C    1.716865007  -2.073122812  -0.445260533
