# Supplementary material for: Benchmarking Swaths of Intermolecular Interaction Components with Symmetry-Adapted Perturbation Theory
Source: J Chem Theory Comput. 2023 Dec 20;20(1):30–48. doi: 10.1021/acs.jctc.3c00801 (PMC10782453; doi:10.1021/acs.jctc.3c00801)
Supplement: Supplementary file 2 — ct3c00801_si_002.zip [file ct3c00801_si_002.zip › 1.004_OH-O__aceticacid--dimethylcarbonate_105.xyz]

20
charge=0 charge_a=0 charge_b=0 selection_a=1-8 selection_b=9-20 scaling=1.05
  C   -2.096737983   0.009607417  -0.188714070
  O   -1.164862514  -0.101956983  -0.955587264
  O   -1.965109178   0.379851752   1.086066877
  H   -1.012723268   0.534543606   1.284768125
  C   -3.531582904  -0.252574707  -0.555428158
  H   -3.601219772  -0.529474696  -1.601512375
  H   -3.928585334  -1.051706879   0.069402908
  H   -4.130792013   0.635906847  -0.361505273
  H    2.854087357  -1.884463241  -0.661505893
  H    1.197752255  -1.859080470  -1.322375964
  H    1.655780170  -3.079743587  -0.104839300
  H    0.817974675   2.136605319  -1.059944955
  H    2.233447596   2.498354300  -0.042382588
  H    2.458423800   2.065444937  -1.761888022
  O    1.365255919  -1.235651471   0.651499249
  C    1.348959813   0.080328928   0.507123261
  O    0.815786123   0.803568046   1.320375323
  O    1.991303496   0.500616089  -0.577456592
  C    1.862080517   1.902334708  -0.871263034
  C    1.803936883  -2.060312124  -0.443564952
