# Supplementary material for: Benchmarking Swaths of Intermolecular Interaction Components with Symmetry-Adapted Perturbation Theory
Source: J Chem Theory Comput. 2023 Dec 20;20(1):30–48. doi: 10.1021/acs.jctc.3c00801 (PMC10782453; doi:10.1021/acs.jctc.3c00801)
Supplement: Supplementary file 2 — ct3c00801_si_002.zip [file ct3c00801_si_002.zip › 1.004_OH-O__aceticacid--dimethylcarbonate_110.xyz]

20
charge=0 charge_a=0 charge_b=0 selection_a=1-8 selection_b=9-20 scaling=1.1
  C   -2.096737983   0.009607417  -0.188714070
  O   -1.164862514  -0.101956983  -0.955587264
  O   -1.965109178   0.379851752   1.086066877
  H   -1.012723268   0.534543606   1.284768125
  C   -3.531582904  -0.252574707  -0.555428158
  H   -3.601219772  -0.529474696  -1.601512375
  H   -3.928585334  -1.051706879   0.069402908
  H   -4.130792013   0.635906847  -0.361505273
  H    2.941159232  -1.871652554  -0.659810312
  H    1.284824130  -1.846269783  -1.320680383
  H    1.742852046  -3.066932900  -0.103143719
  H    0.905046550   2.149416006  -1.058249374
  H    2.320519472   2.511164987  -0.040687007
  H    2.545495676   2.078255624  -1.760192441
  O    1.452327794  -1.222840784   0.653194830
  C    1.436031688   0.093139615   0.508818842
  O    0.902857998   0.816378733   1.322070904
  O    2.078375372   0.513426776  -0.575761011
  C    1.949152392   1.915145395  -0.869567453
  C    1.891008758  -2.047501437  -0.441869371
