# Supplementary material for: Benchmarking Swaths of Intermolecular Interaction Components with Symmetry-Adapted Perturbation Theory
Source: J Chem Theory Comput. 2023 Dec 20;20(1):30–48. doi: 10.1021/acs.jctc.3c00801 (PMC10782453; doi:10.1021/acs.jctc.3c00801)
Supplement: Supplementary file 2 — ct3c00801_si_002.zip [file ct3c00801_si_002.zip › 1.004_OH-O__aceticacid--dimethylcarbonate_125.xyz]

20
charge=0 charge_a=0 charge_b=0 selection_a=1-8 selection_b=9-20 scaling=1.25
  C   -2.096737983   0.009607417  -0.188714070
  O   -1.164862514  -0.101956983  -0.955587264
  O   -1.965109178   0.379851752   1.086066877
  H   -1.012723268   0.534543606   1.284768125
  C   -3.531582904  -0.252574707  -0.555428158
  H   -3.601219772  -0.529474696  -1.601512375
  H   -3.928585334  -1.051706879   0.069402908
  H   -4.130792013   0.635906847  -0.361505273
  H    3.202374860  -1.833220491  -0.654723570
  H    1.546039758  -1.807837720  -1.315593641
  H    2.004067673  -3.028500837  -0.098056977
  H    1.166262178   2.187848069  -1.053162632
  H    2.581735099   2.549597050  -0.035600265
  H    2.806711303   2.116687687  -1.755105699
  O    1.713543422  -1.184408721   0.658281572
  C    1.697247316   0.131571678   0.513905584
  O    1.164073626   0.854810796   1.327157646
  O    2.339590999   0.551858839  -0.570674269
  C    2.210368020   1.953577458  -0.864480711
  C    2.152224386  -2.009069374  -0.436782629
