# Supplementary material for: Benchmarking Swaths of Intermolecular Interaction Components with Symmetry-Adapted Perturbation Theory
Source: J Chem Theory Comput. 2023 Dec 20;20(1):30–48. doi: 10.1021/acs.jctc.3c00801 (PMC10782453; doi:10.1021/acs.jctc.3c00801)
Supplement: Supplementary file 2 — ct3c00801_si_002.zip [file ct3c00801_si_002.zip › 1.004_OH-O__aceticacid--dimethylcarbonate_150.xyz]

20
charge=0 charge_a=0 charge_b=0 selection_a=1-8 selection_b=9-20 scaling=1.5
  C   -2.096737983   0.009607417  -0.188714070
  O   -1.164862514  -0.101956983  -0.955587264
  O   -1.965109178   0.379851752   1.086066877
  H   -1.012723268   0.534543606   1.284768125
  C   -3.531582904  -0.252574707  -0.555428158
  H   -3.601219772  -0.529474696  -1.601512375
  H   -3.928585334  -1.051706879   0.069402908
  H   -4.130792013   0.635906847  -0.361505273
  H    3.637734238  -1.769167053  -0.646245666
  H    1.981399136  -1.743784282  -1.307115736
  H    2.439427052  -2.964447399  -0.089579072
  H    1.601621556   2.251901507  -1.044684728
  H    3.017094478   2.613650488  -0.027122360
  H    3.242070682   2.180741125  -1.746627794
  O    2.148902800  -1.120355283   0.666759476
  C    2.132606694   0.195625116   0.522383488
  O    1.599433004   0.918864234   1.335635550
  O    2.774950378   0.615912277  -0.562196364
  C    2.645727398   2.017630896  -0.856002806
  C    2.587583764  -1.945015936  -0.428304724
