# Supplementary material for: Benchmarking Swaths of Intermolecular Interaction Components with Symmetry-Adapted Perturbation Theory
Source: J Chem Theory Comput. 2023 Dec 20;20(1):30–48. doi: 10.1021/acs.jctc.3c00801 (PMC10782453; doi:10.1021/acs.jctc.3c00801)
Supplement: Supplementary file 2 — ct3c00801_si_002.zip [file ct3c00801_si_002.zip › 1.004_OH-O__aceticacid--dimethylcarbonate_200.xyz]

20
charge=0 charge_a=0 charge_b=0 selection_a=1-8 selection_b=9-20 scaling=2.0
  C   -2.096737983   0.009607417  -0.188714070
  O   -1.164862514  -0.101956983  -0.955587264
  O   -1.965109178   0.379851752   1.086066877
  H   -1.012723268   0.534543606   1.284768125
  C   -3.531582904  -0.252574707  -0.555428158
  H   -3.601219772  -0.529474696  -1.601512375
  H   -3.928585334  -1.051706879   0.069402908
  H   -4.130792013   0.635906847  -0.361505273
  H    4.508452996  -1.641060177  -0.629289857
  H    2.852117894  -1.615677406  -1.290159928
  H    3.310145809  -2.836340523  -0.072623264
  H    2.472340314   2.380008383  -1.027728919
  H    3.887813235   2.741757364  -0.010166552
  H    4.112789439   2.308848001  -1.729671986
  O    3.019621558  -0.992248407   0.683715285
  C    3.003325452   0.323731992   0.539339297
  O    2.470151762   1.046971110   1.352591359
  O    3.645669135   0.744019153  -0.545240556
  C    3.516446156   2.145737772  -0.839046998
  C    3.458302522  -1.816909060  -0.411348916
