# Supplementary material for: Benchmarking Swaths of Intermolecular Interaction Components with Symmetry-Adapted Perturbation Theory
Source: J Chem Theory Comput. 2023 Dec 20;20(1):30–48. doi: 10.1021/acs.jctc.3c00801 (PMC10782453; doi:10.1021/acs.jctc.3c00801)
Supplement: Supplementary file 2 — ct3c00801_si_002.zip [file ct3c00801_si_002.zip › 1.014_OH-O__aceticacid--water_105.xyz]

11
charge=0 charge_a=0 charge_b=0 selection_a=1-8 selection_b=9-11 scaling=1.05
  C   -0.681021530  -0.079730445   0.005766635
  O   -0.074687326  -1.132806626   0.009019329
  O   -0.080823006   1.111996454   0.012203343
  H    0.895181876   0.971974145   0.015914127
  C   -2.177760208   0.029957279  -0.008482472
  H   -2.621201172  -0.959051364   0.014511782
  H   -2.512713221   0.613442580   0.847805271
  H   -2.495080505   0.560728752  -0.905233617
  O    2.496981704  -0.014276256  -0.063113679
  H    3.106249287  -0.101798485   0.673422687
  H    1.889334820  -0.774664791  -0.016368404
