# Supplementary material for: Benchmarking Swaths of Intermolecular Interaction Components with Symmetry-Adapted Perturbation Theory
Source: J Chem Theory Comput. 2023 Dec 20;20(1):30–48. doi: 10.1021/acs.jctc.3c00801 (PMC10782453; doi:10.1021/acs.jctc.3c00801)
Supplement: Supplementary file 2 — ct3c00801_si_002.zip [file ct3c00801_si_002.zip › 1.03_0.80_phosphine--pyridine.xyz]

15
charge=0 charge_a=0 charge_b=0 selection_a=1-4 selection_b=5-15 scaling=0.8
  P   -0.073492991  -3.483349359   0.000000000
  H    0.782083498  -2.355114525   0.000000000
  H    0.628233930  -4.150964849   1.034438818
  H    0.628233930  -4.150964849  -1.034438818
  H   -2.425690874   1.077481435   0.000000000
  H   -1.218861859  -1.091004305   0.000000000
  C   -0.602904362   2.228845280   0.000000000
  C   -1.345683031   1.056952776   0.000000000
  C   -0.669790621  -0.157160915   0.000000000
  N    0.659227946  -0.255798855   0.000000000
  C    1.363122746   0.875841627   0.000000000
  C    0.781855568   2.137708207   0.000000000
  H    2.441045949   0.769144801   0.000000000
  H    1.401987389   3.022219640   0.000000000
  H   -1.092362677   3.192579412   0.000000000
