# Supplementary material for: Benchmarking Swaths of Intermolecular Interaction Components with Symmetry-Adapted Perturbation Theory
Source: J Chem Theory Comput. 2023 Dec 20;20(1):30–48. doi: 10.1021/acs.jctc.3c00801 (PMC10782453; doi:10.1021/acs.jctc.3c00801)
Supplement: Supplementary file 2 — ct3c00801_si_002.zip [file ct3c00801_si_002.zip › 1.03_0.85_phosphine--pyridine.xyz]

15
charge=0 charge_a=0 charge_b=0 selection_a=1-4 selection_b=5-15 scaling=0.85
  P   -0.073492991  -3.483349359   0.000000000
  H    0.782083498  -2.355114525   0.000000000
  H    0.628233930  -4.150964849   1.034438818
  H    0.628233930  -4.150964849  -1.034438818
  H   -2.433369346   1.208688664   0.000000000
  H   -1.226540331  -0.959797076   0.000000000
  C   -0.610582834   2.360052509   0.000000000
  C   -1.353361503   1.188160005   0.000000000
  C   -0.677469093  -0.025953686   0.000000000
  N    0.651549474  -0.124591626   0.000000000
  C    1.355444274   1.007048856   0.000000000
  C    0.774177096   2.268915436   0.000000000
  H    2.433367477   0.900352030   0.000000000
  H    1.394308917   3.153426869   0.000000000
  H   -1.100041149   3.323786641   0.000000000
