# Supplementary material for: Benchmarking Swaths of Intermolecular Interaction Components with Symmetry-Adapted Perturbation Theory
Source: J Chem Theory Comput. 2023 Dec 20;20(1):30–48. doi: 10.1021/acs.jctc.3c00801 (PMC10782453; doi:10.1021/acs.jctc.3c00801)
Supplement: Supplementary file 2 — ct3c00801_si_002.zip [file ct3c00801_si_002.zip › 1.03_0.90_phosphine--pyridine.xyz]

15
charge=0 charge_a=0 charge_b=0 selection_a=1-4 selection_b=5-15 scaling=0.9
  P   -0.073492991  -3.483349359   0.000000000
  H    0.782083498  -2.355114525   0.000000000
  H    0.628233930  -4.150964849   1.034438818
  H    0.628233930  -4.150964849  -1.034438818
  H   -2.441047818   1.339895893   0.000000000
  H   -1.234218803  -0.828589847   0.000000000
  C   -0.618261306   2.491259738   0.000000000
  C   -1.361039975   1.319367234   0.000000000
  C   -0.685147565   0.105253543   0.000000000
  N    0.643871002   0.006615603   0.000000000
  C    1.347765802   1.138256085   0.000000000
  C    0.766498624   2.400122665   0.000000000
  H    2.425689005   1.031559259   0.000000000
  H    1.386630445   3.284634098   0.000000000
  H   -1.107719621   3.454993870   0.000000000
