# Supplementary material for: Benchmarking Swaths of Intermolecular Interaction Components with Symmetry-Adapted Perturbation Theory
Source: J Chem Theory Comput. 2023 Dec 20;20(1):30–48. doi: 10.1021/acs.jctc.3c00801 (PMC10782453; doi:10.1021/acs.jctc.3c00801)
Supplement: Supplementary file 2 — ct3c00801_si_002.zip [file ct3c00801_si_002.zip › 1.03_0.95_phosphine--pyridine.xyz]

15
charge=0 charge_a=0 charge_b=0 selection_a=1-4 selection_b=5-15 scaling=0.95
  P   -0.073492991  -3.483349359   0.000000000
  H    0.782083498  -2.355114525   0.000000000
  H    0.628233930  -4.150964849   1.034438818
  H    0.628233930  -4.150964849  -1.034438818
  H   -2.448726290   1.471103123   0.000000000
  H   -1.241897275  -0.697382617   0.000000000
  C   -0.625939778   2.622466968   0.000000000
  C   -1.368718447   1.450574464   0.000000000
  C   -0.692826037   0.236460773   0.000000000
  N    0.636192530   0.137822833   0.000000000
  C    1.340087330   1.269463315   0.000000000
  C    0.758820152   2.531329895   0.000000000
  H    2.418010533   1.162766489   0.000000000
  H    1.378951973   3.415841328   0.000000000
  H   -1.115398093   3.586201100   0.000000000
