# Supplementary material for: Benchmarking Swaths of Intermolecular Interaction Components with Symmetry-Adapted Perturbation Theory
Source: J Chem Theory Comput. 2023 Dec 20;20(1):30–48. doi: 10.1021/acs.jctc.3c00801 (PMC10782453; doi:10.1021/acs.jctc.3c00801)
Supplement: Supplementary file 2 — ct3c00801_si_002.zip [file ct3c00801_si_002.zip › 1.03_1.00_phosphine--pyridine.xyz]

15
charge=0 charge_a=0 charge_b=0 selection_a=1-4 selection_b=5-15 scaling=1.0
  P   -0.073492991  -3.483349359   0.000000000
  H    0.782083498  -2.355114525   0.000000000
  H    0.628233930  -4.150964849   1.034438818
  H    0.628233930  -4.150964849  -1.034438818
  H   -2.456404762   1.602310352   0.000000000
  H   -1.249575747  -0.566175388   0.000000000
  C   -0.633618250   2.753674197   0.000000000
  C   -1.376396919   1.581781693   0.000000000
  C   -0.700504509   0.367668002   0.000000000
  N    0.628514058   0.269030062   0.000000000
  C    1.332408858   1.400670544   0.000000000
  C    0.751141680   2.662537124   0.000000000
  H    2.410332061   1.293973718   0.000000000
  H    1.371273501   3.547048557   0.000000000
  H   -1.123076565   3.717408329   0.000000000
