# Supplementary material for: Benchmarking Swaths of Intermolecular Interaction Components with Symmetry-Adapted Perturbation Theory
Source: J Chem Theory Comput. 2023 Dec 20;20(1):30–48. doi: 10.1021/acs.jctc.3c00801 (PMC10782453; doi:10.1021/acs.jctc.3c00801)
Supplement: Supplementary file 2 — ct3c00801_si_002.zip [file ct3c00801_si_002.zip › 1.03_1.05_phosphine--pyridine.xyz]

15
charge=0 charge_a=0 charge_b=0 selection_a=1-4 selection_b=5-15 scaling=1.05
  P   -0.073492991  -3.483349359   0.000000000
  H    0.782083498  -2.355114525   0.000000000
  H    0.628233930  -4.150964849   1.034438818
  H    0.628233930  -4.150964849  -1.034438818
  H   -2.464083234   1.733517581   0.000000000
  H   -1.257254219  -0.434968159   0.000000000
  C   -0.641296722   2.884881426   0.000000000
  C   -1.384075391   1.712988922   0.000000000
  C   -0.708182981   0.498875231   0.000000000
  N    0.620835586   0.400237291   0.000000000
  C    1.324730386   1.531877773   0.000000000
  C    0.743463208   2.793744353   0.000000000
  H    2.402653589   1.425180947   0.000000000
  H    1.363595029   3.678255786   0.000000000
  H   -1.130755037   3.848615558   0.000000000
