# Supplementary material for: Benchmarking Swaths of Intermolecular Interaction Components with Symmetry-Adapted Perturbation Theory
Source: J Chem Theory Comput. 2023 Dec 20;20(1):30–48. doi: 10.1021/acs.jctc.3c00801 (PMC10782453; doi:10.1021/acs.jctc.3c00801)
Supplement: Supplementary file 2 — ct3c00801_si_002.zip [file ct3c00801_si_002.zip › 1.03_1.10_phosphine--pyridine.xyz]

15
charge=0 charge_a=0 charge_b=0 selection_a=1-4 selection_b=5-15 scaling=1.1
  P   -0.073492991  -3.483349359   0.000000000
  H    0.782083498  -2.355114525   0.000000000
  H    0.628233930  -4.150964849   1.034438818
  H    0.628233930  -4.150964849  -1.034438818
  H   -2.471761706   1.864724811   0.000000000
  H   -1.264932691  -0.303760929   0.000000000
  C   -0.648975194   3.016088656   0.000000000
  C   -1.391753863   1.844196152   0.000000000
  C   -0.715861453   0.630082461   0.000000000
  N    0.613157114   0.531444521   0.000000000
  C    1.317051914   1.663085003   0.000000000
  C    0.735784736   2.924951583   0.000000000
  H    2.394975117   1.556388177   0.000000000
  H    1.355916557   3.809463016   0.000000000
  H   -1.138433509   3.979822788   0.000000000
