# Supplementary material for: Benchmarking Swaths of Intermolecular Interaction Components with Symmetry-Adapted Perturbation Theory
Source: J Chem Theory Comput. 2023 Dec 20;20(1):30–48. doi: 10.1021/acs.jctc.3c00801 (PMC10782453; doi:10.1021/acs.jctc.3c00801)
Supplement: Supplementary file 2 — ct3c00801_si_002.zip [file ct3c00801_si_002.zip › 1.03_1.25_phosphine--pyridine.xyz]

15
charge=0 charge_a=0 charge_b=0 selection_a=1-4 selection_b=5-15 scaling=1.25
  P   -0.073492991  -3.483349359   0.000000000
  H    0.782083498  -2.355114525   0.000000000
  H    0.628233930  -4.150964849   1.034438818
  H    0.628233930  -4.150964849  -1.034438818
  H   -2.494797122   2.258346499   0.000000000
  H   -1.287968107   0.089860759   0.000000000
  C   -0.672010610   3.409710344   0.000000000
  C   -1.414789279   2.237817840   0.000000000
  C   -0.738896869   1.023704149   0.000000000
  N    0.590121698   0.925066209   0.000000000
  C    1.294016498   2.056706691   0.000000000
  C    0.712749320   3.318573271   0.000000000
  H    2.371939701   1.950009865   0.000000000
  H    1.332881141   4.203084704   0.000000000
  H   -1.161468925   4.373444476   0.000000000
