# Supplementary material for: Benchmarking Swaths of Intermolecular Interaction Components with Symmetry-Adapted Perturbation Theory
Source: J Chem Theory Comput. 2023 Dec 20;20(1):30–48. doi: 10.1021/acs.jctc.3c00801 (PMC10782453; doi:10.1021/acs.jctc.3c00801)
Supplement: Supplementary file 2 — ct3c00801_si_002.zip [file ct3c00801_si_002.zip › 1.03_1.50_phosphine--pyridine.xyz]

15
charge=0 charge_a=0 charge_b=0 selection_a=1-4 selection_b=5-15 scaling=1.5
  P   -0.073492991  -3.483349359   0.000000000
  H    0.782083498  -2.355114525   0.000000000
  H    0.628233930  -4.150964849   1.034438818
  H    0.628233930  -4.150964849  -1.034438818
  H   -2.533189482   2.914382646   0.000000000
  H   -1.326360467   0.745896906   0.000000000
  C   -0.710402970   4.065746490   0.000000000
  C   -1.453181639   2.893853986   0.000000000
  C   -0.777289229   1.679740296   0.000000000
  N    0.551729338   1.581102356   0.000000000
  C    1.255624138   2.712742838   0.000000000
  C    0.674356960   3.974609418   0.000000000
  H    2.333547341   2.606046012   0.000000000
  H    1.294488781   4.859120850   0.000000000
  H   -1.199861285   5.029480622   0.000000000
