# Supplementary material for: Benchmarking Swaths of Intermolecular Interaction Components with Symmetry-Adapted Perturbation Theory
Source: J Chem Theory Comput. 2023 Dec 20;20(1):30–48. doi: 10.1021/acs.jctc.3c00801 (PMC10782453; doi:10.1021/acs.jctc.3c00801)
Supplement: Supplementary file 2 — ct3c00801_si_002.zip [file ct3c00801_si_002.zip › 1.03_2.00_phosphine--pyridine.xyz]

15
charge=0 charge_a=0 charge_b=0 selection_a=1-4 selection_b=5-15 scaling=2.0
  P   -0.073492991  -3.483349359   0.000000000
  H    0.782083498  -2.355114525   0.000000000
  H    0.628233930  -4.150964849   1.034438818
  H    0.628233930  -4.150964849  -1.034438818
  H   -2.609974202   4.226454939   0.000000000
  H   -1.403145187   2.057969199   0.000000000
  C   -0.787187690   5.377818784   0.000000000
  C   -1.529966359   4.205926280   0.000000000
  C   -0.854073949   2.991812589   0.000000000
  N    0.474944618   2.893174649   0.000000000
  C    1.178839418   4.024815131   0.000000000
  C    0.597572240   5.286681711   0.000000000
  H    2.256762621   3.918118305   0.000000000
  H    1.217704061   6.171193144   0.000000000
  H   -1.276646005   6.341552916   0.000000000
