# Supplementary material for: Benchmarking Swaths of Intermolecular Interaction Components with Symmetry-Adapted Perturbation Theory
Source: J Chem Theory Comput. 2023 Dec 20;20(1):30–48. doi: 10.1021/acs.jctc.3c00801 (PMC10782453; doi:10.1021/acs.jctc.3c00801)
Supplement: Supplementary file 2 — ct3c00801_si_002.zip [file ct3c00801_si_002.zip › 1.033_OH-O__phenol--dimethylcarbonate_080.xyz]

25
charge=0 charge_a=0 charge_b=0 selection_a=1-13 selection_b=14-25 scaling=0.8
  H   -2.810268087  -1.660245726   0.932805324
  H   -3.108855416   2.523399163   0.005843687
  H   -3.937306384   0.528202355   1.219819641
  H   -0.092027641   0.100862755  -1.844375688
  H    0.154292229  -2.029579688  -0.778072565
  H   -1.178520945   2.296094192  -1.530468023
  C   -2.624949935   1.566513441  -0.123930366
  C   -3.088699209   0.443862118   0.555182761
  C   -2.468279657  -0.786427881   0.397812153
  C   -1.370390827  -0.910603667  -0.452434523
  C   -0.918371611   0.206963261  -1.156409714
  C   -1.539852962   1.437142301  -0.981822898
  O   -0.788078181  -2.130151964  -0.568106401
  H   -0.183172205   1.115145193   1.554382684
  H    1.334038900   0.975099089   2.486284966
  H   -0.103034375   0.033030970   2.964163437
  H    3.522184418   0.290054431  -1.277066518
  H    2.009665455   0.861234482  -2.007666582
  H    3.033547218   1.998703148  -1.089142056
  O    0.822794490  -0.688669501   1.329301569
  C    1.478151913  -0.511260271   0.192952823
  O    1.589746216  -1.391563634  -0.627854642
  O    1.991373143   0.715530112   0.066718680
  C    2.685904566   0.974547422  -1.164305112
  C    0.452527769   0.448367951   2.131389625
