# Supplementary material for: Benchmarking Swaths of Intermolecular Interaction Components with Symmetry-Adapted Perturbation Theory
Source: J Chem Theory Comput. 2023 Dec 20;20(1):30–48. doi: 10.1021/acs.jctc.3c00801 (PMC10782453; doi:10.1021/acs.jctc.3c00801)
Supplement: Supplementary file 2 — ct3c00801_si_002.zip [file ct3c00801_si_002.zip › 1.033_OH-O__phenol--dimethylcarbonate_085.xyz]

25
charge=0 charge_a=0 charge_b=0 selection_a=1-13 selection_b=14-25 scaling=0.85
  H   -2.810268087  -1.660245726   0.932805324
  H   -3.108855416   2.523399163   0.005843687
  H   -3.937306384   0.528202355   1.219819641
  H   -0.092027641   0.100862755  -1.844375688
  H    0.154292229  -2.029579688  -0.778072565
  H   -1.178520945   2.296094192  -1.530468023
  C   -2.624949935   1.566513441  -0.123930366
  C   -3.088699209   0.443862118   0.555182761
  C   -2.468279657  -0.786427881   0.397812153
  C   -1.370390827  -0.910603667  -0.452434523
  C   -0.918371611   0.206963261  -1.156409714
  C   -1.539852962   1.437142301  -0.981822898
  O   -0.788078181  -2.130151964  -0.568106401
  H   -0.093456331   1.155021196   1.563771304
  H    1.423754774   1.014975092   2.495673586
  H   -0.013318501   0.072906973   2.973552057
  H    3.611900292   0.329930434  -1.267677898
  H    2.099381329   0.901110485  -1.998277962
  H    3.123263092   2.038579151  -1.079753436
  O    0.912510364  -0.648793498   1.338690189
  C    1.567867787  -0.471384268   0.202341443
  O    1.679462090  -1.351687631  -0.618466022
  O    2.081089017   0.755406115   0.076107300
  C    2.775620440   1.014423425  -1.154916492
  C    0.542243643   0.488243954   2.140778245
