# Supplementary material for: Benchmarking Swaths of Intermolecular Interaction Components with Symmetry-Adapted Perturbation Theory
Source: J Chem Theory Comput. 2023 Dec 20;20(1):30–48. doi: 10.1021/acs.jctc.3c00801 (PMC10782453; doi:10.1021/acs.jctc.3c00801)
Supplement: Supplementary file 2 — ct3c00801_si_002.zip [file ct3c00801_si_002.zip › 1.033_OH-O__phenol--dimethylcarbonate_090.xyz]

25
charge=0 charge_a=0 charge_b=0 selection_a=1-13 selection_b=14-25 scaling=0.9
  H   -2.810268087  -1.660245726   0.932805324
  H   -3.108855416   2.523399163   0.005843687
  H   -3.937306384   0.528202355   1.219819641
  H   -0.092027641   0.100862755  -1.844375688
  H    0.154292229  -2.029579688  -0.778072565
  H   -1.178520945   2.296094192  -1.530468023
  C   -2.624949935   1.566513441  -0.123930366
  C   -3.088699209   0.443862118   0.555182761
  C   -2.468279657  -0.786427881   0.397812153
  C   -1.370390827  -0.910603667  -0.452434523
  C   -0.918371611   0.206963261  -1.156409714
  C   -1.539852962   1.437142301  -0.981822898
  O   -0.788078181  -2.130151964  -0.568106401
  H   -0.003740456   1.194897199   1.573159925
  H    1.513470649   1.054851095   2.505062207
  H    0.076397374   0.112782976   2.982940678
  H    3.701616167   0.369806437  -1.258289277
  H    2.189097204   0.940986488  -1.988889341
  H    3.212978967   2.078455154  -1.070364815
  O    1.002226239  -0.608917495   1.348078810
  C    1.657583662  -0.431508265   0.211730064
  O    1.769177965  -1.311811628  -0.609077401
  O    2.170804892   0.795282118   0.085495921
  C    2.865336315   1.054299428  -1.145527871
  C    0.631959518   0.528119957   2.150166866
