# Supplementary material for: Benchmarking Swaths of Intermolecular Interaction Components with Symmetry-Adapted Perturbation Theory
Source: J Chem Theory Comput. 2023 Dec 20;20(1):30–48. doi: 10.1021/acs.jctc.3c00801 (PMC10782453; doi:10.1021/acs.jctc.3c00801)
Supplement: Supplementary file 2 — ct3c00801_si_002.zip [file ct3c00801_si_002.zip › 1.033_OH-O__phenol--dimethylcarbonate_095.xyz]

25
charge=0 charge_a=0 charge_b=0 selection_a=1-13 selection_b=14-25 scaling=0.95
  H   -2.810268087  -1.660245726   0.932805324
  H   -3.108855416   2.523399163   0.005843687
  H   -3.937306384   0.528202355   1.219819641
  H   -0.092027641   0.100862755  -1.844375688
  H    0.154292229  -2.029579688  -0.778072565
  H   -1.178520945   2.296094192  -1.530468023
  C   -2.624949935   1.566513441  -0.123930366
  C   -3.088699209   0.443862118   0.555182761
  C   -2.468279657  -0.786427881   0.397812153
  C   -1.370390827  -0.910603667  -0.452434523
  C   -0.918371611   0.206963261  -1.156409714
  C   -1.539852962   1.437142301  -0.981822898
  O   -0.788078181  -2.130151964  -0.568106401
  H    0.085975418   1.234773203   1.582548545
  H    1.603186523   1.094727099   2.514450827
  H    0.166113248   0.152658980   2.992329298
  H    3.791332041   0.409682441  -1.248900657
  H    2.278813078   0.980862492  -1.979500721
  H    3.302694841   2.118331158  -1.060976195
  O    1.091942113  -0.569041491   1.357467430
  C    1.747299536  -0.391632261   0.221118684
  O    1.858893839  -1.271935624  -0.599688781
  O    2.260520766   0.835158122   0.094884541
  C    2.955052189   1.094175432  -1.136139251
  C    0.721675392   0.567995961   2.159555486
