# Supplementary material for: Benchmarking Swaths of Intermolecular Interaction Components with Symmetry-Adapted Perturbation Theory
Source: J Chem Theory Comput. 2023 Dec 20;20(1):30–48. doi: 10.1021/acs.jctc.3c00801 (PMC10782453; doi:10.1021/acs.jctc.3c00801)
Supplement: Supplementary file 2 — ct3c00801_si_002.zip [file ct3c00801_si_002.zip › 1.033_OH-O__phenol--dimethylcarbonate_100.xyz]

25
charge=0 charge_a=0 charge_b=0 selection_a=1-13 selection_b=14-25 scaling=1.0
  H   -2.810268087  -1.660245726   0.932805324
  H   -3.108855416   2.523399163   0.005843687
  H   -3.937306384   0.528202355   1.219819641
  H   -0.092027641   0.100862755  -1.844375688
  H    0.154292229  -2.029579688  -0.778072565
  H   -1.178520945   2.296094192  -1.530468023
  C   -2.624949935   1.566513441  -0.123930366
  C   -3.088699209   0.443862118   0.555182761
  C   -2.468279657  -0.786427881   0.397812153
  C   -1.370390827  -0.910603667  -0.452434523
  C   -0.918371611   0.206963261  -1.156409714
  C   -1.539852962   1.437142301  -0.981822898
  O   -0.788078181  -2.130151964  -0.568106401
  H    0.175691292   1.274649206   1.591937165
  H    1.692902397   1.134603102   2.523839447
  H    0.255829122   0.192534983   3.001717918
  H    3.881047915   0.449558444  -1.239512037
  H    2.368528952   1.020738495  -1.970112101
  H    3.392410715   2.158207161  -1.051587575
  O    1.181657987  -0.529165488   1.366856050
  C    1.837015410  -0.351756258   0.230507304
  O    1.948609713  -1.232059621  -0.590300161
  O    2.350236640   0.875034125   0.104273161
  C    3.044768063   1.134051435  -1.126750631
  C    0.811391266   0.607871964   2.168944106
