# Supplementary material for: Benchmarking Swaths of Intermolecular Interaction Components with Symmetry-Adapted Perturbation Theory
Source: J Chem Theory Comput. 2023 Dec 20;20(1):30–48. doi: 10.1021/acs.jctc.3c00801 (PMC10782453; doi:10.1021/acs.jctc.3c00801)
Supplement: Supplementary file 2 — ct3c00801_si_002.zip [file ct3c00801_si_002.zip › 1.033_OH-O__phenol--dimethylcarbonate_105.xyz]

25
charge=0 charge_a=0 charge_b=0 selection_a=1-13 selection_b=14-25 scaling=1.05
  H   -2.810268087  -1.660245726   0.932805324
  H   -3.108855416   2.523399163   0.005843687
  H   -3.937306384   0.528202355   1.219819641
  H   -0.092027641   0.100862755  -1.844375688
  H    0.154292229  -2.029579688  -0.778072565
  H   -1.178520945   2.296094192  -1.530468023
  C   -2.624949935   1.566513441  -0.123930366
  C   -3.088699209   0.443862118   0.555182761
  C   -2.468279657  -0.786427881   0.397812153
  C   -1.370390827  -0.910603667  -0.452434523
  C   -0.918371611   0.206963261  -1.156409714
  C   -1.539852962   1.437142301  -0.981822898
  O   -0.788078181  -2.130151964  -0.568106401
  H    0.265407166   1.314525209   1.601325785
  H    1.782618271   1.174479105   2.533228067
  H    0.345544996   0.232410986   3.011106538
  H    3.970763789   0.489434447  -1.230123417
  H    2.458244826   1.060614498  -1.960723481
  H    3.482126589   2.198083164  -1.042198955
  O    1.271373861  -0.489289485   1.376244670
  C    1.926731284  -0.311880255   0.239895924
  O    2.038325587  -1.192183618  -0.580911541
  O    2.439952514   0.914910128   0.113661781
  C    3.134483937   1.173927438  -1.117362011
  C    0.901107140   0.647747967   2.178332726
