# Supplementary material for: Benchmarking Swaths of Intermolecular Interaction Components with Symmetry-Adapted Perturbation Theory
Source: J Chem Theory Comput. 2023 Dec 20;20(1):30–48. doi: 10.1021/acs.jctc.3c00801 (PMC10782453; doi:10.1021/acs.jctc.3c00801)
Supplement: Supplementary file 2 — ct3c00801_si_002.zip [file ct3c00801_si_002.zip › 1.033_OH-O__phenol--dimethylcarbonate_110.xyz]

25
charge=0 charge_a=0 charge_b=0 selection_a=1-13 selection_b=14-25 scaling=1.1
  H   -2.810268087  -1.660245726   0.932805324
  H   -3.108855416   2.523399163   0.005843687
  H   -3.937306384   0.528202355   1.219819641
  H   -0.092027641   0.100862755  -1.844375688
  H    0.154292229  -2.029579688  -0.778072565
  H   -1.178520945   2.296094192  -1.530468023
  C   -2.624949935   1.566513441  -0.123930366
  C   -3.088699209   0.443862118   0.555182761
  C   -2.468279657  -0.786427881   0.397812153
  C   -1.370390827  -0.910603667  -0.452434523
  C   -0.918371611   0.206963261  -1.156409714
  C   -1.539852962   1.437142301  -0.981822898
  O   -0.788078181  -2.130151964  -0.568106401
  H    0.355123040   1.354401213   1.610714405
  H    1.872334145   1.214355109   2.542616687
  H    0.435260870   0.272286990   3.020495158
  H    4.060479663   0.529310451  -1.220734797
  H    2.547960700   1.100490502  -1.951334861
  H    3.571842463   2.237959168  -1.032810335
  O    1.361089735  -0.449413481   1.385633290
  C    2.016447158  -0.272004251   0.249284544
  O    2.128041461  -1.152307614  -0.571522921
  O    2.529668388   0.954786132   0.123050401
  C    3.224199811   1.213803442  -1.107973391
  C    0.990823014   0.687623971   2.187721346
