# Supplementary material for: Benchmarking Swaths of Intermolecular Interaction Components with Symmetry-Adapted Perturbation Theory
Source: J Chem Theory Comput. 2023 Dec 20;20(1):30–48. doi: 10.1021/acs.jctc.3c00801 (PMC10782453; doi:10.1021/acs.jctc.3c00801)
Supplement: Supplementary file 2 — ct3c00801_si_002.zip [file ct3c00801_si_002.zip › 1.033_OH-O__phenol--dimethylcarbonate_125.xyz]

25
charge=0 charge_a=0 charge_b=0 selection_a=1-13 selection_b=14-25 scaling=1.25
  H   -2.810268087  -1.660245726   0.932805324
  H   -3.108855416   2.523399163   0.005843687
  H   -3.937306384   0.528202355   1.219819641
  H   -0.092027641   0.100862755  -1.844375688
  H    0.154292229  -2.029579688  -0.778072565
  H   -1.178520945   2.296094192  -1.530468023
  C   -2.624949935   1.566513441  -0.123930366
  C   -3.088699209   0.443862118   0.555182761
  C   -2.468279657  -0.786427881   0.397812153
  C   -1.370390827  -0.910603667  -0.452434523
  C   -0.918371611   0.206963261  -1.156409714
  C   -1.539852962   1.437142301  -0.981822898
  O   -0.788078181  -2.130151964  -0.568106401
  H    0.624270663   1.474029223   1.638880266
  H    2.141481768   1.333983119   2.570782548
  H    0.704408493   0.391915000   3.048661019
  H    4.329627286   0.648938461  -1.192568936
  H    2.817108323   1.220118512  -1.923169000
  H    3.840990086   2.357587178  -1.004644474
  O    1.630237358  -0.329785471   1.413799151
  C    2.285594781  -0.152376241   0.277450405
  O    2.397189084  -1.032679604  -0.543357060
  O    2.798816011   1.074414142   0.151216262
  C    3.493347434   1.333431452  -1.079807530
  C    1.259970637   0.807251981   2.215887207
