# Supplementary material for: Benchmarking Swaths of Intermolecular Interaction Components with Symmetry-Adapted Perturbation Theory
Source: J Chem Theory Comput. 2023 Dec 20;20(1):30–48. doi: 10.1021/acs.jctc.3c00801 (PMC10782453; doi:10.1021/acs.jctc.3c00801)
Supplement: Supplementary file 2 — ct3c00801_si_002.zip [file ct3c00801_si_002.zip › 1.033_OH-O__phenol--dimethylcarbonate_150.xyz]

25
charge=0 charge_a=0 charge_b=0 selection_a=1-13 selection_b=14-25 scaling=1.5
  H   -2.810268087  -1.660245726   0.932805324
  H   -3.108855416   2.523399163   0.005843687
  H   -3.937306384   0.528202355   1.219819641
  H   -0.092027641   0.100862755  -1.844375688
  H    0.154292229  -2.029579688  -0.778072565
  H   -1.178520945   2.296094192  -1.530468023
  C   -2.624949935   1.566513441  -0.123930366
  C   -3.088699209   0.443862118   0.555182761
  C   -2.468279657  -0.786427881   0.397812153
  C   -1.370390827  -0.910603667  -0.452434523
  C   -0.918371611   0.206963261  -1.156409714
  C   -1.539852962   1.437142301  -0.981822898
  O   -0.788078181  -2.130151964  -0.568106401
  H    1.072850034   1.673409240   1.685823367
  H    2.590061139   1.533363136   2.617725649
  H    1.152987864   0.591295016   3.095604120
  H    4.778206657   0.848318478  -1.145625835
  H    3.265687694   1.419498528  -1.876225899
  H    4.289569457   2.556967194  -0.957701373
  O    2.078816729  -0.130405454   1.460742252
  C    2.734174152   0.047003776   0.324393506
  O    2.845768455  -0.833299588  -0.496413959
  O    3.247395382   1.273794158   0.198159363
  C    3.941926805   1.532811468  -1.032864429
  C    1.708550008   1.006631998   2.262830308
