# Supplementary material for: Benchmarking Swaths of Intermolecular Interaction Components with Symmetry-Adapted Perturbation Theory
Source: J Chem Theory Comput. 2023 Dec 20;20(1):30–48. doi: 10.1021/acs.jctc.3c00801 (PMC10782453; doi:10.1021/acs.jctc.3c00801)
Supplement: Supplementary file 2 — ct3c00801_si_002.zip [file ct3c00801_si_002.zip › 1.033_OH-O__phenol--dimethylcarbonate_200.xyz]

25
charge=0 charge_a=0 charge_b=0 selection_a=1-13 selection_b=14-25 scaling=2.0
  H   -2.810268087  -1.660245726   0.932805324
  H   -3.108855416   2.523399163   0.005843687
  H   -3.937306384   0.528202355   1.219819641
  H   -0.092027641   0.100862755  -1.844375688
  H    0.154292229  -2.029579688  -0.778072565
  H   -1.178520945   2.296094192  -1.530468023
  C   -2.624949935   1.566513441  -0.123930366
  C   -3.088699209   0.443862118   0.555182761
  C   -2.468279657  -0.786427881   0.397812153
  C   -1.370390827  -0.910603667  -0.452434523
  C   -0.918371611   0.206963261  -1.156409714
  C   -1.539852962   1.437142301  -0.981822898
  O   -0.788078181  -2.130151964  -0.568106401
  H    1.970008776   2.072169273   1.779709569
  H    3.487219881   1.932123169   2.711611851
  H    2.050146606   0.990055050   3.189490322
  H    5.675365399   1.247078511  -1.051739633
  H    4.162846436   1.818258562  -1.782339697
  H    5.186728199   2.955727228  -0.863815171
  O    2.975975471   0.268354579   1.554628454
  C    3.631332894   0.445763809   0.418279708
  O    3.742927197  -0.434539554  -0.402527757
  O    4.144554124   1.672554192   0.292045565
  C    4.839085547   1.931571502  -0.938978227
  C    2.605708750   1.405392031   2.356716510
