# Supplementary material for: Benchmarking Swaths of Intermolecular Interaction Components with Symmetry-Adapted Perturbation Theory
Source: J Chem Theory Comput. 2023 Dec 20;20(1):30–48. doi: 10.1021/acs.jctc.3c00801 (PMC10782453; doi:10.1021/acs.jctc.3c00801)
Supplement: Supplementary file 3 — ct3c00801_si_003.zip [file ct3c00801_si_003.zip]

Archive with 9 entries (9 files):
- D442x10.xls
- dist_en_abbrevs.txt
- HB300SPXx10.xls
- HB375x10.xls
- IHB100x10.xls
- R739x5.xls
- S66x8.xls
- SH250x10.xls
- X40x10.xls
