# Supplementary material for: Benchmarking Swaths of Intermolecular Interaction Components with Symmetry-Adapted Perturbation Theory
Source: J Chem Theory Comput. 2023 Dec 20;20(1):30–48. doi: 10.1021/acs.jctc.3c00801 (PMC10782453; doi:10.1021/acs.jctc.3c00801)
Supplement: Supplementary file 3 — ct3c00801_si_003.zip [file ct3c00801_si_003.zip › D442x10.xls]

## Sheet: D442x10
Name_of_dimer	COM_COM_Distance	Els/PBE0AC/tz	Els/PBE0AC/qz	Els/B3LYPAC/tz	Els/B3LYPAC/qz	Ex/PBE0AC/tz	Ex/PBE0AC/qz	Ex/B3LYPAC/tz	Ex/B3LYPAC/qz	Ind/PBE0AC/tz	Ind/PBE0AC/qz	Ind/B3LYPAC/tz	Ind/B3LYPAC/qz	deltaHF/PBE0AC/tz	deltaHF/PBE0AC/qz	deltaHF/B3LYPAC/tz	deltaHF/B3LYPAC/qz	Disp/PBE0AC/tz	Disp/PBE0AC/qz	Disp/PBE0AC/cbs	Disp/B3LYPAC/tz	Disp/B3LYPAC/qz	Disp/B3LYPAC/cbs	Total/PBE0AC/cbs	Total/B3LYPAC/cbs	Total/Reference	Ind(sinf)/PBE0AC/tz	Ind(Sinf)/PBE0AC/qz	Ind(Sinf)/B3LYPAC/tz	Ind(Sinf)/B3LYPAC/qz	deltaHF(Sinf)/PBE0AC/tz	deltaHF(Sinf)/PBE0AC/qz	deltaHF(Sinf)/B3LYPAC/tz	deltaHF(Sinf)/B3LYPAC/qz	Disp(Sinf)/PBE0AC/tz	Disp(Sinf)/PBE0AC/qz	Disp(Sinf)/PBE0AC/cbs	Disp(Sinf)/B3LYPAC/tz	Disp(Sinf)/B3LYPAC/qz	Disp(Sinf)/B3LYPAC/cbs	Total(Sinf)/PBE0AC/cbs	Total(Sinf)/B3LYPAC/cbs
1.01.01_hydrogen--hydrogen_080	2.791	-1.3076	-1.3042	-1.28729	-1.28549	4.50232	4.48187	4.43305	4.40539	-0.161989	-0.162347	-0.159125	-0.159387	-0.414965	-0.415881	-0.414965	-0.415881	-2.40006	-2.49575	-2.56559	-2.40504	-2.50163	-2.57211	0.0338523	-0.0274835	0.736384	-0.161013	-0.161721	-0.158144	-0.158782	-0.425706	-0.42659	-0.425706	-0.42659	-2.31006	-2.3974	-2.46114	-2.31865	-2.40725	-2.47191	0.131986	0.0692299
1.01.01_hydrogen--hydrogen_085	2.937	-0.836251	-0.834114	-0.819758	-0.818557	2.69657	2.68235	2.64563	2.62722	-0.0933041	-0.0936872	-0.0913618	-0.0916001	-0.240465	-0.241054	-0.240465	-0.241054	-1.77232	-1.84237	-1.89349	-1.77542	-1.84608	-1.89764	-0.379991	-0.421631	0.108784	-0.0937495	-0.0942819	-0.0916997	-0.0921304	-0.244449	-0.245025	-0.244449	-0.245025	-1.7147	-1.77902	-1.82596	-1.72059	-1.78576	-1.83333	-0.317278	-0.360247
1.01.01_hydrogen--hydrogen_090	3.083	-0.543722	-0.542113	-0.530852	-0.529619	1.60518	1.59551	1.56887	1.55698	-0.0541852	-0.0544962	-0.0528847	-0.0530778	-0.138382	-0.13872	-0.138382	-0.13872	-1.31584	-1.36702	-1.40437	-1.31764	-1.36912	-1.40669	-0.54418	-0.571129	-0.205016	-0.0548866	-0.0552712	-0.053484	-0.0537651	-0.139849	-0.140181	-0.139849	-0.140181	-1.27941	-1.32669	-1.3612	-1.28332	-1.3311	-1.36597	-0.505123	-0.533158
1.01.01_hydrogen--hydrogen_095	3.229	-0.361648	-0.360195	-0.351869	-0.350384	0.951283	0.944999	0.926238	0.918755	-0.0317786	-0.0320137	-0.0309146	-0.0310644	-0.0792262	-0.0794035	-0.0792262	-0.0794035	-0.983257	-1.02065	-1.04793	-0.984275	-1.02176	-1.04912	-0.574544	-0.591215	-0.338904	-0.0324187	-0.0326666	-0.0314651	-0.0316378	-0.0797617	-0.0799369	-0.0797617	-0.0799369	-0.960461	-0.995288	-1.0207	-0.963092	-0.998155	-1.02374	-0.55107	-0.568526
1.01.01_hydrogen--hydrogen_100	3.375	-0.247214	-0.245742	-0.239901	-0.238165	0.561822	0.557629	0.545004	0.540094	-0.0188686	-0.0190277	-0.0182578	-0.0183992	-0.0451783	-0.0452682	-0.0451783	-0.0452682	-0.74008	-0.767243	-0.787065	-0.740772	-0.767789	-0.787505	-0.539474	-0.549243	-0.37656	-0.0193537	-0.0195162	-0.0186844	-0.0188212	-0.0453726	-0.0454615	-0.0453726	-0.0454615	-0.726009	-0.751541	-0.770172	-0.727903	-0.753413	-0.772029	-0.526076	-0.536369
1.01.01_hydrogen--hydrogen_105	3.521	-0.174065	-0.172543	-0.168631	-0.166712	0.330464	0.327685	0.319398	0.316151	-0.0113269	-0.0114654	-0.0109104	-0.0110486	-0.0256824	-0.0257285	-0.0256824	-0.0257286	-0.561353	-0.58095	-0.59525	-0.561859	-0.581144	-0.595218	-0.477301	-0.482556	-0.364008	-0.0116905	-0.0118117	-0.0112279	-0.0113464	-0.0257524	-0.0257982	-0.0257524	-0.0257982	-0.552721	-0.571332	-0.584912	-0.554152	-0.572532	-0.585945	-0.470198	-0.475751
1.01.01_hydrogen--hydrogen_110	3.668	-0.126471	-0.124948	-0.122445	-0.1205	0.193688	0.191954	0.18654	0.184504	-0.00690824	-0.00702295	-0.00663936	-0.00674832	-0.0145643	-0.014588	-0.0145643	-0.014588	-0.429386	-0.443472	-0.453751	-0.429844	-0.443534	-0.453524	-0.408356	-0.410855	-0.326352	-0.00717268	-0.00726565	-0.00687361	-0.00695689	-0.0145895	-0.0146129	-0.0145895	-0.0146129	-0.424118	-0.437641	-0.447509	-0.425277	-0.438463	-0.448085	-0.405071	-0.407705
1.01.01_hydrogen--hydrogen_125	4.106	-0.0583568	-0.0564731	-0.0565965	-0.0544311	0.0383476	0.0379398	0.0365502	0.0360736	-0.00181099	-0.00183638	-0.00173921	-0.00175935	-0.00263359	-0.00263235	-0.00263359	-0.00263238	-0.202893	-0.207721	-0.211244	-0.203298	-0.207733	-0.21097	-0.234246	-0.233719	-0.200832	-0.00190225	-0.00192087	-0.00181837	-0.00182955	-0.00263472	-0.00263353	-0.00263474	-0.00263351	-0.201756	-0.206531	-0.210016	-0.202464	-0.206875	-0.210094	-0.235112	-0.234493
1.01.01_hydrogen--hydrogen_150	4.837	-0.0242079	-0.0221861	-0.0235573	-0.0214155	0.00248934	0.00245426	0.00233654	0.00229595	-0.000328581	-0.000324486	-0.000319313	-0.000311699	-0.000151544	-0.000150336	-0.000151544	-0.000150336	-0.0690039	-0.069623	-0.0700748	-0.0692396	-0.0696667	-0.0699784	-0.0902814	-0.0895599	-0.08368	-0.00034675	-0.000341971	-0.000334331	-0.000326008	-0.000151544	-0.000150336	-0.00015157	-0.000150336	-0.0689315	-0.0695757	-0.0700457	-0.069268	-0.0697203	-0.0700504	-0.0912979	-0.0904626
1.01.01_hydrogen--hydrogen_200	6.298	-0.00720185	-0.00583433	-0.00701786	-0.0056307	8.74291e-06	9.87188e-06	7.3514e-06	8.82168e-06	-3.32388e-05	-3.24774e-05	-3.25037e-05	-3.13222e-05	-6.56375e-07	-6.3012e-07	-6.56375e-07	-6.56375e-07	-0.0127017	-0.0127087	-0.0127138	-0.0127557	-0.0127257	-0.0127039	-0.0185714	-0.0183577	-0.016736	-3.50767e-05	-3.42103e-05	-3.3974e-05	-3.27662e-05	-6.56375e-07	-6.3012e-07	-6.3012e-07	-6.3012e-07	-0.0127032	-0.0127177	-0.0127284	-0.0127759	-0.0127525	-0.0127354	-0.0188656	-0.0186098
1.02.01_hydrogen--23dimethylbutane_080	4.705	-4.59469	-4.57769	-4.53751	-4.52165	14.8495	14.8289	15.0142	14.9865	-0.512414	-0.508241	-0.511457	-0.507359	-1.16291	-1.16967	-1.16291	-1.16967	-7.84429	-8.04524	-8.19188	-7.90709	-8.11142	-8.26053	0.381461	0.527304	1.13386	-0.468156	-0.469226	-0.467334	-0.468503	-1.26652	-1.26857	-1.26652	-1.26857	-7.59799	-7.77454	-7.90337	-7.6668	-7.84701	-7.97852	0.710583	0.858222
1.02.01_hydrogen--23dimethylbutane_085	4.844	-2.99903	-2.98813	-2.95051	-2.93981	9.42356	9.40663	9.52735	9.5031	-0.314406	-0.312246	-0.31264	-0.310471	-0.729127	-0.733183	-0.729127	-0.733183	-6.08604	-6.2289	-6.33316	-6.13718	-6.28237	-6.38831	-0.960078	-0.868676	-0.405848	-0.297795	-0.298417	-0.296064	-0.296704	-0.770523	-0.771985	-0.770523	-0.771985	-5.91106	-6.03837	-6.13127	-5.96688	-6.09678	-6.19157	-0.729273	-0.639952
1.02.01_hydrogen--23dimethylbutane_090	4.983	-1.97302	-1.96586	-1.93249	-1.92495	5.95015	5.93583	6.01589	5.99581	-0.196522	-0.195358	-0.194996	-0.193763	-0.45081	-0.453098	-0.45081	-0.453098	-4.73742	-4.83902	-4.91316	-4.77841	-4.8813	-4.95639	-1.59165	-1.53239	-1.17152	-0.190888	-0.191254	-0.189323	-0.189635	-0.467217	-0.468065	-0.467217	-0.468065	-4.61456	-4.7065	-4.77358	-4.65927	-4.75274	-4.82094	-1.43038	-1.37466
1.02.01_hydrogen--23dimethylbutane_095	5.123	-1.31307	-1.30821	-1.27973	-1.27425	3.73999	3.72894	3.78192	3.76676	-0.124712	-0.12399	-0.123615	-0.122796	-0.276108	-0.277319	-0.276108	-0.277319	-3.70145	-3.77423	-3.82734	-3.73413	-3.80755	-3.86112	-1.80792	-1.76873	-1.4895	-0.123324	-0.123432	-0.122146	-0.122162	-0.282565	-0.282973	-0.282565	-0.282973	-3.61634	-3.68317	-3.73193	-3.65204	-3.71971	-3.7691	-1.69629	-1.66092
1.02.01_hydrogen--23dimethylbutane_100	5.262	-0.887847	-0.884221	-0.860578	-0.856246	2.34335	2.33554	2.37051	2.36001	-0.0801916	-0.0796917	-0.0794298	-0.0788237	-0.168006	-0.168625	-0.168006	-0.168626	-2.90545	-2.95798	-2.99632	-2.9314	-2.98427	-3.02285	-1.79332	-1.76654	-1.54808	-0.0803469	-0.080273	-0.0795032	-0.0793158	-0.170532	-0.170704	-0.170532	-0.170704	-2.84731	-2.89622	-2.93192	-2.87572	-2.92516	-2.96123	-1.71688	-1.69358
1.02.01_hydrogen--23dimethylbutane_105	5.402	-0.611845	-0.608846	-0.589639	-0.585913	1.46357	1.45836	1.48126	1.47437	-0.052164	-0.05183	-0.0516153	-0.0512018	-0.101761	-0.102088	-0.101761	-0.102088	-2.29205	-2.3302	-2.35804	-2.3127	-2.35098	-2.37891	-1.66245	-1.64374	-1.47277	-0.0527718	-0.0526536	-0.0521521	-0.0519397	-0.102744	-0.10282	-0.102744	-0.10282	-2.25278	-2.28875	-2.31499	-2.27544	-2.31169	-2.33814	-1.61068	-1.59492
1.02.01_hydrogen--23dimethylbutane_110	5.541	-0.431105	-0.428406	-0.413003	-0.409614	0.911534	0.908221	0.92308	0.918785	-0.034331	-0.0341201	-0.0339144	-0.0336662	-0.0614433	-0.0616274	-0.0614433	-0.0616274	-1.81795	-1.84579	-1.8661	-1.83438	-1.86221	-1.88252	-1.48203	-1.46865	-1.33051	-0.0349777	-0.0348791	-0.0344956	-0.0343452	-0.0618238	-0.0618672	-0.0618238	-0.0618672	-1.79176	-1.81835	-1.83775	-1.80984	-1.83654	-1.85602	-1.44761	-1.43658
1.02.01_hydrogen--23dimethylbutane_125	5.959	-0.175835	-0.17336	-0.166017	-0.163051	0.21716	0.216317	0.22046	0.219351	-0.0106473	-0.0105835	-0.0104916	-0.0104039	-0.0134129	-0.0134488	-0.0134129	-0.0134488	-0.940159	-0.950827	-0.958611	-0.948215	-0.958697	-0.966346	-0.939687	-0.933898	-0.866088	-0.0109965	-0.0109414	-0.0108009	-0.0107197	-0.0134343	-0.0134435	-0.0134343	-0.0134435	-0.933091	-0.943704	-0.951449	-0.942061	-0.952545	-0.960196	-0.931126	-0.926438
1.02.01_hydrogen--23dimethylbutane_150	6.656	-0.0614382	-0.0600046	-0.0575736	-0.0559572	0.0194134	0.0193438	0.0198396	0.0197566	-0.00209318	-0.00206921	-0.0020507	-0.00201667	-0.00107039	-0.0010716	-0.00107039	-0.0010716	-0.357669	-0.359443	-0.360738	-0.360392	-0.362011	-0.363191	-0.40454	-0.40248	-0.380744	-0.00218027	-0.00215257	-0.00212616	-0.00208872	-0.00107102	-0.00106986	-0.00107105	-0.00106984	-0.357133	-0.359151	-0.360624	-0.360215	-0.362089	-0.363456	-0.404818	-0.40306
1.02.01_hydrogen--23dimethylbutane_200	8.05	-0.0151548	-0.0147973	-0.0143946	-0.01399	0.00015795	0.000156874	0.000165695	0.000164356	-0.000218494	-0.000215317	-0.000213269	-0.000208885	-9.53056e-06	-8.6379e-06	-9.50431e-06	-8.6379e-06	-0.0784245	-0.078457	-0.0784808	-0.0788985	-0.0788809	-0.078868	-0.0933451	-0.0929112	-0.092048	-0.000227211	-0.000223929	-0.0002207	-0.000216157	-9.26802e-06	-9.11048e-06	-9.24176e-06	-9.03172e-06	-0.0784943	-0.0786094	-0.0786935	-0.0790486	-0.0791133	-0.0791605	-0.0939065	-0.0935267
1.02.10_hydrogen--nonbornadiene_080	3.2	-9.4452	-9.42126	-9.49176	-9.46251	27.261	27.1895	28.1441	28.0586	-1.13962	-1.12911	-1.13236	-1.12113	-3.26559	-3.28047	-3.26559	-3.28047	-13.6548	-14.0369	-14.3157	-13.8663	-14.2559	-14.5401	-0.957115	-0.345631	2.10455	-1.02261	-1.02502	-0.996233	-0.99832	-3.81896	-3.82194	-3.81896	-3.82194	-13.5314	-13.8759	-14.1274	-13.7121	-14.062	-14.3174	-0.283924	0.354637
1.02.10_hydrogen--nonbornadiene_085	3.35	-6.58665	-6.56977	-6.60134	-6.58119	18.2266	18.1751	18.8423	18.7814	-0.760326	-0.754031	-0.748326	-0.74172	-2.27992	-2.28818	-2.27992	-2.28818	-10.7657	-11.0478	-11.2537	-10.9405	-11.2294	-11.4402	-2.69054	-2.2699	-0.506264	-0.726933	-0.728426	-0.70313	-0.704472	-2.53004	-2.53135	-2.53004	-2.53135	-10.6829	-10.9422	-11.1313	-10.8335	-11.0977	-11.2906	-2.2057	-1.7711
1.02.10_hydrogen--nonbornadiene_090	3.501	-4.64873	-4.6345	-4.63977	-4.62341	12.0973	12.0596	12.52	12.4752	-0.522551	-0.518458	-0.508857	-0.504479	-1.55282	-1.55707	-1.55282	-1.55707	-8.49543	-8.70251	-8.85363	-8.63855	-8.85118	-9.00635	-3.50408	-3.21608	-1.95393	-0.52211	-0.522731	-0.500383	-0.500908	-1.66447	-1.66469	-1.66447	-1.66469	-8.44393	-8.6375	-8.77875	-8.56804	-8.76576	-8.91004	-3.17041	-2.87351
1.02.10_hydrogen--nonbornadiene_095	3.651	-3.33244	-3.31883	-3.30772	-3.29249	7.97354	7.94617	8.26042	8.22813	-0.366953	-0.364184	-0.353406	-0.350417	-1.03891	-1.04095	-1.03891	-1.04095	-6.71043	-6.8612	-6.97123	-6.82662	-6.98164	-7.09476	-3.74902	-3.55049	-2.65684	-0.378044	-0.378171	-0.358627	-0.358642	-1.08821	-1.08791	-1.08821	-1.08791	-6.68199	-6.82531	-6.9299	-6.78336	-6.92984	-7.03673	-3.53199	-3.32596
1.02.10_hydrogen--nonbornadiene_100	3.801	-2.43348	-2.41995	-2.40053	-2.38558	5.22584	5.20729	5.42156	5.39945	-0.261936	-0.26003	-0.25003	-0.248034	-0.685963	-0.686898	-0.685963	-0.686898	-5.3115	-5.42063	-5.50027	-5.40591	-5.51814	-5.60003	-3.65985	-3.52109	-2.89114	-0.275757	-0.275618	-0.259272	-0.259051	-0.707516	-0.707111	-0.707516	-0.707111	-5.29868	-5.40424	-5.48126	-5.38149	-5.4893	-5.56797	-3.52805	-3.38147
1.02.10_hydrogen--nonbornadiene_105	3.951	-1.8119	-1.79824	-1.77589	-1.7609	3.40817	3.39593	3.54291	3.52811	-0.189301	-0.187961	-0.179736	-0.17833	-0.448443	-0.448876	-0.448443	-0.448876	-4.21471	-4.29297	-4.35008	-4.29129	-4.37168	-4.43034	-3.38922	-3.29034	-2.85349	-0.202465	-0.202217	-0.189312	-0.188996	-0.457784	-0.457449	-0.457784	-0.457449	-4.21273	-4.28982	-4.34608	-4.28029	-4.35887	-4.41622	-3.31834	-3.21097
1.02.10_hydrogen--nonbornadiene_110	4.102	-1.37647	-1.36288	-1.34049	-1.32558	2.21363	2.20556	2.3069	2.29691	-0.13815	-0.137204	-0.13075	-0.129744	-0.29097	-0.291172	-0.29097	-0.291172	-3.35282	-3.4084	-3.44896	-3.41483	-3.47171	-3.51321	-3.03465	-2.9628	-2.66521	-0.149615	-0.149336	-0.139424	-0.139118	-0.294988	-0.29475	-0.294988	-0.29475	-3.35996	-3.4158	-3.45654	-3.41501	-3.47175	-3.51315	-3.00765	-2.92691
1.02.10_hydrogen--nonbornadiene_125	4.553	-0.686605	-0.674282	-0.65825	-0.644555	0.590777	0.58819	0.621359	0.617706	-0.056606	-0.0561754	-0.0532727	-0.0528241	-0.0772317	-0.0772061	-0.0772317	-0.0772061	-1.72261	-1.74197	-1.7561	-1.75453	-1.77392	-1.78807	-1.97557	-1.94495	-1.8577	-0.0625646	-0.0622719	-0.0580308	-0.0577238	-0.0775397	-0.0774305	-0.0775397	-0.0774305	-1.73705	-1.75788	-1.77308	-1.76587	-1.78659	-1.8017	-2.00415	-1.96514
1.02.10_hydrogen--nonbornadiene_150	5.304	-0.287787	-0.280721	-0.272303	-0.264312	0.0621072	0.0618077	0.066515	0.0660553	-0.0148134	-0.0147116	-0.0138462	-0.0137333	-0.00811161	-0.00810064	-0.00811159	-0.00810067	-0.626339	-0.630256	-0.633114	-0.637377	-0.641054	-0.643738	-0.87484	-0.863828	-0.861904	-0.0164587	-0.0163798	-0.0151945	-0.0151016	-0.00811547	-0.00810161	-0.00811547	-0.00810161	-0.634816	-0.639664	-0.643202	-0.645035	-0.649582	-0.652899	-0.903538	-0.887565
1.02.10_hydrogen--nonbornadiene_200	6.807	-0.0781866	-0.0759581	-0.0736928	-0.0712706	0.000627888	0.00062311	0.000701297	0.000695758	-0.0016119	-0.00160597	-0.00149622	-0.00148908	-9.78786e-05	-9.78261e-05	-9.78261e-05	-9.77999e-05	-0.120662	-0.120758	-0.120828	-0.122385	-0.12237	-0.122359	-0.197867	-0.194521	-0.200832	-0.00176633	-0.00176247	-0.00162589	-0.00162027	-9.87188e-05	-9.77474e-05	-9.87713e-05	-9.76686e-05	-0.122244	-0.122529	-0.122737	-0.123912	-0.124068	-0.124183	-0.206048	-0.201441
1.02.13_hydrogen--naphthalene_080	2.689	-10.9356	-10.9194	-10.934	-10.9114	34.1926	34.1241	35.0262	34.9368	-1.3349	-1.31902	-1.35945	-1.34098	-2.66338	-2.69132	-2.66338	-2.69132	-18.1198	-18.6417	-19.0226	-18.3725	-18.9008	-19.2864	0.171814	0.706665	2.39325	-1.07605	-1.08174	-1.08228	-1.08687	-3.52168	-3.53122	-3.52168	-3.53122	-18.2771	-18.7397	-19.0772	-18.4883	-18.9545	-19.2946	0.640717	1.19964
1.02.13_hydrogen--naphthalene_085	2.842	-7.22662	-7.22325	-7.20372	-7.19532	22.2195	22.1716	22.793	22.7282	-0.83187	-0.82364	-0.837945	-0.827503	-1.89731	-1.91423	-1.89731	-1.91423	-14.4476	-14.8344	-15.1167	-14.6622	-15.0548	-15.3413	-2.90623	-2.55019	-1.45603	-0.745508	-0.749874	-0.740303	-0.742992	-2.26124	-2.26761	-2.26124	-2.26761	-14.564	-14.9151	-15.1713	-14.7449	-15.0992	-15.3578	-2.57974	-2.20785
1.02.13_hydrogen--naphthalene_090	2.996	-4.82892	-4.82976	-4.79108	-4.7884	14.3693	14.3347	14.7583	14.7122	-0.546279	-0.541505	-0.541871	-0.535166	-1.29801	-1.30783	-1.29801	-1.30783	-11.5379	-11.823	-12.031	-11.7183	-12.0083	-12.2199	-4.37537	-4.13908	-3.43088	-0.527018	-0.529721	-0.514198	-0.515484	-1.45077	-1.4545	-1.45077	-1.4545	-11.6255	-11.8901	-12.0831	-11.7788	-12.0461	-12.2412	-4.16443	-3.91388
1.02.13_hydrogen--naphthalene_095	3.15	-3.27864	-3.2793	-3.2318	-3.23034	9.24805	9.22415	9.51154	9.48032	-0.375165	-0.37204	-0.36559	-0.361224	-0.866634	-0.872203	-0.866634	-0.872203	-9.2218	-9.43008	-9.58206	-9.37209	-9.58439	-9.73932	-4.88146	-4.72276	-4.26768	-0.380741	-0.382102	-0.364541	-0.364842	-0.930172	-0.932192	-0.930172	-0.932192	-9.29019	-9.48772	-9.63186	-9.41883	-9.61852	-9.76424	-4.75848	-4.58491
1.02.13_hydrogen--naphthalene_100	3.303	-2.27312	-2.27171	-2.22377	-2.22096	5.93259	5.91727	6.11346	6.09269	-0.266859	-0.264545	-0.255695	-0.252559	-0.569833	-0.572971	-0.569833	-0.572971	-7.37977	-7.53043	-7.64037	-7.50441	-7.65815	-7.77034	-4.83232	-4.72414	-4.44341	-0.280442	-0.280838	-0.263808	-0.263457	-0.596042	-0.597119	-0.596042	-0.597119	-7.43854	-7.58477	-7.69148	-7.5461	-7.69388	-7.80172	-4.77674	-4.65305
1.02.13_hydrogen--naphthalene_105	3.457	-1.61702	-1.613	-1.56792	-1.5629	3.78672	3.77712	3.91147	3.89788	-0.195781	-0.19407	-0.184796	-0.18248	-0.371031	-0.372844	-0.371031	-0.372844	-5.91372	-6.02099	-6.09927	-6.01654	-6.12597	-6.20583	-4.50207	-4.42617	-4.25094	-0.210791	-0.210707	-0.195248	-0.194606	-0.381765	-0.382363	-0.381766	-0.382362	-5.96217	-6.06875	-6.14653	-6.05144	-6.15896	-6.23742	-4.48977	-4.3979
1.02.13_hydrogen--naphthalene_110	3.611	-1.18269	-1.17643	-1.13669	-1.12958	2.41352	2.40731	2.50008	2.49097	-0.147107	-0.145771	-0.136959	-0.135158	-0.240096	-0.241143	-0.240096	-0.241143	-4.7503	-4.82565	-4.88064	-4.83499	-4.91169	-4.96767	-4.03667	-3.98258	-3.87857	-0.161225	-0.160853	-0.14724	-0.146476	-0.244463	-0.244801	-0.244463	-0.244801	-4.79459	-4.87143	-4.9275	-4.86861	-4.94586	-5.00223	-4.05588	-3.98604
1.02.13_hydrogen--naphthalene_125	4.072	-0.556993	-0.548738	-0.522115	-0.513151	0.611602	0.609848	0.639737	0.636818	-0.0703465	-0.069514	-0.0634025	-0.0623973	-0.0639826	-0.0641308	-0.0639825	-0.0641309	-2.49966	-2.52416	-2.54205	-2.54621	-2.57068	-2.58853	-2.61458	-2.59139	-2.58571	-0.0792807	-0.0786603	-0.0701437	-0.0693788	-0.0642664	-0.0642738	-0.0642664	-0.0642738	-2.53098	-2.55853	-2.57863	-2.57236	-2.59943	-2.61917	-2.66715	-2.63105
1.02.13_hydrogen--naphthalene_150	4.84	-0.243365	-0.238455	-0.224779	-0.219282	0.0590384	0.0587572	0.0630188	0.0625893	-0.0255242	-0.0251739	-0.0224233	-0.0220678	-0.00709507	-0.00707323	-0.0070951	-0.00707331	-0.924694	-0.929263	-0.932597	-0.941656	-0.945923	-0.949037	-1.14454	-1.13487	-1.15478	-0.0291331	-0.0288155	-0.0251857	-0.0248565	-0.00709297	-0.00707068	-0.00709295	-0.00707068	-0.940735	-0.946967	-0.951514	-0.956159	-0.961934	-0.966148	-1.18492	-1.16833
1.02.13_hydrogen--naphthalene_200	6.376	-0.073303	-0.0716439	-0.067853	-0.0659315	0.000508113	0.000504936	0.000574696	0.000571729	-0.00450168	-0.0044571	-0.00393738	-0.00389057	-0.000119907	-0.000122165	-0.000119959	-0.000122033	-0.177912	-0.178184	-0.178382	-0.180775	-0.180925	-0.181035	-0.2541	-0.250407	-0.263592	-0.00513679	-0.00509741	-0.00442617	-0.00438327	-0.000124081	-0.000124554	-0.000124055	-0.000124606	-0.180976	-0.181575	-0.182013	-0.183664	-0.18411	-0.184436	-0.265258	-0.259775
1.02.14_hydrogen--cyclohexane_080	3.594	-5.08451	-5.07117	-5.02708	-5.01231	17.3335	17.3042	17.6354	17.5922	-0.608181	-0.605165	-0.608397	-0.604638	-1.32652	-1.33368	-1.32652	-1.33368	-10.8284	-11.089	-11.2791	-10.9318	-11.1963	-11.3893	-0.984932	-0.747707	0.309616	-0.552719	-0.554745	-0.552124	-0.553592	-1.48982	-1.49241	-1.48982	-1.49241	-10.5434	-10.7777	-10.9486	-10.6519	-10.8901	-11.064	-0.587617	-0.333753
1.02.14_hydrogen--cyclohexane_085	3.723	-3.48643	-3.47778	-3.43559	-3.42569	11.9509	11.9288	12.1585	12.1252	-0.409542	-0.408106	-0.40868	-0.406608	-0.930452	-0.934784	-0.930452	-0.934784	-8.78914	-8.98791	-9.13295	-8.87651	-9.0783	-9.22555	-2.02481	-1.86742	-1.02926	-0.384914	-0.386436	-0.383748	-0.384704	-1.00807	-1.00967	-1.00807	-1.00967	-8.57375	-8.75423	-8.88594	-8.66569	-8.84921	-8.98312	-1.72783	-1.56201
1.02.14_hydrogen--cyclohexane_090	3.852	-2.37647	-2.37098	-2.33228	-2.32594	8.17809	8.16107	8.32086	8.29615	-0.27705	-0.276297	-0.276306	-0.274993	-0.639977	-0.64257	-0.639977	-0.64257	-7.13376	-7.28434	-7.39423	-7.20728	-7.36019	-7.47177	-2.523	-2.41913	-1.7531	-0.266835	-0.26785	-0.26592	-0.266403	-0.676395	-0.677349	-0.676395	-0.677349	-6.9734	-7.11165	-7.21254	-7.05106	-7.19161	-7.29418	-2.30344	-2.19577
1.02.14_hydrogen--cyclohexane_095	3.981	-1.61176	-1.60842	-1.57385	-1.56992	5.55755	5.54425	5.65576	5.63749	-0.187986	-0.187527	-0.187548	-0.186662	-0.433538	-0.435077	-0.433539	-0.435077	-5.79452	-5.90778	-5.99043	-5.85571	-5.97059	-6.05441	-2.6772	-2.60859	-2.08363	-0.184314	-0.185043	-0.183756	-0.18396	-0.450423	-0.450978	-0.450423	-0.450978	-5.67596	-5.78166	-5.85879	-5.74089	-5.84766	-5.92556	-2.51113	-2.44602
1.02.14_hydrogen--cyclohexane_100	4.109	-1.0874	-1.08561	-1.05514	-1.05289	3.75114	3.74091	3.81876	3.80509	-0.127884	-0.127545	-0.127752	-0.127058	-0.290173	-0.29108	-0.290173	-0.29108	-4.71126	-4.79583	-4.85755	-4.76177	-4.84729	-4.9097	-2.62088	-2.57563	-2.16313	-0.127059	-0.12737	-0.126809	-0.126795	-0.297914	-0.298232	-0.297914	-0.298232	-4.62413	-4.70355	-4.76151	-4.67798	-4.75837	-4.81704	-2.50287	-2.45791
1.02.14_hydrogen--cyclohexane_105	4.238	-0.730623	-0.73006	-0.703471	-0.702478	2.5178	2.51009	2.56431	2.55411	-0.0871346	-0.0868718	-0.087197	-0.0866209	-0.192341	-0.192877	-0.192341	-0.192877	-3.8381	-3.90095	-3.94682	-3.87963	-3.94287	-3.98902	-2.44654	-2.41688	-2.092	-0.0874509	-0.08757	-0.0873992	-0.087243	-0.195854	-0.196036	-0.195854	-0.196036	-3.77451	-3.83422	-3.87779	-3.81899	-3.87914	-3.92303	-2.36078	-2.33215
1.02.14_hydrogen--cyclohexane_110	4.367	-0.48889	-0.489283	-0.466126	-0.466165	1.68136	1.67582	1.71324	1.70593	-0.0595444	-0.0593194	-0.0596722	-0.0592013	-0.126484	-0.126806	-0.126484	-0.126805	-3.13374	-3.18033	-3.21433	-3.16775	-3.21433	-3.24832	-2.21391	-2.19456	-1.94138	-0.0602196	-0.0602863	-0.060257	-0.0600435	-0.128064	-0.128174	-0.128064	-0.128174	-3.08796	-3.13316	-3.16614	-3.12457	-3.16946	-3.20222	-2.15068	-2.13444
1.02.14_hydrogen--cyclohexane_125	4.754	-0.143617	-0.144864	-0.130585	-0.131762	0.488685	0.486921	0.498938	0.496467	-0.0194668	-0.0193621	-0.0195307	-0.0193537	-0.0347189	-0.0348055	-0.0347189	-0.0348055	-1.73908	-1.75817	-1.7721	-1.75787	-1.7765	-1.79009	-1.48421	-1.47955	-1.35143	-0.0199903	-0.0199424	-0.020003	-0.0198872	-0.0348564	-0.0348953	-0.0348564	-0.0348953	-1.7231	-1.74224	-1.75621	-1.74358	-1.76232	-1.776	-1.46343	-1.45976
1.02.14_hydrogen--cyclohexane_150	5.398	-0.0171682	-0.0168396	-0.0120621	-0.0117734	0.0584371	0.0581176	0.0599156	0.0594858	-0.00363078	-0.00359932	-0.00363842	-0.00359237	-0.00374213	-0.00374706	-0.0037421	-0.00374703	-0.705142	-0.709318	-0.712366	-0.71233	-0.716042	-0.718752	-0.678435	-0.678379	-0.635968	-0.00378896	-0.00375709	-0.00378067	-0.00373275	-0.00374472	-0.00374512	-0.00374472	-0.00374514	-0.703231	-0.707895	-0.711299	-0.711192	-0.71542	-0.718504	-0.676877	-0.677198
1.02.14_hydrogen--cyclohexane_200	6.687	0.00127914	0.001341	0.00220471	0.00227129	0.000740128	0.000730099	0.000770926	0.000756354	-0.000347958	-0.000341499	-0.000346513	-0.000336904	-3.75709e-05	-3.72821e-05	-3.75709e-05	-3.72558e-05	-0.159098	-0.159221	-0.159311	-0.16045	-0.160436	-0.160427	-0.157619	-0.157773	-0.150624	-0.000365496	-0.000358853	-0.000362004	-0.000352001	-3.70195e-05	-3.67307e-05	-3.70196e-05	-3.6757e-05	-0.159139	-0.159427	-0.159637	-0.160673	-0.160826	-0.160938	-0.158098	-0.158293
1.02.17_hydrogen--neohexane_080	4.747	-4.49151	-4.47627	-4.43879	-4.42433	14.6495	14.6282	14.8145	14.7857	-0.504566	-0.500443	-0.503877	-0.499846	-1.16398	-1.17064	-1.16398	-1.17064	-7.74891	-7.94503	-8.08814	-7.81264	-8.01207	-8.1576	0.392664	0.533244	1.14223	-0.461331	-0.46242	-0.460761	-0.461957	-1.26536	-1.26742	-1.26536	-1.26742	-7.50763	-7.68013	-7.806	-7.57675	-7.75277	-7.88122	0.72622	0.867141
1.02.17_hydrogen--neohexane_085	4.886	-2.92206	-2.91261	-2.87722	-2.86775	9.27447	9.2562	9.37792	9.35226	-0.309483	-0.307314	-0.307804	-0.305647	-0.728735	-0.732702	-0.728735	-0.732702	-5.99819	-6.13667	-6.23772	-6.04975	-6.19051	-6.29323	-0.934158	-0.847062	-0.384928	-0.293382	-0.293979	-0.291743	-0.292342	-0.769049	-0.770489	-0.769049	-0.770489	-5.82752	-5.95117	-6.04139	-5.88326	-6.00938	-6.10142	-0.700901	-0.616898
1.02.17_hydrogen--neohexane_090	5.025	-1.91677	-1.91116	-1.87938	-1.87325	5.84346	5.82852	5.90897	5.88823	-0.193509	-0.19231	-0.192074	-0.190765	-0.450122	-0.452329	-0.450122	-0.452329	-4.65927	-4.75744	-4.82907	-4.70055	-4.79999	-4.87255	-1.55636	-1.50067	-1.14642	-0.188136	-0.188455	-0.186624	-0.186848	-0.466036	-0.46685	-0.466036	-0.46685	-4.54011	-4.62913	-4.69409	-4.58471	-4.67519	-4.74121	-1.39414	-1.34264
1.02.17_hydrogen--neohexane_095	5.165	-1.27281	-1.26955	-1.24198	-1.23803	3.66769	3.65643	3.7096	3.69423	-0.122913	-0.122152	-0.121854	-0.120966	-0.275531	-0.276682	-0.275531	-0.276682	-3.63429	-3.70436	-3.75549	-3.66715	-3.73788	-3.78949	-1.76745	-1.73094	-1.45603	-0.121675	-0.121734	-0.120508	-0.120441	-0.281775	-0.282149	-0.281775	-0.282149	-3.55216	-3.61666	-3.66372	-3.5877	-3.65302	-3.70069	-1.65552	-1.62319
1.02.17_hydrogen--neohexane_100	5.304	-0.859077	-0.857078	-0.833818	-0.831111	2.29523	2.28742	2.3224	2.31191	-0.0791395	-0.0786097	-0.0784064	-0.0777425	-0.167629	-0.168205	-0.167629	-0.168205	-2.84827	-2.89868	-2.93546	-2.87432	-2.92509	-2.96214	-1.75193	-1.72729	-1.51042	-0.0793942	-0.0792816	-0.0785436	-0.0783033	-0.170063	-0.170209	-0.170063	-0.170209	-2.79245	-2.83947	-2.87379	-2.82067	-2.86821	-2.90289	-1.67555	-1.65455
1.02.17_hydrogen--neohexane_105	5.443	-0.59139	-0.590001	-0.570763	-0.568686	1.43178	1.42662	1.44945	1.44253	-0.0516028	-0.0512386	-0.0510665	-0.0506161	-0.101553	-0.10185	-0.101553	-0.10185	-2.24343	-2.27989	-2.3065	-2.26397	-2.30051	-2.32717	-1.62297	-1.60579	-1.43511	-0.0522788	-0.0521304	-0.0516574	-0.0514021	-0.102498	-0.102555	-0.102498	-0.102555	-2.20598	-2.24044	-2.26558	-2.22831	-2.26297	-2.28826	-1.57161	-1.55743
1.02.17_hydrogen--neohexane_110	5.583	-0.41668	-0.415517	-0.399839	-0.398028	0.890877	0.8878	0.902311	0.898237	-0.0340685	-0.0338247	-0.033674	-0.0333732	-0.0613501	-0.0615147	-0.0613501	-0.0615147	-1.77687	-1.80357	-1.82306	-1.79298	-1.81974	-1.83926	-1.44612	-1.43394	-1.30122	-0.0347665	-0.0346379	-0.0342936	-0.0340939	-0.0617162	-0.0617459	-0.0617163	-0.0617459	-1.75212	-1.77769	-1.79635	-1.7697	-1.79541	-1.81417	-1.4123	-1.40246
1.02.17_hydrogen--neohexane_125	6	-0.170814	-0.169621	-0.161572	-0.159904	0.212484	0.211687	0.215817	0.214733	-0.0106714	-0.0106011	-0.0105073	-0.0104144	-0.013439	-0.0134699	-0.013439	-0.0134698	-0.916956	-0.927087	-0.934479	-0.924974	-0.934915	-0.94217	-0.916485	-0.911224	-0.845168	-0.0110496	-0.0109876	-0.0108403	-0.0107521	-0.0134602	-0.0134671	-0.0134602	-0.0134671	-0.910486	-0.920594	-0.927969	-0.919297	-0.929272	-0.936552	-0.908562	-0.904288
1.02.17_hydrogen--neohexane_150	6.697	-0.0611299	-0.0605278	-0.0574052	-0.0566042	0.019114	0.0190634	0.0195429	0.0194819	-0.00215375	-0.0021296	-0.00210849	-0.00207467	-0.00108562	-0.00108753	-0.00108554	-0.00108743	-0.348011	-0.349695	-0.350924	-0.350681	-0.352237	-0.353373	-0.395605	-0.393657	-0.372376	-0.00225131	-0.00222396	-0.00219248	-0.00215551	-0.00108617	-0.00108588	-0.00108614	-0.00108583	-0.347704	-0.349622	-0.351022	-0.350686	-0.352491	-0.353809	-0.396473	-0.39473
1.02.17_hydrogen--neohexane_200	8.09	-0.0159926	-0.0160465	-0.0152129	-0.0152114	0.00015879	0.000158843	0.00016622	0.000165984	-0.000234851	-0.0002317	-0.000229547	-0.000225137	-1.02395e-05	-9.9769e-06	-1.02657e-05	-9.9769e-06	-0.0762173	-0.0762544	-0.0762815	-0.0766749	-0.0766657	-0.076659	-0.0924109	-0.0919396	-0.087864	-0.000245484	-0.000242255	-0.000238579	-0.000234037	-1.01344e-05	-1.08171e-05	-1.01869e-05	-1.08433e-05	-0.0763326	-0.0764507	-0.0765369	-0.0768619	-0.0769323	-0.0769837	-0.0932438	-0.0927748
1.02.18_hydrogen--butadyine_080	2.841	-5.77045	-5.75942	-5.83784	-5.82084	18.8435	18.783	19.3096	19.2327	-0.786721	-0.773568	-0.809112	-0.789138	-1.91262	-1.93075	-1.91262	-1.93075	-9.18618	-9.53863	-9.79583	-9.34824	-9.70882	-9.97195	0.523399	0.719989	2.18823	-0.732461	-0.73206	-0.745732	-0.741692	-2.14977	-2.15735	-2.14977	-2.15735	-9.17265	-9.49199	-9.72503	-9.31629	-9.64228	-9.88016	0.921104	1.108
1.02.18_hydrogen--butadyine_085	2.992	-3.79095	-3.78934	-3.82352	-3.81806	11.8418	11.7972	12.1434	12.0857	-0.488099	-0.48114	-0.497145	-0.48658	-1.23668	-1.24773	-1.23668	-1.24773	-7.09858	-7.35313	-7.53888	-7.22885	-7.48958	-7.67984	-1.25985	-1.14655	-0.096232	-0.47749	-0.477926	-0.480571	-0.478712	-1.33236	-1.33755	-1.33236	-1.33755	-7.09252	-7.32794	-7.49973	-7.20774	-7.44811	-7.62352	-0.993472	-0.886457
1.02.18_hydrogen--butadyine_090	3.144	-2.52873	-2.53078	-2.53993	-2.5396	7.39664	7.36687	7.59044	7.55279	-0.313561	-0.310027	-0.315809	-0.310552	-0.78609	-0.792536	-0.78609	-0.792536	-5.49835	-5.68291	-5.81758	-5.60171	-5.79182	-5.93055	-2.08405	-2.02045	-1.27194	-0.318031	-0.318381	-0.316442	-0.315648	-0.824356	-0.82755	-0.824356	-0.82755	-5.49958	-5.67366	-5.80069	-5.5909	-5.76951	-5.89984	-1.91527	-1.85447
1.02.18_hydrogen--butadyine_095	3.295	-1.72225	-1.72448	-1.72125	-1.72178	4.59806	4.57836	4.72338	4.69922	-0.207562	-0.205774	-0.207394	-0.204663	-0.493961	-0.497577	-0.493961	-0.497577	-4.27128	-4.40544	-4.50334	-4.35347	-4.49225	-4.59352	-2.35281	-2.31832	-1.79075	-0.216062	-0.216408	-0.212992	-0.212639	-0.509151	-0.510956	-0.509151	-0.510956	-4.27829	-4.40732	-4.50148	-4.35106	-4.48383	-4.58071	-2.2543	-2.21897
1.02.18_hydrogen--butadyine_100	3.446	-1.20421	-1.20503	-1.19676	-1.19598	2.84451	2.8317	2.92595	2.9105	-0.141514	-0.140537	-0.140215	-0.138742	-0.307918	-0.309913	-0.307918	-0.309913	-3.32759	-3.42582	-3.4975	-3.39298	-3.49481	-3.56912	-2.32127	-2.30326	-1.92882	-0.150028	-0.15035	-0.146654	-0.146501	-0.313908	-0.314894	-0.313908	-0.314894	-3.33886	-3.43508	-3.50529	-3.39678	-3.49602	-3.56843	-2.27152	-2.25034
1.02.18_hydrogen--butadyine_105	3.598	-0.867732	-0.866936	-0.857193	-0.854768	1.75253	1.74393	1.80579	1.79535	-0.0991229	-0.0986059	-0.097518	-0.09671	-0.190851	-0.191964	-0.190851	-0.191964	-2.60195	-2.67402	-2.72661	-2.65387	-2.72866	-2.78324	-2.14019	-2.13134	-1.87025	-0.106569	-0.10677	-0.10337	-0.103255	-0.193199	-0.193749	-0.193199	-0.193749	-2.61576	-2.68768	-2.74016	-2.66192	-2.73613	-2.79028	-2.12298	-2.10948
1.02.18_hydrogen--butadyine_110	3.749	-0.644991	-0.6429	-0.63349	-0.629846	1.07574	1.06985	1.11046	1.10324	-0.0712125	-0.0709398	-0.0696188	-0.0691142	-0.117812	-0.118445	-0.117812	-0.118445	-2.04344	-2.09643	-2.13509	-2.08458	-2.13956	-2.17969	-1.89752	-1.89386	-1.71126	-0.0773599	-0.0774849	-0.0744981	-0.0744063	-0.118727	-0.119047	-0.118727	-0.119047	-2.05874	-2.1126	-2.15191	-2.09549	-2.15097	-2.19146	-1.90128	-1.89222
1.02.18_hydrogen--butadyine_125	4.203	-0.313598	-0.309704	-0.303484	-0.298287	0.245398	0.243848	0.254798	0.252957	-0.0302974	-0.0301147	-0.0291196	-0.028855	-0.0273583	-0.0274634	-0.0273584	-0.0274635	-1.02654	-1.04739	-1.06261	-1.04733	-1.06903	-1.08487	-1.18604	-1.18652	-1.1255	-0.0334305	-0.03333	-0.0316345	-0.0314465	-0.0274111	-0.0274607	-0.0274111	-0.0274607	-1.03954	-1.06218	-1.07871	-1.05849	-1.08161	-1.09848	-1.21072	-1.20597
1.02.18_hydrogen--butadyine_150	4.959	-0.143628	-0.142479	-0.138157	-0.136343	0.0197293	0.0195494	0.0207364	0.0205516	-0.009685	-0.00960248	-0.00919185	-0.0090925	-0.0024016	-0.00240968	-0.0024016	-0.00240968	-0.365372	-0.369303	-0.372172	-0.37257	-0.376611	-0.37956	-0.507114	-0.506854	-0.493712	-0.010743	-0.0106677	-0.0100394	-0.00994524	-0.00240204	-0.00240774	-0.00240204	-0.00240774	-0.371568	-0.37631	-0.37977	-0.378199	-0.382981	-0.38647	-0.525366	-0.522131
1.02.18_hydrogen--butadyine_200	6.472	-0.0425636	-0.0429778	-0.0406024	-0.0408307	0.000123267	0.000123609	0.000132982	0.000134531	-0.00158281	-0.00157806	-0.00149585	-0.00148805	-2.79353e-05	-2.79091e-05	-2.79353e-05	-2.79091e-05	-0.0703361	-0.0707287	-0.0710151	-0.0716328	-0.0720247	-0.0723106	-0.115475	-0.114523	-0.117152	-0.00175496	-0.00175071	-0.00163369	-0.001626	-2.84342e-05	-2.81979e-05	-2.84342e-05	-2.82241e-05	-0.0715035	-0.0720297	-0.0724136	-0.0727329	-0.0732402	-0.0736104	-0.120469	-0.11867
1.03.01_124triazole--hydrogen_080	2.435	-15.123	-15.0923	-15.3172	-15.2812	38.7162	38.636	39.4221	39.3275	-1.56561	-1.5371	-1.6488	-1.61773	-2.29687	-2.33232	-2.29687	-2.33232	-17.452	-18.1621	-18.6803	-17.6781	-18.3953	-18.9187	0.993962	1.17756	2.15894	-1.18383	-1.18859	-1.25348	-1.25692	-3.29605	-3.30321	-3.29605	-3.30321	-17.5668	-18.1945	-18.6526	-17.7605	-18.3929	-18.8543	1.33904	1.55168
1.03.01_124triazole--hydrogen_085	2.578	-9.76944	-9.75095	-9.90776	-9.88608	24.56	24.5042	25.0095	24.9462	-0.918124	-0.902461	-0.966175	-0.948612	-1.65638	-1.67531	-1.65638	-1.67531	-13.5948	-14.1069	-14.4806	-13.7802	-14.2994	-14.6783	-2.30507	-2.24209	-1.50206	-0.787403	-0.790041	-0.827229	-0.829149	-2.0604	-2.06366	-2.0604	-2.06366	-13.6621	-14.1252	-14.4631	-13.8203	-14.2885	-14.6302	-2.06416	-1.98591
1.03.01_124triazole--hydrogen_090	2.72	-6.32928	-6.31608	-6.42813	-6.41255	15.425	15.388	15.7108	15.6694	-0.566035	-0.556954	-0.593332	-0.583143	-1.11581	-1.12548	-1.11581	-1.12548	-10.5929	-10.9607	-11.2291	-10.7431	-11.1174	-11.3905	-3.83959	-3.84222	-3.28444	-0.52901	-0.530201	-0.550965	-0.551616	-1.27643	-1.27739	-1.27643	-1.27739	-10.636	-10.9757	-11.2236	-10.7642	-11.1085	-11.3598	-3.68143	-3.67361
1.03.01_124triazole--hydrogen_095	2.863	-4.13199	-4.12123	-4.20326	-4.19049	9.60867	9.5857	9.79044	9.76457	-0.363816	-0.358635	-0.379363	-0.37318	-0.721689	-0.726568	-0.721689	-0.726568	-8.26174	-8.52502	-8.71713	-8.38242	-8.65107	-8.84711	-4.33787	-4.37277	-3.95388	-0.359686	-0.360209	-0.371549	-0.371333	-0.784574	-0.784605	-0.784574	-0.784605	-8.29408	-8.54235	-8.72353	-8.39736	-8.6494	-8.83332	-4.24327	-4.26954
1.03.01_124triazole--hydrogen_100	3.006	-2.72916	-2.71945	-2.78117	-2.76966	5.94063	5.92712	6.05622	6.0407	-0.24245	-0.239444	-0.250935	-0.247434	-0.454745	-0.457297	-0.454745	-0.457297	-6.45295	-6.64117	-6.77853	-6.54973	-6.74212	-6.88251	-4.2676	-4.3162	-4.00409	-0.248462	-0.248707	-0.254292	-0.254078	-0.479021	-0.478871	-0.479021	-0.478871	-6.48061	-6.6617	-6.79385	-6.56373	-6.74771	-6.88196	-4.21882	-4.25959
1.03.01_124triazole--hydrogen_105	3.148	-1.83183	-1.82313	-1.87018	-1.85991	3.64776	3.64005	3.72088	3.7118	-0.166799	-0.165139	-0.171304	-0.169296	-0.281599	-0.283023	-0.281599	-0.283023	-5.0497	-5.18415	-5.28227	-5.12697	-5.26449	-5.36483	-3.9135	-3.96526	-3.73631	-0.174861	-0.175075	-0.177194	-0.177154	-0.29085	-0.290764	-0.29085	-0.290764	-5.07546	-5.20747	-5.3038	-5.1421	-5.27615	-5.37397	-3.89633	-3.94072
1.03.01_124triazole--hydrogen_110	3.291	-1.25582	-1.24849	-1.2849	-1.2763	2.22711	2.22265	2.27328	2.26772	-0.118364	-0.117502	-0.120516	-0.119398	-0.172349	-0.173175	-0.172349	-0.173175	-3.96312	-4.0597	-4.13017	-4.02486	-4.12356	-4.19559	-3.4467	-3.49674	-3.3221	-0.125837	-0.126046	-0.126266	-0.126286	-0.175833	-0.175813	-0.175833	-0.175813	-3.98749	-4.08426	-4.15487	-4.04098	-4.13909	-4.21068	-3.44954	-3.49282
1.03.01_124triazole--hydrogen_125	3.719	-0.478254	-0.47428	-0.492449	-0.487289	0.491771	0.490055	0.503133	0.500978	-0.0499873	-0.0497558	-0.049614	-0.0493233	-0.0380708	-0.0381822	-0.0380707	-0.0381823	-1.95828	-1.99648	-2.02436	-1.98984	-2.0287	-2.05705	-2.09652	-2.13087	-2.05434	-0.0539215	-0.0539262	-0.0527165	-0.0526644	-0.0382456	-0.0382071	-0.0382456	-0.0382072	-1.9772	-2.01757	-2.04703	-2.00499	-2.04559	-2.07523	-2.11933	-2.14899
1.03.01_124triazole--hydrogen_150	4.432	-0.161359	-0.160752	-0.167377	-0.166147	0.036839	0.0362639	0.0379355	0.037225	-0.0173605	-0.0173097	-0.01691	-0.0168499	-0.00295784	-0.00294072	-0.00295784	-0.00294074	-0.670399	-0.680482	-0.68784	-0.681296	-0.691217	-0.698456	-0.832578	-0.847169	-0.828432	-0.0187282	-0.0187339	-0.0179853	-0.0179777	-0.00295873	-0.00293339	-0.00295873	-0.00293339	-0.680123	-0.691511	-0.699821	-0.689956	-0.701038	-0.709124	-0.848099	-0.860772
1.03.01_124triazole--hydrogen_200	5.858	-0.0454122	-0.0448149	-0.0467333	-0.0458358	0.000184625	0.000170395	0.000193683	0.000179479	-0.00360048	-0.0035968	-0.00352571	-0.00351512	-2.10565e-05	-2.06627e-05	-2.10565e-05	-2.06889e-05	-0.11987	-0.120389	-0.120768	-0.121731	-0.122099	-0.122367	-0.16903	-0.171559	-0.171544	-0.00385305	-0.00385539	-0.00372768	-0.00372128	-2.10828e-05	-2.06627e-05	-2.1109e-05	-2.05839e-05	-0.121586	-0.122371	-0.122944	-0.123314	-0.123925	-0.124372	-0.172493	-0.17462
1.03.03_nitrogen--hydrogen_080	3.029	-3.36677	-3.39047	-3.42701	-3.44603	12.0349	12.0111	12.2303	12.1942	-0.428335	-0.425413	-0.440521	-0.436262	-1.10814	-1.11662	-1.10814	-1.11662	-4.98221	-5.18868	-5.33935	-5.06199	-5.27408	-5.42884	1.73928	1.7664	2.56479	-0.399584	-0.402076	-0.410614	-0.412186	-1.18321	-1.18673	-1.18321	-1.18673	-4.90611	-5.08817	-5.22103	-4.98348	-5.17057	-5.3071	1.97859	1.99445
1.03.03_nitrogen--hydrogen_085	3.178	-2.05023	-2.06845	-2.08443	-2.09939	7.15632	7.1374	7.26537	7.23653	-0.23932	-0.237845	-0.245259	-0.243479	-0.633027	-0.637162	-0.633027	-0.637162	-3.69101	-3.83584	-3.94152	-3.75086	-3.89998	-4.0088	0.252422	0.247703	0.811696	-0.230497	-0.231833	-0.236053	-0.237113	-0.659867	-0.661422	-0.659867	-0.661422	-3.64054	-3.77078	-3.86582	-3.69859	-3.8327	-3.93056	0.410093	0.396282
1.03.03_nitrogen--hydrogen_090	3.326	-1.26586	-1.27896	-1.28525	-1.29586	4.22945	4.21635	4.28898	4.26937	-0.136214	-0.135537	-0.139695	-0.138583	-0.357353	-0.359262	-0.357353	-0.359262	-2.75026	-2.85103	-2.92456	-2.79505	-2.89912	-2.97506	-0.481965	-0.499392	-0.100416	-0.134103	-0.134769	-0.137213	-0.137606	-0.366864	-0.367425	-0.366864	-0.367425	-2.71799	-2.81027	-2.87762	-2.76154	-2.85678	-2.92628	-0.379118	-0.403386
1.03.03_nitrogen--hydrogen_095	3.474	-0.799006	-0.808359	-0.810349	-0.817786	2.48705	2.47997	2.5187	2.50759	-0.079103	-0.0786485	-0.0808528	-0.0802893	-0.200023	-0.200909	-0.200023	-0.200909	-2.06278	-2.13233	-2.18309	-2.09636	-2.16836	-2.2209	-0.791035	-0.812303	-0.531368	-0.0789032	-0.0792143	-0.0805444	-0.0807362	-0.203367	-0.203546	-0.203367	-0.203546	-2.04288	-2.10764	-2.1549	-2.07562	-2.14259	-2.19145	-0.724582	-0.75083
1.03.03_nitrogen--hydrogen_100	3.623	-0.518588	-0.5246	-0.525673	-0.529988	1.45726	1.45413	1.47366	1.46822	-0.0467051	-0.0464507	-0.0476718	-0.0473309	-0.111273	-0.111708	-0.111273	-0.111708	-1.55828	-1.60582	-1.64051	-1.58362	-1.63298	-1.669	-0.869135	-0.889814	-0.694544	-0.0469784	-0.0471028	-0.0478959	-0.047904	-0.11244	-0.112503	-0.11244	-0.112503	-1.54662	-1.59158	-1.62439	-1.57134	-1.618	-1.65205	-0.826507	-0.850754
1.03.03_nitrogen--hydrogen_105	3.771	-0.346193	-0.349874	-0.35071	-0.352888	0.850226	0.8487	0.858527	0.85569	-0.0280576	-0.0279197	-0.0285814	-0.0284001	-0.0616339	-0.0618543	-0.0616339	-0.0618543	-1.1848	-1.21713	-1.24073	-1.20401	-1.23768	-1.26225	-0.831677	-0.849706	-0.71128	-0.0283529	-0.028408	-0.0288368	-0.0288322	-0.0620384	-0.0620627	-0.0620384	-0.0620627	-1.17861	-1.20966	-1.23231	-1.19742	-1.22969	-1.25324	-0.804732	-0.825263
1.03.03_nitrogen--hydrogen_110	3.92	-0.238087	-0.240521	-0.240993	-0.242141	0.493948	0.493012	0.498114	0.496405	-0.0171472	-0.0170784	-0.0174452	-0.0173441	-0.0340393	-0.0341467	-0.0340393	-0.0341467	-0.907036	-0.929181	-0.94534	-0.921756	-0.944864	-0.961728	-0.744074	-0.758954	-0.665256	-0.0173733	-0.0173995	-0.017649	-0.01762	-0.0341788	-0.0341823	-0.0341788	-0.0341823	-0.904069	-0.925693	-0.941472	-0.918512	-0.941034	-0.957468	-0.727155	-0.743818
1.03.03_nitrogen--hydrogen_125	4.365	-0.0967641	-0.098505	-0.0973441	-0.0984067	0.0942447	0.0940371	0.0946662	0.0943104	-0.00453022	-0.00448567	-0.00459562	-0.00453041	-0.00568242	-0.00569019	-0.0056824	-0.00569022	-0.426777	-0.43399	-0.439254	-0.433584	-0.441078	-0.446547	-0.453898	-0.460864	-0.430952	-0.00457803	-0.00455028	-0.00463603	-0.00458491	-0.00568791	-0.0056799	-0.00568791	-0.0056799	-0.426972	-0.434668	-0.440284	-0.433715	-0.441655	-0.447449	-0.449833	-0.457493
1.03.03_nitrogen--hydrogen_150	5.106	-0.0395575	-0.04177	-0.0401985	-0.0420298	0.0057536	0.00575478	0.00573827	0.00572614	-0.000820259	-0.000810019	-0.000830551	-0.000814614	-0.000285103	-0.0002866	-0.000285103	-0.0002866	-0.144078	-0.145841	-0.147128	-0.146363	-0.148155	-0.149463	-0.18424	-0.186868	-0.179912	-0.000819471	-0.000808208	-0.000829054	-0.000812198	-0.000285129	-0.000285812	-0.000285129	-0.000285812	-0.144871	-0.146698	-0.148031	-0.147146	-0.148988	-0.150332	-0.18327	-0.186104
1.03.03_nitrogen--hydrogen_200	6.59	-0.00884885	-0.0100293	-0.00890606	-0.00992838	1.75646e-05	1.92712e-05	1.64094e-05	1.89561e-05	-7.66909e-05	-7.43542e-05	-7.77148e-05	-7.42229e-05	-1.02394e-06	-1.12896e-06	-1.02395e-06	-1.10271e-06	-0.0266705	-0.0268551	-0.0269898	-0.0270713	-0.0272689	-0.027413	-0.0370753	-0.0373978	-0.037656	-7.56407e-05	-7.28051e-05	-7.67959e-05	-7.27526e-05	-1.0502e-06	-1.10271e-06	-1.02394e-06	-1.10271e-06	-0.0268835	-0.0269778	-0.0270467	-0.0272885	-0.0273902	-0.0274644	-0.0365481	-0.0369124
1.04.01_diacetonediperoxide--hydrogen_080	3.696	-14.4736	-14.4898	-14.6701	-14.6791	34.8541	34.8076	35.781	35.7213	-1.98708	-1.98346	-2.02017	-2.01489	-2.691	-2.70823	-2.691	-2.70823	-13.6132	-14.0718	-14.4065	-13.8036	-14.2708	-14.6118	1.21957	1.70729	1.51042	-1.74303	-1.75421	-1.77109	-1.78127	-3.2072	-3.21104	-3.2072	-3.21104	-13.4232	-13.8193	-14.1084	-13.6057	-14.0099	-14.3049	1.7811	2.29013
1.04.01_diacetonediperoxide--hydrogen_085	3.829	-10.129	-10.1356	-10.2372	-10.2398	23.2108	23.1727	23.8143	23.7682	-1.36507	-1.36304	-1.3791	-1.37668	-1.78573	-1.79417	-1.78573	-1.79417	-10.938	-11.2806	-11.5306	-11.0925	-11.4427	-11.6983	-1.6507	-1.3407	-1.37654	-1.2594	-1.26582	-1.27263	-1.27906	-2.01279	-2.01357	-2.01279	-2.01357	-10.7723	-11.0739	-11.2939	-10.92	-11.2286	-11.4539	-1.24926	-0.933738
1.04.01_diacetonediperoxide--hydrogen_090	3.961	-7.19222	-7.19207	-7.24335	-7.24013	15.4169	15.3905	15.8087	15.776	-0.967191	-0.965806	-0.971347	-0.969722	-1.16462	-1.16831	-1.16462	-1.16831	-8.8103	-9.06531	-9.25139	-8.93514	-9.19644	-9.38712	-3.18711	-2.98925	-2.93298	-0.921083	-0.924473	-0.925717	-0.929153	-1.26447	-1.26376	-1.26447	-1.26376	-8.67286	-8.90098	-9.06745	-8.79224	-9.02625	-9.19701	-2.89949	-2.70205
1.04.01_diacetonediperoxide--hydrogen_095	4.094	-5.20583	-5.20237	-5.22268	-5.21649	10.2354	10.2172	10.491	10.468	-0.700289	-0.699442	-0.699938	-0.698961	-0.751335	-0.752849	-0.751335	-0.752848	-7.12126	-7.30965	-7.44712	-7.22224	-7.41546	-7.55645	-3.88459	-3.75673	-3.65263	-0.679942	-0.681898	-0.680345	-0.68235	-0.79524	-0.794217	-0.79524	-0.794217	-7.01279	-7.184	-7.30893	-7.10968	-7.28539	-7.41361	-3.68054	-3.55503
1.04.01_diacetonediperoxide--hydrogen_100	4.226	-3.84254	-3.83786	-3.83943	-3.83215	6.79506	6.78123	6.96341	6.94596	-0.5147	-0.514229	-0.51273	-0.512164	-0.481446	-0.482133	-0.481446	-0.482133	-5.77398	-5.91214	-6.01295	-5.85576	-5.99749	-6.10092	-4.06594	-3.98141	-3.86183	-0.505784	-0.506887	-0.504524	-0.505675	-0.50075	-0.49997	-0.50075	-0.49997	-5.69243	-5.81988	-5.91288	-5.77132	-5.90211	-5.99755	-3.9248	-3.8428
1.04.01_diacetonediperoxide--hydrogen_105	4.358	-2.89915	-2.89415	-2.8861	-2.87824	4.50999	4.49948	4.62221	4.60866	-0.382505	-0.382305	-0.380197	-0.379868	-0.307285	-0.307681	-0.307285	-0.30768	-4.69582	-4.79694	-4.87073	-4.76233	-4.86589	-4.94146	-3.95538	-3.89859	-3.77815	-0.378681	-0.379334	-0.37697	-0.377614	-0.315767	-0.315316	-0.315767	-0.315316	-4.6362	-4.73089	-4.79999	-4.70075	-4.79773	-4.8685	-3.86038	-3.8056
1.04.01_diacetonediperoxide--hydrogen_110	4.491	-2.23508	-2.23012	-2.21837	-2.21033	2.99013	2.98258	3.0646	3.05478	-0.286646	-0.286721	-0.284425	-0.284366	-0.19572	-0.195988	-0.19572	-0.195989	-3.83075	-3.9052	-3.95952	-3.88447	-3.96041	-4.01583	-3.68977	-3.65173	-3.5313	-0.285029	-0.285555	-0.283307	-0.28379	-0.199446	-0.199221	-0.199446	-0.199221	-3.78779	-3.85855	-3.91018	-3.84027	-3.91243	-3.96509	-3.62774	-3.59106
1.04.01_diacetonediperoxide--hydrogen_125	4.888	-1.13312	-1.12818	-1.11676	-1.10815	0.867174	0.864895	0.88948	0.88647	-0.126188	-0.126544	-0.124791	-0.125046	-0.0504632	-0.0505359	-0.0504631	-0.0505362	-2.12433	-2.15681	-2.18051	-2.15288	-2.18555	-2.20938	-2.62088	-2.60664	-2.52714	-0.126033	-0.126399	-0.124897	-0.125214	-0.0507763	-0.0507486	-0.0507762	-0.0507488	-2.10957	-2.14154	-2.16487	-2.13795	-2.1701	-2.19356	-2.60848	-2.59407
1.04.01_diacetonediperoxide--hydrogen_150	5.55	-0.479611	-0.477346	-0.468758	-0.464771	0.109049	0.108696	0.112253	0.111748	-0.0373114	-0.0374814	-0.0368288	-0.036957	-0.00534071	-0.00534922	-0.00534071	-0.00534938	-0.863345	-0.872863	-0.879808	-0.874409	-0.883547	-0.890215	-1.29129	-1.28554	-1.2552	-0.0372921	-0.0374366	-0.0369088	-0.0370223	-0.00534481	-0.00534628	-0.00534491	-0.00534623	-0.862738	-0.872731	-0.880024	-0.873987	-0.88358	-0.890579	-1.29824	-1.2917
1.04.01_diacetonediperoxide--hydrogen_200	6.874	-0.137717	-0.136468	-0.134932	-0.1331	0.00147577	0.0014701	0.00153731	0.00152778	-0.00527985	-0.00529004	-0.0052264	-0.0052244	-7.70847e-05	-7.47742e-05	-7.70322e-05	-7.46167e-05	-0.192545	-0.193126	-0.193551	-0.194575	-0.194963	-0.195247	-0.333913	-0.332118	-0.330536	-0.00525751	-0.00525284	-0.00522194	-0.00520773	-7.65858e-05	-7.54831e-05	-7.67171e-05	-7.55356e-05	-0.193391	-0.194166	-0.194732	-0.195536	-0.196115	-0.196537	-0.337669	-0.335595
1.05.01_hydrogen--borazine_080	2.595	-8.57066	-8.54983	-8.53581	-8.51384	28.4441	28.3846	29.0652	28.9977	-0.975313	-0.961594	-1.0067	-0.991244	-1.73372	-1.75236	-1.73372	-1.75236	-14.8192	-15.2592	-15.5803	-15.0189	-15.4665	-15.7931	1.54054	1.94709	3.12126	-0.807207	-0.811064	-0.828358	-0.831121	-2.23399	-2.2366	-2.23399	-2.2366	-14.6352	-15.0326	-15.3225	-14.8143	-15.2178	-15.5123	2.16189	2.59186
1.05.01_hydrogen--borazine_085	2.754	-5.48725	-5.46535	-5.43909	-5.41849	18.0901	18.0465	18.5002	18.4511	-0.595397	-0.587636	-0.60954	-0.599936	-1.20506	-1.21464	-1.20506	-1.21464	-11.5154	-11.8178	-12.0384	-11.6808	-11.9894	-12.2147	-1.25957	-0.996613	-0.184096	-0.539964	-0.541591	-0.547922	-0.548504	-1.40724	-1.40806	-1.40724	-1.40806	-11.3887	-11.6675	-11.8709	-11.5379	-11.8219	-12.0291	-0.853332	-0.577161
1.05.01_hydrogen--borazine_090	2.912	-3.52823	-3.50647	-3.47128	-3.45206	11.3775	11.349	11.6424	11.611	-0.373869	-0.369291	-0.378299	-0.372299	-0.794444	-0.799365	-0.794444	-0.799365	-8.94789	-9.15415	-9.30466	-9.08286	-9.29416	-9.44835	-2.63078	-2.46109	-1.89954	-0.360583	-0.361036	-0.360783	-0.360254	-0.874535	-0.874666	-0.874535	-0.874666	-8.86302	-9.05731	-9.1991	-8.98543	-9.18398	-9.32886	-2.37355	-2.19386
1.05.01_hydrogen--borazine_095	3.07	-2.29297	-2.27181	-2.23286	-2.21497	7.08856	7.07135	7.25997	7.24116	-0.23983	-0.23695	-0.239419	-0.235784	-0.506015	-0.508527	-0.506015	-0.508527	-6.95565	-7.09611	-7.19862	-7.06432	-7.20904	-7.31464	-3.14455	-3.03276	-2.65684	-0.241159	-0.240946	-0.237572	-0.236924	-0.537183	-0.537077	-0.537183	-0.537077	-6.90376	-7.03921	-7.13805	-7.00302	-7.14205	-7.2435	-2.99222	-2.87152
1.05.01_hydrogen--borazine_100	3.229	-1.51666	-1.49645	-1.45755	-1.44055	4.37913	4.36878	4.49062	4.47928	-0.156789	-0.154713	-0.154572	-0.152065	-0.314753	-0.316005	-0.314753	-0.316005	-5.41525	-5.51123	-5.58127	-5.50213	-5.60148	-5.67397	-3.17966	-3.10331	-2.85767	-0.162348	-0.161707	-0.157675	-0.156826	-0.326689	-0.32651	-0.326689	-0.32651	-5.38549	-5.48029	-5.54948	-5.46532	-5.563	-5.63428	-3.09682	-3.01169
1.05.01_hydrogen--borazine_105	3.387	-1.02889	-1.01039	-0.973371	-0.957606	2.68595	2.67958	2.75826	2.75118	-0.104369	-0.102686	-0.101457	-0.0995754	-0.192481	-0.193091	-0.192481	-0.193091	-4.22526	-4.29129	-4.33947	-4.29442	-4.36294	-4.41294	-2.96605	-2.91202	-2.75726	-0.110344	-0.109491	-0.105559	-0.104629	-0.196986	-0.196812	-0.196986	-0.196812	-4.21149	-4.27845	-4.32731	-4.27547	-4.34454	-4.39494	-2.93012	-2.86738
1.05.01_hydrogen--borazine_110	3.546	-0.719909	-0.70372	-0.669075	-0.654981	1.63443	1.63063	1.68129	1.67677	-0.0707987	-0.0693424	-0.0678563	-0.0662296	-0.116233	-0.116535	-0.116233	-0.116535	-3.30502	-3.35091	-3.3844	-3.3598	-3.40736	-3.44206	-2.64336	-2.60303	-2.5104	-0.0760189	-0.0750917	-0.0716162	-0.0706191	-0.11791	-0.117784	-0.11791	-0.117784	-3.30171	-3.34963	-3.38461	-3.3527	-3.40204	-3.43805	-2.63761	-2.58891
1.05.01_hydrogen--borazine_125	4.021	-0.30776	-0.299197	-0.271802	-0.26402	0.356436	0.355472	0.368695	0.367721	-0.0248142	-0.0241878	-0.0225769	-0.0219846	-0.0243822	-0.0244606	-0.0243821	-0.0244606	-1.62424	-1.64224	-1.65537	-1.65134	-1.66985	-1.68335	-1.64774	-1.6261	-1.61502	-0.0274385	-0.0269859	-0.0245367	-0.024109	-0.0244628	-0.0244713	-0.0244628	-0.0244713	-1.63162	-1.65203	-1.66692	-1.65727	-1.67805	-1.69321	-1.67395	-1.64558
1.05.01_hydrogen--borazine_150	4.813	-0.131639	-0.1283	-0.112651	-0.109403	0.0258744	0.0257851	0.0270854	0.0269894	-0.00622559	-0.00617145	-0.00529044	-0.00524063	-0.0017081	-0.00171343	-0.00170807	-0.00171343	-0.55837	-0.562619	-0.565719	-0.567369	-0.57158	-0.574652	-0.676118	-0.66402	-0.681992	-0.00705619	-0.00700869	-0.00590533	-0.00586377	-0.00170868	-0.00170865	-0.00170865	-0.00170865	-0.563556	-0.5688	-0.572626	-0.57223	-0.577405	-0.58118	-0.696522	-0.680763
1.05.01_hydrogen--borazine_200	6.397	-0.045239	-0.0440824	-0.0391051	-0.0379682	0.000115653	0.0001114	0.000121954	0.000119802	-0.000877442	-0.000866415	-0.000724612	-0.000715764	-1.78797e-05	-1.73546e-05	-1.79059e-05	-1.73283e-05	-0.100766	-0.100756	-0.100748	-0.102185	-0.10212	-0.102072	-0.145602	-0.140654	-0.150624	-0.000995878	-0.00098451	-0.000812251	-0.000803456	-1.85885e-05	-1.63831e-05	-1.85885e-05	-1.63831e-05	-0.101702	-0.101877	-0.102004	-0.103102	-0.103219	-0.103304	-0.151707	-0.145661
1.05.02_hydrogen--nidopentaborane_080	3.49	-6.32191	-6.29341	-6.19632	-6.16957	19.7938	19.7354	19.9458	19.8826	-0.77857	-0.770074	-0.770362	-0.761814	-1.64825	-1.65818	-1.64825	-1.65818	-10.746	-11.0175	-11.2156	-10.7791	-11.0527	-11.2523	-0.20181	0.0406829	1.24683	-0.716451	-0.716096	-0.704804	-0.704642	-1.87981	-1.88213	-1.87981	-1.88213	-10.5142	-10.7625	-10.9437	-10.5497	-10.8002	-10.9829	0.0760084	0.34354
1.05.02_hydrogen--nidopentaborane_085	3.632	-4.33046	-4.30956	-4.22527	-4.20571	12.9988	12.9574	13.0974	13.0528	-0.509019	-0.504345	-0.498142	-0.493233	-1.09951	-1.10536	-1.09951	-1.10536	-8.48509	-8.67782	-8.81846	-8.51537	-8.7102	-8.85238	-1.78033	-1.60389	-0.765672	-0.489377	-0.489247	-0.475912	-0.475657	-1.19907	-1.20064	-1.19907	-1.20064	-8.31555	-8.49529	-8.62646	-8.34807	-8.52986	-8.66252	-1.59045	-1.39773
1.05.02_hydrogen--nidopentaborane_090	3.774	-3.00306	-2.9873	-2.9139	-2.89947	8.47572	8.44578	8.54023	8.50851	-0.342361	-0.339619	-0.331501	-0.328616	-0.717832	-0.721116	-0.717832	-0.721116	-6.71192	-6.84824	-6.94773	-6.73825	-6.87644	-6.97729	-2.54998	-2.41799	-1.82841	-0.33937	-0.339093	-0.326347	-0.326071	-0.760134	-0.760998	-0.760135	-0.760998	-6.5895	-6.71924	-6.81392	-6.61801	-6.74948	-6.84542	-2.42406	-2.28093
1.05.02_hydrogen--nidopentaborane_095	3.916	-2.11773	-2.10615	-2.04233	-2.03184	5.49122	5.47003	5.53444	5.5124	-0.236158	-0.234439	-0.226636	-0.224811	-0.461445	-0.463165	-0.461445	-0.463165	-5.32042	-5.41695	-5.48738	-5.34278	-5.44075	-5.51224	-2.82111	-2.71964	-2.30538	-0.239078	-0.238713	-0.227822	-0.22745	-0.479224	-0.479573	-0.479224	-0.479573	-5.23331	-5.32716	-5.39564	-5.25775	-5.3529	-5.42233	-2.74144	-2.63185
1.05.02_hydrogen--nidopentaborane_100	4.057	-1.52541	-1.51721	-1.46178	-1.4544	3.53658	3.52218	3.56584	3.5511	-0.166726	-0.165613	-0.158738	-0.157575	-0.293233	-0.294085	-0.293233	-0.294086	-4.22775	-4.29656	-4.34677	-4.24632	-4.31616	-4.36712	-2.8015	-2.72208	-2.4309	-0.17119	-0.17085	-0.161828	-0.161497	-0.300632	-0.300707	-0.300632	-0.300707	-4.16677	-4.23513	-4.28501	-4.18731	-4.25655	-4.30707	-2.75488	-2.66906
1.05.02_hydrogen--nidopentaborane_105	4.199	-1.12576	-1.11982	-1.07201	-1.06643	2.267	2.25717	2.2873	2.27727	-0.120252	-0.119526	-0.113701	-0.112922	-0.184715	-0.185144	-0.184715	-0.185144	-3.37024	-3.41973	-3.45585	-3.38569	-3.43592	-3.47259	-2.62316	-2.55981	-2.35559	-0.124673	-0.124373	-0.117033	-0.116728	-0.187766	-0.187747	-0.187766	-0.187747	-3.32834	-3.37859	-3.41527	-3.34559	-3.39646	-3.43357	-2.59953	-2.53087
1.05.02_hydrogen--nidopentaborane_110	4.341	-0.853574	-0.849369	-0.808003	-0.803989	1.44607	1.43907	1.46013	1.45301	-0.0885542	-0.0881078	-0.083213	-0.0827275	-0.11558	-0.115814	-0.11558	-0.115814	-2.69599	-2.73175	-2.75784	-2.70876	-2.74488	-2.77124	-2.37206	-2.32076	-2.17568	-0.0924011	-0.0921825	-0.0862044	-0.0859793	-0.116828	-0.116807	-0.116828	-0.116807	-2.66764	-2.70477	-2.73187	-2.68203	-2.71942	-2.7467	-2.36392	-2.30804
1.05.02_hydrogen--nidopentaborane_125	4.767	-0.437214	-0.435551	-0.408719	-0.406723	0.365761	0.363567	0.370261	0.368174	-0.0396626	-0.0396534	-0.0367506	-0.0367457	-0.0276343	-0.0276967	-0.0276342	-0.0276967	-1.41527	-1.42958	-1.44002	-1.42217	-1.43637	-1.44674	-1.57935	-1.54973	-1.50206	-0.0417295	-0.0417352	-0.0383962	-0.0384125	-0.0277161	-0.0277302	-0.0277161	-0.0277302	-1.40788	-1.42377	-1.43538	-1.41583	-1.43157	-1.44306	-1.5915	-1.55851
1.05.02_hydrogen--nidopentaborane_150	5.477	-0.211743	-0.209949	-0.197899	-0.195662	0.0347671	0.0344938	0.0354383	0.0351446	-0.0141392	-0.0141676	-0.0130683	-0.0130919	-0.00252347	-0.00251862	-0.00252345	-0.00251864	-0.536985	-0.540006	-0.54221	-0.539582	-0.542346	-0.544363	-0.734352	-0.720491	-0.715464	-0.0148646	-0.014866	-0.0136452	-0.0136485	-0.00252405	-0.00251707	-0.00252402	-0.00251704	-0.536985	-0.540822	-0.543622	-0.540033	-0.543606	-0.546214	-0.746966	-0.731029
1.05.02_hydrogen--nidopentaborane_200	6.896	-0.081843	-0.0809288	-0.0776637	-0.0765021	0.00027678	0.000271555	0.000287046	0.000281349	-0.00315134	-0.00315575	-0.00296482	-0.00296823	-3.98813e-05	-3.76497e-05	-3.99076e-05	-3.76234e-05	-0.111876	-0.111754	-0.111666	-0.112318	-0.112099	-0.111939	-0.195516	-0.191165	-0.196648	-0.00328828	-0.00328568	-0.00307409	-0.00307223	-4.03277e-05	-3.954e-05	-4.03277e-05	-3.954e-05	-0.112075	-0.112155	-0.112214	-0.112622	-0.112603	-0.112589	-0.200305	-0.195147
1.06.01_butadinene--naphthalene_080	2.988	-62.7518	-62.5696	-66.6552	-66.4684	162.504	162.121	170.989	170.59	-3.73066	-3.56508	-3.85026	-3.66799	-10.0424	-10.1939	-10.0424	-10.1939	-77.8311	-80.0823	-81.7251	-79.1961	-81.5491	-83.2662	4.06694	6.99328	10.9286	-0.761152	-0.769023	-0.526656	-0.5364	-16.6427	-16.6328	-16.6427	-16.6328	-81.2121	-83.0813	-84.4454	-82.5456	-84.4601	-85.8571	5.01974	8.08605
1.06.01_butadinene--naphthalene_085	3.136	-40.6574	-40.5331	-43.5027	-43.3725	107.569	107.291	113.559	113.264	-2.06746	-1.97071	-2.03064	-1.92392	-7.93686	-8.01933	-7.93686	-8.01922	-62.9343	-64.5158	-65.6699	-64.1616	-65.8247	-67.0384	-8.90174	-7.0903	-4.45596	-0.77624	-0.779624	-0.563175	-0.568113	-10.8536	-10.8441	-10.8536	-10.8441	-65.3702	-66.7345	-67.73	-66.5312	-67.9348	-68.959	-7.76536	-6.00448
1.06.01_butadinene--naphthalene_090	3.285	-26.1547	-26.0733	-28.2326	-28.1456	70.8871	70.6969	75.1115	74.9045	-1.32014	-1.26209	-1.22864	-1.16486	-5.74503	-5.79251	-5.74503	-5.7925	-51.0301	-52.1465	-52.9611	-52.1138	-53.295	-54.157	-15.3921	-14.3554	-12.6064	-0.783415	-0.783926	-0.597261	-0.599081	-7.0169	-7.011	-7.0169	-7.011	-52.8242	-53.8262	-54.5574	-53.826	-54.8612	-55.6166	-14.4038	-13.4699
1.06.01_butadinene--naphthalene_095	3.433	-16.6659	-16.6132	-18.1907	-18.1334	46.5299	46.4024	49.5078	49.3656	-0.961028	-0.925104	-0.859025	-0.819902	-3.95307	-3.98251	-3.95307	-3.98246	-41.4829	-42.2731	-42.8497	-42.4272	-43.2686	-43.8826	-17.9681	-17.4528	-16.2799	-0.762028	-0.761007	-0.603915	-0.603974	-4.50115	-4.49904	-4.50115	-4.49905	-42.8364	-43.5752	-44.1143	-43.6954	-44.4616	-45.0207	-17.2255	-16.8087
1.06.01_butadinene--naphthalene_100	3.581	-10.4823	-10.4474	-11.6083	-11.5694	30.4254	30.3417	32.5204	32.4241	-0.765968	-0.743115	-0.670182	-0.645545	-2.63395	-2.653	-2.63395	-2.65294	-33.796	-34.3552	-34.7633	-34.6105	-35.2098	-35.6472	-18.2651	-18.091	-17.259	-0.716942	-0.715282	-0.584003	-0.583176	-2.8676	-2.86783	-2.8676	-2.86783	-34.8442	-35.3893	-35.787	-35.5767	-36.1441	-36.5581	-17.7671	-17.6696
1.06.01_butadinene--naphthalene_105	3.73	-6.46674	-6.4426	-7.30586	-7.2782	19.8258	19.7714	21.2944	21.2298	-0.640533	-0.6255	-0.556132	-0.540125	-1.71721	-1.72983	-1.71721	-1.72986	-27.5996	-27.9945	-28.2827	-28.2962	-28.7223	-29.0332	-17.3092	-17.3516	-16.7234	-0.656367	-0.654437	-0.544734	-0.543389	-1.81583	-1.81686	-1.81583	-1.81686	-28.4284	-28.8302	-29.1235	-29.0497	-29.4694	-29.7757	-17.0121	-17.1069
1.06.01_butadinene--naphthalene_110	3.878	-3.87222	-3.85532	-4.50419	-4.48411	12.8783	12.8423	13.9029	13.8588	-0.546778	-0.536419	-0.474371	-0.463493	-1.10204	-1.11015	-1.10204	-1.11011	-22.5989	-22.8762	-23.0785	-23.1912	-23.4926	-23.7126	-15.7381	-15.9115	-15.4013	-0.588934	-0.586758	-0.494957	-0.49321	-1.1434	-1.14431	-1.1434	-1.14431	-23.2664	-23.5618	-23.7773	-23.7915	-24.101	-24.3268	-15.5917	-15.7977
1.06.01_butadinene--naphthalene_125	4.324	-0.479203	-0.479814	-0.772745	-0.771184	3.46949	3.45751	3.80713	3.79088	-0.348087	-0.343456	-0.304386	-0.299781	-0.272327	-0.27416	-0.272327	-0.274173	-12.6209	-12.7127	-12.7796	-12.9765	-13.0789	-13.1536	-10.4195	-10.7078	-10.347	-0.396581	-0.394061	-0.339767	-0.337504	-0.27524	-0.275253	-0.27524	-0.275253	-13.0005	-13.1157	-13.1998	-13.3129	-13.4347	-13.5235	-10.4874	-10.78
1.06.01_butadinene--naphthalene_150	5.066	0.425861	0.413936	0.313626	0.302606	0.372515	0.369922	0.420636	0.41713	-0.159985	-0.158152	-0.141394	-0.139656	-0.0198461	-0.0200922	-0.0198458	-0.0200667	-5.12919	-5.14384	-5.15453	-5.2768	-5.29425	-5.30698	-4.54891	-4.74697	-4.5229	-0.186199	-0.184725	-0.161439	-0.160076	-0.0198794	-0.0198923	-0.0198794	-0.0198924	-5.29382	-5.32179	-5.34221	-5.42377	-5.45336	-5.47495	-4.62563	-4.82539
1.06.01_butadinene--naphthalene_200	6.55	0.23226	0.228055	0.198302	0.19431	0.00370639	0.00378784	0.00444179	0.0045329	-0.0346215	-0.0343147	-0.0308755	-0.0305926	0.000930215	0.000999528	0.000930241	0.000971566	-1.13285	-1.13352	-1.13402	-1.16188	-1.16299	-1.16379	-0.935493	-0.994572	-0.92048	-0.040454	-0.0402395	-0.0354138	-0.035213	0.000937934	0.000940848	0.000937802	0.000941058	-1.16639	-1.17056	-1.17361	-1.19235	-1.19674	-1.19995	-0.941053	-1.00473
1.06.08_cyclopentadiene--23dimethylbutane_080	3.956	-33.4283	-33.3469	-34.9341	-34.8438	95.3519	95.1864	99.5941	99.4074	-1.93829	-1.8735	-1.86714	-1.7968	-5.80634	-5.87295	-5.80634	-5.87294	-52.6201	-53.7701	-54.6093	-53.4713	-54.6601	-55.5276	-0.516253	1.36629	2.59826	-1.23305	-1.23626	-1.08351	-1.08689	-7.01007	-7.01926	-7.01007	-7.01926	-52.8883	-53.8942	-54.6282	-53.6892	-54.7175	-55.468	1.43801	3.35841
1.06.08_cyclopentadiene--23dimethylbutane_085	4.09	-22.8681	-22.8106	-23.975	-23.9105	65.1869	65.0636	68.2509	68.1104	-1.28364	-1.2429	-1.20615	-1.16225	-4.22675	-4.26704	-4.22675	-4.26702	-43.0469	-43.8863	-44.4988	-43.7897	-44.6613	-45.2973	-7.75582	-6.52666	-5.7781	-0.955435	-0.956564	-0.833143	-0.834793	-4.7905	-4.79548	-4.7905	-4.79548	-43.233	-43.987	-44.5373	-43.9225	-44.6959	-45.2603	-6.31216	-5.08584
1.06.08_cyclopentadiene--23dimethylbutane_090	4.223	-15.6438	-15.6006	-16.4575	-16.4087	44.4387	44.348	46.6519	46.5482	-0.902165	-0.875867	-0.830689	-0.802648	-2.99196	-3.01633	-2.99196	-3.01633	-35.2927	-35.9083	-36.3576	-35.9353	-36.5773	-37.0458	-11.5023	-10.7253	-10.2215	-0.756703	-0.756519	-0.657674	-0.658069	-3.25575	-3.25824	-3.25575	-3.25824	-35.4429	-36.0115	-36.4264	-36.0344	-36.6193	-37.0461	-10.4651	-9.70331
1.06.08_cyclopentadiene--23dimethylbutane_095	4.357	-10.7076	-10.6739	-11.3068	-11.2686	30.2266	30.1611	31.8258	31.7505	-0.664635	-0.647427	-0.603665	-0.585438	-2.07929	-2.09419	-2.07929	-2.09424	-29.004	-29.4577	-29.7888	-29.5558	-30.0307	-30.3772	-13.0432	-12.575	-12.1796	-0.607445	-0.606742	-0.528123	-0.527854	-2.20273	-2.20398	-2.20273	-2.20398	-29.1404	-29.5715	-29.886	-29.6455	-30.0901	-30.4145	-12.3194	-11.8666
1.06.08_cyclopentadiene--23dimethylbutane_100	4.49	-7.33652	-7.31003	-7.77926	-7.74904	20.5102	20.4638	21.6654	21.6114	-0.506578	-0.495255	-0.456614	-0.444609	-1.42708	-1.43639	-1.42708	-1.43638	-23.8933	-24.2288	-24.4736	-24.3646	-24.717	-24.9742	-13.2514	-12.9928	-12.6357	-0.491453	-0.490662	-0.428419	-0.427881	-1.48482	-1.48555	-1.48482	-1.48555	-24.021	-24.3491	-24.5886	-24.4507	-24.7897	-25.0371	-12.7606	-12.5124
1.06.08_cyclopentadiene--23dimethylbutane_105	4.624	-5.03215	-5.01177	-5.3612	-5.33769	13.8905	13.8583	14.7242	14.6858	-0.395306	-0.387843	-0.354941	-0.347006	-0.970895	-0.976812	-0.970895	-0.97683	-19.7303	-19.9787	-20.1599	-20.1311	-20.3928	-20.5838	-12.678	-12.5595	-12.2173	-0.399634	-0.398935	-0.349491	-0.348915	-0.997944	-0.998451	-0.997944	-0.998451	-19.8568	-20.1072	-20.29	-20.2216	-20.4807	-20.6697	-12.3637	-12.2503
1.06.08_cyclopentadiene--23dimethylbutane_110	4.757	-3.46	-3.44513	-3.70574	-3.68825	9.39323	9.3711	9.99354	9.96648	-0.313977	-0.309033	-0.28146	-0.276198	-0.656544	-0.660332	-0.656544	-0.660322	-16.3383	-16.5219	-16.6559	-16.6781	-16.8721	-17.0137	-11.6993	-11.672	-11.3386	-0.326627	-0.326058	-0.286497	-0.285982	-0.669187	-0.669536	-0.669188	-0.669537	-16.4639	-16.6551	-16.7946	-16.7729	-16.9709	-17.1154	-11.5137	-11.4869
1.06.08_cyclopentadiene--23dimethylbutane_125	5.158	-1.14798	-1.14459	-1.25394	-1.2493	2.87541	2.86869	3.09484	3.08591	-0.16772	-0.166061	-0.150264	-0.148556	-0.198747	-0.199566	-0.198747	-0.199564	-9.44778	-9.52034	-9.57329	-9.65249	-9.7297	-9.78604	-8.21482	-8.29755	-8.00399	-0.182376	-0.181947	-0.160817	-0.160428	-0.200062	-0.199961	-0.200062	-0.19996	-9.55632	-9.64063	-9.70215	-9.74234	-9.82968	-9.89342	-8.2217	-8.2974
1.06.08_cyclopentadiene--23dimethylbutane_150	5.825	-0.210288	-0.207407	-0.241841	-0.238627	0.388379	0.38718	0.426667	0.424989	-0.0667133	-0.0660444	-0.0599481	-0.0592822	-0.0263153	-0.026359	-0.026315	-0.0263464	-4.06188	-4.07485	-4.08431	-4.14918	-4.16323	-4.17348	-3.99695	-4.07275	-3.90786	-0.0741957	-0.0737157	-0.0657427	-0.0652718	-0.0263506	-0.0262824	-0.0263507	-0.0262824	-4.12758	-4.14854	-4.16384	-4.20722	-4.22875	-4.24446	-4.0617	-4.13105
1.06.08_cyclopentadiene--23dimethylbutane_200	7.16	-0.0223361	-0.0241906	-0.0287216	-0.0304807	0.00660098	0.00654227	0.00755629	0.00749215	-0.013545	-0.0133927	-0.0122503	-0.0120981	-0.000481911	-0.000481385	-0.000481937	-0.000472406	-0.982223	-0.982472	-0.982654	-1.00047	-1.00085	-1.00112	-1.01418	-1.03668	-0.999976	-0.0151087	-0.0149824	-0.0134893	-0.0133617	-0.000485192	-0.000479022	-0.000485192	-0.00047897	-0.999287	-1.002	-1.00397	-1.01611	-1.01884	-1.02084	-1.03611	-1.05691
1.06.15_ethene--cyclohexane_080	4.082	-16.6533	-16.6305	-17.0224	-17.0011	50.7338	50.6682	52.7282	52.6489	-1.23991	-1.21273	-1.2242	-1.19488	-3.03349	-3.06518	-3.03349	-3.06518	-29.3422	-30.0022	-30.4838	-29.8054	-30.486	-30.9826	-0.72407	0.405083	0.999976	-1.0309	-1.03257	-0.994036	-0.995464	-3.43374	-3.44211	-3.43374	-3.44211	-28.9054	-29.5023	-29.9379	-29.3643	-29.9765	-30.4232	0.290734	1.45937
1.06.15_ethene--cyclohexane_085	4.207	-11.4781	-11.4618	-11.7222	-11.7069	34.765	34.715	36.1856	36.1249	-0.826932	-0.809983	-0.810403	-0.792256	-2.13993	-2.1594	-2.13993	-2.1594	-23.9884	-24.4793	-24.8375	-24.3868	-24.895	-25.2658	-4.55379	-3.79951	-3.33046	-0.732674	-0.733728	-0.705045	-0.705488	-2.32487	-2.33008	-2.32487	-2.33008	-23.6453	-24.0967	-24.4262	-24.0356	-24.5049	-24.8473	-3.79208	-3.02171
1.06.15_ethene--cyclohexane_090	4.331	-7.91423	-7.89946	-8.07233	-8.05825	23.7304	23.6923	24.7424	24.6968	-0.56351	-0.552853	-0.550108	-0.538727	-1.47955	-1.49166	-1.47955	-1.49166	-19.6491	-20.0147	-20.2815	-19.9893	-20.3694	-20.6468	-6.53318	-6.03865	-5.64003	-0.523496	-0.524244	-0.503795	-0.504376	-1.5646	-1.56794	-1.5646	-1.56794	-19.3876	-19.7293	-19.9787	-19.7204	-20.0742	-20.3323	-5.97142	-5.47356
1.06.15_ethene--cyclohexane_095	4.456	-5.46215	-5.44886	-5.56191	-5.54899	16.1369	16.1088	16.8572	16.8237	-0.390052	-0.38331	-0.380457	-0.37321	-1.00857	-1.01616	-1.00857	-1.01616	-16.1238	-16.3966	-16.5956	-16.4127	-16.6971	-16.9047	-7.33511	-7.0194	-6.6693	-0.375332	-0.37571	-0.361924	-0.362222	-1.04751	-1.04971	-1.04751	-1.04971	-15.9327	-16.1931	-16.3831	-16.2149	-16.4846	-16.6815	-6.9314	-6.61666
1.06.15_ethene--cyclohexane_100	4.58	-3.77859	-3.76874	-3.83907	-3.82928	10.9372	10.9169	11.4495	11.4251	-0.273401	-0.269105	-0.266937	-0.262236	-0.680523	-0.685296	-0.680523	-0.685297	-13.2615	-13.4655	-13.6143	-13.506	-13.7193	-13.8749	-7.42059	-7.22663	-6.90778	-0.270114	-0.270292	-0.261183	-0.261254	-0.698291	-0.699733	-0.698291	-0.699733	-13.1255	-13.3245	-13.4697	-13.3644	-13.5705	-13.721	-7.13388	-6.94233
1.06.15_ethene--cyclohexane_105	4.705	-2.62136	-2.61606	-2.6556	-2.65027	7.38843	7.37374	7.7516	7.73411	-0.193547	-0.190779	-0.189292	-0.186203	-0.455771	-0.458734	-0.455771	-0.458734	-10.9341	-11.0868	-11.1983	-11.1403	-11.3005	-11.4173	-7.09013	-6.97843	-6.68185	-0.195033	-0.195145	-0.18914	-0.189083	-0.463847	-0.464761	-0.463847	-0.464761	-10.8408	-10.9925	-11.1032	-11.0419	-11.1998	-11.315	-6.88814	-6.77947
1.06.15_ethene--cyclohexane_110	4.83	-1.82705	-1.82603	-1.84421	-1.84323	4.97611	4.96558	5.23235	5.22014	-0.138289	-0.136471	-0.135489	-0.133441	-0.303567	-0.305388	-0.303567	-0.305388	-9.03923	-9.15372	-9.23727	-9.2125	-9.33279	-9.42056	-6.53958	-6.48247	-6.21324	-0.141514	-0.141543	-0.137543	-0.137435	-0.307235	-0.307784	-0.307235	-0.307784	-8.97798	-9.09439	-9.17933	-9.1471	-9.26831	-9.35675	-6.4002	-6.34572
1.06.15_ethene--cyclohexane_125	5.203	-0.648686	-0.652253	-0.644225	-0.647895	1.49645	1.49293	1.58455	1.58063	-0.0531965	-0.0526024	-0.0523216	-0.0516722	-0.0878983	-0.0882912	-0.0878982	-0.0882912	-5.20637	-5.25508	-5.29063	-5.3084	-5.35968	-5.39711	-4.59085	-4.60434	-4.40994	-0.0561399	-0.0560489	-0.054737	-0.0546111	-0.0882405	-0.0883127	-0.0882405	-0.0883128	-5.19806	-5.25137	-5.29028	-5.29774	-5.35331	-5.39386	-4.55441	-4.56906
1.06.15_ethene--cyclohexane_150	5.826	-0.154205	-0.148888	-0.147456	-0.142287	0.194012	0.19355	0.208012	0.207473	-0.0133437	-0.0131792	-0.0131276	-0.0129518	-0.0108456	-0.0108752	-0.0108455	-0.0108751	-2.23968	-2.25182	-2.26068	-2.28253	-2.29523	-2.30451	-2.24007	-2.26315	-2.17568	-0.0144522	-0.0143692	-0.0140559	-0.013964	-0.0108531	-0.0108483	-0.0108531	-0.0108482	-2.24982	-2.26536	-2.27671	-2.29232	-2.30795	-2.31936	-2.25233	-2.27547
1.06.15_ethene--cyclohexane_200	7.072	-0.0277085	-0.0282891	-0.0258864	-0.0265418	0.0029634	0.00295279	0.00326313	0.00324919	-0.0017949	-0.00176927	-0.00174633	-0.00172254	-0.000172443	-0.000168767	-0.000172364	-0.000169003	-0.552841	-0.553539	-0.554049	-0.561969	-0.562735	-0.563294	-0.581323	-0.588478	-0.569024	-0.00196277	-0.00194599	-0.00188626	-0.00187143	-0.000172968	-0.000171524	-0.000172968	-0.000171524	-0.557282	-0.559104	-0.560434	-0.566268	-0.568156	-0.569535	-0.586395	-0.593641
1.06.17_cyclopentadiene--ethene_080	3.205	-31.0883	-31.0344	-31.9463	-31.8858	78.3114	78.1818	81.8776	81.7329	-2.53451	-2.47603	-2.48471	-2.42153	-6.14393	-6.21517	-6.14393	-6.21517	-37.593	-38.6542	-39.4285	-38.2933	-39.3907	-40.1915	-0.972319	1.01886	3.80744	-2.00618	-2.01089	-1.88078	-1.88565	-7.31643	-7.33192	-7.31643	-7.33192	-38.0066	-38.9437	-39.6275	-38.6556	-39.6145	-40.3143	0.314362	2.37806
1.06.17_cyclopentadiene--ethene_085	3.343	-21.5804	-21.5431	-22.1218	-22.0798	52.2062	52.114	54.7087	54.6047	-1.70011	-1.66537	-1.63959	-1.60217	-4.39616	-4.43933	-4.39616	-4.43933	-30.2597	-31.033	-31.5973	-30.8681	-31.672	-32.2586	-7.13107	-5.77521	-3.92878	-1.50164	-1.50461	-1.39835	-1.40167	-4.89631	-4.90632	-4.89631	-4.90632	-30.5414	-31.2425	-31.754	-31.0976	-31.8182	-32.344	-6.23791	-4.8397
1.06.17_cyclopentadiene--ethene_090	3.482	-15.1371	-15.1028	-15.4558	-15.4181	34.6397	34.5724	36.3822	36.3057	-1.19554	-1.17411	-1.13657	-1.11347	-3.04513	-3.07077	-3.04513	-3.07077	-24.3979	-24.9645	-25.378	-24.9203	-25.5122	-25.9441	-10.1533	-9.24066	-8.00399	-1.13865	-1.13998	-1.05278	-1.05428	-3.25535	-3.26108	-3.25535	-3.26108	-24.6067	-25.1337	-25.5183	-25.0802	-25.6241	-26.021	-9.58574	-8.63828
1.06.17_cyclopentadiene--ethene_095	3.62	-10.7583	-10.7249	-10.9249	-10.8891	22.8843	22.8357	24.0916	24.0368	-0.869023	-0.855416	-0.817038	-0.802509	-2.06514	-2.08012	-2.06514	-2.08012	-19.7003	-20.1176	-20.4222	-20.1445	-20.5824	-20.9019	-11.2469	-10.6368	-9.79474	-0.870773	-0.871083	-0.800126	-0.800579	-2.15219	-2.15515	-2.15219	-2.15515	-19.8711	-20.2694	-20.5601	-20.2719	-20.6844	-20.9854	-10.9318	-10.2862
1.06.17_cyclopentadiene--ethene_100	3.759	-7.76684	-7.73681	-7.83362	-7.80204	15.0521	15.0175	15.8867	15.848	-0.645744	-0.636976	-0.602943	-0.593626	-1.38063	-1.38941	-1.38063	-1.38941	-15.9357	-16.2444	-16.4697	-16.3105	-16.6359	-16.8733	-11.2154	-10.8103	-10.2131	-0.669409	-0.669324	-0.61276	-0.612699	-1.41612	-1.41761	-1.41612	-1.41761	-16.0805	-16.383	-16.6038	-16.4178	-16.7319	-16.9612	-11.0772	-10.6337
1.06.17_cyclopentadiene--ethene_105	3.897	-5.70989	-5.6858	-5.71305	-5.68808	9.86049	9.83683	10.4364	10.4095	-0.486523	-0.480893	-0.452383	-0.446415	-0.913971	-0.919233	-0.913972	-0.919234	-12.9125	-13.1418	-13.3092	-13.2263	-13.469	-13.646	-10.5582	-10.2903	-9.85332	-0.516261	-0.516121	-0.471531	-0.471372	-0.928192	-0.929021	-0.928192	-0.929021	-13.0427	-13.2733	-13.4415	-13.325	-13.565	-13.7402	-10.5422	-10.2345
1.06.17_cyclopentadiene--ethene_110	4.036	-4.28395	-4.26636	-4.24842	-4.23017	6.43939	6.42406	6.83618	6.81807	-0.370375	-0.366804	-0.343502	-0.339705	-0.600989	-0.60422	-0.600989	-0.60422	-10.4895	-10.6602	-10.7848	-10.7513	-10.9326	-11.0649	-9.59811	-9.42095	-9.09183	-0.399512	-0.399474	-0.364374	-0.364269	-0.606575	-0.607113	-0.606575	-0.607113	-10.6085	-10.7847	-10.9133	-10.844	-11.0279	-11.1621	-9.66098	-9.44372
1.06.17_cyclopentadiene--ethene_125	4.451	-2.05998	-2.05051	-1.98572	-1.97638	1.75654	1.75321	1.8829	1.87817	-0.171044	-0.169944	-0.15786	-0.156727	-0.167482	-0.168219	-0.167482	-0.168219	-5.72099	-5.7906	-5.84139	-5.87078	-5.9455	-6.00003	-6.47685	-6.42317	-6.25926	-0.189433	-0.189377	-0.172167	-0.172079	-0.167771	-0.167863	-0.167771	-0.167863	-5.80964	-5.88789	-5.945	-5.94485	-6.0269	-6.08678	-6.62491	-6.53726
1.06.17_cyclopentadiene--ethene_150	5.144	-0.866421	-0.854134	-0.809258	-0.797458	0.19155	0.191129	0.208798	0.208174	-0.053774	-0.0533509	-0.0494159	-0.0489918	-0.0198939	-0.019941	-0.0198939	-0.019941	-2.25035	-2.26554	-2.27662	-2.30967	-2.32611	-2.33811	-3.01292	-2.99632	-2.94972	-0.0603769	-0.0601507	-0.0546575	-0.0544236	-0.0198947	-0.0198633	-0.0198948	-0.0198633	-2.29578	-2.31642	-2.33148	-2.34986	-2.37137	-2.38707	-3.13196	-3.09608
1.06.17_cyclopentadiene--ethene_200	6.529	-0.264529	-0.263223	-0.243815	-0.242712	0.00205015	0.00201883	0.00231506	0.00228098	-0.00789674	-0.0078499	-0.00724071	-0.00719376	-0.000395532	-0.000399417	-0.000395479	-0.000399391	-0.476943	-0.47862	-0.479844	-0.488239	-0.490093	-0.491446	-0.749297	-0.73947	-0.740568	-0.00888663	-0.00886857	-0.00803222	-0.00801166	-0.000396818	-0.000394481	-0.000396766	-0.000394613	-0.486904	-0.489976	-0.492218	-0.497373	-0.500557	-0.502881	-0.785929	-0.770466
1.06.22_butadyine--naphthalene_080	3.406	-50.8032	-50.6128	-53.5082	-53.3185	131.413	131.081	138.154	137.82	-5.68118	-5.528	-5.87725	-5.7096	-7.92022	-8.08301	-7.92022	-8.08301	-60.3661	-62.4219	-63.9221	-61.5375	-63.6903	-65.2612	2.93539	5.44753	8.42239	-3.19495	-3.20951	-3.03625	-3.05159	-13.7553	-13.7667	-13.7553	-13.7667	-63.2813	-65.012	-66.2749	-64.4208	-66.1996	-67.4976	3.08136	5.839
1.06.22_butadyine--naphthalene_085	3.561	-33.5329	-33.3976	-35.4706	-35.3345	87.1185	86.8805	91.9127	91.6673	-3.49477	-3.40558	-3.52434	-3.42656	-6.59485	-6.68558	-6.59485	-6.68559	-48.8186	-50.2864	-51.3574	-49.8623	-51.4083	-52.5365	-7.96576	-6.31585	-4.63169	-2.47914	-2.48836	-2.31922	-2.32912	-9.24084	-9.24442	-9.24084	-9.24442	-50.9769	-52.2543	-53.1864	-51.9694	-53.289	-54.2519	-7.69236	-5.96119
1.06.22_butadyine--naphthalene_090	3.717	-22.0649	-21.9677	-23.44	-23.3416	57.3929	57.2266	60.7766	60.601	-2.3367	-2.28362	-2.293	-2.23458	-4.95407	-5.00481	-4.95406	-5.00482	-39.5796	-40.6231	-41.3846	-40.4958	-41.6023	-42.4098	-13.4142	-12.3898	-11.4893	-1.97754	-1.98248	-1.82488	-1.83011	-6.13039	-6.13069	-6.13039	-6.13069	-41.195	-42.1354	-42.8217	-42.0519	-43.0286	-43.7413	-13.2112	-12.166
1.06.22_butadyine--naphthalene_095	3.873	-14.4859	-14.4139	-15.4548	-15.382	37.604	37.4907	39.9835	39.8618	-1.6838	-1.65145	-1.6139	-1.57847	-3.50816	-3.53797	-3.50816	-3.538	-32.1659	-32.9055	-33.4452	-32.9611	-33.7513	-34.3279	-15.5579	-14.9645	-14.5185	-1.60713	-1.60934	-1.46867	-1.4712	-4.0218	-4.02181	-4.0218	-4.02181	-33.3874	-34.0785	-34.5828	-34.1218	-34.8435	-35.3702	-15.4783	-14.8766
1.06.22_butadyine--naphthalene_100	4.028	-9.49539	-9.43905	-10.1731	-10.1162	24.5093	24.433	26.1778	26.0936	-1.28567	-1.26543	-1.21128	-1.18923	-2.39274	-2.41105	-2.39275	-2.41106	-26.19	-26.7133	-27.0951	-26.8741	-27.4376	-27.8488	-15.7777	-15.4718	-15.2674	-1.32372	-1.32434	-1.20209	-1.20294	-2.61321	-2.614	-2.61321	-2.61398	-27.1273	-27.635	-28.0056	-27.7529	-28.2861	-28.6752	-15.8192	-15.5
1.06.22_butadyine--naphthalene_105	4.184	-6.22429	-6.17908	-6.6947	-6.649	15.9044	15.8539	17.0697	17.0125	-1.0212	-1.00809	-0.950815	-0.93671	-1.59112	-1.603	-1.59112	-1.603	-21.3686	-21.7385	-22.0085	-21.9528	-22.3547	-22.648	-14.9447	-14.8243	-14.7444	-1.10016	-1.09989	-0.994813	-0.994547	-1.6844	-1.68569	-1.6844	-1.68569	-22.099	-22.4727	-22.7454	-22.6291	-23.0242	-23.3126	-15.0829	-14.9401
1.06.22_butadyine--naphthalene_110	4.34	-4.0847	-4.04851	-4.40816	-4.37162	10.2804	10.2479	11.0902	11.0525	-0.831169	-0.822312	-0.767815	-0.758401	-1.03982	-1.0475	-1.03982	-1.04749	-17.4767	-17.7392	-17.9308	-17.973	-18.2608	-18.4708	-13.6011	-13.5959	-13.5729	-0.919398	-0.918592	-0.828345	-0.827664	-1.07876	-1.07998	-1.07876	-1.07998	-18.0527	-18.3293	-18.5311	-18.5009	-18.7946	-19.0089	-13.8019	-13.766
1.06.22_butadyine--naphthalene_125	4.807	-1.20763	-1.19309	-1.30037	-1.28565	2.72117	2.71058	2.98436	2.97063	-0.484367	-0.480432	-0.442697	-0.438774	-0.273758	-0.275237	-0.273758	-0.275239	-9.70846	-9.80651	-9.87807	-10.0056	-10.1165	-10.1975	-9.11625	-9.22649	-9.22572	-0.55244	-0.55073	-0.49477	-0.493126	-0.27641	-0.276408	-0.27641	-0.276412	-10.0158	-10.1336	-10.2195	-10.2815	-10.409	-10.502	-9.36982	-9.44221
1.06.22_butadyine--naphthalene_150	5.585	-0.289229	-0.287576	-0.277851	-0.276522	0.283785	0.28184	0.32038	0.317844	-0.214146	-0.212645	-0.195184	-0.193763	-0.0280131	-0.0281504	-0.0280139	-0.0281512	-3.89485	-3.92169	-3.94127	-4.01832	-4.04953	-4.07231	-4.1878	-4.2529	-4.27186	-0.246748	-0.245707	-0.22056	-0.219575	-0.0280733	-0.0279771	-0.0280733	-0.0279771	-4.02055	-4.05883	-4.08676	-4.1312	-4.17276	-4.20309	-4.36818	-4.40677
1.06.22_butadyine--naphthalene_200	7.142	-0.202555	-0.199585	-0.175785	-0.172966	0.00288963	0.0028969	0.00346002	0.00347446	-0.0461624	-0.0459314	-0.0421725	-0.0419656	-0.000702531	-0.000694445	-0.000702899	-0.000694392	-0.835467	-0.838109	-0.840037	-0.860037	-0.863365	-0.865794	-1.08335	-1.07795	-1.1255	-0.0530892	-0.0529651	-0.0476241	-0.0475072	-0.000706076	-0.000692266	-0.000705997	-0.000691977	-0.860587	-0.866096	-0.870116	-0.882893	-0.888893	-0.893271	-1.14974	-1.13312
1.06.29_ethyne--cyclopentane_080	3.183	-23.5983	-23.5429	-25.0942	-25.0358	67.2456	67.1061	70.279	70.1329	-1.66748	-1.61312	-1.68551	-1.62535	-4.77124	-4.83153	-4.77124	-4.83153	-34.6807	-35.7302	-36.4961	-35.3399	-36.4287	-37.2233	0.622472	1.41691	4.10032	-1.00359	-1.00736	-0.954042	-0.95619	-6.24593	-6.25228	-6.24593	-6.25228	-34.8721	-35.7997	-36.4766	-35.4859	-36.4389	-37.1343	2.06243	2.84675
1.06.29_ethyne--cyclopentane_085	3.329	-15.5388	-15.5045	-16.63	-16.5932	44.8289	44.727	46.948	46.8414	-1.06899	-1.03743	-1.06341	-1.02823	-3.44597	-3.4827	-3.44597	-3.4827	-27.696	-28.4546	-29.0082	-28.2615	-29.0525	-29.6297	-4.30584	-3.89231	-1.82422	-0.772603	-0.775389	-0.731968	-0.733772	-4.14121	-4.14582	-4.14121	-4.14582	-27.8282	-28.5154	-29.0169	-28.3476	-29.0568	-29.5743	-3.20309	-2.82889
1.06.29_ethyne--cyclopentane_090	3.475	-10.1998	-10.1776	-10.9965	-10.9712	29.699	29.6257	31.1771	31.0981	-0.72604	-0.707602	-0.715092	-0.694179	-2.39597	-2.41839	-2.39597	-2.4184	-22.1382	-22.6861	-23.0859	-22.6184	-23.1916	-23.6099	-6.76378	-6.59559	-4.9957	-0.601218	-0.603172	-0.570966	-0.572125	-2.72015	-2.72334	-2.72015	-2.72334	-22.2453	-22.7539	-23.1251	-22.682	-23.2084	-23.5926	-5.95812	-5.83215
1.06.29_ethyne--cyclopentane_095	3.621	-6.68175	-6.66677	-7.26447	-7.24686	19.5611	19.5115	20.5887	20.5344	-0.515871	-0.505139	-0.505838	-0.493397	-1.62308	-1.63679	-1.62308	-1.63679	-17.7141	-18.1105	-18.3998	-18.1177	-18.5343	-18.8383	-7.69696	-7.681	-6.43918	-0.46987	-0.471298	-0.448456	-0.449183	-1.77272	-1.77488	-1.77272	-1.77488	-17.8133	-18.1909	-18.4664	-18.1784	-18.5704	-18.8564	-7.13538	-7.15448
1.06.29_ethyne--cyclopentane_100	3.767	-4.37618	-4.36476	-4.80408	-4.79059	12.818	12.7838	13.529	13.4915	-0.37862	-0.372411	-0.371018	-0.363575	-1.07933	-1.08777	-1.07933	-1.08777	-14.1972	-14.485	-14.695	-14.5342	-14.838	-15.0597	-7.73613	-7.81013	-6.84084	-0.367763	-0.368882	-0.352874	-0.353362	-1.14775	-1.14924	-1.14775	-1.14924	-14.2931	-14.5745	-14.7798	-14.5968	-14.8899	-15.1038	-7.36268	-7.46226
1.06.29_ethyne--cyclopentane_105	3.914	-2.87222	-2.8632	-3.18802	-3.17724	8.35708	8.33378	8.84629	8.82049	-0.284005	-0.280482	-0.278643	-0.274217	-0.708165	-0.713378	-0.708165	-0.713378	-11.3995	-11.6097	-11.7632	-11.679	-11.9018	-12.0643	-7.28645	-7.40866	-6.64838	-0.287951	-0.28889	-0.277566	-0.277946	-0.739178	-0.740226	-0.739178	-0.740226	-11.4926	-11.7038	-11.8578	-11.744	-11.9645	-12.1254	-7.05299	-7.19209
1.06.29_ethyne--cyclopentane_110	4.06	-1.89486	-1.88858	-2.12955	-2.12179	5.42515	5.41094	5.75984	5.74353	-0.216257	-0.214387	-0.212547	-0.210031	-0.460133	-0.463333	-0.460133	-0.463332	-9.17478	-9.33006	-9.44338	-9.40549	-9.5704	-9.69074	-6.59874	-6.74237	-6.13793	-0.225632	-0.226479	-0.218237	-0.218631	-0.47407	-0.474778	-0.47407	-0.474778	-9.26509	-9.42523	-9.54208	-9.47229	-9.63976	-9.76196	-6.46649	-6.62012
1.06.29_ethyne--cyclopentane_125	4.498	-0.590191	-0.588451	-0.691359	-0.689216	1.44958	1.4473	1.55313	1.54999	-0.101222	-0.100953	-0.0999799	-0.0995018	-0.121973	-0.122563	-0.121973	-0.122564	-4.8759	-4.94062	-4.98785	-5.00371	-5.07327	-5.12403	-4.35252	-4.48532	-4.17982	-0.110108	-0.110524	-0.10709	-0.107337	-0.123182	-0.123232	-0.123182	-0.123232	-4.94799	-5.02042	-5.07328	-5.06282	-5.13911	-5.19478	-4.36452	-4.49668
1.06.29_ethyne--cyclopentane_150	5.228	-0.157918	-0.156697	-0.188773	-0.187478	0.151753	0.151168	0.165127	0.164386	-0.0326124	-0.0324639	-0.0323257	-0.0321268	-0.0128258	-0.0128734	-0.0128258	-0.0128734	-1.85035	-1.86653	-1.87834	-1.89866	-1.91629	-1.92916	-1.9292	-1.99725	-1.88698	-0.0361366	-0.036079	-0.0352442	-0.0351355	-0.01284	-0.0128389	-0.01284	-0.0128389	-1.8876	-1.90851	-1.92376	-1.93136	-1.95337	-1.96944	-1.96784	-2.0331
1.06.29_ethyne--cyclopentane_200	6.689	-0.0575904	-0.0571615	-0.0627554	-0.0622853	0.00146477	0.00143423	0.00163868	0.00160786	-0.00497803	-0.00493421	-0.00492738	-0.00487918	-0.000190034	-0.00018985	-0.000190165	-0.000189876	-0.375884	-0.376919	-0.377674	-0.384741	-0.385991	-0.386903	-0.438525	-0.452649	-0.43932	-0.00551106	-0.00548204	-0.00537067	-0.00533625	-0.000191346	-0.00018817	-0.000191346	-0.00018817	-0.383496	-0.385757	-0.387406	-0.391657	-0.394067	-0.395826	-0.451279	-0.464542
1.06.34_propyne--pentane_080	3.18	-26.0671	-26.0081	-27.3382	-27.2745	76.8275	76.6833	80.1997	80.0399	-1.95662	-1.90504	-1.91871	-1.86216	-4.73428	-4.79257	-4.73428	-4.79257	-44.2963	-45.4256	-46.2496	-45.0222	-46.191	-47.0439	-2.27203	-0.933189	0.832616	-1.48995	-1.49424	-1.39944	-1.40268	-5.67465	-5.68409	-5.67465	-5.68409	-44.1232	-45.1367	-45.8763	-44.8163	-45.8563	-46.6152	-0.672961	0.658264
1.06.34_propyne--pentane_085	3.305	-17.9947	-17.9509	-18.9264	-18.8792	53.0169	52.9115	55.4603	55.3435	-1.38974	-1.35716	-1.34589	-1.31038	-3.44479	-3.48175	-3.44479	-3.48175	-36.369	-37.213	-37.8288	-37.0024	-37.8795	-38.5194	-7.70713	-6.84733	-5.43083	-1.17109	-1.17347	-1.09834	-1.1003	-3.90087	-3.90727	-3.90087	-3.90727	-36.2232	-36.9961	-37.5601	-36.8211	-37.6171	-38.198	-6.47611	-5.64744
1.06.34_propyne--pentane_090	3.43	-12.4285	-12.3935	-13.1095	-13.0716	36.4417	36.3648	38.2086	38.1226	-1.02754	-1.00663	-0.987471	-0.964643	-2.44355	-2.46709	-2.44355	-2.46709	-29.9114	-30.5418	-31.0018	-30.4592	-31.1166	-31.5964	-10.5042	-9.97716	-8.80314	-0.930966	-0.932145	-0.873879	-0.874757	-2.66401	-2.66832	-2.66401	-2.66832	-29.805	-30.3945	-30.8247	-30.3182	-30.9271	-31.3714	-9.5847	-9.09336
1.06.34_propyne--pentane_095	3.555	-8.59751	-8.56978	-9.09473	-9.06438	24.9594	24.9042	26.2346	26.1718	-0.782598	-0.769165	-0.749454	-0.734629	-1.70339	-1.71845	-1.70339	-1.71845	-24.6431	-25.1142	-25.458	-25.1132	-25.6061	-25.9658	-11.6112	-11.3114	-10.3219	-0.745782	-0.746407	-0.701781	-0.702057	-1.80973	-1.8126	-1.80973	-1.8126	-24.579	-25.0292	-25.3578	-25.0173	-25.4834	-25.8236	-10.9458	-10.6782
1.06.34_propyne--pentane_100	3.679	-5.96622	-5.94566	-6.32965	-6.30689	17.0412	17.0018	17.9593	17.9142	-0.608836	-0.60033	-0.582546	-0.573018	-1.17307	-1.18268	-1.17307	-1.18268	-20.345	-20.6977	-20.9551	-20.7465	-21.1168	-21.387	-11.682	-11.5354	-10.6818	-0.600747	-0.601243	-0.567004	-0.567151	-1.22428	-1.22617	-1.22428	-1.22617	-20.3175	-20.6622	-20.9138	-20.6906	-21.0485	-21.3096	-11.2145	-11.0939
1.06.34_propyne--pentane_105	3.804	-4.1628	-4.14898	-4.4286	-4.41293	11.6016	11.5736	12.261	12.2287	-0.480936	-0.47568	-0.460436	-0.454415	-0.800962	-0.807126	-0.800962	-0.807126	-16.8352	-17.1003	-17.2938	-17.1768	-17.4559	-17.6595	-11.1519	-11.1053	-10.3638	-0.486084	-0.48662	-0.460109	-0.460311	-0.825599	-0.826839	-0.825599	-0.826839	-16.836	-17.1011	-17.2946	-17.1528	-17.4284	-17.6296	-10.8342	-10.8073
1.06.34_propyne--pentane_110	3.929	-2.92613	-2.91805	-3.12073	-3.11121	7.87711	7.85738	8.34912	8.3261	-0.384099	-0.380929	-0.368132	-0.36442	-0.543609	-0.547549	-0.543609	-0.547549	-13.9647	-14.165	-14.3112	-14.2541	-14.4654	-14.6196	-10.3004	-10.3167	-9.66086	-0.394776	-0.395376	-0.374606	-0.374921	-0.55547	-0.556263	-0.55547	-0.556263	-13.9868	-14.1919	-14.3415	-14.2548	-14.4684	-14.6242	-10.0947	-10.1254
1.06.34_propyne--pentane_125	4.303	-1.09249	-1.09334	-1.17092	-1.1713	2.43488	2.429	2.60435	2.5971	-0.205269	-0.204504	-0.197315	-0.196409	-0.16679	-0.167723	-0.166789	-0.167722	-8.11464	-8.20472	-8.27045	-8.28828	-8.3839	-8.45369	-7.30701	-7.39202	-6.95799	-0.2167	-0.217044	-0.206491	-0.206748	-0.168116	-0.168198	-0.168116	-0.168198	-8.1661	-8.2653	-8.33768	-8.32691	-8.43058	-8.50624	-7.28408	-7.37386
1.06.34_propyne--pentane_150	4.926	-0.323658	-0.322739	-0.343543	-0.342597	0.332202	0.331263	0.361022	0.359875	-0.0806164	-0.0803712	-0.0776671	-0.0773905	-0.0231157	-0.0231702	-0.0231159	-0.0231701	-3.51952	-3.54635	-3.56593	-3.59362	-3.62227	-3.64317	-3.66095	-3.72645	-3.51874	-0.0862029	-0.0861121	-0.0823405	-0.0822287	-0.0231464	-0.0230951	-0.0231464	-0.0230951	-3.5609	-3.59415	-3.61842	-3.62979	-3.66453	-3.68988	-3.70314	-3.76962
1.06.34_propyne--pentane_200	6.173	-0.102202	-0.102344	-0.10515	-0.105276	0.00587994	0.00583289	0.00660508	0.00655099	-0.016575	-0.0165474	-0.0159362	-0.0159121	-0.000562172	-0.000567108	-0.000562198	-0.000567187	-0.87065	-0.873805	-0.876108	-0.886711	-0.890195	-0.892738	-0.989733	-1.00794	-0.96232	-0.0176849	-0.0176643	-0.016879	-0.0168635	-0.000561647	-0.000559048	-0.000561673	-0.000559021	-0.882572	-0.887648	-0.891352	-0.897664	-0.903006	-0.906904	-1.00805	-1.02728
1.06.37_toluene--benzene_080	3.508	-54.6079	-54.4326	-57.6204	-57.4342	139.515	139.206	147.09	146.755	-3.7672	-3.61955	-3.72401	-3.56237	-6.65844	-6.80919	-6.65843	-6.80927	-69.0731	-70.9932	-72.3943	-70.316	-72.3239	-73.7891	1.95014	5.16054	8.1839	-1.63698	-1.63762	-1.29005	-1.29247	-12.0138	-12.0146	-12.0138	-12.0146	-71.5797	-73.1891	-74.3635	-72.7857	-74.4344	-75.6375	2.55548	5.93416
1.06.37_toluene--benzene_085	3.661	-36.5372	-36.4038	-38.635	-38.4924	93.1805	92.9556	98.5374	98.2932	-2.39963	-2.3089	-2.26045	-2.16146	-5.69078	-5.77604	-5.69078	-5.77603	-55.9878	-57.3601	-58.3615	-57.0916	-58.5341	-59.5868	-9.89458	-7.72356	-5.90781	-1.45937	-1.45717	-1.15889	-1.15819	-8.19462	-8.19122	-8.19462	-8.19122	-57.7782	-58.9702	-59.84	-58.822	-60.0481	-60.9429	-9.11334	-6.91374
1.06.37_toluene--benzene_090	3.815	-24.5361	-24.436	-25.9764	-25.8693	62.0151	61.8574	65.7942	65.622	-1.68941	-1.63245	-1.52718	-1.46562	-4.36695	-4.41735	-4.36695	-4.41736	-45.4886	-46.4737	-47.1925	-46.4549	-47.496	-48.2557	-15.8209	-14.386	-13.3804	-1.30074	-1.2972	-1.04654	-1.04445	-5.52659	-5.52361	-5.52659	-5.52361	-46.8017	-47.6898	-48.3379	-47.6995	-48.6165	-49.2856	-15.1522	-13.7322
1.06.37_toluene--benzene_095	3.968	-16.5969	-16.5261	-17.5691	-17.4929	41.1633	41.0568	43.8287	43.7101	-1.2852	-1.24894	-1.13184	-1.09294	-3.16189	-3.19326	-3.16189	-3.19331	-37.0499	-37.7598	-38.2778	-37.8873	-38.6411	-39.1911	-18.1892	-17.2601	-16.7444	-1.14881	-1.14525	-0.938476	-0.935971	-3.69581	-3.69466	-3.69581	-3.69466	-38.0266	-38.6908	-39.1754	-38.7944	-39.4823	-39.9842	-17.706	-16.7933
1.06.37_toluene--benzene_100	4.122	-11.3493	-11.301	-11.9912	-11.9388	27.2692	27.1984	29.1478	29.0667	-1.02524	-1.00179	-0.891705	-0.866777	-2.21252	-2.23291	-2.21252	-2.23294	-30.2329	-30.7447	-31.1181	-30.9517	-31.4978	-31.8962	-18.4555	-17.8681	-17.6439	-1.00184	-0.998679	-0.829912	-0.827521	-2.45769	-2.45795	-2.45769	-2.45795	-30.9835	-31.4808	-31.8437	-31.6366	-32.1531	-32.5299	-18.1655	-17.5831
1.06.37_toluene--benzene_105	4.275	-7.88611	-7.85319	-8.29686	-8.26058	18.0514	18.0042	19.3743	19.3184	-0.839248	-0.82378	-0.72714	-0.710853	-1.51693	-1.5302	-1.51693	-1.53021	-24.7271	-25.0955	-25.3644	-25.3398	-25.735	-26.0233	-17.5673	-17.2065	-17.146	-0.864095	-0.86137	-0.724133	-0.721937	-1.62956	-1.63035	-1.62956	-1.63035	-25.3186	-25.6906	-25.9621	-25.872	-26.2593	-26.542	-17.4391	-17.0701
1.06.37_toluene--benzene_110	4.429	-5.59436	-5.57143	-5.84389	-5.81821	11.946	11.9148	12.8754	12.8373	-0.695239	-0.684767	-0.602774	-0.591845	-1.02779	-1.03645	-1.02779	-1.03647	-20.2734	-20.538	-20.7311	-20.7931	-21.0784	-21.2865	-16.1089	-15.8957	-15.9201	-0.738257	-0.735839	-0.624414	-0.622343	-1.07977	-1.08052	-1.07976	-1.08052	-20.7474	-21.0253	-21.2281	-21.2148	-21.5048	-21.7164	-16.0999	-15.8675
1.06.37_toluene--benzene_125	4.889	-2.3575	-2.347	-2.36839	-2.35682	3.47031	3.46155	3.78807	3.77594	-0.400349	-0.396271	-0.350185	-0.346138	-0.312394	-0.314616	-0.312393	-0.314644	-11.3506	-11.4459	-11.5154	-11.661	-11.7655	-11.8417	-11.1117	-11.0833	-11.1713	-0.442153	-0.440215	-0.380548	-0.378806	-0.317649	-0.317872	-0.317649	-0.317872	-11.618	-11.7323	-11.8157	-11.8956	-12.0154	-12.1028	-11.27	-11.2108
1.06.37_toluene--benzene_150	5.656	-0.97539	-0.975789	-0.908218	-0.908571	0.44703	0.445589	0.497836	0.49566	-0.156627	-0.155103	-0.138681	-0.137213	-0.0439197	-0.0442964	-0.0439195	-0.0442659	-4.59387	-4.6101	-4.62195	-4.72183	-4.7404	-4.75395	-5.35155	-5.34834	-5.41828	-0.176026	-0.17484	-0.153606	-0.152485	-0.0440268	-0.0441202	-0.0440267	-0.04412	-4.7104	-4.73753	-4.75733	-4.82517	-4.85367	-4.87446	-5.49189	-5.46831
1.06.37_toluene--benzene_200	7.191	-0.359432	-0.353218	-0.32079	-0.314679	0.00698457	0.00693211	0.00807788	0.00801161	-0.0250399	-0.0248206	-0.0223531	-0.0221459	-0.000947464	-0.000919214	-0.000947517	-0.000925856	-0.97977	-0.98042	-0.980894	-1.00394	-1.0049	-1.00559	-1.35292	-1.33533	-1.38072	-0.0282763	-0.0281062	-0.0248921	-0.0247326	-0.000956863	-0.00095408	-0.00095689	-0.000953949	-1.00357	-1.0069	-1.00933	-1.02556	-1.02905	-1.0316	-1.39914	-1.37678
1.06.40_23dimethylbutane--toluene_080	4.578	-29.8424	-29.7481	-31.3394	-31.2357	87.0247	86.8583	91.1516	90.9649	-1.5786	-1.51683	-1.49037	-1.42301	-5.20726	-5.26919	-5.20726	-5.26924	-50.4339	-51.5121	-52.299	-51.3083	-52.4254	-53.2405	-1.97477	-0.203484	1.35143	-0.874389	-0.877573	-0.712576	-0.715961	-6.39209	-6.39906	-6.39209	-6.39906	-50.9129	-51.8494	-52.5328	-51.7315	-52.6889	-53.3876	-0.112485	1.6669
1.06.40_23dimethylbutane--toluene_085	4.707	-20.4159	-20.3425	-21.5139	-21.4332	60.4889	60.3647	63.4982	63.3574	-1.08978	-1.04995	-0.993677	-0.950719	-3.83528	-3.87288	-3.83531	-3.87291	-41.7729	-42.5661	-43.145	-42.5394	-43.3646	-43.9668	-8.0456	-6.86628	-5.9622	-0.75754	-0.758645	-0.619207	-0.620916	-4.38588	-4.38906	-4.38588	-4.38906	-42.1062	-42.8153	-43.3328	-42.8154	-43.5426	-44.0732	-6.66155	-5.50091
1.06.40_23dimethylbutane--toluene_090	4.837	-13.9208	-13.8608	-14.7232	-14.6579	41.9133	41.8218	44.1051	44.0006	-0.809734	-0.783418	-0.719748	-0.691689	-2.73651	-2.7595	-2.7365	-2.75949	-34.6686	-35.2532	-35.6798	-35.3351	-35.9458	-36.3914	-11.2618	-10.4999	-9.97047	-0.660635	-0.660297	-0.544341	-0.544595	-2.98988	-2.99119	-2.98988	-2.99119	-34.9145	-35.453	-35.846	-35.5266	-36.0802	-36.4842	-10.2615	-9.5222
1.06.40_23dimethylbutane--toluene_095	4.967	-9.46395	-9.41419	-10.0486	-9.99481	28.9568	28.8897	30.5527	30.4757	-0.634074	-0.616415	-0.555799	-0.537085	-1.91085	-1.92516	-1.91086	-1.92517	-28.8307	-29.262	-29.5767	-29.4064	-29.8587	-30.1888	-12.6428	-12.1702	-11.8365	-0.574798	-0.573768	-0.478713	-0.478105	-2.02633	-2.02696	-2.02633	-2.02696	-29.0222	-29.4315	-29.7303	-29.5482	-29.9702	-30.2781	-11.9391	-11.4836
1.06.40_23dimethylbutane--toluene_100	5.097	-6.40798	-6.36771	-6.83386	-6.79053	19.9536	19.9058	21.115	21.0594	-0.512388	-0.500457	-0.446698	-0.434051	-1.31402	-1.32318	-1.314	-1.32332	-24.0193	-24.3374	-24.5695	-24.5136	-24.8484	-25.0927	-12.8551	-12.5811	-12.347	-0.49672	-0.49548	-0.418046	-0.417035	-1.36618	-1.3667	-1.36618	-1.3667	-24.1847	-24.4962	-24.7236	-24.6353	-24.957	-25.1917	-12.382	-12.1176
1.06.40_23dimethylbutane--toluene_105	5.227	-4.32232	-4.29211	-4.63195	-4.59934	13.7146	13.6817	14.5582	14.5194	-0.421662	-0.413577	-0.367287	-0.358694	-0.893512	-0.899661	-0.893547	-0.899661	-20.0523	-20.2862	-20.4569	-20.4746	-20.7214	-20.9016	-12.3806	-12.2399	-12.0457	-0.426417	-0.425229	-0.362085	-0.360987	-0.916927	-0.91748	-0.916927	-0.917479	-20.2014	-20.4382	-20.6109	-20.586	-20.8307	-21.0092	-12.0773	-11.9391
1.06.40_23dimethylbutane--toluene_110	5.357	-2.9056	-2.88499	-3.12963	-3.10719	9.39682	9.3748	10.0069	9.98051	-0.349852	-0.34434	-0.305005	-0.299152	-0.60262	-0.606646	-0.602615	-0.606648	-16.7792	-16.9504	-17.0753	-17.1387	-17.3199	-17.4522	-11.5365	-11.4846	-11.2926	-0.363329	-0.362294	-0.310581	-0.309566	-0.613025	-0.613547	-0.613025	-0.613547	-16.9124	-17.0919	-17.2229	-17.2397	-17.4253	-17.5607	-11.3514	-11.2961
1.06.40_23dimethylbutane--toluene_125	5.746	-0.849045	-0.845711	-0.932709	-0.928475	2.98449	2.97774	3.21039	3.2015	-0.20373	-0.201566	-0.178305	-0.176126	-0.179067	-0.180108	-0.179053	-0.180108	-9.98777	-10.0526	-10.0999	-10.2069	-10.2763	-10.327	-8.34957	-8.41018	-8.22993	-0.219705	-0.218806	-0.189765	-0.188932	-0.179933	-0.18003	-0.179933	-0.18003	-10.0935	-10.1707	-10.2271	-10.2934	-10.3734	-10.4318	-8.35198	-8.40154
1.06.40_23dimethylbutane--toluene_150	6.395	-0.0924535	-0.090446	-0.105716	-0.103449	0.423824	0.422642	0.463578	0.461969	-0.0845621	-0.0837886	-0.0742253	-0.0734697	-0.0222216	-0.0222657	-0.0222004	-0.0222645	-4.47239	-4.48403	-4.49252	-4.56772	-4.58045	-4.58974	-4.26638	-4.32695	-4.20492	-0.0928605	-0.092246	-0.0805723	-0.0799894	-0.0222323	-0.0221897	-0.0222323	-0.0221898	-4.53595	-4.55583	-4.57033	-4.62352	-4.64394	-4.65884	-4.33014	-4.38168
1.06.40_23dimethylbutane--toluene_200	7.694	0.00323362	0.00112125	0.00592297	0.00389417	0.00758783	0.00752182	0.00856304	0.00848937	-0.0166509	-0.0165375	-0.0146199	-0.0145147	-0.000243016	-0.000268904	-0.000248346	-0.000268904	-1.14815	-1.14822	-1.14828	-1.16869	-1.1689	-1.16905	-1.15644	-1.17145	-1.14223	-0.0184204	-0.0183281	-0.0159963	-0.0159121	-0.000260082	-0.000256984	-0.000260135	-0.000256905	-1.16569	-1.16828	-1.17017	-1.18479	-1.18742	-1.18934	-1.17868	-1.19115
1.06.41_butane--hexane_080	3.358	-31.0083	-30.9148	-32.4084	-32.3012	101.702	101.586	106.152	105.995	-2.18468	-2.13659	-2.17676	-2.12382	-5.64364	-5.69793	-5.64364	-5.69793	-62.7685	-63.9548	-64.8205	-63.6852	-64.9037	-65.7928	-1.98431	0.079219	-0.631784	-1.69542	-1.69914	-1.64194	-1.64449	-6.41173	-6.42599	-6.41173	-6.42599	-61.7141	-62.7861	-63.5684	-62.6392	-63.7336	-64.5322	0.124053	2.27515
1.06.41_butane--hexane_085	3.479	-21.7467	-21.6689	-22.7837	-22.6952	72.2066	72.1158	75.495	75.3741	-1.4798	-1.44852	-1.45935	-1.42477	-4.15492	-4.18956	-4.15491	-4.18956	-52.1255	-53.0136	-53.6618	-52.9264	-53.8411	-54.5086	-8.85289	-7.44408	-7.96215	-1.22784	-1.23014	-1.18448	-1.18577	-4.52199	-4.53135	-4.52199	-4.53135	-51.26	-52.0766	-52.6725	-52.0622	-52.8977	-53.5073	-7.22015	-5.77908
1.06.41_butane--hexane_090	3.6	-15.1782	-15.1208	-15.9403	-15.8747	50.9927	50.923	53.4168	53.3243	-1.01585	-0.995695	-0.995023	-0.972615	-2.98177	-3.00398	-2.98178	-3.00398	-43.3266	-43.9906	-44.4751	-44.0205	-44.7061	-45.2063	-12.6726	-11.7333	-12.0499	-0.886402	-0.888118	-0.854002	-0.854859	-3.15444	-3.16069	-3.15444	-3.16069	-42.6415	-43.2632	-43.7168	-43.3338	-43.971	-44.436	-11.4217	-10.4784
1.06.41_butane--hexane_095	3.721	-10.5302	-10.4939	-11.0878	-11.045	35.8078	35.7547	37.5936	37.5229	-0.703127	-0.690345	-0.687444	-0.673114	-2.09992	-2.1141	-2.09992	-2.1141	-36.0515	-36.5471	-36.9088	-36.6493	-37.1623	-37.5365	-14.4524	-13.8459	-13.962	-0.637187	-0.638639	-0.615611	-0.616395	-2.1799	-2.18403	-2.1799	-2.18403	-35.5142	-35.9872	-36.3324	-36.1092	-36.5947	-36.9491	-13.493	-12.8949
1.06.41_butane--hexane_100	3.842	-7.27937	-7.26158	-7.68693	-7.66407	25.0475	25.0072	26.3629	26.3088	-0.489214	-0.481162	-0.479233	-0.470104	-1.45786	-1.46684	-1.45787	-1.46684	-30.0523	-30.4225	-30.6927	-30.5651	-30.9489	-31.229	-14.895	-14.5212	-14.4725	-0.456134	-0.457313	-0.443111	-0.443797	-1.49438	-1.49701	-1.49438	-1.49701	-29.6426	-30.0032	-30.2663	-30.1526	-30.523	-30.7933	-14.1674	-13.8064
1.06.41_butane--hexane_105	3.963	-5.00756	-5.00296	-5.30408	-5.29547	17.4468	17.4168	18.4117	18.3708	-0.341301	-0.336188	-0.335783	-0.329865	-1.00096	-1.00654	-1.00096	-1.00654	-25.0953	-25.3716	-25.5732	-25.5323	-25.8189	-26.028	-14.5021	-14.2891	-14.1126	-0.325128	-0.325976	-0.318033	-0.318466	-1.01742	-1.019	-1.01742	-1.019	-24.7905	-25.0656	-25.2664	-25.2254	-25.5079	-25.7141	-13.9574	-13.758
1.06.41_butane--hexane_110	4.084	-3.41481	-3.41654	-3.62896	-3.62765	12.0785	12.0568	12.7811	12.7516	-0.238162	-0.23492	-0.235733	-0.231906	-0.681284	-0.684699	-0.681283	-0.684698	-20.9849	-21.1901	-21.3399	-21.3555	-21.5683	-21.7235	-13.6193	-13.5162	-13.2591	-0.23061	-0.231216	-0.227352	-0.227627	-0.688601	-0.689484	-0.688601	-0.689484	-20.7592	-20.9686	-21.1214	-21.1282	-21.343	-21.4997	-13.2155	-13.125
1.06.41_butane--hexane_125	4.447	-1.048	-1.04535	-1.12742	-1.12361	3.93528	3.92779	4.20039	4.19029	-0.0812095	-0.0803402	-0.0821218	-0.0810954	-0.206952	-0.207732	-0.206951	-0.207732	-12.4796	-12.5622	-12.6225	-12.7036	-12.7889	-12.8511	-10.0281	-10.0733	-9.74454	-0.0810076	-0.0811827	-0.0817571	-0.0818463	-0.207542	-0.207682	-0.207542	-0.207682	-12.4025	-12.4949	-12.5623	-12.6266	-12.7208	-12.7895	-9.8911	-9.94377
1.06.41_butane--hexane_150	5.051	-0.1131	-0.115095	-0.126335	-0.128031	0.577425	0.576282	0.62562	0.62405	-0.0145689	-0.0144234	-0.0154987	-0.0153053	-0.0263594	-0.026446	-0.0263501	-0.0264466	-5.60814	-5.62497	-5.63725	-5.70494	-5.72175	-5.73402	-5.21693	-5.27975	-5.0459	-0.0148437	-0.0148324	-0.0157442	-0.015693	-0.0263579	-0.0263816	-0.0263579	-0.0263815	-5.60607	-5.63065	-5.64859	-5.70376	-5.72809	-5.74584	-5.20734	-5.27257
1.06.41_butane--hexane_200	6.261	0.0205392	0.0198248	0.0221986	0.02152	0.0109726	0.010935	0.0122531	0.0122071	-0.00133186	-0.00132567	-0.00154968	-0.00154364	-0.000344649	-0.000347432	-0.000347642	-0.00034696	-1.46509	-1.46441	-1.46392	-1.48597	-1.48511	-1.48449	-1.43483	-1.45265	-1.39746	-0.00136886	-0.00136597	-0.0015836	-0.00158184	-0.000341525	-0.000340002	-0.000341473	-0.000340107	-1.47024	-1.47214	-1.47353	-1.49161	-1.49331	-1.49455	-1.44299	-1.46132
1.06.43_cyclohexane--toluene_080	4.071	-35.943	-35.8457	-37.7237	-37.6141	101.477	101.312	106.504	106.311	-2.16021	-2.09045	-2.08131	-2.00511	-6.35068	-6.42837	-6.35061	-6.42831	-58.2475	-59.4889	-60.3948	-59.2105	-60.497	-61.4359	-3.44701	-1.17245	0.472792	-1.40443	-1.40997	-1.22967	-1.23597	-7.74062	-7.75374	-7.74062	-7.75374	-58.8623	-59.9469	-60.7384	-59.7829	-60.8912	-61.6999	-1.69743	0.6291
1.06.43_cyclohexane--toluene_085	4.2	-24.769	-24.6895	-26.0673	-25.9777	70.0622	69.9387	73.7378	73.5899	-1.47312	-1.42868	-1.3789	-1.33087	-4.70129	-4.74977	-4.70127	-4.74976	-48.1382	-49.0508	-49.7167	-48.9897	-49.9393	-50.6323	-10.6459	-9.10074	-8.1588	-1.1243	-1.12692	-0.975963	-0.979674	-5.34221	-5.35042	-5.34221	-5.35042	-48.5508	-49.3709	-49.9694	-49.3526	-50.1931	-50.8064	-9.32841	-7.77309
1.06.43_cyclohexane--toluene_090	4.33	-17.0546	-16.9875	-17.9916	-17.9167	48.1726	48.0779	50.8451	50.7313	-1.06891	-1.03971	-0.976263	-0.94495	-3.37125	-3.40126	-3.37125	-3.40123	-39.8382	-40.5098	-41	-40.583	-41.2848	-41.7968	-14.3506	-13.3284	-12.7905	-0.916985	-0.917451	-0.791452	-0.7928	-3.66437	-3.66888	-3.66437	-3.66888	-40.134	-40.7554	-41.2089	-40.8283	-41.4668	-41.9328	-13.4001	-12.3796
1.06.43_cyclohexane--toluene_095	4.459	-11.7416	-11.6882	-12.4135	-12.3539	33.0028	32.9316	34.9391	34.854	-0.81268	-0.793094	-0.729233	-0.708408	-2.36678	-2.38506	-2.36678	-2.38495	-33.0182	-33.5135	-33.8749	-33.6644	-34.1838	-34.5629	-15.8097	-15.1562	-14.8365	-0.755712	-0.754972	-0.650425	-0.650298	-2.5	-2.50225	-2.5	-2.50225	-33.2517	-33.7241	-34.0689	-33.8504	-34.3368	-34.6917	-15.1553	-14.5029
1.06.43_cyclohexane--toluene_100	4.589	-8.09179	-8.05382	-8.57092	-8.528	22.5399	22.4873	23.9405	23.8777	-0.638682	-0.625443	-0.56701	-0.552974	-1.63753	-1.64889	-1.63753	-1.6489	-27.4236	-27.7892	-28.056	-27.9812	-28.366	-28.6468	-15.8969	-15.4989	-15.28	-0.626775	-0.625652	-0.53941	-0.538616	-1.69771	-1.69882	-1.69771	-1.69882	-27.6123	-27.9719	-28.2343	-28.1267	-28.4975	-28.7681	-15.4582	-15.056
1.06.43_cyclohexane--toluene_105	4.718	-5.58823	-5.56528	-5.92685	-5.89997	15.3363	15.2989	16.3466	16.3016	-0.512535	-0.503574	-0.452449	-0.442957	-1.12127	-1.12842	-1.12129	-1.12846	-22.8127	-23.0818	-23.2782	-23.2907	-23.5748	-23.7821	-15.1766	-14.9519	-14.7695	-0.52147	-0.520348	-0.449396	-0.448441	-1.14836	-1.149	-1.14836	-1.149	-22.9758	-23.2491	-23.4485	-23.4155	-23.6977	-23.9036	-14.9009	-14.6664
1.06.43_cyclohexane--toluene_110	4.848	-3.86869	-3.85734	-4.10759	-4.09321	10.4178	10.3925	11.1461	11.1146	-0.417257	-0.411169	-0.367286	-0.360833	-0.762131	-0.76683	-0.762123	-0.76683	-19.0233	-19.221	-19.3652	-19.4318	-19.6408	-19.7933	-14.008	-13.8996	-13.7444	-0.435148	-0.434161	-0.375583	-0.374676	-0.774266	-0.774711	-0.774265	-0.774711	-19.177	-19.3849	-19.5366	-19.5524	-19.767	-19.9237	-13.8577	-13.7354
1.06.43_cyclohexane--toluene_125	5.236	-1.33757	-1.33324	-1.41488	-1.40932	3.21037	3.20298	3.47627	3.46613	-0.237046	-0.234781	-0.208274	-0.205937	-0.233128	-0.234378	-0.233143	-0.234354	-11.2049	-11.2788	-11.3328	-11.4549	-11.5338	-11.5913	-9.9322	-9.97477	-9.83658	-0.256427	-0.255626	-0.222205	-0.221428	-0.234245	-0.234369	-0.234245	-0.234369	-11.3233	-11.4118	-11.4763	-11.5529	-11.6442	-11.7108	-9.97177	-9.99539
1.06.43_cyclohexane--toluene_150	5.883	-0.299024	-0.293277	-0.303799	-0.297901	0.434117	0.432978	0.480091	0.478531	-0.100104	-0.0991604	-0.0881269	-0.0872022	-0.0313779	-0.0315718	-0.0313803	-0.0315195	-4.9416	-4.95279	-4.96096	-5.05019	-5.06234	-5.07121	-4.95199	-5.0093	-4.93294	-0.110387	-0.109639	-0.096023	-0.0953104	-0.0313768	-0.0313734	-0.0313769	-0.0313734	-5.01341	-5.03409	-5.04918	-5.11365	-5.13466	-5.15	-5.04108	-5.08494
1.06.43_cyclohexane--toluene_200	7.178	-0.050627	-0.046772	-0.046256	-0.042356	0.00734473	0.00727565	0.00848722	0.00840914	-0.0209076	-0.0207286	-0.018479	-0.0183099	-0.000625342	-0.000690769	-0.000634846	-0.000681475	-1.24485	-1.24454	-1.24431	-1.26797	-1.26778	-1.26764	-1.30523	-1.32057	-1.31796	-0.0231688	-0.0230111	-0.0202533	-0.0201072	-0.000611269	-0.000600688	-0.000611216	-0.000600662	-1.26431	-1.26685	-1.26869	-1.2859	-1.28844	-1.29029	-1.3424	-1.35365
1.06.46_cyclopentane--propane_080	3.501	-24.0555	-24.0038	-24.8682	-24.8105	74.3752	74.2912	77.6588	77.5444	-1.55254	-1.51407	-1.53578	-1.49345	-4.19177	-4.23593	-4.19177	-4.23594	-45.4814	-46.4119	-47.0909	-46.1601	-47.1177	-47.8164	-2.55345	-0.811963	-1.60247	-1.15933	-1.16326	-1.10907	-1.11222	-4.79861	-4.81051	-4.79861	-4.81051	-44.7851	-45.6128	-46.2168	-45.4795	-46.3262	-46.9441	-1.10778	0.707963
1.06.46_cyclopentane--propane_085	3.622	-16.8821	-16.8437	-17.4647	-17.4219	52.6327	52.5659	55.0546	54.9652	-1.03107	-1.00637	-1.01041	-0.983241	-3.03797	-3.06582	-3.03798	-3.06582	-37.7099	-38.4084	-38.9182	-38.3031	-39.0241	-39.5502	-7.26807	-6.05588	-6.64419	-0.823753	-0.826369	-0.786287	-0.788352	-3.33856	-3.34604	-3.33856	-3.34604	-37.1287	-37.7617	-38.2237	-37.7304	-38.3795	-38.8532	-6.14304	-4.89925
1.06.46_cyclopentane--propane_090	3.743	-11.8136	-11.7881	-12.2275	-12.1985	37.1036	37.0509	38.8877	38.8183	-0.697493	-0.681556	-0.679689	-0.662121	-2.15985	-2.17722	-2.15985	-2.17722	-31.2995	-31.8234	-32.2057	-31.8142	-32.3563	-32.7519	-9.80166	-8.97149	-9.35961	-0.58785	-0.589639	-0.561723	-0.563071	-2.30762	-2.31216	-2.30762	-2.31216	-30.8309	-31.3149	-31.6681	-31.35	-31.8473	-32.2101	-8.93384	-8.09422
1.06.46_cyclopentane--propane_095	3.863	-8.25016	-8.23634	-8.54249	-8.5258	26.0747	26.0343	27.3895	27.3364	-0.478241	-0.468007	-0.465412	-0.454054	-1.51353	-1.52428	-1.51353	-1.52428	-26.0197	-26.4129	-26.6998	-26.4636	-26.8713	-27.1688	-10.8942	-10.3366	-10.5479	-0.420147	-0.421451	-0.403257	-0.404186	-1.58565	-1.58834	-1.58565	-1.58834	-25.6516	-26.0221	-26.2925	-26.098	-26.4792	-26.7573	-10.2297	-9.67364
1.06.46_cyclopentane--propane_100	3.984	-5.74661	-5.74154	-5.95156	-5.94398	18.2637	18.2332	19.2315	19.1911	-0.330925	-0.324391	-0.322746	-0.315403	-1.04884	-1.0555	-1.04884	-1.0555	-21.6658	-21.961	-22.1763	-22.0468	-22.3532	-22.5769	-11.0646	-10.7007	-10.7654	-0.300189	-0.301149	-0.290079	-0.29072	-1.08382	-1.08539	-1.08382	-1.08539	-21.3815	-21.6653	-21.8724	-21.7639	-22.0561	-22.2693	-10.5587	-10.2011
1.06.46_cyclopentane--propane_105	4.105	-3.98613	-3.98601	-4.12753	-4.12534	12.7362	12.7134	13.4457	13.4156	-0.230493	-0.226348	-0.225885	-0.221127	-0.720478	-0.724602	-0.720477	-0.724601	-18.0612	-18.2822	-18.4435	-18.3866	-18.6163	-18.7839	-10.667	-10.4394	-10.3931	-0.214387	-0.215085	-0.208901	-0.209309	-0.737324	-0.738235	-0.737324	-0.738234	-17.8472	-18.0645	-18.223	-18.1737	-18.3974	-18.5606	-10.2887	-10.069
1.06.46_cyclopentane--propane_110	4.225	-2.76315	-2.76438	-2.85981	-2.85937	8.86454	8.84817	9.38319	9.36163	-0.161235	-0.158601	-0.158973	-0.155877	-0.491433	-0.493981	-0.491437	-0.493981	-15.0961	-15.2618	-15.3827	-15.3731	-15.5454	-15.6712	-9.95147	-9.81879	-9.69433	-0.15287	-0.153362	-0.150239	-0.150481	-0.499505	-0.500032	-0.499505	-0.500032	-14.9387	-15.1056	-15.2274	-15.217	-15.3887	-15.514	-9.67477	-9.55019
1.06.46_cyclopentane--propane_125	4.587	-0.903423	-0.90131	-0.929332	-0.926459	2.93445	2.92909	3.13177	3.12454	-0.0562156	-0.0555173	-0.0566485	-0.0558173	-0.151262	-0.151879	-0.151258	-0.151879	-8.94106	-9.01041	-9.06102	-9.10968	-9.18154	-9.23398	-7.24063	-7.24359	-7.02912	-0.0552161	-0.0553648	-0.0556538	-0.0557294	-0.152123	-0.152223	-0.152123	-0.152223	-8.88599	-8.96169	-9.01693	-9.05596	-9.13342	-9.18994	-7.14674	-7.15525
1.06.46_cyclopentane--propane_150	5.19	-0.128823	-0.132547	-0.126712	-0.130274	0.444554	0.443735	0.481213	0.480057	-0.0105365	-0.0104165	-0.011109	-0.0109542	-0.0199225	-0.0199754	-0.0199195	-0.0199754	-3.97275	-3.98843	-3.99987	-4.04636	-4.06223	-4.0738	-3.71907	-3.75495	-3.58987	-0.0105846	-0.0105703	-0.0111676	-0.0111253	-0.0199378	-0.0199358	-0.0199378	-0.0199358	-3.96976	-3.9908	-4.00615	-4.04447	-4.06553	-4.0809	-3.70981	-3.74776
1.06.46_cyclopentane--propane_200	6.397	0.00528492	0.00708628	0.00802492	0.0098105	0.0090402	0.00901534	0.0100589	0.0100241	-0.000902516	-0.000898184	-0.00101037	-0.00100578	-0.000288017	-0.000293505	-0.000289488	-0.000293531	-1.0065	-1.00667	-1.0068	-1.02249	-1.02258	-1.02264	-0.991885	-1.00411	-0.96232	-0.000908449	-0.000904511	-0.00101967	-0.00101596	-0.000289619	-0.000288096	-0.00028954	-0.000288096	-1.0094	-1.01134	-1.01275	-1.02582	-1.02767	-1.02902	-0.998275	-1.01091
1.06.48_cyclopentane--cyclohexane_080	3.82	-29.7308	-29.627	-30.7244	-30.6113	88.2175	88.0977	92.3523	92.1945	-1.9327	-1.88398	-1.92554	-1.87126	-4.98048	-5.03321	-4.98048	-5.03321	-54.2803	-55.2639	-55.9817	-55.1514	-56.1638	-56.9027	-4.42815	-2.224	-2.66939	-1.14508	-1.14927	-1.07196	-1.07484	-6.19204	-6.20399	-6.19204	-6.20399	-53.7017	-54.5615	-55.1889	-54.5828	-55.4614	-56.1026	-2.58939	-0.276046
1.06.48_cyclopentane--cyclohexane_085	3.939	-21.3948	-21.3376	-22.1266	-22.062	64.1946	64.1004	67.2881	67.1651	-1.29997	-1.26861	-1.28037	-1.24538	-3.80436	-3.83817	-3.80437	-3.83817	-45.5029	-46.2463	-46.7888	-46.2665	-47.0335	-47.5931	-9.13263	-7.57358	-7.91194	-0.851421	-0.855183	-0.795996	-0.798415	-4.46455	-4.47195	-4.46455	-4.47195	-45.0057	-45.6706	-46.1558	-45.772	-46.4518	-46.9478	-7.6874	-6.08771
1.06.48_cyclopentane--cyclohexane_090	4.058	-15.3597	-15.3365	-15.8924	-15.8631	46.5852	46.5133	48.8908	48.7964	-0.894293	-0.874205	-0.871532	-0.848958	-2.84263	-2.86446	-2.84264	-2.86446	-38.1984	-38.7608	-39.1712	-38.8629	-39.4443	-39.8686	-11.7331	-10.6488	-10.8449	-0.638978	-0.641787	-0.596804	-0.598784	-3.19972	-3.20449	-3.19972	-3.20449	-37.7787	-38.2919	-38.6663	-38.4418	-38.9677	-39.3515	-10.5979	-9.50303
1.06.48_cyclopentane--cyclohexane_095	4.176	-10.9913	-10.9871	-11.3758	-11.3666	33.6942	33.6406	35.4109	35.3401	-0.626925	-0.614139	-0.606969	-0.592368	-2.08843	-2.10267	-2.08846	-2.10267	-32.1099	-32.5352	-32.8456	-32.6856	-33.1261	-33.4476	-12.9089	-12.1692	-12.2256	-0.481929	-0.484238	-0.451314	-0.452872	-2.28015	-2.28339	-2.28015	-2.28339	-31.753	-32.1491	-32.4381	-32.3246	-32.7311	-33.0276	-12.0088	-11.2752
1.06.48_cyclopentane--cyclohexane_100	4.295	-7.8526	-7.85394	-8.1296	-8.12684	24.3182	24.2784	25.5982	25.5458	-0.446048	-0.437887	-0.430953	-0.42153	-1.51404	-1.52336	-1.51403	-1.52336	-27.0275	-27.3484	-27.5826	-27.5239	-27.8567	-28.0996	-13.1194	-12.6255	-12.5813	-0.362773	-0.365701	-0.342854	-0.344091	-1.6162	-1.61842	-1.6162	-1.61842	-26.7439	-27.0495	-27.2725	-27.2356	-27.5495	-27.7785	-12.4278	-11.9478
1.06.48_cyclopentane--cyclohexane_105	4.414	-5.59662	-5.59559	-5.79459	-5.79028	17.5066	17.4771	18.4605	18.422	-0.321093	-0.315761	-0.310758	-0.304591	-1.08591	-1.0919	-1.08591	-1.0919	-22.7773	-23.0186	-23.1947	-23.2026	-23.4532	-23.636	-12.7209	-12.4007	-12.2926	-0.274929	-0.276067	-0.261141	-0.262013	-1.13993	-1.14141	-1.13993	-1.14141	-22.567	-22.8022	-22.9738	-22.9881	-23.2302	-23.4068	-12.2097	-11.9064
1.06.48_cyclopentane--cyclohexane_110	4.533	-3.96629	-3.96044	-4.10614	-4.09766	12.5484	12.5271	13.2571	13.2291	-0.232849	-0.229306	-0.226399	-0.222292	-0.771981	-0.775804	-0.771976	-0.775805	-19.2235	-19.4042	-19.5361	-19.5865	-19.7741	-19.9111	-11.9746	-11.7777	-11.6232	-0.20713	-0.20787	-0.198678	-0.199217	-0.800365	-0.80126	-0.800365	-0.80126	-19.0647	-19.2458	-19.3778	-19.4243	-19.6101	-19.7458	-11.599	-11.4187
1.06.48_cyclopentane--cyclohexane_125	4.889	-1.38385	-1.37615	-1.43134	-1.42222	4.55942	4.55123	4.84674	4.83557	-0.0909643	-0.0897299	-0.0902123	-0.0887739	-0.266472	-0.267347	-0.266457	-0.267346	-11.7212	-11.795	-11.8489	-11.9461	-12.0224	-12.0781	-9.03093	-9.02089	-8.79895	-0.0868691	-0.0869105	-0.0856127	-0.0855523	-0.270429	-0.27049	-0.270429	-0.27049	-11.6617	-11.7432	-11.8027	-11.8849	-11.968	-12.0287	-8.89532	-8.89593
1.06.48_cyclopentane--cyclohexane_150	5.483	-0.209898	-0.229572	-0.215128	-0.234432	0.808297	0.806664	0.868235	0.865953	-0.0198446	-0.0196299	-0.0203526	-0.0201065	-0.0413654	-0.04147	-0.0413671	-0.041469	-5.42051	-5.43602	-5.44734	-5.52097	-5.53655	-5.54791	-4.93134	-4.97796	-4.76976	-0.0197259	-0.019827	-0.0202442	-0.0201802	-0.0415001	-0.0414979	-0.0415001	-0.0414976	-5.4191	-5.44163	-5.45807	-5.51932	-5.54176	-5.55814	-4.90073	-4.95109
1.06.48_cyclopentane--cyclohexane_200	6.671	0.0116321	0.0111843	0.0126393	0.0122137	0.022039	0.0220033	0.0241754	0.0241175	-0.00170875	-0.00169523	-0.00181527	-0.00180201	-0.000802799	-0.000805346	-0.000812881	-0.000805661	-1.44525	-1.44472	-1.44433	-1.46768	-1.46693	-1.46639	-1.41364	-1.43266	-1.37654	-0.00172892	-0.00171629	-0.00181438	-0.00180272	-0.000803298	-0.000800672	-0.000803298	-0.00080062	-1.4505	-1.45246	-1.45388	-1.47312	-1.47485	-1.47612	-1.42072	-1.44037
1.06.50_neopentane--ethane_080	3.983	-15.0443	-15.0087	-15.4705	-15.4324	48.3422	48.2844	50.2602	50.1866	-1.0719	-1.04825	-1.04992	-1.02448	-2.58568	-2.61195	-2.58569	-2.61195	-29.9361	-30.5443	-30.9881	-30.4093	-31.0359	-31.4931	-1.37253	-0.375383	-0.27196	-0.762042	-0.764149	-0.720371	-0.722233	-3.08113	-3.08772	-3.08113	-3.08772	-29.3523	-29.8936	-30.2886	-29.8259	-30.3814	-30.7868	-0.157877	0.874435
1.06.50_neopentane--ethane_085	4.108	-10.6237	-10.6038	-10.9165	-10.8948	34.3388	34.2939	35.7414	35.6851	-0.708799	-0.693633	-0.687441	-0.671127	-1.8777	-1.89433	-1.87771	-1.89433	-24.7263	-25.1818	-25.5142	-25.1341	-25.6045	-25.9478	-4.41201	-3.72306	-3.61916	-0.542375	-0.543909	-0.510875	-0.512238	-2.13609	-2.14023	-2.13609	-2.14023	-24.2652	-24.6772	-24.9778	-24.6715	-25.0951	-25.4043	-3.49347	-2.79316
1.06.50_neopentane--ethane_090	4.233	-7.48379	-7.47462	-7.6824	-7.67181	24.2956	24.261	25.3217	25.2784	-0.477009	-0.467298	-0.459157	-0.448686	-1.33798	-1.34839	-1.33798	-1.34839	-20.4534	-20.7946	-21.0436	-20.8027	-21.156	-21.4138	-6.07296	-5.60421	-5.47686	-0.388149	-0.389279	-0.365092	-0.366093	-1.4712	-1.4737	-1.4712	-1.4737	-20.0944	-20.4082	-20.6372	-20.4413	-20.7646	-21.0005	-5.37905	-4.91071
1.06.50_neopentane--ethane_095	4.358	-5.25428	-5.25138	-5.38718	-5.38309	17.1134	17.0868	17.8644	17.8312	-0.325865	-0.319663	-0.312306	-0.305564	-0.939232	-0.945691	-0.939233	-0.945691	-16.935	-17.1906	-17.3771	-17.2328	-17.498	-17.6915	-6.80708	-6.49466	-6.33876	-0.278843	-0.279658	-0.262628	-0.263309	-1.00717	-1.00862	-1.00717	-1.00862	-16.6626	-16.9019	-17.0765	-16.958	-17.205	-17.3852	-6.28889	-5.98238
1.06.50_neopentane--ethane_100	4.483	-3.67339	-3.6731	-3.76063	-3.75926	11.9952	11.975	12.5444	12.5196	-0.225322	-0.221353	-0.215616	-0.211236	-0.651416	-0.655399	-0.651417	-0.655399	-14.0358	-14.2273	-14.3671	-14.2885	-14.4876	-14.6328	-6.94198	-6.73907	-6.56051	-0.200739	-0.201304	-0.189685	-0.190097	-0.685696	-0.686518	-0.685696	-0.686518	-13.8328	-14.0155	-14.1489	-14.0835	-14.2722	-14.4099	-6.55949	-6.36438
1.06.50_neopentane--ethane_105	4.608	-2.56242	-2.56174	-2.61809	-2.61651	8.37547	8.3604	8.77597	8.75794	-0.157356	-0.154796	-0.150595	-0.147723	-0.447366	-0.449814	-0.447368	-0.449814	-11.6559	-11.7996	-11.9045	-11.8694	-12.0188	-12.1279	-6.71041	-6.58395	-6.38478	-0.144668	-0.145036	-0.137227	-0.137445	-0.464488	-0.464944	-0.464488	-0.464944	-11.5062	-11.6461	-11.7482	-11.7182	-11.8627	-11.9681	-6.43151	-6.31292
1.06.50_neopentane--ethane_110	4.733	-1.78306	-1.78027	-1.81727	-1.81377	5.82739	5.81648	6.11835	6.10562	-0.110657	-0.108988	-0.106005	-0.104112	-0.304737	-0.306257	-0.304737	-0.306257	-9.70034	-9.80834	-9.88715	-9.88026	-9.99254	-10.0745	-6.26619	-6.19298	-5.99149	-0.104226	-0.104448	-0.099225	-0.0993236	-0.313209	-0.313463	-0.313208	-0.313463	-9.59167	-9.69913	-9.77754	-9.77042	-9.88127	-9.96216	-6.06677	-6.00059
1.06.50_neopentane--ethane_125	5.108	-0.594419	-0.586637	-0.598556	-0.590407	1.92117	1.91762	2.03078	2.02652	-0.0397458	-0.0392891	-0.0382024	-0.0376909	-0.092856	-0.0932347	-0.0928591	-0.0932346	-5.67514	-5.72168	-5.75564	-5.78206	-5.83029	-5.86549	-4.55718	-4.56031	-4.37646	-0.0391705	-0.0392152	-0.0375479	-0.0375628	-0.0938294	-0.0938863	-0.0938294	-0.0938862	-5.63997	-5.6897	-5.72598	-5.7467	-5.79778	-5.83505	-4.49695	-4.50407
1.06.50_neopentane--ethane_150	5.734	-0.0927438	-0.092834	-0.0887348	-0.0887348	0.285539	0.285005	0.305445	0.30479	-0.00798911	-0.00793788	-0.00768313	-0.00762122	-0.0118605	-0.0118919	-0.0118619	-0.011892	-2.47632	-2.48807	-2.49665	-2.52153	-2.53354	-2.5423	-2.32431	-2.34576	-2.22589	-0.00814157	-0.00814532	-0.00780272	-0.00779892	-0.0118837	-0.011881	-0.0118838	-0.011881	-2.47603	-2.49073	-2.50146	-2.52154	-2.53641	-2.54727	-2.32143	-2.34404
1.06.50_neopentane--ethane_200	6.984	-0.000232593	-0.000389913	0.00103765	0.000879516	0.00531357	0.00530516	0.00582803	0.00581677	-0.000640806	-0.000638574	-0.000603865	-0.000602158	-0.000161022	-0.000164278	-0.000162361	-0.000164409	-0.612262	-0.612466	-0.612615	-0.621687	-0.62187	-0.622003	-0.608503	-0.616074	-0.589944	-0.000673178	-0.000670605	-0.00062991	-0.000628177	-0.000164225	-0.000162413	-0.000164199	-0.000162492	-0.614391	-0.615576	-0.61644	-0.623999	-0.625163	-0.626012	-0.611937	-0.619691
1.06.52_neopentane--neopentane_080	4.694	-16.873	-16.8669	-17.4862	-17.4741	58.2667	58.2003	60.813	60.7246	-1.62662	-1.60195	-1.60741	-1.58021	-3.40055	-3.42598	-3.40056	-3.42598	-35.871	-36.4453	-36.8644	-36.5304	-37.1244	-37.5578	-0.559012	0.686465	0.523	-1.17921	-1.18032	-1.13034	-1.13071	-4.13957	-4.14543	-4.13957	-4.14543	-35.2427	-35.7579	-36.1339	-35.8772	-36.4073	-36.7941	1.14391	2.4385
1.06.52_neopentane--neopentane_085	4.818	-12.1214	-12.1327	-12.5772	-12.5832	42.7417	42.6947	44.6309	44.5676	-1.14485	-1.12895	-1.11838	-1.10055	-2.56742	-2.58433	-2.56743	-2.58433	-30.0686	-30.5037	-30.8212	-30.6369	-31.0879	-31.4169	-3.97247	-3.11748	-3.30118	-0.890133	-0.891164	-0.848357	-0.848562	-2.96459	-2.96894	-2.96459	-2.96894	-29.5712	-29.9676	-30.2568	-30.1165	-30.5249	-30.823	-2.65912	-1.7906
1.06.52_neopentane--neopentane_090	4.942	-8.61401	-8.6285	-8.9478	-8.95797	31.079	31.0462	32.4749	32.4294	-0.813916	-0.803923	-0.787741	-0.776363	-1.88963	-1.90094	-1.88965	-1.90094	-25.1985	-25.5246	-25.7625	-25.6854	-26.0244	-26.2717	-6.04969	-5.47765	-5.61493	-0.670638	-0.671796	-0.6366	-0.637071	-2.10017	-2.10344	-2.10017	-2.10344	-24.8028	-25.1044	-25.3245	-25.2689	-25.5804	-25.8078	-5.04283	-4.47461
1.06.52_neopentane--neopentane_095	5.066	-6.07902	-6.08547	-6.32325	-6.32632	22.4737	22.4497	23.5056	23.4718	-0.582361	-0.576037	-0.560659	-0.55349	-1.36335	-1.37067	-1.36336	-1.37067	-21.1267	-21.3678	-21.5438	-21.5413	-21.7925	-21.9758	-7.12625	-6.75448	-6.85339	-0.502404	-0.503454	-0.476638	-0.477262	-1.47358	-1.47587	-1.47358	-1.47587	-20.8309	-21.0583	-21.2242	-21.2278	-21.4631	-21.6348	-6.3795	-6.01937
1.06.52_neopentane--neopentane_100	5.19	-4.28543	-4.27948	-4.46605	-4.45763	16.2185	16.1993	16.9831	16.9574	-0.418322	-0.414225	-0.401867	-0.397336	-0.968153	-0.972795	-0.968155	-0.972795	-17.7641	-17.9411	-18.0702	-18.1172	-18.3019	-18.4367	-7.53737	-7.30714	-7.35966	-0.373691	-0.374486	-0.35516	-0.355767	-1.02524	-1.02662	-1.02524	-1.02662	-17.5471	-17.7178	-17.8424	-17.8852	-18.0622	-18.1912	-6.99334	-6.7766
1.06.52_neopentane--neopentane_105	5.314	-2.96558	-2.94947	-3.0984	-3.08041	11.5883	11.5742	12.1522	12.1335	-0.302126	-0.299428	-0.290335	-0.287374	-0.678733	-0.681466	-0.678734	-0.681467	-14.9363	-15.0655	-15.1597	-15.2356	-15.3706	-15.4691	-7.51587	-7.38479	-7.37639	-0.277565	-0.278072	-0.264772	-0.265163	-0.707999	-0.708663	-0.707999	-0.708664	-14.7673	-14.8949	-14.988	-15.0536	-15.1858	-15.2823	-7.1159	-6.9967
1.06.52_neopentane--neopentane_110	5.437	-2.01677	-1.99534	-2.11444	-2.09151	8.2151	8.20496	8.62928	8.61588	-0.219155	-0.217309	-0.210967	-0.208923	-0.47082	-0.472324	-0.470814	-0.472324	-12.5589	-12.6526	-12.7211	-12.8111	-12.9091	-12.9807	-7.20109	-7.13754	-7.0877	-0.205808	-0.206058	-0.197169	-0.197319	-0.485676	-0.485874	-0.485676	-0.485874	-12.4344	-12.5297	-12.5992	-12.6758	-12.7744	-12.8463	-6.91677	-6.86288
1.06.52_neopentane--neopentane_125	5.809	-0.591312	-0.581493	-0.633442	-0.622971	2.89812	2.89383	3.06042	3.05498	-0.0843683	-0.0837003	-0.0814653	-0.0807416	-0.149705	-0.149959	-0.149714	-0.14996	-7.60204	-7.63806	-7.66434	-7.75251	-7.79006	-7.81747	-5.58566	-5.61616	-5.47267	-0.0821823	-0.0821446	-0.079318	-0.0792481	-0.151576	-0.151491	-0.151576	-0.151491	-7.57053	-7.61178	-7.64189	-7.71548	-7.75789	-7.78883	-5.49638	-5.53071
1.06.52_neopentane--neopentane_150	6.429	-0.00794316	-0.0123231	-0.0221477	-0.0261165	0.474845	0.474186	0.506415	0.505559	-0.0187994	-0.0187034	-0.0180664	-0.0179709	-0.019989	-0.0199835	-0.0199843	-0.0199833	-3.48274	-3.49117	-3.49732	-3.54686	-3.55536	-3.56157	-3.07414	-3.12008	-2.97064	-0.0185164	-0.0185016	-0.0178698	-0.0178562	-0.0200426	-0.0200462	-0.0200426	-0.0200463	-3.48994	-3.50263	-3.51189	-3.55213	-3.56486	-3.57415	-3.06695	-3.11229
1.06.52_neopentane--neopentane_200	7.668	0.0427987	0.0414395	0.0382632	0.0369921	0.0111055	0.0111144	0.0120884	0.0120958	-0.00182336	-0.00181196	-0.00168526	-0.00167573	-0.000256433	-0.000232961	-0.000256013	-0.000232803	-0.934552	-0.934041	-0.933668	-0.948295	-0.947704	-0.947272	-0.883159	-0.900093	-0.853536	-0.00170734	-0.00169639	-0.00160408	-0.00159549	-0.000262497	-0.00026108	-0.000262471	-0.00026087	-0.940235	-0.941179	-0.941869	-0.953678	-0.954553	-0.955191	-0.891205	-0.907224
1.06.55_neopentane--benzene_080	3.918	-35.9046	-35.7947	-37.5015	-37.3808	100.505	100.347	105.538	105.357	-2.72511	-2.64669	-2.62208	-2.61943	-6.29412	-6.38355	-6.36134	-6.38353	-51.5592	-52.7258	-53.577	-52.6749	-53.7739	-54.5759	1.94486	4.39759	7.07933	-1.59726	-1.60154	-1.45207	-1.4564	-8.37041	-8.38932	-8.37041	-8.38932	-52.2984	-53.2844	-54.0039	-53.2374	-54.2486	-54.9865	4.05151	6.51129
1.06.55_neopentane--benzene_085	4.064	-23.891	-23.8125	-24.971	-24.8842	66.6493	66.5368	70.1567	70.0253	-1.68606	-1.63891	-1.5812	-1.57915	-4.58688	-4.63921	-4.62661	-4.63915	-41.4191	-42.2391	-42.8375	-42.3413	-43.1361	-43.716	-6.39134	-4.79319	-3.30536	-1.202	-1.2036	-1.0801	-1.0818	-5.49608	-5.50681	-5.49608	-5.50681	-41.9387	-42.6542	-43.1764	-42.7334	-43.4691	-44.0059	-4.89007	-3.31755
1.06.55_neopentane--benzene_090	4.21	-15.9299	-15.877	-16.6439	-16.5857	44.0148	43.9306	46.443	46.3462	-1.1257	-1.09613	-1.03078	-1.0288	-3.19289	-3.22228	-3.21654	-3.22229	-33.3621	-33.9405	-34.3626	-34.1236	-34.7	-35.1206	-10.6273	-9.61125	-8.79477	-0.934423	-0.934041	-0.829921	-0.830163	-3.5881	-3.59276	-3.5881	-3.59276	-33.7453	-34.2669	-34.6475	-34.4137	-34.9517	-35.3442	-9.59484	-8.60253
1.06.55_neopentane--benzene_095	4.357	-10.6609	-10.6332	-11.1223	-11.0911	28.9518	28.8908	30.6293	30.5602	-0.800732	-0.781749	-0.721381	-0.719218	-2.15986	-2.17606	-2.17404	-2.17608	-26.9346	-27.3445	-27.6436	-27.5631	-27.9825	-28.2885	-12.3437	-11.7148	-11.2591	-0.740011	-0.73871	-0.652739	-0.651953	-2.33054	-2.33208	-2.33054	-2.33208	-27.238	-27.6211	-27.9006	-27.7973	-28.1933	-28.4822	-11.6617	-11.0446
1.06.55_neopentane--benzene_100	4.503	-7.17855	-7.17272	-7.46853	-7.46054	18.965	18.9231	20.1243	20.0766	-0.597154	-0.584962	-0.533692	-0.531755	-1.43365	-1.44301	-1.44218	-1.44298	-21.8002	-22.0923	-22.3054	-22.3188	-22.6254	-22.8492	-12.583	-12.2079	-11.9286	-0.593366	-0.591985	-0.522265	-0.521245	-1.50697	-1.50752	-1.50697	-1.50752	-22.047	-22.3301	-22.5368	-22.5134	-22.8067	-23.0207	-12.1491	-11.7724
1.06.55_neopentane--benzene_105	4.649	-4.87484	-4.88306	-5.05104	-5.05788	12.3872	12.3602	13.1894	13.1573	-0.459471	-0.451643	-0.409493	-0.40788	-0.939487	-0.945285	-0.944634	-0.945266	-17.6931	-17.9023	-18.055	-18.1205	-18.3455	-18.5098	-11.9748	-11.7635	-11.5771	-0.478987	-0.477808	-0.421558	-0.420586	-0.970839	-0.97135	-0.970839	-0.97135	-17.9074	-18.118	-18.2717	-18.2954	-18.5139	-18.6734	-11.7229	-11.5
1.06.55_neopentane--benzene_110	4.796	-3.3569	-3.36898	-3.45689	-3.46819	8.06278	8.04617	8.61634	8.59556	-0.362028	-0.356988	-0.322656	-0.321393	-0.610331	-0.614146	-0.613471	-0.614159	-14.4043	-14.554	-14.6632	-14.756	-14.9209	-15.0413	-10.9571	-10.8495	-10.6985	-0.389322	-0.388429	-0.342948	-0.342137	-0.623717	-0.624346	-0.623718	-0.624346	-14.5893	-14.7462	-14.8606	-14.911	-15.0738	-15.1925	-10.8315	-10.7048
1.06.55_neopentane--benzene_125	5.235	-1.2254	-1.21387	-1.22304	-1.21189	2.18358	2.17925	2.36073	2.35463	-0.190291	-0.188503	-0.170034	-0.16916	-0.16319	-0.16425	-0.163928	-0.164229	-7.936	-7.98781	-8.02562	-8.13161	-8.19393	-8.23941	-7.413	-7.43005	-7.34292	-0.213564	-0.212826	-0.188332	-0.187616	-0.164213	-0.164519	-0.164213	-0.164519	-8.06484	-8.12771	-8.17359	-8.24645	-8.31188	-8.35963	-7.48433	-7.47701
1.06.55_neopentane--benzene_150	5.967	-0.366639	-0.353618	-0.341613	-0.328965	0.236447	0.236054	0.260895	0.260284	-0.0737878	-0.0730136	-0.0661817	-0.0655365	-0.0180264	-0.0181728	-0.0181204	-0.0182032	-3.19987	-3.20699	-3.21218	-3.27507	-3.2866	-3.29502	-3.42093	-3.44744	-3.41414	-0.0842697	-0.0836416	-0.0743961	-0.073799	-0.0180474	-0.0180913	-0.0180474	-0.0180914	-3.26337	-3.2772	-3.28729	-3.33434	-3.34866	-3.3591	-3.51166	-3.52298
1.06.55_neopentane--benzene_200	7.43	-0.0944422	-0.0959287	-0.0839966	-0.0856773	0.00253854	0.00245067	0.00291822	0.00282144	-0.0138348	-0.0136726	-0.0124733	-0.0123284	-0.000351528	-0.000369487	-0.000355703	-0.000357409	-0.715631	-0.715659	-0.715678	-0.729464	-0.730607	-0.731442	-0.823198	-0.826983	-0.828432	-0.0158437	-0.0157113	-0.0140536	-0.0139338	-0.000357882	-0.000346251	-0.000357829	-0.000346303	-0.729805	-0.731635	-0.732971	-0.743261	-0.745228	-0.746663	-0.847118	-0.847026
1.06.56_neopentane--cyclopentane_080	4.158	-24.2345	-24.1805	-24.963	-24.9027	75.1475	75.0594	78.552	78.4344	-1.85795	-1.81816	-1.7999	-1.79742	-4.29903	-4.33981	-4.3286	-4.33983	-45.793	-46.6191	-47.2219	-46.5682	-47.4001	-48.0072	-2.50102	-0.612727	-1.2803	-1.26167	-1.26412	-1.19754	-1.1989	-5.23253	-5.24153	-5.23253	-5.24153	-45.1343	-45.8626	-46.3941	-45.8896	-46.6358	-47.1803	-0.812536	1.16293
1.06.56_neopentane--cyclopentane_085	4.278	-17.3727	-17.3487	-17.8957	-17.8671	54.5337	54.4663	57.0676	56.9784	-1.26139	-1.23578	-1.2086	-1.2075	-3.23459	-3.26079	-3.25367	-3.26079	-38.3136	-38.9378	-39.3934	-38.9783	-39.6175	-40.0839	-6.77229	-5.4409	-6.00822	-0.930647	-0.932701	-0.879932	-0.881198	-3.72758	-3.73345	-3.72758	-3.73345	-37.7649	-38.3258	-38.7352	-38.4192	-38.995	-39.4151	-5.4575	-4.0845
1.06.56_neopentane--cyclopentane_090	4.398	-12.4167	-12.4118	-12.787	-12.7782	39.4337	39.3837	41.316	41.2491	-0.873476	-0.85716	-0.829872	-0.829564	-2.37942	-2.39643	-2.39173	-2.39641	-32.099	-32.5705	-32.9145	-32.6675	-33.1582	-33.5163	-9.19613	-8.27131	-8.70272	-0.690182	-0.692049	-0.651139	-0.652346	-2.63788	-2.64189	-2.63788	-2.64189	-31.6478	-32.0794	-32.3944	-32.2121	-32.656	-32.9799	-8.17131	-7.22857
1.06.56_neopentane--cyclopentane_095	4.518	-8.84679	-8.84914	-9.10644	-9.10559	28.419	28.3821	29.8177	29.7678	-0.614301	-0.60402	-0.58122	-0.581407	-1.72075	-1.73178	-1.7287	-1.73176	-26.9229	-27.2779	-27.537	-27.4079	-27.7832	-28.0571	-10.3399	-9.708	-10.0081	-0.512943	-0.514624	-0.484499	-0.485654	-1.85528	-1.85805	-1.85528	-1.85806	-26.5651	-26.8965	-27.1384	-27.05	-27.3913	-27.6405	-9.55286	-8.91513
1.06.56_neopentane--cyclopentane_100	4.638	-6.28809	-6.28932	-6.46909	-6.46769	20.4212	20.3936	21.4616	21.4245	-0.437239	-0.430715	-0.413702	-0.414086	-1.22798	-1.23515	-1.23311	-1.23517	-22.6149	-22.8812	-23.0756	-23.0277	-23.3138	-23.5225	-10.6372	-10.215	-10.4014	-0.381517	-0.38286	-0.361887	-0.362881	-1.29753	-1.29938	-1.29753	-1.29938	-22.3409	-22.5951	-22.7807	-22.7567	-23.0188	-23.2101	-10.046	-9.62346
1.06.56_neopentane--cyclopentane_105	4.758	-4.45327	-4.44905	-4.57789	-4.57153	14.6212	14.6005	15.3945	15.3668	-0.31423	-0.310006	-0.298291	-0.298596	-0.8671	-0.871611	-0.870408	-0.871637	-19.0275	-19.2268	-19.3722	-19.3788	-19.5962	-19.7549	-10.4024	-10.1299	-10.209	-0.284005	-0.284935	-0.271082	-0.271752	-0.902811	-0.903933	-0.902811	-0.903933	-18.8188	-19.0135	-19.1555	-19.1747	-19.3755	-19.522	-9.96389	-9.69292
1.06.56_neopentane--cyclopentane_110	4.878	-3.13673	-3.1265	-3.2209	-3.20888	10.4273	10.4122	11.0005	10.9802	-0.227268	-0.224462	-0.216859	-0.216993	-0.606995	-0.609778	-0.609129	-0.609785	-16.0375	-16.186	-16.2944	-16.3357	-16.5004	-16.6206	-9.84301	-9.67605	-9.66922	-0.211149	-0.211715	-0.202942	-0.203292	-0.625229	-0.625823	-0.625228	-0.625823	-15.8772	-16.026	-16.1345	-16.1808	-16.3341	-16.4459	-9.51975	-9.35435
1.06.56_neopentane--cyclopentane_125	5.238	-1.06393	-1.05285	-1.08623	-1.0742	3.71882	3.71281	3.94789	3.93988	-0.0881798	-0.0872314	-0.0856151	-0.0854898	-0.200253	-0.200824	-0.200823	-0.200828	-9.72232	-9.78235	-9.82615	-9.90284	-9.97321	-10.0246	-7.45425	-7.44519	-7.30108	-0.0862711	-0.0863053	-0.0844176	-0.0843707	-0.202599	-0.202597	-0.202599	-0.202597	-9.66856	-9.73489	-9.78328	-9.85517	-9.92309	-9.97265	-7.34543	-7.33644
1.06.56_neopentane--cyclopentane_150	5.838	-0.134757	-0.148063	-0.13317	-0.146237	0.629684	0.628655	0.675989	0.674554	-0.0198556	-0.0197029	-0.0197448	-0.0196948	-0.0289177	-0.0289664	-0.0289862	-0.0289845	-4.45333	-4.46652	-4.47614	-4.5315	-4.54939	-4.56245	-4.04422	-4.08281	-3.91622	-0.0201479	-0.0201288	-0.0200992	-0.0200664	-0.0289837	-0.0289919	-0.0289837	-0.0289921	-4.45351	-4.47234	-4.48608	-4.5359	-4.55477	-4.56854	-4.02477	-4.06154
1.06.56_neopentane--cyclopentane_200	7.038	0.0226277	0.0232894	0.023703	0.0243744	0.0159135	0.0158994	0.0174656	0.0174394	-0.00198136	-0.00197073	-0.00198244	-0.00197671	-0.000475872	-0.000451717	-0.00047771	-0.000452636	-1.18271	-1.18237	-1.18213	-1.19954	-1.20049	-1.20119	-1.14536	-1.1618	-1.11294	-0.00204183	-0.00203245	-0.00203867	-0.00203101	-0.000475032	-0.00047238	-0.000475005	-0.00047238	-1.1875	-1.18913	-1.19031	-1.20585	-1.20737	-1.20848	-1.15338	-1.16879
1.06.57_cyclopentadiene--neopentane_080	4.039	-28.6915	-28.6262	-29.9823	-29.9112	82.5089	82.361	86.147	85.9814	-1.73229	-1.67728	-1.62212	-1.62154	-5.27617	-5.32937	-5.32188	-5.32936	-45.251	-46.263	-47.0015	-46.0724	-47.0557	-47.7733	-0.273399	1.34595	2.69031	-1.16518	-1.16851	-1.05185	-1.0553	-6.24677	-6.25231	-6.24677	-6.25231	-45.4348	-46.3188	-46.964	-46.1445	-47.0496	-47.7101	1.52215	3.10328
1.06.57_cyclopentadiene--neopentane_085	4.17	-19.5257	-19.4819	-20.4636	-20.4155	56.1831	56.0734	58.7992	58.6751	-1.13815	-1.1037	-1.04047	-1.04012	-3.77256	-3.80414	-3.80068	-3.80413	-36.8723	-37.6107	-38.1496	-37.5624	-38.2973	-38.8335	-6.466	-5.41817	-4.44759	-0.886564	-0.887776	-0.789877	-0.79166	-4.2133	-4.21577	-4.2133	-4.21577	-36.9952	-37.6582	-38.142	-37.6028	-38.2841	-38.7813	-5.13234	-4.12848
1.06.57_cyclopentadiene--neopentane_090	4.301	-13.2849	-13.2519	-13.9647	-13.9287	38.1263	38.0451	40.006	39.9141	-0.794148	-0.7719	-0.713675	-0.71282	-2.6293	-2.64794	-2.64668	-2.64797	-30.1148	-30.6561	-31.0511	-30.694	-31.2451	-31.6473	-9.67777	-9.02276	-8.27177	-0.6908	-0.690612	-0.610974	-0.611357	-2.82764	-2.82839	-2.82764	-2.82839	-30.2162	-30.7161	-31.0809	-30.7341	-31.2496	-31.6257	-8.7134	-8.09413
1.06.57_cyclopentadiene--neopentane_095	4.432	-9.04077	-9.01573	-9.53435	-9.50693	25.7935	25.7349	27.1439	27.0771	-0.580932	-0.566383	-0.517244	-0.516028	-1.801	-1.81209	-1.81178	-1.81212	-24.6571	-25.056	-25.347	-25.1429	-25.5577	-25.8605	-11.0063	-10.6185	-9.99558	-0.546462	-0.545679	-0.482076	-0.481665	-1.88949	-1.88959	-1.88949	-1.88959	-24.7544	-25.1334	-25.4099	-25.194	-25.5859	-25.8719	-10.3271	-9.9633
1.06.57_cyclopentadiene--neopentane_100	4.563	-6.1579	-6.14079	-6.51724	-6.49829	17.4007	17.3589	18.3702	18.3222	-0.440004	-0.430478	-0.390425	-0.389175	-1.21875	-1.22569	-1.22547	-1.22565	-20.2417	-20.5365	-20.7516	-20.6494	-20.9622	-21.1906	-11.1897	-10.9815	-10.4349	-0.436762	-0.435862	-0.385342	-0.384597	-1.25791	-1.25796	-1.25791	-1.25796	-20.3397	-20.6281	-20.8386	-20.7123	-21.0111	-21.2292	-10.7244	-10.5287
1.06.57_cyclopentadiene--neopentane_105	4.694	-4.20026	-4.19173	-4.46259	-4.45263	11.7101	11.6811	12.4043	12.3707	-0.341458	-0.335267	-0.302812	-0.301787	-0.817688	-0.822123	-0.821888	-0.822125	-16.6623	-16.8805	-17.0397	-17.0037	-17.2398	-17.412	-10.7077	-10.6179	-10.1253	-0.351564	-0.350798	-0.310382	-0.309671	-0.834866	-0.835032	-0.834866	-0.835033	-16.7648	-16.9847	-17.1452	-17.0794	-17.3078	-17.4745	-10.4027	-10.3165
1.06.57_cyclopentadiene--neopentane_110	4.825	-2.87195	-2.87127	-3.06418	-3.06225	7.86094	7.84163	8.35637	8.33343	-0.269602	-0.265592	-0.239313	-0.238546	-0.545263	-0.548125	-0.547892	-0.548145	-13.7577	-13.9191	-14.0368	-14.0435	-14.2214	-14.3513	-9.8802	-9.86676	-9.41818	-0.28459	-0.284017	-0.251416	-0.250856	-0.552732	-0.552965	-0.552732	-0.552965	-13.8612	-14.0291	-14.1516	-14.1264	-14.3009	-14.4283	-9.69066	-9.67416
1.06.57_cyclopentadiene--neopentane_125	5.217	-0.943061	-0.949264	-1.02109	-1.02668	2.34806	2.34206	2.52448	2.51669	-0.142045	-0.140647	-0.126603	-0.126079	-0.158332	-0.158987	-0.158995	-0.158973	-7.90234	-7.96559	-8.01175	-8.06989	-8.14417	-8.19838	-6.91859	-6.99342	-6.66511	-0.155724	-0.155258	-0.137658	-0.137234	-0.158922	-0.158894	-0.158923	-0.158894	-7.99514	-8.0686	-8.12221	-8.15278	-8.22935	-8.28522	-6.91291	-6.97606
1.06.57_cyclopentadiene--neopentane_150	5.872	-0.178944	-0.174376	-0.199803	-0.194972	0.302942	0.301748	0.332261	0.330701	-0.0558579	-0.0552467	-0.0500463	-0.0495359	-0.0195448	-0.0195369	-0.0196204	-0.0195519	-3.38345	-3.39472	-3.40294	-3.45334	-3.46935	-3.48103	-3.35035	-3.41439	-3.25515	-0.062383	-0.0619206	-0.0552182	-0.0547601	-0.0195526	-0.0194671	-0.0195527	-0.0194671	-3.43956	-3.45779	-3.47108	-3.50641	-3.52529	-3.53907	-3.41061	-3.4648
1.06.57_cyclopentadiene--neopentane_200	7.181	-0.020005	-0.0232796	-0.0234451	-0.0266412	0.00466549	0.00461739	0.00532654	0.00527686	-0.0114674	-0.0113576	-0.0103279	-0.0102219	-0.000269928	-0.000288569	-0.000276728	-0.000282845	-0.824303	-0.824942	-0.825409	-0.838731	-0.840553	-0.841882	-0.855717	-0.873751	-0.840984	-0.0128472	-0.0127641	-0.0114232	-0.0113375	-0.000276071	-0.000273918	-0.000275966	-0.000273918	-0.839242	-0.842034	-0.844072	-0.853458	-0.85631	-0.858391	-0.876672	-0.891355
1.06.58_propyne--neohexane_080	3.654	-28.0662	-28.0015	-28.9222	-28.8538	78.2747	78.144	81.4845	81.3419	-2.57043	-2.51321	-2.54726	-2.48528	-4.5429	-4.60576	-4.5429	-4.60575	-43.4757	-44.5039	-45.2541	-44.2152	-45.2787	-46.0547	-2.23061	-0.657608	0.615048	-2.00715	-2.0117	-1.92117	-1.92472	-5.60863	-5.62181	-5.60863	-5.62181	-43.3237	-44.2266	-44.8854	-44.0271	-44.954	-45.6303	-0.62372	1.00438
1.06.58_propyne--neohexane_085	3.783	-19.8963	-19.8564	-20.4771	-20.4339	54.7373	54.6406	57.059	56.9527	-1.817	-1.7806	-1.77987	-1.74021	-3.33729	-3.37769	-3.33729	-3.37771	-35.7285	-36.4942	-37.053	-36.3693	-37.1641	-37.7441	-7.42698	-6.34323	-5.4141	-1.54799	-1.55109	-1.4736	-1.47586	-3.88307	-3.89191	-3.88307	-3.89191	-35.5979	-36.2847	-36.7858	-36.2019	-36.9088	-37.4247	-6.22812	-5.12491
1.06.58_propyne--neohexane_090	3.913	-14.1256	-14.1009	-14.5085	-14.4818	38.0952	38.0242	39.7741	39.6963	-1.32527	-1.30185	-1.28664	-1.26125	-2.3914	-2.41703	-2.3914	-2.41704	-29.3904	-29.963	-30.3808	-29.941	-30.5375	-30.9728	-10.1763	-9.43652	-8.71527	-1.20681	-1.20872	-1.14483	-1.14633	-2.66852	-2.67406	-2.66852	-2.67406	-29.2951	-29.82	-30.203	-29.8109	-30.3526	-30.748	-9.30143	-8.5571
1.06.58_propyne--neohexane_095	4.042	-10.0664	-10.0507	-10.3096	-10.2925	26.3996	26.348	27.6147	27.5577	-0.991565	-0.976316	-0.957062	-0.940551	-1.68249	-1.6986	-1.68249	-1.69862	-24.2093	-24.6401	-24.9545	-24.6792	-25.1295	-25.4581	-11.3321	-10.8321	-10.2382	-0.948313	-0.94939	-0.898327	-0.899174	-1.82205	-1.82539	-1.82205	-1.82539	-24.1499	-24.5538	-24.8486	-24.5883	-25.0064	-25.3114	-10.7094	-10.2094
1.06.58_propyne--neohexane_100	4.172	-7.21158	-7.20138	-7.35729	-7.34622	18.2164	18.1801	19.0962	19.0552	-0.756731	-0.746809	-0.72787	-0.71712	-1.1674	-1.17754	-1.1674	-1.17754	-19.9704	-20.2968	-20.5351	-20.3694	-20.7118	-20.9617	-11.4807	-11.1474	-10.6315	-0.749696	-0.750314	-0.710034	-0.710508	-1.23714	-1.23918	-1.23714	-1.23918	-19.9433	-20.2565	-20.485	-20.3148	-20.6396	-20.8767	-11.0518	-10.7182
1.06.58_propyne--neohexane_105	4.301	-5.20615	-5.19923	-5.28477	-5.27754	12.5239	12.4989	13.1597	13.1311	-0.586339	-0.579912	-0.562802	-0.55584	-0.801389	-0.807895	-0.801389	-0.807905	-16.5067	-16.7558	-16.9375	-16.8442	-17.1064	-17.2977	-11.0257	-10.8079	-10.3428	-0.595457	-0.595847	-0.564049	-0.564352	-0.835979	-0.837322	-0.835979	-0.837322	-16.5051	-16.7496	-16.9279	-16.819	-17.0732	-17.2587	-10.7413	-10.5213
1.06.58_propyne--neohexane_110	4.431	-3.79422	-3.7888	-3.82729	-3.82196	8.57679	8.55985	9.03474	9.01516	-0.459664	-0.455527	-0.440639	-0.436162	-0.545616	-0.549881	-0.545616	-0.549886	-13.6732	-13.864	-14.0032	-13.9578	-14.1593	-14.3063	-10.2375	-10.0992	-9.67759	-0.474971	-0.475253	-0.450009	-0.45024	-0.562652	-0.563606	-0.562652	-0.563606	-13.6896	-13.8812	-14.0209	-13.9541	-14.1538	-14.2994	-10.0587	-9.9159
1.06.58_propyne--neohexane_125	4.82	-1.58515	-1.5796	-1.5571	-1.55215	2.70476	2.70021	2.8726	2.86671	-0.233398	-0.232269	-0.223297	-0.222079	-0.166831	-0.16801	-0.166831	-0.168013	-7.89833	-7.98383	-8.04622	-8.06725	-8.1582	-8.22456	-7.32589	-7.30008	-6.99565	-0.247792	-0.247891	-0.234707	-0.234799	-0.168795	-0.169119	-0.168795	-0.169119	-7.94215	-8.03426	-8.10148	-8.09915	-8.19555	-8.2659	-7.31712	-7.2833
1.06.58_propyne--neohexane_150	5.468	-0.525081	-0.521556	-0.489357	-0.486431	0.374499	0.373781	0.403557	0.402568	-0.0847938	-0.0844973	-0.080948	-0.0806512	-0.0222585	-0.0224	-0.0222587	-0.0223932	-3.38059	-3.40261	-3.41868	-3.45137	-3.47504	-3.49232	-3.67335	-3.67923	-3.51456	-0.0910671	-0.0909213	-0.0860966	-0.0859676	-0.0223097	-0.0223272	-0.0223097	-0.022327	-3.41706	-3.44454	-3.46459	-3.48308	-3.5119	-3.53293	-3.71932	-3.71858
1.06.58_propyne--neohexane_200	6.764	-0.138291	-0.137066	-0.123533	-0.122622	0.00643933	0.00639005	0.00715197	0.00709473	-0.0156082	-0.0155846	-0.0148692	-0.0148513	-0.000485009	-0.000476003	-0.000484982	-0.000477631	-0.81171	-0.814053	-0.815762	-0.826433	-0.829056	-0.83097	-0.962499	-0.961826	-0.928848	-0.0167408	-0.0167216	-0.0158101	-0.0157992	-0.000487949	-0.000481359	-0.000487923	-0.000481385	-0.822731	-0.826771	-0.82972	-0.836597	-0.840856	-0.843964	-0.981989	-0.979263
1.06.63_butadyine--butadinene_080	3.507	-25.1835	-25.1044	-26.3707	-26.2938	67.6375	67.4615	70.9475	70.7746	-1.67864	-1.61546	-1.64382	-1.57562	-5.06301	-5.13161	-5.06301	-5.13161	-33.0888	-34.2215	-35.0481	-33.8215	-35.0072	-35.8724	0.561909	1.90113	4.40157	-1.11619	-1.121	-0.999368	-1.00393	-6.43181	-6.43768	-6.43181	-6.43768	-33.9053	-34.9032	-35.6315	-34.5887	-35.6198	-36.3721	1.60513	2.95972
1.06.63_butadyine--butadinene_085	3.658	-16.9003	-16.8467	-17.7083	-17.6565	44.9057	44.7802	47.2152	47.0905	-1.14197	-1.10474	-1.08965	-1.04965	-3.56436	-3.60456	-3.56436	-3.60456	-26.6067	-27.431	-28.0326	-27.2349	-28.1028	-28.7361	-4.8084	-3.95631	-2.29283	-0.923586	-0.926851	-0.824261	-0.82781	-4.17544	-4.17841	-4.17544	-4.17841	-27.209	-27.9559	-28.5008	-27.787	-28.5625	-29.1284	-4.06858	-3.22303
1.06.63_butadyine--butadinene_090	3.81	-11.4065	-11.3675	-11.9491	-11.9112	29.6536	29.5657	31.2638	31.1759	-0.83533	-0.813083	-0.784379	-0.760436	-2.42338	-2.44736	-2.42338	-2.44736	-21.4295	-22.0319	-22.4715	-21.9635	-22.6017	-23.0674	-7.53373	-7.01052	-5.8827	-0.76935	-0.771473	-0.688783	-0.691115	-2.69414	-2.69593	-2.69414	-2.69593	-21.8881	-22.4494	-22.8591	-22.3748	-22.9607	-23.3883	-7.06055	-6.54159
1.06.63_butadyine--butadinene_095	3.961	-7.77408	-7.74302	-8.13082	-8.1008	19.4906	19.4316	20.6108	20.5506	-0.641801	-0.62832	-0.598026	-0.583496	-1.61028	-1.62498	-1.61028	-1.62498	-17.2905	-17.7335	-18.0568	-17.7409	-18.2128	-18.5572	-8.62157	-8.31587	-7.53538	-0.640959	-0.64233	-0.576882	-0.578376	-1.72958	-1.73094	-1.72958	-1.73094	-17.6497	-18.074	-18.3836	-18.0575	-18.5025	-18.8272	-8.35812	-8.04745
1.06.63_butadyine--butadinene_100	4.113	-5.37283	-5.3465	-5.60073	-5.57493	12.7582	12.7189	13.5353	13.4942	-0.507856	-0.499612	-0.472096	-0.463141	-1.05365	-1.06286	-1.05365	-1.06286	-13.9781	-14.3057	-14.5448	-14.3564	-14.7072	-14.9632	-8.73487	-8.56996	-8.01236	-0.532743	-0.53365	-0.482039	-0.482935	-1.106	-1.10717	-1.106	-1.10717	-14.2676	-14.5901	-14.8254	-14.6085	-14.948	-15.1958	-8.62738	-8.44796
1.06.63_butadyine--butadinene_105	4.265	-3.78453	-3.7619	-3.92442	-3.90183	8.3228	8.29641	8.86008	8.83188	-0.408687	-0.40356	-0.38005	-0.374433	-0.68241	-0.688245	-0.68241	-0.688245	-11.3265	-11.5697	-11.7471	-11.6427	-11.9046	-12.0957	-8.30437	-8.22829	-7.81571	-0.441635	-0.442233	-0.401474	-0.401987	-0.705311	-0.706272	-0.705311	-0.706272	-11.565	-11.811	-11.9904	-11.8493	-12.1093	-12.299	-8.30627	-8.20845
1.06.63_butadyine--butadinene_110	4.416	-2.72948	-2.71028	-2.80939	-2.79005	5.41125	5.39365	5.7811	5.76165	-0.332155	-0.32887	-0.309329	-0.305721	-0.439083	-0.442768	-0.439083	-0.442767	-9.20306	-9.38401	-9.51606	-9.46647	-9.66237	-9.80532	-7.60433	-7.58221	-7.27179	-0.365461	-0.365813	-0.333469	-0.333731	-0.449077	-0.449796	-0.449077	-0.449796	-9.40094	-9.58901	-9.72625	-9.63736	-9.83686	-9.98244	-7.67664	-7.62812
1.06.63_butadyine--butadinene_125	4.871	-1.22555	-1.21586	-1.21921	-1.20959	1.46283	1.45731	1.58039	1.5738	-0.18331	-0.182153	-0.171615	-0.170355	-0.115196	-0.116041	-0.115196	-0.116041	-5.03119	-5.10551	-5.15973	-5.18249	-5.26404	-5.32355	-5.21647	-5.24573	-5.10448	-0.206393	-0.206306	-0.189698	-0.189542	-0.11602	-0.116174	-0.11602	-0.116174	-5.15036	-5.23447	-5.29584	-5.28612	-5.37596	-5.44151	-5.36703	-5.36777
1.06.63_butadyine--butadinene_150	5.629	-0.566048	-0.562624	-0.535238	-0.53208	0.158846	0.157957	0.174887	0.173824	-0.0716767	-0.0713166	-0.0675216	-0.067153	-0.0128134	-0.0128894	-0.0128132	-0.0128894	-1.98853	-2.00629	-2.01926	-2.049	-2.06908	-2.08374	-2.50813	-2.52203	-2.49366	-0.0812411	-0.0811282	-0.0751676	-0.0750329	-0.0128284	-0.0128338	-0.0128284	-0.0128338	-2.04138	-2.06491	-2.08208	-2.09605	-2.12143	-2.13995	-2.62751	-2.62179
1.06.63_butadyine--butadinene_200	7.145	-0.238644	-0.236613	-0.220742	-0.21877	0.00171973	0.00169681	0.00196802	0.001943	-0.0129979	-0.0129544	-0.012291	-0.0122509	-0.000301145	-0.000307157	-0.000301224	-0.000307078	-0.424565	-0.426337	-0.42763	-0.436421	-0.438604	-0.440197	-0.675808	-0.669581	-0.69036	-0.0146838	-0.0146798	-0.0136482	-0.0136437	-0.000306685	-0.000305214	-0.000306685	-0.000305188	-0.435501	-0.438728	-0.441083	-0.446385	-0.449939	-0.452533	-0.720666	-0.706821
1.06.64_butadyine--butadyine_080	4.969	-17.0567	-17.0185	-17.2299	-17.1923	47.3499	47.2713	49.4024	49.324	-4.25295	-4.20108	-4.24128	-4.18894	-5.7122	-5.766	-5.7122	-5.766	-18.6263	-19.2052	-19.6276	-19.0591	-19.6643	-20.106	0.658196	2.07082	2.12966	-3.98139	-3.98429	-3.87826	-3.88261	-6.86016	-6.87254	-6.86016	-6.87254	-18.846	-19.3563	-19.7286	-19.2775	-19.8081	-20.1953	0.612961	2.21279
1.06.64_butadyine--butadyine_085	5.101	-12.513	-12.4894	-12.5741	-12.5502	31.4576	31.3986	32.9208	32.8614	-2.96404	-2.93294	-2.94229	-2.91068	-3.99879	-4.03231	-3.99879	-4.03231	-14.9543	-15.3674	-15.6689	-15.3258	-15.7604	-16.0775	-3.72503	-2.70932	-2.99156	-2.9376	-2.93941	-2.85804	-2.86055	-4.50536	-4.51501	-4.50536	-4.51501	-15.1145	-15.4878	-15.7603	-15.4806	-15.871	-16.1559	-3.86515	-2.71518
1.06.64_butadyine--butadyine_090	5.233	-9.367	-9.35699	-9.34915	-9.33694	20.781	20.7398	21.8092	21.7666	-2.13706	-2.11857	-2.11197	-2.0923	-2.72902	-2.75016	-2.72902	-2.75016	-12.0514	-12.3465	-12.5619	-12.3679	-12.6802	-12.908	-6.04777	-5.32083	-5.73208	-2.20188	-2.20341	-2.13734	-2.13846	-2.95063	-2.95792	-2.95063	-2.95792	-12.1719	-12.4458	-12.6456	-12.4812	-12.7689	-12.9789	-6.25822	-5.42411
1.06.64_butadyine--butadyine_095	5.365	-7.17856	-7.17852	-7.10742	-7.10442	13.6623	13.6349	14.3765	14.3476	-1.58166	-1.57086	-1.55574	-1.54402	-1.83326	-1.84627	-1.83326	-1.84627	-9.74465	-9.95658	-10.1112	-10.0126	-10.2383	-10.403	-7.07199	-6.55018	-6.98728	-1.67333	-1.6748	-1.61841	-1.61943	-1.92946	-1.93437	-1.92946	-1.93437	-9.83953	-10.0415	-10.1889	-10.0994	-10.3129	-10.4686	-7.33087	-6.71632
1.06.64_butadyine--butadyine_100	5.497	-5.64091	-5.64692	-5.53694	-5.54034	8.94625	8.92755	9.43903	9.41916	-1.19429	-1.18805	-1.16974	-1.16328	-1.21976	-1.22743	-1.21976	-1.22743	-7.90496	-8.05864	-8.17078	-8.13068	-8.29556	-8.41587	-7.30562	-6.92775	-7.33874	-1.28689	-1.28834	-1.23986	-1.24129	-1.26123	-1.26414	-1.26123	-1.26414	-7.98323	-8.13381	-8.24369	-8.20099	-8.36101	-8.47778	-7.59481	-7.13293
1.06.64_butadyine--butadyine_105	5.629	-4.54384	-4.55324	-4.42314	-4.43011	5.83472	5.82215	6.17412	6.16055	-0.916039	-0.91255	-0.894898	-0.891353	-0.807152	-0.811568	-0.807152	-0.811567	-6.43331	-6.54649	-6.62908	-6.62289	-6.7451	-6.83429	-7.08429	-6.80677	-7.17138	-1.00008	-1.00157	-0.960949	-0.962466	-0.824925	-0.826514	-0.824925	-0.826514	-6.49998	-6.61408	-6.69734	-6.68212	-6.8039	-6.89277	-7.38812	-7.03306
1.06.64_butadyine--butadyine_110	5.762	-3.74658	-3.75683	-3.61937	-3.62784	3.79308	3.78457	4.0265	4.01715	-0.711192	-0.709338	-0.693595	-0.691874	-0.532797	-0.535413	-0.532797	-0.535414	-5.25522	-5.3402	-5.40222	-5.41397	-5.50639	-5.57384	-6.61923	-6.41182	-6.72787	-0.783865	-0.785431	-0.751764	-0.753465	-0.540367	-0.541291	-0.540367	-0.541291	-5.3133	-5.40132	-5.46556	-5.46539	-5.55983	-5.62875	-6.92546	-6.64626
1.06.64_butadyine--butadyine_125	6.158	-2.35975	-2.36244	-2.24226	-2.244	1.02373	1.02135	1.09811	1.09544	-0.353445	-0.353423	-0.343738	-0.343838	-0.1543	-0.155279	-0.1543	-0.155278	-2.93605	-2.97613	-3.00537	-3.02847	-3.07276	-3.10509	-4.85516	-4.75276	-4.95386	-0.395953	-0.397312	-0.378413	-0.379845	-0.154866	-0.155445	-0.154866	-0.155445	-2.97712	-3.02169	-3.05422	-3.06529	-3.11357	-3.1488	-5.12779	-4.9693
1.06.64_butadyine--butadyine_150	6.818	-1.36623	-1.35622	-1.28599	-1.27561	0.11053	0.110149	0.120787	0.120351	-0.128783	-0.128521	-0.124915	-0.1247	-0.0224112	-0.0225713	-0.0224112	-0.0225715	-1.2277	-1.2387	-1.24674	-1.26665	-1.27918	-1.28832	-2.6439	-2.59086	-2.69868	-0.145404	-0.145509	-0.138531	-0.138649	-0.0224182	-0.0225164	-0.0224182	-0.0225164	-1.24962	-1.2637	-1.27398	-1.28672	-1.30215	-1.31341	-2.8263	-2.73794
1.06.64_butadyine--butadyine_200	8.138	-0.586006	-0.580609	-0.551206	-0.54587	0.00117021	0.00115997	0.00132979	0.0013196	-0.0249048	-0.0248469	-0.0240773	-0.0240332	-0.00120579	-0.00121358	-0.00120568	-0.00121351	-0.301588	-0.302524	-0.303208	-0.310624	-0.311848	-0.312742	-0.908717	-0.882539	-0.933032	-0.028078	-0.0280927	-0.0266739	-0.0266925	-0.00120306	-0.00120636	-0.00120306	-0.00120636	-0.307523	-0.309392	-0.310755	-0.316136	-0.318246	-0.319786	-0.984522	-0.943764
1.07.04_135triazine--isopentane_080	3.686	-34.8614	-34.7761	-36.2614	-36.1682	98.7886	98.6079	103.11	102.91	-2.69361	-2.596	-2.94689	-2.84031	-4.0788	-4.17414	-4.0788	-4.17416	-49.5578	-50.8114	-51.7263	-50.4228	-51.719	-52.6648	5.33545	7.06237	7.35129	-1.7121	-1.68392	-1.8813	-1.85633	-5.60455	-5.61337	-5.60455	-5.61337	-50.1897	-51.2608	-52.0424	-51.0167	-52.1094	-52.9068	7.0818	8.87427
1.07.04_135triazine--isopentane_085	3.831	-22.7493	-22.6941	-23.6866	-23.6258	63.8391	63.7151	66.784	66.6463	-1.54521	-1.49101	-1.70077	-1.64161	-2.87055	-2.92327	-2.87055	-2.92326	-39.3898	-40.2616	-40.8978	-40.1249	-41.0306	-41.6914	-4.29103	-3.23586	-3.4267	-1.10798	-1.13964	-1.22625	-1.23254	-3.4952	-3.49972	-3.4952	-3.49972	-39.8103	-40.5834	-41.1475	-40.503	-41.2936	-41.8705	-3.04475	-2.01516
1.07.04_135triazine--isopentane_090	3.976	-14.8896	-14.8509	-15.5121	-15.4696	41.0378	40.9536	43.0426	42.9489	-0.934136	-0.903544	-1.03523	-1.00176	-1.90849	-1.93773	-1.90849	-1.93768	-31.3999	-32.0093	-32.454	-32.0173	-32.6529	-33.1167	-9.19257	-8.57688	-8.92447	-0.748446	-0.750052	-0.831405	-0.834808	-2.16111	-2.16327	-2.16111	-2.16327	-31.6986	-32.2541	-32.6595	-32.2733	-32.848	-33.2673	-8.32855	-7.78291
1.07.04_135triazine--isopentane_095	4.121	-9.78835	-9.7592	-10.198	-10.1662	26.244	26.1876	27.6059	27.5438	-0.589725	-0.572337	-0.658507	-0.639352	-1.22521	-1.2416	-1.22521	-1.2416	-25.0926	-25.5198	-25.8316	-25.6064	-26.0538	-26.3803	-11.2171	-10.8837	-11.234	-0.507641	-0.511189	-0.583603	-0.573745	-1.3263	-1.32742	-1.3263	-1.32742	-25.3257	-25.7295	-26.0241	-25.8012	-26.2154	-26.5177	-10.6732	-10.344
1.07.04_135triazine--isopentane_100	4.266	-6.49168	-6.46959	-6.75953	-6.73564	16.719	16.6825	17.6413	17.6015	-0.38514	-0.375302	-0.433436	-0.422506	-0.768853	-0.778234	-0.768853	-0.778225	-20.1232	-20.4241	-20.6437	-20.5485	-20.8646	-21.0953	-11.5843	-11.4302	-11.7068	-0.351402	-0.35249	-0.404985	-0.396654	-0.808896	-0.809669	-0.808896	-0.809669	-20.3111	-20.6046	-20.8188	-20.7045	-21.008	-21.2295	-11.2257	-11.1104
1.07.04_135triazine--isopentane_105	4.411	-4.34531	-4.32922	-4.51794	-4.50056	10.6053	10.5822	11.2269	11.2019	-0.257585	-0.25212	-0.292202	-0.28609	-0.475171	-0.480689	-0.475171	-0.480699	-16.1938	-16.4059	-16.5607	-16.5443	-16.7678	-16.931	-11.0405	-10.9964	-11.188	-0.241435	-0.243079	-0.276499	-0.277285	-0.490896	-0.491538	-0.490896	-0.491538	-16.3503	-16.5656	-16.7227	-16.6713	-16.8941	-17.0568	-10.8487	-10.7966
1.07.04_135triazine--isopentane_110	4.557	-2.95231	-2.94253	-3.06242	-3.05163	6.70938	6.69487	7.12682	7.11081	-0.175335	-0.172367	-0.200487	-0.197165	-0.290692	-0.293985	-0.290692	-0.293983	-13.0843	-13.2337	-13.3427	-13.3723	-13.5303	-13.6455	-10.0568	-10.0775	-10.1922	-0.169398	-0.169666	-0.197942	-0.193292	-0.296832	-0.29734	-0.296832	-0.29734	-13.2196	-13.378	-13.4937	-13.4859	-13.6487	-13.7675	-9.9563	-9.98098
1.07.04_135triazine--isopentane_125	4.992	-1.02439	-1.02768	-1.048	-1.05097	1.66371	1.65984	1.78602	1.78161	-0.05921	-0.0588661	-0.0694527	-0.0690903	-0.0646013	-0.065193	-0.0646016	-0.0651894	-7.08139	-7.13221	-7.1693	-7.24009	-7.29421	-7.33371	-6.66119	-6.73735	-6.72369	-0.0581805	-0.0582732	-0.0700156	-0.0682333	-0.0649447	-0.0649972	-0.0649447	-0.0649973	-7.17079	-7.23326	-7.27884	-7.31808	-7.38146	-7.42772	-6.68588	-6.75346
1.07.04_135triazine--isopentane_150	5.717	-0.272584	-0.270542	-0.270281	-0.268229	0.155617	0.155149	0.170156	0.169574	-0.0118329	-0.0119522	-0.0145148	-0.0146594	-0.00513094	-0.00513259	-0.00513101	-0.0051527	-2.81494	-2.82282	-2.82858	-2.87544	-2.88393	-2.89013	-2.96105	-3.00859	-2.97901	-0.0113615	-0.0112627	-0.014132	-0.0142679	-0.0051343	-0.0051104	-0.00513427	-0.00511056	-2.85708	-2.87148	-2.88199	-2.91304	-2.92744	-2.93795	-3.00401	-3.04531
1.07.04_135triazine--isopentane_200	7.168	-0.051311	-0.0517968	-0.0497603	-0.0502648	0.00123648	0.00123543	0.00140105	0.00139674	-0.00102875	-0.00104198	-0.00136114	-0.00137702	-3.5628e-05	-3.4289e-05	-3.54705e-05	-4.08003e-05	-0.629945	-0.630323	-0.630598	-0.641487	-0.641984	-0.642347	-0.682236	-0.692633	-0.69036	-0.00096986	-0.000974743	-0.00120555	-0.00121975	-3.80698e-05	-3.77547e-05	-3.81223e-05	-3.77809e-05	-0.639037	-0.640877	-0.64222	-0.649695	-0.65173	-0.653215	-0.694868	-0.701513
1.07.06_135triazine--propene_080	4.256	-35.5942	-35.5431	-36.2462	-36.1905	80.3479	80.2472	84.191	84.0774	-4.53869	-4.47382	-4.5402	-4.47035	-6.90185	-6.98098	-6.90185	-6.98098	-31.4167	-32.3044	-32.9521	-32.0537	-32.9734	-33.6446	0.297195	2.79102	4.20074	-3.85091	-3.86522	-3.79154	-3.79576	-8.63214	-8.64873	-8.63214	-8.64873	-31.4945	-32.2659	-32.8288	-32.1155	-32.906	-33.4829	1.21435	3.85851
1.07.06_135triazine--propene_085	4.392	-25.5303	-25.4969	-25.8985	-25.8606	53.7958	53.722	56.5075	56.4231	-3.17943	-3.14191	-3.1666	-3.12598	-4.93051	-4.97891	-4.93051	-4.97891	-25.1619	-25.8022	-26.2695	-25.7056	-26.3721	-26.8584	-6.16516	-4.40076	-3.77815	-2.95685	-2.97681	-2.87954	-2.88303	-5.69743	-5.70906	-5.69743	-5.70906	-25.2043	-25.7705	-26.1837	-25.7075	-26.2946	-26.7231	-5.68698	-3.68412
1.07.06_135triazine--propene_090	4.529	-18.5549	-18.5304	-18.7259	-18.6969	35.8145	35.7609	37.706	37.6434	-2.29398	-2.27182	-2.2762	-2.25189	-3.39844	-3.42757	-3.39844	-3.42757	-20.2086	-20.6717	-21.0097	-20.6682	-21.1524	-21.5057	-9.4786	-8.23877	-8.05002	-2.24538	-2.24412	-2.18881	-2.19094	-3.73515	-3.74249	-3.73515	-3.74249	-20.2314	-20.6546	-20.9635	-20.6529	-21.09	-21.409	-9.14494	-7.79889
1.07.06_135triazine--propene_095	4.665	-13.6951	-13.6758	-13.7346	-13.7112	23.7218	23.6832	25.0289	24.9833	-1.68661	-1.67332	-1.66824	-1.65349	-2.28866	-2.30582	-2.28866	-2.30582	-16.2729	-16.6085	-16.8534	-16.6586	-17.011	-17.2682	-10.8251	-9.95533	-9.99139	-1.71495	-1.69997	-1.66345	-1.66471	-2.43529	-2.43948	-2.43529	-2.43948	-16.2924	-16.6096	-16.841	-16.6458	-16.9717	-17.2095	-10.6477	-9.72221
1.07.06_135triazine--propene_100	4.802	-10.2831	-10.2681	-10.2392	-10.2207	15.6402	15.6122	16.5373	16.5044	-1.25434	-1.24633	-1.23776	-1.22882	-1.51743	-1.52747	-1.51743	-1.52747	-13.1378	-13.3813	-13.5591	-13.4594	-13.7162	-13.9037	-10.9888	-10.3763	-10.5102	-1.30221	-1.29232	-1.26415	-1.26497	-1.58084	-1.58313	-1.58084	-1.58313	-13.1643	-13.3916	-13.5575	-13.4572	-13.7006	-13.8782	-10.9528	-10.2917
1.07.06_135triazine--propene_105	4.939	-7.86254	-7.85233	-7.77171	-7.75857	10.268	10.249	10.8825	10.8599	-0.93955	-0.934758	-0.926359	-0.920968	-0.995493	-1.00145	-0.995492	-1.00145	-10.6367	-10.8142	-10.9437	-10.9039	-11.0917	-11.2288	-10.4832	-10.0498	-10.2173	-0.992837	-0.983092	-0.961633	-0.96216	-1.02273	-1.02407	-1.02273	-1.02407	-10.6701	-10.8467	-10.9755	-10.9132	-11.0954	-11.2284	-10.5328	-10.0654
1.07.06_135triazine--propene_110	5.075	-6.12468	-6.11855	-6.01006	-6.00209	6.71537	6.70347	7.1363	7.12173	-0.707396	-0.704567	-0.6975	-0.694384	-0.648472	-0.65215	-0.648472	-0.65215	-8.63938	-8.76933	-8.86415	-8.86063	-8.99875	-9.09953	-9.63595	-9.32643	-9.49768	-0.751825	-0.753551	-0.732456	-0.733034	-0.66011	-0.661003	-0.66011	-0.661003	-8.6777	-8.81007	-8.90667	-8.87934	-9.01656	-9.11669	-9.77194	-9.40589
1.07.06_135triazine--propene_125	5.485	-3.2185	-3.21456	-3.09799	-3.09347	1.84192	1.83926	1.97439	1.97057	-0.309986	-0.309329	-0.305925	-0.305221	-0.175936	-0.176893	-0.175936	-0.176892	-4.73249	-4.78436	-4.82221	-4.85664	-4.91224	-4.9528	-6.68373	-6.55781	-6.67348	-0.337932	-0.330644	-0.325505	-0.327845	-0.176819	-0.17713	-0.176819	-0.177131	-4.77496	-4.82739	-4.86565	-4.88606	-4.94765	-4.9926	-6.83335	-6.70433
1.07.06_135triazine--propene_150	6.169	-1.42366	-1.41492	-1.34801	-1.33931	0.20297	0.20261	0.22095	0.220399	-0.0864256	-0.0861698	-0.0852474	-0.0849908	-0.0205117	-0.0205612	-0.0205118	-0.0205612	-1.89772	-1.90873	-1.91677	-1.94598	-1.95786	-1.96652	-3.23581	-3.19099	-3.25097	-0.0930086	-0.0930002	-0.0923329	-0.092227	-0.020522	-0.0204969	-0.020522	-0.0204971	-1.92351	-1.93812	-1.94879	-1.96948	-1.98475	-1.9959	-3.3517	-3.30157
1.07.06_135triazine--propene_200	7.535	-0.416442	-0.413102	-0.392443	-0.389216	0.00220915	0.00217985	0.00248126	0.00244912	-0.0100989	-0.0100868	-0.00989191	-0.00988259	-0.000464661	-0.000467313	-0.000464556	-0.000467313	-0.428766	-0.429762	-0.430489	-0.438127	-0.439255	-0.440078	-0.851965	-0.837194	-0.861904	-0.0112863	-0.0112984	-0.0107359	-0.0107498	-0.000465291	-0.000464162	-0.000465239	-0.000464136	-0.435463	-0.437377	-0.438774	-0.444169	-0.446299	-0.447853	-0.899052	-0.874511
1.07.13_ammonia--naphthalene_080	2.771	-31.1336	-31.0455	-31.4747	-31.3742	77.9926	77.8484	81.2761	81.1093	-2.90547	-2.84905	-2.97778	-2.91517	-4.29322	-4.37473	-4.29322	-4.37473	-36.3845	-37.4902	-38.2971	-37.1022	-38.242	-39.0738	1.28206	3.3714	4.15053	-2.22259	-2.23884	-2.2096	-2.22522	-5.8778	-5.89741	-5.8778	-5.89741	-37.1037	-38.0555	-38.75	-37.7923	-38.7627	-39.4709	1.62291	3.87378
1.07.13_ammonia--naphthalene_085	2.917	-21.5428	-21.4929	-21.6637	-21.6047	50.714	50.6175	52.9727	52.8584	-1.90283	-1.87314	-1.9305	-1.89674	-3.20043	-3.2499	-3.20043	-3.2499	-29.1922	-29.9903	-30.5727	-29.8222	-30.6489	-31.2521	-6.57116	-5.14511	-4.95386	-1.66513	-1.67661	-1.64816	-1.65882	-3.84701	-3.86104	-3.84701	-3.86104	-29.6752	-30.3838	-30.9009	-30.2686	-30.9943	-31.5238	-6.39176	-4.84968
1.07.13_ammonia--naphthalene_090	3.063	-15.2055	-15.1746	-15.1782	-15.1419	32.7674	32.6977	34.3063	34.2252	-1.32931	-1.31361	-1.33266	-1.31473	-2.23419	-2.26352	-2.23419	-2.26352	-23.4502	-24.0273	-24.4483	-23.993	-24.5938	-25.0322	-10.5024	-9.52718	-9.69433	-1.27114	-1.2792	-1.24777	-1.25534	-2.49323	-2.50214	-2.49323	-2.50214	-23.7917	-24.3197	-24.7049	-24.2974	-24.8402	-25.2362	-10.4884	-9.41314
1.07.13_ammonia--naphthalene_095	3.209	-11.0062	-10.9807	-10.8849	-10.858	21.0592	21.0029	22.1032	22.0396	-0.975223	-0.96626	-0.96658	-0.957109	-1.50253	-1.51948	-1.50253	-1.51948	-18.8647	-19.279	-19.5814	-19.3255	-19.7595	-20.0762	-12.0449	-11.3712	-11.7319	-0.986454	-0.991478	-0.959301	-0.964751	-1.60454	-1.60964	-1.60454	-1.60964	-19.1185	-19.5088	-19.7937	-19.5452	-19.9485	-20.2428	-12.1685	-11.4008
1.07.13_ammonia--naphthalene_100	3.355	-8.19719	-8.1744	-8.0238	-8.0013	13.4664	13.4268	14.1746	14.1302	-0.738897	-0.733528	-0.726059	-0.72062	-0.988389	-0.998016	-0.988388	-0.998017	-15.2062	-15.5029	-15.7194	-15.5943	-15.9066	-16.1345	-12.1985	-11.7243	-12.1713	-0.774301	-0.777211	-0.747111	-0.750521	-1.0279	-1.03064	-1.0279	-1.03065	-15.4038	-15.6916	-15.9016	-15.7617	-16.06	-16.2777	-12.4188	-11.8531
1.07.13_ammonia--naphthalene_105	3.501	-6.29592	-6.2734	-6.0964	-6.07515	8.56585	8.53999	9.04446	9.01562	-0.573393	-0.570026	-0.559627	-0.556403	-0.641932	-0.647405	-0.641932	-0.647405	-12.2782	-12.4888	-12.6424	-12.6023	-12.8251	-12.9877	-11.5933	-11.251	-11.7236	-0.614693	-0.61629	-0.589298	-0.591374	-0.656949	-0.658455	-0.65695	-0.658452	-12.4389	-12.6496	-12.8034	-12.7373	-12.9565	-13.1164	-11.8778	-11.4475
1.07.13_ammonia--naphthalene_110	3.647	-4.98987	-4.96772	-4.78171	-4.76112	5.42765	5.41302	5.75054	5.73389	-0.452406	-0.450265	-0.439019	-0.437082	-0.414164	-0.417406	-0.414163	-0.417407	-9.94037	-10.0895	-10.1983	-10.2097	-10.3681	-10.4837	-10.6207	-10.3654	-10.8324	-0.492433	-0.493284	-0.469397	-0.470638	-0.419794	-0.420693	-0.419794	-0.420693	-10.0749	-10.229	-10.3415	-10.3228	-10.4833	-10.6005	-10.94	-10.6011
1.07.13_ammonia--naphthalene_125	4.085	-2.91785	-2.89702	-2.73046	-2.7109	1.35112	1.34748	1.44788	1.44281	-0.239488	-0.238632	-0.229359	-0.228693	-0.111584	-0.112325	-0.111584	-0.112325	-5.37664	-5.43005	-5.46903	-5.5291	-5.58652	-5.62842	-7.36953	-7.23752	-7.60651	-0.266721	-0.266573	-0.250802	-0.250885	-0.11183	-0.112069	-0.11183	-0.112069	-5.46185	-5.52335	-5.56822	-5.60243	-5.66673	-5.71366	-7.68981	-7.49083
1.07.13_ammonia--naphthalene_150	4.815	-1.63374	-1.62336	-1.50885	-1.49952	0.125802	0.125491	0.13748	0.136932	-0.0980662	-0.0979084	-0.0930246	-0.0929716	-0.0149105	-0.0149767	-0.0149106	-0.0149768	-2.09142	-2.10582	-2.11633	-2.15042	-2.16603	-2.17742	-3.72708	-3.64796	-3.88275	-0.110362	-0.110333	-0.102756	-0.102835	-0.0148969	-0.0149054	-0.0148969	-0.0149052	-2.1315	-2.1505	-2.16436	-2.18631	-2.20615	-2.22063	-3.94787	-3.82744
1.07.13_ammonia--naphthalene_200	6.275	-0.715026	-0.713649	-0.661326	-0.660387	0.00103778	0.00098044	0.0011726	0.00111426	-0.0225413	-0.02262	-0.0214821	-0.0215806	-0.000821046	-0.000830131	-0.00082081	-0.000830393	-0.439729	-0.44198	-0.443622	-0.451012	-0.453414	-0.455166	-1.17974	-1.13685	-1.23428	-0.0253357	-0.0254589	-0.0237096	-0.0238486	-0.000835487	-0.000838716	-0.000835487	-0.000838637	-0.448088	-0.451451	-0.453905	-0.458687	-0.462136	-0.464653	-1.2674	-1.20787
1.07.16_hydrazine--hexane_080	3.783	-22.1278	-22.0675	-22.4184	-22.3578	60.4058	60.3071	62.693	62.5776	-3.18088	-3.14451	-3.21239	-3.17313	-3.86546	-3.90875	-3.86546	-3.90875	-30.9814	-31.7235	-32.2651	-31.5219	-32.2823	-32.8372	-1.07875	0.300659	0.33472	-2.84081	-2.84514	-2.84531	-2.84889	-4.45787	-4.46965	-4.45787	-4.46965	-30.4499	-31.1046	-31.5824	-30.9965	-31.6635	-32.1502	0.00600719	1.43878
1.07.16_hydrazine--hexane_085	3.903	-15.8453	-15.8026	-16.0099	-15.9669	41.9774	41.9098	43.6159	43.5357	-2.32093	-2.29953	-2.33915	-2.31593	-2.72911	-2.75638	-2.72911	-2.75639	-25.5807	-26.1452	-26.5571	-26.0498	-26.6299	-27.0532	-5.50584	-4.55659	-4.55638	-2.16023	-2.1643	-2.16391	-2.16755	-3.01531	-3.02303	-3.01531	-3.02303	-25.1482	-25.6552	-26.0251	-25.6179	-26.1358	-26.5137	-4.68713	-3.71474
1.07.16_hydrazine--hexane_090	4.024	-11.4135	-11.3837	-11.4899	-11.4599	29.1349	29.0867	30.3055	30.2478	-1.74301	-1.73062	-1.75345	-1.74005	-1.8994	-1.91677	-1.8994	-1.91677	-21.1694	-21.5999	-21.9141	-21.5733	-22.0172	-22.3411	-7.85854	-7.20997	-7.19648	-1.67134	-1.67499	-1.67322	-1.67685	-2.03832	-2.04345	-2.03832	-2.04345	-20.8263	-21.2195	-21.5064	-21.228	-21.6308	-21.9248	-7.24524	-6.58795
1.07.16_hydrazine--hexane_095	4.145	-8.2829	-8.26247	-8.30117	-8.28031	20.2065	20.1708	21.0427	21.0003	-1.34063	-1.33344	-1.34712	-1.33938	-1.31102	-1.32207	-1.31102	-1.32207	-17.5579	-17.8869	-18.1269	-17.9041	-18.2442	-18.4924	-8.87414	-8.43388	-8.38892	-1.31337	-1.31641	-1.31422	-1.3174	-1.37882	-1.38213	-1.37882	-1.38213	-17.2924	-17.5978	-17.8207	-17.6352	-17.9488	-18.1777	-8.4201	-7.97754
1.07.16_hydrazine--hexane_100	4.266	-6.06483	-6.05139	-6.04695	-6.03298	14.0073	13.9803	14.6059	14.5747	-1.05199	-1.04775	-1.05674	-1.05227	-0.900974	-0.907952	-0.900975	-0.907942	-14.5928	-14.8444	-15.0279	-14.8889	-15.1495	-15.3397	-9.05472	-8.75818	-8.68598	-1.04693	-1.04928	-1.04755	-1.05014	-0.934227	-0.936274	-0.934227	-0.936274	-14.3944	-14.6319	-14.8053	-14.6868	-14.9312	-15.1095	-8.72613	-8.42992
1.07.16_hydrazine--hexane_105	4.386	-4.48837	-4.48066	-4.44937	-4.44096	9.71052	9.6902	10.1405	10.1174	-0.839623	-0.837072	-0.843821	-0.84121	-0.618051	-0.622452	-0.618051	-0.622446	-12.1617	-12.3545	-12.4952	-12.4142	-12.6143	-12.7602	-8.74521	-8.54747	-8.45168	-0.845131	-0.846844	-0.846045	-0.848013	-0.634446	-0.635656	-0.634446	-0.635656	-12.0141	-12.1994	-12.3346	-12.2632	-12.4539	-12.5931	-8.50858	-8.31175
1.07.16_hydrazine--hexane_110	4.507	-3.3605	-3.35747	-3.31017	-3.30631	6.73037	6.71516	7.03974	7.02267	-0.679918	-0.678367	-0.68402	-0.68247	-0.423922	-0.426696	-0.423922	-0.426694	-10.1618	-10.3097	-10.4177	-10.3765	-10.5302	-10.6423	-8.16509	-8.0351	-7.92031	-0.690074	-0.691271	-0.691427	-0.692858	-0.432029	-0.432733	-0.432029	-0.432733	-10.0534	-10.1981	-10.3037	-10.265	-10.4139	-10.5226	-7.9964	-7.86698
1.07.16_hydrazine--hexane_125	4.869	-1.52948	-1.53282	-1.47565	-1.47814	2.23892	2.23317	2.35475	2.34847	-0.386342	-0.386085	-0.389928	-0.389701	-0.137949	-0.138789	-0.137949	-0.138793	-6.02148	-6.08889	-6.13808	-6.153	-6.22302	-6.27411	-5.9626	-5.93228	-5.81576	-0.39783	-0.398312	-0.399646	-0.40025	-0.138942	-0.139147	-0.138941	-0.139147	-5.98821	-6.05803	-6.10898	-6.11788	-6.18965	-6.24203	-5.91566	-5.88467
1.07.16_hydrazine--hexane_150	5.473	-0.546908	-0.545355	-0.511394	-0.509502	0.355264	0.354206	0.377346	0.376151	-0.176016	-0.176072	-0.178031	-0.178119	-0.0224696	-0.022669	-0.0224696	-0.0226688	-2.68055	-2.69979	-2.71384	-2.73909	-2.759	-2.77354	-3.10373	-3.10767	-3.04595	-0.18262	-0.182711	-0.183701	-0.183864	-0.0225015	-0.022559	-0.0225015	-0.022559	-2.68258	-2.70492	-2.72122	-2.74047	-2.76328	-2.77993	-3.11627	-3.119
1.07.16_hydrazine--hexane_200	6.681	-0.147066	-0.144941	-0.134768	-0.132613	0.00859754	0.00857115	0.00931333	0.0092802	-0.05052	-0.0505067	-0.0510543	-0.0510619	-0.000891252	-0.000917166	-0.000891305	-0.000918347	-0.679697	-0.682456	-0.68447	-0.693185	-0.69602	-0.69809	-0.872265	-0.873402	-0.866088	-0.052455	-0.0524332	-0.0527038	-0.0527134	-0.000890333	-0.000890911	-0.000890386	-0.000890885	-0.683389	-0.687354	-0.690247	-0.696792	-0.700806	-0.703735	-0.881396	-0.882241
1.07.21_ammonia--cyclohexane_080	4.254	-15.0969	-15.0758	-15.2681	-15.249	41.5312	41.4895	42.9622	42.9112	-2.37244	-2.3535	-2.37861	-2.35828	-2.57192	-2.59853	-2.57192	-2.59853	-20.4221	-20.9678	-21.366	-20.7711	-21.3322	-21.7417	0.0956158	0.963786	1.14223	-2.27089	-2.27495	-2.25624	-2.26009	-2.82722	-2.83553	-2.82722	-2.83553	-19.9997	-20.4828	-20.8354	-20.3427	-20.8377	-21.1989	0.746875	1.67281
1.07.21_ammonia--cyclohexane_085	4.38	-10.5212	-10.5071	-10.6051	-10.5925	27.8901	27.8596	28.8795	28.8421	-1.69632	-1.68575	-1.69613	-1.68492	-1.73408	-1.7506	-1.73408	-1.7506	-16.4538	-16.8573	-17.1517	-16.7497	-17.1664	-17.4705	-3.23554	-2.65634	-2.50203	-1.67325	-1.67652	-1.65959	-1.66298	-1.845	-1.85049	-1.845	-1.85049	-16.129	-16.4921	-16.7571	-16.4178	-16.7914	-17.064	-2.7727	-2.15573
1.07.21_ammonia--cyclohexane_090	4.506	-7.37455	-7.3637	-7.40309	-7.39343	18.6436	18.6215	19.3271	19.2998	-1.23592	-1.23013	-1.23419	-1.22814	-1.14838	-1.15838	-1.14838	-1.15838	-13.2815	-13.5798	-13.7974	-13.5305	-13.8398	-14.0654	-4.92817	-4.54561	-4.3932	-1.24455	-1.24715	-1.2334	-1.23624	-1.19613	-1.19943	-1.19613	-1.19943	-13.0391	-13.312	-13.5112	-13.2813	-13.563	-13.7686	-4.608	-4.19877
1.07.21_ammonia--cyclohexane_095	4.632	-5.211	-5.2017	-5.20609	-5.19776	12.4119	12.3963	12.8845	12.8651	-0.914134	-0.911026	-0.912634	-0.90944	-0.750963	-0.756846	-0.750963	-0.756845	-10.7444	-10.965	-11.126	-10.9529	-11.1824	-11.3499	-5.59921	-5.34885	-5.19653	-0.933779	-0.935822	-0.925318	-0.927608	-0.771343	-0.77314	-0.771343	-0.77314	-10.5682	-10.7734	-10.9232	-10.7705	-10.9831	-11.1383	-5.38518	-5.11473
1.07.21_ammonia--cyclohexane_100	4.758	-3.7198	-3.71152	-3.69499	-3.68746	8.23199	8.2208	8.55796	8.54427	-0.684716	-0.683107	-0.683719	-0.682134	-0.486635	-0.490026	-0.486636	-0.490026	-8.7131	-8.87646	-8.99567	-8.88685	-9.05736	-9.18178	-5.65953	-5.49713	-5.34715	-0.706555	-0.708138	-0.70023	-0.702057	-0.495268	-0.496149	-0.495268	-0.49615	-8.5881	-8.74277	-8.85563	-8.75671	-8.91739	-9.03463	-5.52291	-5.34453
1.07.21_ammonia--cyclohexane_105	4.884	-2.68768	-2.68073	-2.65315	-2.64664	5.4407	5.4331	5.66514	5.65573	-0.518735	-0.518008	-0.518291	-0.517617	-0.313257	-0.315217	-0.313257	-0.315217	-7.0847	-7.20632	-7.29507	-7.22904	-7.35619	-7.44898	-5.37594	-5.27272	-5.12958	-0.539217	-0.540466	-0.534588	-0.536031	-0.316888	-0.317282	-0.316888	-0.317282	-6.99831	-7.1155	-7.20101	-7.13844	-7.26032	-7.34926	-5.2944	-5.17785
1.07.21_ammonia--cyclohexane_110	5.01	-1.96957	-1.96455	-1.93145	-1.92668	3.58494	3.58007	3.73921	3.73303	-0.397167	-0.396962	-0.397176	-0.397035	-0.200666	-0.201813	-0.200666	-0.201813	-5.77857	-5.86989	-5.93652	-5.89822	-5.99383	-6.0636	-4.91979	-4.8561	-4.71955	-0.415094	-0.416115	-0.411774	-0.412955	-0.202182	-0.20235	-0.202182	-0.20235	-5.72088	-5.81048	-5.87587	-5.83716	-5.93045	-5.99853	-4.87637	-4.80127
1.07.21_ammonia--cyclohexane_125	5.388	-0.855834	-0.856994	-0.822435	-0.823756	1.01086	1.00975	1.05989	1.05834	-0.189161	-0.189447	-0.189527	-0.1899	-0.0518236	-0.0521318	-0.0518238	-0.0521319	-3.20761	-3.24901	-3.27922	-3.27537	-3.31873	-3.35038	-3.36804	-3.35783	-3.25097	-0.199634	-0.200199	-0.198221	-0.198912	-0.0519304	-0.0519676	-0.0519304	-0.0519675	-3.19526	-3.23802	-3.26923	-3.26137	-3.3059	-3.33839	-3.37578	-3.35788
1.07.21_ammonia--cyclohexane_150	6.018	-0.296121	-0.295984	-0.278484	-0.278496	0.118133	0.117958	0.124986	0.124756	-0.0658495	-0.0660204	-0.0660727	-0.0662929	-0.00534667	-0.0054022	-0.00534686	-0.00540197	-1.31431	-1.32643	-1.33527	-1.3414	-1.35404	-1.36326	-1.58472	-1.58869	-1.53971	-0.0699266	-0.0701328	-0.0694572	-0.0697282	-0.00534835	-0.00535395	-0.00534833	-0.00535395	-1.31814	-1.33182	-1.3418	-1.34475	-1.35891	-1.36924	-1.60561	-1.60535
1.07.21_ammonia--cyclohexane_200	7.278	-0.0709269	-0.070795	-0.0669811	-0.0668988	0.00149877	0.00148987	0.00161392	0.00160452	-0.0130944	-0.0131322	-0.0131318	-0.0131856	-6.89456e-05	-7.14399e-05	-6.90244e-05	-7.14399e-05	-0.306553	-0.308203	-0.309407	-0.312095	-0.313818	-0.315075	-0.391916	-0.393626	-0.384928	-0.0139352	-0.0139796	-0.0138256	-0.0138891	-6.86043e-05	-6.67402e-05	-6.86043e-05	-6.67927e-05	-0.308463	-0.310666	-0.312274	-0.313944	-0.316214	-0.317871	-0.400347	-0.400609
1.07.27_124triazole--cyclohexane_080	4.312	-31.3426	-31.3263	-32.6271	-32.6038	84.053	83.9166	88.1201	87.9654	-2.61044	-2.55499	-2.71595	-2.65419	-4.70616	-4.76919	-4.70616	-4.76922	-41.1809	-42.2887	-43.097	-41.9189	-43.0655	-43.9022	2.16914	4.03604	4.94967	-2.0532	-2.06694	-2.08593	-2.09855	-5.6853	-5.69169	-5.6853	-5.69169	-41.6044	-42.5579	-43.2537	-42.3063	-43.2822	-43.9944	3.56539	5.46684
1.07.27_124triazole--cyclohexane_085	4.452	-20.4029	-20.3929	-21.2633	-21.2487	54.2494	54.1536	57.0324	56.9243	-1.71319	-1.68159	-1.76576	-1.73087	-3.21899	-3.25401	-3.21899	-3.25399	-32.8261	-33.6072	-34.1772	-33.4571	-34.2696	-34.8625	-5.35204	-4.17173	-3.75305	-1.50908	-1.51713	-1.52489	-1.53264	-3.60248	-3.60508	-3.60248	-3.60508	-33.0796	-33.7726	-34.2783	-33.6687	-34.3809	-34.9007	-4.36844	-3.18476
1.07.27_124triazole--cyclohexane_090	4.592	-13.3057	-13.2928	-13.8754	-13.8593	34.8368	34.7696	36.7346	36.6591	-1.19487	-1.17638	-1.22246	-1.20209	-2.11717	-2.13662	-2.11717	-2.13661	-26.2285	-26.78	-27.1824	-26.7622	-27.3387	-27.7593	-9.01863	-8.29822	-8.11278	-1.13407	-1.1385	-1.14103	-1.14533	-2.26496	-2.2657	-2.26496	-2.2657	-26.3976	-26.9022	-27.2705	-26.89	-27.4107	-27.7907	-8.36083	-7.64174
1.07.27_124triazole--cyclohexane_095	4.733	-8.71025	-8.69482	-9.08349	-9.06582	22.2732	22.2276	23.564	23.5127	-0.871093	-0.860228	-0.886787	-0.874765	-1.35861	-1.36963	-1.35861	-1.36963	-21.0147	-21.4045	-21.6889	-21.4622	-21.8717	-22.1704	-10.386	-9.9679	-9.87424	-0.866461	-0.868969	-0.869201	-0.871578	-1.41466	-1.41486	-1.41466	-1.41486	-21.1409	-21.5089	-21.7775	-21.551	-21.932	-22.2101	-9.96884	-9.54814
1.07.27_124triazole--cyclohexane_100	4.873	-5.73435	-5.71936	-5.9757	-5.95906	14.1815	14.1519	15.0562	15.0229	-0.65521	-0.648828	-0.664787	-0.657702	-0.857908	-0.864457	-0.857908	-0.864459	-16.8843	-17.1596	-17.3605	-17.2571	-17.5475	-17.7595	-10.4413	-10.2178	-10.1546	-0.670874	-0.672386	-0.671478	-0.672878	-0.878807	-0.879028	-0.878807	-0.879028	-16.9898	-17.2583	-17.4543	-17.3299	-17.6087	-17.8121	-10.1966	-9.96531
1.07.27_124triazole--cyclohexane_105	5.013	-3.80329	-3.79101	-3.95722	-3.94364	8.99669	8.97855	9.58695	9.56652	-0.504362	-0.500605	-0.510392	-0.506238	-0.535967	-0.540006	-0.535967	-0.540001	-13.6102	-13.8047	-13.9466	-13.9194	-14.1253	-14.2756	-9.79966	-9.69897	-9.64412	-0.525684	-0.526658	-0.525063	-0.525971	-0.543638	-0.543914	-0.543638	-0.543914	-13.704	-13.9003	-14.0435	-13.9855	-14.1896	-14.3385	-9.67385	-9.56123
1.07.27_124triazole--cyclohexane_110	5.153	-2.54805	-2.5391	-2.64471	-2.63478	5.68997	5.67948	6.08646	6.07423	-0.395445	-0.393161	-0.399187	-0.396703	-0.332505	-0.334946	-0.332505	-0.334937	-11.0116	-11.1489	-11.249	-11.2667	-11.4127	-11.5192	-8.83677	-8.81137	-8.75293	-0.41673	-0.417344	-0.415293	-0.415886	-0.335259	-0.335485	-0.335259	-0.335485	-11.0983	-11.2419	-11.3466	-11.3303	-11.4799	-11.5891	-8.7911	-8.75131
1.07.27_124triazole--cyclohexane_125	5.574	-0.837271	-0.834551	-0.856388	-0.853357	1.41603	1.41357	1.5329	1.52975	-0.206452	-0.205566	-0.207014	-0.206164	-0.0776544	-0.0781417	-0.0776542	-0.078123	-5.98156	-6.02898	-6.06358	-6.12375	-6.17481	-6.21206	-5.76827	-5.81996	-5.76137	-0.220798	-0.220636	-0.218532	-0.218436	-0.0777568	-0.0777216	-0.0777567	-0.0777215	-6.04993	-6.10636	-6.14754	-6.17947	-6.23841	-6.28141	-5.82498	-5.86234
1.07.27_124triazole--cyclohexane_150	6.276	-0.199785	-0.197598	-0.196459	-0.194251	0.133559	0.133261	0.147599	0.147176	-0.0837222	-0.0834515	-0.0833883	-0.0831448	-0.00664417	-0.00671036	-0.00664399	-0.00671787	-2.38538	-2.39373	-2.39982	-2.43994	-2.44911	-2.4558	-2.55432	-2.59274	-2.56898	-0.0899103	-0.0897615	-0.0883861	-0.0882667	-0.00664519	-0.00664887	-0.00664514	-0.00664887	-2.42197	-2.43566	-2.44565	-2.472	-2.48617	-2.49651	-2.61206	-2.6421
1.07.27_124triazole--cyclohexane_200	7.678	-0.0344198	-0.0345119	-0.0324429	-0.0325347	0.0010972	0.00108953	0.00126441	0.00125415	-0.0200765	-0.020056	-0.0199582	-0.0199459	-4.51586e-05	-4.01701e-05	-4.49486e-05	-4.68389e-05	-0.538723	-0.539509	-0.540084	-0.549095	-0.550048	-0.550744	-0.593602	-0.602017	-0.602496	-0.0214828	-0.0214862	-0.021095	-0.0211067	-4.32682e-05	-4.04327e-05	-4.32945e-05	-4.04327e-05	-0.547077	-0.549272	-0.550873	-0.556656	-0.558959	-0.560639	-0.61012	-0.61611
1.07.32_diazene--neohexane_080	3.817	-23.522	-23.5158	-23.5959	-23.589	61.6221	61.552	64.0955	64.0086	-4.09542	-4.0651	-4.13802	-4.10502	-4.22287	-4.26668	-4.22287	-4.26668	-31.7707	-32.6246	-33.2477	-32.3332	-33.2136	-33.8561	-3.54329	-1.8082	-2.40162	-3.86609	-3.87621	-3.86183	-3.87178	-4.70416	-4.71629	-4.70416	-4.71629	-31.4712	-32.219	-32.7647	-32.0208	-32.7878	-33.3475	-2.48002	-0.670407
1.07.32_diazene--neohexane_085	3.931	-17.4755	-17.4723	-17.4404	-17.4373	44.7335	44.679	46.5668	46.4994	-3.11361	-3.09436	-3.1408	-3.11977	-3.06982	-3.09869	-3.06982	-3.09869	-26.7151	-27.3831	-27.8705	-27.2072	-27.898	-28.402	-6.85683	-5.55848	-6.0919	-3.02259	-3.03049	-3.01838	-3.02618	-3.32352	-3.33148	-3.32352	-3.33148	-26.4456	-27.0395	-27.4728	-26.9235	-27.5344	-27.9801	-6.05928	-4.7109
1.07.32_diazene--neohexane_090	4.045	-12.9903	-12.9853	-12.8855	-12.8813	32.338	32.2964	33.695	33.6438	-2.39227	-2.38021	-2.40999	-2.39668	-2.20614	-2.22505	-2.20614	-2.22505	-22.4677	-22.99	-23.371	-22.8958	-23.4375	-23.8328	-8.66518	-7.69196	-8.15043	-2.37157	-2.37775	-2.36736	-2.37344	-2.33896	-2.34406	-2.33896	-2.34406	-22.2373	-22.7088	-23.0529	-22.6517	-23.138	-23.4929	-8.07576	-7.06651
1.07.32_diazene--neohexane_095	4.159	-9.67598	-9.66779	-9.52971	-9.52254	23.2885	23.2579	24.2911	24.2531	-1.85338	-1.846	-1.86482	-1.85658	-1.57139	-1.58374	-1.57139	-1.58374	-18.9025	-19.3109	-19.609	-19.2726	-19.6975	-20.0075	-9.44869	-8.71724	-9.09183	-1.86649	-1.87137	-1.862	-1.86684	-1.64046	-1.64372	-1.64046	-1.64372	-18.7138	-19.0884	-19.3618	-19.0716	-19.459	-19.7416	-9.0225	-8.26329
1.07.32_diazene--neohexane_100	4.273	-7.22837	-7.2177	-7.06146	-7.05169	16.711	16.6892	17.4515	17.424	-1.44584	-1.44146	-1.4535	-1.44852	-1.11144	-1.11955	-1.11144	-1.11955	-15.9123	-16.2323	-16.4659	-16.2314	-16.565	-16.8085	-9.55534	-9.00428	-9.29266	-1.47335	-1.47724	-1.469	-1.47287	-1.14713	-1.14925	-1.14713	-1.14925	-15.7619	-16.06	-16.2775	-16.0701	-16.379	-16.6044	-9.25329	-8.6795
1.07.32_diazene--neohexane_105	4.387	-5.42409	-5.41253	-5.25018	-5.23919	11.9526	11.9373	12.4995	12.4795	-1.13412	-1.13165	-1.13968	-1.13679	-0.781753	-0.787124	-0.781753	-0.787124	-13.4067	-13.6581	-13.8415	-13.6808	-13.9435	-14.1353	-9.23553	-8.81887	-9.02489	-1.16612	-1.16923	-1.16237	-1.16545	-0.800065	-0.801489	-0.800065	-0.80149	-13.2901	-13.5279	-13.7014	-13.555	-13.8019	-13.9821	-9.02697	-8.59092
1.07.32_diazene--neohexane_110	4.501	-4.09047	-4.07965	-3.91842	-3.90809	8.52161	8.511	8.92489	8.91061	-0.893464	-0.892217	-0.89782	-0.896285	-0.547399	-0.550998	-0.547399	-0.550998	-11.3064	-11.5044	-11.649	-11.5412	-11.7488	-11.9003	-8.66084	-8.34506	-8.48934	-0.925183	-0.927708	-0.922186	-0.924707	-0.556731	-0.557728	-0.55673	-0.557728	-11.2198	-11.4101	-11.549	-11.447	-11.6452	-11.7898	-8.52265	-8.18993
1.07.32_diazene--neohexane_125	4.842	-1.82355	-1.82065	-1.68169	-1.6792	3.03336	3.03014	3.1928	3.1879	-0.447864	-0.448039	-0.450384	-0.450396	-0.184348	-0.185508	-0.184348	-0.185508	-6.84443	-6.94314	-7.01517	-6.99044	-7.0945	-7.17043	-6.43922	-6.29762	-6.3011	-0.469972	-0.471319	-0.46861	-0.469906	-0.185538	-0.185926	-0.185538	-0.185926	-6.81367	-6.91299	-6.98547	-6.95572	-7.05958	-7.13537	-6.40883	-6.25551
1.07.32_diazene--neohexane_150	5.412	-0.559384	-0.561646	-0.476208	-0.478606	0.513947	0.513399	0.545671	0.54477	-0.153709	-0.153926	-0.154705	-0.154864	-0.0289318	-0.0291413	-0.0289316	-0.0291413	-3.09546	-3.12693	-3.14989	-3.16142	-3.19484	-3.21924	-3.38121	-3.33708	-3.29281	-0.162974	-0.16335	-0.162486	-0.162831	-0.0289628	-0.0290641	-0.0289628	-0.0290642	-3.09737	-3.13171	-3.15677	-3.16205	-3.19813	-3.22446	-3.39529	-3.34495
1.07.32_diazene--neohexane_200	6.551	-0.0932784	-0.0926621	-0.0685669	-0.0680372	0.0128551	0.0128802	0.0138802	0.0138924	-0.025362	-0.0253619	-0.0254954	-0.0254866	-0.000684547	-0.000699171	-0.00068452	-0.000699144	-0.782335	-0.787704	-0.791621	-0.797418	-0.803207	-0.807431	-0.897464	-0.887761	-0.874456	-0.0269958	-0.027013	-0.026863	-0.0268738	-0.000686831	-0.00068691	-0.000686857	-0.00068691	-0.786485	-0.793177	-0.798061	-0.801399	-0.80848	-0.813648	-0.90721	-0.895849
1.07.38_hydrogenazide--propane_080	3.215	-12.7271	-12.7279	-13.1457	-13.1415	48.9621	48.9083	51.1545	51.0839	-5.53033	-5.49509	-5.58422	-5.54724	-4.2804	-4.33041	-4.2804	-4.33041	-27.109	-27.8301	-28.3563	-27.6554	-28.4027	-28.948	-2.00136	-0.883225	-1.7782	-5.23554	-5.2412	-5.28483	-5.2914	-4.67831	-4.69498	-4.67831	-4.69498	-27.1188	-27.7658	-28.2378	-27.6608	-28.326	-28.8114	-1.24943	-0.148065
1.07.38_hydrogenazide--propane_085	3.319	-9.1714	-9.17154	-9.41344	-9.4108	35.2506	35.2107	36.8815	36.8283	-4.30154	-4.27846	-4.33819	-4.31407	-3.02019	-3.054	-3.02019	-3.054	-22.8555	-23.4243	-23.8393	-23.3337	-23.9248	-24.3562	-5.13267	-4.3068	-5.07101	-4.13089	-4.13543	-4.1694	-4.1748	-3.22178	-3.23341	-3.22178	-3.23341	-22.8557	-23.3739	-23.7521	-23.3264	-23.8607	-24.2505	-4.5452	-3.74476
1.07.38_hydrogenazide--propane_090	3.423	-6.56691	-6.56607	-6.6835	-6.68166	25.3267	25.2961	26.5373	26.497	-3.39744	-3.3824	-3.42282	-3.40715	-2.11338	-2.13611	-2.11337	-2.13611	-19.2983	-19.7471	-20.0746	-19.7154	-20.1834	-20.5249	-6.86308	-6.25288	-6.8785	-3.29483	-3.29852	-3.32473	-3.32913	-2.21558	-2.22349	-2.21558	-2.22349	-19.2971	-19.7125	-20.0156	-19.7054	-20.1348	-20.4482	-6.40879	-5.82506
1.07.38_hydrogenazide--propane_095	3.528	-4.66967	-4.66988	-4.69902	-4.69925	18.1657	18.1436	19.0631	19.0338	-2.71975	-2.70998	-2.73818	-2.72811	-1.47069	-1.48599	-1.47069	-1.48599	-16.3176	-16.6727	-16.9319	-16.6799	-17.0513	-17.3223	-7.65408	-7.20184	-7.69856	-2.65543	-2.65844	-2.67921	-2.68286	-1.5226	-1.52795	-1.5226	-1.52795	-16.3199	-16.6537	-16.8974	-16.6731	-17.0191	-17.2716	-7.30623	-6.87819
1.07.38_hydrogenazide--propane_100	3.632	-3.29305	-3.29562	-3.26409	-3.26719	13.0078	12.9928	13.6731	13.6521	-2.20345	-2.1971	-2.21772	-2.21131	-1.01998	-1.03033	-1.01998	-1.03033	-13.817	-14.0989	-14.3046	-14.131	-14.4264	-14.6419	-7.83484	-7.49867	-7.88266	-2.16134	-2.16373	-2.18094	-2.18394	-1.04642	-1.05006	-1.04642	-1.05006	-13.8246	-14.0937	-14.2901	-14.1298	-14.4091	-14.613	-7.57064	-7.25524
1.07.38_hydrogenazide--propane_105	3.737	-2.2993	-2.30435	-2.23318	-2.23914	9.30428	9.29369	9.7979	9.78229	-1.80444	-1.80033	-1.81607	-1.81202	-0.706196	-0.713271	-0.706196	-0.713271	-11.72	-11.9442	-12.1078	-11.9919	-12.2274	-12.3993	-7.6321	-7.38143	-7.66509	-1.77539	-1.77724	-1.79194	-1.79436	-0.7197	-0.722231	-0.7197	-0.722231	-11.7328	-11.9501	-12.1087	-11.9964	-12.2224	-12.3874	-7.43271	-7.1991
1.07.38_hydrogenazide--propane_110	3.841	-1.57878	-1.58576	-1.49093	-1.49897	6.64835	6.64062	7.01436	7.00253	-1.49133	-1.48863	-1.50136	-1.49874	-0.488783	-0.493665	-0.488783	-0.493665	-9.95846	-10.137	-10.2673	-10.1935	-10.3815	-10.5187	-7.19475	-7.00757	-7.2174	-1.47036	-1.47176	-1.48479	-1.48664	-0.495704	-0.497488	-0.495704	-0.497488	-9.97652	-10.1522	-10.2805	-10.2041	-10.3872	-10.5208	-7.0469	-6.87338
1.07.38_hydrogenazide--propane_125	4.155	-0.416453	-0.424592	-0.312104	-0.320858	2.41625	2.41316	2.56415	2.55937	-0.88378	-0.882896	-0.890799	-0.88991	-0.163429	-0.165094	-0.163429	-0.165094	-6.18633	-6.27753	-6.34408	-6.33726	-6.43368	-6.50404	-5.4035	-5.32053	-5.39318	-0.873643	-0.874123	-0.883626	-0.884262	-0.164378	-0.165006	-0.164378	-0.165006	-6.21173	-6.3059	-6.37462	-6.35744	-6.45572	-6.52744	-5.35105	-5.27449
1.07.38_hydrogenazide--propane_150	4.677	0.117353	0.116263	0.192733	0.191718	0.442488	0.442127	0.474292	0.473565	-0.416788	-0.416636	-0.420715	-0.420557	-0.0280507	-0.028413	-0.0280507	-0.0284131	-2.93346	-2.96482	-2.9877	-3.00617	-3.03939	-3.06363	-2.87436	-2.84731	-2.85349	-0.412012	-0.412071	-0.417413	-0.417536	-0.0280859	-0.0282286	-0.0280859	-0.0282286	-2.95546	-2.99034	-3.0158	-3.02555	-3.06189	-3.08841	-2.87905	-2.85357
1.07.38_hydrogenazide--propane_200	5.721	0.169565	0.168801	0.196452	0.195802	0.0144237	0.0144204	0.0157501	0.0157414	-0.120486	-0.120311	-0.121668	-0.121482	-0.00114046	-0.00118063	-0.00114052	-0.00118063	-0.800808	-0.805902	-0.809619	-0.819531	-0.824965	-0.82893	-0.747889	-0.74005	-0.748936	-0.118996	-0.118846	-0.120607	-0.120467	-0.00114002	-0.00114191	-0.00114004	-0.00114193	-0.809424	-0.816017	-0.820828	-0.827514	-0.834375	-0.839381	-0.755027	-0.747238
1.07.45_nitrogen--benzene_080	2.659	-31.2392	-31.1523	-32.5714	-32.4792	90.0962	89.9357	94.6181	94.4472	-1.73157	-1.64248	-1.83475	-1.73611	-8.51074	-8.60544	-8.51074	-8.60544	-34.6198	-36.0734	-37.1342	-35.322	-36.8361	-37.941	11.4012	13.6854	17.7318	-0.573296	-0.573412	-0.559115	-0.557387	-10.717	-10.7214	-10.717	-10.7214	-35.5768	-36.8738	-37.8202	-36.2068	-37.5367	-38.5073	13.6486	15.8813
1.07.45_nitrogen--benzene_085	2.832	-18.4583	-18.4107	-19.2651	-19.2136	53.0111	52.9178	55.8555	55.7546	-0.840785	-0.795478	-0.860549	-0.810474	-5.55487	-5.60717	-5.55487	-5.60717	-25.9598	-26.9359	-27.6483	-26.545	-27.5699	-28.3177	0.456233	1.80558	4.16726	-0.429671	-0.42967	-0.404182	-0.403106	-6.31798	-6.32488	-6.31798	-6.32488	-26.6018	-27.5047	-28.1635	-27.1169	-28.049	-28.7292	1.96706	3.23761
1.07.45_nitrogen--benzene_090	3.005	-10.988	-10.9687	-11.4643	-11.442	30.9168	30.8655	32.6976	32.6376	-0.48131	-0.458069	-0.473618	-0.44774	-3.41536	-3.4452	-3.41536	-3.4452	-19.525	-20.1771	-20.6529	-20.0037	-20.6939	-21.1976	-4.65936	-3.89489	-2.57316	-0.342227	-0.342092	-0.314282	-0.313604	-3.67216	-3.67894	-3.67216	-3.67894	-19.98	-20.6046	-21.0605	-20.3964	-21.0454	-21.519	-3.7163	-3.01341
1.07.45_nitrogen--benzene_095	3.178	-6.63631	-6.63236	-6.90786	-6.90298	17.8955	17.8657	19.0061	18.971	-0.318144	-0.305474	-0.303115	-0.289255	-2.02749	-2.04363	-2.02749	-2.04363	-14.7326	-15.1623	-15.4758	-15.1181	-15.5769	-15.9117	-6.59153	-6.17662	-5.48941	-0.278116	-0.27739	-0.252339	-0.251356	-2.11174	-2.11597	-2.11174	-2.11597	-15.0709	-15.4976	-15.809	-15.404	-15.8503	-16.1759	-6.0468	-5.66757
1.07.45_nitrogen--benzene_100	3.352	-4.10151	-4.1026	-4.24861	-4.25003	10.2877	10.2684	10.9767	10.9536	-0.230773	-0.222894	-0.215352	-0.207017	-1.17795	-1.1858	-1.17795	-1.1858	-11.156	-11.4349	-11.6385	-11.4633	-11.7637	-11.983	-6.88137	-6.67222	-6.35131	-0.226345	-0.224794	-0.203984	-0.202428	-1.20494	-1.20657	-1.20494	-1.20657	-11.4173	-11.7054	-11.9156	-11.6818	-11.9847	-12.2056	-6.59938	-6.40447
1.07.45_nitrogen--benzene_105	3.525	-2.61922	-2.61908	-2.6927	-2.69302	5.87864	5.8638	6.30454	6.28509	-0.175519	-0.170069	-0.161949	-0.156363	-0.675071	-0.678551	-0.675071	-0.678551	-8.48395	-8.66249	-8.79278	-8.72712	-8.92171	-9.06371	-6.39668	-6.30655	-6.18814	-0.183255	-0.181179	-0.164524	-0.162581	-0.683501	-0.68374	-0.683501	-0.68374	-8.69025	-8.88292	-9.02352	-8.89947	-9.10342	-9.25226	-6.27998	-6.19023
1.07.45_nitrogen--benzene_110	3.698	-1.7436	-1.74097	-1.77478	-1.77243	3.3411	3.32991	3.60286	3.58721	-0.136327	-0.132412	-0.125093	-0.121189	-0.383383	-0.384981	-0.383383	-0.384982	-6.4843	-6.5981	-6.68113	-6.67563	-6.80152	-6.89338	-5.60958	-5.58477	-5.57309	-0.147453	-0.145352	-0.132108	-0.130199	-0.385957	-0.385865	-0.385957	-0.385865	-6.64935	-6.77828	-6.87237	-6.81409	-6.95184	-7.05237	-5.5907	-5.55896
1.07.45_nitrogen--benzene_125	4.218	-0.680728	-0.683511	-0.66921	-0.67225	0.596018	0.592358	0.653119	0.648679	-0.0662811	-0.0651495	-0.0605837	-0.0595259	-0.0685046	-0.0688466	-0.0685044	-0.0688468	-3.00048	-3.0353	-3.0607	-3.09251	-3.13296	-3.16248	-3.28585	-3.31443	-3.3723	-0.0747621	-0.0740406	-0.0669282	-0.0662894	-0.0685664	-0.068672	-0.0685664	-0.068672	-3.08676	-3.13247	-3.16582	-3.16671	-3.21677	-3.25329	-3.35063	-3.36868
1.07.45_nitrogen--benzene_150	5.084	-0.275204	-0.28579	-0.26313	-0.273782	0.0311006	0.0309643	0.0351079	0.0349069	-0.0211686	-0.0211742	-0.0193553	-0.0194035	-0.00404015	-0.00397204	-0.00404012	-0.00397209	-0.959044	-0.969221	-0.976648	-0.987189	-0.999338	-1.0082	-1.25662	-1.27046	-1.30122	-0.0242122	-0.0243647	-0.0217041	-0.0218833	-0.00404941	-0.00396114	-0.00404941	-0.00396112	-0.987538	-1.00213	-1.01278	-1.0124	-1.02857	-1.04037	-1.2896	-1.29891
1.07.45_nitrogen--benzene_200	6.816	-0.0845601	-0.0824626	-0.0809016	-0.0786312	7.98415e-05	7.03897e-05	9.45443e-05	8.35959e-05	-0.00292869	-0.00292688	-0.00268988	-0.00269179	-4.26381e-05	-3.18473e-05	-4.25068e-05	-3.15323e-05	-0.161777	-0.162382	-0.162825	-0.165961	-0.166781	-0.16738	-0.248175	-0.248651	-0.263592	-0.00335434	-0.00336363	-0.00302395	-0.00303403	-3.54443e-05	-3.47879e-05	-3.5418e-05	-3.47616e-05	-0.165912	-0.167163	-0.168077	-0.169664	-0.171084	-0.17212	-0.259035	-0.259001
1.07.49_diazomethane--hexane_080	3.102	-23.6617	-23.6311	-24.2103	-24.1822	73.5608	73.4714	76.7612	76.651	-2.93928	-2.89217	-2.98516	-2.93411	-4.82451	-4.87855	-4.82451	-4.87855	-42.9027	-44.0063	-44.8116	-43.6112	-44.7534	-45.587	-2.742	-0.930875	-2.15476	-2.53111	-2.53568	-2.55975	-2.56395	-5.35945	-5.37225	-5.35945	-5.37225	-42.879	-43.8697	-44.5926	-43.5708	-44.5895	-45.3329	-1.47308	0.341774
1.07.49_diazomethane--hexane_085	3.219	-16.3458	-16.3268	-16.6954	-16.6788	51.02	50.9525	53.3484	53.2644	-2.15535	-2.12573	-2.18279	-2.15065	-3.38064	-3.41431	-3.38064	-3.41431	-35.5388	-36.3738	-36.9831	-36.1588	-37.0266	-37.6599	-7.89748	-6.63931	-7.61906	-1.93741	-1.93993	-1.96201	-1.96437	-3.62582	-3.63387	-3.62582	-3.63387	-35.4981	-36.2618	-36.8191	-36.0979	-36.8862	-37.4614	-6.94923	-5.70469
1.07.49_diazomethane--hexane_090	3.337	-11.2742	-11.2617	-11.4838	-11.4735	35.2494	35.1992	36.9382	36.8754	-1.62122	-1.60237	-1.63906	-1.61855	-2.32786	-2.34875	-2.32786	-2.34875	-29.4892	-30.1206	-30.5814	-30.0276	-30.6862	-31.1668	-10.595	-9.73221	-10.4767	-1.49759	-1.49875	-1.51901	-1.52006	-2.43878	-2.44372	-2.43878	-2.44372	-29.4513	-30.0397	-30.4691	-29.9691	-30.5783	-31.0228	-9.89383	-9.04882
1.07.49_diazomethane--hexane_095	3.454	-7.76687	-7.75804	-7.88058	-7.87378	24.2707	24.2346	25.4923	25.447	-1.24444	-1.2323	-1.25725	-1.24397	-1.58282	-1.59579	-1.58282	-1.59579	-24.5137	-24.9908	-25.339	-24.9783	-25.4775	-25.8417	-11.6905	-11.1083	-11.6441	-1.16842	-1.16884	-1.18739	-1.18768	-1.63235	-1.63537	-1.63235	-1.63537	-24.4891	-24.9425	-25.2733	-24.9342	-25.4047	-25.748	-11.1813	-10.6155
1.07.49_diazomethane--hexane_100	3.572	-5.34017	-5.33409	-5.38924	-5.38489	16.649	16.6241	17.5296	17.498	-0.971406	-0.963503	-0.981251	-0.97257	-1.06636	-1.07445	-1.06636	-1.07445	-20.413	-20.7734	-21.0363	-20.8119	-21.1898	-21.4656	-11.7843	-11.3996	-11.7612	-0.920261	-0.920273	-0.936991	-0.936895	-1.08818	-1.09003	-1.08818	-1.09003	-20.4042	-20.7536	-21.0085	-20.7852	-21.1485	-21.4136	-11.4217	-11.0503
1.07.49_diazomethane--hexane_105	3.689	-3.66701	-3.6631	-3.67344	-3.67094	11.3856	11.3686	12.0185	11.9963	-0.768746	-0.76351	-0.776512	-0.770752	-0.713585	-0.718628	-0.713585	-0.718628	-17.0349	-17.3073	-17.5061	-17.3759	-17.6624	-17.8714	-11.2827	-11.0354	-11.2591	-0.731254	-0.731021	-0.745783	-0.745475	-0.723065	-0.724189	-0.723065	-0.724189	-17.0407	-17.3103	-17.507	-17.366	-17.6468	-17.8517	-11.0303	-10.7929
1.07.49_diazomethane--hexane_110	3.807	-2.51418	-2.51227	-2.49362	-2.49278	7.763	7.75165	8.21637	8.20071	-0.61581	-0.612243	-0.621977	-0.618059	-0.47518	-0.478338	-0.47518	-0.478338	-14.2493	-14.4556	-14.6061	-14.5399	-14.7572	-14.9158	-10.4573	-10.3043	-10.4182	-0.586348	-0.585944	-0.598789	-0.598335	-0.479238	-0.479901	-0.479238	-0.479901	-14.2671	-14.4755	-14.6276	-14.5439	-14.7613	-14.9199	-10.2862	-10.14
1.07.49_diazomethane--hexane_125	4.159	-0.794621	-0.797255	-0.746333	-0.749497	2.42389	2.42031	2.58633	2.58125	-0.336607	-0.335196	-0.3396	-0.338123	-0.137892	-0.138649	-0.137892	-0.138649	-8.4823	-8.57314	-8.63944	-8.6599	-8.75603	-8.82618	-7.49023	-7.4712	-7.43078	-0.318615	-0.318018	-0.326061	-0.325497	-0.138174	-0.138259	-0.138174	-0.138259	-8.51883	-8.61703	-8.68869	-8.68796	-8.79056	-8.86543	-7.45069	-7.43316
1.07.49_diazomethane--hexane_150	4.746	-0.088667	-0.0897909	-0.0494659	-0.0505848	0.33583	0.335216	0.363351	0.362454	-0.143784	-0.143362	-0.144521	-0.144107	-0.0171475	-0.0172555	-0.0171475	-0.0172553	-3.82125	-3.84687	-3.86556	-3.89989	-3.9271	-3.94695	-3.78075	-3.79645	-3.73213	-0.134154	-0.1338	-0.137239	-0.136919	-0.0171485	-0.0171454	-0.0171485	-0.0171454	-3.85361	-3.88494	-3.9078	-3.92857	-3.96121	-3.98504	-3.79584	-3.81107
1.07.49_diazomethane--hexane_200	5.921	0.0345148	0.0356829	0.049087	0.0502871	0.00587288	0.0058619	0.00653466	0.00651615	-0.037191	-0.0371105	-0.0371363	-0.0370634	-0.000242832	-0.000259609	-0.000242859	-0.000259714	-0.998956	-1.00265	-1.00534	-1.01695	-1.02098	-1.02393	-1.00117	-1.00445	-0.995792	-0.0340903	-0.0340035	-0.0347566	-0.0346837	-0.000248451	-0.000245064	-0.000248451	-0.00024509	-1.00979	-1.01555	-1.01975	-1.02691	-1.03296	-1.03738	-1.00982	-1.01318
1.07.55_diazomethane--butadinene_080	2.727	-36.6787	-36.5781	-38.0231	-37.9223	92.7095	92.5292	97.0434	96.8536	-3.18106	-3.07256	-3.30797	-3.19138	-6.02774	-6.13981	-6.02774	-6.13981	-42.5257	-44.0241	-45.1175	-43.3029	-44.861	-45.998	1.62116	3.60214	4.85344	-1.97413	-1.97043	-1.98794	-1.98383	-8.20655	-8.2206	-8.20655	-8.2206	-43.6809	-45.0036	-45.9688	-44.4098	-45.7679	-46.759	3.17445	5.13279
1.07.55_diazomethane--butadinene_085	2.878	-24.7451	-24.678	-25.6382	-25.5705	59.8734	59.7574	62.8378	62.7144	-2.11322	-2.05114	-2.16831	-2.10156	-4.39859	-4.46353	-4.39859	-4.46353	-33.7374	-34.8116	-35.5954	-34.4189	-35.5421	-36.3618	-7.03066	-5.78304	-5.03754	-1.58688	-1.58375	-1.59533	-1.59199	-5.33282	-5.34265	-5.33282	-5.34265	-34.5602	-35.5364	-36.2488	-35.1849	-36.192	-36.9269	-5.91595	-4.73086
1.07.55_diazomethane--butadinene_090	3.028	-16.9244	-16.8783	-17.5048	-17.4579	38.4253	38.3505	40.4448	40.3643	-1.51838	-1.48218	-1.53915	-1.50054	-3.04515	-3.08399	-3.04515	-3.08399	-26.7959	-27.5683	-28.132	-27.382	-28.1946	-28.7877	-11.226	-10.4658	-10.0207	-1.29078	-1.28809	-1.29267	-1.29024	-3.43953	-3.44708	-3.43953	-3.44708	-27.4054	-28.1277	-28.6547	-27.9346	-28.6833	-29.2297	-10.4838	-9.78279
1.07.55_diazomethane--butadinene_095	3.179	-11.789	-11.7546	-12.1557	-12.1208	24.5214	24.4726	25.8944	25.8408	-1.1496	-1.12783	-1.15455	-1.13165	-2.04208	-2.0656	-2.04208	-2.0656	-21.3125	-21.8681	-22.2735	-21.8098	-22.3975	-22.8263	-12.7488	-12.3036	-12.029	-1.05349	-1.05097	-1.05073	-1.04867	-2.2062	-2.21177	-2.2062	-2.21177	-21.7818	-22.316	-22.7059	-22.226	-22.7821	-23.188	-12.2996	-11.8961
1.07.55_diazomethane--butadinene_100	3.329	-8.40262	-8.37434	-8.6261	-8.5974	15.5698	15.5374	16.5001	16.4639	-0.898153	-0.884429	-0.896627	-0.8824	-1.34258	-1.35668	-1.34258	-1.35668	-16.9824	-17.3809	-17.6716	-17.3991	-17.8231	-18.1324	-12.7497	-12.505	-12.3261	-0.860135	-0.857604	-0.85527	-0.853183	-1.40999	-1.41374	-1.40999	-1.41374	-17.355	-17.7493	-18.037	-17.7246	-18.1366	-18.4373	-12.5171	-12.2954
1.07.55_diazomethane--butadinene_105	3.48	-6.15079	-6.12618	-6.27912	-6.25379	9.83569	9.81444	10.4633	10.4384	-0.713852	-0.704729	-0.709869	-0.700549	-0.872022	-0.880299	-0.872022	-0.880299	-13.5593	-13.8438	-14.0514	-13.9058	-14.21	-14.4321	-11.9482	-11.8283	-11.7026	-0.701546	-0.699005	-0.695928	-0.693787	-0.89937	-0.901651	-0.89937	-0.901651	-13.8627	-14.1524	-14.3639	-14.1683	-14.4722	-14.694	-11.867	-11.7554
1.07.55_diazomethane--butadinene_110	3.63	-4.63629	-4.615	-4.70274	-4.68032	6.18498	6.17123	6.60681	6.58963	-0.572516	-0.566141	-0.567968	-0.561541	-0.562422	-0.56717	-0.562422	-0.567169	-10.8542	-11.0566	-11.2042	-11.1411	-11.3588	-11.5176	-10.7813	-10.737	-10.6357	-0.571365	-0.568937	-0.565846	-0.563708	-0.573385	-0.574644	-0.573385	-0.574644	-11.1054	-11.318	-11.4731	-11.3575	-11.5812	-11.7444	-10.7997	-10.7531
1.07.55_diazomethane--butadinene_125	4.082	-2.36239	-2.35046	-2.34737	-2.33458	1.50243	1.49877	1.62594	1.62063	-0.3036	-0.300952	-0.300157	-0.297603	-0.149387	-0.150131	-0.149387	-0.150131	-5.68403	-5.7573	-5.81076	-5.84351	-5.92365	-5.98212	-7.11354	-7.14381	-7.07514	-0.308409	-0.306733	-0.3046	-0.303077	-0.150048	-0.150082	-0.150048	-0.150082	-5.83243	-5.91772	-5.97996	-5.97205	-6.0625	-6.1285	-7.2401	-7.25744
1.07.55_diazomethane--butadinene_150	4.834	-1.14897	-1.1376	-1.11852	-1.10684	0.133683	0.132852	0.147996	0.146917	-0.113591	-0.112775	-0.111977	-0.111226	-0.0177938	-0.0177628	-0.017794	-0.0177628	-2.11071	-2.12933	-2.14291	-2.17037	-2.19123	-2.20645	-3.2782	-3.29536	-3.26352	-0.115259	-0.114654	-0.113639	-0.1131	-0.0178007	-0.0176996	-0.0178007	-0.0176996	-2.17208	-2.19733	-2.21577	-2.22454	-2.25152	-2.27121	-3.37608	-3.38477
1.07.55_diazomethane--butadinene_200	6.34	-0.432674	-0.429166	-0.417402	-0.413927	0.000925252	0.000903697	0.00107144	0.00104713	-0.0210722	-0.0210285	-0.0207141	-0.0206825	-0.000578818	-0.000582126	-0.00057887	-0.000582257	-0.414712	-0.417175	-0.418972	-0.425254	-0.428089	-0.430158	-0.868845	-0.864302	-0.861904	-0.0209356	-0.0209298	-0.0206622	-0.0206658	-0.000577452	-0.000580367	-0.000577452	-0.000580367	-0.426045	-0.429978	-0.432849	-0.435412	-0.439641	-0.442726	-0.8952	-0.888937
1.07.56_135triazine--naphthalene_080	2.684	-107.063	-106.687	-112.996	-112.61	280.296	279.631	295.171	294.472	-9.33224	-8.93834	-10.306	-9.86981	-22.1024	-22.4939	-22.1024	-22.4938	-112.232	-115.895	-118.568	-114.022	-117.849	-120.642	22.9437	28.856	34.0201	-4.26778	-4.29992	-4.65516	-4.63193	-33.2545	-33.2437	-33.2545	-33.2437	-117.662	-120.672	-122.869	-119.474	-122.545	-124.787	24.719	30.8499
1.07.56_135triazine--naphthalene_085	2.85	-64.6169	-64.3531	-68.5414	-68.2722	171.845	171.383	181.729	181.249	-4.73116	-4.52665	-5.18441	-4.95875	-16.2916	-16.4845	-16.2916	-16.4845	-87.0266	-89.4217	-91.1695	-88.6461	-91.1665	-93.0057	-5.15089	-1.47256	1.07529	-2.95661	-2.96847	-3.1204	-3.1627	-20.3096	-20.2963	-20.3096	-20.2963	-90.5977	-92.6577	-94.1609	-92.133	-94.2596	-95.8114	-2.89821	0.577207
1.07.56_135triazine--naphthalene_090	3.017	-38.9529	-38.7757	-41.5354	-41.3527	104.549	104.244	111.082	110.761	-2.69502	-2.58835	-2.91339	-2.79593	-10.8552	-10.9556	-10.8552	-10.9556	-67.7307	-69.3067	-70.4568	-69.1472	-70.8182	-72.0375	-18.5327	-16.3804	-15.485	-2.10563	-2.11872	-2.22397	-2.23092	-12.2495	-12.2425	-12.2495	-12.2425	-70.1527	-71.5772	-72.6167	-71.4612	-72.9328	-74.0066	-16.7026	-14.7788
1.07.56_135triazine--naphthalene_095	3.183	-23.5108	-23.3938	-25.2023	-25.0813	63.1728	62.9865	67.478	67.2777	-1.70178	-1.64577	-1.8108	-1.74933	-6.84739	-6.90363	-6.84739	-6.90363	-52.889	-53.9298	-54.6893	-54.0989	-55.2102	-56.0212	-23.646	-22.4777	-22.4932	-1.53356	-1.54374	-1.60078	-1.59904	-7.31249	-7.31169	-7.31249	-7.31169	-54.5945	-55.5815	-56.3016	-55.6887	-56.7125	-57.4595	-22.4138	-21.4428
1.07.56_135triazine--naphthalene_100	3.349	-14.2535	-14.1747	-15.3591	-15.2777	37.9328	37.8233	40.7539	40.6346	-1.1573	-1.1276	-1.21229	-1.17981	-4.18253	-4.21517	-4.18254	-4.21517	-41.4344	-42.1217	-42.6232	-42.4509	-43.1895	-43.7285	-24.3173	-23.7666	-24.2086	-1.13126	-1.13268	-1.15886	-1.17209	-4.33091	-4.33267	-4.33091	-4.33267	-42.6784	-43.3633	-43.8631	-43.5845	-44.3017	-44.8251	-23.6723	-23.1622
1.07.56_135triazine--naphthalene_105	3.515	-8.72048	-8.66531	-9.44419	-9.38719	22.651	22.5828	24.487	24.4109	-0.825301	-0.809224	-0.851773	-0.83446	-2.50574	-2.52391	-2.50574	-2.52391	-32.5749	-33.0265	-33.356	-33.4183	-33.907	-34.2637	-22.7717	-22.5983	-23.1668	-0.84906	-0.850671	-0.872426	-0.874397	-2.55056	-2.5521	-2.55056	-2.5521	-33.5158	-33.9903	-34.3365	-34.2649	-34.7616	-35.124	-22.4831	-22.2732
1.07.56_135triazine--naphthalene_110	3.681	-5.41629	-5.37928	-5.89307	-5.8544	13.457	13.4132	14.6431	14.5925	-0.606616	-0.597504	-0.617424	-0.607814	-1.48392	-1.49349	-1.48392	-1.49349	-25.7118	-26.0065	-26.2216	-26.4054	-26.7269	-26.9614	-20.2787	-20.3247	-20.874	-0.656424	-0.657592	-0.65277	-0.643402	-1.49636	-1.49679	-1.49636	-1.49679	-26.4471	-26.7756	-27.0153	-27.0564	-27.3971	-27.6457	-20.1238	-20.278
1.07.56_135triazine--naphthalene_125	4.179	-1.53658	-1.52964	-1.68732	-1.67908	2.74481	2.7358	3.04961	3.03736	-0.268681	-0.266603	-0.263248	-0.261237	-0.298962	-0.299754	-0.298966	-0.299755	-13.0043	-13.0848	-13.1436	-13.3779	-13.4682	-13.5341	-12.5038	-12.7368	-13.029	-0.304414	-0.29955	-0.290512	-0.285686	-0.298906	-0.298256	-0.298905	-0.298256	-13.3869	-13.4964	-13.5763	-13.7137	-13.8286	-13.9123	-12.6737	-12.9123
1.07.56_135triazine--naphthalene_150	5.009	-0.446804	-0.44887	-0.491035	-0.492766	0.18074	0.17977	0.208314	0.20688	-0.0880067	-0.0876582	-0.0823883	-0.0821535	-0.0208714	-0.0208104	-0.0208715	-0.0208099	-4.6753	-4.68634	-4.69439	-4.80651	-4.81964	-4.82923	-5.07196	-5.21808	-5.29694	-0.100564	-0.10006	-0.0928593	-0.0925069	-0.020889	-0.0206858	-0.0208893	-0.0206858	-4.81707	-4.84141	-4.85917	-4.93316	-4.95865	-4.97726	-5.21285	-5.32159
1.07.56_135triazine--naphthalene_200	6.67	-0.157469	-0.162419	-0.174759	-0.179619	0.000659683	0.000671209	0.000820049	0.000829711	-0.0151108	-0.0150516	-0.0137553	-0.0137094	-0.000191845	-0.000273708	-0.000192554	-0.000273472	-0.907186	-0.90765	-0.907989	-0.928711	-0.929452	-0.929992	-1.08506	-1.12276	-1.1255	-0.0175195	-0.0175162	-0.0156011	-0.0154745	-0.000224743	-0.000229705	-0.00022469	-0.000229863	-0.930545	-0.93386	-0.936279	-0.949765	-0.953103	-0.955539	-1.08746	-1.13829
1.07.59_135triazine--cyclohexane_080	3.75	-36.0276	-35.9409	-37.4184	-37.3221	102.205	102.033	107.098	106.897	-3.12	-3.0274	-3.38969	-3.28732	-5.07603	-5.17442	-5.07603	-5.17443	-52.5453	-53.8421	-54.7884	-53.4761	-54.8177	-55.7967	3.10241	5.3167	5.12958	-2.12738	-2.09659	-2.2955	-2.26441	-6.77746	-6.78759	-6.77746	-6.78759	-53.2027	-54.301	-55.1025	-54.1005	-55.2251	-56.0457	4.72844	7.01497
1.07.59_135triazine--cyclohexane_085	3.891	-23.4407	-23.3785	-24.3662	-24.2978	66.8792	66.7573	70.2506	70.1092	-1.88735	-1.83508	-2.0572	-1.99962	-3.56792	-3.62346	-3.56792	-3.62345	-42.1308	-43.0417	-43.7064	-42.9294	-43.8759	-44.5665	-5.78612	-4.37824	-4.8116	-1.43722	-1.43828	-1.55336	-1.56217	-4.2885	-4.29366	-4.2885	-4.29366	-42.5594	-43.3528	-43.9317	-43.309	-44.1352	-44.7382	-4.6143	-3.20585
1.07.59_135triazine--cyclohexane_090	4.033	-15.2361	-15.1921	-15.8433	-15.7955	43.551	43.4658	45.8693	45.771	-1.19269	-1.16293	-1.30627	-1.27355	-2.3944	-2.42566	-2.3944	-2.42566	-33.8624	-34.5038	-34.9719	-34.5395	-35.2089	-35.6973	-10.2869	-9.42105	-9.88679	-0.991034	-1.00575	-1.10658	-1.08927	-2.69692	-2.69926	-2.69692	-2.69926	-34.1522	-34.7469	-35.1809	-34.7956	-35.3908	-35.8251	-9.52022	-8.61697
1.07.59_135triazine--cyclohexane_095	4.174	-9.90449	-9.87499	-10.2986	-10.2668	28.2411	28.1823	29.8341	29.7661	-0.778646	-0.761686	-0.858585	-0.839801	-1.56084	-1.57856	-1.56084	-1.57858	-27.2826	-27.7353	-28.0657	-27.852	-28.3265	-28.6729	-12.0986	-11.592	-11.9913	-0.70899	-0.69904	-0.758607	-0.76392	-1.68693	-1.68801	-1.68693	-1.68801	-27.5058	-27.9305	-28.2404	-28.0307	-28.473	-28.7958	-11.5806	-11.0641
1.07.59_135triazine--cyclohexane_100	4.315	-6.44452	-6.42625	-6.69612	-6.67638	18.2447	18.2056	19.3365	19.2906	-0.520445	-0.510898	-0.578473	-0.567762	-0.998195	-1.00844	-0.998195	-1.00845	-22.0462	-22.3668	-22.6007	-22.5218	-22.859	-23.1051	-12.3406	-12.067	-12.3721	-0.494228	-0.484688	-0.546685	-0.536674	-1.05039	-1.05104	-1.05039	-1.05104	-22.2228	-22.5295	-22.7534	-22.6645	-22.9834	-23.2161	-12.0058	-11.7182
1.07.59_135triazine--cyclohexane_105	4.457	-4.19381	-4.18361	-4.35009	-4.33886	11.7368	11.712	12.4811	12.4517	-0.353183	-0.347962	-0.395911	-0.389969	-0.630122	-0.63623	-0.630121	-0.636251	-17.8617	-18.0889	-18.2548	-18.2567	-18.4964	-18.6714	-11.7106	-11.5848	-11.7989	-0.337353	-0.340988	-0.375743	-0.377169	-0.65163	-0.652131	-0.65163	-0.652132	-18.0088	-18.241	-18.4104	-18.3699	-18.6079	-18.7815	-11.521	-11.3657
1.07.59_135triazine--cyclohexane_110	4.598	-2.74724	-2.74222	-2.8425	-2.83676	7.5346	7.51909	8.04013	8.02135	-0.242342	-0.239568	-0.274055	-0.27084	-0.394288	-0.398	-0.394289	-0.397999	-14.5252	-14.6864	-14.804	-14.8524	-15.0228	-15.1472	-10.6647	-10.6315	-10.7612	-0.235772	-0.242697	-0.264366	-0.265982	-0.403088	-0.403497	-0.403088	-0.403497	-14.6567	-14.8263	-14.95	-14.9558	-15.1318	-15.2603	-10.5596	-10.5148
1.07.59_135triazine--cyclohexane_125	5.022	-0.790119	-0.789144	-0.802595	-0.801551	1.95246	1.94829	2.10569	2.1006	-0.082237	-0.0819573	-0.0954866	-0.0951654	-0.0938137	-0.0945709	-0.0938145	-0.0945744	-7.99094	-8.04713	-8.08814	-8.17482	-8.23447	-8.278	-7.10553	-7.16869	-7.18393	-0.0801256	-0.0810426	-0.0933885	-0.0940754	-0.094397	-0.0945234	-0.094397	-0.0945232	-8.07847	-8.14665	-8.19641	-8.24909	-8.31898	-8.36998	-7.1307	-7.18047
1.07.59_135triazine--cyclohexane_150	5.73	-0.129626	-0.131767	-0.122233	-0.124478	0.196769	0.196372	0.216042	0.215514	-0.0161066	-0.0162214	-0.0195253	-0.0196655	-0.00825759	-0.00832178	-0.00825733	-0.00832714	-3.23454	-3.24411	-3.25108	-3.30593	-3.31612	-3.32355	-3.21102	-3.26051	-3.23842	-0.0156333	-0.0161975	-0.0186455	-0.0188094	-0.00827069	-0.00828122	-0.00827064	-0.00828133	-3.27982	-3.29556	-3.30704	-3.34563	-3.36221	-3.37431	-3.25746	-3.29383
1.07.59_135triazine--cyclohexane_200	7.144	-0.0141341	-0.0124798	-0.0114239	-0.00976534	0.00180162	0.00178069	0.00204671	0.00201998	-0.00132367	-0.0013352	-0.00171624	-0.00173091	-5.86274e-05	-7.16236e-05	-5.88112e-05	-7.75048e-05	-0.737115	-0.737447	-0.73769	-0.750829	-0.751259	-0.751572	-0.749796	-0.761126	-0.765672	-0.00115953	-0.00114874	-0.00154928	-0.00153713	-6.53749e-05	-6.15417e-05	-6.54012e-05	-6.1463e-05	-0.747005	-0.749467	-0.751264	-0.75991	-0.762104	-0.763704	-0.766412	-0.773514
1.07.61_135triazine--neopentane_080	3.964	-32.2665	-32.1962	-33.3892	-33.3131	91.4578	91.2965	95.3989	95.2216	-2.36739	-2.28498	-2.55833	-2.46875	-4.18747	-4.27105	-4.18747	-4.27105	-46.1492	-47.3172	-48.1695	-46.9565	-48.1637	-49.0446	4.37481	6.12411	6.15048	-1.53733	-1.56227	-1.67018	-1.67546	-5.42322	-5.43258	-5.42322	-5.43258	-46.6029	-47.6147	-48.353	-47.366	-48.3945	-49.145	6.06645	7.90394
1.07.61_135triazine--neopentane_085	4.107	-21.1337	-21.0838	-21.8775	-21.8237	59.4536	59.3378	62.146	62.0191	-1.41174	-1.3652	-1.53157	-1.4811	-2.87915	-2.92526	-2.87915	-2.92526	-36.7809	-37.6001	-38.1978	-37.4655	-38.3163	-38.9371	-4.23417	-3.14797	-3.4769	-1.05958	-1.06001	-1.14141	-1.14448	-3.39353	-3.39759	-3.39353	-3.39759	-37.0922	-37.8129	-38.3388	-37.7228	-38.4696	-39.0146	-2.99408	-1.93401
1.07.61_135triazine--neopentane_090	4.25	-13.8922	-13.8524	-14.3806	-14.338	38.4846	38.4041	40.3255	40.2364	-0.883582	-0.85699	-0.963748	-0.934785	-1.89632	-1.92189	-1.89632	-1.92189	-29.3995	-29.9768	-30.3981	-29.9739	-30.5762	-31.0157	-8.62526	-7.97394	-8.3931	-0.724183	-0.750752	-0.811311	-0.79927	-2.1089	-2.11056	-2.1089	-2.11056	-29.6228	-30.1562	-30.5455	-30.1587	-30.7028	-31.0999	-7.81628	-7.21017
1.07.61_135triazine--neopentane_095	4.392	-9.18055	-9.14745	-9.49796	-9.4627	24.8114	24.7575	26.0685	26.0089	-0.574432	-0.559231	-0.630496	-0.613803	-1.21541	-1.22998	-1.21541	-1.22998	-23.568	-23.9767	-24.275	-24.0464	-24.4745	-24.7868	-10.4542	-10.0844	-10.4642	-0.503471	-0.512685	-0.569109	-0.558454	-1.30273	-1.30362	-1.30273	-1.30362	-23.7435	-24.1326	-24.4165	-24.1894	-24.5882	-24.8793	-9.92999	-9.58486
1.07.61_135triazine--neopentane_100	4.535	-6.11057	-6.08422	-6.31375	-6.28583	15.9386	15.9043	16.7947	16.7571	-0.383932	-0.375349	-0.424247	-0.414736	-0.765052	-0.773658	-0.765053	-0.773658	-18.9541	-19.2447	-19.4569	-19.3505	-19.6559	-19.8787	-10.7858	-10.5958	-10.891	-0.353157	-0.360451	-0.391024	-0.395525	-0.800755	-0.801504	-0.800755	-0.801504	-19.1014	-19.3905	-19.6015	-19.4653	-19.765	-19.9838	-10.477	-10.3022
1.07.61_135triazine--neopentane_105	4.678	-4.1106	-4.09132	-4.23871	-4.21824	10.2078	10.1864	10.7886	10.765	-0.261658	-0.256918	-0.291126	-0.28583	-0.475797	-0.481002	-0.475796	-0.481002	-15.2973	-15.5046	-15.6558	-15.6245	-15.8429	-16.0022	-10.2986	-10.2224	-10.4182	-0.246827	-0.252577	-0.277099	-0.277066	-0.490333	-0.491018	-0.490333	-0.491018	-15.4268	-15.6415	-15.7981	-15.7282	-15.9445	-16.1022	-10.1258	-10.0235
1.07.61_135triazine--neopentane_110	4.821	-2.79686	-2.78448	-2.87525	-2.86198	6.51829	6.50457	6.91083	6.89521	-0.180878	-0.178327	-0.202623	-0.19976	-0.293567	-0.296717	-0.293567	-0.296716	-12.393	-12.5407	-12.6484	-12.6622	-12.8183	-12.9321	-9.40334	-9.39537	-9.51442	-0.177135	-0.178455	-0.201294	-0.196965	-0.299453	-0.299998	-0.299453	-0.299998	-12.509	-12.6664	-12.7813	-12.7578	-12.9167	-13.0326	-9.31896	-9.29513
1.07.61_135triazine--neopentane_125	5.249	-0.973271	-0.976356	-0.985804	-0.988691	1.67011	1.66623	1.78811	1.78357	-0.0633061	-0.0629729	-0.0724356	-0.0720964	-0.0673476	-0.0679262	-0.0673473	-0.0679259	-6.76187	-6.81403	-6.85209	-6.91134	-6.96689	-7.00743	-6.29311	-6.35257	-6.33876	-0.0633604	-0.0633854	-0.0711026	-0.0714247	-0.0677353	-0.0678047	-0.0677353	-0.0678047	-6.84394	-6.90698	-6.95298	-6.98034	-7.04416	-7.09074	-6.32136	-6.35551
1.07.61_135triazine--neopentane_150	5.963	-0.257805	-0.257972	-0.253163	-0.253435	0.165904	0.165455	0.180649	0.180072	-0.0130487	-0.0131441	-0.0155	-0.0156201	-0.00567134	-0.00567877	-0.00567142	-0.00567854	-2.71425	-2.72305	-2.72948	-2.77186	-2.7814	-2.78837	-2.84082	-2.88303	-2.8493	-0.0128631	-0.012784	-0.0149936	-0.0151079	-0.00567084	-0.00565803	-0.00567087	-0.00565811	-2.7543	-2.76909	-2.77988	-2.80697	-2.82185	-2.83271	-2.88313	-2.91377
1.07.61_135triazine--neopentane_200	7.391	-0.0507676	-0.0498214	-0.0490241	-0.0481388	0.00150053	0.00149202	0.00168846	0.00167738	-0.00109704	-0.00110912	-0.00139842	-0.00141378	-4.51849e-05	-4.64188e-05	-4.51061e-05	-4.62088e-05	-0.614138	-0.614583	-0.614908	-0.625249	-0.625835	-0.626263	-0.664393	-0.674184	-0.66944	-0.000979574	-0.000963821	-0.00131209	-0.001318	-4.4686e-05	-4.4476e-05	-4.4686e-05	-4.45022e-05	-0.623068	-0.625074	-0.626538	-0.633268	-0.635252	-0.6367	-0.677822	-0.683549
1.07.62_135triazine--butadyine_080	2.894	-52.1828	-52.0448	-54.9479	-54.8141	128.64	128.296	135.107	134.786	-3.8861	-3.70497	-4.32535	-4.1292	-6.79891	-6.99687	-6.79891	-6.99687	-52.8477	-54.9278	-56.4457	-53.8814	-56.0554	-57.6418	9.10343	11.2043	13.9285	-1.86426	-1.88381	-2.05159	-2.09481	-11.2976	-11.3038	-11.2976	-11.3038	-55.1762	-56.9667	-58.2733	-56.175	-58.0166	-59.3604	9.89317	12.1138
1.07.62_135triazine--butadyine_085	3.059	-32.7861	-32.7078	-34.6688	-34.5912	79.4456	79.2191	83.7443	83.5262	-2.09459	-2.00155	-2.32716	-2.22548	-4.90773	-5.00909	-4.90773	-5.00909	-41.085	-42.5039	-43.5393	-41.9829	-43.475	-44.5637	-4.03859	-2.86324	-1.42674	-1.31097	-1.33072	-1.47742	-1.46686	-6.65513	-6.6553	-6.65513	-6.6553	-42.6715	-43.9379	-44.8621	-43.5166	-44.8238	-45.7777	-3.04114	-1.92848
1.07.62_135triazine--butadyine_090	3.223	-20.7442	-20.7066	-22.0294	-21.9912	48.709	48.5688	51.5542	51.4174	-1.25573	-1.20885	-1.38716	-1.3357	-3.22826	-3.28272	-3.22826	-3.28272	-32.0326	-33.0049	-33.7145	-32.7967	-33.8259	-34.577	-10.3439	-9.76923	-9.04999	-0.973253	-0.981927	-1.05902	-1.09868	-3.89709	-3.89763	-3.89709	-3.89763	-33.1443	-34.0455	-34.7031	-33.8468	-34.7855	-35.4705	-9.58836	-9.24383
1.07.62_135triazine--butadyine_095	3.388	-13.2596	-13.2445	-14.1417	-14.1256	29.6718	29.5871	31.545	31.4613	-0.823611	-0.800563	-0.902143	-0.876726	-2.01639	-2.04738	-2.01639	-2.04738	-25.0378	-25.7065	-26.1945	-25.6784	-26.3907	-26.9105	-12.6998	-12.4989	-12.1503	-0.727545	-0.759167	-0.786549	-0.794098	-2.26933	-2.27118	-2.26933	-2.27118	-25.8414	-26.4862	-26.9567	-26.4221	-27.0932	-27.5829	-12.3692	-12.2004
1.07.62_135triazine--butadyine_100	3.553	-8.5916	-8.58612	-9.20274	-9.19578	17.9729	17.9199	19.1979	19.144	-0.575845	-0.564868	-0.624768	-0.612565	-1.22096	-1.2391	-1.22096	-1.2391	-19.6222	-20.0825	-20.4185	-20.1532	-20.6467	-21.0069	-12.8886	-12.9103	-12.7403	-0.552031	-0.567504	-0.598489	-0.598968	-1.31569	-1.31792	-1.31569	-1.31792	-20.22	-20.681	-21.0174	-20.6968	-21.1788	-21.5306	-12.7925	-12.658
1.07.62_135triazine--butadyine_105	3.718	-5.66299	-5.66006	-6.09167	-6.08707	10.8313	10.7965	11.6266	11.5897	-0.419697	-0.414636	-0.451052	-0.445337	-0.725388	-0.736045	-0.725388	-0.736046	-15.4233	-15.7407	-15.9723	-15.8597	-16.2022	-16.4522	-11.9865	-12.1309	-12.0374	-0.430249	-0.428791	-0.449031	-0.454226	-0.760615	-0.762486	-0.760615	-0.762486	-15.8805	-16.2093	-16.4492	-16.2688	-16.6171	-16.8713	-11.8443	-12.0426
1.07.62_135triazine--butadyine_110	3.883	-3.8081	-3.806	-4.11396	-4.11013	6.49785	6.47463	7.01057	6.98501	-0.314197	-0.311912	-0.334641	-0.332014	-0.426095	-0.432284	-0.426095	-0.432285	-12.1647	-12.3842	-12.5444	-12.5214	-12.7598	-12.9338	-10.62	-10.8232	-10.7529	-0.328645	-0.329073	-0.342842	-0.346519	-0.43913	-0.440427	-0.43913	-0.440427	-12.5202	-12.7596	-12.9344	-12.8375	-13.0882	-13.2711	-10.5133	-10.8061
1.07.62_135triazine--butadyine_125	4.377	-1.32869	-1.33088	-1.45456	-1.45584	1.37009	1.3644	1.50188	1.49499	-0.144734	-0.144847	-0.15048	-0.150612	-0.0843471	-0.0854405	-0.0843467	-0.0854405	-6.12266	-6.20006	-6.25654	-6.31314	-6.39898	-6.46162	-6.45331	-6.65852	-6.5898	-0.156933	-0.159351	-0.162554	-0.161726	-0.0849782	-0.0852419	-0.0849782	-0.0852419	-6.3052	-6.39935	-6.46805	-6.47412	-6.57431	-6.64743	-6.63945	-6.80796
1.07.62_135triazine--butadyine_150	5.201	-0.353556	-0.353912	-0.397907	-0.397607	0.0969644	0.095841	0.109252	0.107925	-0.0480473	-0.0481327	-0.048589	-0.0487102	-0.00606559	-0.0060574	-0.00606535	-0.00605789	-2.1697	-2.18821	-2.20172	-2.23681	-2.25796	-2.27338	-2.51398	-2.61783	-2.56479	-0.0532724	-0.0531858	-0.0529754	-0.0526577	-0.00606905	-0.00601893	-0.00606903	-0.00601885	-2.23573	-2.26191	-2.28101	-2.29586	-2.32387	-2.34431	-2.55994	-2.65213
1.07.62_135triazine--butadyine_200	6.85	-0.050856	-0.0513216	-0.0620247	-0.0625308	0.000437618	0.000431265	0.000520768	0.000513679	-0.00773071	-0.00773183	-0.00764953	-0.00765748	-8.77967e-05	-9.15774e-05	-8.77967e-05	-9.15249e-05	-0.407282	-0.409001	-0.410255	-0.418601	-0.420704	-0.422239	-0.468968	-0.492005	-0.476976	-0.00860628	-0.00860854	-0.00830674	-0.00837642	-8.50137e-05	-8.59326e-05	-8.50137e-05	-8.59589e-05	-0.417982	-0.42126	-0.423652	-0.428266	-0.431826	-0.434424	-0.497298	-0.507349
1.07.64_ammonia--neohexane_080	3.653	-20.8879	-20.8717	-21.0858	-21.0669	54.6855	54.6386	56.5619	56.4998	-3.40248	-3.3766	-3.42144	-3.3937	-3.38939	-3.4212	-3.38939	-3.4212	-26.2013	-26.8575	-27.3362	-26.689	-27.3653	-27.8587	-0.367145	0.759316	0.887008	-3.26255	-3.26588	-3.25291	-3.2558	-3.69558	-3.70437	-3.69558	-3.70437	-25.6706	-26.2464	-26.6665	-26.1384	-26.7299	-27.1614	0.666741	1.84498
1.07.64_ammonia--neohexane_085	3.778	-15.0363	-15.0205	-15.1264	-15.1093	38.3962	38.3591	39.6985	39.6511	-2.51598	-2.49975	-2.52391	-2.50658	-2.37515	-2.39544	-2.37515	-2.39544	-21.5178	-22.0142	-22.3764	-21.9323	-22.4458	-22.8205	-3.93299	-3.1807	-3.10034	-2.47459	-2.47735	-2.46311	-2.46573	-2.52214	-2.52771	-2.52214	-2.52771	-21.0995	-21.5415	-21.8641	-21.4948	-21.9505	-22.283	-3.17658	-2.39168
1.07.64_ammonia--neohexane_090	3.903	-10.8276	-10.8112	-10.8478	-10.8311	26.7782	26.7484	27.6825	27.6464	-1.88208	-1.87193	-1.88494	-1.87425	-1.63301	-1.64581	-1.63301	-1.64581	-17.6735	-18.0486	-18.3224	-18.0235	-18.4129	-18.6971	-5.90296	-5.40191	-5.33878	-1.88635	-1.88857	-1.87511	-1.87736	-1.70257	-1.70598	-1.70257	-1.70598	-17.3538	-17.693	-17.9404	-17.6866	-18.0373	-18.2933	-5.36118	-4.83759
1.07.64_ammonia--neohexane_095	4.029	-7.80764	-7.79128	-7.78584	-7.76973	18.5538	18.5322	19.184	19.1583	-1.42192	-1.41581	-1.42327	-1.41694	-1.10611	-1.11409	-1.10611	-1.11409	-14.519	-14.8024	-15.0092	-14.8129	-15.1081	-15.3235	-6.79819	-6.46599	-6.40152	-1.44542	-1.44733	-1.43596	-1.43803	-1.13861	-1.14061	-1.13861	-1.14061	-14.2827	-14.5431	-14.733	-14.5618	-14.8318	-15.0288	-6.42122	-6.07182
1.07.64_ammonia--neohexane_100	4.154	-5.64663	-5.63163	-5.60271	-5.58806	12.7783	12.7641	13.2198	13.2027	-1.08363	-1.08013	-1.08488	-1.08129	-0.740393	-0.745338	-0.740393	-0.745338	-11.9372	-12.1518	-12.3084	-12.1834	-12.4075	-12.571	-7.00136	-6.78297	-6.70695	-1.11327	-1.11498	-1.10609	-1.10796	-0.755408	-0.756525	-0.755408	-0.756525	-11.7677	-11.9681	-12.1144	-12.0015	-12.2098	-12.3619	-6.74664	-6.51434
1.07.64_ammonia--neohexane_105	4.279	-4.1051	-4.09229	-4.0502	-4.03751	8.75664	8.74733	9.06604	9.05462	-0.832733	-0.830806	-0.83412	-0.832156	-0.490946	-0.493986	-0.490946	-0.493985	-9.82926	-9.99244	-10.1115	-10.0346	-10.2053	-10.3299	-6.78127	-6.63888	-6.54796	-0.862325	-0.863767	-0.857005	-0.858586	-0.497811	-0.498399	-0.497811	-0.498399	-9.71034	-9.86533	-9.97844	-9.9055	-10.0668	-10.1846	-6.61438	-6.46003
1.07.64_ammonia--neohexane_110	4.404	-3.00482	-2.99462	-2.94609	-2.93581	5.97379	5.96778	6.1905	6.1829	-0.645097	-0.644134	-0.646633	-0.645667	-0.323104	-0.32497	-0.323104	-0.32497	-8.10781	-8.23273	-8.3239	-8.27843	-8.40931	-8.50481	-6.31985	-6.22836	-6.12119	-0.672011	-0.67323	-0.668141	-0.669481	-0.32621	-0.326489	-0.32621	-0.326489	-8.02758	-8.14831	-8.2364	-8.18994	-8.31574	-8.40754	-6.2159	-6.11382
1.07.64_ammonia--neohexane_125	4.78	-1.24569	-1.24243	-1.1959	-1.19253	1.84763	1.84625	1.92138	1.91922	-0.313633	-0.31379	-0.314991	-0.315205	-0.0892328	-0.0896714	-0.0892329	-0.0896713	-4.61377	-4.67235	-4.7151	-4.71151	-4.77296	-4.8178	-4.51474	-4.49599	-4.37646	-0.330339	-0.331101	-0.32878	-0.32965	-0.0895134	-0.0894939	-0.0895133	-0.0894939	-4.5972	-4.6568	-4.70028	-4.69065	-4.7528	-4.79814	-4.50576	-4.47934
1.07.64_ammonia--neohexane_150	5.406	-0.363713	-0.363122	-0.337104	-0.336687	0.24577	0.245577	0.257315	0.256998	-0.109375	-0.109623	-0.109974	-0.110289	-0.0098686	-0.00995632	-0.00986862	-0.00995639	-1.92988	-1.94688	-1.95928	-1.96958	-1.98733	-2.00029	-2.1964	-2.20023	-2.12966	-0.116052	-0.116385	-0.115513	-0.115935	-0.0098744	-0.00987679	-0.00987437	-0.00987676	-1.93705	-1.95602	-1.96986	-1.97526	-1.99496	-2.00933	-2.21813	-2.2177
1.07.64_ammonia--neohexane_200	6.658	-0.0657177	-0.0645164	-0.0596347	-0.0584955	0.00379784	0.00379324	0.00403468	0.0040288	-0.021022	-0.021075	-0.021109	-0.0211852	-0.000123661	-0.000136368	-0.000123687	-0.000136447	-0.448944	-0.451485	-0.453339	-0.45713	-0.459791	-0.461733	-0.535274	-0.537521	-0.523	-0.022376	-0.0224391	-0.0222273	-0.0223182	-0.000121981	-0.000119828	-0.000121981	-0.000119802	-0.452367	-0.455663	-0.458069	-0.460328	-0.463737	-0.466224	-0.54524	-0.546379
1.07.68_methylamine--cyclobutadiene_080	2.741	-60.9424	-60.8216	-63.7246	-63.5933	152.549	152.292	159.093	158.813	-7.31358	-7.16572	-7.69121	-7.52773	-18.0654	-18.1775	-18.0654	-18.1775	-56.7964	-58.9865	-60.5846	-57.6736	-59.9193	-61.5581	5.54295	7.95637	10.8533	-4.51484	-4.52903	-4.61661	-4.62742	-23.399	-23.3779	-23.399	-23.3779	-57.6146	-59.4205	-60.7383	-58.5155	-60.3495	-61.6877	7.66007	10.3944
1.07.68_methylamine--cyclobutadiene_085	2.871	-41.5283	-41.4678	-43.5824	-43.5137	103.316	103.144	108.005	107.816	-4.37554	-4.28954	-4.56775	-4.4716	-13.1952	-13.2614	-13.1952	-13.2614	-45.7983	-47.4139	-48.5928	-46.5953	-48.2587	-49.4725	-4.46739	-2.9027	-0.665256	-3.11353	-3.12331	-3.16985	-3.17675	-15.6672	-15.6552	-15.6672	-15.6552	-46.2615	-47.631	-48.6304	-47.0467	-48.4434	-49.4627	-2.78202	-1.09074
1.07.68_methylamine--cyclobutadiene_090	3.001	-28.3046	-28.2803	-29.8035	-29.7743	69.5842	69.4699	72.9117	72.7861	-2.73593	-2.68541	-2.82916	-2.77278	-9.27668	-9.31832	-9.27668	-9.31832	-36.9792	-38.1777	-39.0524	-37.6856	-38.9258	-39.8307	-9.86652	-8.90997	-7.12954	-2.18849	-2.19513	-2.21253	-2.21779	-10.4067	-10.4016	-10.4067	-10.4016	-37.2566	-38.3003	-39.0619	-37.9337	-39.0033	-39.7839	-8.60522	-7.60449
1.07.68_methylamine--cyclobutadiene_095	3.131	-19.3365	-19.3258	-20.4226	-20.4089	46.6364	46.5556	48.9848	48.8951	-1.78525	-1.75468	-1.82814	-1.7942	-6.36011	-6.38647	-6.36011	-6.38647	-29.8968	-30.7909	-31.4434	-30.5131	-31.4428	-32.1212	-12.3547	-11.8156	-10.3763	-1.56562	-1.56953	-1.57069	-1.57409	-6.86999	-6.86812	-6.86999	-6.86812	-30.0804	-30.8795	-31.4627	-30.6601	-31.4829	-32.0833	-11.4646	-10.9105
1.07.68_methylamine--cyclobutadiene_100	3.261	-13.2732	-13.2634	-14.0565	-14.045	31.1192	31.0593	32.7705	32.7041	-1.21023	-1.19103	-1.22881	-1.20766	-4.2873	-4.30337	-4.2873	-4.30337	-24.2045	-24.8753	-25.3648	-24.7361	-25.4369	-25.9483	-13.0632	-12.8002	-11.6273	-1.13816	-1.14006	-1.134	-1.13575	-4.51456	-4.51335	-4.51456	-4.51335	-24.3422	-24.957	-25.4057	-24.8361	-25.4717	-25.9356	-12.4761	-12.2038
1.07.68_methylamine--cyclobutadiene_105	3.391	-9.18028	-9.16785	-9.74408	-9.73037	20.6777	20.6333	21.836	21.7867	-0.847611	-0.835237	-0.855151	-0.841519	-2.85691	-2.86619	-2.85691	-2.86619	-19.6244	-20.1301	-20.4991	-20.079	-20.6095	-20.9966	-12.735	-12.648	-11.6943	-0.839849	-0.840519	-0.83222	-0.832793	-2.95698	-2.95563	-2.95698	-2.95563	-19.742	-20.217	-20.5636	-20.1606	-20.6535	-21.0132	-12.3839	-12.2844
1.07.68_methylamine--cyclobutadiene_110	3.521	-6.4207	-6.4069	-6.82648	-6.81165	13.6868	13.6548	14.4975	14.462	-0.610356	-0.602299	-0.612991	-0.604082	-1.88892	-1.89409	-1.88892	-1.89409	-15.9416	-16.3243	-16.6036	-16.3279	-16.731	-17.0252	-11.8521	-11.8731	-11.0876	-0.62869	-0.628763	-0.620375	-0.620288	-1.93244	-1.93107	-1.93244	-1.93107	-16.0486	-16.4168	-16.6855	-16.4025	-16.7856	-17.0651	-11.6738	-11.6767
1.07.68_methylamine--cyclobutadiene_125	3.911	-2.44947	-2.44323	-2.59891	-2.59204	3.88343	3.87515	4.15569	4.14566	-0.261217	-0.258906	-0.259802	-0.25721	-0.533545	-0.534587	-0.533545	-0.534586	-8.66511	-8.8324	-8.95447	-8.89525	-9.0732	-9.20305	-8.31603	-8.44122	-8.00818	-0.287603	-0.287362	-0.28081	-0.280401	-0.536841	-0.536344	-0.536841	-0.536344	-8.75659	-8.92956	-9.05577	-8.96627	-9.14722	-9.27927	-8.3977	-8.4957
1.07.68_methylamine--cyclobutadiene_150	4.561	-0.859958	-0.854663	-0.885231	-0.879769	0.446232	0.445618	0.486863	0.485815	-0.0898181	-0.0888498	-0.0884373	-0.0874176	-0.0657947	-0.0658015	-0.0657946	-0.0658014	-3.34527	-3.38688	-3.41725	-3.43975	-3.4846	-3.51733	-3.98095	-4.0645	-3.92041	-0.102319	-0.101698	-0.0987347	-0.0980663	-0.0658248	-0.0656771	-0.0658248	-0.0656771	-3.40295	-3.45273	-3.48906	-3.48946	-3.54162	-3.57969	-4.12423	-4.18511
1.07.68_methylamine--cyclobutadiene_200	5.861	-0.376669	-0.371787	-0.371891	-0.367115	0.00479603	0.00473811	0.00547309	0.00540685	-0.0195153	-0.0193724	-0.019259	-0.0191248	-0.00176767	-0.00176827	-0.00176775	-0.0017683	-0.670932	-0.675874	-0.679481	-0.688772	-0.694375	-0.698464	-1.06767	-1.08107	-1.08366	-0.0222542	-0.0221866	-0.021533	-0.0214701	-0.00176715	-0.00176066	-0.00176712	-0.00176066	-0.685033	-0.692505	-0.697958	-0.701679	-0.709658	-0.71548	-1.13763	-1.14081
1.07.70_124triazole--butadinene_080	3.112	-50.3297	-50.1811	-51.9098	-51.7603	114.138	113.917	119.579	119.344	-4.45897	-4.3393	-4.61276	-4.48338	-6.83332	-6.9563	-6.83332	-6.9563	-50.2628	-51.8992	-53.0933	-51.2036	-52.9016	-54.1408	-0.653329	2.00293	2.93298	-3.14501	-3.15516	-3.12372	-3.13358	-9.37893	-9.38616	-9.37893	-9.38616	-51.5405	-52.9317	-53.9469	-52.441	-53.8659	-54.9056	0.264607	3.14966
1.07.70_124triazole--butadinene_085	3.257	-34.8188	-34.7101	-35.8234	-35.7155	74.9974	74.8406	78.7469	78.5794	-2.94689	-2.87671	-3.01109	-2.93566	-4.97242	-5.04269	-4.97242	-5.04269	-40.1727	-41.3344	-42.1822	-40.9919	-42.2038	-43.0882	-9.97108	-8.20253	-8.03746	-2.43812	-2.44397	-2.41014	-2.41629	-6.06937	-6.07218	-6.06937	-6.07218	-41.0394	-42.0579	-42.8012	-41.806	-42.854	-43.6187	-9.42967	-7.52722
1.07.70_124triazole--butadinene_090	3.401	-24.4795	-24.3962	-25.0901	-25.0084	49.0346	48.9265	51.6158	51.4997	-2.08274	-2.04083	-2.10715	-2.06265	-3.43477	-3.47606	-3.43477	-3.47606	-32.1593	-32.9874	-33.5918	-32.8615	-33.7304	-34.3644	-14.5784	-13.4118	-13.6398	-1.92102	-1.924	-1.89222	-1.89603	-3.90226	-3.90385	-3.90226	-3.90385	-32.7726	-33.5218	-34.0685	-33.42	-34.1945	-34.7597	-14.3541	-13.0871
1.07.70_124triazole--butadinene_095	3.546	-17.5624	-17.4936	-17.9085	-17.8419	31.9113	31.8387	33.6859	33.607	-1.54636	-1.52087	-1.55419	-1.52739	-2.2994	-2.32445	-2.2994	-2.32445	-25.7867	-26.3795	-26.812	-26.3814	-27.0068	-27.4632	-16.3123	-15.55	-15.9494	-1.52868	-1.53003	-1.50278	-1.50492	-2.49669	-2.49827	-2.49669	-2.49827	-26.2402	-26.7936	-27.1974	-26.783	-27.3576	-27.7769	-16.3285	-15.4749
1.07.70_124triazole--butadinene_100	3.69	-12.9081	-12.8486	-13.0791	-13.0217	20.6861	20.6382	21.9033	21.8508	-1.18649	-1.17076	-1.18772	-1.17132	-1.50976	-1.52538	-1.50976	-1.52538	-20.7206	-21.1465	-21.4572	-21.2202	-21.6717	-22.0012	-16.3638	-15.8688	-16.3218	-1.2239	-1.22442	-1.20186	-1.20298	-1.59232	-1.59397	-1.59232	-1.59397	-21.0697	-21.48	-21.7793	-21.5226	-21.9502	-22.2621	-16.5472	-15.963
1.07.70_124triazole--butadinene_105	3.835	-9.74707	-9.69436	-9.8031	-9.75194	13.3538	13.3227	14.1858	14.1513	-0.930035	-0.920175	-0.928923	-0.91873	-0.979767	-0.989633	-0.979767	-0.989633	-16.6848	-16.9915	-17.2152	-17.1018	-17.4284	-17.6668	-15.4967	-15.1758	-15.6231	-0.98452	-0.984579	-0.966225	-0.966725	-1.01406	-1.01556	-1.01406	-1.01556	-16.9628	-17.2678	-17.4903	-17.3393	-17.6579	-17.8905	-15.7881	-15.3786
1.07.70_124triazole--butadinene_110	3.98	-7.57159	-7.52422	-7.55558	-7.50919	8.59454	8.57428	9.16116	9.13793	-0.739238	-0.732926	-0.737516	-0.731075	-0.631814	-0.63801	-0.631814	-0.63801	-13.4729	-13.6938	-13.855	-13.8194	-14.0558	-14.2283	-14.1759	-13.9687	-14.3804	-0.794958	-0.794822	-0.779983	-0.780172	-0.645952	-0.64713	-0.645952	-0.64713	-13.7022	-13.9291	-14.0947	-14.0142	-14.252	-14.4255	-14.5322	-14.2385
1.07.70_124triazole--butadinene_125	4.413	-4.15821	-4.12505	-4.05933	-4.02691	2.24632	2.24046	2.41998	2.41234	-0.391159	-0.389377	-0.390219	-0.388531	-0.168899	-0.170306	-0.1689	-0.170307	-7.23424	-7.31579	-7.3753	-7.42988	-7.51823	-7.58269	-9.81958	-9.75609	-10.05	-0.428801	-0.428733	-0.420977	-0.421077	-0.16986	-0.170143	-0.16986	-0.170143	-7.37248	-7.46571	-7.53374	-7.54843	-7.64646	-7.718	-10.2051	-10.0697
1.07.70_124triazole--butadinene_150	5.137	-2.16028	-2.14605	-2.06982	-2.05643	0.228473	0.227797	0.250618	0.249639	-0.15207	-0.151985	-0.152208	-0.152245	-0.0211061	-0.0212156	-0.0211061	-0.0212157	-2.79241	-2.80896	-2.82103	-2.86841	-2.88667	-2.9	-4.91248	-4.88025	-5.05846	-0.167224	-0.167555	-0.16477	-0.165208	-0.0211162	-0.0211097	-0.0211162	-0.0211097	-2.85389	-2.87755	-2.89482	-2.92261	-2.94744	-2.96557	-5.17463	-5.0985
1.07.70_124triazole--butadinene_200	6.583	-0.866326	-0.860899	-0.825672	-0.8205	0.00210891	0.00209827	0.00239853	0.00238435	-0.0320145	-0.0320488	-0.0323323	-0.0323872	-0.000850662	-0.000874895	-0.000850557	-0.000874738	-0.581837	-0.583195	-0.584186	-0.596033	-0.597644	-0.598819	-1.47591	-1.4502	-1.53553	-0.0349869	-0.0350885	-0.0348193	-0.034937	-0.000849454	-0.000859484	-0.000849507	-0.000859641	-0.594417	-0.597461	-0.599682	-0.607403	-0.610616	-0.612961	-1.57344	-1.53146
1.07.72_hydrogenazide--benzene_080	2.988	-45.2762	-45.0929	-45.5806	-45.3908	104.435	104.268	109.533	109.354	-9.81711	-9.68959	-9.88125	-9.74472	-10.2774	-10.4368	-10.2774	-10.4368	-44.3783	-45.82	-46.8721	-45.2479	-46.7496	-47.8455	-7.82338	-4.06391	-4.12124	-8.72913	-8.7278	-8.66311	-8.66195	-12.7032	-12.7421	-12.7032	-12.7421	-45.9505	-47.212	-48.1326	-46.7917	-48.0844	-49.0277	-7.30417	-3.41405
1.07.72_hydrogenazide--benzene_085	3.118	-34.1061	-33.962	-34.1052	-33.9564	71.2845	71.1603	74.9877	74.8545	-7.33277	-7.25513	-7.36565	-7.28319	-7.6181	-7.72368	-7.6181	-7.72369	-36.3263	-37.4049	-38.1919	-37.1075	-38.2359	-39.0593	-15.9724	-13.168	-14.0038	-6.86301	-6.86381	-6.82772	-6.82924	-8.72792	-8.75943	-8.72792	-8.75943	-37.4852	-38.4555	-39.1635	-38.2238	-39.2216	-39.9497	-15.6818	-12.7902
1.07.72_hydrogenazide--benzene_090	3.248	-26.2183	-26.1078	-26.0102	-25.8955	48.4497	48.3555	51.1211	51.019	-5.64253	-5.596	-5.65695	-5.60801	-5.47762	-5.54783	-5.47762	-5.54783	-29.78	-30.5915	-31.1838	-30.4708	-31.3238	-31.9462	-20.0799	-17.9786	-19.2422	-5.46066	-5.46365	-5.43669	-5.44083	-5.97997	-6.00423	-5.97997	-6.00423	-30.6506	-31.4007	-31.9481	-31.2934	-32.0676	-32.6325	-20.027	-17.8458
1.07.72_hydrogenazide--benzene_095	3.377	-20.614	-20.5292	-20.2714	-20.1823	32.8114	32.7415	34.7248	34.6478	-4.4368	-4.40894	-4.44022	-4.41065	-3.86667	-3.91279	-3.86667	-3.91279	-24.4464	-25.0598	-25.5074	-25.0497	-25.6973	-26.1699	-21.6168	-20.0278	-21.4723	-4.38811	-4.39181	-4.36749	-4.37189	-4.09202	-4.10935	-4.09202	-4.10935	-25.1162	-25.6982	-26.1229	-25.6711	-26.2739	-26.7137	-21.7688	-20.0947
1.07.72_hydrogenazide--benzene_100	3.507	-16.5918	-16.5247	-16.1676	-16.0967	22.1522	22.1014	23.5134	23.4569	-3.54374	-3.52658	-3.54031	-3.52185	-2.70034	-2.72998	-2.70033	-2.72998	-20.0961	-20.5613	-20.9007	-20.6181	-21.1112	-21.4711	-21.5805	-20.3627	-21.8488	-3.55535	-3.55847	-3.53494	-3.53839	-2.80063	-2.8122	-2.80063	-2.8122	-20.6236	-21.0762	-21.4065	-21.0994	-21.5697	-21.9129	-21.8886	-20.5782
1.07.72_hydrogenazide--benzene_105	3.637	-13.6673	-13.6126	-13.1996	-13.1419	14.9135	14.8766	15.8765	15.8356	-2.86552	-2.85437	-2.85842	-2.84653	-1.87531	-1.8942	-1.87531	-1.8942	-16.5457	-16.8985	-17.156	-16.994	-17.3698	-17.644	-20.6406	-19.6911	-21.1208	-2.90301	-2.90509	-2.88251	-2.88485	-1.91964	-1.92714	-1.91964	-1.92714	-16.968	-17.3201	-17.5771	-17.374	-17.741	-18.0087	-21.0556	-20.0074
1.07.72_hydrogenazide--benzene_110	3.766	-11.4995	-11.4538	-11.0157	-10.9679	10.0152	9.98893	10.6947	10.6651	-2.33736	-2.32961	-2.32935	-2.32126	-1.29987	-1.31211	-1.29987	-1.31212	-13.6474	-13.9147	-14.1098	-14.0304	-14.3165	-14.5253	-19.2164	-18.4614	-19.7903	-2.3842	-2.38523	-2.36491	-2.36617	-1.31936	-1.32436	-1.31936	-1.32436	-13.9905	-14.264	-14.4635	-14.3355	-14.6215	-14.8302	-19.696	-18.8397
1.07.72_hydrogenazide--benzene_125	4.156	-7.58943	-7.55652	-7.14707	-7.11352	2.99282	2.98591	3.2299	3.2207	-1.31871	-1.3153	-1.31427	-1.31085	-0.439219	-0.443383	-0.43922	-0.443382	-7.75609	-7.872	-7.95658	-7.98948	-8.11517	-8.20689	-14.2859	-13.8539	-14.8072	-1.36092	-1.36045	-1.3492	-1.34883	-0.44083	-0.443042	-0.44083	-0.443042	-7.95571	-8.084	-8.17761	-8.16433	-8.29932	-8.39782	-14.7993	-14.2743
1.07.72_hydrogenazide--benzene_150	4.804	-4.59028	-4.5494	-4.28327	-4.24332	0.38774	0.386877	0.426519	0.424983	-0.555827	-0.553993	-0.555014	-0.553429	-0.0836071	-0.0841429	-0.0836072	-0.0841426	-3.20819	-3.23823	-3.26014	-3.3082	-3.34155	-3.36589	-8.0608	-7.8218	-8.33871	-0.577251	-0.576217	-0.57313	-0.572345	-0.0836301	-0.0839182	-0.0836302	-0.0839182	-3.29779	-3.33605	-3.36396	-3.38709	-3.42767	-3.45728	-8.43714	-8.13642
1.07.72_hydrogenazide--benzene_200	6.101	-2.03855	-2.02176	-1.90508	-1.88905	0.00604779	0.00606322	0.00691709	0.00691809	-0.125256	-0.125247	-0.125545	-0.125647	-0.00596458	-0.00608278	-0.00596453	-0.00608273	-0.712232	-0.716969	-0.720426	-0.732921	-0.738389	-0.742379	-2.86745	-2.75624	-2.9288	-0.129836	-0.130068	-0.129468	-0.129802	-0.00596028	-0.00605971	-0.00596028	-0.00605968	-0.731786	-0.738891	-0.744076	-0.750419	-0.758076	-0.763663	-3.01335	-2.87914
1.07.74_methylazide--propyne_080	2.771	-40.2439	-40.1845	-41.3146	-41.2533	93.22	93.0648	97.3424	97.1795	-4.01976	-3.93332	-4.112	-4.01982	-5.83215	-5.93563	-5.83215	-5.93563	-41.584	-43.0542	-44.1272	-42.3597	-43.8837	-44.9958	-1.11577	0.974916	2.48948	-3.29922	-3.30767	-3.30838	-3.317	-7.30485	-7.32443	-7.30485	-7.32443	-42.2197	-43.5356	-44.4959	-42.9464	-44.2967	-45.282	0.236534	2.34535
1.07.74_methylazide--propyne_085	2.912	-28.4747	-28.4367	-29.1686	-29.1282	61.6488	61.5456	64.5341	64.4215	-2.84421	-2.79511	-2.88617	-2.83356	-4.24896	-4.31136	-4.24896	-4.31136	-33.3437	-34.416	-35.1984	-34.0154	-35.1323	-35.9473	-9.19596	-7.79887	-6.86176	-2.5478	-2.5544	-2.54843	-2.55531	-4.90191	-4.91522	-4.90191	-4.91522	-33.7697	-34.7531	-35.4707	-34.3877	-35.4012	-36.1408	-8.22337	-6.83413
1.07.74_methylazide--propyne_090	3.052	-20.4465	-20.4223	-20.8753	-20.8491	40.527	40.4596	42.529	42.4532	-2.09152	-2.06413	-2.10796	-2.07847	-2.97125	-3.0093	-2.97125	-3.0093	-26.754	-27.5388	-28.1115	-27.3268	-28.1484	-28.748	-13.1476	-12.2316	-11.6315	-1.98071	-1.98613	-1.9755	-1.98118	-3.25891	-3.26797	-3.25891	-3.26797	-27.0592	-27.7962	-28.334	-27.5799	-28.343	-28.8998	-12.4932	-11.5857
1.07.74_methylazide--propyne_095	3.193	-14.9496	-14.9336	-15.1978	-15.1806	26.4952	26.4517	27.8746	27.8244	-1.57814	-1.56342	-1.58221	-1.56651	-2.02465	-2.04788	-2.02465	-2.04788	-21.4832	-22.0604	-22.4816	-21.9668	-22.574	-23.017	-14.5748	-13.9877	-13.5813	-1.54678	-1.55148	-1.53851	-1.54362	-2.15086	-2.15688	-2.15086	-2.15688	-21.7175	-22.2721	-22.6768	-22.1536	-22.73	-23.1506	-14.1692	-13.5831
1.07.74_methylazide--propyne_100	3.334	-11.1617	-11.1504	-11.289	-11.2775	17.2365	17.2073	18.1816	18.1478	-1.21108	-1.20367	-1.20979	-1.20209	-1.35647	-1.37068	-1.35647	-1.37068	-17.2703	-17.6971	-18.0085	-17.6754	-18.1267	-18.456	-14.5259	-14.1584	-13.8574	-1.21213	-1.21632	-1.20312	-1.20786	-1.41174	-1.41567	-1.41174	-1.41567	-17.4616	-17.8809	-18.1869	-17.8252	-18.2629	-18.5822	-14.3058	-13.9315
1.07.74_methylazide--propyne_105	3.475	-8.52503	-8.51636	-8.57342	-8.56453	11.1638	11.1438	11.8081	11.7843	-0.940168	-0.936893	-0.936974	-0.933647	-0.898753	-0.907485	-0.898753	-0.907485	-13.9055	-14.223	-14.4546	-14.2422	-14.5793	-14.8253	-13.6716	-13.4467	-13.2131	-0.952992	-0.956704	-0.944561	-0.948783	-0.922944	-0.925525	-0.922944	-0.925525	-14.0693	-14.3881	-14.6207	-14.3706	-14.7045	-14.9482	-13.5838	-13.346
1.07.74_methylazide--propyne_110	3.616	-6.66517	-6.65794	-6.66497	-6.6574	7.20256	7.18918	7.64052	7.62372	-0.736391	-0.735311	-0.73294	-0.731928	-0.591274	-0.596733	-0.591274	-0.596733	-11.222	-11.4599	-11.6335	-11.5006	-11.7543	-11.9394	-12.4343	-12.3017	-12.1085	-0.752038	-0.755202	-0.744894	-0.748463	-0.601868	-0.603606	-0.601868	-0.603606	-11.3651	-11.6091	-11.7872	-11.6141	-11.8704	-12.0575	-12.4356	-12.286
1.07.74_methylazide--propyne_125	4.039	-3.6331	-3.62553	-3.57875	-3.5715	1.89862	1.89514	2.0325	2.02758	-0.369818	-0.370435	-0.367379	-0.368147	-0.165756	-0.167187	-0.165756	-0.167187	-6.01166	-6.11747	-6.19468	-6.16724	-6.28104	-6.36408	-8.46269	-8.44333	-8.30942	-0.38	-0.381663	-0.376204	-0.378077	-0.166651	-0.16722	-0.166651	-0.16722	-6.10867	-6.22369	-6.30762	-6.24768	-6.3691	-6.4577	-8.56975	-8.53197
1.07.74_methylazide--propyne_150	4.744	-1.79803	-1.79215	-1.74956	-1.74411	0.197513	0.196848	0.214776	0.213834	-0.133806	-0.134084	-0.132763	-0.133122	-0.0210653	-0.0212247	-0.0210655	-0.0212246	-2.30848	-2.33816	-2.35982	-2.36772	-2.39993	-2.42343	-4.11043	-4.10806	-4.03338	-0.136373	-0.136794	-0.135131	-0.135641	-0.0210836	-0.0211336	-0.0210837	-0.0211336	-2.35535	-2.39063	-2.41637	-2.40867	-2.44599	-2.47323	-4.19868	-4.1858
1.07.74_methylazide--propyne_200	6.154	-0.684454	-0.68486	-0.663966	-0.664665	0.00201313	0.00198275	0.00225586	0.00222144	-0.0258217	-0.0259525	-0.0256283	-0.0257784	-0.000729154	-0.000742911	-0.000729206	-0.000742833	-0.476183	-0.479733	-0.482323	-0.487108	-0.491035	-0.493901	-1.1919	-1.18287	-1.15478	-0.0256902	-0.0258346	-0.0255697	-0.025736	-0.000729154	-0.000732961	-0.000729101	-0.000732961	-0.485727	-0.490672	-0.49428	-0.4957	-0.500951	-0.504784	-1.21679	-1.2056
1.07.78_nitrogen--cyclohexane_080	3.686	-13.1103	-13.1192	-13.6039	-13.6091	42.8718	42.8185	44.7576	44.6915	-0.816022	-0.787879	-0.851939	-0.821378	-2.94991	-2.98253	-2.94991	-2.98253	-21.4114	-22.0819	-22.5712	-21.8401	-22.5362	-23.0442	3.35775	4.23434	4.74047	-0.526835	-0.529032	-0.541458	-0.542916	-3.42311	-3.42963	-3.42311	-3.42963	-21.3581	-21.9635	-22.4053	-21.7628	-22.3823	-22.8344	4.38486	5.24744
1.07.78_nitrogen--cyclohexane_085	3.83	-8.40397	-8.41275	-8.72206	-8.72861	27.7238	27.6894	28.9944	28.9511	-0.467577	-0.451311	-0.487009	-0.469273	-1.91847	-1.93742	-1.91847	-1.93742	-16.8647	-17.3443	-17.6942	-17.2183	-17.7184	-18.0834	-0.806295	-0.267656	0.087864	-0.340027	-0.340433	-0.350256	-0.350461	-2.12181	-2.12581	-2.12181	-2.12581	-16.8295	-17.2662	-17.5848	-17.1584	-17.6104	-17.9402	-0.111655	0.407298
1.07.78_nitrogen--cyclohexane_090	3.974	-5.3682	-5.37073	-5.56946	-5.57062	17.8022	17.7789	18.6558	18.6259	-0.276771	-0.267363	-0.288102	-0.277778	-1.21417	-1.22513	-1.21417	-1.22513	-13.3052	-13.6464	-13.8954	-13.5945	-13.9517	-14.2124	-2.97975	-2.65997	-2.40162	-0.220264	-0.220279	-0.227849	-0.227709	-1.3003	-1.30271	-1.3003	-1.30271	-13.2849	-13.6051	-13.8388	-13.5537	-13.8852	-14.127	-2.51653	-2.21425
1.07.78_nitrogen--cyclohexane_095	4.118	-3.42178	-3.41722	-3.54639	-3.54107	11.3586	11.3445	11.9305	11.9118	-0.168657	-0.163285	-0.175651	-0.169696	-0.753308	-0.759692	-0.753308	-0.759693	-10.5191	-10.7615	-10.9384	-10.7548	-11.0095	-11.1954	-3.9341	-3.75398	-3.55222	-0.143334	-0.143373	-0.14894	-0.148736	-0.789326	-0.790812	-0.789326	-0.790812	-10.515	-10.7475	-10.9171	-10.7341	-10.9756	-11.1519	-3.63471	-3.46825
1.07.78_nitrogen--cyclohexane_100	4.262	-2.18013	-2.17016	-2.25483	-2.24441	7.20599	7.19932	7.58726	7.57727	-0.105388	-0.102396	-0.109879	-0.106521	-0.460541	-0.464263	-0.460542	-0.464263	-8.33914	-8.51173	-8.63767	-8.53038	-8.71229	-8.84503	-4.17517	-4.08295	-3.92459	-0.0937618	-0.0939016	-0.0978923	-0.0977748	-0.475424	-0.476359	-0.475424	-0.476359	-8.3481	-8.51916	-8.64398	-8.52672	-8.70334	-8.83223	-3.98803	-3.90517
1.07.78_nitrogen--cyclohexane_105	4.407	-1.39093	-1.37809	-1.43386	-1.42068	4.54945	4.54721	4.80243	4.79765	-0.0673162	-0.0656649	-0.0703027	-0.0684246	-0.278482	-0.280645	-0.278482	-0.280644	-6.63493	-6.75815	-6.84806	-6.78955	-6.91993	-7.01507	-4.02526	-3.98717	-3.85765	-0.0617201	-0.061779	-0.0647	-0.0646553	-0.284565	-0.285134	-0.284565	-0.285134	-6.65136	-6.77535	-6.86583	-6.79617	-6.92572	-7.02025	-3.91785	-3.8841
1.07.78_nitrogen--cyclohexane_110	4.551	-0.890373	-0.877276	-0.913486	-0.900083	2.8595	2.8589	3.02643	3.02395	-0.0438656	-0.0429235	-0.045915	-0.0448259	-0.167017	-0.168246	-0.167017	-0.168246	-5.29982	-5.38796	-5.45227	-5.42465	-5.51823	-5.58651	-3.68181	-3.67571	-3.56477	-0.0409705	-0.0409938	-0.0431269	-0.0430316	-0.169481	-0.169792	-0.169481	-0.169792	-5.32061	-5.41171	-5.47819	-5.4375	-5.53172	-5.60048	-3.62458	-3.6213
1.07.78_nitrogen--cyclohexane_125	4.983	-0.244256	-0.238088	-0.244028	-0.237597	0.693577	0.69299	0.739838	0.738761	-0.0135856	-0.0133666	-0.0143347	-0.0140736	-0.0348973	-0.0350911	-0.0348974	-0.0350913	-2.77656	-2.80856	-2.83191	-2.84216	-2.87646	-2.9015	-2.42546	-2.4495	-2.3807	-0.0128761	-0.012846	-0.0137153	-0.0136505	-0.0350514	-0.0350707	-0.0350514	-0.0350707	-2.79917	-2.83511	-2.86133	-2.8603	-2.89824	-2.92593	-2.4305	-2.45495
1.07.78_nitrogen--cyclohexane_150	5.704	-0.0406846	-0.0356876	-0.0369948	-0.0317057	0.0617598	0.0615845	0.0667878	0.0665075	-0.00275848	-0.00280164	-0.00292024	-0.00296821	-0.00241963	-0.00243814	-0.00241948	-0.00243801	-1.05612	-1.06192	-1.06615	-1.07972	-1.08628	-1.09107	-1.0455	-1.06167	-1.03763	-0.0025564	-0.00260941	-0.00275762	-0.00280768	-0.00242339	-0.00242993	-0.00242336	-0.00242993	-1.06789	-1.07615	-1.08217	-1.09029	-1.09892	-1.10522	-1.06188	-1.07746
1.07.78_nitrogen--cyclohexane_200	7.146	-0.00636749	-0.0014503	-0.00537576	-0.000379437	0.00044518	0.000449066	0.000493279	0.000497375	-0.00033231	-0.000337981	-0.000348929	-0.000355073	-7.22013e-06	-1.27074e-05	-7.24638e-06	-1.28124e-05	-0.223245	-0.2238	-0.224204	-0.227568	-0.228321	-0.228871	-0.225556	-0.229121	-0.23012	-0.00030314	-0.000305792	-0.000322516	-0.000327767	-1.20773e-05	-1.03445e-05	-1.21036e-05	-1.0397e-05	-0.225874	-0.227002	-0.227825	-0.229921	-0.231264	-0.232244	-0.233015	-0.236646
1.07.80_nitrogen--neopentane_080	4.436	-10.3256	-10.288	-10.6234	-10.5891	32.5521	32.4975	33.7101	33.6575	-0.358822	-0.330836	-0.380169	-0.350587	-1.56994	-1.59641	-1.56994	-1.59641	-14.6012	-15.1088	-15.4792	-14.8557	-15.3812	-15.7647	4.80306	5.3568	5.62748	-0.131628	-0.130211	-0.140819	-0.139026	-1.93424	-1.93867	-1.93424	-1.93867	-14.5299	-14.9831	-15.3137	-14.7644	-15.2302	-15.5702	5.63828	6.16581
1.07.80_nitrogen--neopentane_085	4.592	-6.13374	-6.11362	-6.31401	-6.29613	19.3087	19.2797	20.0412	20.0131	-0.166816	-0.152205	-0.175955	-0.160368	-0.938493	-0.952879	-0.938493	-0.952879	-10.9657	-11.3111	-11.5631	-11.1693	-11.5288	-11.7912	0.497873	0.812547	0.974872	-0.0799655	-0.0789458	-0.0852113	-0.0838742	-1.06698	-1.07015	-1.06698	-1.07015	-10.9229	-11.2395	-11.4706	-11.109	-11.4362	-11.675	1.03812	1.32706
1.07.80_nitrogen--neopentane_090	4.748	-3.66646	-3.65821	-3.77325	-3.76632	11.4024	11.3891	11.8636	11.8505	-0.0868919	-0.0794429	-0.0909477	-0.082908	-0.538731	-0.546945	-0.538731	-0.546945	-8.27847	-8.51764	-8.69217	-8.43954	-8.68972	-8.87229	-1.58767	-1.41794	-1.28867	-0.0523556	-0.0518972	-0.0554182	-0.0547225	-0.583688	-0.586145	-0.583688	-0.586145	-8.25937	-8.48429	-8.64842	-8.406	-8.63934	-8.80962	-1.24344	-1.09318
1.07.80_nitrogen--neopentane_095	4.904	-2.21274	-2.21123	-2.27447	-2.27366	6.70824	6.70141	6.99715	6.99025	-0.0505008	-0.046823	-0.0523869	-0.0483686	-0.301963	-0.306628	-0.301962	-0.306628	-6.2846	-6.45248	-6.57498	-6.41128	-6.58768	-6.7164	-2.43825	-2.35481	-2.23426	-0.0359541	-0.0358781	-0.037765	-0.0375402	-0.317597	-0.319282	-0.317597	-0.319282	-6.28278	-6.44443	-6.5624	-6.39791	-6.56622	-6.68904	-2.22318	-2.15292
1.07.80_nitrogen--neopentane_100	5.06	-1.3555	-1.35795	-1.39024	-1.39295	3.93609	3.93137	4.11663	4.11165	-0.0320575	-0.030246	-0.0329905	-0.0309883	-0.166911	-0.169422	-0.166911	-0.169422	-4.80133	-4.91992	-5.00646	-4.90073	-5.02574	-5.11697	-2.63271	-2.59867	-2.4853	-0.025463	-0.0255103	-0.0265555	-0.026515	-0.172319	-0.173284	-0.172319	-0.173284	-4.81152	-4.92824	-5.01342	-4.90192	-5.02374	-5.11263	-2.50201	-2.47638
1.07.80_nitrogen--neopentane_105	5.216	-0.847614	-0.85281	-0.866353	-0.871583	2.30458	2.30149	2.41715	2.41376	-0.0216441	-0.0207083	-0.0221565	-0.0211108	-0.0915262	-0.0927942	-0.0915262	-0.0927941	-3.69468	-3.77834	-3.8394	-3.77273	-3.86118	-3.92572	-2.50422	-2.49745	-2.38906	-0.0183961	-0.0184188	-0.019087	-0.019056	-0.0933902	-0.0938462	-0.0933901	-0.0938461	-3.71168	-3.7958	-3.85718	-3.78282	-3.87077	-3.93494	-2.42704	-2.42538
1.07.80_nitrogen--neopentane_110	5.372	-0.5429	-0.549887	-0.552096	-0.559049	1.34574	1.34424	1.41564	1.41386	-0.0151761	-0.0146587	-0.0154853	-0.0149045	-0.0499569	-0.050566	-0.0499568	-0.050566	-2.86535	-2.92382	-2.96649	-2.9268	-2.98879	-3.03403	-2.23737	-2.24469	-2.14639	-0.0134283	-0.013408	-0.0138808	-0.013831	-0.0505966	-0.0507798	-0.0505966	-0.0507798	-2.88422	-2.94423	-2.98802	-2.94033	-3.00317	-3.04903	-2.19246	-2.20266
1.07.80_nitrogen--neopentane_125	5.841	-0.175007	-0.180079	-0.17397	-0.179017	0.265915	0.26589	0.282264	0.282124	-0.00593497	-0.00582927	-0.00602019	-0.00591155	-0.00800982	-0.00812251	-0.0080098	-0.00812269	-1.40682	-1.42437	-1.43717	-1.43693	-1.45598	-1.46988	-1.36532	-1.38081	-1.31378	-0.00551675	-0.00548674	-0.00565296	-0.00562708	-0.00803844	-0.00808239	-0.00803847	-0.00808239	-1.42176	-1.44153	-1.45597	-1.44933	-1.47033	-1.48566	-1.3615	-1.37709
1.07.80_nitrogen--neopentane_150	6.621	-0.0518676	-0.0501898	-0.0500296	-0.0483426	0.0177529	0.0176654	0.0191232	0.01905	-0.00149121	-0.00152568	-0.00150609	-0.00154532	-0.000406926	-0.000402515	-0.0004069	-0.000402463	-0.503754	-0.506405	-0.50834	-0.513809	-0.516973	-0.519282	-0.542792	-0.550522	-0.531368	-0.00140974	-0.00144384	-0.00143528	-0.00147487	-0.000407136	-0.000401491	-0.000407136	-0.000401465	-0.510696	-0.514646	-0.517528	-0.519982	-0.524353	-0.527543	-0.550627	-0.558155
1.07.80_nitrogen--neopentane_200	8.182	-0.0133477	-0.0114499	-0.012849	-0.0108795	8.22307e-05	8.01565e-05	9.18662e-05	8.89257e-05	-0.000182761	-0.000184651	-0.000185387	-0.000187461	-3.25562e-06	-2.04789e-06	-3.25562e-06	-2.04789e-06	-0.103291	-0.103556	-0.10375	-0.105086	-0.105458	-0.10573	-0.115306	-0.11671	-0.117152	-0.000173861	-0.000175173	-0.000177563	-0.000179059	-3.1506e-06	-2.80929e-06	-3.1506e-06	-2.78303e-06	-0.104626	-0.105182	-0.105588	-0.10629	-0.106935	-0.107405	-0.11809	-0.119514
1.07.83_diazomethane--butadyine_080	4.055	-19.3351	-19.3285	-19.7491	-19.7408	53.7283	53.6294	56.0423	55.9433	-1.90096	-1.85605	-1.89432	-1.84616	-3.92461	-3.97852	-3.92461	-3.97852	-23.4947	-24.2807	-24.8542	-23.9939	-24.8098	-25.4052	3.61207	4.97257	5.59819	-1.5889	-1.59595	-1.54794	-1.55448	-4.57746	-4.59013	-4.57746	-4.59013	-23.783	-24.4947	-25.0141	-24.2367	-24.9703	-25.5056	4.55555	5.91657
1.07.83_diazomethane--butadyine_085	4.204	-12.8302	-12.8385	-13.0595	-13.067	33.5045	33.4396	35.0379	34.9745	-1.2285	-1.20509	-1.20763	-1.18312	-2.59931	-2.62863	-2.59931	-2.62863	-18.2845	-18.8326	-19.2325	-18.7007	-19.2736	-19.6916	-2.46516	-1.59584	-1.30541	-1.12162	-1.12672	-1.08479	-1.09036	-2.84089	-2.84806	-2.84089	-2.84806	-18.5086	-19.0186	-19.3907	-18.8829	-19.4118	-19.7978	-1.84526	-0.992076
1.07.83_diazomethane--butadyine_090	4.353	-8.69971	-8.71184	-8.81044	-8.82163	20.7724	20.7284	21.7833	21.7408	-0.847191	-0.834635	-0.824622	-0.811745	-1.66461	-1.68058	-1.66461	-1.68058	-14.2832	-14.6724	-14.9563	-14.627	-15.0363	-15.335	-5.45492	-4.90816	-4.76558	-0.81715	-0.820486	-0.785828	-0.78982	-1.75258	-1.75659	-1.75258	-1.75659	-14.4676	-14.8396	-15.111	-14.7747	-15.1627	-15.4458	-5.06854	-4.53771
1.07.83_diazomethane--butadyine_095	4.502	-6.06103	-6.07239	-6.09843	-6.10867	12.8119	12.7827	13.4771	13.4483	-0.612179	-0.605502	-0.592742	-0.586012	-1.04486	-1.05387	-1.04486	-1.05387	-11.197	-11.4796	-11.6858	-11.4788	-11.7776	-11.9957	-6.63489	-6.29593	-6.20487	-0.610126	-0.612463	-0.585288	-0.588126	-1.07641	-1.07893	-1.07641	-1.07893	-11.3554	-11.6324	-11.8345	-11.6062	-11.8963	-12.108	-6.41243	-6.08432
1.07.83_diazomethane--butadyine_100	4.651	-4.35858	-4.36741	-4.35224	-4.35996	7.86568	7.84664	8.30266	8.28284	-0.457187	-0.453893	-0.441625	-0.438379	-0.648274	-0.653708	-0.648273	-0.653708	-8.8127	-9.02259	-9.17576	-9.04284	-9.26573	-9.42838	-6.80414	-6.59759	-6.51867	-0.464418	-0.466294	-0.445222	-0.44744	-0.659407	-0.661313	-0.659407	-0.661313	-8.95093	-9.1613	-9.31482	-9.15526	-9.37626	-9.53754	-6.69117	-6.49019
1.07.83_diazomethane--butadyine_105	4.8	-3.24591	-3.25186	-3.21431	-3.21949	4.8088	4.79613	5.09465	5.08111	-0.350022	-0.348672	-0.337774	-0.336527	-0.399934	-0.403389	-0.399934	-0.403389	-6.96618	-7.12455	-7.24012	-7.15333	-7.32222	-7.44546	-6.44792	-6.32376	-6.23834	-0.359382	-0.361076	-0.344598	-0.346526	-0.403802	-0.405333	-0.403802	-0.405333	-7.0873	-7.24946	-7.36779	-7.25338	-7.42428	-7.549	-6.4057	-6.2836
1.07.83_diazomethane--butadyine_110	4.949	-2.50515	-2.50877	-2.46002	-2.46319	2.92905	2.92094	3.1149	3.10607	-0.273151	-0.272879	-0.263483	-0.263343	-0.246495	-0.248698	-0.246495	-0.248698	-5.534	-5.65475	-5.74287	-5.68577	-5.81495	-5.90922	-5.85227	-5.77837	-5.69024	-0.282027	-0.283611	-0.270518	-0.272276	-0.247812	-0.24895	-0.247812	-0.24895	-5.63992	-5.76608	-5.85814	-5.77454	-5.9078	-6.00505	-5.85311	-5.77901
1.07.83_diazomethane--butadyine_125	5.396	-1.39464	-1.39195	-1.34212	-1.33966	0.64997	0.647731	0.699516	0.696945	-0.141589	-0.141797	-0.136586	-0.136935	-0.0595217	-0.0598326	-0.0595218	-0.0598329	-2.8744	-2.92642	-2.96437	-2.95577	-3.01204	-3.0531	-3.91022	-3.89259	-3.80744	-0.146581	-0.147277	-0.140807	-0.141624	-0.0595636	-0.0596958	-0.0595636	-0.0596958	-2.94218	-2.99996	-3.04213	-3.01446	-3.07589	-3.12071	-3.95061	-3.93183
1.07.83_diazomethane--butadyine_150	6.14	-0.767321	-0.764452	-0.729205	-0.726926	0.0505552	0.0502279	0.055575	0.0551929	-0.0567386	-0.056732	-0.054845	-0.0549042	-0.00716995	-0.00719143	-0.00716995	-0.00719153	-1.09382	-1.10452	-1.11232	-1.12445	-1.13642	-1.14516	-1.89047	-1.87899	-1.83259	-0.0582159	-0.0583218	-0.0561537	-0.0563091	-0.00717205	-0.00717373	-0.00717203	-0.00717373	-1.12319	-1.13704	-1.14714	-1.15051	-1.16546	-1.17638	-1.91275	-1.9027
1.07.83_diazomethane--butadyine_200	7.63	-0.349146	-0.349777	-0.33076	-0.331814	0.00027594	0.000274233	0.000316373	0.000314377	-0.0129227	-0.012971	-0.012534	-0.0126035	-0.000431658	-0.00043284	-0.000431711	-0.000432787	-0.234354	-0.235465	-0.236275	-0.24041	-0.241756	-0.242739	-0.599182	-0.587275	-0.569024	-0.0129633	-0.0130452	-0.0125969	-0.0126943	-0.000429926	-0.000434967	-0.000429952	-0.000434967	-0.240431	-0.242314	-0.243689	-0.245863	-0.247946	-0.249467	-0.59933	-0.589642
1.08.05_acetone--cyclohexane_080	3.846	-27.1538	-27.0926	-28.2493	-28.1829	82.1113	81.9951	85.5684	85.4276	-3.85321	-3.80517	-3.97514	-3.92248	-4.89826	-4.95504	-4.89826	-4.95504	-44.6457	-45.7237	-46.5103	-45.3266	-46.4389	-47.2507	-0.367956	1.1165	0.112968	-3.38444	-3.397	-3.44034	-3.45248	-5.78636	-5.79462	-5.78636	-5.79462	-44.3465	-45.2904	-45.9792	-45.0182	-45.9855	-46.6915	1.07212	2.62045
1.08.05_acetone--cyclohexane_085	3.975	-18.2796	-18.227	-19.0436	-18.9875	55.3903	55.3029	57.8161	57.7113	-2.84409	-2.81544	-2.92477	-2.89342	-3.32739	-3.36164	-3.32739	-3.36162	-36.3081	-37.0929	-37.6655	-36.8926	-37.7054	-38.2986	-6.76675	-5.82985	-6.48938	-2.67107	-2.67925	-2.71337	-2.72147	-3.7318	-3.73657	-3.7318	-3.73657	-36.0527	-36.7566	-37.2702	-36.6228	-37.3465	-37.8746	-5.74469	-4.78576
1.08.05_acetone--cyclohexane_090	4.103	-12.3117	-12.2659	-12.8425	-12.7942	37.2057	37.14	38.9096	38.8316	-2.17207	-2.1545	-2.2297	-2.21043	-2.21389	-2.23453	-2.21389	-2.2345	-29.5908	-30.1623	-30.5794	-30.0879	-30.6819	-31.1152	-10.0943	-9.5227	-9.89516	-2.1321	-2.13708	-2.16552	-2.17046	-2.39657	-2.39918	-2.39657	-2.39918	-29.3897	-29.9153	-30.2987	-29.8711	-30.4128	-30.8081	-9.3824	-8.80508
1.08.05_acetone--cyclohexane_095	4.232	-8.30699	-8.26862	-8.67561	-8.63535	24.8974	24.8502	26.0936	26.038	-1.70047	-1.6895	-1.74378	-1.73169	-1.4519	-1.46441	-1.4519	-1.4644	-24.1732	-24.5904	-24.8948	-24.5933	-25.028	-25.3453	-11.4672	-11.1387	-11.2842	-1.71735	-1.72029	-1.74411	-1.74698	-1.53383	-1.53523	-1.53383	-1.53523	-24.0253	-24.4189	-24.7061	-24.4303	-24.8367	-25.1333	-10.9836	-10.6544
1.08.05_acetone--cyclohexane_100	4.361	-5.62159	-5.591	-5.8769	-5.84486	16.5996	16.5665	17.438	17.399	-1.35553	-1.34858	-1.38887	-1.38112	-0.942603	-0.950317	-0.942602	-0.950294	-19.7956	-20.1013	-20.3243	-20.1491	-20.4684	-20.7014	-11.6477	-11.4787	-11.46	-1.39409	-1.39577	-1.41523	-1.41679	-0.979075	-0.979857	-0.979075	-0.979857	-19.6947	-19.9906	-20.2065	-20.0345	-20.3405	-20.5639	-11.331	-11.1614
1.08.05_acetone--cyclohexane_105	4.49	-3.82513	-3.80253	-4.00174	-3.97809	11.0321	11.0091	11.6185	11.591	-1.09456	-1.09003	-1.12049	-1.11539	-0.607633	-0.612447	-0.607632	-0.612475	-16.2559	-16.481	-16.6453	-16.5523	-16.788	-16.9599	-11.1412	-11.0749	-10.9453	-1.13883	-1.13968	-1.15526	-1.15599	-0.623757	-0.624227	-0.623757	-0.624227	-16.1941	-16.4179	-16.5812	-16.4788	-16.7105	-16.8796	-10.9458	-10.8774
1.08.05_acetone--cyclohexane_110	4.619	-2.62561	-2.61085	-2.74727	-2.73171	7.30614	7.29014	7.71455	7.69533	-0.892666	-0.889588	-0.912962	-0.909527	-0.389795	-0.392884	-0.389795	-0.392878	-13.388	-13.5546	-13.6761	-13.6354	-13.81	-13.9375	-10.2793	-10.2763	-10.0751	-0.935756	-0.936042	-0.948353	-0.948573	-0.396879	-0.397188	-0.396879	-0.397188	-13.355	-13.5252	-13.6494	-13.5926	-13.7689	-13.8975	-10.1687	-10.1619
1.08.05_acetone--cyclohexane_125	5.006	-0.92983	-0.930654	-0.970892	-0.971612	2.08988	2.08477	2.2244	2.21849	-0.505224	-0.504115	-0.514862	-0.513672	-0.10143	-0.1024	-0.10143	-0.102412	-7.64515	-7.71492	-7.76584	-7.78793	-7.86121	-7.91469	-7.21824	-7.28389	-7.02494	-0.535108	-0.53483	-0.54018	-0.539938	-0.102017	-0.102138	-0.102017	-0.102138	-7.65563	-7.73332	-7.79001	-7.79288	-7.87325	-7.9319	-7.23056	-7.28971
1.08.05_acetone--cyclohexane_150	5.65	-0.270828	-0.275873	-0.277798	-0.282871	0.247932	0.247243	0.267585	0.266782	-0.218015	-0.217897	-0.220884	-0.220779	-0.0108337	-0.0110301	-0.0108339	-0.0110262	-3.25873	-3.27597	-3.28855	-3.31658	-3.3347	-3.34793	-3.54611	-3.59583	-3.43506	-0.231903	-0.231875	-0.232657	-0.232684	-0.0108396	-0.0108482	-0.0108397	-0.0108482	-3.27752	-3.30028	-3.31689	-3.33344	-3.35685	-3.37394	-3.58721	-3.63146
1.08.05_acetone--cyclohexane_200	6.939	-0.0876941	-0.0892166	-0.0885335	-0.0901047	0.00313574	0.00312096	0.00347753	0.00346125	-0.0543891	-0.0543962	-0.0547196	-0.0547402	-0.000189692	-0.00021873	-0.000189535	-0.000223246	-0.79902	-0.800714	-0.80195	-0.810707	-0.812511	-0.813827	-0.942661	-0.955434	-0.916296	-0.0578991	-0.0579311	-0.0576814	-0.0577377	-0.000188196	-0.000184258	-0.000188222	-0.000184441	-0.804877	-0.808307	-0.81081	-0.816287	-0.819794	-0.822353	-0.95986	-0.970574
1.08.09_acetone--toluene_080	3.021	-56.1346	-56.0043	-57.8779	-57.7414	137.089	136.832	143.624	143.343	-6.3764	-6.25952	-6.45065	-6.32452	-10.1762	-10.3076	-10.1762	-10.3076	-67.6835	-69.4943	-70.8157	-68.8131	-70.692	-72.063	-6.55483	-3.0934	-1.61502	-5.41979	-5.43062	-5.32632	-5.33819	-12.5101	-12.5236	-12.5101	-12.5236	-68.4758	-70.0599	-71.2158	-69.5449	-71.1675	-72.3516	-4.7655	-1.16967
1.08.09_acetone--toluene_085	3.151	-40.4942	-40.4	-41.6413	-41.5422	94.7146	94.5246	99.4436	99.2332	-4.75522	-4.68284	-4.76262	-4.68502	-7.56293	-7.64412	-7.56293	-7.64412	-55.7175	-57.0534	-58.0283	-56.7163	-58.1083	-59.124	-16.2307	-13.7623	-13.1127	-4.40072	-4.40769	-4.3092	-4.31768	-8.63397	-8.6426	-8.63397	-8.6426	-56.2514	-57.4522	-58.3285	-57.1814	-58.4157	-59.3164	-14.8955	-12.3617
1.08.09_acetone--toluene_090	3.281	-29.5677	-29.497	-30.2858	-30.2114	65.177	65.0364	68.5874	68.4296	-3.68417	-3.63821	-3.6605	-3.61166	-5.44051	-5.49094	-5.44051	-5.49094	-45.937	-46.925	-47.646	-46.8101	-47.8438	-48.5981	-21.2357	-19.4824	-19.3092	-3.60418	-3.60794	-3.51672	-3.52202	-5.92542	-5.93082	-5.92542	-5.93082	-46.3165	-47.2289	-47.8947	-47.1208	-48.0615	-48.748	-20.3188	-18.5217
1.08.09_acetone--toluene_095	3.411	-21.912	-21.8574	-22.3255	-22.2687	44.6691	44.5666	47.1201	47.0049	-2.92977	-2.90009	-2.89389	-2.86281	-3.83182	-3.86345	-3.83182	-3.86345	-37.9182	-38.65	-39.184	-38.6735	-39.4424	-40.0034	-23.2383	-21.9935	-22.0706	-2.97036	-2.97191	-2.88951	-2.89247	-4.04843	-4.05191	-4.04843	-4.05191	-38.2097	-38.9037	-39.41	-38.9011	-39.6187	-40.1424	-22.6755	-21.3884
1.08.09_acetone--toluene_100	3.541	-16.5265	-16.4833	-16.7282	-16.6841	30.4993	30.4273	32.2566	32.1752	-2.36772	-2.34838	-2.32945	-2.30946	-2.66162	-2.6818	-2.66162	-2.6818	-31.3464	-31.8897	-32.2861	-31.9952	-32.5679	-32.9859	-23.3722	-22.486	-22.6731	-2.45592	-2.45621	-2.38355	-2.38503	-2.75703	-2.75944	-2.75703	-2.75944	-31.5862	-32.1151	-32.501	-32.1776	-32.7257	-33.1256	-23.0845	-22.1514
1.08.09_acetone--toluene_105	3.671	-12.7162	-12.6806	-12.773	-12.7375	20.7499	20.6996	22.007	21.9493	-1.93504	-1.92228	-1.89889	-1.88586	-1.83241	-1.84535	-1.83241	-1.84535	-25.9594	-26.3624	-26.6565	-26.5137	-26.9399	-27.251	-22.4051	-21.7704	-21.9786	-2.03692	-2.03657	-1.97367	-1.97425	-1.87382	-1.8756	-1.87382	-1.8756	-26.1644	-26.5678	-26.8623	-26.6683	-27.0871	-27.3927	-22.3209	-21.6339
1.08.09_acetone--toluene_110	3.801	-9.99597	-9.96604	-9.95664	-9.92708	14.0709	14.0364	14.9677	14.9273	-1.59314	-1.58455	-1.56061	-1.55192	-1.25499	-1.26337	-1.25499	-1.26337	-21.537	-21.8352	-22.0529	-22.0076	-22.324	-22.555	-20.8304	-20.3701	-20.5727	-1.69356	-1.69288	-1.63888	-1.63891	-1.27265	-1.27395	-1.27265	-1.27395	-21.7219	-22.0298	-22.2545	-22.1495	-22.4696	-22.7032	-20.8952	-20.3794
1.08.09_acetone--toluene_125	4.19	-5.53459	-5.5106	-5.37197	-5.34903	4.3065	4.29644	4.62453	4.61158	-0.916038	-0.912919	-0.894324	-0.891368	-0.40091	-0.403045	-0.400909	-0.403045	-12.4795	-12.5992	-12.6866	-12.7632	-12.8915	-12.9851	-15.2167	-15.017	-15.1252	-0.987496	-0.986681	-0.952844	-0.952431	-0.402129	-0.402314	-0.402129	-0.402314	-12.6187	-12.7557	-12.8557	-12.877	-13.0198	-13.124	-15.4784	-15.2243
1.08.09_acetone--toluene_150	4.84	-2.8627	-2.84764	-2.70258	-2.68851	0.566548	0.565144	0.618402	0.616486	-0.391511	-0.390861	-0.381122	-0.380642	-0.0650202	-0.0652292	-0.0650197	-0.065229	-5.34032	-5.36774	-5.38776	-5.46025	-5.49004	-5.51177	-8.12634	-8.02966	-8.07094	-0.424675	-0.424156	-0.408652	-0.40836	-0.065008	-0.0649012	-0.065008	-0.0649013	-5.42053	-5.4582	-5.4857	-5.53062	-5.56981	-5.59841	-8.3665	-8.23385
1.08.09_acetone--toluene_200	6.14	-1.20885	-1.20604	-1.12782	-1.12544	0.00835067	0.00827949	0.00942321	0.00934313	-0.0899662	-0.089946	-0.0876648	-0.0876955	-0.00353615	-0.00358551	-0.00353581	-0.00358609	-1.26436	-1.26686	-1.26869	-1.28889	-1.2917	-1.29375	-2.55998	-2.50112	-2.53132	-0.0973338	-0.0973883	-0.0937971	-0.0939132	-0.00354613	-0.0035392	-0.00354618	-0.00353923	-1.28396	-1.28973	-1.29394	-1.30683	-1.31278	-1.31712	-2.65295	-2.58154
1.08.11_carbondioxide--23dimethylbutane_080	4.053	-25.9775	-25.9358	-26.282	-26.2365	66.0151	65.9182	68.4404	68.3279	-2.54041	-2.46984	-2.71018	-2.63571	-1.799	-1.87097	-1.799	-1.87097	-30.0526	-31.1066	-31.8758	-30.617	-31.7042	-32.4975	3.7658	5.08718	4.06685	-2.10555	-2.11268	-2.24444	-2.25093	-2.40261	-2.41464	-2.40261	-2.41464	-30.0414	-30.9569	-31.6249	-30.5883	-31.5281	-32.214	4.79589	6.14645
1.08.11_carbondioxide--23dimethylbutane_085	4.2	-17.6202	-17.588	-17.7739	-17.7391	43.1633	43.0943	44.7713	44.6926	-1.65907	-1.6195	-1.77413	-1.73192	-1.22443	-1.26575	-1.22443	-1.26575	-23.824	-24.5805	-25.1325	-24.2981	-25.0818	-25.6537	-2.51153	-1.69788	-2.58153	-1.47682	-1.48248	-1.57757	-1.58253	-1.48771	-1.49472	-1.48771	-1.49472	-23.7951	-24.4661	-24.9558	-24.2497	-24.9414	-25.4461	-1.81209	-0.991379
1.08.11_carbondioxide--23dimethylbutane_090	4.348	-12.0017	-11.9784	-12.0652	-12.0395	27.9934	27.9472	29.066	29.014	-1.11351	-1.09191	-1.19156	-1.16814	-0.794087	-0.817991	-0.794087	-0.817991	-18.8861	-19.4277	-19.8228	-19.279	-19.8421	-20.253	-5.76389	-5.26465	-5.99149	-1.04271	-1.0473	-1.11384	-1.11778	-0.906849	-0.911144	-0.906849	-0.911144	-18.863	-19.3541	-19.7125	-19.2376	-19.7453	-20.1158	-5.29955	-4.80063
1.08.11_carbondioxide--23dimethylbutane_095	4.495	-8.23302	-8.21654	-8.2446	-8.22609	18.02	17.9928	18.7392	18.7079	-0.764351	-0.75298	-0.817716	-0.805176	-0.497966	-0.511941	-0.497965	-0.511942	-14.9822	-15.3698	-15.6527	-15.3045	-15.709	-16.0042	-7.14142	-6.83948	-7.4015	-0.740763	-0.744532	-0.790676	-0.793998	-0.545479	-0.548287	-0.545479	-0.548287	-14.9716	-15.3314	-15.5939	-15.2779	-15.6509	-15.923	-6.84297	-6.54252
1.08.11_carbondioxide--23dimethylbutane_100	4.643	-5.71002	-5.69733	-5.69323	-5.67876	11.5258	11.5108	12.0087	11.9904	-0.534371	-0.528592	-0.571331	-0.564837	-0.304883	-0.313149	-0.304882	-0.313149	-11.9055	-12.1837	-12.3867	-12.168	-12.4593	-12.6718	-7.41503	-7.2382	-7.64835	-0.529521	-0.532582	-0.564704	-0.567492	-0.324607	-0.326517	-0.324607	-0.326517	-11.907	-12.1712	-12.364	-12.156	-12.4307	-12.6311	-7.23201	-7.05579
1.08.11_carbondioxide--23dimethylbutane_105	4.79	-4.01528	-4.00407	-3.9844	-3.97169	7.33241	7.32312	7.6563	7.64447	-0.378956	-0.376148	-0.404973	-0.401703	-0.183513	-0.188465	-0.183512	-0.188465	-9.48392	-9.68418	-9.83032	-9.69692	-9.90735	-10.0609	-7.07589	-6.97829	-7.25924	-0.380782	-0.383168	-0.405831	-0.408049	-0.191606	-0.192911	-0.191606	-0.192911	-9.49502	-9.68983	-9.83199	-9.69692	-9.9	-10.0482	-6.97226	-6.87383
1.08.11_carbondioxide--23dimethylbutane_110	4.937	-2.86538	-2.85568	-2.82876	-2.81783	4.63796	4.63151	4.8541	4.84593	-0.271765	-0.270538	-0.29041	-0.288856	-0.109184	-0.11214	-0.109185	-0.11214	-7.57456	-7.71957	-7.82538	-7.74684	-7.89971	-8.01127	-6.43223	-6.38418	-6.57306	-0.275349	-0.277205	-0.293487	-0.295169	-0.112473	-0.11335	-0.112473	-0.11335	-7.59258	-7.73712	-7.84258	-7.75582	-7.9069	-8.01715	-6.38179	-6.33178
1.08.11_carbondioxide--23dimethylbutane_125	5.38	-1.16801	-1.16533	-1.13625	-1.13308	1.14497	1.14245	1.20705	1.20412	-0.106388	-0.106445	-0.113817	-0.113768	-0.0223281	-0.0229705	-0.0223285	-0.0229706	-3.95105	-4.00983	-4.05271	-4.04227	-4.10484	-4.15049	-4.20501	-4.21619	-4.24258	-0.108638	-0.109337	-0.115986	-0.116602	-0.0225302	-0.0227719	-0.0225302	-0.0227719	-3.97509	-4.03797	-4.08385	-4.06174	-4.12789	-4.17616	-4.21984	-4.22797
1.08.11_carbondioxide--23dimethylbutane_150	6.117	-0.377733	-0.379744	-0.363683	-0.365741	0.104568	0.104379	0.111696	0.111437	-0.0268852	-0.0268682	-0.028807	-0.0287722	-0.0016925	-0.00174714	-0.0016925	-0.00174711	-1.47598	-1.49305	-1.50551	-1.50866	-1.5271	-1.54056	-1.80949	-1.82538	-1.8033	-0.0272928	-0.0273274	-0.029222	-0.0292391	-0.00170377	-0.00172361	-0.00170374	-0.00172367	-1.48971	-1.5097	-1.52428	-1.52087	-1.54208	-1.55755	-1.82582	-1.8399
1.08.11_carbondioxide--23dimethylbutane_200	7.591	-0.0817314	-0.0816295	-0.080257	-0.0801835	0.000788858	0.00077917	0.000866336	0.000855519	-0.00315803	-0.00312245	-0.00338395	-0.00334628	-3.33701e-05	-3.33176e-05	-3.31863e-05	-3.33439e-05	-0.30019	-0.302896	-0.304871	-0.306035	-0.308995	-0.311155	-0.388877	-0.393862	-0.389112	-0.0031669	-0.00313361	-0.00339811	-0.00336261	-3.21099e-05	-3.29238e-05	-3.21361e-05	-3.30025e-05	-0.303018	-0.306513	-0.309063	-0.308625	-0.312346	-0.315061	-0.393003	-0.397707
1.08.16_dimethylether--pentane_080	4.355	-18.0427	-18.016	-18.9878	-18.9544	52.6663	52.5889	54.9453	54.8578	-1.81175	-1.792	-1.81496	-1.79308	-2.87094	-2.89593	-2.87094	-2.89593	-30.6529	-31.4265	-31.9911	-31.1461	-31.9449	-32.5279	-2.1062	-1.31351	-1.7782	-1.55726	-1.56647	-1.53433	-1.54341	-3.24056	-3.24372	-3.24056	-3.24372	-30.1884	-30.8801	-31.3849	-30.6785	-31.3888	-31.9071	-1.01237	-0.145303
1.08.16_dimethylether--pentane_085	4.478	-12.8602	-12.8411	-13.552	-13.5273	37.3197	37.2602	38.9978	38.9308	-1.40454	-1.39283	-1.40183	-1.38877	-2.08171	-2.09736	-2.08171	-2.09736	-25.4599	-26.0502	-26.481	-25.8893	-26.5009	-26.9472	-5.55207	-5.02981	-5.31786	-1.28355	-1.29064	-1.2665	-1.27353	-2.25916	-2.26081	-2.25916	-2.26081	-25.0763	-25.6133	-26.0051	-25.4998	-26.0529	-26.4564	-4.73194	-4.16083
1.08.16_dimethylether--pentane_090	4.601	-9.17774	-9.16287	-9.67883	-9.65965	26.3276	26.2831	27.5599	27.5104	-1.10774	-1.10089	-1.10393	-1.09626	-1.47692	-1.48684	-1.47692	-1.48684	-21.1643	-21.6145	-21.943	-21.5352	-22.0031	-22.3445	-7.41053	-7.07683	-7.2174	-1.05364	-1.05905	-1.04161	-1.04707	-1.56121	-1.56207	-1.56121	-1.56207	-20.8563	-21.2729	-21.5769	-21.2204	-21.6507	-21.9646	-6.80033	-6.4314
1.08.16_dimethylether--pentane_095	4.724	-6.566	-6.55316	-6.92518	-6.90901	18.4937	18.4613	19.3955	19.3596	-0.882672	-0.878737	-0.879524	-0.875126	-1.03075	-1.03713	-1.03075	-1.03713	-17.6118	-17.9547	-18.2049	-17.9298	-18.2871	-18.5479	-8.21265	-8.00958	-8.04165	-0.861793	-0.865855	-0.853649	-0.857857	-1.07036	-1.0709	-1.07036	-1.0709	-17.3718	-17.6947	-17.9304	-17.6834	-18.0177	-18.2616	-7.76624	-7.53538
1.08.16_dimethylether--pentane_100	4.847	-4.71544	-4.70411	-4.97013	-4.9562	12.9379	12.9149	13.5957	13.5702	-0.707574	-0.70538	-0.705371	-0.702906	-0.710206	-0.714435	-0.710206	-0.714436	-14.6753	-14.9363	-15.1267	-14.9468	-15.2194	-15.4183	-8.33565	-8.22166	-8.17135	-0.702809	-0.70582	-0.697369	-0.700538	-0.728619	-0.729053	-0.728619	-0.729053	-14.4931	-14.7434	-14.926	-14.759	-15.0186	-15.208	-8.01543	-7.87795
1.08.16_dimethylether--pentane_105	4.97	-3.40621	-3.3967	-3.58465	-3.57299	9.01957	9.0034	9.49803	9.47982	-0.569231	-0.568055	-0.567816	-0.566502	-0.484351	-0.487222	-0.484351	-0.487222	-12.2518	-12.4503	-12.5951	-12.4831	-12.6908	-12.8424	-8.04371	-7.98928	-7.87847	-0.57191	-0.57411	-0.568252	-0.570612	-0.492831	-0.493223	-0.492831	-0.493223	-12.1163	-12.3102	-12.4517	-12.3429	-12.5443	-12.6913	-7.8184	-7.74316
1.08.16_dimethylether--pentane_110	5.093	-2.47708	-2.46995	-2.59967	-2.59074	6.26209	6.25089	6.60847	6.59556	-0.45921	-0.458605	-0.458359	-0.457711	-0.32759	-0.329566	-0.32759	-0.329566	-10.2463	-10.3972	-10.5073	-10.4425	-10.6006	-10.716	-7.51458	-7.49843	-7.35129	-0.465012	-0.466577	-0.462511	-0.464243	-0.33146	-0.331799	-0.33146	-0.331799	-10.1476	-10.2979	-10.4076	-10.3402	-10.4964	-10.6103	-7.35998	-7.32478
1.08.16_dimethylether--pentane_125	5.462	-1.0117	-1.01097	-1.04367	-1.04212	2.05243	2.04856	2.18019	2.17553	-0.24463	-0.244476	-0.244442	-0.244355	-0.0977154	-0.0983178	-0.0977153	-0.0983176	-6.07894	-6.14605	-6.19501	-6.19667	-6.26717	-6.31861	-5.50022	-5.52788	-5.3597	-0.25083	-0.251205	-0.249831	-0.250357	-0.0980623	-0.0981642	-0.0980623	-0.0981641	-6.04717	-6.11832	-6.17024	-6.16349	-6.2375	-6.2915	-5.46279	-5.47524
1.08.16_dimethylether--pentane_150	6.077	-0.304561	-0.302748	-0.297086	-0.295113	0.301634	0.300949	0.323976	0.323145	-0.0909644	-0.0910012	-0.0907673	-0.0908593	-0.0120146	-0.0120875	-0.0120146	-0.0120875	-2.7043	-2.72408	-2.73851	-2.75449	-2.77524	-2.79039	-2.84339	-2.8653	-2.76562	-0.093953	-0.0940253	-0.0934383	-0.0935946	-0.0120171	-0.0120027	-0.0120171	-0.0120026	-2.70555	-2.72907	-2.74622	-2.75581	-2.78015	-2.79791	-2.85965	-2.87119
1.08.16_dimethylether--pentane_200	7.307	-0.0622964	-0.0634162	-0.0540355	-0.0550827	0.00561626	0.00559386	0.0061599	0.00613663	-0.0168638	-0.0168993	-0.0167606	-0.0168134	-0.000151255	-0.000161179	-0.000151281	-0.000161258	-0.688939	-0.690844	-0.692235	-0.699626	-0.701597	-0.703036	-0.767118	-0.768957	-0.748936	-0.0174766	-0.017505	-0.0173115	-0.0173633	-0.000153539	-0.000149995	-0.000153565	-0.000149995	-0.691668	-0.694828	-0.697134	-0.70257	-0.705778	-0.708118	-0.776491	-0.773697
1.08.20_dimethylether--benzene_080	3.28	-33.038	-32.9297	-34.5843	-34.4685	89.1243	88.9319	93.3828	93.1778	-2.42803	-2.36749	-2.37282	-2.30793	-6.76297	-6.82655	-6.76297	-6.82655	-46.0818	-47.3972	-48.3572	-46.9262	-48.2916	-49.288	-1.54895	0.286878	1.92046	-1.72693	-1.73361	-1.591	-1.59886	-8.07815	-8.08375	-8.07815	-8.08375	-46.6868	-47.8343	-48.6717	-47.4768	-48.6532	-49.5118	0.169159	2.02151
1.08.20_dimethylether--benzene_085	3.417	-22.407	-22.3308	-23.484	-23.4021	60.2152	60.0756	63.2143	63.0651	-1.72262	-1.68572	-1.65156	-1.61242	-4.83115	-4.87015	-4.83115	-4.87015	-37.461	-38.4274	-39.1326	-38.1992	-39.2068	-39.942	-7.94377	-6.76167	-5.64422	-1.4054	-1.40954	-1.28903	-1.29443	-5.43938	-5.44291	-5.43938	-5.44291	-37.8671	-38.7337	-39.3661	-38.5465	-39.4382	-40.0888	-6.6569	-5.4874
1.08.20_dimethylether--benzene_090	3.555	-15.2721	-15.219	-16.0139	-15.9567	40.584	40.4825	42.6943	42.5854	-1.28938	-1.2662	-1.21868	-1.19447	-3.37287	-3.39694	-3.37287	-3.39694	-30.4907	-31.2045	-31.7253	-31.1273	-31.8745	-32.4197	-11.125	-10.3824	-9.60646	-1.15656	-1.1587	-1.05742	-1.0607	-3.65482	-3.65693	-3.65482	-3.65693	-30.7893	-31.4471	-31.9271	-31.3693	-32.0481	-32.5435	-10.2107	-9.48317
1.08.20_dimethylether--benzene_095	3.692	-10.4865	-10.4506	-10.9932	-10.9547	27.3073	27.2344	28.7939	28.7163	-1.00087	-0.985933	-0.93751	-0.92225	-2.32084	-2.33596	-2.32084	-2.33596	-24.8688	-25.3989	-25.7857	-25.4136	-25.9707	-26.3772	-12.3238	-11.8739	-11.3135	-0.956539	-0.957363	-0.873211	-0.875034	-2.45201	-2.45333	-2.45201	-2.45333	-25.0999	-25.6017	-25.9679	-25.593	-26.1123	-26.4912	-11.6982	-11.2559
1.08.20_dimethylether--benzene_100	3.83	-7.27336	-7.24934	-7.61434	-7.58853	18.334	18.2822	19.3818	19.3262	-0.794932	-0.785195	-0.74109	-0.731282	-1.58211	-1.59173	-1.58211	-1.59173	-20.3148	-20.7096	-20.9977	-20.7774	-21.1938	-21.4976	-12.3418	-12.0829	-11.6608	-0.792847	-0.793009	-0.723777	-0.724718	-1.64335	-1.64431	-1.64335	-1.64431	-20.505	-20.8886	-21.1686	-20.9222	-21.32	-21.6103	-11.9389	-11.6782
1.08.20_dimethylether--benzene_105	3.967	-5.11028	-5.09413	-5.33681	-5.31911	12.2954	12.2592	13.034	12.9944	-0.640069	-0.633742	-0.59532	-0.58901	-1.07205	-1.07831	-1.07205	-1.07831	-16.6299	-16.9242	-17.139	-17.0202	-17.3317	-17.5589	-11.686	-11.5509	-11.2299	-0.65732	-0.657263	-0.60032	-0.600824	-1.10073	-1.10151	-1.10073	-1.10151	-16.7975	-17.0911	-17.3054	-17.1489	-17.454	-17.6766	-11.4525	-11.3081
1.08.20_dimethylether--benzene_110	4.104	-3.6526	-3.64117	-3.79914	-3.78639	8.23313	8.20875	8.75321	8.726	-0.520331	-0.516181	-0.4835	-0.479398	-0.723652	-0.727774	-0.723652	-0.727774	-13.6462	-13.8653	-14.0252	-13.9745	-14.2069	-14.3766	-10.7016	-10.6441	-10.3972	-0.545279	-0.545171	-0.498357	-0.498622	-0.737147	-0.73773	-0.737148	-0.73773	-13.7951	-14.0197	-14.1836	-14.0905	-14.3241	-14.4945	-10.589	-10.5167
1.08.20_dimethylether--benzene_125	4.517	-1.53447	-1.52704	-1.56048	-1.55276	2.45156	2.44528	2.6305	2.62275	-0.288868	-0.287365	-0.268452	-0.267049	-0.220414	-0.221331	-0.220414	-0.22133	-7.66623	-7.75481	-7.81946	-7.85872	-7.95338	-8.02245	-7.40991	-7.44085	-7.32618	-0.312918	-0.31262	-0.2865	-0.286355	-0.221839	-0.221803	-0.221839	-0.221803	-7.7743	-7.8734	-7.94573	-7.94778	-8.05099	-8.1263	-7.47731	-7.48754
1.08.20_dimethylether--benzene_150	5.204	-0.615118	-0.60789	-0.596764	-0.589865	0.319488	0.31849	0.348202	0.346807	-0.115442	-0.114799	-0.107622	-0.107061	-0.0303903	-0.0304358	-0.03039	-0.0304362	-3.1412	-3.16087	-3.17522	-3.21981	-3.2411	-3.25664	-3.60986	-3.63719	-3.63171	-0.127478	-0.12704	-0.117108	-0.116755	-0.0304329	-0.0303227	-0.0304329	-0.0303226	-3.19905	-3.22575	-3.24524	-3.27052	-3.29822	-3.31844	-3.7106	-3.72289
1.08.20_dimethylether--benzene_200	6.578	-0.257569	-0.255102	-0.243513	-0.241296	0.00513067	0.00508735	0.00576429	0.00571734	-0.0224912	-0.0223961	-0.0211402	-0.0210681	-0.000725399	-0.000726948	-0.000725426	-0.000727421	-0.697243	-0.699174	-0.700584	-0.712659	-0.714856	-0.716459	-0.973722	-0.973833	-1.00416	-0.0248841	-0.0248255	-0.0230627	-0.0230266	-0.000717575	-0.000710749	-0.000717575	-0.000710697	-0.710329	-0.714194	-0.717014	-0.724618	-0.728634	-0.731565	-1.01426	-1.00899
1.08.25_dimethylperoxide--cyclohexane_080	3.98	-29.5471	-29.509	-30.5825	-30.5385	80.8041	80.6962	84.1986	84.0667	-2.26444	-2.23459	-2.22935	-2.19601	-4.51704	-4.55687	-4.51704	-4.55686	-43.6292	-44.7334	-45.5392	-44.3014	-45.4392	-46.2695	-1.14345	0.505849	-0.736384	-1.87369	-1.88763	-1.80087	-1.81428	-5.04068	-5.04713	-5.04068	-5.04713	-43.1448	-44.1131	-44.8197	-43.8247	-44.8169	-45.5409	0.0629583	1.79795
1.08.25_dimethylperoxide--cyclohexane_085	4.104	-20.3097	-20.2734	-21.0252	-20.9852	54.8585	54.7748	57.257	57.1572	-1.58722	-1.5691	-1.5488	-1.5286	-3.08469	-3.10808	-3.08469	-3.10805	-35.7507	-36.5657	-37.1604	-36.3307	-37.1733	-37.7882	-7.33616	-6.25287	-7.11698	-1.40606	-1.41482	-1.34881	-1.35734	-3.31541	-3.31854	-3.31541	-3.31854	-35.325	-36.054	-36.586	-35.9044	-36.6537	-37.2004	-6.44077	-5.31347
1.08.25_dimethylperoxide--cyclohexane_090	4.228	-13.9992	-13.964	-14.4905	-14.4532	37.1326	37.0692	38.8291	38.7562	-1.15161	-1.14009	-1.11791	-1.10517	-2.06956	-2.08307	-2.06956	-2.08308	-29.3555	-29.9571	-30.3962	-29.8523	-30.4762	-30.9314	-10.5141	-9.81677	-10.347	-1.06863	-1.07376	-1.02528	-1.03032	-2.17099	-2.17214	-2.17099	-2.17214	-29.0049	-29.5542	-29.955	-29.4975	-30.0635	-30.4765	-9.85785	-9.1372
1.08.25_dimethylperoxide--cyclohexane_095	4.353	-9.68876	-9.65646	-10.0237	-9.99033	25.0682	25.0226	26.2688	26.2172	-0.856915	-0.849233	-0.829905	-0.821532	-1.37221	-1.37994	-1.37221	-1.37994	-24.1578	-24.6024	-24.9269	-24.5803	-25.0426	-25.38	-11.79	-11.3545	-11.6106	-0.820132	-0.82283	-0.787968	-0.790688	-1.41674	-1.41694	-1.41674	-1.41694	-23.8809	-24.2954	-24.5979	-24.2981	-24.7261	-25.0384	-11.3153	-10.8667
1.08.25_dimethylperoxide--cyclohexane_100	4.477	-6.74315	-6.71551	-6.96948	-6.94115	16.8852	16.8533	17.7344	17.6983	-0.649624	-0.644197	-0.628828	-0.623024	-0.90261	-0.907109	-0.90261	-0.907108	-19.9289	-20.2581	-20.4983	-20.2862	-20.6293	-20.8797	-11.9118	-11.6527	-11.7068	-0.634532	-0.635643	-0.610825	-0.612005	-0.922172	-0.922025	-0.922172	-0.922025	-19.7175	-20.0309	-20.2597	-20.0696	-20.3938	-20.6305	-11.5739	-11.3065
1.08.25_dimethylperoxide--cyclohexane_105	4.602	-4.72611	-4.70438	-4.87755	-4.85527	11.3501	11.3283	11.9501	11.9251	-0.499498	-0.495481	-0.483717	-0.479503	-0.590588	-0.593207	-0.590588	-0.593211	-16.4831	-16.7273	-16.9055	-16.7842	-17.0393	-17.2254	-11.3702	-11.2282	-11.142	-0.494489	-0.494632	-0.476951	-0.477169	-0.599176	-0.598944	-0.599176	-0.598944	-16.3273	-16.5651	-16.7386	-16.6239	-16.8702	-17.05	-11.135	-10.9872
1.08.25_dimethylperoxide--cyclohexane_110	4.726	-3.3432	-3.32771	-3.44332	-3.42733	7.61542	7.60074	8.03854	8.02151	-0.388288	-0.385183	-0.37641	-0.373215	-0.385102	-0.38662	-0.385102	-0.386609	-13.672	-13.8536	-13.9862	-13.9251	-14.1153	-14.254	-10.4849	-10.4197	-10.2424	-0.387852	-0.38741	-0.374817	-0.374448	-0.388862	-0.388634	-0.388862	-0.388634	-13.5606	-13.7417	-13.8738	-13.81	-13.9978	-14.1349	-10.3251	-10.2553
1.08.25_dimethylperoxide--cyclohexane_125	5.099	-1.27661	-1.2736	-1.30162	-1.29846	2.28024	2.2755	2.42626	2.42075	-0.191926	-0.19033	-0.186735	-0.18519	-0.105701	-0.106026	-0.105701	-0.106025	-7.95651	-8.03375	-8.09011	-8.10546	-8.18662	-8.24585	-7.38456	-7.41478	-7.16301	-0.1943	-0.193383	-0.188622	-0.187801	-0.106023	-0.105901	-0.106023	-0.105901	-7.92387	-8.00675	-8.06723	-8.0711	-8.15718	-8.22	-7.34683	-7.37373
1.08.25_dimethylperoxide--cyclohexane_150	5.722	-0.362382	-0.361036	-0.360903	-0.35957	0.299069	0.298464	0.3226	0.321859	-0.0674486	-0.067028	-0.0659298	-0.0655577	-0.012214	-0.0122462	-0.0122136	-0.0122461	-3.47729	-3.49856	-3.51408	-3.53932	-3.56176	-3.57813	-3.65593	-3.69365	-3.53548	-0.068711	-0.0683693	-0.0670118	-0.0667277	-0.0122204	-0.0122068	-0.0122204	-0.0122068	-3.48079	-3.50687	-3.5259	-3.54257	-3.56964	-3.58939	-3.67217	-3.70761
1.08.25_dimethylperoxide--cyclohexane_200	6.966	-0.0795266	-0.0802849	-0.0778375	-0.0786606	0.00498346	0.00495621	0.00551702	0.00548504	-0.0120099	-0.0120023	-0.0117913	-0.011801	-0.000189115	-0.000190007	-0.000188957	-0.000189902	-0.8768	-0.879323	-0.881163	-0.889769	-0.892466	-0.894435	-0.968684	-0.979601	-0.9414	-0.0122462	-0.0122425	-0.0119983	-0.0120133	-0.000192187	-0.000183627	-0.00019216	-0.000183522	-0.880371	-0.884519	-0.887546	-0.89343	-0.897728	-0.900865	-0.978234	-0.988261
1.08.27_dimethylperoxide--butadinene_080	3.297	-49.2048	-49.2244	-50.2397	-50.2408	103.415	103.295	108.244	108.088	-4.8497	-4.80421	-4.88147	-4.82835	-6.85864	-6.92461	-6.85864	-6.92461	-40.8263	-42.1145	-43.0545	-41.6416	-42.9707	-43.9406	-0.713158	2.15402	-0.305432	-3.71138	-3.74008	-3.62555	-3.6525	-8.4891	-8.4977	-8.4891	-8.4977	-40.8792	-41.9567	-42.743	-41.7035	-42.8096	-43.6168	0.219786	3.38596
1.08.27_dimethylperoxide--butadinene_085	3.42	-35.8692	-35.8766	-36.4949	-36.49	72.362	72.2731	75.7867	75.6726	-3.29127	-3.26435	-3.28462	-3.25301	-4.92529	-4.9657	-4.92529	-4.9657	-33.9859	-34.9571	-35.6658	-34.6948	-35.6996	-36.4328	-7.49933	-5.4689	-7.63998	-2.7614	-2.78091	-2.69466	-2.71313	-5.68572	-5.69082	-5.68572	-5.69082	-33.912	-34.7421	-35.3479	-34.616	-35.4705	-36.0942	-6.9309	-4.71831
1.08.27_dimethylperoxide--butadinene_090	3.543	-26.3536	-26.3414	-26.6957	-26.6766	50.5071	50.4371	52.9277	52.8413	-2.31939	-2.30137	-2.29582	-2.27537	-3.44406	-3.46816	-3.44406	-3.46816	-28.3329	-29.0634	-29.5966	-28.9441	-29.7023	-30.2555	-11.2704	-9.83432	-11.6315	-2.07918	-2.09067	-2.02341	-2.03479	-3.79844	-3.80072	-3.79844	-3.80072	-28.2065	-28.8443	-29.3097	-28.8063	-29.4649	-29.9454	-10.9373	-9.38044
1.08.27_dimethylperoxide--butadinene_095	3.666	-19.5434	-19.5165	-19.6963	-19.6656	35.177	35.1228	36.8868	36.8225	-1.68082	-1.66756	-1.65231	-1.63735	-2.36791	-2.38214	-2.36791	-2.38214	-23.6531	-24.2013	-24.6012	-24.1773	-24.7474	-25.1635	-13.0446	-12.0262	-13.4474	-1.57767	-1.58347	-1.53087	-1.53636	-2.53313	-2.53385	-2.53313	-2.53385	-23.5158	-24.0048	-24.3616	-24.0263	-24.5322	-24.9013	-12.8659	-11.7605
1.08.27_dimethylperoxide--butadinene_100	3.789	-14.6484	-14.6145	-14.6793	-14.644	24.4515	24.413	25.6607	25.6161	-1.2418	-1.23189	-1.21429	-1.20335	-1.61038	-1.61899	-1.61038	-1.61899	-19.772	-20.1825	-20.482	-20.2188	-20.647	-20.9594	-13.5344	-12.8095	-13.8909	-1.2029	-1.20544	-1.16426	-1.16659	-1.68751	-1.68775	-1.68751	-1.68775	-19.6459	-20.0203	-20.2935	-20.0793	-20.4674	-20.7506	-13.4599	-12.6678
1.08.27_dimethylperoxide--butadinene_105	3.912	-11.1098	-11.0737	-11.0657	-11.0298	16.9662	16.9392	17.8237	17.7925	-0.929575	-0.922092	-0.90575	-0.897825	-1.08773	-1.09318	-1.08773	-1.09318	-16.5522	-16.8593	-17.0834	-16.9317	-17.2532	-17.4878	-13.2332	-12.716	-13.5143	-0.920209	-0.920881	-0.889096	-0.88987	-1.1238	-1.12406	-1.1238	-1.12406	-16.4469	-16.7333	-16.9424	-16.8144	-17.1122	-17.3295	-13.2292	-12.6573
1.08.27_dimethylperoxide--butadinene_110	4.035	-8.53535	-8.50001	-8.44785	-8.41332	11.7542	11.7351	12.3629	12.3408	-0.702417	-0.696673	-0.682855	-0.676939	-0.731809	-0.735386	-0.731809	-0.735386	-13.8797	-14.1099	-14.2779	-14.2011	-14.4428	-14.6192	-12.4749	-12.1041	-12.6775	-0.705834	-0.705514	-0.681237	-0.6811	-0.748709	-0.749042	-0.748709	-0.749042	-13.7968	-14.0165	-14.1768	-14.1079	-14.3368	-14.5038	-12.5171	-12.1001
1.08.27_dimethylperoxide--butadinene_125	4.404	-4.20517	-4.1814	-4.08467	-4.06199	3.87499	3.86919	4.09231	4.08512	-0.314555	-0.311943	-0.304841	-0.302277	-0.221651	-0.222428	-0.221651	-0.222428	-8.27875	-8.38066	-8.45503	-8.47198	-8.57975	-8.65838	-9.3016	-9.15996	-9.32614	-0.323651	-0.322753	-0.31184	-0.311081	-0.223413	-0.223375	-0.223413	-0.223375	-8.25024	-8.35433	-8.43029	-8.43792	-8.54688	-8.62639	-9.39855	-9.22643
1.08.27_dimethylperoxide--butadinene_150	5.019	-1.67163	-1.66295	-1.58729	-1.5795	0.592088	0.591358	0.629792	0.628845	-0.0911878	-0.0906153	-0.0881081	-0.0876095	-0.0311529	-0.0312109	-0.0311529	-0.0312109	-3.67842	-3.70983	-3.73275	-3.7617	-3.79493	-3.81918	-4.92617	-4.88866	-4.88273	-0.0951535	-0.0948655	-0.0914032	-0.0912	-0.0311968	-0.0311562	-0.0311968	-0.0311561	-3.68379	-3.71945	-3.74546	-3.76535	-3.80261	-3.82979	-5.01501	-4.96094
1.08.27_dimethylperoxide--butadinene_200	6.248	-0.468236	-0.465021	-0.439956	-0.437228	0.0124988	0.0124739	0.013464	0.0134382	-0.0117638	-0.0117467	-0.0113151	-0.0113117	-0.000899601	-0.000889388	-0.000899654	-0.000889283	-0.913051	-0.91683	-0.919588	-0.931318	-0.93531	-0.938223	-1.38477	-1.37421	-1.37654	-0.0123584	-0.0123638	-0.0118146	-0.011834	-0.000901544	-0.000886211	-0.00090157	-0.000886316	-0.918447	-0.923838	-0.927772	-0.93655	-0.942134	-0.946209	-1.42291	-1.40699
1.08.31_dimethylperoxide--butadyine_080	2.894	-26.6243	-26.5322	-28.2069	-28.1125	72.9286	72.7492	76.5211	76.3481	-1.3468	-1.303	-1.32475	-1.27665	-4.4787	-4.53112	-4.4787	-4.53112	-37.9008	-39.2832	-40.292	-38.6914	-40.1356	-41.1894	0.0909017	1.23837	1.86606	-0.743739	-0.758866	-0.658614	-0.673582	-5.51786	-5.52277	-5.51786	-5.52277	-38.5415	-39.7789	-40.682	-39.2833	-40.5614	-41.494	1.40666	2.54015
1.08.31_dimethylperoxide--butadyine_085	3.045	-17.4956	-17.4354	-18.6111	-18.5491	48.7653	48.6401	51.277	51.1568	-0.939104	-0.913855	-0.90111	-0.873905	-3.21598	-3.24893	-3.21598	-3.24893	-30.7506	-31.7722	-32.5178	-31.4359	-32.5089	-33.2919	-5.47579	-4.80697	-4.11706	-0.666163	-0.676829	-0.595745	-0.607093	-3.69191	-3.69621	-3.69191	-3.69621	-31.1835	-32.1214	-32.8058	-31.8153	-32.7888	-33.4991	-4.50597	-3.86768
1.08.31_dimethylperoxide--butadyine_090	3.195	-11.4793	-11.4412	-12.2665	-12.227	32.5077	32.4187	34.2657	34.1809	-0.700592	-0.685865	-0.662298	-0.646672	-2.24086	-2.26138	-2.24086	-2.26138	-24.9516	-25.7093	-26.2622	-25.5385	-26.3382	-26.9217	-8.23198	-7.87596	-7.17974	-0.581479	-0.58879	-0.524789	-0.532859	-2.45884	-2.46173	-2.45884	-2.46173	-25.2622	-25.975	-26.4952	-25.7972	-26.5402	-27.0824	-7.54422	-7.21457
1.08.31_dimethylperoxide--butadyine_095	3.345	-7.51594	-7.49295	-8.07247	-8.04805	21.5981	21.5362	22.8265	22.768	-0.543414	-0.534722	-0.510245	-0.501143	-1.53021	-1.54293	-1.53021	-1.54293	-20.2543	-20.8186	-21.2303	-20.752	-21.3503	-21.7868	-9.26466	-9.11095	-8.43494	-0.496658	-0.501528	-0.451769	-0.457279	-1.62999	-1.63174	-1.62999	-1.63174	-20.4908	-21.0341	-21.4305	-20.9413	-21.5098	-21.9246	-8.7972	-8.66003
1.08.31_dimethylperoxide--butadyine_100	3.495	-4.90831	-4.89513	-5.3027	-5.28776	14.2997	14.2578	15.1557	15.1157	-0.429769	-0.424719	-0.402801	-0.397576	-1.02972	-1.0377	-1.02972	-1.0377	-16.4529	-16.8748	-17.1826	-16.8717	-17.3211	-17.649	-9.28234	-9.25641	-8.62322	-0.417047	-0.420349	-0.381753	-0.385562	-1.07532	-1.0765	-1.07532	-1.0765	-16.6431	-17.0583	-17.3612	-17.0206	-17.4567	-17.7749	-8.98226	-8.96322
1.08.31_dimethylperoxide--butadyine_105	3.646	-3.19423	-3.18715	-3.47513	-3.46612	9.43591	9.4077	10.0305	10.0029	-0.342899	-0.340157	-0.321684	-0.318845	-0.685117	-0.69032	-0.685117	-0.69032	-13.3783	-13.6949	-13.9259	-13.7286	-14.0672	-14.3144	-8.73586	-8.78677	-8.21738	-0.345897	-0.348297	-0.318282	-0.32101	-0.70591	-0.706866	-0.70591	-0.706867	-13.5409	-13.8591	-14.0914	-13.8559	-14.1913	-14.4361	-8.56195	-8.6126
1.08.31_dimethylperoxide--butadyine_110	3.796	-2.07033	-2.06714	-2.27167	-2.26673	6.20622	6.18746	6.61755	6.59874	-0.27466	-0.273443	-0.258241	-0.256945	-0.451724	-0.455158	-0.451725	-0.455158	-10.8963	-11.1353	-11.3097	-11.1879	-11.4445	-11.6316	-7.91798	-8.01174	-7.5061	-0.284364	-0.286336	-0.262815	-0.264959	-0.461162	-0.461981	-0.461162	-0.461981	-11.0383	-11.2837	-11.4627	-11.3005	-11.5597	-11.7489	-7.8333	-7.92208
1.08.31_dimethylperoxide--butadyine_125	4.247	-0.545035	-0.545669	-0.622486	-0.622158	1.72503	1.71904	1.85727	1.85044	-0.142341	-0.142952	-0.134686	-0.135276	-0.124335	-0.125073	-0.124336	-0.125074	-5.96335	-6.07042	-6.14856	-6.1289	-6.24504	-6.32979	-5.24321	-5.36186	-5.03335	-0.153493	-0.154957	-0.142991	-0.144468	-0.125198	-0.125309	-0.125198	-0.125309	-6.05884	-6.17526	-6.26021	-6.20812	-6.33192	-6.42226	-5.28029	-5.3893
1.08.31_dimethylperoxide--butadyine_150	4.998	-0.0404165	-0.0411645	-0.0613211	-0.0617958	0.191825	0.190583	0.209934	0.208501	-0.0508508	-0.0511372	-0.0484075	-0.0486891	-0.0129661	-0.0128983	-0.0129661	-0.0128985	-2.33815	-2.36814	-2.39003	-2.40261	-2.43551	-2.45952	-2.30465	-2.3744	-2.23426	-0.0561112	-0.0565521	-0.0525648	-0.0529926	-0.0129813	-0.0128454	-0.0129813	-0.0128454	-2.38369	-2.41998	-2.44647	-2.44245	-2.48117	-2.50943	-2.3551	-2.41904
1.08.31_dimethylperoxide--butadyine_200	6.5	0.00634216	0.00588101	0.00215519	0.00181223	0.00198364	0.00194353	0.00224756	0.00220219	-0.00854067	-0.00857449	-0.00814708	-0.00818274	-4.14304e-05	-4.56574e-05	-4.13516e-05	-4.57362e-05	-0.485332	-0.488668	-0.491102	-0.497362	-0.501183	-0.503971	-0.491898	-0.508185	-0.48116	-0.00949651	-0.00954892	-0.00891378	-0.00896529	-4.11153e-05	-3.62582e-05	-4.10628e-05	-3.62056e-05	-0.494566	-0.499279	-0.502718	-0.505763	-0.510872	-0.514601	-0.505425	-0.520558
1.08.33_trioxane--neopentane_080	3.948	-48.2952	-48.3544	-49.9774	-50.0111	112.089	111.952	118.357	118.176	-4.38357	-4.35632	-4.41591	-4.38128	-7.59822	-7.65577	-7.59822	-7.65579	-43.9075	-45.1686	-46.0888	-44.892	-46.2029	-47.1595	5.49716	8.96824	6.88268	-3.25435	-3.2871	-3.16442	-3.19561	-9.08116	-9.08986	-9.08116	-9.08986	-43.8245	-44.8571	-45.6106	-44.7934	-45.8595	-46.6375	7.38267	11.0925
1.08.33_trioxane--neopentane_085	4.079	-32.6894	-32.7197	-33.739	-33.7538	74.3459	74.2377	78.6092	78.472	-2.97964	-2.96326	-2.96804	-2.94856	-5.1102	-5.14187	-5.1102	-5.14188	-35.4238	-36.3222	-36.9777	-36.2485	-37.1862	-37.8705	-3.56482	-1.24277	-3.06687	-2.47508	-2.49419	-2.40521	-2.42491	-5.73746	-5.74066	-5.73746	-5.74066	-35.2682	-36.0237	-36.5751	-36.0651	-36.8483	-37.4198	-2.25783	0.17809
1.08.33_trioxane--neopentane_090	4.209	-22.3006	-22.3141	-22.9329	-22.9363	49.2472	49.1721	52.1534	52.0595	-2.16314	-2.15268	-2.13884	-2.1261	-3.35124	-3.36862	-3.35124	-3.36863	-28.6878	-29.3256	-29.791	-29.3756	-30.0433	-30.5306	-8.45435	-6.90211	-8.35545	-1.94252	-1.95347	-1.88858	-1.89936	-3.61682	-3.61747	-3.61682	-3.61747	-28.5251	-29.0767	-29.4793	-29.1819	-29.755	-30.1732	-7.55066	-5.94057
1.08.33_trioxane--neopentane_095	4.34	-15.3638	-15.3723	-15.7257	-15.7287	32.5862	32.5381	34.576	34.516	-1.64574	-1.63939	-1.62145	-1.614	-2.1635	-2.17355	-2.1635	-2.17355	-23.3169	-23.7682	-24.0975	-23.8881	-24.3622	-24.7081	-10.7446	-9.70827	-10.7864	-1.55566	-1.56251	-1.51483	-1.52169	-2.27621	-2.27639	-2.27621	-2.27639	-23.1762	-23.578	-23.8711	-23.7177	-24.1361	-24.4414	-10.124	-9.05425
1.08.33_trioxane--neopentane_100	4.47	-10.7158	-10.7244	-10.906	-10.912	21.5515	21.5169	22.9198	22.8768	-1.29291	-1.289	-1.27305	-1.26877	-1.38332	-1.3896	-1.38332	-1.38961	-19.0194	-19.337	-19.5687	-19.4924	-19.8275	-20.072	-11.4549	-10.7656	-11.5227	-1.26346	-1.26771	-1.23326	-1.23785	-1.43131	-1.43172	-1.43131	-1.43172	-18.9138	-19.205	-19.4175	-19.3605	-19.6648	-19.8869	-11.0389	-10.3266
1.08.33_trioxane--neopentane_105	4.6	-7.58612	-7.59919	-7.66876	-7.68064	14.2406	14.2166	15.1822	15.1531	-1.03769	-1.03552	-1.02265	-1.02034	-0.87967	-0.883753	-0.87967	-0.883749	-15.5694	-15.7928	-15.9559	-15.96	-16.1966	-16.3692	-11.2577	-10.8008	-11.2926	-1.0361	-1.03911	-1.01397	-1.01723	-0.900203	-0.900698	-0.900203	-0.900698	-15.4967	-15.7084	-15.8629	-15.865	-16.0867	-16.2484	-10.9862	-10.5108
1.08.33_trioxane--neopentane_110	4.731	-5.45791	-5.47646	-5.47512	-5.49322	9.4102	9.39408	10.0586	10.0395	-0.845274	-0.844153	-0.834278	-0.833128	-0.558072	-0.560562	-0.558072	-0.560557	-12.7988	-12.9568	-13.0721	-13.1213	-13.2891	-13.4116	-10.5592	-10.259	-10.5562	-0.855915	-0.858175	-0.839618	-0.842074	-0.566886	-0.567172	-0.566886	-0.567172	-12.7539	-12.909	-13.0222	-13.0579	-13.2205	-13.3392	-10.3871	-10.0704
1.08.33_trioxane--neopentane_125	5.122	-2.30509	-2.32236	-2.25045	-2.26812	2.70646	2.70081	2.91887	2.91129	-0.48396	-0.483411	-0.479656	-0.479231	-0.142989	-0.143293	-0.142989	-0.143299	-7.28032	-7.34061	-7.3846	-7.46093	-7.526	-7.57348	-7.63285	-7.55283	-7.55212	-0.500494	-0.500927	-0.493266	-0.493892	-0.143705	-0.143415	-0.143705	-0.143415	-7.28662	-7.35254	-7.40064	-7.45745	-7.52725	-7.57818	-7.62244	-7.52854
1.08.33_trioxane--neopentane_150	5.774	-0.836719	-0.832616	-0.786586	-0.783461	0.338776	0.337755	0.370915	0.369706	-0.21468	-0.214674	-0.213643	-0.213751	-0.0159024	-0.0160008	-0.0159026	-0.0160055	-3.11133	-3.12705	-3.13851	-3.18282	-3.19997	-3.2125	-3.86405	-3.85601	-3.81162	-0.224155	-0.224337	-0.221775	-0.222092	-0.0159152	-0.0158897	-0.0159154	-0.0158895	-3.12993	-3.15052	-3.16554	-3.1981	-3.21992	-3.23584	-3.92146	-3.90406
1.08.33_trioxane--neopentane_200	7.078	-0.262242	-0.26237	-0.243654	-0.244161	0.00528224	0.00526281	0.00596406	0.00594513	-0.055926	-0.0559729	-0.0559215	-0.056008	-0.000453135	-0.000477894	-0.000452978	-0.000475583	-0.77422	-0.775272	-0.776039	-0.788584	-0.789818	-0.790718	-1.0896	-1.08542	-1.07947	-0.0584663	-0.0585291	-0.0581363	-0.0582455	-0.000458412	-0.000456758	-0.00045857	-0.000456784	-0.780523	-0.783112	-0.785001	-0.794402	-0.797144	-0.799144	-1.11488	-1.107
1.08.37_carbondioxide--neopentane_080	3.585	-26.865	-26.8287	-27.1467	-27.1076	68.5407	68.4438	71.0348	70.9227	-2.61023	-2.53814	-2.77993	-2.70409	-1.8475	-1.92214	-1.8475	-1.92214	-30.8046	-31.8976	-32.6951	-31.3753	-32.5022	-33.3246	4.4597	5.86428	4.88691	-2.16473	-2.17262	-2.3029	-2.31027	-2.474	-2.48666	-2.474	-2.48666	-30.7849	-31.7361	-32.4301	-31.3383	-32.3144	-33.0267	5.54313	6.97033
1.08.37_carbondioxide--neopentane_085	3.733	-18.0148	-17.9858	-18.1443	-18.1134	44.3471	44.278	45.9832	45.9045	-1.69078	-1.65101	-1.80508	-1.76291	-1.2601	-1.30222	-1.2601	-1.30222	-24.2934	-25.0747	-25.6449	-24.7705	-25.5798	-26.1704	-2.30585	-1.44434	-2.3012	-1.50857	-1.51475	-1.60856	-1.61426	-1.52805	-1.53508	-1.52805	-1.53508	-24.254	-24.9487	-25.4556	-24.7116	-25.4276	-25.9501	-1.56689	-0.704483
1.08.37_carbondioxide--neopentane_090	3.881	-12.1277	-12.106	-12.168	-12.1445	28.4447	28.3987	29.5246	29.4726	-1.12701	-1.10575	-1.20429	-1.18142	-0.813909	-0.837912	-0.813909	-0.837912	-19.1576	-19.7152	-20.1221	-19.5516	-20.1313	-20.5544	-5.77301	-5.24559	-5.94965	-1.05831	-1.0633	-1.12881	-1.13336	-0.926358	-0.930552	-0.926358	-0.930552	-19.1256	-19.6327	-20.0027	-19.5012	-20.0254	-20.4079	-5.28006	-4.75802
1.08.37_carbondioxide--neopentane_095	4.029	-8.23253	-8.21718	-8.22269	-8.2057	18.1132	18.0866	18.8293	18.7987	-0.768965	-0.758062	-0.821613	-0.809756	-0.506552	-0.520449	-0.506552	-0.520448	-15.1263	-15.5246	-15.8152	-15.4483	-15.8638	-16.167	-7.22427	-6.90418	-7.44334	-0.74707	-0.751164	-0.796426	-0.800262	-0.552951	-0.555694	-0.552951	-0.555694	-15.1087	-15.4794	-15.7499	-15.4146	-15.7989	-16.0793	-6.90421	-6.58969
1.08.37_carbondioxide--neopentane_100	4.177	-5.65	-5.63843	-5.61374	-5.60071	11.4573	11.443	11.9323	11.9148	-0.534284	-0.528948	-0.570627	-0.564733	-0.307129	-0.315312	-0.307128	-0.315312	-11.965	-12.2496	-12.4573	-12.2263	-12.5242	-12.7416	-7.49695	-7.30754	-7.70274	-0.530414	-0.533721	-0.56512	-0.568284	-0.325996	-0.327893	-0.325996	-0.327893	-11.9619	-12.2331	-12.4309	-12.2097	-12.4916	-12.6973	-7.29716	-7.11155
1.08.37_carbondioxide--neopentane_105	4.325	-3.93488	-3.92568	-3.88681	-3.87633	7.20476	7.19627	7.5189	7.50807	-0.376545	-0.374134	-0.402065	-0.399302	-0.182826	-0.187705	-0.182826	-0.187705	-9.48886	-9.69264	-9.84134	-9.70006	-9.91409	-10.0703	-7.13259	-7.02554	-7.2969	-0.378786	-0.38139	-0.403476	-0.405971	-0.190398	-0.191719	-0.190398	-0.191719	-9.49686	-9.69568	-9.84075	-9.69695	-9.90422	-10.0555	-7.01468	-6.90944
1.08.37_carbondioxide--neopentane_110	4.473	-2.78678	-2.77955	-2.73522	-2.72686	4.50569	4.49975	4.71261	4.70515	-0.268448	-0.267537	-0.286678	-0.285519	-0.10747	-0.110378	-0.10747	-0.110378	-7.54826	-7.69479	-7.80172	-7.71872	-7.87317	-7.98588	-6.45944	-6.40348	-6.58562	-0.272127	-0.274149	-0.289934	-0.291844	-0.110477	-0.111377	-0.110477	-0.111377	-7.56377	-7.71023	-7.81711	-7.72523	-7.87835	-7.99008	-6.39629	-6.34052
1.08.37_carbondioxide--neopentane_125	4.917	-1.11815	-1.11653	-1.07507	-1.07301	1.07542	1.07295	1.13251	1.1297	-0.103344	-0.103487	-0.110478	-0.11054	-0.0210931	-0.0217173	-0.0210931	-0.021717	-3.89727	-3.95522	-3.99751	-3.98614	-4.04792	-4.093	-4.16629	-4.16857	-4.20074	-0.105433	-0.106167	-0.112519	-0.11319	-0.0212745	-0.0215245	-0.0212745	-0.0215245	-3.91976	-3.982	-4.02741	-4.00418	-4.06972	-4.11755	-4.17262	-4.17305
1.08.37_carbondioxide--neopentane_150	5.656	-0.357171	-0.358666	-0.336751	-0.338317	0.092635	0.0924623	0.0987883	0.0985653	-0.0255912	-0.0255799	-0.027413	-0.027381	-0.00147661	-0.0015198	-0.00147655	-0.00151974	-1.43898	-1.45533	-1.46727	-1.47058	-1.48831	-1.50125	-1.76057	-1.76991	-1.75728	-0.0259256	-0.0259594	-0.0277638	-0.0277781	-0.00147992	-0.00149756	-0.00147992	-0.00149756	-1.45205	-1.47121	-1.48519	-1.48218	-1.5026	-1.5175	-1.77316	-1.78132
1.08.37_carbondioxide--neopentane_200	7.136	-0.0760514	-0.0761278	-0.0716715	-0.07182	0.000631748	0.00062395	0.000691662	0.00068242	-0.00296516	-0.00292995	-0.00317536	-0.00313847	-2.05052e-05	-1.88511e-05	-2.05052e-05	-1.88248e-05	-0.289351	-0.291901	-0.293762	-0.294952	-0.297749	-0.29979	-0.372215	-0.374085	-0.372376	-0.0029676	-0.00293439	-0.00318394	-0.00314905	-2.12665e-05	-2.09777e-05	-2.12665e-05	-2.09252e-05	-0.292028	-0.295337	-0.297752	-0.297403	-0.300934	-0.303511	-0.375163	-0.376914
1.08.39_carbondioxide--cyclopentadiene_080	2.736	-45.8099	-45.6912	-47.243	-47.1176	102.18	101.999	106.899	106.71	-4.55254	-4.41795	-4.89615	-4.75151	-4.33316	-4.49601	-4.33316	-4.49601	-40.8727	-42.5496	-43.7732	-41.6261	-43.367	-44.6374	3.62052	5.70737	3.99154	-3.5476	-3.55819	-3.74392	-3.75429	-6.42733	-6.45352	-6.42733	-6.45352	-41.6715	-43.1413	-44.2139	-42.3988	-43.9067	-45.007	4.33764	6.59535
1.08.39_carbondioxide--cyclopentadiene_085	2.876	-31.5113	-31.4325	-32.4574	-32.3739	65.6799	65.5563	68.8905	68.762	-2.98959	-2.91459	-3.20724	-3.1267	-3.08036	-3.17405	-3.08036	-3.17405	-32.3573	-33.5664	-34.4487	-33.0188	-34.2814	-35.2027	-6.41352	-5.11536	-6.52286	-2.61738	-2.62632	-2.76603	-2.77491	-3.98425	-4.00076	-3.98425	-4.00076	-32.8935	-33.9841	-34.78	-33.5172	-34.642	-35.4628	-5.94887	-4.56754
1.08.39_carbondioxide--cyclopentadiene_090	3.016	-22.0574	-22.0047	-22.6716	-22.6156	42.0394	41.953	44.2219	44.131	-2.05721	-2.01591	-2.19618	-2.15201	-2.06653	-2.12068	-2.06653	-2.12068	-25.6603	-26.5362	-27.1753	-26.2296	-27.1497	-27.8212	-11.3637	-10.5786	-11.711	-1.94456	-1.95245	-2.04908	-2.05716	-2.45377	-2.46394	-2.45377	-2.46394	-26.0432	-26.8556	-27.4484	-26.5719	-27.414	-28.0285	-11.118	-10.2829
1.08.39_carbondioxide--cyclopentadiene_095	3.156	-15.7572	-15.7211	-16.1473	-16.1087	26.8075	26.7485	28.2897	28.2275	-1.46378	-1.44128	-1.55357	-1.52966	-1.33942	-1.37118	-1.33942	-1.37118	-20.3889	-21.0249	-21.4891	-20.8716	-21.5437	-22.0341	-13.2741	-12.8162	-13.7152	-1.45293	-1.45947	-1.52355	-1.53064	-1.50429	-1.51073	-1.50429	-1.51073	-20.6795	-21.2856	-21.7279	-21.124	-21.7547	-22.2149	-13.2005	-12.702
1.08.39_carbondioxide--cyclopentadiene_100	3.295	-11.515	-11.4882	-11.7551	-11.7266	17.0361	16.9981	18.041	18.0008	-1.06567	-1.05358	-1.12482	-1.11202	-0.850031	-0.869097	-0.850031	-0.869097	-16.2361	-16.6988	-17.0365	-16.6411	-17.1327	-17.4915	-13.4492	-13.1984	-13.9034	-1.09097	-1.09609	-1.13834	-1.14389	-0.919864	-0.924242	-0.919864	-0.924242	-16.4687	-16.921	-17.251	-16.8387	-17.3118	-17.657	-13.5005	-13.2113
1.08.39_carbondioxide--cyclopentadiene_105	3.435	-8.62082	-8.59802	-8.76145	-8.73718	10.7936	10.7698	11.4738	11.4476	-0.788069	-0.781699	-0.827547	-0.820982	-0.532855	-0.544629	-0.532855	-0.544629	-12.9624	-13.2998	-13.546	-13.2994	-13.6598	-13.9228	-12.7005	-12.578	-13.1252	-0.82277	-0.826746	-0.85432	-0.858743	-0.562304	-0.565494	-0.562304	-0.565494	-13.1551	-13.4935	-13.7405	-13.4618	-13.8172	-14.0765	-12.836	-12.6753
1.08.39_carbondioxide--cyclopentadiene_110	3.575	-6.61401	-6.59219	-6.68953	-6.66619	6.82036	6.80518	7.28004	7.26187	-0.589503	-0.586148	-0.616184	-0.612884	-0.332096	-0.339513	-0.332096	-0.339513	-10.3801	-10.6269	-10.807	-10.6592	-10.9241	-11.1174	-11.5196	-11.4741	-11.8951	-0.623293	-0.626243	-0.644215	-0.647586	-0.344459	-0.346851	-0.344459	-0.346851	-10.5432	-10.7973	-10.9827	-10.7965	-11.0642	-11.2595	-11.7054	-11.6223
1.08.39_carbondioxide--cyclopentadiene_125	3.995	-3.41075	-3.39043	-3.40353	-3.38171	1.69911	1.69429	1.83746	1.83098	-0.259502	-0.25892	-0.268444	-0.267824	-0.0814599	-0.0833201	-0.0814599	-0.0833201	-5.45185	-5.55335	-5.62743	-5.60769	-5.71786	-5.79826	-7.66581	-7.70013	-7.89521	-0.279305	-0.280235	-0.285576	-0.28651	-0.0823585	-0.0831698	-0.0823585	-0.0831699	-5.55422	-5.66723	-5.7497	-5.69551	-5.81522	-5.90257	-7.87613	-7.87998
1.08.39_carbondioxide--cyclopentadiene_150	4.694	-1.52512	-1.5116	-1.50283	-1.48864	0.162548	0.161859	0.179926	0.178883	-0.0759706	-0.0760356	-0.0774875	-0.077574	-0.00976263	-0.0098801	-0.00976269	-0.00988036	-2.04221	-2.07399	-2.09718	-2.10086	-2.13572	-2.16116	-3.53284	-3.55837	-3.61916	-0.0822782	-0.0826391	-0.0829031	-0.0832716	-0.00977426	-0.00980173	-0.00977429	-0.0098017	-2.08704	-2.12574	-2.15397	-2.14061	-2.18179	-2.21185	-3.66024	-3.6703
1.08.39_carbondioxide--cyclopentadiene_200	6.092	-0.465495	-0.460006	-0.456442	-0.450826	0.00144216	0.00141181	0.00167194	0.00163789	-0.0102489	-0.0102546	-0.010273	-0.0102738	-0.000389834	-0.000403356	-0.000389913	-0.000403382	-0.410205	-0.415001	-0.418502	-0.420829	-0.426106	-0.429957	-0.887754	-0.889823	-0.903744	-0.0110628	-0.0111114	-0.0109552	-0.0109944	-0.00039162	-0.000404563	-0.000391646	-0.00040459	-0.418433	-0.424811	-0.429465	-0.428273	-0.435042	-0.439982	-0.922572	-0.921036
1.09.03_propene--borazine_080	3.03	-32.9106	-32.8011	-35.1765	-35.065	92.403	92.1956	96.8298	96.625	-1.86634	-1.77889	-1.95395	-1.85817	-4.12878	-4.21526	-4.12878	-4.21526	-47.688	-49.0125	-49.9791	-48.5171	-49.8977	-50.9052	3.42132	4.58146	6.46428	-0.650211	-0.657171	-0.620051	-0.627	-6.50665	-6.50788	-6.50665	-6.50788	-48.2669	-49.4222	-50.2652	-49.0477	-50.2345	-51.1005	5.41276	6.56722
1.09.03_propene--borazine_085	3.172	-21.2621	-21.1863	-22.9472	-22.8687	61.6545	61.5031	64.7818	64.6327	-1.08182	-1.0292	-1.09829	-1.04084	-3.09327	-3.1443	-3.09327	-3.1443	-38.3571	-39.2891	-39.9692	-39.084	-40.0617	-40.7751	-3.82576	-3.19628	-1.6485	-0.516324	-0.520427	-0.476224	-0.48048	-4.20879	-4.20902	-4.20879	-4.20902	-38.7696	-39.6095	-40.2224	-39.4408	-40.3083	-40.9413	-2.25304	-1.69676
1.09.03_propene--borazine_090	3.314	-13.5654	-13.5151	-14.8253	-14.7722	40.9534	40.8446	43.1578	43.0518	-0.689749	-0.657131	-0.67667	-0.641585	-2.18473	-2.21523	-2.18473	-2.21523	-30.9193	-31.5768	-32.0567	-31.548	-32.2424	-32.7491	-7.59947	-7.3263	-6.03751	-0.430507	-0.432218	-0.389213	-0.391482	-2.70453	-2.70429	-2.70453	-2.70429	-31.2376	-31.8512	-32.299	-31.8105	-32.4475	-32.9124	-6.40024	-6.21577
1.09.03_propene--borazine_095	3.456	-8.50873	-8.47823	-9.45875	-9.42492	27.0916	27.0166	28.6427	28.5701	-0.481138	-0.460071	-0.458148	-0.4359	-1.48682	-1.50545	-1.48682	-1.50545	-24.9783	-25.4448	-25.7853	-25.5161	-26.012	-26.3739	-9.21243	-9.17004	-8.0793	-0.366356	-0.366186	-0.32823	-0.32877	-1.7277	-1.72751	-1.7277	-1.72751	-25.2412	-25.6928	-26.0224	-25.727	-26.1981	-26.5419	-8.32384	-8.36398
1.09.03_propene--borazine_100	3.598	-5.20608	-5.19021	-5.93015	-5.91066	17.8535	17.803	18.9413	18.8931	-0.359559	-0.345484	-0.335084	-0.320522	-0.986756	-0.99848	-0.986756	-0.99848	-20.226	-20.5594	-20.8027	-20.6819	-21.0388	-21.2993	-9.53387	-9.63584	-8.70272	-0.313008	-0.311727	-0.279452	-0.278872	-1.09785	-1.098	-1.09785	-1.098	-20.4531	-20.7882	-21.0327	-20.8624	-21.2137	-21.47	-8.89074	-9.06189
1.09.03_propene--borazine_105	3.74	-3.06504	-3.05951	-3.62404	-3.61465	11.7243	11.6909	12.4846	12.4531	-0.280757	-0.271195	-0.258108	-0.248368	-0.643272	-0.650885	-0.643272	-0.650886	-16.4183	-16.6584	-16.8336	-16.8026	-17.0614	-17.2503	-9.12425	-9.31111	-8.51444	-0.266332	-0.264646	-0.237473	-0.236363	-0.694303	-0.694752	-0.694303	-0.694752	-16.6208	-16.8717	-17.0547	-16.9645	-17.2287	-17.4214	-8.67083	-8.91313
1.09.03_propene--borazine_110	3.882	-1.68965	-1.69099	-2.12739	-2.12484	7.67654	7.65438	8.20595	8.18518	-0.224813	-0.218381	-0.205059	-0.198544	-0.413864	-0.418878	-0.413864	-0.418878	-13.3662	-13.5407	-13.668	-13.6886	-13.878	-14.0162	-8.34193	-8.57326	-7.88684	-0.225268	-0.223686	-0.200756	-0.19958	-0.43722	-0.437782	-0.43722	-0.437782	-13.5487	-13.7383	-13.8766	-13.8364	-14.0368	-14.1829	-8.02991	-8.30477
1.09.03_propene--borazine_125	4.308	0.0608324	0.0514757	-0.169572	-0.175771	2.12059	2.11407	2.29482	2.28847	-0.122435	-0.120597	-0.110525	-0.108729	-0.104617	-0.105698	-0.104618	-0.105698	-7.35638	-7.42748	-7.47936	-7.54325	-7.62169	-7.67894	-5.54011	-5.78066	-5.34297	-0.132324	-0.131715	-0.117529	-0.117087	-0.106811	-0.1068	-0.106811	-0.1068	-7.48879	-7.57518	-7.63822	-7.65538	-7.74735	-7.81446	-5.45307	-5.71562
1.09.03_propene--borazine_150	5.017	0.426571	0.420905	0.321946	0.318325	0.238195	0.237411	0.263522	0.262467	-0.047405	-0.0470735	-0.04252	-0.0422936	-0.00911012	-0.00894345	-0.00911012	-0.00894342	-2.94621	-2.96336	-2.97588	-3.02084	-3.0404	-3.05467	-2.37358	-2.52511	-2.31794	-0.0530854	-0.0529227	-0.046862	-0.0468193	-0.00915084	-0.0088681	-0.00915084	-0.0088682	-3.01337	-3.03882	-3.05739	-3.08034	-3.1077	-3.12767	-2.36518	-2.52769
1.09.03_propene--borazine_200	6.437	0.207057	0.204423	0.171034	0.169165	0.00277589	0.00270847	0.00319676	0.00313112	-0.00854049	-0.00847267	-0.00763256	-0.00758089	0.000156926	0.000157399	0.0001569	0.000157425	-0.645832	-0.646641	-0.64723	-0.660097	-0.661232	-0.662061	-0.448414	-0.497188	-0.443504	-0.0096353	-0.00958486	-0.00847942	-0.00844647	0.000160024	0.000155876	0.00016005	0.000155745	-0.660019	-0.662899	-0.665	-0.673048	-0.676199	-0.678499	-0.438341	-0.492171
1.09.06_butadinene--diborane_080	3.046	-34.6445	-34.52	-35.6634	-35.5356	90.5084	90.3104	94.2343	94.0374	-5.26918	-5.16166	-5.41501	-5.30028	-9.18623	-9.28331	-9.18623	-9.28331	-40.192	-41.2584	-42.0365	-40.7109	-41.8069	-42.6067	-0.691054	1.31153	3.83254	-3.66995	-3.67209	-3.65411	-3.65556	-12.9961	-12.9907	-12.9961	-12.9907	-40.2945	-41.2232	-41.901	-40.7549	-41.6992	-42.3883	0.606572	2.87421
1.09.06_butadinene--diborane_085	3.182	-24.0772	-23.9973	-24.7787	-24.6946	60.8911	60.7518	63.5974	63.4556	-3.31381	-3.25154	-3.3825	-3.31555	-6.93209	-6.98498	-6.93209	-6.98498	-32.1214	-32.8729	-33.4213	-32.5767	-33.3521	-33.918	-6.90327	-5.45741	-3.86602	-2.63083	-2.63284	-2.61723	-2.6186	-8.68157	-8.67468	-8.68157	-8.67468	-32.2148	-32.8894	-33.3816	-32.615	-33.3029	-33.8049	-5.91909	-4.34377
1.09.06_butadinene--diborane_090	3.319	-16.9281	-16.8783	-17.3948	-17.3413	40.7237	40.6279	42.6653	42.5663	-2.19115	-2.15469	-2.22087	-2.1816	-4.9827	-5.01167	-4.9827	-5.01167	-25.7619	-26.2937	-26.6818	-26.1559	-26.707	-27.1091	-10.0986	-9.07742	-8.0793	-1.91724	-1.91883	-1.90347	-1.9047	-5.77705	-5.77089	-5.77705	-5.77089	-25.855	-26.3477	-26.7073	-26.1993	-26.7034	-27.0713	-9.40717	-8.31851
1.09.06_butadinene--diborane_095	3.455	-12.0863	-12.0547	-12.3834	-12.3492	27.0977	27.0316	28.4748	28.4067	-1.5126	-1.49074	-1.5227	-1.49936	-3.47385	-3.49013	-3.47385	-3.49013	-20.7247	-21.1031	-21.3792	-21.0618	-21.4556	-21.7429	-11.3832	-10.6749	-10.05	-1.41801	-1.41901	-1.40346	-1.40449	-3.83092	-3.82643	-3.83092	-3.82643	-20.823	-21.1854	-21.4498	-21.1165	-21.4885	-21.76	-10.9407	-10.1913
1.09.06_butadinene--diborane_100	3.591	-8.79308	-8.77222	-8.97166	-8.94902	17.9498	17.9046	18.9194	18.8732	-1.08056	-1.06708	-1.08169	-1.06748	-2.37379	-2.38341	-2.37379	-2.38341	-16.7244	-16.9952	-17.1928	-17.0107	-17.2936	-17.5	-11.511	-11.0268	-10.6441	-1.06214	-1.06264	-1.04783	-1.04847	-2.53284	-2.53012	-2.53284	-2.53012	-16.8253	-17.0937	-17.2896	-17.0741	-17.3503	-17.5518	-11.2622	-10.7464
1.09.06_butadinene--diborane_105	3.727	-6.53751	-6.52294	-6.6359	-6.62006	11.84	11.8099	12.52	12.4895	-0.79232	-0.783917	-0.79025	-0.781429	-1.60042	-1.60645	-1.60042	-1.60645	-13.5353	-13.7301	-13.8722	-13.7765	-13.9808	-14.1299	-10.9756	-10.6483	-10.414	-0.804553	-0.804865	-0.791851	-0.792178	-1.67069	-1.66935	-1.67069	-1.66935	-13.6386	-13.8386	-13.9845	-13.8482	-14.0544	-14.2048	-10.873	-10.5166
1.09.06_butadinene--diborane_110	3.863	-4.97751	-4.96621	-5.02298	-5.01096	7.78203	7.76245	8.25818	8.23798	-0.592501	-0.58725	-0.589712	-0.58426	-1.06945	-1.0733	-1.06945	-1.0733	-10.9916	-11.1322	-11.2348	-11.1939	-11.342	-11.4501	-10.0991	-9.88069	-9.74872	-0.615216	-0.615493	-0.604609	-0.604883	-1.10026	-1.09969	-1.10026	-1.09969	-11.0935	-11.2433	-11.3526	-11.2694	-11.4241	-11.537	-10.0991	-9.85168
1.09.06_butadinene--diborane_125	4.272	-2.54209	-2.5314	-2.51939	-2.50879	2.16565	2.1607	2.32553	2.31973	-0.269695	-0.268087	-0.267747	-0.266198	-0.311537	-0.31182	-0.311537	-0.31182	-6.01418	-6.06581	-6.10349	-6.13043	-6.18597	-6.22651	-7.0541	-6.99359	-6.9831	-0.289869	-0.289841	-0.284133	-0.284144	-0.314032	-0.313329	-0.314032	-0.313329	-6.09994	-6.16242	-6.20801	-6.20141	-6.26659	-6.31416	-7.19136	-7.10331
1.09.06_butadinene--diborane_150	4.952	-1.19677	-1.18419	-1.16689	-1.15399	0.244209	0.243166	0.267959	0.266613	-0.0877241	-0.0869233	-0.0869193	-0.0861576	-0.0402841	-0.0398113	-0.0402841	-0.0398112	-2.39575	-2.40354	-2.40923	-2.44147	-2.45037	-2.45686	-3.47699	-3.4702	-3.49782	-0.0959496	-0.0954193	-0.0937526	-0.0932439	-0.0403185	-0.0397558	-0.0403185	-0.0397558	-2.44267	-2.45707	-2.46758	-2.48306	-2.49819	-2.50924	-3.60537	-3.58056
1.09.06_butadinene--diborane_200	6.314	-0.426964	-0.423079	-0.416001	-0.412028	0.00277384	0.00271563	0.00316795	0.00311836	-0.0140748	-0.0140095	-0.0138974	-0.0138449	-0.00103295	-0.00104626	-0.00103295	-0.00104642	-0.524486	-0.525075	-0.525504	-0.532863	-0.53368	-0.534276	-0.960923	-0.958076	-0.98324	-0.0154564	-0.0154386	-0.0150419	-0.0150326	-0.00103358	-0.00104429	-0.00103358	-0.00104421	-0.534607	-0.536943	-0.538649	-0.542197	-0.544698	-0.546524	-1.00712	-0.998494
1.09.13_butadyine--diborane_080	3.093	-24.1382	-24.0651	-24.9874	-24.9128	69.4948	69.3318	72.2081	72.0513	-3.91267	-3.83385	-4.02785	-3.94347	-6.31639	-6.39051	-6.31639	-6.39051	-32.2262	-33.1995	-33.9097	-32.687	-33.6899	-34.4218	1.13272	2.38278	3.67774	-3.02582	-3.03157	-3.05674	-3.06133	-8.31209	-8.31397	-8.31209	-8.31397	-32.3974	-33.2621	-33.8931	-32.8171	-33.7009	-34.3458	2.20167	3.55893
1.09.13_butadyine--diborane_085	3.232	-16.4248	-16.3893	-16.998	-16.9601	45.4604	45.3523	47.3703	47.264	-2.46068	-2.41713	-2.51927	-2.47253	-4.49512	-4.53568	-4.49512	-4.53568	-25.5953	-26.2719	-26.7656	-25.9916	-26.6924	-27.2037	-4.75538	-3.90811	-3.15474	-2.11357	-2.11855	-2.13112	-2.13549	-5.35095	-5.35074	-5.35095	-5.35074	-25.7271	-26.3468	-26.7991	-26.0848	-26.7211	-27.1854	-4.02847	-3.13763
1.09.13_butadyine--diborane_090	3.371	-11.3605	-11.3483	-11.7359	-11.7219	29.5549	29.4816	30.8834	30.8121	-1.62527	-1.60117	-1.65428	-1.62883	-3.06916	-3.09188	-3.06916	-3.09188	-20.3962	-20.8702	-21.2161	-20.7332	-21.2273	-21.5878	-7.77587	-7.21832	-6.75716	-1.50271	-1.50681	-1.51038	-1.51462	-3.43195	-3.43144	-3.43195	-3.43144	-20.5056	-20.954	-21.2812	-20.8079	-21.2709	-21.6087	-7.3115	-6.73388
1.09.13_butadyine--diborane_095	3.51	-8.03018	-8.03051	-8.2687	-8.2675	19.1094	19.0584	20.0274	19.978	-1.11811	-1.10459	-1.13269	-1.11861	-2.04228	-2.05553	-2.04228	-2.05553	-16.3007	-16.6379	-16.884	-16.5846	-16.9382	-17.1962	-9.01625	-8.65986	-8.35963	-1.08657	-1.08972	-1.0888	-1.09226	-2.19452	-2.1944	-2.19452	-2.1944	-16.398	-16.7279	-16.9687	-16.652	-16.9942	-17.2439	-8.74754	-8.37714
1.09.13_butadyine--diborane_100	3.649	-5.83032	-5.83749	-5.97695	-5.98221	12.2972	12.2638	12.9288	12.8961	-0.794217	-0.786799	-0.802155	-0.794346	-1.33675	-1.34494	-1.33675	-1.34494	-13.0673	-13.3138	-13.4936	-13.3045	-13.564	-13.7534	-9.19908	-8.97884	-8.76548	-0.797593	-0.800107	-0.797516	-0.800142	-1.40004	-1.40052	-1.40004	-1.40052	-13.1568	-13.4058	-13.5874	-13.3686	-13.6276	-13.8166	-9.06902	-8.83429
1.09.13_butadyine--diborane_105	3.788	-4.36348	-4.37305	-4.44918	-4.45707	7.87684	7.85486	8.3097	8.28817	-0.57884	-0.575036	-0.583583	-0.579542	-0.865784	-0.871181	-0.865784	-0.871181	-10.5055	-10.6909	-10.8262	-10.7024	-10.8989	-11.0423	-8.79061	-8.66192	-8.4977	-0.594155	-0.596346	-0.593278	-0.595449	-0.891882	-0.892797	-0.891882	-0.892796	-10.5903	-10.7831	-10.9238	-10.7661	-10.9676	-11.1147	-8.75803	-8.61268
1.09.13_butadyine--diborane_110	3.927	-3.37301	-3.38239	-3.41834	-3.42629	5.02651	5.0121	5.32211	5.30782	-0.430739	-0.429056	-0.433615	-0.431798	-0.557214	-0.560879	-0.557214	-0.560879	-8.47659	-8.61979	-8.72428	-8.63934	-8.79207	-8.90352	-8.08451	-8.01467	-7.88266	-0.448638	-0.450625	-0.447287	-0.449219	-0.567895	-0.568945	-0.567895	-0.568944	-8.55604	-8.70865	-8.82001	-8.70136	-8.86169	-8.97868	-8.11577	-8.02756
1.09.13_butadyine--diborane_125	4.344	-1.8631	-1.86506	-1.85705	-1.85818	1.27928	1.27552	1.37044	1.3663	-0.195853	-0.196056	-0.196443	-0.19671	-0.147218	-0.148009	-0.147218	-0.148009	-4.56576	-4.63581	-4.68693	-4.65629	-4.73181	-4.78692	-5.62054	-5.62352	-5.5438	-0.208467	-0.209657	-0.206864	-0.208089	-0.147923	-0.14817	-0.147923	-0.14817	-4.62668	-4.7058	-4.76354	-4.70784	-4.79152	-4.85259	-5.72676	-5.71097
1.09.13_butadyine--diborane_150	5.039	-0.995412	-0.990665	-0.981728	-0.976353	0.123834	0.123345	0.135498	0.134865	-0.0661551	-0.066011	-0.0660953	-0.0659645	-0.0172131	-0.017112	-0.0172131	-0.0171124	-1.79904	-1.81579	-1.82802	-1.83395	-1.85244	-1.86593	-2.77846	-2.7905	-2.76562	-0.0712419	-0.0712696	-0.0703048	-0.0703275	-0.0172192	-0.0170707	-0.0172191	-0.0170707	-1.83064	-1.85263	-1.86867	-1.86231	-1.88577	-1.90288	-2.8679	-2.86773
1.09.13_butadyine--diborane_200	6.429	-0.39649	-0.396772	-0.391962	-0.392209	0.00104154	0.00100706	0.00118594	0.00115141	-0.0115039	-0.0115097	-0.0114419	-0.0114578	-0.000520715	-0.000529117	-0.000520925	-0.000529038	-0.395194	-0.396517	-0.397482	-0.401805	-0.403471	-0.404687	-0.805286	-0.807732	-0.811696	-0.0124557	-0.0124897	-0.0122249	-0.0122654	-0.000521766	-0.000526597	-0.000521766	-0.000526597	-0.401924	-0.404574	-0.406509	-0.408033	-0.410978	-0.413126	-0.836284	-0.834559
1.09.16_toluene--borazine_080	2.938	-78.5588	-78.2684	-83.2433	-82.9503	199.207	198.741	208.929	208.453	-5.21638	-5.00145	-5.58623	-5.34874	-10.8028	-11.0103	-10.8028	-11.0103	-89.2934	-92.0078	-93.9887	-90.6449	-93.463	-95.5196	10.4719	13.6238	15.3134	-1.84696	-1.86105	-1.84881	-1.86242	-16.5552	-16.5687	-16.5552	-16.5687	-91.9636	-94.226	-95.8769	-93.2993	-95.6068	-97.2907	13.4983	16.8541
1.09.16_toluene--borazine_085	3.093	-50.3587	-50.1717	-53.7249	-53.5369	130.025	129.699	136.796	136.463	-2.82077	-2.69914	-2.92213	-2.78858	-8.28258	-8.39625	-8.28258	-8.39625	-71.0952	-72.9482	-74.3004	-72.3185	-74.2537	-75.6659	-5.86895	-3.9248	-3.17147	-1.40857	-1.41723	-1.34059	-1.34954	-10.6701	-10.676	-10.6701	-10.676	-72.863	-74.4662	-75.6361	-74.0255	-75.6693	-76.8688	-3.51308	-1.59578
1.09.16_toluene--borazine_090	3.248	-32.0886	-31.9729	-34.5075	-34.3904	84.3961	84.1673	89.1016	88.8669	-1.70626	-1.63594	-1.69337	-1.61641	-5.84147	-5.90221	-5.84147	-5.90225	-56.735	-57.9988	-58.921	-57.813	-59.1413	-60.1106	-14.2648	-13.1528	-12.8616	-1.13901	-1.14396	-1.0413	-1.04713	-6.81126	-6.81032	-6.81126	-6.81032	-57.9511	-59.089	-59.9193	-58.9502	-60.1228	-60.9784	-12.5327	-11.515
1.09.16_toluene--borazine_095	3.402	-20.3082	-20.2375	-22.0501	-21.9776	54.4953	54.3359	57.7594	57.5939	-1.15386	-1.11212	-1.09878	-1.05372	-3.92568	-3.95743	-3.92568	-3.95748	-45.3741	-46.2355	-46.864	-46.3057	-47.2173	-47.8825	-17.8352	-17.2774	-17.1795	-0.947703	-0.949775	-0.84556	-0.848973	-4.31139	-4.30727	-4.31139	-4.30727	-46.2488	-47.0575	-47.6476	-47.0984	-47.936	-48.5472	-16.6225	-16.1608
1.09.16_toluene--borazine_100	3.557	-12.7472	-12.7038	-14.0071	-13.9617	35.0138	34.9054	37.2684	37.1562	-0.850387	-0.824525	-0.78485	-0.757431	-2.55824	-2.57521	-2.55824	-2.57522	-36.3702	-36.9562	-37.3838	-37.1645	-37.789	-38.2448	-18.5819	-18.383	-18.3343	-0.795936	-0.795671	-0.701179	-0.70218	-2.70843	-2.7043	-2.70843	-2.7043	-37.029	-37.6044	-38.0242	-37.7457	-38.3445	-38.7815	-17.7737	-17.652
1.09.16_toluene--borazine_105	3.711	-7.92024	-7.89386	-8.83738	-8.80906	22.3907	22.3196	23.9388	23.8665	-0.66197	-0.645184	-0.598622	-0.581138	-1.63266	-1.64237	-1.63266	-1.64243	-29.2251	-29.6229	-29.9131	-29.8951	-30.3223	-30.634	-17.775	-17.8002	-17.7318	-0.668856	-0.667146	-0.585323	-0.584613	-1.68986	-1.6872	-1.68986	-1.6872	-29.7413	-30.1512	-30.4504	-30.342	-30.7706	-31.0833	-17.2661	-17.3469
1.09.16_toluene--borazine_110	3.866	-4.85398	-4.83853	-5.52785	-5.51032	14.2539	14.2089	15.3103	15.2656	-0.530749	-0.519497	-0.474014	-0.46248	-1.02672	-1.03298	-1.02672	-1.033	-23.5479	-23.8178	-24.0147	-24.1088	-24.4009	-24.614	-16.1969	-16.3542	-16.2548	-0.560184	-0.557909	-0.488221	-0.486715	-1.04792	-1.04683	-1.04792	-1.04683	-23.9664	-24.2595	-24.4734	-24.4673	-24.7749	-24.9994	-15.9017	-16.0966
1.09.16_toluene--borazine_125	4.33	-0.957985	-0.956871	-1.24798	-1.24431	3.59064	3.57932	3.91473	3.90339	-0.291312	-0.287547	-0.256021	-0.252384	-0.241666	-0.24357	-0.241666	-0.243634	-12.5682	-12.6539	-12.7165	-12.8864	-12.9822	-13.052	-10.6251	-10.889	-10.7194	-0.322967	-0.321235	-0.279426	-0.27807	-0.242561	-0.242871	-0.24256	-0.242871	-12.8164	-12.9282	-13.0099	-13.0999	-13.2188	-13.3057	-10.6352	-10.9085
1.09.16_toluene--borazine_150	5.103	0.0794791	0.0774828	-0.0196629	-0.0201624	0.337043	0.335824	0.377438	0.375884	-0.112776	-0.111809	-0.0983174	-0.0975333	-0.0193336	-0.019292	-0.0193329	-0.019286	-4.80436	-4.81873	-4.82922	-4.9246	-4.9419	-4.95452	-4.54701	-4.71561	-4.58985	-0.126969	-0.126194	-0.109187	-0.108633	-0.0193149	-0.0191346	-0.019315	-0.0191347	-4.91412	-4.94201	-4.96236	-5.02208	-5.0522	-5.07418	-4.60916	-4.78187
1.09.16_toluene--borazine_200	6.649	0.0466015	0.0458971	0.0209349	0.0207787	0.00250953	0.00245119	0.0029576	0.00289627	-0.019627	-0.0194819	-0.0170493	-0.0169365	5.6317e-05	1.11059e-05	5.63957e-05	8.03403e-06	-0.988288	-0.988355	-0.988404	-1.00915	-1.00959	-1.00991	-0.959527	-1.00317	-0.970688	-0.0220043	-0.0218819	-0.0188853	-0.0187974	4.04064e-05	4.00914e-05	4.03014e-05	4.00914e-05	-1.00891	-1.01204	-1.01432	-1.02795	-1.03136	-1.03386	-0.967975	-1.01544
1.09.21_naphthalene--nidopentaborane_080	3.709	-46.947	-46.7779	-49.4882	-49.3175	138.883	138.547	144.83	144.485	-3.49711	-3.3699	-3.54002	-3.40181	-6.63588	-6.75396	-6.63588	-6.75396	-73.7294	-75.4378	-76.6844	-74.6727	-76.4402	-77.7301	4.96048	7.28195	9.01234	-1.91805	-1.92095	-1.77897	-1.78323	-9.59863	-9.60743	-9.59863	-9.60743	-75.2561	-76.7429	-77.8278	-76.1083	-77.6243	-78.7306	7.05455	9.46836
1.09.21_naphthalene--nidopentaborane_085	3.855	-29.8566	-29.7367	-31.7623	-31.6405	92.2225	91.9685	96.4772	96.2124	-2.1776	-2.10108	-2.13915	-2.0566	-5.15807	-5.21832	-5.15807	-5.21833	-59.6144	-60.801	-61.6668	-60.4545	-61.6893	-62.5904	-6.75439	-5.29339	-4.68608	-1.55123	-1.5509	-1.41333	-1.41466	-6.39473	-6.39126	-6.39473	-6.39127	-60.6874	-61.7592	-62.5413	-61.4359	-62.5334	-63.3342	-5.19269	-3.74199
1.09.21_naphthalene--nidopentaborane_090	4	-18.6298	-18.5443	-20.0622	-19.9753	60.8369	60.654	63.8612	63.67	-1.50307	-1.45564	-1.43348	-1.38305	-3.69385	-3.72435	-3.69385	-3.72434	-48.3165	-49.1366	-49.735	-49.0515	-49.9101	-50.5367	-12.8053	-11.9493	-11.8533	-1.28719	-1.28462	-1.15842	-1.15742	-4.19835	-4.1917	-4.19835	-4.1917	-49.0944	-49.866	-50.4291	-49.7441	-50.5374	-51.1163	-11.6819	-10.8705
1.09.21_naphthalene--nidopentaborane_095	4.145	-11.3167	-11.2551	-12.4009	-12.3384	39.898	39.7749	42.0382	41.9098	-1.12724	-1.09723	-1.05074	-1.01917	-2.5184	-2.5351	-2.51841	-2.5351	-39.2509	-39.8153	-40.2271	-39.8859	-40.4803	-40.9141	-15.3396	-14.8969	-14.9704	-1.08329	-1.07981	-0.967908	-0.965614	-2.71943	-2.71445	-2.71943	-2.71446	-39.8343	-40.3894	-40.7945	-40.3934	-40.9659	-41.3838	-14.5559	-14.1627
1.09.21_naphthalene--nidopentaborane_100	4.29	-6.59042	-6.54697	-7.42086	-7.37661	26.0311	25.9529	27.5392	27.4586	-0.894255	-0.875239	-0.821173	-0.801369	-1.66159	-1.67228	-1.66159	-1.67228	-31.9624	-32.3487	-32.6305	-32.5056	-32.9149	-33.2136	-15.7721	-15.6053	-15.6858	-0.918677	-0.915462	-0.817582	-0.815221	-1.73979	-1.73771	-1.73979	-1.73771	-32.4185	-32.8175	-33.1086	-32.8958	-33.3085	-33.6097	-15.2443	-15.1206
1.09.21_naphthalene--nidopentaborane_105	4.436	-3.56524	-3.53573	-4.21018	-4.17976	16.896	16.8479	17.9532	17.9041	-0.733466	-0.721497	-0.667371	-0.655043	-1.07083	-1.07829	-1.07083	-1.07829	-26.0875	-26.3497	-26.541	-26.5479	-26.8278	-27.032	-15.0287	-15.041	-15.054	-0.781976	-0.779367	-0.694255	-0.692323	-1.10043	-1.1005	-1.10043	-1.1005	-26.4576	-26.7439	-26.9528	-26.8622	-27.1591	-27.3757	-14.6882	-14.7342
1.09.21_naphthalene--nidopentaborane_110	4.581	-1.65268	-1.63461	-2.16216	-2.14293	10.9205	10.8907	11.6578	11.627	-0.614603	-0.607126	-0.556261	-0.54868	-0.67772	-0.683363	-0.677719	-0.683358	-21.3551	-21.5311	-21.6596	-21.7429	-21.9324	-22.0706	-13.694	-13.8186	-13.7444	-0.668867	-0.666924	-0.592985	-0.591562	-0.688624	-0.689588	-0.688624	-0.689583	-21.6641	-21.8688	-22.0181	-22.0051	-22.2179	-22.3731	-13.4845	-13.6345
1.09.21_naphthalene--nidopentaborane_125	5.017	0.687164	0.686699	0.4069	0.407152	2.87975	2.87216	3.12077	3.1124	-0.382214	-0.379826	-0.344055	-0.341889	-0.157211	-0.158521	-0.157211	-0.158525	-11.9532	-12.0011	-12.0361	-12.1796	-12.2334	-12.2727	-9.01557	-9.25359	-9.00397	-0.424814	-0.423427	-0.376011	-0.375079	-0.157554	-0.157655	-0.157554	-0.157655	-12.1461	-12.2202	-12.2743	-12.3457	-12.4234	-12.48	-8.9874	-9.2379
1.09.21_naphthalene--nidopentaborane_150	5.744	1.05376	1.0505	0.910829	0.908061	0.292856	0.292544	0.326116	0.325578	-0.184482	-0.183583	-0.166768	-0.166026	-0.0069241	-0.00708079	-0.0069241	-0.00708087	-4.92608	-4.92881	-4.93079	-5.01637	-5.02064	-5.02375	-3.77841	-3.96322	-3.73631	-0.205875	-0.204951	-0.183157	-0.18244	-0.00698535	-0.00697984	-0.00698525	-0.00697994	-5.01939	-5.03583	-5.04782	-5.0995	-5.11676	-5.12935	-3.78581	-3.98102
1.09.21_naphthalene--nidopentaborane_200	7.197	0.580287	0.57987	0.519105	0.518999	0.00266903	0.00262658	0.00314299	0.00310253	-0.0487025	-0.0485431	-0.0446617	-0.0445449	0.00145946	0.00154164	0.00145697	0.00154106	-1.14407	-1.14257	-1.14147	-1.1611	-1.15981	-1.15887	-0.605976	-0.67977	-0.58576	-0.0540239	-0.05386	-0.0487965	-0.0486784	0.00142289	0.00145138	0.00142289	0.00145135	-1.1651	-1.16718	-1.1687	-1.18036	-1.18251	-1.18408	-0.586744	-0.669055
1.09.24_ethane--nidopentaborane_080	3.7	-18.9586	-18.9027	-19.3507	-19.295	61.636	61.5182	63.479	63.3522	-2.30547	-2.27092	-2.34508	-2.30726	-3.74042	-3.78086	-3.74042	-3.78085	-35.3458	-36.0391	-36.545	-35.6827	-36.391	-36.9079	0.0187935	1.06108	2.20078	-2.01801	-2.02265	-2.02205	-2.02626	-4.19844	-4.20551	-4.19844	-4.20551	-34.7297	-35.3599	-35.8198	-35.0998	-35.742	-36.2106	1.17905	2.29139
1.09.24_ethane--nidopentaborane_085	3.828	-12.9118	-12.8726	-13.1706	-13.1322	41.9302	41.8456	43.2383	43.1468	-1.63169	-1.61219	-1.65989	-1.63846	-2.6157	-2.63976	-2.6157	-2.63976	-28.7376	-29.2394	-29.6055	-29.0316	-29.5466	-29.9225	-4.88443	-4.18611	-3.46017	-1.50262	-1.50652	-1.50694	-1.51063	-2.81944	-2.82346	-2.81944	-2.82346	-28.2534	-28.719	-29.0587	-28.5725	-29.049	-29.3967	-4.02064	-3.28851
1.09.24_ethane--nidopentaborane_090	3.956	-8.77123	-8.74324	-8.93704	-8.91017	28.374	28.3123	29.3023	29.2364	-1.18905	-1.17789	-1.21199	-1.19959	-1.79049	-1.80471	-1.79049	-1.80471	-23.4043	-23.7674	-24.0324	-23.6576	-24.032	-24.3053	-7.44586	-6.98341	-6.49775	-1.12014	-1.13821	-1.141	-1.14357	-1.88015	-1.88225	-1.88015	-1.88225	-23.0442	-23.3785	-23.6224	-23.3069	-23.6611	-23.9196	-6.80199	-6.33269
1.09.24_ethane--nidopentaborane_095	4.084	-5.96527	-5.94591	-6.06859	-6.05001	19.1257	19.082	19.7857	19.7394	-0.888011	-0.881476	-0.90792	-0.900442	-1.20746	-1.21577	-1.20746	-1.21577	-19.1051	-19.3692	-19.5619	-19.3219	-19.5952	-19.7947	-8.52309	-8.22151	-7.87429	-0.870839	-0.87161	-0.876431	-0.877845	-1.24653	-1.2475	-1.24653	-1.2475	-18.8292	-19.0869	-19.2749	-19.0628	-19.3278	-19.5211	-8.0629	-7.75652
1.09.24_ethane--nidopentaborane_100	4.212	-4.0526	-4.03947	-4.11275	-4.09997	12.8338	12.8025	13.3016	13.2686	-0.676753	-0.67288	-0.694131	-0.689522	-0.805666	-0.810518	-0.805666	-0.810516	-15.629	-15.8223	-15.9634	-15.8128	-16.0133	-16.1596	-8.68372	-8.49103	-8.22156	-0.674871	-0.665023	-0.681367	-0.681992	-0.822536	-0.822929	-0.822536	-0.822929	-15.4266	-15.6275	-15.7741	-15.6241	-15.8235	-15.9689	-8.34254	-8.1599
1.09.24_ethane--nidopentaborane_105	4.339	-2.76124	-2.7525	-2.79276	-2.78424	8.58161	8.55862	8.9119	8.88809	-0.525141	-0.522898	-0.540141	-0.537334	-0.533454	-0.536367	-0.533454	-0.536368	-12.8206	-12.9632	-13.0673	-12.9758	-13.1241	-13.2324	-8.32047	-8.20223	-7.9747	-0.521112	-0.530561	-0.536105	-0.536334	-0.540684	-0.540861	-0.540684	-0.54086	-12.6802	-12.8207	-12.9233	-12.8409	-12.9922	-13.1027	-8.0805	-7.96888
1.09.24_ethane--nidopentaborane_110	4.467	-1.89131	-1.88583	-1.9042	-1.89887	5.72209	5.70557	5.95457	5.93794	-0.413949	-0.412743	-0.426676	-0.425067	-0.351277	-0.353082	-0.351277	-0.353083	-10.5489	-10.6554	-10.7331	-10.6794	-10.7904	-10.8714	-7.67918	-7.61045	-7.40986	-0.421505	-0.421767	-0.426685	-0.426763	-0.354351	-0.354488	-0.354351	-0.354488	-10.4457	-10.5584	-10.6406	-10.5862	-10.7025	-10.7874	-7.51615	-7.45015
1.09.24_ethane--nidopentaborane_125	4.851	-0.629494	-0.626898	-0.618105	-0.615604	1.66409	1.65878	1.7431	1.73813	-0.219985	-0.220096	-0.22732	-0.227316	-0.0985428	-0.0991069	-0.0985427	-0.0991073	-5.99288	-6.03999	-6.07436	-6.06951	-6.11848	-6.15421	-5.36168	-5.35811	-5.21745	-0.227134	-0.227233	-0.229737	-0.229857	-0.0987675	-0.0988903	-0.0987675	-0.0988903	-5.9621	-6.01643	-6.05608	-6.04489	-6.1007	-6.14143	-5.31892	-5.31689
1.09.24_ethane--nidopentaborane_150	5.491	-0.12943	-0.126953	-0.115649	-0.113206	0.202191	0.201551	0.214322	0.213768	-0.0944255	-0.0946933	-0.0972516	-0.0975056	-0.0118429	-0.0118934	-0.0118434	-0.0118926	-2.52939	-2.54083	-2.54919	-2.56094	-2.57267	-2.58124	-2.58117	-2.59008	-2.51877	-0.0981696	-0.0983091	-0.0986688	-0.0987808	-0.0118526	-0.0118301	-0.0118526	-0.01183	-2.52962	-2.54566	-2.55737	-2.56394	-2.58019	-2.59205	-2.58837	-2.59711
1.09.24_ethane--nidopentaborane_200	6.77	-0.0170563	-0.0169467	-0.0115522	-0.011472	0.00269277	0.0026778	0.00292727	0.00291459	-0.0259279	-0.0260375	-0.0264523	-0.0265639	-0.0002343	-0.000238317	-0.000234063	-0.000238868	-0.607663	-0.60756	-0.607484	-0.614008	-0.613912	-0.613842	-0.648029	-0.649203	-0.635968	-0.0270239	-0.0270785	-0.0269033	-0.0269689	-0.000231622	-0.000230703	-0.000231622	-0.000230676	-0.609498	-0.610799	-0.611748	-0.616478	-0.61777	-0.618714	-0.652846	-0.653695
1.09.25_cyclopentane--borazine_080	3.389	-39.4767	-39.3661	-41.5358	-41.4112	115.799	115.6	121.384	121.16	-2.71867	-2.6284	-2.81754	-2.71669	-6.49988	-6.58499	-6.49988	-6.58496	-59.7022	-61.1241	-62.1616	-60.702	-62.1688	-63.2391	4.85872	7.20766	7.17138	-1.66364	-1.67607	-1.65685	-1.66681	-8.06002	-8.06688	-8.06002	-8.06687	-59.6495	-60.8949	-61.8037	-60.6258	-61.8973	-62.8252	7.22957	9.70172
1.09.25_cyclopentane--borazine_085	3.527	-26.1693	-26.0872	-27.6169	-27.5253	77.6324	77.4903	81.5745	81.415	-1.59627	-1.54254	-1.62776	-1.56761	-4.55267	-4.60186	-4.55267	-4.60186	-48.2155	-49.2183	-49.9501	-49.0818	-50.1206	-50.8786	-4.69148	-3.15843	-3.48109	-1.11193	-1.11918	-1.09234	-1.09817	-5.23348	-5.23695	-5.23348	-5.23695	-48.1095	-49.0138	-49.6736	-48.9418	-49.8683	-50.5444	-2.97777	-1.4091
1.09.25_cyclopentane--borazine_090	3.666	-17.3283	-17.267	-18.3366	-18.2695	51.8522	51.7529	54.6215	54.5109	-0.980586	-0.948249	-0.981579	-0.945361	-3.08288	-3.11184	-3.08288	-3.11185	-39.0377	-39.7415	-40.2551	-39.7793	-40.5118	-41.0464	-9.82933	-8.86221	-9.23409	-0.760527	-0.76466	-0.735641	-0.738992	-3.37736	-3.37948	-3.37736	-3.37948	-38.9351	-39.5897	-40.0674	-39.6405	-40.3137	-40.8049	-8.61086	-7.64265
1.09.25_cyclopentane--borazine_095	3.804	-11.4701	-11.4226	-12.1677	-12.1172	34.5129	34.4435	36.4541	36.3783	-0.628293	-0.608462	-0.617972	-0.59593	-2.04224	-2.05952	-2.04224	-2.05954	-31.6851	-32.1763	-32.5347	-32.3148	-32.8287	-33.2037	-12.1818	-11.5981	-11.9035	-0.531181	-0.533364	-0.5067	-0.508561	-2.16864	-2.17008	-2.16864	-2.17008	-31.6084	-32.0807	-32.4254	-32.2036	-32.6913	-33.0471	-11.3339	-10.7594
1.09.25_cyclopentane--borazine_100	3.942	-7.59579	-7.55741	-8.07637	-8.03673	22.8979	22.8502	24.2568	24.2059	-0.41736	-0.404785	-0.404474	-0.390636	-1.33313	-1.34341	-1.33313	-1.3434	-25.7816	-26.1227	-26.3716	-26.3125	-26.6711	-26.9328	-12.8269	-12.4976	-12.7068	-0.377445	-0.37826	-0.356069	-0.356784	-1.38703	-1.38791	-1.38703	-1.38791	-25.7381	-26.0786	-26.3271	-26.2385	-26.5912	-26.8486	-12.2554	-11.9359
1.09.25_cyclopentane--borazine_105	4.08	-5.04027	-5.0083	-5.37042	-5.33817	15.1504	15.1175	16.1005	16.0662	-0.286039	-0.277753	-0.273777	-0.2648	-0.86158	-0.867593	-0.861579	-0.867613	-21.0389	-21.275	-21.4472	-21.4846	-21.7342	-21.9164	-12.4834	-12.3207	-12.4348	-0.272489	-0.272369	-0.254623	-0.254542	-0.884442	-0.884839	-0.884442	-0.88484	-21.0255	-21.2711	-21.4503	-21.4448	-21.7001	-21.8865	-12.1126	-11.9565
1.09.25_cyclopentane--borazine_110	4.218	-3.35503	-3.328	-3.58041	-3.55346	9.99363	9.97128	10.6559	10.6329	-0.201367	-0.195722	-0.190523	-0.184525	-0.553017	-0.556426	-0.553017	-0.556413	-17.2186	-17.3818	-17.5009	-17.5909	-17.7647	-17.8915	-11.6098	-11.5529	-11.5897	-0.199687	-0.199014	-0.184845	-0.184273	-0.562664	-0.562725	-0.562664	-0.562726	-17.2287	-17.4064	-17.5362	-17.5788	-17.7644	-17.8998	-11.3828	-11.3289
1.09.25_cyclopentane--borazine_125	4.632	-1.03444	-1.01821	-1.10303	-1.08714	2.82938	2.82186	3.04876	3.04145	-0.0804846	-0.0784381	-0.0733767	-0.071396	-0.142876	-0.143534	-0.142876	-0.143511	-9.63751	-9.69297	-9.73344	-9.85135	-9.91163	-9.95562	-8.15176	-8.21621	-8.1337	-0.086013	-0.0850869	-0.0768992	-0.0761594	-0.143578	-0.143492	-0.143578	-0.143492	-9.68223	-9.75418	-9.80669	-9.88397	-9.95963	-10.0148	-8.14251	-8.2033
1.09.25_cyclopentane--borazine_150	5.323	-0.210046	-0.206181	-0.214943	-0.211162	0.331317	0.330489	0.363745	0.362883	-0.0249198	-0.0245242	-0.0214485	-0.0211322	-0.0147627	-0.0147834	-0.0147627	-0.0147758	-3.9697	-3.98194	-3.99087	-4.05488	-4.06864	-4.07868	-3.90587	-3.96286	-3.88694	-0.0279946	-0.0276922	-0.0236717	-0.0234729	-0.0147619	-0.0147412	-0.0147619	-0.0147411	-4.00696	-4.02848	-4.04418	-4.08789	-4.11065	-4.12726	-3.95539	-4.00821
1.09.25_cyclopentane--borazine_200	6.704	-0.0518228	-0.0500394	-0.048142	-0.046479	0.00416903	0.00415029	0.00474181	0.00471763	-0.00471605	-0.00467029	-0.00390782	-0.00388222	-0.000235271	-0.000242412	-0.000235271	-0.000233407	-0.917078	-0.917183	-0.917259	-0.933686	-0.934009	-0.934246	-0.968061	-0.980122	-0.966504	-0.00537408	-0.0053279	-0.0043906	-0.0043682	-0.000233617	-0.000231674	-0.00023367	-0.000231727	-0.927214	-0.929736	-0.931576	-0.943188	-0.945906	-0.947889	-0.987823	-0.998639
1.09.28_cyclopentane--diborane_080	3.398	-21.323	-21.2743	-21.2704	-21.2253	68.2135	68.0985	70.46	70.3371	-3.1201	-3.0738	-3.18	-3.12978	-4.41614	-4.46033	-4.41614	-4.46033	-40.4521	-41.2755	-41.8764	-40.7684	-41.6082	-42.2211	-2.58628	-0.699415	-1.6987	-2.49939	-2.50501	-2.51949	-2.52409	-5.51272	-5.51741	-5.51272	-5.51741	-39.7091	-40.4519	-40.9939	-40.0503	-40.8053	-41.3562	-1.27096	0.73412
1.09.28_cyclopentane--diborane_085	3.521	-14.8511	-14.8163	-14.7495	-14.718	48.0413	47.9537	49.7184	49.6256	-2.13033	-2.10143	-2.16766	-2.13636	-3.2368	-3.26404	-3.2368	-3.26405	-33.3097	-33.9149	-34.3566	-33.5969	-34.2162	-34.6681	-6.58469	-5.16092	-5.99986	-1.81954	-1.82329	-1.83716	-1.84029	-3.78396	-3.78695	-3.78396	-3.78695	-32.7205	-33.2787	-33.686	-33.0263	-33.5952	-34.0103	-5.61842	-4.13436
1.09.28_cyclopentane--diborane_090	3.644	-10.2972	-10.2722	-10.1663	-10.1442	33.65	33.5833	34.8933	34.8244	-1.48665	-1.46829	-1.51191	-1.49214	-2.30988	-2.32673	-2.30988	-2.32673	-27.466	-27.91	-28.2341	-27.7223	-28.1779	-28.5103	-8.71798	-7.64905	-8.29687	-1.33285	-1.33515	-1.34867	-1.35061	-2.5798	-2.58168	-2.5798	-2.58168	-27.0044	-27.4238	-27.7298	-27.275	-27.7033	-28.0158	-8.00488	-6.90798
1.09.28_cyclopentane--diborane_095	3.767	-7.10883	-7.09171	-6.96443	-6.9498	23.4541	23.4047	24.3714	24.3214	-1.05648	-1.04465	-1.07538	-1.06273	-1.61608	-1.62646	-1.61608	-1.62646	-22.6799	-23.0057	-23.2434	-22.9054	-23.2403	-23.4846	-9.60151	-8.80218	-9.27593	-0.981539	-0.982889	-0.996128	-0.997241	-1.74782	-1.74895	-1.74782	-1.74895	-22.3261	-22.6416	-22.8719	-22.5628	-22.8856	-23.1211	-9.078	-8.26834
1.09.28_cyclopentane--diborane_100	3.89	-4.88209	-4.87185	-4.73499	-4.72655	16.2678	16.2317	16.9427	16.9063	-0.763043	-0.755376	-0.778569	-0.770353	-1.11363	-1.12002	-1.11363	-1.12002	-18.7563	-18.9952	-19.1695	-18.9523	-19.1984	-19.3779	-9.68503	-9.08854	-9.40563	-0.727515	-0.728296	-0.741191	-0.741761	-1.17729	-1.17794	-1.17729	-1.17794	-18.4897	-18.7275	-18.901	-18.6951	-18.9386	-19.1163	-9.30316	-8.70557
1.09.28_cyclopentane--diborane_105	4.013	-3.33338	-3.32872	-3.19084	-3.18735	11.2347	11.2083	11.7302	11.7028	-0.558416	-0.553427	-0.57181	-0.566395	-0.758292	-0.762214	-0.758292	-0.762214	-15.5434	-15.7186	-15.8464	-15.7128	-15.8934	-16.0253	-9.28239	-8.83842	-9.02907	-0.542238	-0.542702	-0.554936	-0.555168	-0.788756	-0.789117	-0.788756	-0.789117	-15.3441	-15.5236	-15.6545	-15.5213	-15.7052	-15.8394	-9.00414	-8.5634
1.09.28_cyclopentane--diborane_110	4.136	-2.25878	-2.25836	-2.12435	-2.12472	7.72479	7.70552	8.08666	8.06618	-0.414003	-0.410776	-0.425719	-0.422148	-0.511392	-0.513801	-0.511392	-0.513801	-12.9075	-13.0358	-13.1294	-13.0527	-13.1852	-13.2819	-8.60682	-8.27643	-8.368	-0.407223	-0.407545	-0.418759	-0.418838	-0.525845	-0.526045	-0.525845	-0.526045	-12.7602	-12.8959	-12.9949	-12.9121	-13.0512	-13.1527	-8.40574	-8.08025
1.09.28_cyclopentane--diborane_125	4.506	-0.650346	-0.654189	-0.549027	-0.553349	2.4527	2.44688	2.58811	2.58224	-0.179957	-0.179238	-0.187473	-0.186664	-0.15033	-0.150915	-0.15033	-0.150915	-7.50708	-7.55836	-7.59579	-7.59603	-7.64903	-7.6877	-6.13324	-5.99638	-5.94128	-0.180495	-0.180769	-0.188135	-0.188317	-0.151801	-0.151845	-0.151801	-0.151845	-7.45327	-7.51402	-7.55835	-7.54662	-7.6087	-7.65401	-6.0669	-5.93432
1.09.28_cyclopentane--diborane_150	5.122	-0.0107667	-0.0100821	0.0426632	0.0433308	0.341374	0.340708	0.365307	0.364617	-0.0551099	-0.0550654	-0.0584228	-0.0583542	-0.0177276	-0.0177565	-0.0177276	-0.0177564	-3.24931	-3.26105	-3.26962	-3.28742	-3.29933	-3.30802	-3.01181	-2.97619	-2.89951	-0.0556242	-0.0557244	-0.0589869	-0.059052	-0.0177533	-0.0177321	-0.0177533	-0.0177321	-3.24343	-3.26122	-3.27421	-3.28374	-3.30162	-3.31467	-3.01315	-2.97905
1.09.28_cyclopentane--diborane_200	6.353	0.0644628	0.0652067	0.0787107	0.0794734	0.00572469	0.00568893	0.00628873	0.00625833	-0.00922238	-0.0092331	-0.00990801	-0.00991898	-0.000113185	-0.000121928	-0.000113238	-0.000121954	-0.794712	-0.794821	-0.794901	-0.802373	-0.80246	-0.802524	-0.733361	-0.726833	-0.707096	-0.00927854	-0.00930551	-0.00997561	-0.00999966	-0.000111925	-0.000112581	-0.000111951	-0.000112555	-0.796108	-0.798028	-0.799429	-0.804366	-0.806266	-0.807653	-0.739583	-0.733254
1.09.29_pentane--borazine_080	3.112	-47.6174	-47.4874	-49.8385	-49.6919	136.619	136.368	142.923	142.64	-2.53774	-2.4295	-2.61019	-2.48984	-6.69187	-6.79527	-6.69187	-6.79526	-69.9698	-71.6681	-72.9073	-71.0845	-72.8348	-74.112	6.74804	9.55091	10.1378	-1.22864	-1.24279	-1.17254	-1.18112	-8.6766	-8.6853	-8.6766	-8.6853	-69.9169	-71.3992	-72.4809	-70.9968	-72.5183	-73.6286	9.62884	12.556
1.09.29_pentane--borazine_085	3.259	-31.0646	-30.9636	-32.5964	-32.4838	90.0439	89.8678	94.4331	94.2332	-1.45231	-1.39041	-1.45848	-1.3892	-4.8117	-4.8701	-4.8117	-4.87008	-55.9817	-57.1614	-58.0223	-56.9483	-58.1696	-59.0609	-5.37856	-3.57082	-3.46017	-0.865656	-0.869393	-0.811056	-0.81629	-5.66032	-5.66447	-5.66032	-5.66447	-55.8437	-56.9281	-57.7194	-56.7663	-57.859	-58.6564	-3.24793	-1.46471
1.09.29_pentane--borazine_090	3.406	-20.2523	-20.1728	-21.2942	-21.2077	59.0775	58.9546	62.121	61.9815	-0.884021	-0.848336	-0.86528	-0.825457	-3.29265	-3.32579	-3.29266	-3.32578	-44.8735	-45.6887	-46.2836	-45.698	-46.5461	-47.165	-11.6759	-10.5424	-10.5897	-0.623737	-0.625675	-0.575383	-0.578915	-3.65148	-3.65331	-3.65148	-3.65331	-44.7451	-45.5219	-46.0887	-45.5246	-46.3071	-46.878	-10.1788	-9.09012
1.09.29_pentane--borazine_095	3.553	-13.2112	-13.1504	-13.9123	-13.8481	38.6005	38.5138	40.706	40.6103	-0.569027	-0.547884	-0.54497	-0.521691	-2.18435	-2.20301	-2.18435	-2.203	-36.0567	-36.6168	-37.0255	-36.753	-37.3388	-37.7664	-14.413	-13.7288	-13.7695	-0.456506	-0.457214	-0.416965	-0.419188	-2.33448	-2.33504	-2.33448	-2.33504	-35.9598	-36.5154	-36.9208	-36.615	-37.1737	-37.5813	-13.3785	-12.7353
1.09.29_pentane--borazine_100	3.7	-8.63565	-8.59312	-9.10307	-9.05895	25.1254	25.0681	26.5798	26.5181	-0.382973	-0.369863	-0.360965	-0.346684	-1.41967	-1.43	-1.41967	-1.43	-29.0404	-29.4239	-29.7037	-29.6234	-30.0261	-30.3199	-15.0286	-14.6375	-14.6273	-0.336995	-0.33803	-0.306546	-0.307434	-1.48183	-1.48164	-1.48183	-1.48164	-28.9953	-29.3773	-29.6561	-29.5366	-29.9349	-30.2256	-14.3432	-13.976
1.09.29_pentane--borazine_105	3.847	-5.66633	-5.63907	-5.97379	-5.94585	16.2903	16.2529	17.2918	17.2523	-0.266988	-0.258486	-0.248771	-0.239588	-0.909746	-0.91531	-0.909746	-0.915325	-23.4544	-23.7159	-23.9067	-23.9393	-24.2152	-24.4165	-14.4667	-14.265	-14.1879	-0.251466	-0.251304	-0.227731	-0.22763	-0.935222	-0.934664	-0.935222	-0.934664	-23.4409	-23.715	-23.915	-23.8948	-24.179	-24.3864	-14.0193	-13.8346
1.09.29_pentane--borazine_110	3.994	-3.74031	-3.72373	-3.93963	-3.92264	10.5269	10.5024	11.2142	11.1884	-0.191021	-0.185278	-0.176248	-0.170104	-0.577161	-0.580095	-0.577161	-0.580112	-19.0066	-19.185	-19.3153	-19.4083	-19.5976	-19.7357	-13.302	-13.2201	-13.0876	-0.188338	-0.188475	-0.17012	-0.169388	-0.587511	-0.586898	-0.587511	-0.586897	-19.0259	-19.2158	-19.3544	-19.3949	-19.5986	-19.7472	-13.0246	-12.95
1.09.29_pentane--borazine_125	4.434	-1.15515	-1.15242	-1.19985	-1.19731	2.79131	2.78346	3.00696	2.99961	-0.0787993	-0.0767549	-0.0704916	-0.0684992	-0.142206	-0.142767	-0.142205	-0.142784	-10.3385	-10.3971	-10.4399	-10.5629	-10.626	-10.6721	-9.02834	-9.08107	-8.90774	-0.0842506	-0.0833097	-0.0741722	-0.0733654	-0.142866	-0.142697	-0.142866	-0.142697	-10.3951	-10.4727	-10.5294	-10.6019	-10.682	-10.7404	-9.00489	-9.05798
1.09.29_pentane--borazine_150	5.169	-0.262154	-0.264053	-0.254709	-0.256644	0.289557	0.28858	0.31824	0.31724	-0.024191	-0.0237972	-0.0206322	-0.0203167	-0.0133562	-0.0133646	-0.013356	-0.0133752	-4.09428	-4.10563	-4.11391	-4.17911	-4.19184	-4.20113	-4.12654	-4.17423	-4.08358	-0.0272071	-0.0269681	-0.0228883	-0.0226763	-0.0133559	-0.0133125	-0.0133559	-0.0133124	-4.13617	-4.15767	-4.17335	-4.21595	-4.23805	-4.25418	-4.17649	-4.21936
1.09.29_pentane--borazine_200	6.638	-0.0715115	-0.0714028	-0.0647898	-0.064844	0.00269481	0.00267722	0.00307806	0.00306254	-0.00429001	-0.00424811	-0.00356819	-0.00354432	-0.00018641	-0.000176092	-0.000186647	-0.000180871	-0.897921	-0.897622	-0.897404	-0.913228	-0.913113	-0.913029	-0.970554	-0.978536	-0.966504	-0.00488267	-0.00484239	-0.00401838	-0.00399767	-0.000188905	-0.000188065	-0.000188878	-0.000188091	-0.907837	-0.910204	-0.91193	-0.922472	-0.924674	-0.926281	-0.987636	-0.995336
1.09.32_neohexane--borazine_080	3.768	-38.5906	-38.4867	-40.3257	-40.2125	112.716	112.515	117.727	117.506	-2.56567	-2.4742	-2.67306	-2.57173	-4.88899	-4.97314	-4.88899	-4.97312	-59.4315	-60.7893	-61.7801	-60.3972	-61.7966	-62.8178	4.8005	6.93067	6.75298	-1.17784	-1.18951	-1.15861	-1.16866	-6.92212	-6.92972	-6.92212	-6.92972	-59.4231	-60.6029	-61.4638	-60.3517	-61.5561	-62.435	7.3971	9.6894
1.09.32_neohexane--borazine_085	3.912	-25.6662	-25.587	-26.8844	-26.7999	75.7292	75.5825	79.2819	79.1234	-1.45514	-1.40115	-1.49172	-1.43203	-3.59662	-3.64518	-3.59662	-3.6452	-47.8887	-48.8363	-49.5278	-48.7254	-49.7062	-50.4218	-4.57866	-3.17556	-3.64426	-0.812487	-0.819522	-0.786608	-0.792867	-4.51166	-4.51554	-4.51166	-4.51554	-47.8303	-48.6776	-49.296	-48.6232	-49.4913	-50.1248	-2.76988	-1.30768
1.09.32_neohexane--borazine_090	4.056	-17.0225	-16.9619	-17.8673	-17.8046	50.6221	50.5178	53.1263	53.0159	-0.870125	-0.837764	-0.872819	-0.837326	-2.50908	-2.53732	-2.50908	-2.53729	-38.6733	-39.3309	-39.8108	-39.3882	-40.0718	-40.5707	-9.62996	-8.73407	-9.24246	-0.577045	-0.581103	-0.548144	-0.552072	-2.91613	-2.9181	-2.91613	-2.9181	-38.6178	-39.2248	-39.6678	-39.2892	-39.9134	-40.3688	-8.38565	-7.47485
1.09.32_neohexane--borazine_095	4.199	-11.2686	-11.223	-11.8477	-11.8016	33.6759	33.6038	35.4328	35.3579	-0.549852	-0.529994	-0.538407	-0.516768	-1.69243	-1.70875	-1.69243	-1.70877	-31.3047	-31.7585	-32.0896	-31.9094	-32.3835	-32.7294	-11.9476	-11.3986	-11.8156	-0.419869	-0.421948	-0.39156	-0.393704	-1.87155	-1.87253	-1.87155	-1.87253	-31.2669	-31.7007	-32.0174	-31.8316	-32.2793	-32.606	-11.1018	-10.5537
1.09.32_neohexane--borazine_100	4.343	-7.45076	-7.41676	-7.84399	-7.81061	22.2991	22.2495	23.5277	23.4776	-0.365044	-0.352441	-0.349371	-0.335831	-1.11597	-1.1255	-1.11597	-1.12557	-25.3983	-25.7098	-25.9372	-25.9061	-26.2333	-26.4721	-12.5824	-12.2665	-12.5562	-0.310724	-0.311444	-0.28529	-0.286175	-1.19406	-1.19447	-1.19406	-1.19447	-25.386	-25.696	-25.9223	-25.8588	-26.1799	-26.4142	-12.0223	-11.7104
1.09.32_neohexane--borazine_105	4.487	-4.9311	-4.9058	-5.19706	-5.17277	14.7174	14.6842	15.5758	15.543	-0.25261	-0.244278	-0.237058	-0.228229	-0.724372	-0.729808	-0.724371	-0.729808	-20.6689	-20.8827	-21.0387	-21.0931	-21.3191	-21.484	-12.2344	-12.0719	-12.2424	-0.232924	-0.232716	-0.211124	-0.211105	-0.758075	-0.758169	-0.758075	-0.758169	-20.6825	-20.905	-21.0673	-21.0771	-21.3084	-21.4771	-11.879	-11.7189
1.09.32_neohexane--borazine_110	4.631	-3.26815	-3.24878	-3.44506	-3.42669	9.66325	9.64145	10.2603	10.239	-0.180964	-0.175283	-0.166969	-0.161074	-0.464829	-0.468039	-0.464828	-0.468006	-16.8634	-17.0102	-17.1173	-17.216	-17.3723	-17.4863	-11.368	-11.3031	-11.3763	-0.176855	-0.176109	-0.158516	-0.157985	-0.479313	-0.479262	-0.479313	-0.479262	-16.8933	-17.0538	-17.1708	-17.221	-17.3885	-17.5108	-11.1538	-11.0884
1.09.32_neohexane--borazine_125	5.063	-0.984731	-0.972927	-1.03268	-1.02159	2.68434	2.67785	2.88025	2.87402	-0.0761202	-0.0740706	-0.0670562	-0.0651363	-0.117909	-0.118589	-0.11791	-0.118583	-9.35766	-9.40713	-9.44322	-9.55681	-9.61096	-9.65048	-7.93096	-7.98178	-7.90776	-0.0816955	-0.0807272	-0.0705161	-0.0697924	-0.119004	-0.118987	-0.119004	-0.118987	-9.41293	-9.47752	-9.52465	-9.59842	-9.66679	-9.71668	-7.93002	-7.97484
1.09.32_neohexane--borazine_150	5.783	-0.186505	-0.18533	-0.186324	-0.185514	0.299498	0.298632	0.327349	0.3266	-0.0244094	-0.0239729	-0.0203109	-0.0199742	-0.0114956	-0.0114793	-0.0114949	-0.0114845	-3.81332	-3.82265	-3.82946	-3.89072	-3.90153	-3.90942	-3.75161	-3.7998	-3.72376	-0.0275586	-0.0271976	-0.0225763	-0.0223402	-0.0115021	-0.011449	-0.011502	-0.0114492	-3.85304	-3.87111	-3.88429	-3.92555	-3.94488	-3.95898	-3.80046	-3.84329
1.09.32_neohexane--borazine_200	7.223	-0.0422537	-0.0418614	-0.0385524	-0.0383191	0.00321374	0.00320392	0.00364845	0.00363403	-0.00442549	-0.00437781	-0.00357711	-0.00355023	-0.000165223	-0.000152489	-0.000164934	-0.000168898	-0.871719	-0.871419	-0.8712	-0.886219	-0.886126	-0.886058	-0.914387	-0.924462	-0.912112	-0.00507107	-0.00502195	-0.00404923	-0.00402455	-0.00016244	-0.000160182	-0.000162335	-0.000160156	-0.882005	-0.883933	-0.885339	-0.895729	-0.897843	-0.899387	-0.93278	-0.941332
1.09.34_neopentane--diborane_080	4.104	-15.4702	-15.4311	-15.4897	-15.4519	49.2793	49.1846	50.723	50.6236	-1.77856	-1.74794	-1.77776	-1.74541	-2.7897	-2.82042	-2.7897	-2.82042	-28.5963	-29.144	-29.5436	-28.8447	-29.4045	-29.813	-0.358476	0.792824	1.01671	-1.40826	-1.41057	-1.38868	-1.39076	-3.47923	-3.48395	-3.47923	-3.48395	-27.9926	-28.4944	-28.8605	-28.247	-28.7582	-29.1312	0.774654	1.96381
1.09.34_neopentane--diborane_085	4.235	-10.7555	-10.7303	-10.7328	-10.7086	34.0562	33.9841	35.0972	35.0225	-1.21459	-1.19572	-1.21099	-1.19115	-2.00372	-2.02203	-2.00372	-2.02203	-23.2494	-23.6482	-23.9392	-23.4643	-23.873	-24.1712	-3.90313	-3.07047	-2.96646	-1.03301	-1.03465	-1.02057	-1.02211	-2.33816	-2.34064	-2.33816	-2.34064	-22.7959	-23.1693	-23.4418	-23.0147	-23.3958	-23.6739	-3.07827	-2.23512
1.09.34_neopentane--diborane_090	4.366	-7.48445	-7.46786	-7.43561	-7.41994	23.387	23.3327	24.1322	24.0773	-0.850931	-0.839096	-0.847298	-0.834845	-1.39752	-1.40817	-1.39752	-1.40817	-18.9377	-19.228	-19.4399	-19.1214	-19.4196	-19.6372	-5.82236	-5.22289	-5.16306	-0.763139	-0.764109	-0.755442	-0.756286	-1.5575	-1.55849	-1.5575	-1.55849	-18.6018	-18.8801	-19.0832	-18.7882	-19.0727	-19.2803	-5.22394	-4.6274
1.09.34_neopentane--diborane_095	4.497	-5.22322	-5.21197	-5.16093	-5.15025	15.9657	15.9257	16.498	16.4583	-0.609643	-0.60211	-0.607381	-0.599431	-0.95389	-0.960003	-0.95389	-0.960002	-15.4564	-15.6679	-15.8221	-15.6123	-15.8298	-15.9885	-6.67054	-6.23987	-6.17977	-0.56814	-0.568645	-0.564018	-0.564364	-1.02946	-1.02965	-1.02946	-1.02965	-15.2122	-15.42	-15.5716	-15.3702	-15.5828	-15.7379	-6.24024	-5.81815
1.09.34_neopentane--diborane_100	4.628	-3.66241	-3.65467	-3.59517	-3.58775	10.8416	10.8128	11.222	11.1936	-0.444474	-0.439666	-0.443935	-0.438836	-0.640588	-0.644069	-0.640588	-0.644069	-12.6448	-12.7989	-12.9113	-12.7761	-12.9347	-13.0505	-6.83688	-6.52754	-6.45591	-0.42563	-0.425883	-0.424217	-0.424323	-0.67587	-0.675749	-0.67587	-0.675749	-12.4709	-12.6264	-12.7399	-12.6039	-12.7631	-12.8793	-6.53099	-6.23191
1.09.34_neopentane--diborane_105	4.758	-2.58754	-2.58257	-2.52063	-2.51583	7.32885	7.30857	7.60051	7.58044	-0.328977	-0.325919	-0.329845	-0.326585	-0.424879	-0.426904	-0.424879	-0.426904	-10.3763	-10.4887	-10.5707	-10.4863	-10.6021	-10.6867	-6.59751	-6.37555	-6.28437	-0.320974	-0.321108	-0.321415	-0.321424	-0.441185	-0.441013	-0.441185	-0.441013	-10.253	-10.3698	-10.455	-10.3645	-10.4841	-10.5713	-6.38051	-6.16834
1.09.34_neopentane--diborane_110	4.889	-1.84469	-1.8422	-1.78093	-1.77855	4.92979	4.91602	5.12296	5.10936	-0.246763	-0.244855	-0.248566	-0.246524	-0.279151	-0.28037	-0.279151	-0.28037	-8.53766	-8.61968	-8.67954	-8.62935	-8.71388	-8.77556	-6.13095	-5.97164	-5.86597	-0.243939	-0.24405	-0.24552	-0.245531	-0.286611	-0.286489	-0.286611	-0.28649	-8.4529	-8.54089	-8.6051	-8.54604	-8.63603	-8.7017	-5.97991	-5.8292
1.09.34_neopentane--diborane_125	5.282	-0.72355	-0.725179	-0.676211	-0.677835	1.46659	1.46293	1.53421	1.53057	-0.11086	-0.110483	-0.113301	-0.112901	-0.0763841	-0.0766702	-0.0763841	-0.0766703	-4.85977	-4.8915	-4.91466	-4.91227	-4.9449	-4.96872	-4.36406	-4.30555	-4.18818	-0.111698	-0.111835	-0.114084	-0.11419	-0.077066	-0.0770321	-0.077066	-0.077032	-4.83651	-4.87463	-4.90244	-4.89017	-4.92899	-4.95732	-4.31856	-4.26461
1.09.34_neopentane--diborane_150	5.937	-0.213289	-0.212776	-0.189288	-0.188807	0.183003	0.182522	0.193735	0.193263	-0.0351216	-0.035067	-0.0366212	-0.0365606	-0.00846004	-0.00844374	-0.00846004	-0.00844369	-2.06117	-2.06676	-2.07085	-2.08175	-2.08747	-2.09165	-2.14461	-2.1322	-2.05853	-0.0356078	-0.0356256	-0.0370935	-0.0370963	-0.00847055	-0.00841709	-0.00847047	-0.00841717	-2.0627	-2.07225	-2.07921	-2.08399	-2.09361	-2.10063	-2.14655	-2.13542
1.09.34_neopentane--diborane_200	7.246	-0.0450934	-0.0451524	-0.0392551	-0.0393836	0.00251029	0.00248732	0.00272088	0.00270064	-0.00570999	-0.00571837	-0.00607139	-0.00608113	-0.000120537	-0.000124974	-0.000120563	-0.000124895	-0.501613	-0.501341	-0.501142	-0.505397	-0.505154	-0.504977	-0.54965	-0.547866	-0.531368	-0.00577232	-0.00579065	-0.00613558	-0.00615296	-0.000121062	-0.000121639	-0.000121167	-0.000121613	-0.503312	-0.504177	-0.504808	-0.507319	-0.508214	-0.508867	-0.552557	-0.551029
1.09.35_butadyine--borazine_080	4.522	-24.6623	-24.6036	-25.1526	-25.0959	67.4063	67.2904	70.4974	70.3807	-4.76638	-4.6991	-4.79875	-4.72721	-5.83148	-5.8997	-5.83148	-5.8997	-29.6337	-30.4507	-31.0468	-30.2645	-31.1179	-31.7407	1.04114	2.91719	1.68615	-4.18349	-4.19018	-4.08247	-4.08933	-7.3732	-7.38592	-7.3732	-7.38592	-29.9204	-30.6457	-31.175	-30.5404	-31.292	-31.8405	1.49202	3.62783
1.09.35_butadyine--borazine_085	4.655	-17.2806	-17.2405	-17.546	-17.508	45.9143	45.831	48.1635	48.0794	-3.27434	-3.23344	-3.27465	-3.23087	-4.18968	-4.23008	-4.18968	-4.23008	-24.1865	-24.7818	-25.2161	-24.7357	-25.3615	-25.8181	-4.0892	-2.70766	-4.13798	-3.1014	-3.10535	-3.02024	-3.02407	-4.88989	-4.89734	-4.88989	-4.89734	-24.3963	-24.9388	-25.3346	-24.931	-25.4964	-25.909	-3.89556	-2.33981
1.09.35_butadyine--borazine_090	4.788	-12.2417	-12.21	-12.3436	-12.3147	31.1272	31.0701	32.7449	32.6878	-2.33641	-2.31053	-2.31966	-2.29212	-2.91405	-2.93745	-2.91405	-2.93745	-19.7934	-20.2263	-20.5423	-20.2675	-20.7261	-21.0607	-6.93012	-5.91718	-7.30945	-2.33537	-2.33695	-2.26566	-2.2672	-3.22956	-3.23326	-3.22956	-3.23326	-19.9519	-20.3573	-20.6531	-20.4106	-20.8358	-21.1461	-6.90764	-5.76572
1.09.35_butadyine--borazine_095	4.921	-8.80419	-8.7744	-8.79072	-8.76508	21.0166	20.9772	22.1686	22.1298	-1.71714	-1.69997	-1.69176	-1.67404	-1.98493	-1.99829	-1.98493	-1.99829	-16.235	-16.5493	-16.7787	-16.6414	-16.9772	-17.2222	-8.27416	-7.52981	-8.78222	-1.78157	-1.78147	-1.71934	-1.7197	-2.12608	-2.12758	-2.12608	-2.12758	-16.3617	-16.6644	-16.8853	-16.7529	-17.0727	-17.3061	-8.36772	-7.51904
1.09.35_butadyine--borazine_100	5.054	-6.45555	-6.4255	-6.36517	-6.34032	14.1416	14.1139	14.9568	14.93	-1.29112	-1.2791	-1.26291	-1.25094	-1.33364	-1.34137	-1.33364	-1.34137	-13.35	-13.5783	-13.7448	-13.6966	-13.9426	-14.1221	-8.67687	-8.12476	-9.20898	-1.374	-1.37275	-1.31847	-1.3179	-1.39639	-1.39693	-1.39639	-1.39693	-13.4535	-13.6799	-13.8451	-13.786	-14.0269	-14.2028	-8.84329	-8.20113
1.09.35_butadyine--borazine_105	5.187	-4.84318	-4.81241	-4.70488	-4.68028	9.48438	9.46434	10.0594	10.0407	-0.988018	-0.979145	-0.960756	-0.952231	-0.888187	-0.892894	-0.888187	-0.892894	-11.0025	-11.1683	-11.2892	-11.2968	-11.4774	-11.6091	-8.50933	-8.09386	-9.00397	-1.07008	-1.06813	-1.02166	-1.02044	-0.915932	-0.916177	-0.915932	-0.916177	-11.0913	-11.2611	-11.385	-11.3731	-11.5552	-11.6881	-8.72199	-8.22562
1.09.35_butadyine--borazine_110	5.32	-3.72788	-3.69745	-3.56251	-3.5383	6.34112	6.32722	6.74577	6.73346	-0.766507	-0.759701	-0.741962	-0.735548	-0.588494	-0.591367	-0.588494	-0.591367	-9.09089	-9.21186	-9.30014	-9.34014	-9.47322	-9.57034	-8.02144	-7.70208	-8.46423	-0.840578	-0.838344	-0.799251	-0.797658	-0.600689	-0.600854	-0.600689	-0.600854	-9.169	-9.29722	-9.39079	-9.40741	-9.54589	-9.64693	-8.26013	-7.86686
1.09.35_butadyine--borazine_125	5.72	-1.99313	-1.96758	-1.81362	-1.79319	1.86081	1.85678	1.99998	1.99673	-0.380755	-0.377507	-0.36491	-0.362116	-0.170342	-0.170972	-0.170341	-0.170972	-5.21774	-5.26749	-5.30379	-5.36726	-5.42354	-5.46462	-5.96307	-5.79417	-6.23834	-0.425824	-0.424147	-0.401045	-0.399857	-0.171361	-0.171251	-0.171361	-0.171251	-5.27382	-5.3325	-5.37532	-5.4168	-5.48118	-5.52817	-6.2063	-5.97972
1.09.35_butadyine--borazine_150	6.385	-1.03841	-1.02629	-0.903696	-0.894449	0.230109	0.229539	0.252032	0.251635	-0.137341	-0.136528	-0.13023	-0.129612	-0.0234998	-0.0235244	-0.0234997	-0.0235246	-2.22332	-2.23709	-2.24714	-2.28751	-2.30355	-2.31525	-3.20394	-3.1112	-3.32628	-0.155127	-0.154735	-0.144554	-0.14435	-0.0235102	-0.0234601	-0.0235102	-0.0234602	-2.25395	-2.27328	-2.28739	-2.31552	-2.33687	-2.35245	-3.37915	-3.24947
1.09.35_butadyine--borazine_200	7.716	-0.447582	-0.44334	-0.385827	-0.382894	0.003091	0.00309192	0.00352258	0.00352423	-0.0259965	-0.0259005	-0.0243968	-0.0243369	-0.00105199	-0.00105616	-0.00105199	-0.00105629	-0.538904	-0.539724	-0.540322	-0.553168	-0.554357	-0.555224	-1.00753	-0.959987	-1.05018	-0.0294164	-0.0293741	-0.0271414	-0.0271343	-0.00105976	-0.00105858	-0.00105978	-0.0010586	-0.547232	-0.549597	-0.551323	-0.56099	-0.563694	-0.565667	-1.08186	-1.01913
1.10.01_135triazine--135triazine_080	2.8	-72.35	-72.1281	-75.669	-75.4473	188.409	187.975	198.234	197.81	-7.02072	-6.75546	-7.8952	-7.60631	-8.72348	-9.0133	-8.72348	-9.0133	-75.9705	-78.5245	-80.3882	-77.3225	-79.9919	-81.9398	19.6899	23.8035	25.2044	-4.52202	-4.64308	-5.02876	-5.03836	-14.6815	-14.6799	-14.6815	-14.6799	-78.7149	-80.9017	-82.4975	-80.0308	-82.2419	-83.8555	21.0144	25.242
1.10.01_135triazine--135triazine_085	2.966	-43.5481	-43.4084	-45.6002	-45.4588	112.525	112.248	118.896	118.618	-3.76903	-3.6395	-4.27209	-4.12937	-6.35119	-6.49363	-6.35119	-6.49362	-58.0157	-59.6822	-60.8983	-59.1827	-60.9354	-62.2144	-2.19177	0.321394	0.288696	-2.92523	-3.00798	-3.31052	-3.2888	-8.42672	-8.42298	-8.42672	-8.42298	-59.7988	-61.2947	-62.3864	-60.896	-62.4155	-63.5243	-0.949964	1.5307
1.10.01_135triazine--135triazine_090	3.132	-26.4053	-26.3142	-27.6487	-27.5567	66.708	66.539	70.8108	70.6411	-2.19528	-2.133	-2.50697	-2.43787	-4.09937	-4.17223	-4.09937	-4.17223	-44.4755	-45.578	-46.3826	-45.4587	-46.6246	-47.4754	-12.4631	-11.0011	-11.7487	-1.92208	-1.89081	-2.17646	-2.1974	-4.80367	-4.80205	-4.80367	-4.80205	-45.6836	-46.6941	-47.4314	-46.5859	-47.653	-48.4318	-11.5593	-10.2103
1.10.01_135triazine--135triazine_095	3.298	-16.1919	-16.1249	-16.9274	-16.8602	39.2862	39.1841	41.9067	41.806	-1.35402	-1.32485	-1.55776	-1.52529	-2.48761	-2.5263	-2.48761	-2.5263	-34.2195	-34.9571	-35.4954	-35.0336	-35.8173	-36.3892	-16.2875	-15.495	-16.4975	-1.23859	-1.25069	-1.43503	-1.44488	-2.72062	-2.72085	-2.72062	-2.72085	-35.0607	-35.7806	-36.3059	-35.8022	-36.5488	-37.0936	-15.7782	-15.0244
1.10.01_135triazine--135triazine_100	3.464	-10.0853	-10.0297	-10.5067	-10.45	23.0005	22.9367	24.6608	24.5971	-0.864903	-0.851728	-1.00276	-0.988064	-1.45753	-1.47849	-1.45753	-1.47849	-26.4291	-26.9249	-27.2867	-27.0947	-27.6241	-28.0104	-16.71	-16.3299	-17.3469	-0.823656	-0.829007	-0.956158	-0.970656	-1.53269	-1.5336	-1.53269	-1.5336	-27.0514	-27.5535	-27.9199	-27.648	-28.1767	-28.5625	-16.4932	-16.1563
1.10.01_135triazine--135triazine_105	3.63	-6.40932	-6.36069	-6.63969	-6.58924	13.392	13.3525	14.4354	14.394	-0.563949	-0.558394	-0.659194	-0.652901	-0.836512	-0.847814	-0.836511	-0.847813	-20.4991	-20.8323	-21.0754	-21.0384	-21.3956	-21.6563	-15.4898	-15.3522	-16.2674	-0.545892	-0.562274	-0.651736	-0.650154	-0.860111	-0.860919	-0.860111	-0.860919	-20.9718	-21.3322	-21.5952	-21.4595	-21.8251	-22.0918	-15.5003	-15.3551
1.10.01_135triazine--135triazine_110	3.796	-4.1744	-4.13259	-4.29071	-4.24687	7.75806	7.73473	8.40848	8.38263	-0.372543	-0.370578	-0.439209	-0.436917	-0.47425	-0.480195	-0.47425	-0.480196	-15.9758	-16.1986	-16.3611	-16.4103	-16.6502	-16.8252	-13.6098	-13.6066	-14.3804	-0.362113	-0.366109	-0.441481	-0.44472	-0.481435	-0.481881	-0.481435	-0.481881	-16.3442	-16.5926	-16.7738	-16.7369	-16.9977	-17.188	-13.7159	-13.7469
1.10.01_135triazine--135triazine_125	4.295	-1.37646	-1.35559	-1.36847	-1.346	1.46965	1.46517	1.62006	1.61413	-0.114173	-0.114962	-0.138132	-0.139001	-0.0837175	-0.0843546	-0.0837169	-0.0843544	-7.8215	-7.88702	-7.93483	-8.04415	-8.11567	-8.16786	-8.02456	-8.12309	-8.53118	-0.119177	-0.118565	-0.138284	-0.137151	-0.0838715	-0.0837114	-0.0838715	-0.0837114	-8.0173	-8.10228	-8.16429	-8.21179	-8.30002	-8.36441	-8.26366	-8.28448
1.10.01_135triazine--135triazine_150	5.125	-0.373051	-0.371149	-0.353089	-0.350557	0.0859889	0.0854388	0.0974954	0.0968016	-0.0203074	-0.0206396	-0.0255231	-0.0259322	-0.00454639	-0.00452379	-0.00454608	-0.00452397	-2.70263	-2.71329	-2.72108	-2.77696	-2.78906	-2.79789	-3.03195	-3.0821	-3.2175	-0.0192181	-0.0194716	-0.0244758	-0.024048	-0.00454823	-0.00450176	-0.00454818	-0.00450173	-2.7705	-2.7896	-2.80354	-2.83704	-2.85649	-2.87068	-3.12868	-3.1627
1.10.01_135triazine--135triazine_200	6.787	-0.0645796	-0.0666365	-0.0587203	-0.0607115	0.000258218	0.000253466	0.000309494	0.000303219	-0.00152366	-0.00153957	-0.00202594	-0.00204739	-1.77484e-05	-1.00294e-05	-1.77746e-05	-9.89813e-06	-0.497938	-0.498968	-0.499719	-0.509762	-0.510984	-0.511876	-0.567651	-0.574341	-0.598312	-0.0014498	-0.00131217	-0.00194676	-0.00182428	-1.83522e-05	-1.75908e-05	-1.8326e-05	-1.75908e-05	-0.508817	-0.511236	-0.513001	-0.519471	-0.522031	-0.523899	-0.580417	-0.585794
1.10.02_methylamine--135triazine_080	2.991	-34.4312	-34.4075	-35.5783	-35.5382	89.4036	89.2529	93.553	93.3727	-2.74284	-2.66724	-3.00785	-2.92281	-4.2755	-4.37057	-4.2755	-4.37057	-40.2764	-41.5856	-42.541	-41.0902	-42.4433	-43.4307	5.26667	7.11049	7.92868	-1.99495	-2.04688	-2.19845	-2.22235	-5.37099	-5.38443	-5.37099	-5.38443	-40.9041	-42.0366	-42.8631	-41.7009	-42.8505	-43.6895	6.62398	8.42141
1.10.02_methylamine--135triazine_085	3.134	-22.3801	-22.366	-23.0906	-23.0663	57.3332	57.2181	60.1115	59.9764	-1.68569	-1.64415	-1.85786	-1.81158	-2.90976	-2.96281	-2.90976	-2.96281	-31.8547	-32.7887	-33.4703	-32.5459	-33.5158	-34.2235	-3.22521	-2.08774	-1.76983	-1.36463	-1.37933	-1.51163	-1.53085	-3.34033	-3.34727	-3.34033	-3.34727	-32.2535	-33.0788	-33.681	-32.9167	-33.7659	-34.3857	-2.34092	-1.19608
1.10.02_methylamine--135triazine_090	3.276	-14.548	-14.5348	-14.9696	-14.9496	36.6017	36.518	38.4572	38.3601	-1.09159	-1.06789	-1.20938	-1.18303	-1.89277	-1.92203	-1.89277	-1.92203	-25.2494	-25.9175	-26.405	-25.8292	-26.5259	-27.0343	-7.41173	-6.72882	-6.68185	-0.959828	-0.982122	-1.06555	-1.08259	-2.06006	-2.06311	-2.06006	-2.06311	-25.5235	-26.1351	-26.5814	-26.0714	-26.7006	-27.1598	-6.7871	-6.13525
1.10.02_methylamine--135triazine_095	3.419	-9.46289	-9.44806	-9.69732	-9.67821	23.2794	23.2213	24.5166	24.4499	-0.734406	-0.720625	-0.8181	-0.80271	-1.19708	-1.21339	-1.19708	-1.21339	-20.0646	-20.5426	-20.8914	-20.5464	-21.0471	-21.4125	-9.05218	-8.65697	-8.74038	-0.683639	-0.697397	-0.76735	-0.778094	-1.26141	-1.26281	-1.26141	-1.26281	-20.2653	-20.7159	-21.0448	-20.7196	-21.1834	-21.5219	-8.6632	-8.27049
1.10.02_methylamine--135triazine_100	3.562	-6.15732	-6.14137	-6.27175	-6.25294	14.7558	14.7183	15.5779	15.5354	-0.507371	-0.499435	-0.568064	-0.559123	-0.743357	-0.752746	-0.743357	-0.752746	-15.9864	-16.3283	-16.5778	-16.3839	-16.7432	-17.0053	-9.25303	-9.03472	-9.17551	-0.496027	-0.49907	-0.544027	-0.554078	-0.767864	-0.768748	-0.767864	-0.768748	-16.1463	-16.4756	-16.7159	-16.5139	-16.8574	-17.108	-9.03047	-8.8246
1.10.02_methylamine--135triazine_105	3.705	-4.00466	-3.9889	-4.04394	-4.02595	9.32537	9.30296	9.86977	9.84453	-0.35757	-0.353212	-0.402108	-0.397147	-0.456064	-0.461627	-0.456063	-0.461628	-12.7767	-13.0212	-13.1997	-13.1031	-13.3608	-13.5488	-8.70049	-8.58897	-8.74456	-0.349454	-0.363407	-0.400998	-0.400661	-0.465319	-0.46602	-0.465319	-0.46602	-12.9033	-13.1496	-13.3293	-13.2111	-13.4618	-13.6448	-8.60529	-8.4795
1.10.02_methylamine--135triazine_110	3.848	-2.60058	-2.58562	-2.59393	-2.57705	5.88023	5.86686	6.23979	6.22401	-0.255901	-0.253641	-0.288789	-0.286187	-0.277612	-0.280918	-0.277612	-0.280918	-10.2464	-10.4213	-10.5489	-10.5138	-10.6984	-10.8332	-7.80223	-7.75332	-7.90358	-0.252771	-0.257692	-0.291873	-0.290227	-0.281074	-0.281595	-0.281074	-0.281595	-10.3534	-10.5338	-10.6654	-10.6056	-10.7895	-10.9236	-7.79175	-7.72251
1.10.02_methylamine--135triazine_125	4.276	-0.677715	-0.668349	-0.621489	-0.611052	1.4571	1.45318	1.55824	1.55333	-0.102555	-0.102495	-0.116257	-0.116221	-0.0610975	-0.0616787	-0.0610974	-0.0616787	-5.41315	-5.47805	-5.52541	-5.5587	-5.6276	-5.67787	-4.90475	-4.91349	-5.02917	-0.104381	-0.106615	-0.118475	-0.116519	-0.0612716	-0.0613106	-0.0612716	-0.0613106	-5.48199	-5.55595	-5.60993	-5.61796	-5.69215	-5.7463	-4.97137	-4.98248
1.10.02_methylamine--135triazine_150	4.99	0.00564199	0.00694009	0.0559131	0.0575147	0.139395	0.138744	0.150869	0.150051	-0.0306126	-0.0308073	-0.0343012	-0.0345436	-0.00463398	-0.00466562	-0.0046339	-0.00466562	-2.05469	-2.07101	-2.08292	-2.10886	-2.12631	-2.13905	-1.97271	-1.9707	-2.04179	-0.0313727	-0.0315452	-0.0350622	-0.0355489	-0.00463498	-0.00462821	-0.00463498	-0.00462821	-2.08565	-2.10674	-2.12213	-2.13666	-2.1585	-2.17443	-2.03396	-2.0216
1.10.02_methylamine--135triazine_200	6.419	0.0787289	0.0779937	0.101522	0.100746	0.00129616	0.00126137	0.00142759	0.00139075	-0.00654569	-0.00656992	-0.00705133	-0.00708349	6.80005e-06	6.66877e-06	6.85255e-06	6.61626e-06	-0.422114	-0.424368	-0.426014	-0.431985	-0.434418	-0.436193	-0.353322	-0.341134	-0.37656	-0.00702631	-0.00704172	-0.0074445	-0.00737275	6.66877e-06	7.06259e-06	6.72128e-06	7.03634e-06	-0.428277	-0.431728	-0.434246	-0.437621	-0.441069	-0.443584	-0.368007	-0.354348
1.10.03_methylazide--135triazine_080	3.09	-48.0069	-47.9412	-49.9458	-49.8782	111.444	111.262	117.094	116.902	-5.6378	-5.52247	-6.04297	-5.91778	-6.88212	-7.02013	-6.88212	-7.02013	-48.9863	-50.6594	-51.8804	-49.9413	-51.6841	-52.9558	-1.10171	1.12961	0.594128	-4.45471	-4.44138	-4.73784	-4.75378	-9.15025	-9.16649	-9.15025	-9.16649	-50.274	-51.7468	-52.8216	-51.193	-52.711	-53.8188	0.426059	2.7372
1.10.03_methylazide--135triazine_085	3.224	-33.7251	-33.693	-35.1057	-35.0727	74.4483	74.3245	78.4385	78.3058	-3.85683	-3.79101	-4.12832	-4.05705	-4.92151	-5.00405	-4.92151	-5.00405	-39.6856	-40.913	-41.8088	-40.5215	-41.8059	-42.7432	-9.97232	-8.57121	-9.36798	-3.29002	-3.31315	-3.49659	-3.55317	-5.93816	-5.94917	-5.93816	-5.94917	-40.5854	-41.7027	-42.5181	-41.368	-42.5339	-43.3848	-8.75435	-7.40181
1.10.03_methylazide--135triazine_090	3.357	-24.0221	-24.0091	-25.0049	-24.9913	49.5265	49.4413	52.3313	52.2389	-2.74232	-2.70476	-2.93119	-2.8908	-3.37415	-3.42456	-3.37415	-3.42456	-32.2065	-33.1114	-33.7716	-32.9294	-33.8804	-34.5744	-14.4688	-13.6422	-14.485	-2.50503	-2.51006	-2.66689	-2.67852	-3.82704	-3.83496	-3.82704	-3.83496	-32.8728	-33.7138	-34.3275	-33.5411	-34.4175	-35.0569	-13.6837	-12.8038
1.10.03_methylazide--135triazine_095	3.49	-17.3989	-17.3943	-18.1013	-18.0962	32.8347	32.7766	34.7987	34.735	-2.0053	-1.98412	-2.14113	-2.11846	-2.25185	-2.28308	-2.25185	-2.28308	-26.1837	-26.8531	-27.3416	-26.8028	-27.5094	-28.025	-16.2265	-15.7877	-16.5645	-1.89821	-1.91153	-2.00225	-2.03251	-2.45279	-2.45856	-2.45279	-2.45856	-26.6884	-27.3307	-27.7994	-27.2466	-27.9226	-28.416	-15.742	-15.2167
1.10.03_methylazide--135triazine_100	3.623	-12.8425	-12.8395	-13.3492	-13.3453	21.7037	21.6655	23.0753	23.0321	-1.49583	-1.48411	-1.59628	-1.58384	-1.47688	-1.49633	-1.47688	-1.49633	-21.3277	-21.8241	-22.1864	-21.8542	-22.3804	-22.7644	-16.3409	-16.1578	-16.8197	-1.43891	-1.42935	-1.53124	-1.55118	-1.56585	-1.56994	-1.56585	-1.56994	-21.7175	-22.2006	-22.5532	-22.1957	-22.7106	-23.0864	-15.7796	-15.7817
1.10.03_methylazide--135triazine_105	3.756	-9.67745	-9.67088	-10.0482	-10.0407	14.313	14.2872	15.2688	15.2381	-1.1322	-1.12589	-1.20795	-1.20134	-0.95798	-0.97012	-0.95798	-0.97012	-17.4115	-17.78	-18.0489	-17.8567	-18.2491	-18.5354	-15.5286	-15.5094	-16.0456	-1.11521	-1.0957	-1.1855	-1.18485	-0.997359	-1.00015	-0.997359	-1.00015	-17.7282	-18.0924	-18.3581	-18.1319	-18.5208	-18.8046	-15.1399	-15.3409
1.10.03_methylazide--135triazine_110	3.89	-7.45101	-7.44002	-7.72715	-7.71489	9.42053	9.40304	10.0845	10.0624	-0.866763	-0.863539	-0.924577	-0.921257	-0.617401	-0.624941	-0.617401	-0.624941	-14.2494	-14.5233	-14.7232	-14.6241	-14.9169	-15.1306	-14.2487	-14.3293	-14.7402	-0.845517	-0.846702	-0.899513	-0.909308	-0.634853	-0.636674	-0.634853	-0.636674	-14.5047	-14.7873	-14.9936	-14.8413	-15.1399	-15.3579	-14.0174	-14.1477
1.10.03_methylazide--135triazine_125	4.289	-3.85016	-3.83519	-3.98209	-3.96614	2.66176	2.65641	2.88014	2.8721	-0.411372	-0.411247	-0.438173	-0.438149	-0.163908	-0.165677	-0.163908	-0.165677	-7.94851	-8.06282	-8.14623	-8.1686	-8.2921	-8.38223	-9.90194	-10.0801	-10.2299	-0.407264	-0.407069	-0.429985	-0.431388	-0.165452	-0.16585	-0.165452	-0.165851	-8.1055	-8.23074	-8.32213	-8.29902	-8.43351	-8.53165	-9.92044	-10.0328
1.10.03_methylazide--135triazine_150	4.955	-1.73971	-1.73424	-1.80234	-1.79665	0.3203	0.318993	0.352714	0.350821	-0.140053	-0.140518	-0.148189	-0.148747	-0.0194826	-0.0196381	-0.0194826	-0.0196381	-3.23024	-3.2629	-3.28673	-3.32028	-3.35599	-3.38205	-4.86213	-4.99627	-4.98733	-0.136199	-0.137141	-0.143995	-0.143576	-0.0195121	-0.019513	-0.0195122	-0.019513	-3.30041	-3.34133	-3.37119	-3.38098	-3.42342	-3.45439	-4.91267	-4.96875
1.10.03_methylazide--135triazine_200	6.288	-0.562817	-0.562047	-0.592113	-0.591499	0.00472417	0.00471059	0.00536786	0.00534864	-0.0265614	-0.0266923	-0.0276756	-0.0278318	-0.000553875	-0.000570941	-0.00055398	-0.000570915	-0.715995	-0.720972	-0.724604	-0.733976	-0.739501	-0.743533	-1.3092	-1.35809	-1.3347	-0.0250123	-0.0254973	-0.0264544	-0.0268284	-0.000553009	-0.000561594	-0.000552983	-0.000561516	-0.730836	-0.7382	-0.743575	-0.747184	-0.754892	-0.760517	-1.33443	-1.37552
1.10.05_nitrogen--135triazine_080	3.006	-26.1206	-26.1311	-27.4359	-27.4451	71.2747	71.2277	74.1557	74.0918	-2.14935	-2.07559	-2.41421	-2.33542	-3.69263	-3.76585	-3.69263	-3.76585	-27.5238	-28.6325	-29.4416	-28.0457	-29.1909	-30.0266	9.81354	10.5188	11.8324	-1.0862	-1.10071	-1.27417	-1.28904	-5.58674	-5.58514	-5.58674	-5.58514	-28.1415	-29.1197	-29.8335	-28.6191	-29.6191	-30.3489	11.3303	12.0396
1.10.05_nitrogen--135triazine_085	3.174	-15.6521	-15.6598	-16.5474	-16.555	42.1223	42.1146	43.9458	43.9279	-1.07739	-1.04579	-1.22578	-1.19227	-2.54445	-2.58091	-2.54445	-2.58091	-20.6934	-21.4344	-21.9752	-21.1212	-21.8919	-22.4543	0.85286	1.14536	1.79075	-0.702964	-0.714354	-0.842255	-0.837033	-3.20342	-3.203	-3.20342	-3.203	-21.0926	-21.7685	-22.2617	-21.4789	-22.1755	-22.6839	1.79984	2.04978
1.10.05_nitrogen--135triazine_090	3.343	-9.44576	-9.4492	-10.0594	-10.0623	24.5722	24.5745	25.7168	25.7099	-0.592414	-0.579571	-0.68154	-0.667952	-1.5801	-1.59959	-1.5801	-1.59959	-15.5845	-16.0843	-16.449	-15.9298	-16.4533	-16.8352	-3.50289	-3.45518	-3.11708	-0.4596	-0.468079	-0.540296	-0.549581	-1.80281	-1.8039	-1.80281	-1.8039	-15.8519	-16.3225	-16.6659	-16.163	-16.65	-17.0054	-2.92066	-2.92192
1.10.05_nitrogen--135triazine_095	3.512	-5.782	-5.78691	-6.20796	-6.21223	14.1743	14.1739	14.8852	14.878	-0.351524	-0.346532	-0.407707	-0.402531	-0.92694	-0.937511	-0.92694	-0.937511	-11.7656	-12.1024	-12.3482	-12.0414	-12.3964	-12.6555	-5.24523	-5.32978	-5.11703	-0.310803	-0.307664	-0.356113	-0.370219	-1.00034	-1.00167	-1.00034	-1.00167	-11.9523	-12.2795	-12.5182	-12.2009	-12.5396	-12.7869	-4.87389	-5.01451
1.10.05_nitrogen--135triazine_100	3.681	-3.61528	-3.62783	-3.91598	-3.92811	8.09398	8.09155	8.52886	8.52301	-0.219643	-0.218059	-0.256146	-0.254577	-0.525804	-0.53122	-0.525804	-0.531219	-8.91216	-9.13728	-9.30156	-9.13073	-9.36926	-9.54333	-5.58711	-5.73424	-5.5689	-0.199258	-0.202714	-0.235562	-0.244805	-0.549455	-0.55025	-0.549455	-0.55025	-9.04948	-9.27391	-9.43768	-9.24508	-9.47965	-9.65082	-5.34445	-5.53638
1.10.05_nitrogen--135triazine_105	3.85	-2.32457	-2.34598	-2.54155	-2.56272	4.57991	4.57715	4.84296	4.83807	-0.141823	-0.141827	-0.166025	-0.166077	-0.29219	-0.294681	-0.29219	-0.29468	-6.77981	-6.9285	-7.037	-6.95226	-7.11066	-7.22624	-5.24234	-5.41166	-5.26347	-0.131836	-0.134201	-0.156373	-0.157234	-0.299656	-0.299842	-0.299656	-0.299842	-6.88345	-7.03694	-7.14895	-7.03833	-7.19868	-7.31569	-5.07596	-5.26274
1.10.05_nitrogen--135triazine_110	4.019	-1.54546	-1.57227	-1.70586	-1.73272	2.56989	2.56803	2.72741	2.72423	-0.0937726	-0.0944387	-0.110056	-0.110794	-0.160281	-0.161251	-0.160281	-0.161251	-5.18438	-5.28157	-5.35249	-5.31982	-5.42404	-5.50009	-4.61242	-4.78063	-4.64424	-0.0879192	-0.0896845	-0.104644	-0.106491	-0.162591	-0.162421	-0.162591	-0.162421	-5.26543	-5.36915	-5.44484	-5.38728	-5.49625	-5.57577	-4.49697	-4.67888
1.10.05_nitrogen--135triazine_125	4.525	-0.570537	-0.582172	-0.645709	-0.657666	0.435187	0.434184	0.466786	0.465623	-0.0305028	-0.0309901	-0.0359083	-0.0364592	-0.0254148	-0.0253575	-0.0254147	-0.0253574	-2.40925	-2.43554	-2.45473	-2.4743	-2.50349	-2.52479	-2.65907	-2.77865	-2.69031	-0.0282805	-0.0287941	-0.0338956	-0.034471	-0.0254779	-0.0252808	-0.0254779	-0.0252808	-2.45157	-2.48336	-2.50656	-2.51037	-2.54441	-2.56926	-2.63385	-2.75367
1.10.05_nitrogen--135triazine_150	5.37	-0.193483	-0.191988	-0.224164	-0.222788	0.0206134	0.0201538	0.0224794	0.0220264	-0.0065628	-0.00661508	-0.00771676	-0.00778639	-0.00114558	-0.00114593	-0.00114558	-0.00114585	-0.78203	-0.785869	-0.78867	-0.802377	-0.807102	-0.81055	-0.968265	-1.02024	-0.979056	-0.0059137	-0.0059545	-0.00711235	-0.00717951	-0.00114698	-0.00114327	-0.00114698	-0.00114327	-0.796843	-0.80293	-0.807372	-0.81543	-0.822241	-0.827211	-0.9626	-1.01658
1.10.05_nitrogen--135triazine_200	7.058	-0.0436868	-0.0449996	-0.0519839	-0.0534026	3.37902e-05	3.2845e-05	3.87261e-05	3.74396e-05	-0.000649234	-0.000653855	-0.000759557	-0.00076683	-7.1151e-06	-5.93363e-06	-7.11511e-06	-5.93363e-06	-0.13538	-0.135565	-0.135701	-0.138577	-0.138891	-0.139121	-0.181328	-0.193259	-0.184096	-0.000578266	-0.000580419	-0.000690717	-0.000710145	-8.97921e-06	-6.72128e-06	-8.95296e-06	-6.74753e-06	-0.137762	-0.138356	-0.138789	-0.140694	-0.141409	-0.141931	-0.176388	-0.190542
1.10.07_nitrogen--124triazole_080	2.637	-28.4704	-28.4102	-29.5958	-29.5398	81.5853	81.4624	85.3923	85.2752	-2.28145	-2.19354	-2.47463	-2.38238	-6.78221	-6.86761	-6.78221	-6.86761	-31.217	-32.5877	-33.588	-31.8271	-33.2534	-34.2943	10.403	12.1911	13.5227	-1.42377	-1.42717	-1.5274	-1.53276	-8.37973	-8.38343	-8.37973	-8.38343	-31.9609	-33.1847	-34.0778	-32.5207	-33.7784	-34.6962	12.0931	13.8364
1.10.07_nitrogen--124triazole_085	2.801	-16.7128	-16.6756	-17.3847	-17.3509	47.2568	47.1871	49.6332	49.5637	-1.19783	-1.15359	-1.29074	-1.24481	-4.21844	-4.26402	-4.21844	-4.26402	-23.3302	-24.2409	-24.9054	-23.8344	-24.7885	-25.4847	0.188411	1.2193	1.79912	-0.922673	-0.923759	-0.981856	-0.984483	-4.74624	-4.75163	-4.74624	-4.75163	-23.808	-24.6493	-25.2632	-24.2603	-25.1301	-25.7649	1.26055	2.22915
1.10.07_nitrogen--124triazole_090	2.965	-9.93626	-9.91394	-10.3279	-10.3083	27.1315	27.0949	28.6011	28.5641	-0.699466	-0.676838	-0.747251	-0.724321	-2.49128	-2.51661	-2.49128	-2.51661	-17.4894	-18.0955	-18.5379	-17.8988	-18.5379	-19.0043	-4.55032	-3.98952	-3.78234	-0.619379	-0.619512	-0.653522	-0.65489	-2.66133	-2.66653	-2.66133	-2.66653	-17.8173	-18.3958	-18.8179	-18.1797	-18.7808	-19.2195	-3.91272	-3.39685
1.10.07_nitrogen--124triazole_095	3.128	-6.03367	-6.02028	-6.25556	-6.24391	15.4569	15.4386	16.3572	16.3379	-0.444824	-0.432818	-0.4708	-0.45893	-1.42861	-1.44217	-1.42861	-1.44217	-13.1559	-13.5588	-13.8528	-13.4839	-13.9114	-14.2233	-6.30946	-6.03038	-5.99567	-0.428072	-0.427673	-0.44762	-0.448166	-1.48211	-1.48548	-1.48211	-1.48548	-13.395	-13.7919	-14.0816	-13.6832	-14.0976	-14.4	-5.95907	-5.70433
1.10.07_nitrogen--124triazole_100	3.292	-3.77935	-3.77098	-3.90052	-3.89262	8.74461	8.73402	9.29101	9.27807	-0.301074	-0.294647	-0.315772	-0.309502	-0.805533	-0.812143	-0.805533	-0.812143	-9.93496	-10.2021	-10.3971	-10.1949	-10.4801	-10.6882	-6.54081	-6.42439	-6.46428	-0.303662	-0.303058	-0.314648	-0.314668	-0.821969	-0.823398	-0.821969	-0.823398	-10.1178	-10.3897	-10.5881	-10.3453	-10.6303	-10.8382	-6.37071	-6.26352
1.10.07_nitrogen--124triazole_105	3.456	-2.46674	-2.46136	-2.52935	-2.52367	4.91665	4.91002	5.24594	5.23651	-0.213288	-0.209921	-0.221777	-0.218551	-0.449887	-0.452757	-0.449887	-0.452757	-7.53815	-7.71564	-7.84516	-7.7431	-7.93383	-8.07301	-6.05918	-6.03147	-6.09609	-0.220767	-0.220303	-0.226719	-0.226661	-0.454811	-0.455044	-0.454811	-0.455044	-7.68221	-7.8689	-8.00513	-7.86149	-8.05789	-8.20121	-5.99648	-5.9689
1.10.07_nitrogen--124triazole_110	3.62	-1.69082	-1.68703	-1.72014	-1.71568	2.74852	2.74505	2.94535	2.93961	-0.156503	-0.154829	-0.161474	-0.159928	-0.249955	-0.251046	-0.249956	-0.251046	-5.75101	-5.87032	-5.95739	-5.91195	-6.041	-6.13518	-5.30525	-5.32221	-5.39736	-0.16429	-0.164107	-0.16735	-0.167433	-0.251389	-0.251135	-0.251389	-0.251135	-5.86636	-5.9962	-6.09095	-6.00728	-6.14437	-6.24441	-5.30276	-5.3152
1.10.07_nitrogen--124triazole_125	4.111	-0.734194	-0.731174	-0.730463	-0.726748	0.466742	0.465867	0.506752	0.505136	-0.0718725	-0.0719317	-0.0729118	-0.0730798	-0.0425526	-0.0424638	-0.0425526	-0.0424638	-2.65799	-2.69794	-2.7271	-2.73505	-2.77927	-2.81154	-3.1068	-3.1487	-3.20494	-0.0765118	-0.0768431	-0.07657	-0.0770162	-0.0425795	-0.0422978	-0.0425795	-0.0422979	-2.71872	-2.76673	-2.80176	-2.78672	-2.83799	-2.8754	-3.15359	-3.18941
1.10.07_nitrogen--124triazole_150	4.93	-0.327889	-0.327475	-0.322312	-0.321645	0.022585	0.0224781	0.0250839	0.0249229	-0.0261763	-0.026278	-0.0263146	-0.0264597	-0.00232254	-0.00229939	-0.00232252	-0.00229936	-0.856304	-0.865151	-0.871607	-0.880297	-0.89056	-0.898049	-1.20518	-1.22353	-1.2552	-0.0278956	-0.0280484	-0.0276729	-0.0278628	-0.0023222	-0.00228353	-0.00232218	-0.00228353	-0.876826	-0.888994	-0.897874	-0.898291	-0.911586	-0.921288	-1.23128	-1.24746
1.10.07_nitrogen--124triazole_200	6.568	-0.107724	-0.10801	-0.106195	-0.106441	4.42659e-05	4.37933e-05	5.19061e-05	5.07772e-05	-0.00530333	-0.00530913	-0.00534654	-0.00535723	-2.04789e-05	-2.38395e-05	-2.04789e-05	-2.3892e-05	-0.146067	-0.146812	-0.147355	-0.149748	-0.150684	-0.151367	-0.260654	-0.263139	-0.27196	-0.00562852	-0.00564328	-0.00560673	-0.00562534	-2.01638e-05	-1.95862e-05	-2.01638e-05	-1.96125e-05	-0.149191	-0.150475	-0.151412	-0.152516	-0.153955	-0.155005	-0.263956	-0.266277
1.10.10_nitrogen--diazomethane_080	3.096	-13.8068	-13.8607	-14.3157	-14.3683	38.0496	38.021	39.4993	39.4694	-1.27168	-1.23647	-1.34718	-1.31039	-1.70192	-1.74714	-1.70192	-1.74714	-15.8543	-16.5479	-17.0541	-16.1641	-16.8846	-17.4103	4.12263	4.63321	4.56056	-0.99712	-1.00033	-1.05346	-1.05716	-2.20209	-2.21494	-2.20209	-2.21494	-15.9854	-16.6113	-17.0681	-16.2759	-16.9218	-17.3931	4.86952	5.35295
1.10.10_nitrogen--diazomethane_085	3.241	-9.06645	-9.10731	-9.4007	-9.44007	23.2929	23.2797	24.2306	24.2156	-0.825459	-0.808086	-0.871382	-0.853243	-1.08965	-1.11473	-1.08965	-1.11473	-12.2023	-12.69	-13.0459	-12.4548	-12.9642	-13.3359	-0.796289	-0.528343	-0.577392	-0.72162	-0.724202	-0.761587	-0.764547	-1.27413	-1.28229	-1.27413	-1.28229	-12.2897	-12.7409	-13.0701	-12.5246	-12.9926	-13.334	-0.292779	-0.0592085
1.10.10_nitrogen--diazomethane_090	3.385	-6.11662	-6.14683	-6.33677	-6.36561	14.1599	14.1538	14.7607	14.7526	-0.568685	-0.560181	-0.598431	-0.589546	-0.667297	-0.681313	-0.667297	-0.681313	-9.41955	-9.76487	-10.0169	-9.62357	-9.98614	-10.2507	-3.25141	-3.1346	-3.12963	-0.527816	-0.529724	-0.556538	-0.558694	-0.734463	-0.73956	-0.734463	-0.73956	-9.48249	-9.8092	-10.0476	-9.67136	-10.0118	-10.2603	-2.90565	-2.82009
1.10.10_nitrogen--diazomethane_095	3.53	-4.26371	-4.28687	-4.40972	-4.43128	8.55347	8.54968	8.93552	8.9293	-0.407023	-0.402889	-0.427092	-0.422705	-0.398426	-0.406103	-0.398426	-0.406103	-7.296	-7.54141	-7.72049	-7.46035	-7.7192	-7.90809	-4.26668	-4.23887	-4.184	-0.389303	-0.390587	-0.410042	-0.41144	-0.422597	-0.425544	-0.422597	-0.425544	-7.345	-7.58198	-7.75492	-7.49671	-7.74465	-7.92558	-4.02306	-4.02119
1.10.10_nitrogen--diazomethane_100	3.675	-3.08229	-3.10187	-3.18005	-3.19804	5.13741	5.1344	5.37875	5.3734	-0.298444	-0.29655	-0.312315	-0.310252	-0.234534	-0.238587	-0.234534	-0.238587	-5.67325	-5.84802	-5.97555	-5.80515	-5.99038	-6.12554	-4.47815	-4.49902	-4.40994	-0.289369	-0.290273	-0.304371	-0.305331	-0.243139	-0.244674	-0.243139	-0.244674	-5.71402	-5.88612	-6.01171	-5.83575	-6.01648	-6.14836	-4.30153	-4.3434
1.10.10_nitrogen--diazomethane_105	3.819	-2.31334	-2.33106	-2.38003	-2.39615	3.06956	3.06691	3.22077	3.21624	-0.222522	-0.221818	-0.232304	-0.231495	-0.137061	-0.139112	-0.137061	-0.139112	-4.43125	-4.55605	-4.64712	-4.53681	-4.66963	-4.76655	-4.27219	-4.31706	-4.21329	-0.216816	-0.217549	-0.227754	-0.228521	-0.140093	-0.1408	-0.140093	-0.1408	-4.46645	-4.59169	-4.68307	-4.5639	-4.69584	-4.79213	-4.14025	-4.20222
1.10.10_nitrogen--diazomethane_110	3.964	-1.79938	-1.81543	-1.84607	-1.86087	1.82501	1.82319	1.91905	1.91596	-0.168115	-0.168005	-0.17512	-0.174983	-0.0798875	-0.0808782	-0.0798875	-0.0808782	-3.47865	-3.5685	-3.63407	-3.56304	-3.65908	-3.72916	-3.8752	-3.92994	-3.81999	-0.16388	-0.164508	-0.171934	-0.172617	-0.080945	-0.0812139	-0.080945	-0.0812139	-3.50942	-3.60128	-3.66831	-3.58738	-3.68447	-3.75531	-3.77399	-3.84298
1.10.10_nitrogen--diazomethane_125	4.398	-1.00515	-1.01225	-1.02325	-1.02998	0.374055	0.373291	0.395641	0.394635	-0.0775544	-0.0777413	-0.08024	-0.0804738	-0.0160417	-0.0161172	-0.0160417	-0.0161172	-1.74384	-1.77971	-1.80589	-1.78713	-1.82594	-1.85426	-2.5387	-2.5862	-2.48948	-0.0750458	-0.075319	-0.0783749	-0.0787133	-0.0160845	-0.0160373	-0.0160844	-0.0160373	-1.76368	-1.80233	-1.83054	-1.80378	-1.84497	-1.87503	-2.48655	-2.54332
1.10.10_nitrogen--diazomethane_150	5.12	-0.512956	-0.512536	-0.519357	-0.519048	0.0250099	0.0248181	0.0266903	0.0264938	-0.0256252	-0.0256445	-0.026303	-0.0263528	-0.00132052	-0.00133042	-0.0013205	-0.00133042	-0.628665	-0.637571	-0.644071	-0.643867	-0.653769	-0.660995	-1.15876	-1.18123	-1.12968	-0.0244653	-0.0244939	-0.0254116	-0.0254729	-0.00132107	-0.00131826	-0.00132105	-0.00131826	-0.637458	-0.647938	-0.655585	-0.651586	-0.662945	-0.671233	-1.13268	-1.16079
1.10.10_nitrogen--diazomethane_200	6.566	-0.182875	-0.181887	-0.184762	-0.183913	9.73273e-05	9.62246e-05	0.000105598	0.000104075	-0.00437905	-0.00438141	-0.00445613	-0.00446569	-3.90674e-05	-4.10891e-05	-3.90674e-05	-4.10891e-05	-0.124813	-0.125527	-0.126049	-0.127639	-0.128507	-0.12914	-0.312262	-0.317456	-0.301248	-0.00410972	-0.00411369	-0.00424562	-0.00425706	-3.89099e-05	-3.954e-05	-3.89362e-05	-3.95138e-05	-0.126659	-0.127713	-0.128483	-0.129279	-0.130468	-0.131336	-0.301006	-0.308616
1.10.11_nitrogen--methylamine_080	3.709	-14.081	-14.1106	-14.6103	-14.6394	34.2031	34.1968	35.5981	35.5918	-1.26371	-1.24389	-1.30267	-1.28134	-2.05893	-2.08791	-2.05893	-2.08791	-12.4864	-13.0189	-13.4074	-12.7678	-13.3228	-13.7278	3.34689	3.85532	4.0794	-1.03591	-1.0433	-1.05025	-1.0575	-2.49321	-2.49958	-2.49321	-2.49958	-12.4374	-12.9053	-13.2466	-12.6995	-13.1838	-13.5372	4.14166	4.64427
1.10.11_nitrogen--methylamine_085	3.849	-9.35134	-9.37621	-9.70233	-9.72662	21.1404	21.1333	22.0392	22.0314	-0.797563	-0.788205	-0.81828	-0.808223	-1.29443	-1.311	-1.29443	-1.311	-9.54348	-9.92331	-10.2005	-9.77034	-10.1683	-10.4587	-0.542637	-0.27322	-0.100416	-0.720221	-0.725805	-0.729424	-0.735084	-1.45956	-1.46383	-1.45956	-1.46383	-9.51466	-9.85668	-10.1063	-9.72412	-10.0799	-10.3395	-0.0138788	0.238216
1.10.11_nitrogen--methylamine_090	3.99	-6.34788	-6.36943	-6.58254	-6.60319	13.026	13.0206	13.604	13.5977	-0.532615	-0.528506	-0.545271	-0.540926	-0.790419	-0.7997	-0.790419	-0.7997	-7.32856	-7.60301	-7.80329	-7.51039	-7.79944	-8.01037	-2.48035	-2.35652	-2.20078	-0.511682	-0.515902	-0.518284	-0.522712	-0.853015	-0.855525	-0.853015	-0.855525	-7.31703	-7.56965	-7.754	-7.48399	-7.74799	-7.94064	-2.12935	-2.02249
1.10.11_nitrogen--methylamine_095	4.13	-4.42032	-4.4397	-4.57875	-4.59746	8.00565	8.00232	8.37666	8.37265	-0.370373	-0.368948	-0.379005	-0.377594	-0.474541	-0.47961	-0.474541	-0.47961	-5.65465	-5.85442	-6.00019	-5.79981	-6.01122	-6.16549	-3.28613	-3.24751	-3.09616	-0.369809	-0.373106	-0.374833	-0.378389	-0.498231	-0.499548	-0.498231	-0.499548	-5.65618	-5.84383	-5.98077	-5.78906	-5.98594	-6.1296	-3.05456	-3.02938
1.10.11_nitrogen--methylamine_100	4.27	-3.16665	-3.18467	-3.27486	-3.29234	4.91102	4.90954	5.14888	5.14678	-0.26509	-0.265155	-0.27136	-0.271519	-0.282134	-0.28487	-0.282134	-0.28487	-4.38565	-4.53142	-4.6378	-4.50145	-4.6563	-4.76931	-3.46296	-3.47126	-3.33046	-0.271144	-0.27391	-0.274993	-0.277996	-0.291094	-0.291741	-0.291094	-0.291741	-4.39564	-4.53528	-4.63718	-4.50153	-4.64847	-4.7557	-3.31136	-3.32945
1.10.11_nitrogen--methylamine_105	4.41	-2.33698	-2.35389	-2.41208	-2.42851	3.00855	3.00857	3.16063	3.16008	-0.193827	-0.194696	-0.198554	-0.199543	-0.166878	-0.168356	-0.166878	-0.168356	-3.41998	-3.52645	-3.60414	-3.51219	-3.62562	-3.70839	-3.31252	-3.34471	-3.2175	-0.201327	-0.203769	-0.204295	-0.20693	-0.170267	-0.170577	-0.170267	-0.170577	-3.43488	-3.53889	-3.61479	-3.51917	-3.62882	-3.70885	-3.21463	-3.25357
1.10.11_nitrogen--methylamine_110	4.55	-1.77656	-1.79222	-1.82984	-1.84517	1.84143	1.84226	1.93859	1.93892	-0.144169	-0.145407	-0.147824	-0.149194	-0.0985109	-0.0993019	-0.0985109	-0.0993019	-2.68254	-2.76049	-2.81738	-2.75593	-2.83921	-2.89998	-3.01204	-3.05472	-2.94554	-0.151292	-0.153476	-0.153606	-0.155956	-0.0997927	-0.0999271	-0.0997927	-0.099927	-2.69972	-2.77739	-2.83406	-2.76683	-2.84887	-2.90874	-2.94994	-2.99715
1.10.11_nitrogen--methylamine_125	4.971	-0.912821	-0.923321	-0.934537	-0.94499	0.42233	0.422589	0.447475	0.447524	-0.0644323	-0.0655278	-0.0662201	-0.0674264	-0.0204408	-0.0204821	-0.0204407	-0.0204821	-1.34579	-1.3771	-1.39995	-1.38321	-1.41694	-1.44156	-1.9867	-2.02693	-1.96648	-0.0687174	-0.0700865	-0.0698392	-0.0713144	-0.0205104	-0.0204287	-0.0205104	-0.0204287	-1.36139	-1.39453	-1.41871	-1.39575	-1.4309	-1.45655	-1.97312	-2.01463
1.10.11_nitrogen--methylamine_150	5.672	-0.418412	-0.424076	-0.426029	-0.431839	0.0370507	0.0371339	0.0397044	0.0397541	-0.0207662	-0.0211605	-0.0213911	-0.0218398	-0.00160405	-0.00158512	-0.00160405	-0.00158512	-0.488577	-0.497057	-0.503245	-0.501764	-0.51102	-0.517774	-0.912933	-0.933284	-0.912112	-0.0223765	-0.0228443	-0.0227622	-0.0232804	-0.00160468	-0.00157575	-0.00160468	-0.00157575	-0.496275	-0.505982	-0.513066	-0.508485	-0.518848	-0.52641	-0.91191	-0.932551
1.10.11_nitrogen--methylamine_200	7.073	-0.13879	-0.140234	-0.141111	-0.142604	0.000329264	0.000322359	0.000359011	0.000351817	-0.00360213	-0.00364758	-0.0037159	-0.00377101	-1.79584e-05	-1.78797e-05	-1.79584e-05	-1.78797e-05	-0.0995434	-0.100324	-0.100893	-0.10192	-0.102811	-0.103462	-0.24447	-0.249503	-0.246856	-0.00391231	-0.00396986	-0.00398073	-0.00404763	-1.81685e-05	-1.75646e-05	-1.81947e-05	-1.75646e-05	-0.10107	-0.102143	-0.102927	-0.103284	-0.104452	-0.105304	-0.243493	-0.2487
1.11.03_dimethylether--135triazine_080	2.692	-71.5287	-71.4116	-75.3907	-75.2718	164.647	164.346	172.261	171.946	-6.54324	-6.37157	-7.17739	-6.98794	-5.95598	-6.11813	-5.95598	-6.11813	-63.8027	-66.1821	-67.9184	-64.7752	-67.2389	-69.0368	12.5265	14.5317	14.7695	-4.0976	-4.24722	-4.56223	-4.62927	-9.59648	-9.59769	-9.59648	-9.59769	-65.0453	-67.0777	-68.5608	-66.0426	-68.1167	-69.6302	15.1602	17.2691
1.11.03_dimethylether--135triazine_085	2.85	-45.62	-45.5514	-48.339	-48.2698	100.576	100.388	105.588	105.389	-3.96166	-3.878	-4.3256	-4.23303	-4.39469	-4.479	-4.39469	-4.479	-49.0725	-50.6818	-51.8561	-49.9293	-51.6048	-52.8276	-5.37639	-4.41998	-4.61914	-3.04799	-3.1273	-3.34722	-3.37726	-5.73103	-5.73197	-5.73103	-5.73197	-49.7986	-51.2152	-52.249	-50.635	-52.0906	-53.1528	-3.59099	-2.62325
1.11.03_dimethylether--135triazine_090	3.007	-29.4495	-29.4118	-31.3738	-31.3353	61.0149	60.8944	64.2886	64.1626	-2.62599	-2.58596	-2.85206	-2.80813	-2.89082	-2.93677	-2.89082	-2.93677	-37.8382	-38.9384	-39.7412	-38.5697	-39.7218	-40.5626	-13.7813	-13.4802	-13.7193	-2.28163	-2.34868	-2.46261	-2.52815	-3.36993	-3.37191	-3.36993	-3.37191	-38.2886	-39.2936	-40.027	-38.9838	-40.022	-40.7795	-12.6282	-12.364
1.11.03_dimethylether--135triazine_095	3.165	-19.3277	-19.309	-20.704	-20.684	36.7954	36.7148	38.9268	38.8416	-1.8517	-1.83291	-2.00199	-1.9814	-1.79012	-1.81581	-1.79012	-1.81581	-29.2598	-30.0176	-30.5706	-29.8714	-30.6691	-31.2513	-16.8135	-16.8909	-17.0289	-1.72049	-1.77941	-1.89413	-1.91	-1.95827	-1.96048	-1.95827	-1.96048	-29.5646	-30.2825	-30.8064	-30.1431	-30.8815	-31.4203	-16.1028	-16.214
1.11.03_dimethylether--135triazine_100	3.322	-12.9539	-12.9468	-13.951	-13.9433	22.0708	22.0177	23.4486	23.3936	-1.35474	-1.34622	-1.45886	-1.44957	-1.0706	-1.08486	-1.0706	-1.08486	-22.7008	-23.2245	-23.6066	-23.2049	-23.7584	-24.1623	-16.9668	-17.2464	-17.2548	-1.32828	-1.35337	-1.43729	-1.44869	-1.12847	-1.1301	-1.12847	-1.1301	-22.9317	-23.4405	-23.8118	-23.3998	-23.9283	-24.314	-16.5518	-16.8584
1.11.03_dimethylether--135triazine_105	3.48	-8.90091	-8.90121	-9.63541	-9.6354	13.1733	13.1401	14.0567	14.0233	-1.0121	-1.00841	-1.08602	-1.08214	-0.627271	-0.634903	-0.627271	-0.634903	-17.6793	-18.0408	-18.3046	-18.0909	-18.4744	-18.7542	-15.709	-16.0833	-15.9829	-1.01081	-1.02169	-1.09413	-1.10127	-0.64681	-0.647634	-0.64681	-0.647634	-17.8602	-18.2246	-18.4905	-18.2429	-18.6203	-18.8958	-15.4088	-15.8786
1.11.03_dimethylether--135triazine_110	3.637	-6.28819	-6.29302	-6.84031	-6.84498	7.82779	7.80841	8.39043	8.37066	-0.765483	-0.764097	-0.818839	-0.817572	-0.363195	-0.367049	-0.363195	-0.367049	-13.829	-14.0779	-14.2595	-14.1626	-14.4274	-14.6207	-13.8752	-14.2796	-14.1001	-0.774486	-0.788855	-0.826079	-0.831902	-0.369668	-0.369839	-0.369668	-0.369839	-13.9795	-14.239	-14.4285	-14.2859	-14.5559	-14.7529	-13.7825	-14.1236
1.11.03_dimethylether--135triazine_125	4.11	-2.63705	-2.64377	-2.90412	-2.91111	1.60639	1.60268	1.74615	1.74179	-0.347361	-0.347841	-0.368719	-0.369487	-0.0688379	-0.0691113	-0.068838	-0.0691114	-6.82858	-6.91034	-6.97001	-7.00147	-7.08967	-7.15403	-8.42805	-8.76195	-8.52281	-0.357962	-0.362054	-0.380642	-0.37909	-0.0690408	-0.0687035	-0.0690408	-0.0687036	-6.9209	-7.01577	-7.08501	-7.08056	-7.17821	-7.24947	-8.47188	-8.71772
1.11.03_dimethylether--135triazine_150	4.897	-0.959677	-0.965065	-1.07267	-1.07841	0.109058	0.108634	0.121312	0.120745	-0.107733	-0.108029	-0.113212	-0.113674	-0.00463881	-0.00466538	-0.00463881	-0.00466528	-2.37923	-2.39652	-2.40915	-2.43752	-2.45649	-2.47034	-3.37827	-3.54634	-3.39322	-0.111826	-0.11269	-0.11643	-0.117822	-0.00463876	-0.00461634	-0.00463876	-0.00461629	-2.41715	-2.44097	-2.45836	-2.47092	-2.49627	-2.51476	-3.41331	-3.58027
1.11.03_dimethylether--135triazine_200	6.472	-0.242534	-0.244399	-0.277957	-0.279986	0.000475294	0.000455209	0.000550252	0.000528933	-0.0167318	-0.016801	-0.0174006	-0.0174987	-8.94245e-05	-8.95821e-05	-8.9477e-05	-8.96083e-05	-0.443606	-0.445249	-0.446448	-0.452847	-0.454703	-0.456057	-0.707282	-0.753102	-0.707096	-0.0174252	-0.0175473	-0.0180583	-0.0181592	-8.83743e-05	-8.60639e-05	-8.83481e-05	-8.60376e-05	-0.449878	-0.452834	-0.454991	-0.458634	-0.461651	-0.463852	-0.710059	-0.756589
1.11.04_dimethylether--nitrogen_080	2.79	-19.4131	-19.385	-20.2596	-20.2357	53.3084	53.2334	55.7051	55.6333	-1.38808	-1.34909	-1.44018	-1.39849	-2.45166	-2.49579	-2.45166	-2.49579	-22.4238	-23.3919	-24.0983	-22.8482	-23.8547	-24.5892	5.90516	6.91414	6.8785	-0.962195	-0.968978	-0.968547	-0.975618	-3.18256	-3.19029	-3.18256	-3.19029	-22.3935	-23.2613	-23.8945	-22.7922	-23.6871	-24.3402	7.15844	8.17661
1.11.04_dimethylether--nitrogen_085	2.94	-11.9412	-11.9151	-12.4731	-12.4503	32.1787	32.1316	33.7085	33.6632	-0.863253	-0.843366	-0.88564	-0.86457	-1.57404	-1.59898	-1.57404	-1.59898	-17.0954	-17.7619	-18.2483	-17.4423	-18.1389	-18.6473	-0.474138	0.102113	0.100416	-0.71302	-0.717226	-0.717269	-0.721931	-1.84058	-1.84645	-1.84058	-1.84645	-17.0651	-17.6782	-18.1257	-17.3866	-18.0221	-18.4858	0.334312	0.89497
1.11.04_dimethylether--nitrogen_090	3.09	-7.43192	-7.40923	-7.76402	-7.74331	19.3146	19.2876	20.2859	20.2594	-0.579879	-0.569734	-0.590304	-0.579784	-0.957113	-0.971301	-0.957113	-0.971301	-13.0724	-13.537	-13.876	-13.3523	-13.8404	-14.1965	-3.53866	-3.23157	-3.18402	-0.530554	-0.53321	-0.533405	-0.536593	-1.05333	-1.05739	-1.05333	-1.05739	-13.0567	-13.4945	-13.8141	-13.3144	-13.7702	-14.1028	-3.02671	-2.73714
1.11.04_dimethylether--nitrogen_095	3.239	-4.70469	-4.68703	-4.91119	-4.89393	11.5343	11.5201	12.1475	12.1325	-0.407955	-0.402902	-0.41338	-0.408288	-0.563777	-0.571719	-0.563777	-0.571719	-10.0312	-10.3591	-10.5984	-10.2551	-10.6013	-10.854	-4.73998	-4.59544	-4.50617	-0.394797	-0.39662	-0.396715	-0.399027	-0.598202	-0.60075	-0.598202	-0.60075	-10.031	-10.3472	-10.5779	-10.2365	-10.567	-10.8082	-4.42186	-4.29063
1.11.04_dimethylether--nitrogen_100	3.389	-3.04675	-3.03523	-3.17444	-3.16261	6.85844	6.85029	7.24344	7.23413	-0.294563	-0.29237	-0.297725	-0.29563	-0.325726	-0.330036	-0.325726	-0.330036	-7.72897	-7.96312	-8.13399	-7.90712	-8.15541	-8.3366	-4.94134	-4.89075	-4.7865	-0.29382	-0.295307	-0.295103	-0.297001	-0.337942	-0.339381	-0.337942	-0.339381	-7.74096	-7.97164	-8.13997	-7.9044	-8.14639	-8.32298	-4.74815	-4.70626
1.11.04_dimethylether--nitrogen_105	3.539	-2.03012	-2.02447	-2.10888	-2.10246	4.06188	4.0575	4.30214	4.29667	-0.215974	-0.215467	-0.217963	-0.217589	-0.185998	-0.188205	-0.185998	-0.188205	-5.98332	-6.15231	-6.27562	-6.1245	-6.30429	-6.43549	-4.64626	-4.64708	-4.53964	-0.219036	-0.220498	-0.219862	-0.221635	-0.190298	-0.190982	-0.190298	-0.190982	-6.00308	-6.17294	-6.29689	-6.13272	-6.31135	-6.44169	-4.53242	-4.53835
1.11.04_dimethylether--nitrogen_110	3.689	-1.39849	-1.39737	-1.44712	-1.44508	2.3966	2.39442	2.54567	2.54257	-0.160042	-0.160473	-0.16136	-0.161925	-0.10549	-0.106511	-0.10549	-0.106511	-4.65729	-4.77984	-4.86927	-4.76903	-4.89977	-4.99518	-4.1392	-4.16612	-4.06266	-0.163835	-0.165335	-0.164345	-0.166084	-0.106992	-0.107203	-0.106992	-0.107203	-4.68082	-4.80635	-4.89795	-4.78365	-4.91587	-5.01236	-4.07528	-4.10497
1.11.04_dimethylether--nitrogen_125	4.138	-0.568671	-0.571117	-0.579964	-0.581788	0.484204	0.483371	0.518773	0.517528	-0.0689298	-0.0698569	-0.0693722	-0.0704163	-0.0189552	-0.0189251	-0.0189553	-0.0189251	-2.28475	-2.33044	-2.36378	-2.34041	-2.3897	-2.42566	-2.54031	-2.57927	-2.51877	-0.0713323	-0.0724657	-0.0714261	-0.0726939	-0.0190166	-0.0188603	-0.0190166	-0.0188603	-2.30589	-2.35554	-2.39177	-2.35754	-2.41017	-2.44857	-2.53844	-2.57763
1.11.04_dimethylether--nitrogen_150	4.888	-0.219386	-0.220375	-0.220215	-0.221061	0.0322587	0.0321455	0.0350478	0.0349085	-0.0204693	-0.0207646	-0.0205611	-0.0209034	-0.00110331	-0.0010978	-0.00110337	-0.0010978	-0.800173	-0.809119	-0.815646	-0.818849	-0.828883	-0.836204	-1.02574	-1.04436	-1.02508	-0.0212457	-0.0215721	-0.0212326	-0.0216053	-0.00110355	-0.00109034	-0.00110352	-0.00109032	-0.810063	-0.821141	-0.829225	-0.827624	-0.839604	-0.848346	-1.0345	-1.05328
1.11.04_dimethylether--nitrogen_200	6.386	-0.0658001	-0.0652467	-0.065786	-0.0651784	0.000130934	0.00013201	0.000146135	0.000146923	-0.00309105	-0.00312639	-0.0031113	-0.0031537	-1.25499e-05	-1.26812e-05	-1.25499e-05	-1.26812e-05	-0.151459	-0.152456	-0.153184	-0.154606	-0.155784	-0.156644	-0.221437	-0.224842	-0.225936	-0.00320878	-0.00324766	-0.0032139	-0.00325974	-1.31012e-05	-1.23136e-05	-1.31012e-05	-1.23136e-05	-0.153205	-0.154676	-0.155749	-0.156189	-0.15781	-0.158993	-0.223154	-0.226789
1.11.09_carbondioxide--nitrogen_080	3.054	-21.2073	-21.2412	-21.9415	-21.9749	51.7246	51.7018	53.4867	53.4679	-2.75841	-2.68935	-2.94879	-2.87633	-1.57901	-1.66333	-1.57901	-1.66333	-15.851	-16.7071	-17.3318	-16.1638	-17.0466	-17.6909	8.77614	9.2625	8.61904	-2.20579	-2.21648	-2.34989	-2.36045	-2.54425	-2.5621	-2.54425	-2.5621	-15.9429	-16.6837	-17.2244	-16.2461	-17.0061	-17.5607	9.62789	10.1529
1.11.09_carbondioxide--nitrogen_085	3.211	-13.0479	-13.0855	-13.5247	-13.5624	29.8788	29.8596	30.9555	30.9374	-1.51165	-1.48356	-1.61758	-1.58846	-1.00267	-1.04182	-1.00267	-1.04182	-11.7021	-12.2633	-12.6728	-11.9504	-12.5327	-12.9575	1.57584	1.78718	1.29286	-1.34352	-1.35465	-1.43291	-1.44457	-1.31926	-1.32697	-1.31926	-1.32697	-11.7494	-12.2507	-12.6166	-11.9867	-12.5041	-12.8817	2.07415	2.28379
1.11.09_carbondioxide--nitrogen_090	3.368	-8.2139	-8.25212	-8.52743	-8.566	17.0944	17.0879	17.7459	17.7395	-0.881742	-0.872355	-0.944183	-0.934782	-0.580802	-0.598591	-0.580802	-0.598591	-8.67136	-9.04687	-9.3209	-8.866	-9.25857	-9.54504	-1.95604	-1.90489	-2.22589	-0.834247	-0.844324	-0.890793	-0.9016	-0.682924	-0.685701	-0.682924	-0.685701	-8.69951	-9.04516	-9.29738	-8.88386	-9.24324	-9.5055	-1.65396	-1.61405
1.11.09_carbondioxide--nitrogen_095	3.524	-5.32706	-5.36106	-5.53721	-5.57142	9.70202	9.70096	10.0922	10.0904	-0.538542	-0.537034	-0.576953	-0.575752	-0.320677	-0.32899	-0.320677	-0.32899	-6.4511	-6.70936	-6.89782	-6.60241	-6.87414	-7.07242	-3.42394	-3.45821	-3.64008	-0.527005	-0.535204	-0.563335	-0.572219	-0.353145	-0.354231	-0.353145	-0.354231	-6.4721	-6.71619	-6.89432	-6.61468	-6.8699	-7.05614	-3.2356	-3.28108
1.11.09_carbondioxide--nitrogen_100	3.681	-3.57923	-3.60614	-3.72311	-3.75025	5.47059	5.46947	5.70152	5.70007	-0.340221	-0.341547	-0.36454	-0.366224	-0.172496	-0.176759	-0.172496	-0.176759	-4.8229	-5.00516	-5.13816	-4.9399	-5.1329	-5.27373	-3.79313	-3.86689	-3.95806	-0.338421	-0.344556	-0.362057	-0.368723	-0.182691	-0.183444	-0.182691	-0.183444	-4.84121	-5.01759	-5.14631	-4.95124	-5.13667	-5.27199	-3.6728	-3.75555
1.11.09_carbondioxide--nitrogen_105	3.838	-2.50041	-2.51922	-2.60197	-2.62079	3.06745	3.06568	3.2028	3.20088	-0.220815	-0.222676	-0.236617	-0.238779	-0.0916323	-0.0940659	-0.0916323	-0.0940659	-3.62748	-3.7585	-3.8541	-3.71775	-3.85716	-3.9589	-3.62438	-3.71166	-3.74468	-0.221149	-0.225338	-0.236793	-0.241346	-0.0948002	-0.095511	-0.0948002	-0.095511	-3.64466	-3.77396	-3.86832	-3.72947	-3.86595	-3.96555	-3.54557	-3.63959
1.11.09_carbondioxide--nitrogen_110	3.994	-1.81615	-1.82766	-1.89026	-1.90164	1.71124	1.7093	1.79003	1.78807	-0.146651	-0.148228	-0.157144	-0.158956	-0.0485565	-0.050015	-0.0485565	-0.050015	-2.74783	-2.84275	-2.91202	-2.8175	-2.91899	-2.99304	-3.22862	-3.31558	-3.31791	-0.147105	-0.149796	-0.157626	-0.160559	-0.0495309	-0.0501362	-0.0495309	-0.0501362	-2.76393	-2.85921	-2.92874	-2.82942	-2.93037	-3.00404	-3.17531	-3.26735
1.11.09_carbondioxide--nitrogen_125	4.464	-0.846042	-0.844398	-0.880534	-0.878599	0.290484	0.28875	0.305387	0.303657	-0.0482487	-0.0488307	-0.0517017	-0.0523558	-0.00763774	-0.00788309	-0.00763774	-0.00788306	-1.25641	-1.29138	-1.31689	-1.28897	-1.327	-1.35475	-1.92925	-1.98993	-1.96648	-0.0481293	-0.0487949	-0.0516664	-0.0523993	-0.00766462	-0.00779747	-0.00766462	-0.00779747	-1.26763	-1.30453	-1.33145	-1.29831	-1.33794	-1.36686	-1.90946	-1.97279
1.11.09_carbondioxide--nitrogen_150	5.248	-0.340508	-0.337526	-0.354449	-0.351669	0.0141367	0.0140327	0.014984	0.0148836	-0.0104719	-0.0105312	-0.0112143	-0.0112926	-0.000512156	-0.000513863	-0.00051213	-0.000513889	-0.406431	-0.413561	-0.418763	-0.416672	-0.424738	-0.430623	-0.753301	-0.779216	-0.765672	-0.0103185	-0.0103846	-0.0110934	-0.011178	-0.000512235	-0.000506564	-0.000512235	-0.000506564	-0.410983	-0.419209	-0.425211	-0.420665	-0.429746	-0.436372	-0.744802	-0.772132
1.11.09_carbondioxide--nitrogen_200	6.815	-0.0863901	-0.0875437	-0.0901623	-0.0914222	2.81716e-05	2.94319e-05	3.01933e-05	3.1506e-05	-0.00106154	-0.0010627	-0.00113582	-0.00113957	-1.297e-05	-1.40464e-05	-1.297e-05	-1.40464e-05	-0.071596	-0.0722208	-0.0726767	-0.0733129	-0.0740568	-0.0745996	-0.161268	-0.167144	-0.163176	-0.0010372	-0.00103744	-0.00111592	-0.0011187	-1.30225e-05	-1.35213e-05	-1.30487e-05	-1.35213e-05	-0.0724206	-0.0732565	-0.0738666	-0.0740431	-0.0749873	-0.0756764	-0.157676	-0.16404
1.11.11_carbondioxide--methylamine_080	2.733	-26.2141	-26.1395	-26.9115	-26.8315	65.43	65.3287	67.9578	67.8432	-3.02435	-2.94222	-3.26577	-3.17726	-2.32061	-2.40727	-2.32061	-2.40727	-26.4468	-27.6387	-28.5086	-26.9505	-28.1786	-29.0748	5.3311	6.35237	5.17561	-2.40333	-2.41964	-2.58582	-2.60058	-3.15185	-3.16707	-3.15185	-3.16707	-26.4481	-27.4842	-28.2403	-26.9566	-28.0182	-28.793	6.28968	7.3837
1.11.11_carbondioxide--methylamine_085	2.877	-16.9844	-16.9322	-17.4348	-17.3774	41.5044	41.4318	43.1697	43.0881	-1.9169	-1.8751	-2.07533	-2.02969	-1.52956	-1.57728	-1.52956	-1.57728	-20.6735	-21.5303	-22.1556	-21.1011	-21.9881	-22.6353	-1.10831	-0.531581	-1.41838	-1.67511	-1.68832	-1.80763	-1.81964	-1.86642	-1.87523	-1.86642	-1.87523	-20.6395	-21.4008	-21.9563	-21.0635	-21.8473	-22.4192	-0.48039	0.122984
1.11.11_carbondioxide--methylamine_090	3.021	-10.9833	-10.9509	-11.2677	-11.2306	26.141	26.0955	27.2322	27.1807	-1.26546	-1.24511	-1.37149	-1.349	-0.958928	-0.985713	-0.958928	-0.985713	-16.1659	-16.7826	-17.2327	-16.5222	-17.1635	-17.6314	-4.31886	-4.01604	-4.64424	-1.17853	-1.18912	-1.27292	-1.28289	-1.09356	-1.09907	-1.09356	-1.09907	-16.1306	-16.6903	-17.0988	-16.48	-17.0587	-17.481	-3.90708	-3.59632
1.11.11_carbondioxide--methylamine_095	3.164	-7.09645	-7.07715	-7.27102	-7.24782	16.3678	16.3413	17.0796	17.0491	-0.859953	-0.85114	-0.932323	-0.922471	-0.581816	-0.597175	-0.581816	-0.597175	-12.6561	-13.1018	-13.4271	-12.9489	-13.4142	-13.7537	-5.61129	-5.47202	-5.90362	-0.83413	-0.842621	-0.901161	-0.909519	-0.634973	-0.638654	-0.634973	-0.638654	-12.6308	-13.0437	-13.3451	-12.9159	-13.3445	-13.6572	-5.34225	-5.20221
1.11.11_carbondioxide--methylamine_100	3.308	-4.58298	-4.57001	-4.68594	-4.66974	10.1997	10.1833	10.6618	10.6427	-0.596461	-0.593567	-0.646742	-0.643366	-0.345191	-0.35414	-0.345191	-0.35414	-9.92803	-10.2523	-10.4889	-10.1667	-10.5063	-10.7541	-5.82336	-5.7787	-6.06262	-0.59321	-0.600007	-0.640989	-0.647811	-0.365957	-0.368464	-0.365957	-0.368464	-9.91458	-10.2211	-10.4448	-10.146	-10.465	-10.6978	-5.64973	-5.60642
1.11.11_carbondioxide--methylamine_105	3.452	-2.95022	-2.94046	-3.00764	-2.99523	6.32733	6.31608	6.62606	6.61286	-0.419909	-0.419814	-0.455427	-0.45512	-0.201559	-0.206823	-0.201559	-0.206823	-7.80648	-8.04488	-8.21885	-8.00012	-8.2505	-8.4332	-5.46988	-5.47752	-5.65677	-0.423873	-0.429304	-0.458169	-0.463668	-0.209597	-0.211289	-0.209597	-0.211289	-7.80275	-8.03261	-8.20034	-7.99	-8.22976	-8.40472	-5.35965	-5.36892
1.11.11_carbondioxide--methylamine_110	3.595	-1.88669	-1.8794	-1.91511	-1.90557	3.91031	3.90211	4.10276	4.09322	-0.298993	-0.300074	-0.324361	-0.325357	-0.116271	-0.119388	-0.116271	-0.119388	-6.15479	-6.33276	-6.46263	-6.31113	-6.49849	-6.63521	-4.85938	-4.89231	-5.00825	-0.304495	-0.308789	-0.329244	-0.3336	-0.119356	-0.120484	-0.119356	-0.120484	-6.15948	-6.33446	-6.46214	-6.31052	-6.49337	-6.6268	-4.79244	-4.82681
1.11.11_carbondioxide--methylamine_125	4.026	-0.440637	-0.439062	-0.434469	-0.431647	0.905217	0.902149	0.955357	0.951758	-0.115376	-0.116553	-0.125257	-0.126453	-0.0209293	-0.0216322	-0.0209293	-0.0216322	-3.09028	-3.171	-3.2299	-3.1717	-3.25716	-3.31952	-2.905	-2.94749	-2.97901	-0.118639	-0.120513	-0.12838	-0.130287	-0.0210964	-0.021441	-0.0210964	-0.021441	-3.10478	-3.18811	-3.24891	-3.1836	-3.27103	-3.33484	-2.89325	-2.93679
1.11.11_carbondioxide--methylamine_150	4.745	0.0729877	0.0711654	0.0842272	0.082654	0.0768267	0.0763109	0.0818965	0.0813227	-0.0300793	-0.0303685	-0.0325548	-0.0328706	-0.000646346	-0.000719991	-0.000646346	-0.000719991	-1.09451	-1.11841	-1.13585	-1.12313	-1.14865	-1.16728	-1.01946	-1.0369	-1.046	-0.0310455	-0.031402	-0.0334634	-0.0338456	-0.000647448	-0.000693762	-0.000647448	-0.000693736	-1.10371	-1.12995	-1.14909	-1.13151	-1.15921	-1.17943	-1.01922	-1.03763
1.11.11_carbondioxide--methylamine_200	6.181	0.112569	0.112131	0.118198	0.117749	0.000543741	0.000530325	0.0005889	0.000576455	-0.00451615	-0.00454902	-0.00481777	-0.00485494	9.16562e-05	9.05535e-05	9.16299e-05	9.05535e-05	-0.205897	-0.208794	-0.210908	-0.210823	-0.213953	-0.216236	-0.102705	-0.102676	-0.108784	-0.00471451	-0.00475244	-0.0049915	-0.00503411	9.17875e-05	9.205e-05	9.17875e-05	9.20763e-05	-0.207641	-0.211087	-0.213601	-0.212444	-0.2161	-0.218769	-0.100304	-0.10095
1.11.12_carbondioxide--methylazide_080	3.114	-27.1328	-27.1288	-28.3518	-28.3486	62.2097	62.14	65.1205	65.0475	-3.77657	-3.7139	-4.06865	-4.00301	-2.85177	-2.93892	-2.85177	-2.93892	-26.2219	-27.4128	-28.2819	-26.7859	-28.0268	-28.9323	0.0764446	0.824762	0.025104	-3.3661	-3.38138	-3.62453	-3.64175	-3.56114	-3.57845	-3.56114	-3.57845	-26.6226	-27.6792	-28.4503	-27.1782	-28.2704	-29.0674	1.22876	1.88998
1.11.12_carbondioxide--methylazide_085	3.251	-19.6351	-19.6256	-20.531	-20.5225	40.9639	40.9182	42.9582	42.909	-2.67431	-2.63983	-2.87869	-2.84303	-1.88622	-1.9381	-1.88622	-1.9381	-20.8803	-21.7601	-22.4021	-21.3581	-22.2794	-22.9518	-5.68755	-5.34644	-5.84923	-2.4816	-2.49328	-2.67379	-2.68735	-2.21411	-2.22462	-2.21411	-2.22462	-21.1537	-21.952	-22.5345	-21.6169	-22.446	-23.0509	-4.80231	-4.55529
1.11.12_carbondioxide--methylazide_090	3.388	-14.5264	-14.5107	-15.1938	-15.1792	26.9326	26.9026	28.3009	28.2676	-1.93432	-1.91551	-2.08021	-2.06121	-1.21798	-1.24931	-1.21798	-1.24931	-16.6523	-17.3065	-17.7839	-17.0526	-17.7412	-18.2437	-8.55684	-8.46582	-8.71527	-1.84026	-1.84895	-1.98357	-1.99393	-1.36997	-1.37658	-1.36997	-1.37658	-16.8485	-17.4544	-17.8965	-17.232	-17.8642	-18.3256	-7.87641	-7.87205
1.11.12_carbondioxide--methylazide_095	3.525	-11.0036	-10.9821	-11.5077	-11.4875	17.6895	17.6691	18.6294	18.6062	-1.42302	-1.41273	-1.52851	-1.51846	-0.776005	-0.795378	-0.776005	-0.795378	-13.3059	-13.7952	-14.1522	-13.639	-14.1563	-14.5338	-9.67334	-9.72896	-9.77801	-1.37362	-1.37989	-1.48058	-1.48826	-0.84664	-0.851112	-0.84664	-0.851112	-13.4534	-13.9156	-14.253	-13.7697	-14.254	-14.6074	-9.14946	-9.27953
1.11.12_carbondioxide--methylazide_100	3.662	-8.53747	-8.51198	-8.92451	-8.89978	11.6121	11.5975	12.2578	12.2401	-1.0615	-1.05579	-1.13856	-1.13322	-0.491524	-0.503832	-0.491524	-0.503832	-10.6572	-11.025	-11.2933	-10.9329	-11.3234	-11.6083	-9.76744	-9.90502	-9.81148	-1.03259	-1.03689	-1.11259	-1.11801	-0.524411	-0.52767	-0.524411	-0.52767	-10.7729	-11.127	-11.3855	-11.033	-11.4054	-11.6771	-9.36232	-9.56192
1.11.12_carbondioxide--methylazide_105	3.799	-6.78009	-6.752	-7.08273	-7.05487	7.62096	7.60956	8.06435	8.0496	-0.801227	-0.797905	-0.858036	-0.855097	-0.311295	-0.319292	-0.311295	-0.319292	-8.55983	-8.83738	-9.03991	-8.78697	-9.08302	-9.29906	-9.29955	-9.47871	-9.29266	-0.782092	-0.784794	-0.842155	-0.845729	-0.326617	-0.329085	-0.326617	-0.329085	-8.65368	-8.92589	-9.12453	-8.86714	-9.1544	-9.36402	-8.98436	-9.21467
1.11.12_carbondioxide--methylazide_110	3.936	-5.50224	-5.47308	-5.74255	-5.71318	5.00105	4.99171	5.30547	5.29263	-0.610959	-0.608968	-0.65313	-0.651456	-0.198011	-0.20328	-0.198011	-0.20328	-6.89692	-7.10741	-7.26102	-7.08389	-7.30929	-7.47378	-8.55463	-8.74906	-8.51026	-0.596876	-0.59843	-0.642126	-0.644326	-0.205149	-0.207021	-0.205149	-0.207021	-6.9751	-7.18509	-7.33832	-7.15022	-7.37248	-7.53467	-8.30744	-8.54418
1.11.12_carbondioxide--methylazide_125	4.347	-3.26767	-3.24407	-3.40149	-3.37718	1.41226	1.40769	1.50939	1.5032	-0.285494	-0.285326	-0.303699	-0.303639	-0.0539324	-0.0553622	-0.0539324	-0.0553622	-3.68853	-3.78412	-3.85388	-3.79234	-3.89561	-3.97097	-6.03095	-6.20396	-5.9371	-0.277511	-0.277986	-0.297708	-0.298386	-0.054643	-0.0552536	-0.054643	-0.0552535	-3.73686	-3.83685	-3.90982	-3.83364	-3.94012	-4.01782	-5.90357	-6.10175
1.11.12_carbondioxide--methylazide_150	5.033	-1.70764	-1.69825	-1.7711	-1.76157	0.170264	0.16945	0.184285	0.183121	-0.0936538	-0.0941236	-0.0987761	-0.0993212	-0.00783688	-0.00792189	-0.00783683	-0.00792187	-1.41682	-1.44842	-1.47148	-1.45673	-1.4911	-1.51618	-3.10233	-3.20186	-3.01248	-0.0897679	-0.0902409	-0.095734	-0.096303	-0.0078504	-0.00783924	-0.00785038	-0.00783922	-1.4384	-1.47343	-1.49898	-1.47565	-1.51307	-1.54038	-3.04166	-3.15449
1.11.12_carbondioxide--methylazide_200	6.403	-0.644949	-0.640091	-0.66737	-0.662582	0.00230784	0.00230146	0.00256081	0.00254881	-0.0159554	-0.0160232	-0.016638	-0.0167201	-0.000336248	-0.000346513	-0.000336274	-0.000346513	-0.292403	-0.296923	-0.300222	-0.29995	-0.304904	-0.308518	-0.954382	-0.985618	-0.912112	-0.0150072	-0.0150558	-0.0158713	-0.0159392	-0.00033651	-0.000340501	-0.000336484	-0.000340527	-0.296576	-0.302019	-0.305991	-0.303667	-0.309496	-0.313749	-0.927989	-0.964765
1.12.03_135triazine--diborane_080	3.341	-29.3825	-29.3105	-30.318	-30.2478	77.5151	77.3398	80.474	80.2998	-3.02161	-2.94144	-3.24099	-3.15422	-3.92303	-4.01241	-3.92303	-4.01241	-37.7125	-38.7708	-39.5431	-38.2201	-39.3085	-40.1028	1.53225	2.78258	3.7656	-2.20293	-2.22186	-2.32238	-2.36015	-5.63154	-5.6422	-5.63154	-5.6422	-37.9387	-38.8817	-39.5699	-38.4001	-39.3719	-40.0811	2.69133	3.82708
1.12.03_135triazine--diborane_085	3.482	-19.9875	-19.9388	-20.656	-20.6092	51.0328	50.9019	53.0966	52.9676	-1.88582	-1.83984	-2.03189	-1.98212	-2.80705	-2.85632	-2.80705	-2.85632	-30.0669	-30.8244	-31.3771	-30.5004	-31.2829	-31.8539	-5.11023	-4.33391	-3.89949	-1.54317	-1.52433	-1.62536	-1.63672	-3.5633	-3.56698	-3.5633	-3.56698	-30.2218	-30.9122	-31.416	-30.6132	-31.3286	-31.8506	-4.22794	-3.4734
1.12.03_135triazine--diborane_090	3.623	-13.7307	-13.6992	-14.2116	-14.1817	33.4527	33.3606	34.8905	34.8002	-1.22589	-1.19939	-1.32749	-1.29883	-1.9079	-1.93489	-1.9079	-1.93489	-24.0433	-24.5869	-24.9835	-24.4104	-24.9742	-25.3856	-8.45637	-8.00087	-7.83245	-1.07057	-1.09054	-1.17001	-1.1572	-2.24064	-2.24114	-2.24064	-2.24114	-24.1577	-24.6711	-25.0458	-24.4944	-25.0187	-25.4014	-7.88242	-7.40874
1.12.03_135triazine--diborane_095	3.764	-9.54245	-9.52276	-9.89137	-9.87312	21.8362	21.7751	22.8361	22.777	-0.822375	-0.807037	-0.89554	-0.878996	-1.25581	-1.27101	-1.25581	-1.27101	-19.2748	-19.6651	-19.9499	-19.5832	-19.9897	-20.2863	-9.77569	-9.53245	-9.48931	-0.76976	-0.772472	-0.813656	-0.83535	-1.40146	-1.40122	-1.40146	-1.40122	-19.3675	-19.7471	-20.024	-19.6411	-20.0389	-20.3293	-9.39867	-9.25628
1.12.03_135triazine--diborane_100	3.906	-6.73685	-6.72485	-6.99334	-6.98266	14.2085	14.1694	14.9019	14.8652	-0.565158	-0.55637	-0.619029	-0.609569	-0.809395	-0.818463	-0.809395	-0.818463	-15.4963	-15.7768	-15.9814	-15.7541	-16.0471	-16.261	-9.91165	-9.80645	-9.79893	-0.548807	-0.540756	-0.597451	-0.599549	-0.87285	-0.872873	-0.87285	-0.872873	-15.5803	-15.86	-16.0641	-15.8159	-16.1055	-16.3168	-9.65312	-9.57938
1.12.03_135triazine--diborane_105	4.047	-4.82898	-4.8219	-5.01868	-5.01261	9.20722	9.18296	9.68563	9.66349	-0.394802	-0.389998	-0.434926	-0.429757	-0.514464	-0.520175	-0.514464	-0.520175	-12.4904	-12.6918	-12.8388	-12.7046	-12.9155	-13.0695	-9.38788	-9.36851	-9.37634	-0.392784	-0.387166	-0.426672	-0.42837	-0.54199	-0.542377	-0.54199	-0.542377	-12.5658	-12.7736	-12.9252	-12.7616	-12.977	-13.1341	-9.25189	-9.28048
1.12.03_135triazine--diborane_110	4.188	-3.54074	-3.53647	-3.68473	-3.68121	5.95622	5.94076	6.28553	6.27139	-0.280078	-0.277619	-0.310289	-0.30766	-0.32407	-0.327777	-0.32407	-0.327777	-10.1083	-10.2535	-10.3594	-10.286	-10.4385	-10.5497	-8.56055	-8.595	-8.58138	-0.282723	-0.277867	-0.302403	-0.304447	-0.335968	-0.336505	-0.335968	-0.336505	-10.1771	-10.3303	-10.4421	-10.3343	-10.4958	-10.6136	-8.46251	-8.4397
1.12.03_135triazine--diborane_125	4.612	-1.5769	-1.57493	-1.64622	-1.64437	1.58633	1.58119	1.69129	1.6862	-0.106232	-0.10601	-0.119468	-0.119261	-0.0791312	-0.0800334	-0.0791313	-0.0800333	-5.4706	-5.52558	-5.5657	-5.57071	-5.62874	-5.67109	-5.74548	-5.82856	-5.79902	-0.109112	-0.106858	-0.117928	-0.119145	-0.0800682	-0.0802889	-0.0800682	-0.0802889	-5.52354	-5.58837	-5.63567	-5.61255	-5.68153	-5.73186	-5.75317	-5.80788
1.12.03_135triazine--diborane_150	5.318	-0.59318	-0.592732	-0.622497	-0.622061	0.167906	0.16746	0.182252	0.181751	-0.0254581	-0.0255707	-0.0291201	-0.0292751	-0.00756141	-0.00763427	-0.00756144	-0.00763427	-2.14822	-2.16144	-2.17109	-2.18683	-2.20087	-2.21112	-2.62957	-2.68834	-2.66102	-0.0260539	-0.0257238	-0.0283216	-0.0289473	-0.00757635	-0.00759056	-0.00757638	-0.00759064	-2.17569	-2.19525	-2.20952	-2.21027	-2.23061	-2.24544	-2.68097	-2.70408
1.12.03_135triazine--diborane_200	6.73	-0.157147	-0.156802	-0.166596	-0.166293	0.00170156	0.00167034	0.00191612	0.00188209	-0.00268696	-0.00271141	-0.00311912	-0.00315023	-9.69335e-05	-9.56732e-05	-9.69597e-05	-9.54369e-05	-0.460971	-0.462098	-0.46292	-0.467955	-0.469198	-0.470105	-0.620859	-0.637761	-0.635968	-0.00270122	-0.00264138	-0.0031213	-0.00304968	-9.53057e-05	-9.45443e-05	-9.52794e-05	-9.4518e-05	-0.46682	-0.469381	-0.471249	-0.473377	-0.475836	-0.477631	-0.632663	-0.637453
1.12.04_methylamine--diborane_080	3.212	-15.1905	-15.1315	-15.3506	-15.2955	46.14	46.046	47.4753	47.3803	-1.86774	-1.83812	-1.89738	-1.86592	-2.90197	-2.93097	-2.90197	-2.93097	-26.325	-27.0123	-27.5138	-26.5888	-27.2905	-27.8025	-1.36847	-0.514572	0.184096	-1.61616	-1.61794	-1.63046	-1.63168	-3.34984	-3.35514	-3.34984	-3.35514	-25.6924	-26.3226	-26.7824	-25.968	-26.6097	-27.0779	-0.370546	0.52874
1.12.04_methylamine--diborane_085	3.331	-10.8464	-10.8016	-10.9473	-10.9054	32.4795	32.4094	33.463	33.392	-1.33242	-1.31399	-1.35201	-1.33229	-2.08702	-2.10535	-2.08702	-2.10535	-21.6776	-22.2005	-22.5821	-21.9105	-22.4462	-22.8371	-4.39365	-3.78809	-3.23005	-1.21108	-1.21266	-1.22231	-1.22344	-2.30881	-2.31232	-2.30881	-2.31232	-21.1804	-21.6669	-22.0219	-21.4219	-21.9189	-22.2815	-3.64858	-3.01984
1.12.04_methylamine--diborane_090	3.45	-7.7586	-7.72469	-7.81622	-7.78497	22.7494	22.6969	23.4707	23.4187	-0.96667	-0.955127	-0.980419	-0.968079	-1.47209	-1.4837	-1.47209	-1.4837	-17.8668	-18.2645	-18.5547	-18.0701	-18.479	-18.7775	-6.02135	-5.59555	-5.12958	-0.910896	-0.912125	-0.919905	-0.920881	-1.58098	-1.58328	-1.58098	-1.58328	-17.4824	-17.8581	-18.1323	-17.6924	-18.0774	-18.3584	-5.46838	-5.03169
1.12.04_methylamine--diborane_095	3.569	-5.56774	-5.54197	-5.59564	-5.57213	15.8605	15.8211	16.3888	16.3505	-0.711022	-0.703639	-0.721654	-0.713784	-1.02341	-1.03076	-1.02341	-1.03076	-14.7422	-15.0452	-15.2663	-14.9187	-15.231	-15.4589	-6.72153	-6.42507	-6.02496	-0.687776	-0.688589	-0.695561	-0.696222	-1.07645	-1.07792	-1.07645	-1.07792	-14.4493	-14.74	-14.9522	-14.6312	-14.9297	-15.1476	-6.31398	-6.01329
1.12.04_methylamine--diborane_100	3.688	-4.01486	-3.99529	-4.02268	-4.00482	11.0097	10.9803	11.3957	11.3676	-0.528993	-0.524147	-0.537783	-0.532599	-0.703682	-0.708322	-0.703682	-0.708322	-12.1802	-12.4117	-12.5806	-12.3321	-12.5712	-12.7456	-6.82804	-6.62374	-6.27182	-0.52154	-0.521988	-0.528502	-0.528818	-0.729312	-0.730243	-0.729312	-0.730243	-11.9598	-12.1856	-12.3503	-12.1163	-12.3485	-12.5179	-6.53035	-6.32521
1.12.04_methylamine--diborane_105	3.807	-2.91414	-2.89943	-2.90885	-2.89551	7.61123	7.58945	7.89205	7.8716	-0.397571	-0.394337	-0.405085	-0.401647	-0.479721	-0.482669	-0.479721	-0.482669	-10.0794	-10.257	-10.3866	-10.2091	-10.3929	-10.527	-6.5736	-6.43522	-6.12119	-0.397496	-0.397706	-0.403739	-0.403867	-0.49202	-0.492611	-0.49202	-0.492611	-9.91569	-10.0919	-10.2205	-10.0495	-10.2309	-10.3633	-6.35865	-6.22103
1.12.04_methylamine--diborane_110	3.926	-2.13204	-2.12116	-2.11883	-2.10904	5.24088	5.22488	5.44447	5.42965	-0.301549	-0.299393	-0.308066	-0.305797	-0.324858	-0.326748	-0.324858	-0.326749	-8.35647	-8.49356	-8.5936	-8.46701	-8.60897	-8.71256	-6.11602	-6.0245	-5.74463	-0.304644	-0.304732	-0.310213	-0.310256	-0.33072	-0.331111	-0.33072	-0.331111	-8.23616	-8.37456	-8.47556	-8.3503	-8.49276	-8.59672	-5.96252	-5.87229
1.12.04_methylamine--diborane_125	4.283	-0.896013	-0.892196	-0.874939	-0.87186	1.6763	1.67024	1.7519	1.74651	-0.139288	-0.138701	-0.143396	-0.142811	-0.0981423	-0.0987217	-0.0981424	-0.0987216	-4.83149	-4.89706	-4.9449	-4.89864	-4.96649	-5.016	-4.40428	-4.38288	-4.18818	-0.143408	-0.143462	-0.146982	-0.147052	-0.0987522	-0.098932	-0.0987522	-0.098932	-4.78738	-4.85723	-4.90821	-4.85707	-4.92881	-4.98116	-4.3545	-4.33408
1.12.04_methylamine--diborane_150	4.877	-0.284462	-0.28373	-0.269346	-0.268909	0.237335	0.236405	0.250783	0.249974	-0.0469047	-0.0469552	-0.0486851	-0.0487469	-0.0127693	-0.0128635	-0.0127693	-0.0128636	-2.06481	-2.08624	-2.10188	-2.0939	-2.11586	-2.13189	-2.20902	-2.21244	-2.12129	-0.0490217	-0.0491651	-0.0505291	-0.050685	-0.0127816	-0.0128205	-0.0127816	-0.0128205	-2.05927	-2.08424	-2.10247	-2.0897	-2.11509	-2.13361	-2.20882	-2.21227
1.12.04_methylamine--diborane_200	6.067	-0.0659105	-0.065946	-0.0608896	-0.0610187	0.0041302	0.00411119	0.00447569	0.00445616	-0.00997719	-0.00999299	-0.0103345	-0.0103562	-0.000219334	-0.00022729	-0.000219334	-0.000227316	-0.491904	-0.494229	-0.495926	-0.498025	-0.500409	-0.502149	-0.567981	-0.569295	-0.552288	-0.0105732	-0.0105969	-0.0108433	-0.0108734	-0.000219518	-0.000219807	-0.000219518	-0.000219833	-0.492724	-0.496216	-0.498764	-0.499211	-0.502746	-0.505325	-0.570669	-0.571847
1.12.05_diazene--nidopentaborane_080	3.616	-34.8095	-34.7404	-35.165	-35.1052	79.0459	78.9102	81.4107	81.2841	-6.39056	-6.32983	-6.44348	-6.38114	-6.50864	-6.56973	-6.50864	-6.56973	-34.2715	-35.2987	-36.0483	-34.6539	-35.7061	-36.474	-4.77803	-3.24596	-3.08779	-5.89607	-5.90031	-5.87356	-5.87956	-7.54735	-7.55698	-7.54735	-7.55698	-34.0544	-34.9584	-35.618	-34.4248	-35.3453	-36.0171	-4.2873	-2.52349
1.12.05_diazene--nidopentaborane_085	3.731	-26.2641	-26.2098	-26.4792	-26.4327	56.2341	56.1386	58.0126	57.9219	-4.718	-4.6787	-4.74431	-4.70432	-4.7608	-4.80019	-4.7608	-4.80019	-28.4192	-29.194	-29.7594	-28.7656	-29.5625	-30.144	-9.30945	-8.15931	-8.34708	-4.53645	-4.53853	-4.51318	-4.51699	-5.26497	-5.27193	-5.26497	-5.27193	-28.2062	-28.9026	-29.4108	-28.5382	-29.2501	-29.7695	-9.056	-7.73178
1.12.05_diazene--nidopentaborane_090	3.846	-20.0076	-19.9674	-20.1153	-20.0817	39.8129	39.7462	41.1405	41.0753	-3.5477	-3.52283	-3.55648	-3.5317	-3.41442	-3.44116	-3.41442	-3.44116	-23.5936	-24.1775	-24.6036	-23.9024	-24.5057	-24.946	-11.7888	-10.9253	-11.2842	-3.512	-3.5136	-3.4865	-3.48992	-3.6563	-3.66241	-3.6563	-3.66241	-23.4044	-23.9407	-24.3321	-23.6987	-24.2491	-24.6508	-11.6961	-10.695
[truncated: 3,487 more rows]
