# Supplementary material for: Benchmarking Swaths of Intermolecular Interaction Components with Symmetry-Adapted Perturbation Theory
Source: J Chem Theory Comput. 2023 Dec 20;20(1):30–48. doi: 10.1021/acs.jctc.3c00801 (PMC10782453; doi:10.1021/acs.jctc.3c00801)
Supplement: Supplementary file 3 — ct3c00801_si_003.zip [file ct3c00801_si_003.zip › dist_en_abbrevs.txt]

The list of abbreviations and expressions used in the data files of this package:


COM_COM_Distance: The center of mass - center of mass distance between the monomers in Angstrom.

PBE0AC: The asymptotic corrected form of the PBE0 functional 

B3LYPAC: The asymptotic corrected form of the B3LYP functional

tz: The aug-cc-pVTZ basis set or if appropriate aug-cc-pwCVTZ-PP

qz: The aug-cc-pVQZ basis set if appropriate aug-cc-pwCVQZ-PP

cbs: The complete basis set limit

Els: The first order electrostatics energy in kJ/mol

Ex: The first order exchange-repulsion energy in kJ/mol

Ind: The second order induction energy together with its exchange term in kJ/mol 

Disp: The second order dispersion energy together with is exchange term in kJ/mol

deltaHF: The difference between the counterpoise-corrected Hartree-Fock interaction energy and the energy components (Els, Ex, exchange-induction) of HF-SAPT in kJ/mol

Total: The total interaction energy in kJ/mol

sinf : The use of infinite exchange expansion for exchange-induction and exchange-dispersion (in IHB100x10 exchange-dispersion is excluded)

CT: The charge transfer energy calculated with PBE0AC in kJ/mol
