# Supplementary material for: Benchmarking Swaths of Intermolecular Interaction Components with Symmetry-Adapted Perturbation Theory
Source: J Chem Theory Comput. 2023 Dec 20;20(1):30–48. doi: 10.1021/acs.jctc.3c00801 (PMC10782453; doi:10.1021/acs.jctc.3c00801)
Supplement: Supplementary file 3 — ct3c00801_si_003.zip [file ct3c00801_si_003.zip › HB300SPXx10.xls]

## Sheet: HB300SPXx10
Name_of_dimer	COM_COM_Distance	Els/PBE0AC/tz	Els/PBE0AC/qz	Els/B3LYPAC/tz	Els/B3LYPAC/qz	Ex/PBE0AC/tz	Ex/PBE0AC/qz	Ex/B3LYPAC/tz	Ex/B3LYPAC/qz	Ind/PBE0AC/tz	Ind/PBE0AC/qz	Ind/B3LYPAC/tz	Ind/B3LYPAC/qz	deltaHF/PBE0AC/tz	deltaHF/PBE0AC/qz	deltaHF/B3LYPAC/tz	deltaHF/B3LYPAC/qz	Disp/PBE0AC/tz	Disp/PBE0AC/qz	Disp/PBE0AC/cbs	Disp/B3LYPAC/tz	Disp/B3LYPAC/qz	Disp/B3LYPAC/cbs	Total/PBE0AC/cbs	Total/B3LYPAC/cbs	Total/Reference	CT/qz
1.01_0.80_phosphine--ammonia	3.593	-25.2801	-25.1906	-25.3746	-25.2762	51.9466	51.9029	54.4342	54.3757	-5.36063	-5.35818	-5.36891	-5.3636	-6.1206	-6.12428	-6.1206	-6.12428	-15.364	-15.9428	-16.3652	-15.7855	-16.3835	-16.8198	-1.13527	0.791792	2.82838	-2.00722
1.01_0.85_phosphine--ammonia	3.726	-17.7996	-17.7281	-17.7264	-17.6464	35.0744	35.0463	36.769	36.7279	-3.89112	-3.89079	-3.89311	-3.89039	-4.21424	-4.21512	-4.21424	-4.21512	-12.1081	-12.5387	-12.8529	-12.4534	-12.8998	-13.2255	-3.64062	-2.24951	-0.916296	-1.17177
1.01_0.90_phosphine--ammonia	3.859	-12.6763	-12.6177	-12.5	-12.4345	23.5789	23.5665	24.7221	24.6996	-2.91042	-2.91041	-2.91107	-2.90989	-2.82979	-2.82876	-2.82979	-2.82876	-9.57976	-9.9023	-10.1377	-9.862	-10.1979	-10.443	-4.928	-3.91646	-3.03758	-0.701479
1.01_0.95_phosphine--ammonia	3.991	-9.15853	-9.10597	-8.92529	-8.86708	15.7926	15.7809	16.5561	16.5362	-2.22114	-2.22072	-2.22184	-2.22061	-1.86818	-1.86635	-1.86818	-1.86635	-7.60436	-7.84737	-8.0247	-7.83415	-8.08816	-8.27352	-5.43681	-4.69139	-4.11706	-0.427534
1.01_1.00_phosphine--ammonia	4.124	-6.72983	-6.68282	-6.47143	-6.42041	10.5402	10.5287	11.0457	11.0288	-1.71834	-1.71777	-1.71985	-1.71876	-1.21866	-1.21694	-1.21866	-1.21694	-6.05393	-6.23895	-6.37396	-6.24042	-6.43441	-6.57597	-5.4628	-4.90328	-4.52709	-0.263738
1.01_1.05_phosphine--ammonia	4.257	-5.04053	-5.00015	-4.77789	-4.73528	7.01174	7.00469	7.34736	7.33665	-1.34241	-1.34244	-1.34538	-1.34512	-0.788112	-0.786898	-0.788112	-0.786898	-4.8329	-4.97606	-5.08053	-4.98432	-5.13472	-5.24447	-5.20532	-4.77512	-4.53964	-0.16425
1.01_1.10_phosphine--ammonia	4.39	-3.85535	-3.82001	-3.60121	-3.56506	4.65205	4.64836	4.8748	4.86868	-1.05725	-1.05769	-1.06136	-1.0616	-0.506486	-0.505765	-0.506486	-0.505765	-3.86921	-3.9815	-4.06344	-3.99197	-4.11009	-4.1963	-4.79853	-4.46004	-4.32207	-0.103001
1.01_1.25_phosphine--ammonia	4.789	-1.9651	-1.93885	-1.76538	-1.74017	1.34073	1.34095	1.40523	1.40508	-0.537486	-0.538429	-0.541944	-0.542771	-0.131521	-0.1313	-0.131521	-0.1313	-2.02698	-2.08311	-2.12408	-2.09191	-2.15107	-2.19424	-3.39171	-3.2034	-3.21331	-0.0260836
1.01_1.50_phosphine--ammonia	5.454	-0.91025	-0.892925	-0.793258	-0.776854	0.163087	0.163264	0.171095	0.171341	-0.194998	-0.196285	-0.19717	-0.198456	-0.0135382	-0.0134253	-0.0135382	-0.0134253	-0.752227	-0.770976	-0.784658	-0.775573	-0.795176	-0.80948	-1.72403	-1.62687	-1.69034	-0.00268688
1.01_2.00_phosphine--ammonia	6.783	-0.347207	-0.340758	-0.303655	-0.297588	0.00231362	0.00226124	0.00243512	0.00237705	-0.037309	-0.0377888	-0.0376499	-0.0381599	-0.000184704	-0.000177851	-0.000184704	-0.00017793	-0.148995	-0.152538	-0.155123	-0.153008	-0.156711	-0.159414	-0.531586	-0.492962	-0.535552	-2.85917e-05
1.02_0.80_phosphine--methylamine	3.239	-32.2972	-32.2287	-32.421	-32.3494	73.7003	73.6255	76.5156	76.4248	-5.62559	-5.62701	-5.65797	-5.6572	-6.91331	-6.92063	-6.91331	-6.92063	-27.6159	-28.6685	-29.4366	-28.0554	-29.125	-29.9055	-0.587526	1.59205	3.138	-1.97816
1.02_0.85_phosphine--methylamine	3.372	-22.2389	-22.1923	-22.2036	-22.154	49.3544	49.3027	51.3034	51.2388	-3.8432	-3.84624	-3.84716	-3.84858	-4.86304	-4.86591	-4.86304	-4.86591	-21.9234	-22.7165	-23.2953	-22.2947	-23.1033	-23.6934	-4.89707	-3.3232	-2.36814	-1.07903
1.02_0.90_phosphine--methylamine	3.504	-15.4507	-15.4127	-15.3154	-15.2755	32.8895	32.8519	34.2273	34.1812	-2.73824	-2.74069	-2.73169	-2.73344	-3.30287	-3.30281	-3.30287	-3.30281	-17.4632	-18.0616	-18.4982	-17.7746	-18.387	-18.8339	-7.10246	-5.96455	-5.35552	-0.609937
1.02_0.95_phosphine--methylamine	3.637	-10.8654	-10.829	-10.6734	-10.6359	21.8231	21.7923	22.735	22.6984	-2.01204	-2.01352	-2.00269	-2.00376	-2.19231	-2.19088	-2.19231	-2.19088	-13.9524	-14.404	-14.7335	-14.2118	-14.6756	-15.0141	-7.97467	-7.14624	-6.73624	-0.355956
1.02_1.00_phosphine--methylamine	3.769	-7.7585	-7.72298	-7.53979	-7.50335	14.4227	14.3988	15.0417	15.0139	-1.51124	-1.51218	-1.50255	-1.50328	-1.43251	-1.43089	-1.43251	-1.43089	-11.1794	-11.5208	-11.7699	-11.3945	-11.7463	-12.003	-8.03712	-7.42659	-7.14209	-0.213285
1.02_1.05_phosphine--methylamine	3.902	-5.64263	-5.60876	-5.41757	-5.38326	9.4976	9.48144	9.9186	9.89975	-1.1532	-1.15411	-1.14677	-1.14765	-0.925833	-0.924591	-0.925833	-0.924591	-8.98349	-9.24241	-9.43135	-9.16188	-9.42947	-9.62473	-7.63737	-7.18048	-6.9831	-0.13044
1.02_1.10_phosphine--methylamine	4.035	-4.19138	-4.15943	-3.97194	-3.93995	6.23427	6.22357	6.5205	6.50777	-0.890685	-0.891631	-0.886393	-0.887342	-0.593815	-0.593036	-0.593815	-0.593036	-7.24063	-7.43761	-7.58135	-7.38803	-7.59198	-7.74081	-7.00187	-6.65337	-6.51867	-0.0809331
1.02_1.25_phosphine--methylamine	4.432	-1.97976	-1.95559	-1.80645	-1.78268	1.73635	1.73297	1.82557	1.82174	-0.43351	-0.434522	-0.432769	-0.433838	-0.152998	-0.152786	-0.152998	-0.152787	-3.87128	-3.95942	-4.02373	-3.95364	-4.04521	-4.11203	-4.83366	-4.65959	-4.63169	-0.0203158
1.02_1.50_phosphine--methylamine	5.096	-0.861571	-0.848051	-0.762411	-0.749232	0.198302	0.197675	0.210592	0.209982	-0.150485	-0.151365	-0.150653	-0.151562	-0.0159542	-0.0158679	-0.0159541	-0.0158677	-1.48323	-1.50869	-1.52727	-1.51493	-1.54129	-1.56053	-2.34488	-2.26721	-2.3012	-0.00212059
1.02_2.00_phosphine--methylamine	6.422	-0.320107	-0.315174	-0.28591	-0.2812	0.00240769	0.00237547	0.00261993	0.00258572	-0.0276536	-0.0278028	-0.0277098	-0.0278729	-0.000318841	-0.000313957	-0.000318814	-0.000314036	-0.307515	-0.310159	-0.312088	-0.31346	-0.316138	-0.318093	-0.653003	-0.624894	-0.661072	-2.26843e-05
1.03_0.80_phosphine--pyridine	4.496	-32.6949	-32.6171	-32.9232	-32.8399	73.4892	73.4523	76.5498	76.4913	-5.85789	-5.85798	-5.92676	-5.92435	-6.90068	-6.9125	-6.90068	-6.9125	-26.3729	-27.2608	-27.9087	-26.8691	-27.7763	-28.4384	0.156027	2.37609	2.8493	-2.00025
1.03_0.85_phosphine--pyridine	4.627	-22.8874	-22.8245	-22.9093	-22.8436	49.3588	49.3309	51.4649	51.4228	-4.04647	-4.04709	-4.08044	-4.08017	-4.8137	-4.82089	-4.8137	-4.82089	-21.0823	-21.7424	-22.2241	-21.4993	-22.1771	-22.6716	-4.58565	-2.99346	-2.94135	-1.09906
1.03_0.90_phosphine--pyridine	4.758	-16.2231	-16.1665	-16.1139	-16.0568	33.0058	32.9789	34.4412	34.4059	-2.90786	-2.90779	-2.92623	-2.92644	-3.24684	-3.25057	-3.24684	-3.25057	-16.9156	-17.4089	-17.7688	-17.2634	-17.7724	-18.1438	-7.11476	-5.97168	-6.10864	-0.625821
1.03_0.95_phosphine--pyridine	4.89	-11.6799	-11.6278	-11.4961	-11.4435	21.9824	21.9593	22.9589	22.9288	-2.1507	-2.15019	-2.16333	-2.16304	-2.14261	-2.14418	-2.14261	-2.14418	-13.6166	-13.9876	-14.2583	-13.9061	-14.2903	-14.5706	-8.22115	-7.39253	-7.59814	-0.368094
1.03_1.00_phosphine--pyridine	5.021	-8.56586	-8.51828	-8.34523	-8.29751	14.5882	14.5711	15.2522	15.2295	-1.62376	-1.62323	-1.63487	-1.6345	-1.39316	-1.39371	-1.39316	-1.39371	-10.9945	-11.2753	-11.4801	-11.2347	-11.5263	-11.739	-8.44422	-7.83519	-8.05002	-0.222428
1.03_1.05_phosphine--pyridine	5.152	-6.41414	-6.37093	-6.18167	-6.13866	9.65083	9.63861	10.1029	10.0866	-1.2446	-1.24419	-1.2556	-1.25538	-0.896666	-0.89691	-0.896667	-0.896913	-8.90602	-9.11949	-9.27527	-9.10442	-9.32689	-9.48924	-8.14868	-7.69357	-7.89102	-0.137129
1.03_1.10_phosphine--pyridine	5.283	-4.9123	-4.87371	-4.68313	-4.64503	6.36666	6.35823	6.67449	6.6634	-0.965256	-0.964975	-0.976179	-0.976112	-0.573122	-0.573322	-0.573122	-0.57332	-7.23804	-7.40136	-7.52054	-7.40156	-7.57226	-7.69683	-7.57431	-7.22789	-7.40986	-0.0857189
1.03_1.25_phosphine--pyridine	5.677	-2.5289	-2.50421	-2.34389	-2.3203	1.80182	1.79929	1.89877	1.89543	-0.476078	-0.476079	-0.484845	-0.485015	-0.146725	-0.146771	-0.146725	-0.146774	-3.97356	-4.04877	-4.10365	-4.06498	-4.14387	-4.20145	-5.43142	-5.25811	-5.38062	-0.0218474
1.03_1.50_phosphine--pyridine	6.334	-1.19384	-1.18061	-1.0859	-1.07341	0.212369	0.211852	0.22604	0.225418	-0.170778	-0.171028	-0.175181	-0.175502	-0.0153901	-0.0153157	-0.0153901	-0.0153138	-1.59986	-1.62101	-1.63645	-1.63555	-1.65753	-1.67356	-2.79155	-2.71237	-2.79491	-0.00230913
1.03_2.00_phosphine--pyridine	7.648	-0.456387	-0.450793	-0.418261	-0.413118	0.00276922	0.00274811	0.00301888	0.00299223	-0.0344795	-0.0345185	-0.0355121	-0.0355742	-0.000313222	-0.000305241	-0.00031317	-0.000304716	-0.366691	-0.368846	-0.370418	-0.373702	-0.375902	-0.377507	-0.853287	-0.823511	-0.870272	-2.51523e-05
1.04_0.80_phosphine--trimethylamine	3.558	-42.0203	-41.9464	-42.575	-42.498	92.0674	91.975	96.3036	96.1932	-6.85961	-6.8573	-6.86285	-6.85938	-9.30402	-9.30981	-9.30402	-9.3098	-33.9229	-34.9935	-35.7747	-34.503	-35.5957	-36.393	-1.91316	1.13299	1.99158	-3.1713
1.04_0.85_phosphine--trimethylamine	3.683	-29.6082	-29.5582	-29.8791	-29.826	63.7482	63.6836	66.8097	66.7285	-4.5006	-4.50138	-4.45999	-4.4598	-6.94341	-6.94475	-6.94341	-6.94475	-27.5342	-28.3503	-28.9459	-28.0334	-28.8683	-29.4776	-6.26668	-3.97967	-3.67355	-1.72994
1.04_0.90_phosphine--trimethylamine	3.807	-20.9811	-20.9409	-21.0555	-21.0141	43.9308	43.8856	46.1213	46.0653	-3.09771	-3.09852	-3.04534	-3.04603	-4.95859	-4.95737	-4.95859	-4.95737	-22.4218	-23.0444	-23.4987	-22.8486	-23.4878	-23.9543	-8.60981	-6.90649	-6.86594	-0.974191
1.04_0.95_phosphine--trimethylamine	3.931	-14.9893	-14.9498	-14.9322	-14.8934	30.1525	30.117	31.707	31.6657	-2.21631	-2.21604	-2.16481	-2.16518	-3.44334	-3.44068	-3.44334	-3.44068	-18.3106	-18.7845	-19.1303	-18.6735	-19.1621	-19.5187	-9.61975	-8.35231	-8.43913	-0.567057
1.04_1.00_phosphine--trimethylamine	4.056	-10.8222	-10.7811	-10.6829	-10.643	20.6233	20.5941	21.7198	21.6865	-1.63205	-1.63081	-1.58621	-1.58554	-2.3467	-2.34367	-2.3467	-2.34367	-14.9922	-15.352	-15.6145	-15.2999	-15.672	-15.9436	-9.77604	-8.82934	-8.96631	-0.340598
1.04_1.05_phosphine--trimethylamine	4.18	-7.91419	-7.87347	-7.72828	-7.68841	14.06	14.038	14.8309	14.8049	-1.22657	-1.22507	-1.18809	-1.18678	-1.5787	-1.57612	-1.5787	-1.57612	-12.3051	-12.5779	-12.777	-12.5652	-12.8479	-13.0543	-9.4136	-8.70068	-8.84916	-0.210295
1.04_1.10_phosphine--trimethylamine	4.305	-5.87502	-5.83643	-5.66713	-5.6296	9.55956	9.54407	10.1009	10.0822	-0.935128	-0.933843	-0.904119	-0.90302	-1.05245	-1.05065	-1.05245	-1.05065	-10.1251	-10.332	-10.483	-10.3439	-10.5587	-10.7156	-8.75983	-8.21666	-8.368	-0.132729
1.04_1.25_phosphine--trimethylamine	4.679	-2.67573	-2.648	-2.47788	-2.45164	2.96232	2.95744	3.14952	3.14369	-0.438085	-0.437577	-0.423577	-0.423329	-0.302738	-0.302443	-0.302738	-0.302445	-5.73101	-5.8226	-5.88944	-5.85953	-5.95515	-6.02493	-6.32002	-6.05865	-6.18395	-0.0360598
1.04_1.50_phosphine--trimethylamine	5.303	-1.04418	-1.02861	-0.91823	-0.903567	0.406175	0.404881	0.437475	0.436042	-0.140596	-0.140705	-0.136032	-0.136272	-0.0374032	-0.0372921	-0.0374031	-0.0372927	-2.36925	-2.39665	-2.41665	-2.42182	-2.45037	-2.47121	-3.21838	-3.1123	-3.20913	-0.00446343
1.04_2.00_phosphine--trimethylamine	6.554	-0.341504	-0.334382	-0.296505	-0.289925	0.00716436	0.00711237	0.00795768	0.00790357	-0.0218309	-0.0218764	-0.0210046	-0.0210725	-0.000810413	-0.000802274	-0.000810413	-0.00080125	-0.540867	-0.543872	-0.546065	-0.551214	-0.554211	-0.556397	-0.896013	-0.860293	-0.912112	-7.05734e-05
1.05_0.80_methanethiol--ammonia	3.342	-63.9754	-63.835	-64.9553	-64.8123	115.249	115.206	120.608	120.534	-15.1599	-15.14	-15.3416	-15.3208	-15.2347	-15.2492	-15.2347	-15.2492	-26.6384	-27.7206	-28.5103	-27.3127	-28.425	-29.2367	-7.52854	-4.08484	-0.66944	-8.17396
1.05_0.85_methanethiol--ammonia	3.452	-48.5851	-48.4694	-49.2045	-49.0887	82.9605	82.9281	86.9639	86.9085	-10.6656	-10.652	-10.7705	-10.7562	-11.7601	-11.7699	-11.7601	-11.7699	-21.6252	-22.4665	-23.0805	-22.2022	-23.0698	-23.7029	-11.0436	-8.40926	-6.49775	-4.98048
1.05_0.90_methanethiol--ammonia	3.562	-37.1791	-37.0866	-37.5361	-37.4438	59.4589	59.4301	62.4059	62.3577	-7.77001	-7.76332	-7.83743	-7.83018	-8.74356	-8.75092	-8.74356	-8.75092	-17.6372	-18.2899	-18.7662	-18.13	-18.8052	-19.2979	-12.9369	-10.9651	-9.937	-3.10227
1.05_0.95_methanethiol--ammonia	3.672	-28.7238	-28.6495	-28.8924	-28.8173	42.4557	42.4287	44.6066	44.5598	-5.82232	-5.82057	-5.87132	-5.8683	-6.34391	-6.34934	-6.34391	-6.34934	-14.439	-14.9459	-15.3159	-14.8591	-15.3848	-15.7683	-13.7066	-12.2435	-11.7278	-1.97133
1.05_1.00_methanethiol--ammonia	3.782	-22.4399	-22.3804	-22.475	-22.4151	30.2113	30.194	31.767	31.7323	-4.45828	-4.45851	-4.49571	-4.49463	-4.52753	-4.53098	-4.52753	-4.53098	-11.8567	-12.2522	-12.5408	-12.2137	-12.6249	-12.9249	-13.7167	-12.6333	-12.4223	-1.27341
1.05_1.05_methanethiol--ammonia	3.892	-17.7504	-17.7007	-17.6938	-17.6451	21.4348	21.4277	22.5496	22.5295	-3.46904	-3.4697	-3.49731	-3.49739	-3.19458	-3.19627	-3.19458	-3.19627	-9.76132	-10.0717	-10.2982	-10.0636	-10.3875	-10.6238	-13.2372	-12.433	-12.4014	-0.832874
1.05_1.10_methanethiol--ammonia	4.003	-14.2296	-14.1836	-14.1128	-14.0684	15.1709	15.1649	15.9645	15.9485	-2.73183	-2.73231	-2.75282	-2.75295	-2.23609	-2.2366	-2.23609	-2.2366	-8.05498	-8.29958	-8.47808	-8.31059	-8.56666	-8.75352	-12.4657	-11.863	-11.9411	-0.549474
1.05_1.25_methanethiol--ammonia	4.335	-7.95485	-7.91455	-7.77576	-7.73939	5.30496	5.30163	5.58357	5.57662	-1.40085	-1.4015	-1.41103	-1.41165	-0.746268	-0.746156	-0.746268	-0.746157	-4.58445	-4.70909	-4.80005	-4.73679	-4.86823	-4.96414	-9.56063	-9.28472	-9.47258	-0.161947
1.05_1.50_methanethiol--ammonia	4.889	-3.8327	-3.80496	-3.69281	-3.66951	0.889986	0.890168	0.937955	0.93771	-0.519201	-0.520011	-0.524582	-0.525502	-0.11785	-0.11768	-0.11785	-0.11768	-1.88334	-1.92826	-1.96105	-1.94675	-1.99448	-2.02931	-5.51353	-5.40429	-5.58146	-0.0220187
1.05_2.00_methanethiol--ammonia	6.003	-1.45705	-1.44982	-1.39829	-1.39346	0.02327	0.0232116	0.0245946	0.0245436	-0.102085	-0.103015	-0.103323	-0.104329	-0.00388191	-0.00386915	-0.00388193	-0.00386925	-0.407523	-0.415886	-0.421988	-0.420187	-0.429045	-0.43551	-1.95548	-1.91262	-2.00832	-0.000425751
1.06_0.80_methanethiol--methylamine	3.168	-79.3065	-79.1856	-80.8169	-80.6933	149.097	149.033	156.007	155.906	-18.4192	-18.4013	-18.7203	-18.7026	-17.931	-17.9486	-17.931	-17.9486	-40.3115	-41.7826	-42.856	-41.1353	-42.6429	-43.743	-9.35877	-5.18189	-2.35559	-10.5223
1.06_0.85_methanethiol--methylamine	3.275	-60.1314	-60.032	-61.1709	-61.0708	108.397	108.342	113.706	113.623	-12.6534	-12.6401	-12.8169	-12.8037	-14.3321	-14.3429	-14.3321	-14.3429	-33.1772	-34.3352	-35.1802	-33.8979	-35.0878	-35.9562	-13.8537	-10.5508	-9.35961	-6.34706
1.06_0.90_methanethiol--methylamine	3.383	-45.8399	-45.7649	-46.526	-46.4514	78.4672	78.4202	82.4794	82.4107	-9.01425	-9.00671	-9.10622	-9.09877	-10.9483	-10.9559	-10.9483	-10.9559	-27.4138	-28.3254	-28.9907	-28.0419	-28.9811	-29.6665	-16.298	-13.7618	-13.4432	-3.90926
1.06_0.95_methanethiol--methylamine	3.491	-35.2009	-35.1459	-35.6257	-35.5709	56.597	56.5584	59.601	59.5433	-6.62751	-6.62489	-6.68405	-6.68107	-8.12439	-8.13004	-8.12439	-8.13004	-22.7271	-23.4456	-23.9699	-23.2727	-24.0149	-24.5564	-17.3123	-15.3951	-15.5185	-2.45901
1.06_1.00_methanethiol--methylamine	3.599	-27.2741	-27.2324	-27.5075	-27.4658	40.6949	40.6663	42.9281	42.8822	-4.99984	-4.9998	-5.03814	-5.03726	-5.91299	-5.91675	-5.91299	-5.91675	-18.8948	-19.4622	-19.8762	-19.3671	-19.9545	-20.3831	-17.3588	-15.9208	-16.259	-1.57732
1.06_1.05_methanethiol--methylamine	3.707	-21.354	-21.3195	-21.4487	-21.4154	29.181	29.1624	30.8291	30.7975	-3.84812	-3.84867	-3.87522	-3.87533	-4.24656	-4.24841	-4.24656	-4.24841	-15.7476	-16.1967	-16.5243	-16.1548	-16.6211	-16.9615	-16.7785	-15.7031	-16.121	-1.02885
1.06_1.10_methanethiol--methylamine	3.816	-16.9147	-16.8821	-16.9113	-16.8814	20.8773	20.8642	22.0858	22.0634	-3.007	-3.00739	-3.02621	-3.0267	-3.02158	-3.0219	-3.02158	-3.0219	-13.155	-13.511	-13.7708	-13.505	-13.876	-14.1468	-15.818	-15.0133	-15.4473	-0.680359
1.06_1.25_methanethiol--methylamine	4.14	-9.06912	-9.03419	-8.93222	-8.90105	7.55837	7.54872	8.02312	8.01005	-1.52278	-1.52277	-1.53043	-1.53055	-1.05464	-1.05383	-1.05464	-1.05383	-7.76846	-7.94785	-8.07876	-7.98831	-8.1768	-8.31435	-12.1408	-11.7897	-12.142	-0.207318
1.06_1.50_methanethiol--methylamine	4.682	-4.09282	-4.06465	-3.95655	-3.93263	1.351	1.3495	1.44453	1.44225	-0.555368	-0.555999	-0.559905	-0.560747	-0.178	-0.177766	-0.178	-0.177766	-3.38428	-3.44513	-3.48953	-3.48326	-3.54757	-3.59449	-6.93844	-6.82339	-7.05004	-0.0308283
1.06_2.00_methanethiol--methylamine	5.768	-1.46882	-1.45797	-1.40818	-1.39973	0.040679	0.0406146	0.0442266	0.0441507	-0.106048	-0.106596	-0.10725	-0.10786	-0.00654763	-0.00652261	-0.00654766	-0.00652313	-0.798978	-0.809304	-0.816839	-0.820583	-0.831504	-0.839474	-2.34731	-2.30944	-2.42254	-0.000726135
1.07_0.80_methanethiol--pyridine	4.149	-73.5528	-73.4587	-75.2494	-75.1549	139.116	139.07	145.674	145.601	-15.1484	-15.1362	-15.5361	-15.5235	-14.9483	-14.9741	-14.9483	-14.9741	-41.0983	-42.5351	-43.5835	-41.9427	-43.4156	-44.4903	-8.08298	-4.54129	-3.84091	-7.68767
1.07_0.85_methanethiol--pyridine	4.258	-55.4384	-55.3675	-56.6311	-56.5609	100.057	100.017	105.012	104.953	-10.3244	-10.3178	-10.5585	-10.5517	-11.6822	-11.6984	-11.6822	-11.6984	-34.1261	-35.2455	-36.0623	-34.8697	-36.0211	-36.8613	-13.4288	-10.7199	-11.1629	-4.4545
1.07_0.90_methanethiol--pyridine	4.367	-42.0874	-42.0364	-42.9023	-42.8524	71.6511	71.6219	75.3403	75.2934	-7.32616	-7.324	-7.47519	-7.47225	-8.7294	-8.74043	-8.7294	-8.74043	-28.4452	-29.3195	-29.9575	-29.0968	-29.9992	-30.6577	-16.4364	-14.4293	-15.3636	-2.63965
1.07_0.95_methanethiol--pyridine	4.476	-32.2494	-32.2106	-32.7848	-32.7473	51.1259	51.1067	53.8483	53.815	-5.382	-5.3822	-5.48385	-5.48308	-6.34013	-6.34783	-6.34013	-6.34783	-23.7826	-24.4685	-24.969	-24.3512	-25.0615	-25.5798	-17.8028	-16.343	-17.4264	-1.60197
1.07_1.00_methanethiol--pyridine	4.585	-24.9865	-24.9513	-25.3177	-25.2851	36.3706	36.356	38.3669	38.3423	-4.06543	-4.06632	-4.13942	-4.13994	-4.51942	-4.52443	-4.51942	-4.52443	-19.9345	-20.4752	-20.8698	-20.4285	-20.9907	-21.401	-18.0558	-17.0081	-18.0623	-0.99522
1.07_1.05_methanethiol--pyridine	4.694	-19.6033	-19.5666	-19.788	-19.7554	25.8095	25.7955	27.2656	27.2455	-3.13771	-3.13832	-3.19373	-3.19481	-3.18146	-3.18426	-3.18146	-3.18426	-16.7476	-17.1756	-17.488	-17.1748	-17.6219	-17.9481	-17.5817	-16.8372	-17.7904	-0.631755
1.07_1.10_methanethiol--pyridine	4.804	-15.5897	-15.5503	-15.6723	-15.6374	18.2736	18.2607	19.3321	19.3147	-2.46167	-2.46178	-2.50572	-2.50645	-2.22093	-2.22216	-2.22093	-2.22215	-14.0993	-14.4394	-14.6876	-14.4678	-14.8242	-15.0843	-16.661	-16.1355	-16.9578	-0.408711
1.07_1.25_methanethiol--pyridine	5.133	-8.54053	-8.50186	-8.48295	-8.44848	6.40838	6.40444	6.81266	6.80637	-1.26857	-1.26844	-1.2953	-1.29556	-0.737192	-0.737144	-0.737192	-0.737138	-8.51836	-8.69074	-8.81653	-8.75216	-8.93421	-9.06706	-12.9195	-12.7419	-13.2256	-0.120007
1.07_1.50_methanethiol--pyridine	5.683	-4.06065	-4.03464	-3.98204	-3.95986	1.08388	1.08325	1.16406	1.16301	-0.483772	-0.483831	-0.497586	-0.497868	-0.118896	-0.118823	-0.118896	-0.118825	-3.85928	-3.91643	-3.95814	-3.96694	-4.02758	-4.07183	-7.51218	-7.48537	-7.70274	-0.0173166
1.07_2.00_methanethiol--pyridine	6.788	-1.59921	-1.5868	-1.56335	-1.55319	0.0287962	0.0287404	0.0316677	0.031592	-0.104455	-0.104645	-0.107862	-0.108099	-0.00545973	-0.00544875	-0.00545978	-0.0054466	-0.986707	-0.99531	-1.00159	-1.01172	-1.02082	-1.02746	-2.66974	-2.6626	-2.75307	-0.00037886
1.08_0.80_methanethiol--trimethylamine	3.372	-102.008	-101.906	-104.735	-104.636	191.1	190.956	200.663	200.483	-26.5805	-26.5454	-27.145	-27.1126	-22.9036	-22.9415	-22.9036	-22.9415	-50.0869	-51.662	-52.8115	-51.0929	-52.7154	-53.8994	-13.2482	-8.10725	-4.85762	-17.4978
1.08_0.85_methanethiol--trimethylamine	3.472	-78.1971	-78.0926	-80.2171	-80.1144	142.461	142.329	150.113	149.948	-17.7882	-17.7587	-18.0733	-18.0463	-19.7446	-19.7673	-19.7446	-19.7673	-41.8676	-43.1165	-44.0278	-42.764	-44.053	-44.9936	-17.3175	-12.9736	-12.0959	-10.6608
1.08_0.90_methanethiol--trimethylamine	3.571	-60.0864	-59.9916	-61.5547	-61.4611	105.719	105.6	111.729	111.582	-12.3067	-12.284	-12.4425	-12.4217	-15.9835	-15.9964	-15.9835	-15.9964	-35.15	-36.1413	-36.8646	-35.9449	-36.9704	-37.7187	-19.537	-16.0156	-16.418	-6.59882
1.08_0.95_methanethiol--trimethylamine	3.671	-46.3535	-46.2771	-47.3976	-47.3223	78.1651	78.0623	82.8206	82.6954	-8.79493	-8.77999	-8.85339	-8.83986	-12.449	-12.4561	-12.449	-12.4561	-29.6175	-30.4065	-30.9823	-30.3202	-31.1383	-31.7354	-20.4332	-17.6583	-18.6899	-4.15827
1.08_1.00_methanethiol--trimethylamine	3.771	-35.9563	-35.9001	-36.6761	-36.6208	57.6207	57.5381	61.1991	61.0967	-6.473	-6.46465	-6.49386	-6.48648	-9.45345	-9.45713	-9.45345	-9.45713	-25.0332	-25.6634	-26.1233	-25.6529	-26.3078	-26.7857	-20.4071	-18.2534	-19.5518	-2.67002
1.08_1.05_methanethiol--trimethylamine	3.871	-28.0818	-28.0413	-28.5556	-28.5162	42.3663	42.3035	45.1021	45.0222	-4.88463	-4.88041	-4.88848	-4.88458	-7.05583	-7.057	-7.05583	-7.057	-21.2148	-21.7195	-22.0878	-21.76	-22.2855	-22.6691	-19.7629	-18.1046	-19.4682	-1.74569
1.08_1.10_methanethiol--trimethylamine	3.972	-22.1098	-22.0786	-22.3984	-22.3691	31.0848	31.0389	33.1648	33.1051	-3.76144	-3.75907	-3.75713	-3.75475	-5.20347	-5.20266	-5.20347	-5.20266	-18.0214	-18.4259	-18.721	-18.4996	-18.9217	-19.2297	-18.7225	-17.4511	-18.7736	-1.16047
1.08_1.25_methanethiol--trimethylamine	4.273	-11.4342	-11.4079	-11.4142	-11.3926	12.1643	12.1441	13.0525	13.027	-1.86471	-1.86266	-1.85172	-1.85059	-2.0027	-1.99995	-2.0027	-1.99995	-11.1905	-11.3959	-11.5458	-11.5084	-11.7247	-11.8825	-14.6723	-14.0986	-15.0959	-0.369123
1.08_1.50_methanethiol--trimethylamine	4.778	-4.71769	-4.68772	-4.58455	-4.55992	2.49808	2.49395	2.70513	2.69957	-0.669092	-0.667708	-0.660827	-0.659942	-0.390078	-0.389464	-0.390078	-0.389464	-5.26745	-5.3315	-5.37824	-5.42335	-5.49137	-5.54101	-8.62918	-8.45076	-9.01234	-0.0632955
1.08_2.00_methanethiol--trimethylamine	5.793	-1.47158	-1.45893	-1.3949	-1.3853	0.102271	0.101769	0.113381	0.112827	-0.119185	-0.119027	-0.117352	-0.11734	-0.0173142	-0.0172413	-0.0173143	-0.0172413	-1.39137	-1.4021	-1.40994	-1.42905	-1.4405	-1.44886	-2.90337	-2.85592	-3.07106	-0.00209504
1.09_0.80_sulfane--ammonia	3.135	-75.8157	-75.6519	-76.7692	-76.6014	133.527	133.48	139.406	139.331	-19.327	-19.2977	-19.543	-19.5132	-18.1851	-18.2049	-18.1851	-18.2049	-28.0816	-29.2792	-30.1531	-28.7885	-30.0194	-30.9176	-9.82731	-5.90603	-1.68197	-10.8505
1.09_0.85_sulfane--ammonia	3.243	-58.6345	-58.4923	-59.2279	-59.0839	97.3111	97.2734	101.773	101.714	-13.5426	-13.5203	-13.6672	-13.6444	-14.3852	-14.3974	-14.3852	-14.3974	-22.7853	-23.7257	-24.412	-23.392	-24.3615	-25.069	-13.5486	-10.4811	-8.06675	-6.69405
1.09_0.90_sulfane--ammonia	3.352	-45.6801	-45.5636	-46.0084	-45.8916	70.5818	70.5501	73.9144	73.8667	-9.8028	-9.78877	-9.88191	-9.8678	-10.9282	-10.9366	-10.9282	-10.9366	-18.5763	-19.3119	-19.8486	-19.0958	-19.8566	-20.4118	-15.5875	-13.2411	-11.8909	-4.2117
1.09_0.95_sulfane--ammonia	3.461	-35.915	-35.8197	-36.0519	-35.9549	50.9928	50.9601	53.4594	53.4095	-7.29182	-7.28527	-7.34857	-7.34146	-8.08643	-8.0926	-8.08643	-8.0926	-15.2036	-15.7784	-16.1979	-15.6477	-16.2439	-16.679	-16.4354	-14.6584	-13.9369	-2.69892
1.09_1.00_sulfane--ammonia	3.569	-28.537	-28.4586	-28.5377	-28.4565	36.7115	36.6826	38.5232	38.4759	-5.54352	-5.54138	-5.58722	-5.58374	-5.87798	-5.8822	-5.87798	-5.8822	-12.482	-12.9328	-13.2618	-12.8612	-13.3297	-13.6716	-16.4613	-15.1182	-14.7695	-1.75667
1.09_1.05_sulfane--ammonia	3.678	-22.9377	-22.8732	-22.8428	-22.7765	26.3443	26.3282	27.6613	27.6302	-4.28604	-4.28557	-4.31922	-4.31776	-4.22028	-4.22264	-4.22028	-4.22264	-10.2734	-10.6291	-10.8886	-10.5957	-10.9665	-11.2371	-15.9418	-14.9238	-14.7988	-1.15748
1.09_1.10_sulfane--ammonia	3.787	-18.6639	-18.6078	-18.5045	-18.4482	18.8532	18.8466	19.8012	19.7836	-3.35657	-3.35662	-3.38057	-3.38041	-3.00392	-3.00479	-3.00392	-3.00479	-8.47406	-8.75636	-8.96236	-8.747	-9.04253	-9.25818	-15.085	-14.308	-14.3176	-0.769581
1.09_1.25_sulfane--ammonia	4.112	-10.824	-10.774	-10.595	-10.5472	6.8182	6.81214	7.15914	7.14923	-1.69873	-1.69876	-1.70706	-1.70715	-1.05128	-1.05096	-1.05128	-1.05096	-4.81149	-4.95767	-5.06434	-4.97548	-5.1298	-5.24241	-11.776	-11.3985	-11.5646	-0.232111
1.09_1.50_sulfane--ammonia	4.656	-5.3835	-5.3452	-5.20006	-5.16548	1.20817	1.20843	1.26871	1.26829	-0.616577	-0.617266	-0.620238	-0.621111	-0.178233	-0.178128	-0.178233	-0.178128	-1.95557	-2.00994	-2.04961	-2.02417	-2.08199	-2.12417	-6.98178	-6.82059	-7.00402	-0.0325146
1.09_2.00_sulfane--ammonia	5.742	-2.05671	-2.04516	-1.97591	-1.96672	0.0352976	0.0351933	0.0370839	0.0370048	-0.116341	-0.117405	-0.117241	-0.118377	-0.00638243	-0.00635802	-0.00638243	-0.00635804	-0.405901	-0.415775	-0.42298	-0.419398	-0.429843	-0.437465	-2.55671	-2.49191	-2.5899	-0.000671918
1.10_0.80_sulfane--methylamine	3.146	-94.1971	-94.0421	-95.6819	-95.5259	169.823	169.749	177.44	177.337	-25.946	-25.9099	-26.3421	-26.3067	-22.2705	-22.2962	-22.2705	-22.2962	-37.9175	-39.4195	-40.5155	-38.7514	-40.2919	-41.416	-13.0149	-8.20811	-4.13379	-15.7064
1.10_0.85_sulfane--methylamine	3.248	-73.167	-73.0244	-74.1859	-74.0426	125.897	125.832	131.895	131.805	-17.8654	-17.8372	-18.0812	-18.0531	-18.5416	-18.5552	-18.5416	-18.5552	-31.1944	-32.39	-33.2624	-31.9252	-33.1544	-34.0514	-16.8468	-12.8971	-11.0667	-9.70581
1.10_0.90_sulfane--methylamine	3.351	-57.1175	-56.9962	-57.7817	-57.6614	92.8699	92.8126	97.505	97.4289	-12.7022	-12.6818	-12.8227	-12.8026	-14.6508	-14.6584	-14.6508	-14.6584	-25.7823	-26.7323	-27.4256	-26.4207	-27.4002	-28.115	-18.9494	-15.8085	-15.2172	-6.10354
1.10_0.95_sulfane--methylamine	3.453	-44.8939	-44.7963	-45.2931	-45.1968	68.2278	68.1781	71.771	71.7057	-9.29732	-9.28489	-9.36954	-9.35735	-11.1995	-11.2046	-11.1995	-11.2046	-21.3918	-22.1466	-22.6973	-21.9484	-22.7286	-23.298	-19.805	-17.351	-17.4264	-3.90796
1.10_1.00_sulfane--methylamine	3.556	-35.5822	-35.505	-35.785	-35.7077	49.9504	49.9091	52.64	52.5818	-6.97584	-6.9698	-7.02366	-7.01723	-8.37367	-8.37737	-8.37367	-8.37737	-17.8059	-18.4062	-18.8443	-18.2901	-18.9121	-19.3659	-19.7873	-17.8864	-18.2966	-2.54538
1.10_1.05_sulfane--methylamine	3.659	-28.4731	-28.4111	-28.5317	-28.4687	36.4586	36.4283	38.4852	38.4379	-5.34088	-5.33834	-5.37461	-5.3712	-6.16605	-6.16838	-6.16605	-6.16838	-14.861	-15.3398	-15.6892	-15.2812	-15.7781	-16.1408	-19.1788	-17.7112	-18.2673	-1.68308
1.10_1.10_sulfane--methylamine	3.762	-23.0251	-22.9733	-22.9792	-22.927	26.5423	26.5238	28.0574	28.0254	-4.15511	-4.15389	-4.17888	-4.17707	-4.4922	-4.49307	-4.4922	-4.49307	-12.4323	-12.8152	-13.0947	-12.7957	-13.1944	-13.4853	-18.1911	-17.057	-17.6648	-1.12707
1.10_1.25_sulfane--methylamine	4.071	-13.0233	-12.9772	-12.8284	-12.7851	10.1204	10.1095	10.7306	10.715	-2.08717	-2.08617	-2.09312	-2.09231	-1.67401	-1.67277	-1.67401	-1.67277	-7.36778	-7.56602	-7.71069	-7.59923	-7.80759	-7.95963	-14.3374	-13.7948	-14.3218	-0.355975
1.10_1.50_sulfane--methylamine	4.587	-6.19645	-6.15766	-6.0024	-5.96744	1.9683	1.96589	2.09805	2.09438	-0.752673	-0.752779	-0.754109	-0.754558	-0.310743	-0.310498	-0.310743	-0.310498	-3.20614	-3.27645	-3.32775	-3.31216	-3.3868	-3.44127	-8.58279	-8.37938	-8.71946	-0.0558497
1.10_2.00_sulfane--methylamine	5.621	-2.25474	-2.23992	-2.1651	-2.15257	0.0701654	0.0699658	0.0757846	0.0755811	-0.137831	-0.138563	-0.138362	-0.139185	-0.0127598	-0.0127231	-0.0127598	-0.012723	-0.737257	-0.750484	-0.760137	-0.760328	-0.774381	-0.784636	-3.08138	-3.01353	-3.1631	-0.0014659
1.11_0.80_sulfane--methylazide	3.751	-49.4817	-49.4548	-50.7971	-50.7635	99.4797	99.4768	104.183	104.162	-10.3686	-10.3622	-10.5582	-10.552	-12.9397	-12.9658	-12.9397	-12.9658	-29.0375	-30.0886	-30.8557	-29.7031	-30.7846	-31.5738	-4.16168	-1.69358	-0.677808	-4.99739
1.11_0.85_sulfane--methylazide	3.863	-37.0331	-37.0208	-37.9245	-37.9067	69.9292	69.9244	73.3755	73.3536	-6.91425	-6.91151	-7.00821	-7.00495	-9.58074	-9.59936	-9.58074	-9.59936	-23.6218	-24.4318	-25.0229	-24.1913	-25.0277	-25.638	-8.63021	-6.79547	-6.71114	-2.87393
1.11_0.90_sulfane--methylazide	3.975	-27.9793	-27.9776	-28.5619	-28.5558	48.9354	48.9346	51.4291	51.4137	-4.76523	-4.76518	-4.80978	-4.80894	-6.8764	-6.88962	-6.8764	-6.88962	-19.3046	-19.9309	-20.388	-19.7907	-20.4399	-20.9136	-11.0858	-9.75427	-10.1504	-1.68778
1.11_0.95_sulfane--methylazide	4.087	-21.385	-21.3857	-21.7448	-21.7431	34.1189	34.1198	35.9102	35.9001	-3.37818	-3.37885	-3.39725	-3.39779	-4.83653	-4.84548	-4.83653	-4.84548	-15.8368	-16.3234	-16.6784	-16.2512	-16.7578	-17.1275	-12.1686	-11.2138	-11.8407	-1.01132
1.11_1.00_sulfane--methylazide	4.199	-16.5665	-16.563	-16.7693	-16.7661	23.7156	23.7139	24.9959	24.9869	-2.4511	-2.45114	-2.45713	-2.45798	-3.35639	-3.36192	-3.35639	-3.36192	-13.0332	-13.4127	-13.6897	-13.3858	-13.783	-14.0728	-12.3519	-11.672	-12.3888	-0.61707
1.11_1.05_sulfane--methylazide	4.311	-13.0233	-13.0141	-13.119	-13.1114	16.4408	16.4369	17.3532	17.3442	-1.81199	-1.81132	-1.81216	-1.81249	-2.30843	-2.31148	-2.30843	-2.31148	-10.7567	-11.0538	-11.2706	-11.0561	-11.3685	-11.5964	-11.9707	-11.4876	-12.2173	-0.382521
1.11_1.10_sulfane--methylazide	4.423	-10.3954	-10.3814	-10.4214	-10.409	11.3693	11.3654	12.0195	12.0117	-1.35979	-1.35877	-1.35834	-1.35814	-1.57828	-1.5798	-1.57828	-1.5798	-8.90171	-9.13511	-9.30543	-9.15579	-9.40202	-9.5817	-11.26	-10.9169	-11.619	-0.240204
1.11_1.25_sulfane--methylazide	4.759	-5.78536	-5.76522	-5.72335	-5.70539	3.71184	3.71125	3.94604	3.94411	-0.615447	-0.614577	-0.614528	-0.614284	-0.496208	-0.496536	-0.496208	-0.496537	-5.12577	-5.24089	-5.3249	-5.27941	-5.40202	-5.49149	-8.48999	-8.36358	-8.90355	-0.0625906
1.11_1.50_sulfane--methylazide	5.322	-2.77595	-2.75866	-2.70961	-2.69399	0.558651	0.558574	0.600071	0.599685	-0.195889	-0.195743	-0.195611	-0.195709	-0.0733182	-0.0733507	-0.0733182	-0.073351	-2.17282	-2.21089	-2.23867	-2.23946	-2.2801	-2.30975	-4.70785	-4.67311	-5.00825	-0.00726087
1.11_2.00_sulfane--methylazide	6.449	-1.00758	-1.00209	-0.977819	-0.973553	0.011828	0.0118415	0.012985	0.0129892	-0.0332909	-0.0334027	-0.0330937	-0.0332578	-0.00237151	-0.00236471	-0.00237156	-0.00236497	-0.510392	-0.516366	-0.520726	-0.524844	-0.531234	-0.535896	-1.54674	-1.53208	-1.67778	-0.000107593
1.12_0.80_sulfane--methylcyanate	3.147	-53.4891	-53.4164	-54.6012	-54.5163	97.6135	97.5545	102.065	101.984	-9.98255	-9.98371	-10.1769	-10.174	-9.47525	-9.50417	-9.47525	-9.50417	-31.5277	-32.9237	-33.9424	-32.2609	-33.6948	-34.7412	-9.2921	-6.95141	-3.3221	-2.86914
1.12_0.85_sulfane--methylcyanate	3.261	-41.2578	-41.2179	-41.9732	-41.9223	69.3464	69.3098	72.6111	72.5539	-7.21181	-7.21776	-7.32334	-7.32514	-7.25746	-7.27918	-7.25746	-7.27918	-25.9816	-27.0737	-27.8706	-26.6195	-27.7453	-28.5668	-14.2757	-12.5395	-9.96629	-1.584
1.12_0.90_sulfane--methylcyanate	3.375	-32.3038	-32.2842	-32.7299	-32.7019	49.216	49.1977	51.5976	51.5614	-5.41402	-5.42176	-5.47944	-5.48438	-5.36981	-5.38584	-5.36981	-5.38584	-21.4708	-22.3283	-22.9541	-22.0219	-22.9094	-23.557	-16.8482	-15.5677	-13.7319	-0.898324
1.12_0.95_sulfane--methylcyanate	3.49	-25.6961	-25.6839	-25.9148	-25.8986	34.9075	34.897	36.636	36.6133	-4.18167	-4.18902	-4.22016	-4.2267	-3.89287	-3.90421	-3.89287	-3.90421	-17.7812	-18.4564	-18.949	-18.2543	-18.9561	-19.4683	-17.8292	-16.8845	-15.5728	-0.522551
1.12_1.00_sulfane--methylcyanate	3.605	-20.7707	-20.7582	-20.845	-20.8312	24.7541	24.7444	26.0043	25.987	-3.29612	-3.30212	-3.31948	-3.32554	-2.7878	-2.7956	-2.7878	-2.7956	-14.7539	-15.2863	-15.6747	-15.158	-15.7137	-16.1192	-17.7862	-17.0845	-16.1502	-0.310948
1.12_1.05_sulfane--methylcyanate	3.721	-17.0548	-17.0396	-17.0326	-17.0174	17.5539	17.5449	18.4592	18.4455	-2.6353	-2.63992	-2.65109	-2.65597	-1.98195	-1.98738	-1.98195	-1.98738	-12.2632	-12.6836	-12.9903	-12.6076	-13.048	-13.3694	-17.1123	-16.5846	-15.9243	-0.188516
1.12_1.10_sulfane--methylcyanate	3.837	-14.2134	-14.1955	-14.1285	-14.112	12.4454	12.4393	13.1019	13.0929	-2.12869	-2.13227	-2.14054	-2.14457	-1.40327	-1.40723	-1.40327	-1.40723	-10.2101	-10.5431	-10.786	-10.5029	-10.8529	-11.1082	-16.0817	-15.6792	-15.213	-0.116014
1.12_1.25_sulfane--methylcyanate	4.187	-8.87969	-8.85369	-8.72623	-8.70202	4.4258	4.42514	4.67651	4.67477	-1.16704	-1.16843	-1.17457	-1.17643	-0.495009	-0.496835	-0.495009	-0.496835	-5.95485	-6.12404	-6.24751	-6.13215	-6.31126	-6.44196	-12.3413	-12.1425	-11.9997	-0.0285513
1.12_1.50_sulfane--methylcyanate	4.778	-4.82959	-4.80108	-4.69837	-4.67183	0.779534	0.78071	0.829271	0.829871	-0.467913	-0.468261	-0.472253	-0.472926	-0.0901149	-0.0904285	-0.0901149	-0.0904282	-2.53925	-2.59771	-2.64037	-2.61546	-2.67781	-2.72331	-7.21943	-7.12862	-7.14209	-0.00298296
1.12_2.00_sulfane--methylcyanate	5.972	-1.92415	-1.90463	-1.86807	-1.84991	0.0219369	0.0219533	0.0236472	0.0236614	-0.098936	-0.09922	-0.100356	-0.100789	-0.003989	-0.0040114	-0.00398903	-0.00401116	-0.576637	-0.583923	-0.58924	-0.592786	-0.600705	-0.606483	-2.57515	-2.53754	-2.56898	-2.72789e-05
1.13_0.80_sulfane--pyridine	4.287	-88.9663	-88.8538	-90.8968	-90.7836	161.655	161.592	169.174	169.086	-23.8114	-23.7781	-24.3193	-24.2873	-20.1826	-20.2219	-20.1826	-20.2219	-36.8874	-38.2463	-39.2378	-37.7333	-39.1326	-40.1538	-10.4995	-6.36028	-3.83673	-13.8873
1.13_0.85_sulfane--pyridine	4.392	-68.974	-68.8701	-70.3601	-70.2552	119.084	119.025	124.954	124.875	-16.3524	-16.3253	-16.6618	-16.6353	-16.4749	-16.5008	-16.4749	-16.5008	-30.4457	-31.5132	-32.2922	-31.1843	-32.2868	-33.0912	-14.9633	-11.6077	-11.0876	-8.46519
1.13_0.90_sulfane--pyridine	4.496	-53.7917	-53.7022	-54.7598	-54.6694	87.311	87.2558	91.8099	91.7376	-11.6059	-11.5866	-11.8029	-11.7838	-12.7972	-12.814	-12.7972	-12.814	-25.2592	-26.0974	-26.7091	-25.9032	-26.7715	-27.4052	-17.556	-14.9349	-15.4348	-5.25153
1.13_0.95_sulfane--pyridine	4.6	-42.278	-42.2051	-42.9314	-42.8571	63.7643	63.7188	67.1744	67.1136	-8.48626	-8.47413	-8.62059	-8.60827	-9.63234	-9.6435	-9.63234	-9.6435	-21.0439	-21.703	-22.184	-21.6048	-22.2898	-22.7897	-18.788	-16.7849	-17.7402	-3.3176
1.13_1.00_sulfane--pyridine	4.704	-33.5406	-33.4814	-33.9586	-33.8976	46.4165	46.3844	48.9825	48.9352	-6.36536	-6.35816	-6.46361	-6.45553	-7.09951	-7.10692	-7.09951	-7.10691	-17.5927	-18.1129	-18.4925	-18.0803	-18.6224	-19.018	-19.0546	-17.5429	-18.6523	-2.13294
1.13_1.05_sulfane--pyridine	4.808	-26.8938	-26.8428	-27.1368	-27.0852	33.6983	33.6773	35.6166	35.5834	-4.87544	-4.8713	-4.95048	-4.94548	-5.15817	-5.16277	-5.15817	-5.16277	-14.7498	-15.1622	-15.4631	-15.1726	-15.6038	-15.9185	-18.6627	-17.5286	-18.6272	-1.39357
1.13_1.10_sulfane--pyridine	4.913	-21.8143	-21.7663	-21.929	-21.8827	24.4113	24.3964	25.8359	25.8129	-3.79763	-3.79496	-3.85558	-3.85298	-3.71089	-3.71329	-3.71089	-3.71329	-12.3972	-12.7255	-12.9652	-12.7626	-13.1075	-13.3592	-17.8433	-16.9953	-18.0079	-0.923478
1.13_1.25_sulfane--pyridine	5.225	-12.508	-12.4597	-12.4265	-12.382	9.18393	9.17797	9.75264	9.74359	-1.92578	-1.92426	-1.95387	-1.95301	-1.33803	-1.33772	-1.33803	-1.33772	-7.45854	-7.62871	-7.75289	-7.69206	-7.87281	-8.00471	-14.2966	-13.9339	-14.598	-0.286561
1.13_1.50_sulfane--pyridine	5.746	-6.12922	-6.0848	-6.00492	-5.96458	1.75901	1.75849	1.88071	1.87949	-0.717268	-0.716788	-0.730306	-0.730415	-0.23996	-0.240005	-0.23996	-0.240007	-3.34584	-3.40735	-3.45225	-3.45421	-3.52026	-3.56845	-8.73534	-8.62397	-8.92866	-0.0450952
1.13_2.00_sulfane--pyridine	6.788	-2.34224	-2.32419	-2.27903	-2.26332	0.0616811	0.0615121	0.0670965	0.0668892	-0.14398	-0.144233	-0.147351	-0.1477	-0.0107003	-0.0106874	-0.0107003	-0.0106855	-0.831428	-0.842455	-0.850501	-0.856333	-0.868104	-0.876694	-3.2681	-3.23151	-3.33465	-0.0011962
1.14_0.80_sulfane--trimethylamine	3.231	-121.362	-121.268	-124.138	-124.052	221.054	220.906	231.487	231.312	-37.2311	-37.181	-37.9835	-37.9375	-28.0058	-28.0596	-28.0058	-28.0596	-49.2487	-50.941	-52.1759	-50.2657	-52.0076	-53.2787	-17.7778	-12.0161	-7.41823	-24.9727
1.14_0.85_sulfane--trimethylamine	3.329	-95.0491	-94.9439	-97.1095	-97.0104	167.704	167.569	176.229	176.066	-25.1941	-25.1524	-25.588	-25.5501	-25.1031	-25.1377	-25.1031	-25.1377	-41.1561	-42.512	-43.5015	-42.0663	-43.4648	-44.4853	-21.167	-16.1178	-14.6691	-15.5948
1.14_0.90_sulfane--trimethylamine	3.427	-74.5934	-74.4853	-76.0924	-75.9879	126.59	126.462	133.429	133.276	-17.53	-17.4946	-17.7271	-17.6945	-20.9711	-20.9916	-20.9711	-20.9916	-34.56	-35.6468	-36.4399	-35.3722	-36.4954	-37.315	-22.9492	-18.7126	-19.0372	-9.86706
1.14_0.95_sulfane--trimethylamine	3.525	-58.7521	-58.6538	-59.8147	-59.7184	95.1564	95.0394	100.56	100.422	-12.5431	-12.5153	-12.6351	-12.6092	-16.7882	-16.7995	-16.7882	-16.7995	-29.1365	-30.0088	-30.6453	-29.8589	-30.7624	-31.4217	-23.5746	-20.1272	-21.3719	-6.33746
1.14_1.00_sulfane--trimethylamine	3.624	-46.5091	-46.429	-47.2339	-47.1552	71.2843	71.1835	75.5102	75.3914	-9.21275	-9.19343	-9.25088	-9.23281	-13.0694	-13.0752	-13.0694	-13.0752	-24.646	-25.3479	-25.8602	-25.2864	-26.0153	-26.5472	-23.3743	-20.619	-22.284	-4.13582
1.14_1.05_sulfane--trimethylamine	3.722	-37.0494	-36.9889	-37.516	-37.4563	53.2451	53.1637	56.5319	56.4338	-6.92494	-6.91284	-6.93708	-6.92588	-9.98153	-9.984	-9.98153	-9.984	-20.9063	-21.4729	-21.8863	-21.473	-22.0627	-22.4931	-22.6083	-20.4254	-22.2254	-2.74199
1.14_1.10_sulfane--trimethylamine	3.82	-29.7336	-29.689	-30.004	-29.9598	39.6733	39.6114	42.2162	42.139	-5.30862	-5.30118	-5.30836	-5.30127	-7.52148	-7.52161	-7.52148	-7.52161	-17.7758	-18.234	-18.5684	-18.276	-18.7541	-19.103	-21.4688	-19.7466	-21.5267	-1.84505
1.14_1.25_sulfane--trimethylamine	4.115	-16.1976	-16.168	-16.1305	-16.1046	16.237	16.2124	17.376	17.3452	-2.60242	-2.5987	-2.58832	-2.58545	-3.07014	-3.06674	-3.07014	-3.06674	-11.0613	-11.3029	-11.4792	-11.3996	-11.6542	-11.8399	-17.1003	-16.2514	-17.6439	-0.60454
1.14_1.50_sulfane--trimethylamine	4.606	-7.09459	-7.05972	-6.89662	-6.86736	3.58375	3.57777	3.86506	3.85711	-0.925829	-0.923249	-0.912155	-0.910249	-0.650073	-0.648939	-0.650074	-0.64894	-5.1991	-5.27896	-5.33723	-5.369	-5.45428	-5.51652	-10.3914	-10.086	-10.8868	-0.108722
1.14_2.00_sulfane--trimethylamine	5.588	-2.28581	-2.26447	-2.16867	-2.15089	0.169082	0.168415	0.186147	0.185385	-0.160586	-0.160106	-0.157194	-0.15693	-0.0319136	-0.031808	-0.0319133	-0.0318087	-1.3391	-1.35313	-1.36337	-1.38085	-1.39598	-1.40702	-3.65134	-3.56126	-3.85765	-0.00404096
1.15_0.80_hydrogenfluoride--ammonia	2.313	-168.091	-167.967	-167.263	-167.139	289.715	289.604	280.418	280.248	-76.7251	-76.7672	-76.286	-76.3058	-44.5157	-44.6026	-30.1867	-30.2881	-37.9178	-39.5067	-40.6662	-40.0033	-41.7809	-43.078	-40.3982	-36.5631	-29.1165	-44.7975
1.15_0.85_hydrogenfluoride--ammonia	2.397	-145.143	-145.057	-144.079	-144	223.367	223.291	218.915	218.779	-57.6566	-57.6874	-57.2398	-57.2631	-36.9128	-36.9812	-28.1228	-28.2018	-31.7543	-33.0508	-33.9969	-33.5141	-34.9763	-36.0433	-50.4321	-46.729	-43.4634	-30.5917
1.15_0.90_hydrogenfluoride--ammonia	2.48	-125.136	-125.068	-123.933	-123.874	171.916	171.875	170.15	170.04	-44.0838	-44.106	-43.7396	-43.7593	-29.8917	-29.9519	-24.5364	-24.6044	-26.6675	-27.7313	-28.5077	-28.162	-29.3672	-30.2466	-55.7582	-52.4438	-51.6808	-21.0698
1.15_0.95_hydrogenfluoride--ammonia	2.564	-107.949	-107.876	-106.688	-106.626	132.08	132.05	131.722	131.632	-34.2491	-34.2597	-34.0037	-34.0131	-23.8184	-23.8728	-20.5758	-20.636	-22.4514	-23.3259	-23.964	-23.7258	-24.7202	-25.4458	-57.923	-55.0887	-55.6932	-14.6441
1.15_1.00_hydrogenfluoride--ammonia	2.648	-93.3224	-93.2438	-92.0525	-91.9824	101.338	101.312	101.622	101.546	-26.9949	-26.9964	-26.8468	-26.8452	-18.7671	-18.8148	-16.8148	-16.867	-18.9462	-19.6657	-20.1907	-20.0334	-20.8529	-21.4509	-57.9338	-55.5999	-56.8564	-10.2831
1.15_1.05_hydrogenfluoride--ammonia	2.731	-80.9224	-80.8467	-79.6793	-79.6125	77.6507	77.6281	78.1612	78.1052	-21.5425	-21.5383	-21.4754	-21.4653	-14.6706	-14.7111	-13.5015	-13.5454	-16.0213	-16.6132	-17.0451	-16.9478	-17.6215	-18.1132	-56.5132	-54.6312	-56.1242	-7.29688
1.15_1.10_hydrogenfluoride--ammonia	2.815	-70.4304	-70.3671	-69.2393	-69.1833	59.4306	59.4111	59.9825	59.9392	-17.3717	-17.3665	-17.3585	-17.3465	-11.4045	-11.4382	-10.7082	-10.7443	-13.5729	-14.0594	-14.4144	-14.3603	-14.9132	-15.3167	-54.1751	-52.6516	-54.1577	-5.23318
1.15_1.25_hydrogenfluoride--ammonia	3.066	-47.6397	-47.6278	-46.645	-46.6393	26.4835	26.4739	26.8207	26.7927	-9.54147	-9.54574	-9.5694	-9.56974	-5.26048	-5.27838	-5.11831	-5.13712	-8.3282	-8.59747	-8.79396	-8.80008	-9.10267	-9.32348	-44.772	-43.877	-45.0115	-2.05273
1.15_1.50_hydrogenfluoride--ammonia	3.485	-27.0842	-27.0926	-26.3794	-26.4007	6.77909	6.78242	6.81775	6.81516	-3.85234	-3.85915	-3.83786	-3.84358	-1.43294	-1.43601	-1.42458	-1.42794	-3.78103	-3.88426	-3.95958	-3.96375	-4.07673	-4.15918	-29.5649	-29.0163	-29.6144	-0.505581
1.15_2.00_hydrogenfluoride--ammonia	4.322	-11.2348	-11.2285	-10.8941	-10.8961	0.426519	0.427244	0.417273	0.417591	-0.767246	-0.768987	-0.751594	-0.753611	-0.116464	-0.116392	-0.116655	-0.11664	-0.861394	-0.87968	-0.893024	-0.88507	-0.904489	-0.918659	-12.5796	-12.2675	-12.4809	-0.0485491
1.16_0.80_hydrogenfluoride--methylamine	2.565	-186.965	-186.873	-186.348	-186.261	327.517	327.366	315.313	315.085	-90.3245	-90.3957	-89.8934	-89.9344	-50.9535	-51.0414	-33.0409	-33.1474	-43.3595	-45.1186	-46.4023	-45.3733	-47.3288	-48.7557	-47.3461	-43.0131	-34.426	-54.5648
1.16_0.85_hydrogenfluoride--methylamine	2.644	-162.063	-162.015	-161.117	-161.072	255.002	254.891	248.835	248.648	-68.1711	-68.2219	-67.7181	-67.7519	-43.1093	-43.1769	-31.9086	-31.9902	-36.616	-38.0544	-39.1039	-38.3538	-39.967	-41.1442	-57.6266	-53.311	-49.7729	-37.6538
1.16_0.90_hydrogenfluoride--methylamine	2.723	-140.102	-140.073	-138.96	-138.934	198.189	198.109	195.545	195.386	-52.3076	-52.344	-51.8995	-51.9273	-35.5453	-35.6045	-28.5888	-28.6586	-31.0078	-32.1899	-33.0525	-32.5194	-33.8535	-34.827	-62.9645	-58.9615	-58.5551	-26.1731
1.16_0.95_hydrogenfluoride--methylamine	2.803	-121.081	-121.051	-119.828	-119.806	153.803	153.748	153.093	152.961	-40.7657	-40.7891	-40.4374	-40.4556	-28.7995	-28.8538	-24.5051	-24.5673	-26.3261	-27.3011	-28.0125	-27.6452	-28.75	-29.5562	-64.959	-61.4238	-62.8395	-18.3409
1.16_1.00_hydrogenfluoride--methylamine	2.882	-104.784	-104.742	-103.485	-103.451	119.215	119.168	119.477	119.36	-32.2255	-32.2363	-31.9912	-31.9977	-23.0509	-23.0996	-20.4142	-20.469	-22.4038	-23.2089	-23.7963	-23.5548	-24.4696	-25.1371	-64.7068	-61.6943	-64.0529	-12.9662
1.16_1.05_hydrogenfluoride--methylamine	2.961	-90.8944	-90.8455	-89.5969	-89.5519	92.3073	92.2625	92.9842	92.8748	-25.7946	-25.7969	-25.6507	-25.6487	-18.2912	-18.3333	-16.6807	-16.7273	-19.1047	-19.7701	-20.2558	-20.1082	-20.8648	-21.417	-62.9689	-60.4702	-63.2119	-9.25255
1.16_1.10_hydrogenfluoride--methylamine	3.041	-79.0906	-79.0438	-77.8235	-77.7804	71.4145	71.3691	72.1958	72.1009	-20.8697	-20.8682	-20.801	-20.7943	-14.4255	-14.4609	-13.4466	-13.4854	-16.3219	-16.8721	-17.2736	-17.1936	-17.8191	-18.2756	-60.2775	-58.2348	-61.0362	-6.66656
1.16_1.25_hydrogenfluoride--methylamine	3.28	-53.3014	-53.2968	-52.2064	-52.2077	32.9417	32.914	33.4667	33.411	-11.6076	-11.6109	-11.6331	-11.6322	-6.92987	-6.95001	-6.71661	-6.73806	-10.2743	-10.5879	-10.8167	-10.8289	-11.1814	-11.4387	-49.7604	-48.6056	-50.8858	-2.64408
1.16_1.50_hydrogenfluoride--methylamine	3.681	-29.9673	-29.9885	-29.1697	-29.2043	8.98633	8.9831	9.10076	9.09121	-4.82761	-4.83477	-4.82317	-4.82908	-2.00835	-2.01248	-1.99385	-1.99835	-4.87109	-4.99678	-5.08849	-5.10848	-5.24738	-5.34874	-32.9411	-32.2892	-33.6101	-0.675282
1.16_2.00_hydrogenfluoride--methylamine	4.486	-12.1437	-12.1388	-11.745	-11.7463	0.658924	0.658706	0.651391	0.6503	-1.01887	-1.02022	-0.998861	-1.00017	-0.182248	-0.181942	-0.182476	-0.18224	-1.21029	-1.23182	-1.24754	-1.2466	-1.26956	-1.28632	-13.9298	-13.5647	-14.0457	-0.0730467
1.17_0.80_hydrogenfluoride--methylazide	2.949	-95.9874	-96.0353	-96.7722	-96.8011	203.619	203.587	201.353	201.256	-53.1699	-53.2197	-53.5189	-53.5649	-33.1766	-33.2557	-25.393	-25.4769	-33.2186	-34.3926	-35.2493	-34.4599	-35.7977	-36.7739	-14.1727	-11.3613	-10.5813	-26.1757
1.17_0.85_hydrogenfluoride--methylazide	3.036	-80.809	-80.8576	-81.1868	-81.2227	152.146	152.138	151.919	151.837	-39.5943	-39.6334	-39.8402	-39.8795	-26.2086	-26.2754	-21.7003	-21.7706	-27.6314	-28.5746	-29.2629	-28.6089	-29.6876	-30.4747	-23.8917	-21.5102	-22.7944	-17.2877
1.17_0.90_hydrogenfluoride--methylazide	3.123	-67.9866	-68.0228	-68.0699	-68.0995	113.426	113.427	114.075	114.017	-30.0226	-30.0494	-30.2208	-30.2478	-20.3049	-20.3631	-17.713	-17.7738	-23.0523	-23.8114	-24.3653	-23.8454	-24.7152	-25.3499	-29.374	-27.454	-29.8403	-11.5393
1.17_0.95_hydrogenfluoride--methylazide	3.21	-57.3041	-57.3265	-57.1833	-57.2013	84.4045	84.4021	85.3367	85.29	-23.1278	-23.144	-23.2973	-23.3122	-15.5269	-15.5766	-14.0467	-14.0982	-19.2829	-19.8942	-20.3402	-19.9413	-20.6424	-21.1541	-31.9853	-30.4758	-33.3925	-7.78745
1.17_1.00_hydrogenfluoride--methylazide	3.296	-48.4677	-48.4827	-48.2111	-48.2218	62.7034	62.6918	63.6483	63.6031	-18.0585	-18.0671	-18.2028	-18.21	-11.7691	-11.81	-10.9291	-10.9713	-16.1685	-16.6607	-17.0198	-16.7238	-17.2886	-17.7008	-32.6878	-31.5009	-34.61	-5.31386
1.17_1.05_hydrogenfluoride--methylazide	3.383	-41.183	-41.2005	-40.8359	-40.8481	46.5177	46.5018	47.3524	47.3088	-14.2611	-14.2663	-14.3798	-14.3839	-8.86868	-8.90161	-8.39479	-8.42857	-13.5871	-13.9839	-14.2735	-14.0592	-14.5139	-14.8457	-32.1401	-31.1975	-34.3004	-3.66662
1.17_1.10_hydrogenfluoride--methylazide	3.47	-35.1807	-35.2067	-34.7749	-34.7951	34.4635	34.4454	35.1486	35.1114	-11.37	-11.3754	-11.4628	-11.4675	-6.65814	-6.68426	-6.39235	-6.419	-11.4407	-11.761	-11.9947	-11.8438	-12.21	-12.4773	-30.8156	-30.0474	-33.0327	-2.5583
1.17_1.25_hydrogenfluoride--methylazide	3.731	-22.7176	-22.762	-22.2599	-22.3033	13.8898	13.8886	14.2121	14.2004	-6.02091	-6.02918	-6.051	-6.05916	-2.7942	-2.80608	-2.74899	-2.76098	-6.89998	-7.07165	-7.19692	-7.15671	-7.35004	-7.49112	-24.9056	-24.4141	-26.8111	-0.923587
1.17_1.50_hydrogenfluoride--methylazide	4.165	-12.3006	-12.3248	-11.8984	-11.9258	3.04169	3.04221	3.06982	3.06793	-2.32688	-2.33157	-2.31141	-2.31719	-0.669688	-0.671223	-0.667734	-0.669296	-3.10396	-3.16639	-3.21194	-3.20003	-3.26967	-3.32048	-15.4973	-15.1648	-16.6816	-0.209506
1.17_2.00_hydrogenfluoride--methylazide	5.036	-4.81009	-4.81235	-4.60035	-4.60199	0.139717	0.13962	0.138575	0.138348	-0.46709	-0.468601	-0.462501	-0.464138	-0.0466156	-0.0467209	-0.0466387	-0.0467479	-0.743086	-0.753694	-0.761434	-0.759385	-0.771054	-0.77957	-5.94949	-5.7541	-6.41407	-0.0197489
1.18_0.80_hydrogenfluoride--methylcyanate	4.086	-101.569	-101.524	-105.264	-105.23	187.53	187.568	187.327	187.326	-47.5077	-47.5527	-48.3277	-48.3697	-27.6851	-27.7631	-21.4331	-21.511	-28.9472	-30.0279	-30.8165	-30.0121	-31.2634	-32.1766	-20.088	-19.9616	-16.2465	-23.6682
1.18_0.85_hydrogenfluoride--methylcyanate	4.174	-87.0431	-86.9892	-90.0603	-90.0243	138.975	139.015	140.313	140.32	-35.3174	-35.3481	-35.9688	-35.9978	-21.3497	-21.4198	-17.8318	-17.902	-23.8271	-24.6924	-25.3239	-24.7194	-25.7265	-26.4615	-30.0661	-30.0655	-28.56	-15.4858
1.18_0.90_hydrogenfluoride--methylcyanate	4.262	-74.7613	-74.6944	-77.2361	-77.1913	102.715	102.747	104.572	104.584	-26.7448	-26.7651	-27.2833	-27.3036	-16.1666	-16.229	-14.2043	-14.2672	-19.6779	-20.3734	-20.881	-20.4401	-21.253	-21.8463	-35.8222	-36.0244	-35.677	-10.2178
1.18_0.95_hydrogenfluoride--methylcyanate	4.349	-64.4961	-64.423	-66.5421	-66.4871	75.7339	75.7524	77.627	77.6299	-20.5846	-20.5968	-21.0378	-21.051	-12.0941	-12.1469	-11.0085	-11.0617	-16.3013	-16.8612	-17.2697	-16.9591	-17.6158	-18.0951	-38.684	-39.065	-39.271	-6.79825
1.18_1.00_hydrogenfluoride--methylcyanate	4.437	-55.9591	-55.8919	-57.6615	-57.6045	55.7209	55.7261	57.4325	57.4208	-16.0645	-16.0722	-16.4482	-16.4564	-8.97514	-9.01763	-8.37909	-8.42188	-13.5418	-13.9924	-14.3212	-14.1129	-14.642	-15.0282	-39.5768	-40.0902	-40.5011	-4.5587
1.18_1.05_hydrogenfluoride--methylcyanate	4.525	-48.8669	-48.8142	-50.2876	-50.2399	40.9357	40.9245	42.3732	42.3465	-12.6841	-12.691	-13.007	-13.0147	-6.62611	-6.65934	-6.30127	-6.33469	-11.281	-11.6422	-11.9058	-11.7762	-12.2006	-12.5102	-39.1458	-39.7531	-40.1957	-3.07842
1.18_1.10_hydrogenfluoride--methylcyanate	4.613	-42.9645	-42.9314	-44.1557	-44.1247	30.0142	30.0028	31.1781	31.1568	-10.1153	-10.1235	-10.3842	-10.3931	-4.87678	-4.90242	-4.70101	-4.72676	-9.41931	-9.7092	-9.92074	-9.84723	-10.1882	-10.437	-37.8753	-38.5247	-38.907	-2.09173
1.18_1.25_hydrogenfluoride--methylcyanate	4.876	-30.4012	-30.4074	-31.1188	-31.1524	11.7126	11.7128	12.2407	12.2356	-5.382	-5.39176	-5.52692	-5.53959	-1.9365	-1.94715	-1.90993	-1.92059	-5.55454	-5.7027	-5.81082	-5.82163	-5.9942	-6.12013	-31.8443	-32.4972	-32.5432	-0.672738
1.18_1.50_hydrogenfluoride--methylcyanate	5.316	-19.0602	-19.0674	-19.4152	-19.4527	2.38674	2.3892	2.50587	2.50698	-2.12345	-2.12863	-2.175	-2.18228	-0.431907	-0.433193	-0.431031	-0.432345	-2.40572	-2.45603	-2.49275	-2.51813	-2.57603	-2.61827	-21.7328	-22.1787	-21.966	-0.104774
1.18_2.00_hydrogenfluoride--methylcyanate	6.196	-9.46782	-9.45722	-9.59807	-9.59294	0.0934177	0.0940271	0.0989278	0.0995721	-0.468193	-0.468979	-0.479247	-0.480822	-0.0304107	-0.0303996	-0.0304377	-0.0304315	-0.549711	-0.558052	-0.564139	-0.569512	-0.578907	-0.585762	-10.4267	-10.5904	-10.4098	-0.000788359
1.19_0.80_hydrogenfluoride--Nmethylacetamide	2.738	-103.085	-103.129	-104.407	-104.397	217.011	216.925	215.123	214.918	-54.3218	-54.3673	-54.5842	-54.6143	-33.6209	-33.6893	-25.1814	-25.2584	-37.1484	-38.4078	-39.3268	-38.6358	-40.0633	-41.1051	-13.5865	-10.4568	-10.6399	-26.1092
1.19_0.85_hydrogenfluoride--Nmethylacetamide	2.823	-85.4474	-85.489	-86.2381	-86.2359	163.165	163.113	163.403	163.238	-40.578	-40.6108	-40.7476	-40.7714	-26.8811	-26.9417	-21.9327	-21.9993	-31.2235	-32.2419	-32.985	-32.4938	-33.6517	-34.4967	-22.9131	-20.2654	-22.489	-17.2225
1.19_0.90_hydrogenfluoride--Nmethylacetamide	2.907	-70.717	-70.7439	-71.1287	-71.116	122.447	122.42	123.586	123.452	-30.8827	-30.9027	-31.0299	-31.0423	-21.062	-21.1161	-18.1808	-18.2391	-26.316	-27.1431	-27.7466	-27.4077	-28.3497	-29.0371	-28.0891	-25.983	-29.2462	-11.4816
1.19_0.95_hydrogenfluoride--Nmethylacetamide	2.992	-58.5595	-58.5679	-58.7032	-58.6772	91.7515	91.7271	93.1403	93.0279	-23.8953	-23.9039	-24.0459	-24.0477	-16.2771	-16.3239	-14.6101	-14.6599	-22.2313	-22.9053	-23.3971	-23.1741	-23.9419	-24.5021	-30.4657	-28.859	-32.5599	-7.74163
1.19_1.00_hydrogenfluoride--Nmethylacetamide	3.077	-48.5875	-48.5871	-48.5439	-48.5144	68.6682	68.6407	70.0006	69.9065	-18.7501	-18.7524	-18.905	-18.9001	-12.4603	-12.4996	-11.5016	-11.5429	-18.8203	-19.3713	-19.7734	-19.6351	-20.262	-20.7194	-30.9718	-29.7704	-33.5599	-5.28112
1.19_1.05_hydrogenfluoride--Nmethylacetamide	3.162	-40.4253	-40.4282	-40.2564	-40.2344	51.3368	51.3069	52.4975	52.4164	-14.8857	-14.8862	-15.035	-15.0291	-9.47619	-9.5087	-8.92795	-8.96184	-15.9627	-16.4146	-16.7443	-16.6658	-17.1787	-17.5531	-30.2605	-29.3619	-33.062	-3.64452
1.19_1.10_hydrogenfluoride--Nmethylacetamide	3.247	-33.7492	-33.7634	-33.4969	-33.4902	38.3428	38.315	39.2988	39.2304	-11.9327	-11.9346	-12.0672	-12.0639	-7.175	-7.20168	-6.86327	-6.89081	-13.5629	-13.9347	-14.2059	-14.1673	-14.5882	-14.8952	-28.7907	-28.1097	-31.6227	-2.54356
1.19_1.25_hydrogenfluoride--Nmethylacetamide	3.505	-20.1387	-20.1819	-19.7696	-19.8035	15.9094	15.8961	16.3375	16.3069	-6.42774	-6.43558	-6.49679	-6.5023	-3.07687	-3.0895	-3.02161	-3.03438	-8.40839	-8.61735	-8.76984	-8.78016	-9.01442	-9.18537	-22.5808	-22.2186	-24.991	-0.925386
1.19_1.50_hydrogenfluoride--Nmethylacetamide	3.936	-9.28478	-9.31087	-8.94227	-8.96586	3.63585	3.63422	3.71162	3.70396	-2.54293	-2.54685	-2.54283	-2.54662	-0.753158	-0.75395	-0.750568	-0.751388	-3.9275	-4.00787	-4.06651	-4.08226	-4.16969	-4.2335	-13.044	-12.7934	-14.4934	-0.211355
1.19_2.00_hydrogenfluoride--Nmethylacetamide	4.807	-2.47592	-2.47599	-2.30989	-2.30877	0.188596	0.188465	0.187448	0.186726	-0.528449	-0.529406	-0.523668	-0.52477	-0.0501976	-0.0501428	-0.0502186	-0.0501653	-1.00695	-1.02152	-1.03215	-1.03286	-1.04774	-1.0586	-3.89923	-3.75558	-4.40157	-0.0205091
1.20_0.80_hydrogenfluoride--pyridine	3.574	-171.852	-171.848	-172.705	-172.658	310.189	310.072	300.245	300.039	-86.9587	-87.0321	-86.8482	-86.8914	-47.5117	-47.6145	-31.5219	-31.642	-42.8718	-44.5209	-45.7243	-44.3027	-46.1485	-47.4955	-42.147	-38.6476	-29.539	-51.3813
1.20_0.85_hydrogenfluoride--pyridine	3.656	-148.476	-148.508	-148.86	-148.863	239.906	239.82	235.405	235.235	-65.6014	-65.662	-65.434	-65.4778	-39.7385	-39.8185	-29.9135	-30.0064	-36.1688	-37.5093	-38.4874	-37.3932	-38.9068	-40.0113	-52.6559	-49.123	-45.024	-35.2565
1.20_0.90_hydrogenfluoride--pyridine	3.737	-127.991	-128.017	-128.045	-128.059	185.194	185.124	183.731	183.592	-50.3358	-50.3784	-50.1767	-50.2129	-32.3949	-32.4651	-26.4038	-26.4835	-30.6113	-31.7037	-32.5009	-31.6817	-32.9233	-33.8294	-58.2377	-54.9929	-53.982	-24.3696
1.20_0.95_hydrogenfluoride--pyridine	3.819	-110.35	-110.361	-110.173	-110.179	142.71	142.662	142.825	142.708	-39.2299	-39.2572	-39.1173	-39.1408	-25.9529	-26.0168	-22.3247	-22.3955	-25.9826	-26.8743	-27.5251	-26.9307	-27.9486	-28.6913	-60.4981	-57.6994	-58.4588	-16.9785
1.20_1.00_hydrogenfluoride--pyridine	3.901	-95.3185	-95.3104	-94.9869	-94.9763	109.831	109.788	110.657	110.553	-31.0068	-31.0198	-30.9537	-30.9648	-20.5434	-20.6001	-18.3601	-18.4219	-22.1109	-22.8393	-23.3709	-22.9549	-23.7888	-24.3973	-60.5135	-58.2074	-59.8898	-11.9279
1.20_1.05_hydrogenfluoride--pyridine	3.983	-82.578	-82.5578	-82.1481	-82.1251	84.4406	84.3985	85.5042	85.4063	-24.808	-24.8112	-24.8111	-24.8128	-16.1257	-16.1739	-14.8198	-14.8716	-18.859	-19.4545	-19.8891	-19.6112	-20.2935	-20.7914	-59.0334	-57.1946	-59.2789	-8.45152
1.20_1.10_hydrogenfluoride--pyridine	4.064	-71.8004	-71.778	-71.315	-71.2909	64.8657	64.8176	65.9273	65.8417	-20.0558	-20.0544	-20.1005	-20.0973	-12.5844	-12.6239	-11.8078	-11.8499	-16.1178	-16.6044	-16.9595	-16.7866	-17.3449	-17.7524	-56.5981	-55.1487	-57.3417	-6.03949
1.20_1.25_hydrogenfluoride--pyridine	4.309	-48.4438	-48.4525	-47.9115	-47.9205	29.3059	29.2773	29.9571	29.9093	-11.1172	-11.1205	-11.1889	-11.1917	-5.86997	-5.88982	-5.71258	-5.73337	-10.1661	-10.4375	-10.6356	-10.618	-10.9268	-11.1521	-46.8211	-46.0884	-47.9194	-2.31959
1.20_1.50_hydrogenfluoride--pyridine	4.718	-27.5343	-27.5569	-27.0747	-27.1048	7.74925	7.74881	7.90545	7.89833	-4.62789	-4.63433	-4.63998	-4.64757	-1.63318	-1.63672	-1.62415	-1.62799	-4.86029	-4.96986	-5.04982	-5.06768	-5.1888	-5.27719	-31.129	-30.7592	-31.7147	-0.558101
1.20_2.00_hydrogenfluoride--pyridine	5.535	-11.5676	-11.5611	-11.3102	-11.3102	0.542516	0.543665	0.543381	0.543748	-1.02776	-1.02909	-1.0154	-1.01738	-0.142858	-0.142654	-0.143082	-0.142935	-1.26021	-1.27945	-1.29349	-1.29594	-1.31697	-1.33232	-13.4827	-13.259	-13.4683	-0.0600651
1.21_0.80_hydrogenfluoride--trimethylamine	2.528	-200.151	-200.204	-199.896	-199.912	366.52	366.337	351.748	351.423	-106.811	-106.93	-106.522	-106.596	-58.3397	-58.4286	-36.404	-36.5155	-51.5542	-53.448	-54.8299	-53.2126	-55.3054	-56.8326	-54.0551	-48.432	-40.1162	-65.5761
1.21_0.85_hydrogenfluoride--trimethylamine	2.608	-173.629	-173.739	-172.869	-172.951	287.628	287.482	280.058	279.784	-80.9641	-81.0616	-80.5781	-80.6438	-50.4626	-50.5305	-36.5149	-36.6011	-44.0012	-45.5499	-46.68	-45.4548	-47.1817	-48.4418	-64.5288	-58.8539	-56.3543	-45.648
1.21_0.90_hydrogenfluoride--trimethylamine	2.687	-150.021	-150.143	-148.932	-149.027	225.314	225.185	222.021	221.782	-62.3531	-62.4293	-61.9553	-62.009	-42.4227	-42.4827	-33.6156	-33.69	-37.6569	-38.9299	-39.8588	-38.9517	-40.3813	-41.4246	-69.729	-64.3684	-65.5716	-31.9799
1.21_0.95_hydrogenfluoride--trimethylamine	2.766	-129.436	-129.545	-128.143	-128.232	176.196	176.104	175.352	175.152	-48.7519	-48.8105	-48.3956	-48.4377	-34.9803	-35.0372	-29.4536	-29.5214	-32.3043	-33.3554	-34.1224	-33.4706	-34.6562	-35.5214	-71.4106	-66.5605	-69.9816	-22.5685
1.21_1.00_hydrogenfluoride--trimethylamine	2.846	-111.711	-111.792	-110.307	-110.373	137.61	137.527	138.049	137.87	-38.6493	-38.6887	-38.3677	-38.3947	-28.4564	-28.5098	-25.0076	-25.0692	-27.7779	-28.6472	-29.2815	-28.8284	-29.8121	-30.53	-70.7453	-66.4963	-71.1154	-16.047
1.21_1.05_hydrogenfluoride--trimethylamine	2.925	-96.5792	-96.6341	-95.1197	-95.1577	107.383	107.303	108.397	108.23	-31.0291	-31.0528	-30.8277	-30.8414	-22.928	-22.9761	-20.7868	-20.8411	-23.9318	-24.6522	-25.1778	-24.8782	-25.6947	-26.2905	-68.5382	-64.9008	-70.0569	-11.5097
1.21_1.10_hydrogenfluoride--trimethylamine	3.004	-83.6985	-83.7335	-82.231	-82.2492	83.7177	83.6478	84.9163	84.7578	-25.1825	-25.1949	-25.0581	-25.0629	-18.3467	-18.3886	-17.0237	-17.0702	-20.6528	-21.2512	-21.688	-21.5035	-22.1814	-22.6762	-65.3573	-62.3007	-67.5632	-8.32653
1.21_1.25_hydrogenfluoride--trimethylamine	3.242	-55.5635	-55.5998	-54.2086	-54.2367	39.5711	39.516	40.4264	40.3254	-14.1534	-14.1575	-14.1637	-14.1634	-9.17509	-9.20088	-8.87181	-8.89932	-13.3918	-13.7392	-13.9926	-13.9857	-14.3771	-14.6626	-53.4348	-51.6368	-56.1869	-3.32412
1.21_1.50_hydrogenfluoride--trimethylamine	3.639	-30.3136	-30.3552	-29.2748	-29.3215	11.3072	11.2928	11.5502	11.5221	-6.02709	-6.03305	-6.03125	-6.03428	-2.82261	-2.82808	-2.79962	-2.80549	-6.66559	-6.81326	-6.92101	-6.95769	-7.12097	-7.24013	-34.8446	-33.8793	-36.8318	-0.856423
1.21_2.00_hydrogenfluoride--trimethylamine	4.433	-11.6033	-11.5966	-11.0499	-11.0487	0.935028	0.93419	0.934917	0.93199	-1.35648	-1.35596	-1.33127	-1.33044	-0.283588	-0.282279	-0.283798	-0.282556	-1.82737	-1.85196	-1.8699	-1.88421	-1.91033	-1.92939	-14.1706	-13.6591	-14.8281	-0.101422
1.22_0.80_hydrogenchloride--ammonia	2.754	-173.483	-173.299	-175.798	-175.615	307.884	307.782	319.058	318.951	-80.7904	-80.7063	-81.9871	-81.9106	-43.3583	-43.4364	-43.3583	-43.4364	-50.4928	-52.7277	-54.3585	-51.5681	-53.861	-55.5342	-44.0177	-37.5445	-20.8154	-55.1146
1.22_0.85_hydrogenchloride--ammonia	2.84	-144.653	-144.498	-146.376	-146.221	242.661	242.586	252.081	252.004	-58.1034	-58.0416	-58.8309	-58.7762	-41.3556	-41.4058	-41.3556	-41.4058	-42.0827	-43.9344	-45.2856	-43.0407	-44.944	-46.333	-46.6445	-40.7325	-30.6227	-37.1115
1.22_0.90_hydrogenchloride--ammonia	2.926	-120.577	-120.427	-121.841	-121.687	190.17	190.113	197.976	197.912	-42.5925	-42.5437	-43.0602	-43.0145	-36.576	-36.6118	-36.576	-36.6118	-35.2356	-36.7736	-37.8959	-36.0884	-37.6719	-38.8274	-47.3655	-42.2284	-36.4217	-25.2171
1.22_0.95_hydrogenchloride--ammonia	3.012	-100.687	-100.532	-101.598	-101.435	148.327	148.279	154.705	154.645	-31.8289	-31.7875	-32.1515	-32.1097	-30.9159	-30.9422	-30.9159	-30.9422	-29.6259	-30.903	-31.8349	-30.3843	-31.7012	-32.6622	-46.8179	-42.5044	-39.43	-17.3085
1.22_1.00_hydrogenchloride--ammonia	3.098	-84.347	-84.1942	-84.985	-84.8206	115.217	115.176	120.361	120.307	-24.226	-24.1898	-24.4658	-24.4278	-25.3651	-25.3843	-25.3651	-25.3843	-25.0008	-26.0589	-26.831	-25.6742	-26.7675	-27.5653	-45.4234	-41.8911	-40.5011	-12.0055
1.22_1.05_hydrogenchloride--ammonia	3.184	-70.9618	-70.8202	-71.3855	-71.232	89.1816	89.1465	93.288	93.242	-18.7488	-18.7177	-18.94	-18.9064	-20.3847	-20.3986	-20.3847	-20.3986	-21.1657	-22.0397	-22.6776	-21.7626	-22.6679	-23.3285	-43.4676	-40.6235	-40.2375	-8.41306
1.22_1.10_hydrogenchloride--ammonia	3.27	-60.0081	-59.8851	-60.2638	-60.1294	68.8199	68.7924	72.0753	72.0378	-14.7234	-14.6982	-14.8831	-14.8556	-16.1395	-16.15	-16.1395	-16.15	-17.9682	-18.6884	-19.2139	-18.4965	-19.2444	-19.7902	-41.1548	-38.8874	-39.0744	-5.95315
1.22_1.25_hydrogenchloride--ammonia	3.529	-37.6278	-37.5567	-37.5784	-37.4955	31.1757	31.159	32.7466	32.7184	-7.62	-7.61368	-7.72005	-7.71109	-7.5787	-7.58405	-7.5787	-7.58405	-11.13	-11.5327	-11.8265	-11.4929	-11.9138	-12.221	-33.4219	-32.2932	-33.0034	-2.21156
1.22_1.50_hydrogenchloride--ammonia	3.959	-19.6156	-19.5628	-19.4045	-19.3466	8.03617	8.03525	8.44897	8.44472	-2.90941	-2.90781	-2.93903	-2.9365	-1.98046	-1.98082	-1.98046	-1.98082	-5.14859	-5.31097	-5.42947	-5.33362	-5.50576	-5.63137	-21.8456	-21.4506	-22.012	-0.459425
1.22_2.00_hydrogenchloride--ammonia	4.82	-7.59513	-7.55551	-7.44544	-7.40714	0.493262	0.493172	0.518145	0.517949	-0.561621	-0.561417	-0.564676	-0.564639	-0.133182	-0.133094	-0.133182	-0.133094	-1.22307	-1.25529	-1.2788	-1.26819	-1.30277	-1.32801	-9.03565	-8.91493	-9.16296	-0.0201101
1.23_0.80_hydrogenchloride--methylamine	2.895	-236.763	-236.523	-241.109	-240.859	433.461	433.323	448.686	448.503	-146.164	-146.063	-149.137	-149.031	-49.5192	-49.6624	-49.5192	-49.6624	-71.6806	-74.6998	-76.903	-73.0545	-76.1493	-78.4076	-75.8283	-69.457	-36.6518	-107.525
1.23_0.85_hydrogenchloride--methylamine	2.971	-202.669	-202.487	-206.072	-205.89	354.336	354.203	367.784	367.625	-107.021	-106.933	-108.902	-108.817	-55.8512	-55.9442	-55.8512	-55.9442	-60.7864	-63.3096	-65.1509	-62.0355	-64.6278	-66.5195	-76.3115	-69.5464	-48.3168	-75.2213
1.23_0.90_hydrogenchloride--methylamine	3.047	-172.633	-172.491	-175.29	-175.155	287.905	287.789	299.623	299.498	-79.3409	-79.2705	-80.5325	-80.4688	-54.9988	-55.0624	-54.9988	-55.0624	-51.7694	-53.8895	-55.4366	-52.9033	-55.0858	-56.6784	-74.4718	-67.8668	-54.8439	-52.8694
1.23_0.95_hydrogenchloride--methylamine	3.123	-146.713	-146.587	-148.775	-148.657	232.717	232.616	242.787	242.683	-59.6344	-59.5769	-60.4055	-60.3542	-50.433	-50.4804	-50.433	-50.4804	-44.2648	-46.053	-47.358	-45.293	-47.1372	-48.483	-71.3866	-65.2913	-57.9358	-37.3818
1.23_1.00_hydrogenchloride--methylamine	3.2	-124.645	-124.519	-126.232	-126.11	187.277	187.186	195.821	195.726	-45.4728	-45.424	-45.9939	-45.948	-44.2726	-44.3091	-44.2726	-44.3091	-37.9851	-39.4965	-40.5995	-38.9171	-40.4783	-41.6176	-67.6659	-62.2592	-58.7015	-26.6171
1.23_1.05_hydrogenchloride--methylamine	3.276	-106.018	-105.887	-107.227	-107.095	150.139	150.054	157.309	157.215	-35.1752	-35.1325	-35.5463	-35.5036	-37.7496	-37.7771	-37.7496	-37.7771	-32.701	-33.9789	-34.9115	-33.5449	-34.867	-35.8318	-63.6538	-58.9921	-57.9024	-19.0982
1.23_1.10_hydrogenchloride--methylamine	3.352	-90.3743	-90.2423	-91.2828	-91.1457	119.972	119.893	125.932	125.841	-27.585	-27.5474	-27.8651	-27.8258	-31.5334	-31.5529	-31.5334	-31.5529	-28.232	-29.312	-30.1	-28.9955	-30.1146	-30.9312	-59.5498	-55.6148	-56.0489	-13.8123
1.23_1.25_hydrogenchloride--methylamine	3.582	-57.1533	-57.06	-57.4692	-57.3674	60.2658	60.2099	63.5564	63.4903	-14.2772	-14.2559	-14.4378	-14.4139	-17.0275	-17.0339	-17.0275	-17.0339	-18.4156	-19.0635	-19.5363	-18.9759	-19.6515	-20.1445	-47.6762	-45.4694	-47.5051	-5.47083
1.23_1.50_hydrogenchloride--methylamine	3.966	-29.2282	-29.1893	-29.1285	-29.0817	18.4692	18.4591	19.5996	19.5813	-5.58542	-5.58185	-5.65957	-5.65404	-5.39969	-5.39933	-5.39969	-5.39933	-9.31411	-9.59476	-9.79955	-9.63888	-9.93417	-10.1496	-31.5109	-30.7034	-32.3423	-1.31209
1.23_2.00_hydrogenchloride--methylamine	4.735	-10.7041	-10.6563	-10.5184	-10.4711	1.61958	1.61744	1.72922	1.72612	-1.14146	-1.13948	-1.14846	-1.14665	-0.491569	-0.491043	-0.491569	-0.491043	-2.58656	-2.64458	-2.68692	-2.68499	-2.74732	-2.7928	-13.3563	-13.1754	-13.7821	-0.0862685
1.24_0.80_hydrogenchloride--methylazide	3.435	-90.9056	-90.8882	-93.7117	-93.6957	189.825	189.779	198.007	197.957	-39.137	-39.1098	-39.8913	-39.8691	-32.6665	-32.7164	-32.6665	-32.7164	-39.5644	-41.0632	-42.1569	-40.4807	-42.0285	-43.1579	-15.0928	-11.4816	-6.21324	-22.7956
1.24_0.85_hydrogenchloride--methylazide	3.528	-72.6424	-72.6148	-74.8208	-74.7912	142.293	142.26	148.846	148.805	-27.3946	-27.3699	-27.872	-27.8492	-27.1708	-27.2083	-27.1708	-27.2083	-32.6577	-33.86	-34.7373	-33.4588	-34.7031	-35.6112	-19.6699	-16.6549	-14.4808	-14.5102
1.24_0.90_hydrogenchloride--methylazide	3.62	-58.1789	-58.1437	-59.8588	-59.8204	106.087	106.063	111.246	111.215	-19.6292	-19.6052	-19.9402	-19.9166	-21.6434	-21.6716	-21.6434	-21.6716	-27.1155	-28.0787	-28.7816	-27.8155	-28.8152	-29.5447	-22.1394	-19.7387	-19.4389	-9.35512
1.24_0.95_hydrogenchloride--methylazide	3.713	-46.8006	-46.7662	-48.0862	-48.0483	78.7375	78.7165	82.7464	82.7214	-14.3712	-14.3499	-14.5808	-14.5593	-16.7632	-16.7839	-16.7632	-16.7839	-22.6259	-23.3968	-23.9594	-23.237	-24.0399	-24.6258	-23.1431	-21.296	-22.0832	-6.10983
1.24_1.00_hydrogenchloride--methylazide	3.806	-37.8773	-37.8503	-38.8537	-38.8222	58.2152	58.1951	61.3045	61.2809	-10.7234	-10.7067	-10.8704	-10.853	-12.7375	-12.7528	-12.7375	-12.7528	-18.9578	-19.5751	-20.0255	-19.4913	-20.1363	-20.607	-23.1402	-21.7541	-23.1375	-4.03938
1.24_1.05_hydrogenchloride--methylazide	3.899	-30.8849	-30.8677	-31.6199	-31.5973	42.8989	42.882	45.2646	45.2434	-8.13329	-8.12148	-8.23957	-8.22643	-9.55034	-9.56161	-9.55034	-9.56161	-15.9389	-16.4338	-16.7949	-16.4046	-16.9233	-17.3019	-22.4637	-21.4437	-23.1208	-2.70013
1.24_1.10_hydrogenchloride--methylazide	3.992	-25.3966	-25.3883	-25.9429	-25.9288	31.5206	31.5097	33.3201	33.3044	-6.25519	-6.24741	-6.33267	-6.32324	-7.09381	-7.10204	-7.09381	-7.10204	-13.4396	-13.8375	-14.1279	-13.8456	-14.2639	-14.5691	-21.3559	-20.6189	-22.397	-1.82215
1.24_1.25_hydrogenchloride--methylazide	4.271	-14.929	-14.927	-15.1295	-15.126	12.3293	12.3309	13.0951	13.0939	-3.03692	-3.03335	-3.063	-3.05999	-2.81689	-2.81914	-2.81689	-2.81914	-8.16931	-8.38053	-8.53467	-8.43565	-8.6603	-8.82424	-16.9832	-16.7354	-18.3427	-0.584097
1.24_1.50_hydrogenchloride--methylazide	4.737	-7.34287	-7.32784	-7.35949	-7.34472	2.49834	2.50056	2.67536	2.67668	-1.06128	-1.05882	-1.06618	-1.06435	-0.587762	-0.588194	-0.587762	-0.588194	-3.71476	-3.79457	-3.85281	-3.84368	-3.92972	-3.9925	-10.3271	-10.3131	-11.3637	-0.0944206
1.24_2.00_hydrogenchloride--methylazide	5.669	-2.6849	-2.67322	-2.66767	-2.65643	0.0960181	0.0960517	0.104875	0.104859	-0.195267	-0.194867	-0.195467	-0.195137	-0.0304419	-0.0305009	-0.030442	-0.0305009	-0.927245	-0.942646	-0.953885	-0.95854	-0.974947	-0.98692	-3.75642	-3.76412	-4.21747	-0.00261095
1.25_0.80_hydrogenchloride--methylcyanate	4.574	-86.826	-86.7268	-88.4228	-88.3071	158.475	158.511	164.763	164.783	-31.9308	-31.9075	-32.4105	-32.3846	-23.8329	-23.8876	-23.8329	-23.8876	-30.734	-32.0288	-32.9736	-31.4232	-32.756	-33.7285	-16.9848	-13.5253	-9.29685	-17.3507
1.25_0.85_hydrogenchloride--methylcyanate	4.67	-70.5831	-70.4745	-71.7543	-71.6277	116.89	116.922	121.793	121.804	-22.7613	-22.7411	-23.0734	-23.0487	-18.9378	-18.9842	-18.9378	-18.9842	-25.1102	-26.1437	-26.898	-25.7037	-26.7702	-27.5484	-22.1761	-19.4047	-17.5728	-10.9618
1.25_0.90_hydrogenchloride--methylcyanate	4.766	-57.804	-57.6973	-58.6444	-58.5218	85.7315	85.7575	89.4829	89.4963	-16.6569	-16.6412	-16.8694	-16.8499	-14.4914	-14.528	-14.4914	-14.528	-20.638	-21.4611	-22.0617	-21.1493	-22.0013	-22.6231	-25.1707	-23.0265	-22.4848	-7.02153
1.25_0.95_hydrogenchloride--methylcyanate	4.863	-47.7792	-47.6821	-48.3661	-48.2551	62.5821	62.5977	65.4215	65.429	-12.4759	-12.4657	-12.6294	-12.6159	-10.819	-10.8463	-10.819	-10.8463	-17.0477	-17.701	-18.1777	-17.4889	-18.1675	-18.6626	-26.5741	-24.951	-25.0496	-4.5566
1.25_1.00_hydrogenchloride--methylcyanate	4.959	-39.9113	-39.8278	-40.3058	-40.2094	45.4963	45.5057	47.6288	47.6303	-9.53198	-9.52707	-9.6483	-9.63995	-7.94381	-7.96356	-7.94381	-7.96356	-14.1409	-14.658	-15.0353	-14.5216	-15.0603	-15.4535	-26.848	-25.6361	-26.0119	-2.99149
1.25_1.05_hydrogenchloride--methylcyanate	5.055	-33.7161	-33.6468	-33.9656	-33.8853	32.9529	32.9629	34.5418	34.5435	-7.40644	-7.40572	-7.49648	-7.49261	-5.76698	-5.78087	-5.76698	-5.78087	-11.7696	-12.1785	-12.4768	-12.0974	-12.5246	-12.8364	-26.3473	-25.4516	-25.9031	-1.98345
1.25_1.10_hydrogenchloride--methylcyanate	5.152	-28.8096	-28.7521	-28.9498	-28.8845	23.7919	23.805	24.9658	24.9718	-5.83774	-5.8395	-5.90714	-5.90721	-4.15506	-4.16445	-4.15506	-4.16445	-9.82455	-10.1482	-10.3843	-10.1063	-10.4456	-10.6933	-25.3354	-24.6776	-25.104	-1.32578
1.25_1.25_hydrogenchloride--methylcyanate	5.441	-19.1723	-19.1306	-19.1371	-19.0938	8.82212	8.83323	9.2853	9.2937	-3.05922	-3.06086	-3.09343	-3.09568	-1.52164	-1.52388	-1.52164	-1.52388	-5.79723	-5.96166	-6.08165	-5.97523	-6.15007	-6.27766	-20.9638	-20.6973	-20.9074	-0.409135
1.25_1.50_hydrogenchloride--methylcyanate	5.924	-11.4411	-11.3973	-11.3518	-11.3073	1.62707	1.63148	1.7228	1.72651	-1.22479	-1.22556	-1.2414	-1.2426	-0.290003	-0.290896	-0.290003	-0.290896	-2.52035	-2.58201	-2.627	-2.60166	-2.66789	-2.71623	-13.9092	-13.8306	-13.8323	-0.0601752
1.25_2.00_hydrogenchloride--methylcyanate	6.89	-5.47822	-5.44553	-5.4199	-5.3874	0.050974	0.0511673	0.054732	0.054918	-0.294042	-0.294389	-0.298978	-0.299368	-0.0172199	-0.0172976	-0.0172198	-0.0172976	-0.599464	-0.610499	-0.618552	-0.617948	-0.629679	-0.63824	-6.3246	-6.28739	-6.25926	-0.00133688
1.26_0.80_hydrogenchloride--Nmethylacetamide	3.217	-90.596	-90.5452	-92.7911	-92.7366	191.782	191.677	200.158	200.024	-36.6392	-36.585	-37.1903	-37.1385	-30.4445	-30.4805	-30.4445	-30.4805	-43.9063	-45.4459	-46.5695	-44.8281	-46.4127	-47.569	-12.5035	-7.90034	-4.79486	-21.0378
1.26_0.85_hydrogenchloride--Nmethylacetamide	3.309	-71.0391	-70.9811	-72.6533	-72.5896	143.753	143.667	150.427	150.318	-25.5173	-25.4716	-25.8418	-25.7957	-25.6258	-25.6503	-25.6258	-25.6503	-36.6415	-37.8817	-38.7867	-37.4667	-38.7457	-39.6791	-17.223	-13.3968	-12.757	-13.3487
1.26_0.90_hydrogenchloride--Nmethylacetamide	3.402	-55.7322	-55.6724	-56.8987	-56.8319	107.21	107.133	112.455	112.357	-18.2126	-18.1719	-18.411	-18.3682	-20.5863	-20.6028	-20.5863	-20.6028	-30.7113	-31.7125	-32.4432	-31.4457	-32.4807	-33.2359	-19.7568	-16.6815	-17.4598	-8.58879
1.26_0.95_hydrogenchloride--Nmethylacetamide	3.494	-43.8218	-43.7708	-44.6424	-44.584	79.6243	79.5523	83.7013	83.6122	-13.2995	-13.2653	-13.4268	-13.3896	-16.0442	-16.0555	-16.0442	-16.0555	-25.8351	-26.6453	-27.2365	-26.4859	-27.3256	-27.9383	-20.7758	-18.3552	-19.8991	-5.60634
1.26_1.00_hydrogenchloride--Nmethylacetamide	3.587	-34.5814	-34.547	-35.1361	-35.0938	58.9224	58.8582	62.0681	61.9893	-9.91153	-9.88522	-9.99643	-9.96731	-12.2472	-12.2555	-12.2472	-12.2555	-21.799	-22.4561	-22.9355	-22.3733	-23.0561	-23.5544	-20.765	-18.8817	-20.7819	-3.71116
1.26_1.05_hydrogenchloride--Nmethylacetamide	3.68	-27.4204	-27.4038	-27.7723	-27.7474	43.4668	43.4138	45.8782	45.8121	-7.51701	-7.49826	-7.57485	-7.55354	-9.21271	-9.21898	-9.21271	-9.21898	-18.442	-18.9757	-19.3651	-18.947	-19.503	-19.9087	-20.0723	-18.6165	-20.6397	-2.48821
1.26_1.10_hydrogenchloride--Nmethylacetamide	3.773	-21.8691	-21.8668	-22.0674	-22.0565	31.9783	31.9385	33.8147	33.7631	-5.78653	-5.77332	-5.82526	-5.80948	-6.85764	-6.86215	-6.85764	-6.86215	-15.6385	-16.0722	-16.3887	-16.0813	-16.5342	-16.8646	-18.9524	-17.8297	-19.8363	-1.68706
1.26_1.25_hydrogenchloride--Nmethylacetamide	4.054	-11.5687	-11.5754	-11.5036	-11.5062	12.5715	12.5598	13.3511	13.3337	-2.82688	-2.81957	-2.82949	-2.82151	-2.72402	-2.72376	-2.72402	-2.72376	-9.65387	-9.88635	-10.056	-9.94667	-10.1913	-10.3699	-14.6149	-14.0876	-15.7235	-0.552755
1.26_1.50_hydrogenchloride--Nmethylacetamide	4.525	-4.63905	-4.63095	-4.47942	-4.47116	2.57323	2.5729	2.75	2.74782	-1.00022	-0.995983	-0.991825	-0.987854	-0.555542	-0.555054	-0.555542	-0.555054	-4.49474	-4.57759	-4.63805	-4.63693	-4.72493	-4.78915	-8.24714	-8.05539	-9.02489	-0.0941604
1.26_2.00_hydrogenchloride--Nmethylacetamide	5.473	-1.12346	-1.11774	-1.0289	-1.02366	0.101806	0.101532	0.110457	0.110109	-0.190393	-0.189485	-0.187735	-0.186902	-0.0237517	-0.0237477	-0.0237517	-0.0237477	-1.16593	-1.18188	-1.19351	-1.20051	-1.21734	-1.22961	-2.42296	-2.35381	-2.6945	-0.00290651
1.27_0.80_hydrogenchloride--pyridine	3.969	-204.756	-204.601	-209.493	-209.35	381.036	380.903	395.225	395.08	-118.076	-117.982	-120.686	-120.605	-48.1832	-48.3174	-48.1832	-48.3174	-64.5504	-67.1653	-69.0735	-65.8556	-68.5484	-70.5134	-59.0715	-53.7055	-28.0119	-84.0222
1.27_0.85_hydrogenchloride--pyridine	4.049	-172.978	-172.87	-176.78	-176.687	306.586	306.457	318.928	318.805	-85.5609	-85.4896	-87.2607	-87.2029	-50.0374	-50.1307	-50.0374	-50.1307	-54.4672	-56.6347	-58.2163	-55.6401	-57.877	-59.5094	-60.2495	-54.7257	-39.1706	-57.6332
1.27_0.90_hydrogenchloride--pyridine	4.129	-145.657	-145.565	-148.705	-148.63	245.18	245.061	255.754	255.646	-62.9299	-62.8748	-64.0612	-64.0174	-46.7279	-46.7995	-46.7279	-46.7995	-46.2081	-48.0072	-49.3201	-47.2628	-49.1234	-50.4811	-59.498	-54.2817	-45.66	-39.7571
1.27_0.95_hydrogenchloride--pyridine	4.209	-122.562	-122.467	-125.001	-124.917	195.062	194.958	203.993	203.894	-47.0297	-46.983	-47.8113	-47.7714	-41.1221	-41.1806	-41.1221	-41.1806	-39.3943	-40.8875	-41.9771	-40.3433	-41.8904	-43.0193	-57.6502	-52.9944	-48.9737	-27.6165
1.27_1.00_hydrogenchloride--pyridine	4.29	-103.246	-103.142	-105.191	-105.093	154.513	154.424	161.963	161.871	-35.7207	-35.6781	-36.284	-36.2438	-34.8579	-34.9054	-34.8579	-34.9054	-33.7313	-34.9696	-35.8732	-34.5856	-35.8707	-36.8084	-55.1748	-51.1795	-50.095	-19.3344
1.27_1.05_hydrogenchloride--pyridine	4.37	-87.1908	-87.084	-88.7359	-88.6297	121.942	121.867	128.085	128.002	-27.5596	-27.5204	-27.9827	-27.9437	-28.8067	-28.8434	-28.8067	-28.8434	-28.9929	-30.0189	-30.7676	-29.7617	-30.8285	-31.6069	-52.3485	-49.0217	-49.7143	-13.6497
1.27_1.10_hydrogenchloride--pyridine	4.45	-73.8935	-73.7924	-75.1137	-75.01	95.9363	95.8725	100.953	100.882	-21.5745	-21.5396	-21.9048	-21.8692	-23.3806	-23.4074	-23.3806	-23.4074	-25.001	-25.8509	-26.4711	-25.6927	-26.5782	-27.2244	-49.338	-46.6292	-48.3252	-9.71824
1.27_1.25_hydrogenchloride--pyridine	4.691	-46.282	-46.2239	-46.8484	-46.7835	46.042	46.0046	48.6911	48.6451	-11.1272	-11.1113	-11.3138	-11.2963	-11.6951	-11.7044	-11.6951	-11.7044	-16.2687	-16.7556	-17.1108	-16.7691	-17.2799	-17.6527	-40.1458	-38.7918	-41.1747	-3.67701
1.27_1.50_hydrogenchloride--pyridine	5.092	-23.8105	-23.7797	-23.898	-23.8649	13.1204	13.1189	13.9624	13.9581	-4.34795	-4.34424	-4.42194	-4.41842	-3.33697	-3.33763	-3.33697	-3.33763	-8.21613	-8.42155	-8.57144	-8.49888	-8.71739	-8.87685	-26.9141	-26.5396	-28.0119	-0.817495
1.27_2.00_hydrogenchloride--pyridine	5.895	-9.11905	-9.07299	-9.05489	-9.0096	1.01317	1.01341	1.08849	1.08841	-0.922405	-0.920715	-0.934229	-0.933037	-0.265489	-0.265751	-0.265489	-0.26575	-2.32781	-2.37095	-2.40243	-2.41147	-2.45812	-2.49216	-11.6485	-11.6121	-11.983	-0.0479918
1.28_0.80_hydrogenbromide--ammonia	2.895	-206.24	-205.983	-209.505	-209.252	368.984	369.247	382.6	382.778	-125.995	-126.17	-128.693	-128.91	-35.1231	-35.3774	-35.1231	-35.3774	-63.586	-66.3344	-68.3399	-65.0756	-67.9031	-69.9665	-66.6234	-60.7283	-26.3215	-94.9235
1.28_0.85_hydrogenbromide--ammonia	2.977	-172.673	-172.445	-175.11	-174.885	298.057	298.243	309.832	309.967	-90.9589	-91.0592	-92.6827	-92.8038	-40.7917	-40.9798	-40.7917	-40.9798	-53.3311	-55.6292	-57.3062	-54.646	-57.0149	-58.7436	-63.547	-57.4449	-34.3214	-65.6578
1.28_0.90_hydrogenbromide--ammonia	3.059	-144.15	-143.92	-145.938	-145.707	239.205	239.34	249.243	249.35	-66.5779	-66.6101	-67.6856	-67.7266	-40.2179	-40.3763	-40.2179	-40.3763	-44.9253	-46.8556	-48.2641	-46.0875	-48.0804	-49.5347	-59.8307	-53.9946	-38.794	-45.6935
1.28_0.95_hydrogenbromide--ammonia	3.142	-120.262	-120.019	-121.538	-121.287	190.908	191.017	199.356	199.443	-49.4604	-49.4419	-50.1843	-50.1672	-36.5509	-36.7073	-36.5509	-36.7073	-37.999	-39.6222	-40.8066	-39.0271	-40.7053	-41.93	-55.9573	-50.6477	-40.9195	-32.0333
1.28_1.00_hydrogenbromide--ammonia	3.224	-100.435	-100.186	-101.307	-101.044	151.637	151.739	158.655	158.738	-37.2992	-37.2505	-37.7833	-37.7324	-31.6486	-31.8142	-31.6486	-31.8142	-32.2606	-33.624	-34.6189	-33.1704	-34.582	-35.612	-52.1303	-47.465	-41.4425	-22.637
1.28_1.05_hydrogenbromide--ammonia	3.306	-84.0734	-83.8325	-84.6261	-84.3693	119.951	120.055	125.703	125.79	-28.5403	-28.4779	-28.8719	-28.8066	-26.55	-26.7226	-26.55	-26.7226	-27.4808	-28.6232	-29.4569	-28.2854	-29.4702	-30.3348	-48.435	-44.4431	-40.8735	-16.1288
1.28_1.10_hydrogenbromide--ammonia	3.389	-70.6183	-70.3966	-70.9214	-70.686	94.5558	94.6614	99.2179	99.3088	-22.1363	-22.0726	-22.3697	-22.3046	-21.7902	-21.961	-21.7902	-21.961	-23.4786	-24.4333	-25.13	-24.1901	-25.1825	-25.9067	-44.8989	-41.5496	-39.5848	-11.5854
1.28_1.25_hydrogenbromide--ammonia	3.636	-43.062	-42.9073	-42.9133	-42.7469	45.5775	45.6233	47.9563	47.99	-11.0538	-11.0205	-11.1532	-11.121	-11.1357	-11.2547	-11.1357	-11.2547	-14.8487	-15.4019	-15.8056	-15.3397	-15.919	-16.3417	-35.3649	-33.4743	-33.5808	-4.4811
1.28_1.50_hydrogenbromide--ammonia	4.047	-21.2585	-21.157	-20.8817	-20.773	12.9868	12.966	13.686	13.6679	-4.05638	-4.05323	-4.07823	-4.07345	-3.23269	-3.24385	-3.23269	-3.24385	-7.13374	-7.3683	-7.53947	-7.39451	-7.64247	-7.82341	-23.0275	-22.2459	-22.8405	-1.00817
1.28_2.00_hydrogenbromide--ammonia	4.87	-7.68884	-7.6229	-7.42072	-7.355	0.958012	0.956029	1.00854	1.00538	-0.758672	-0.758747	-0.757768	-0.758311	-0.253682	-0.244255	-0.253682	-0.244255	-1.80395	-1.85417	-1.89081	-1.87335	-1.92748	-1.96698	-9.56069	-9.31917	-9.66504	-0.0532897
1.29_0.80_hydrogenbromide--methylazide	3.605	-97.0157	-96.9785	-100.183	-100.145	200.924	200.982	209.982	210.056	-45.109	-45.1333	-46.3216	-46.3461	-31.5999	-31.62	-31.5999	-31.62	-43.9727	-45.6275	-46.835	-45.0811	-46.796	-48.0475	-19.5845	-16.1026	-7.04167	-29.2704
1.29_0.85_hydrogenbromide--methylazide	3.698	-76.7521	-76.7024	-79.1669	-79.1127	151.906	151.955	159.231	159.289	-31.0896	-31.0896	-31.8457	-31.8427	-27.2489	-27.2777	-27.2489	-27.2777	-36.345	-37.6791	-38.6526	-37.3042	-38.6899	-39.7011	-21.7675	-18.6453	-13.8449	-18.7919
1.29_0.90_hydrogenbromide--methylazide	3.791	-60.7832	-60.7261	-62.5994	-62.5362	114.166	114.214	119.986	120.037	-21.8801	-21.8642	-22.3535	-22.3359	-22.212	-22.2581	-22.212	-22.2581	-30.2271	-31.3009	-32.0845	-31.0577	-32.1765	-32.993	-22.7193	-20.0865	-17.9786	-12.2079
1.29_0.95_hydrogenbromide--methylazide	3.884	-48.2936	-48.238	-49.6409	-49.5792	85.3793	85.4236	89.9313	89.9732	-15.7108	-15.688	-16.0084	-15.9858	-17.4787	-17.5381	-17.4787	-17.5381	-25.2725	-26.1361	-26.7663	-25.9929	-26.8959	-27.5548	-22.8068	-20.6847	-20.2171	-8.02698
1.29_1.00_hydrogenbromide--methylazide	3.977	-38.5654	-38.5185	-39.5498	-39.4963	63.5864	63.6254	67.1058	67.1378	-11.4898	-11.4672	-11.6788	-11.6567	-13.4361	-13.5004	-13.4361	-13.5004	-21.2244	-21.9189	-22.4258	-21.8503	-22.579	-23.1108	-22.2865	-20.6263	-21.1334	-5.33949
1.29_1.05_hydrogenbromide--methylazide	4.07	-31.0012	-30.9654	-31.7066	-31.6632	47.1884	47.2231	49.8884	49.9149	-8.54085	-8.52222	-8.66236	-8.64311	-10.1654	-10.2272	-10.1654	-10.2272	-17.8907	-18.4503	-18.8586	-18.4351	-19.024	-19.4538	-21.3504	-20.0725	-21.1334	-3.58957
1.29_1.10_hydrogenbromide--methylazide	4.163	-25.1184	-25.0919	-25.6102	-25.5759	34.912	34.9419	36.9699	36.9929	-6.44003	-6.42622	-6.51811	-6.50238	-7.60751	-7.66181	-7.60751	-7.66181	-15.1275	-15.5796	-15.9095	-15.6012	-16.0785	-16.4267	-20.1475	-19.1739	-20.5225	-2.43547
1.29_1.25_hydrogenbromide--methylazide	4.442	-14.1292	-14.1082	-14.2466	-14.2231	13.9411	13.9429	14.8238	14.8274	-2.95994	-2.95494	-2.97414	-2.96834	-3.07741	-3.09631	-3.07741	-3.09631	-9.27977	-9.52309	-9.70065	-9.59105	-9.85067	-10.0401	-15.9171	-15.5004	-16.9494	-0.794102
1.29_1.50_hydrogenbromide--methylazide	4.908	-6.55601	-6.52577	-6.50114	-6.46997	2.91708	2.89918	3.12546	3.10685	-0.96254	-0.961877	-0.958624	-0.958684	-0.662314	-0.642885	-0.662314	-0.642885	-4.28238	-4.37616	-4.44459	-4.43543	-4.53698	-4.61109	-9.67595	-9.57578	-10.5855	-0.13483
1.29_2.00_hydrogenbromide--methylazide	5.842	-2.28808	-2.26957	-2.23904	-2.21913	0.116061	0.115837	0.12698	0.126571	-0.16381	-0.16313	-0.161641	-0.160906	-0.0329357	-0.032247	-0.0329358	-0.0322471	-1.09164	-1.10869	-1.12113	-1.12979	-1.14835	-1.16188	-3.47024	-3.4476	-3.88694	-0.00411271
1.30_0.80_hydrogenbromide--methylcyanate	4.68	-83.2655	-83.1362	-84.892	-84.7414	154.636	154.833	161.35	161.534	-32.6654	-32.6623	-33.2954	-33.2839	-23.0529	-23.1192	-23.0529	-23.1192	-32.1179	-33.4653	-34.4485	-32.9126	-34.3077	-35.3258	-18.5338	-14.9365	-8.66088	-19.0817
1.30_0.85_hydrogenbromide--methylcyanate	4.778	-66.5842	-66.4475	-67.7033	-67.544	114.266	114.424	119.506	119.648	-22.9823	-22.9654	-23.3704	-23.3472	-18.4354	-18.51	-18.4354	-18.51	-26.2405	-27.3172	-28.1029	-26.9174	-28.0355	-28.8514	-21.6016	-18.605	-15.4641	-12.0636
1.30_0.90_hydrogenbromide--methylcyanate	4.875	-53.6332	-53.5006	-54.3659	-54.2119	83.9359	84.058	87.9447	88.0495	-16.5992	-16.5782	-16.8437	-16.8194	-14.1409	-14.2208	-14.1409	-14.2208	-21.5744	-22.4319	-23.0576	-22.1524	-23.046	-23.6982	-23.2993	-20.9008	-19.5309	-7.73025
1.30_0.95_hydrogenbromide--methylcyanate	4.973	-43.6113	-43.4905	-44.0552	-43.9135	61.3534	61.4431	64.3765	64.4484	-12.2776	-12.259	-12.4383	-12.4166	-10.56	-10.6384	-10.56	-10.6384	-17.8328	-18.5132	-19.0098	-18.3277	-19.0391	-19.5582	-23.9546	-22.0784	-21.6773	-5.01748
1.30_1.00_hydrogenbromide--methylcyanate	5.071	-35.8558	-35.7491	-36.0869	-35.9597	44.653	44.7186	46.9106	46.962	-9.2722	-9.2593	-9.38292	-9.36601	-7.74873	-7.81922	-7.74873	-7.81922	-14.8035	-15.3428	-15.7363	-15.228	-15.7935	-16.2061	-23.8453	-22.389	-22.4848	-3.29426
1.30_1.05_hydrogenbromide--methylcyanate	5.168	-29.8379	-29.7432	-29.9143	-29.801	32.381	32.4262	34.0537	34.0904	-7.13036	-7.12322	-7.20943	-7.19798	-5.62149	-5.6799	-5.62149	-5.6799	-12.3329	-12.7605	-13.0726	-12.6973	-13.1468	-13.4749	-23.1926	-22.0634	-22.3844	-2.18421
1.30_1.10_hydrogenbromide--methylcyanate	5.266	-25.1446	-25.0577	-25.1099	-25.0081	23.4137	23.439	24.6417	24.6667	-5.57102	-5.56762	-5.62826	-5.62166	-4.04868	-4.09338	-4.04868	-4.09338	-10.3065	-10.6462	-10.8942	-10.6187	-10.9774	-11.2392	-22.1739	-21.2956	-21.6982	-1.46011
1.30_1.25_hydrogenbromide--methylcyanate	5.56	-16.1752	-16.1019	-15.9824	-15.8992	8.72223	8.7082	9.20279	9.19452	-2.86976	-2.86891	-2.89674	-2.89514	-1.48157	-1.48974	-1.48157	-1.48974	-6.10654	-6.28171	-6.40953	-6.30439	-6.49136	-6.6278	-18.1619	-17.7173	-18.054	-0.451789
1.30_1.50_hydrogenbromide--methylcyanate	6.05	-9.3451	-9.28053	-9.14464	-9.07292	1.61794	1.60341	1.71577	1.70152	-1.14266	-1.14187	-1.15686	-1.15645	-0.284987	-0.271671	-0.284987	-0.271671	-2.67699	-2.74338	-2.79183	-2.76725	-2.83915	-2.89161	-11.8825	-11.6911	-11.8365	-0.0673991
1.30_2.00_hydrogenbromide--methylcyanate	7.031	-4.36637	-4.32795	-4.25088	-4.20927	0.049186	0.0493825	0.053033	0.0531791	-0.27967	-0.279438	-0.284274	-0.284056	-0.0146433	-0.0149721	-0.0146433	-0.0149721	-0.64844	-0.659571	-0.667693	-0.669298	-0.681391	-0.690215	-5.24067	-5.14533	-5.2049	-0.00162773
1.31_0.80_hydrogenbromide--Nmethylacetamide	3.331	-97.7247	-97.6577	-100.398	-100.323	203.865	203.926	213.176	213.213	-44.2643	-44.2612	-45.3418	-45.3391	-27.0069	-27.0609	-27.0069	-27.0609	-49.7726	-51.5059	-52.7707	-50.9171	-52.7086	-54.0159	-17.8249	-13.5259	-6.53541	-29.0432
1.31_0.85_hydrogenbromide--Nmethylacetamide	3.424	-76.0476	-75.9737	-78.0097	-77.9229	154.117	154.18	161.611	161.655	-30.3799	-30.3453	-31.0288	-30.9901	-24.0637	-24.1469	-24.0637	-24.1469	-41.6831	-43.0861	-44.1098	-42.6979	-44.1506	-45.2106	-20.3959	-16.6157	-13.2758	-18.7297
1.31_0.90_hydrogenbromide--Nmethylacetamide	3.517	-59.1395	-59.0675	-60.55	-60.4643	115.864	115.933	121.793	121.849	-21.2852	-21.2329	-21.6743	-21.6167	-20.018	-20.1345	-20.018	-20.1345	-35.07	-36.2078	-37.038	-35.9663	-37.1473	-38.009	-21.54	-18.3758	-17.2757	-12.2307
1.31_0.95_hydrogenbromide--Nmethylacetamide	3.611	-46.0367	-45.9762	-47.0226	-46.9502	86.7035	86.7706	91.3296	91.389	-15.2139	-15.157	-15.4446	-15.3839	-15.9693	-16.1058	-15.9693	-16.1058	-29.6206	-30.5455	-31.2204	-30.4098	-31.3728	-32.0756	-21.6889	-19.1265	-19.3426	-8.08978
1.31_1.00_hydrogenbromide--Nmethylacetamide	3.704	-35.919	-35.8751	-36.5806	-36.5267	64.6206	64.6801	68.1995	68.2531	-11.0757	-11.0234	-11.2101	-11.1563	-12.3943	-12.5347	-12.3943	-12.5347	-25.097	-25.8506	-26.4004	-25.7905	-26.5778	-27.1523	-21.1535	-19.1169	-20.0748	-5.41681
1.31_1.05_hydrogenbromide--Nmethylacetamide	3.798	-28.1254	-28.0985	-28.5425	-28.5059	47.9977	48.048	50.75	50.793	-8.19639	-8.15308	-8.2721	-8.22804	-9.44161	-9.57219	-9.44161	-9.57219	-21.3222	-21.9374	-22.3863	-21.9308	-22.5754	-23.0458	-20.1621	-18.5589	-19.8991	-3.66831
1.31_1.10_hydrogenbromide--Nmethylacetamide	3.892	-22.1259	-22.1119	-22.3596	-22.3361	35.5484	35.5886	37.6517	37.6843	-6.15369	-6.11981	-6.19252	-6.15723	-7.09984	-7.21134	-7.09984	-7.21134	-18.1592	-18.6622	-19.0293	-18.6924	-19.2207	-19.6062	-18.8839	-17.6265	-19.1292	-2.50925
1.31_1.25_hydrogenbromide--Nmethylacetamide	4.174	-11.1626	-11.158	-11.0914	-11.0823	14.2468	14.2494	15.1493	15.1531	-2.79407	-2.77924	-2.78099	-2.76446	-2.88916	-2.92476	-2.88916	-2.92476	-11.3573	-11.6322	-11.8329	-11.7114	-12.0025	-12.2149	-14.4455	-13.8334	-15.2423	-0.842797
1.31_1.50_hydrogenbromide--Nmethylacetamide	4.647	-4.07899	-4.06753	-3.90977	-3.89797	3.01064	2.98792	3.21921	3.19503	-0.890968	-0.886995	-0.871315	-0.86817	-0.616969	-0.592743	-0.616969	-0.592743	-5.39674	-5.49763	-5.57125	-5.57229	-5.68042	-5.75933	-8.1306	-7.92318	-8.80314	-0.150949
1.31_2.00_hydrogenbromide--Nmethylacetamide	5.599	-0.782399	-0.777197	-0.696	-0.691069	0.122934	0.122256	0.133623	0.132682	-0.151462	-0.150357	-0.146021	-0.144984	-0.0250928	-0.0243462	-0.0250928	-0.0243462	-1.44054	-1.459	-1.47246	-1.48512	-1.50501	-1.51952	-2.30211	-2.24724	-2.56061	-0.00506658
1.32_0.80_hydrogeniodide--ammonia	3.09	-231.197	-230.917	-235.219	-234.947	421.396	421.668	436.946	437.048	-162.141	-161.857	-166.046	-165.828	-26.2454	-26.6827	-26.2454	-26.6827	-74.3792	-77.6044	-79.958	-76.1571	-79.4764	-81.8986	-77.7471	-72.3084	-22.6647	-127.318
1.32_0.85_hydrogeniodide--ammonia	3.17	-193.233	-192.98	-196.277	-196.027	345.715	345.92	359.385	359.446	-116.649	-116.437	-119.157	-118.98	-39.0702	-39.4277	-39.0702	-39.4277	-62.594	-65.3057	-67.2846	-64.1542	-66.9497	-68.9897	-70.2092	-63.9788	-28.7524	-88.6478
1.32_0.90_hydrogeniodide--ammonia	3.251	-160.752	-160.507	-163.014	-162.768	281.614	281.794	293.483	293.533	-84.8251	-84.6416	-86.4046	-86.2469	-42.512	-42.8551	-42.512	-42.8551	-52.8948	-55.1868	-56.8594	-54.2667	-56.6329	-58.3596	-63.0694	-56.6965	-32.0704	-61.9779
1.32_0.95_hydrogeniodide--ammonia	3.331	-133.412	-133.166	-135.043	-134.794	227.998	228.184	238.18	238.245	-62.4588	-62.2848	-63.4351	-63.289	-40.8236	-41.1994	-40.8236	-41.1994	-44.8786	-46.8207	-48.2379	-46.0872	-48.0948	-49.5598	-56.7042	-50.5972	-33.6394	-43.5746
1.32_1.00_hydrogeniodide--ammonia	3.412	-110.646	-110.404	-111.768	-111.521	183.619	183.826	192.25	192.347	-46.614	-46.4501	-47.21	-47.0749	-36.6427	-37.0682	-36.6427	-37.0682	-38.2214	-39.8671	-41.068	-39.2876	-40.9914	-42.2346	-51.1635	-45.5523	-34.0452	-30.8411
1.32_1.05_hydrogeniodide--ammonia	3.492	-91.828	-91.6016	-92.5439	-92.311	147.217	147.446	154.447	154.58	-35.2729	-35.1267	-35.6359	-35.5148	-31.5385	-32.0045	-31.5385	-32.0045	-32.6656	-34.0585	-35.0748	-33.6072	-35.0517	-36.1058	-46.3617	-41.3566	-33.677	-21.9919
1.32_1.10_hydrogeniodide--ammonia	3.573	-76.3505	-76.1495	-76.7427	-76.5354	117.584	117.819	123.566	123.721	-27.0538	-26.9321	-27.2745	-27.1736	-26.3922	-26.8737	-26.3922	-26.8737	-28.0054	-29.1822	-30.0409	-28.8368	-30.0602	-30.9529	-42.1774	-37.8146	-32.7775	-15.8025
1.32_1.25_hydrogeniodide--ammonia	3.815	-44.7863	-44.6664	-44.5803	-44.4564	58.8954	59.0232	62.0744	62.1562	-13.1186	-13.0788	-13.1687	-13.1387	-14.0265	-14.4047	-14.0265	-14.4047	-17.9229	-18.6293	-19.1448	-18.4966	-19.2365	-19.7764	-32.2715	-29.62	-28.4177	-6.12068
1.32_1.50_hydrogeniodide--ammonia	4.217	-20.448	-20.3799	-19.9369	-19.8669	17.8804	17.8609	18.8708	18.8386	-4.6936	-4.6986	-4.69569	-4.70113	-4.26132	-4.36523	-4.26132	-4.36523	-8.81986	-9.13497	-9.36492	-9.13067	-9.46296	-9.70544	-20.9478	-19.8	-20.0665	-1.38908
1.32_2.00_hydrogeniodide--ammonia	5.023	-6.60558	-6.55667	-6.23291	-6.18953	1.50565	1.47621	1.58769	1.55625	-0.882503	-0.883555	-0.8792	-0.880408	-0.384141	-0.343414	-0.384141	-0.343414	-2.3367	-2.40996	-2.46343	-2.42525	-2.50341	-2.56045	-8.77086	-8.41755	-8.76548	-0.079655
1.33_0.80_hydrogeniodide--methylazide	3.782	-88.0808	-88.0193	-90.9938	-90.926	183.768	183.757	192.522	192.506	-37.2276	-37.1924	-38.3824	-38.3443	-28.5165	-28.6094	-28.5165	-28.6094	-43.6604	-45.3457	-46.5756	-44.7534	-46.4998	-47.7742	-16.64	-13.1475	-3.84928	-25.029
1.33_0.85_hydrogeniodide--methylazide	3.879	-67.9489	-67.8847	-70.1028	-70.0302	137.684	137.709	144.683	144.703	-24.966	-24.9254	-25.6533	-25.6089	-24.1318	-24.2727	-24.1318	-24.2727	-36.04	-37.394	-38.382	-36.9786	-38.3854	-39.4119	-17.7558	-14.6204	-9.35542	-15.7732
1.33_0.90_hydrogeniodide--methylazide	3.976	-52.4642	-52.4058	-54.0222	-53.9554	102.553	102.598	108.047	108.089	-17.1109	-17.0675	-17.5152	-17.4693	-19.3155	-19.4955	-19.3155	-19.4955	-29.9404	-31.0272	-31.8202	-30.7479	-31.881	-32.7079	-18.1912	-15.5392	-12.8323	-10.0703
1.33_0.95_hydrogeniodide--methylazide	4.073	-40.6273	-40.5821	-41.7267	-41.6738	76.0134	76.0661	80.2545	80.3033	-11.977	-11.937	-12.2104	-12.1694	-14.9294	-15.1291	-14.9294	-15.1291	-25.0063	-25.8792	-26.5162	-25.7025	-26.6157	-27.2821	-18.0984	-15.9511	-14.8323	-6.5159
1.33_1.00_hydrogeniodide--methylazide	4.17	-31.614	-31.5849	-32.3668	-32.3301	56.1186	56.1729	59.3521	59.3997	-8.5486	-8.51648	-8.68033	-8.64757	-11.2755	-11.4748	-11.2755	-11.4748	-20.98	-21.6832	-22.1964	-21.582	-22.3195	-22.8577	-17.5997	-15.9105	-15.7528	-4.27112
1.33_1.05_hydrogeniodide--methylazide	4.268	-24.759	-24.7429	-25.2518	-25.2285	41.2803	41.3324	43.7233	43.769	-6.20851	-6.18449	-6.27994	-6.25555	-8.38382	-8.56698	-8.38382	-8.56698	-17.6643	-18.2329	-18.6479	-18.1851	-18.7832	-19.2196	-16.8099	-15.5016	-15.9159	-2.83164
1.33_1.10_hydrogeniodide--methylazide	4.365	-19.5465	-19.5368	-19.8463	-19.8311	30.2756	30.3193	32.1105	32.1504	-4.57875	-4.56112	-4.61424	-4.59668	-6.16848	-6.32578	-6.16848	-6.32578	-14.918	-15.3797	-15.7166	-15.3691	-15.8563	-16.2118	-15.8211	-14.815	-15.5603	-1.89541
1.33_1.25_hydrogeniodide--methylazide	4.657	-10.2059	-10.1911	-10.1946	-10.1798	11.7884	11.7895	12.5491	12.5518	-1.97919	-1.97292	-1.97322	-1.96714	-2.39081	-2.45064	-2.39081	-2.45064	-9.12182	-9.37416	-9.55831	-9.41568	-9.68446	-9.8806	-12.3835	-11.9263	-12.9244	-0.593105
1.33_1.50_hydrogeniodide--methylazide	5.145	-4.30037	-4.27714	-4.18359	-4.16274	2.38607	2.35388	2.55922	2.52731	-0.592695	-0.592861	-0.583938	-0.584725	-0.51576	-0.481481	-0.515759	-0.48148	-4.19815	-4.29649	-4.36825	-4.34152	-4.44722	-4.52435	-7.36585	-7.22598	-7.97052	-0.0934177
1.33_2.00_hydrogeniodide--methylazide	6.123	-1.37665	-1.36656	-1.30836	-1.30015	0.0849778	0.0859441	0.0933499	0.0941475	-0.0938948	-0.0935347	-0.0910913	-0.0909131	-0.0192662	-0.0209618	-0.019266	-0.020962	-1.07523	-1.09326	-1.10641	-1.11111	-1.13039	-1.14446	-2.50153	-2.46234	-2.78654	-0.00259029
1.34_0.80_hydrogeniodide--methylcyanate	3.531	-63.6722	-63.5555	-65.1385	-65.0023	125.015	125.021	131.066	131.064	-22.7499	-22.6813	-23.3967	-23.3222	-13.0457	-13.1791	-13.0457	-13.1791	-36.898	-38.6522	-39.9323	-37.8315	-39.6431	-40.9652	-14.3271	-11.4052	-4.79486	-12.4617
1.34_0.85_hydrogeniodide--methylcyanate	3.634	-49.131	-49.0386	-50.068	-49.9561	90.7013	90.6852	95.2848	95.2604	-15.7784	-15.7276	-16.168	-16.112	-10.5877	-10.6952	-10.5877	-10.6952	-30.5126	-31.9169	-32.9416	-31.3172	-32.7718	-33.8333	-17.7178	-15.3362	-10.9202	-7.73666
1.34_0.90_hydrogeniodide--methylcyanate	3.738	-38.26	-38.1941	-38.8076	-38.7228	65.5386	65.5064	68.9605	68.9167	-11.2682	-11.2391	-11.5053	-11.4713	-8.15488	-8.23419	-8.15488	-8.23419	-25.3478	-26.4747	-27.2971	-26.0408	-27.2114	-28.0657	-19.4581	-17.5772	-14.6189	-4.88444
1.34_0.95_hydrogeniodide--methylcyanate	3.842	-30.1343	-30.0898	-30.3995	-30.3382	47.1975	47.1625	49.7303	49.6814	-8.26184	-8.24978	-8.40839	-8.39242	-6.08032	-6.13838	-6.08033	-6.13838	-21.1359	-22.0432	-22.7052	-21.7322	-22.6775	-23.3674	-20.0206	-18.555	-16.5812	-3.13061
1.34_1.00_hydrogeniodide--methylcyanate	3.946	-24.0449	-24.0119	-24.1086	-24.0633	33.8858	33.8563	35.7493	35.7069	-6.19877	-6.19585	-6.29039	-6.28548	-4.43583	-4.48221	-4.43583	-4.48221	-17.6768	-18.4093	-18.9438	-18.1889	-18.955	-19.514	-19.7774	-18.6381	-17.3301	-2.03169
1.34_1.05_hydrogeniodide--methylcyanate	4.051	-19.46	-19.4301	-19.3847	-19.3466	24.2706	24.2478	25.6355	25.6021	-4.74381	-4.74388	-4.80168	-4.80148	-3.18809	-3.22889	-3.18809	-3.22889	-14.8238	-15.4169	-15.8496	-15.2629	-15.8855	-16.3399	-19.0047	-18.1149	-17.2632	-1.33181
1.34_1.10_hydrogeniodide--methylcyanate	4.156	-15.9825	-15.9517	-15.8154	-15.7793	17.3558	17.3374	18.3535	18.3264	-3.69171	-3.69212	-3.72941	-3.73026	-2.26973	-2.30576	-2.26973	-2.30576	-12.4632	-12.9448	-13.2963	-12.8395	-13.347	-13.7174	-17.9085	-17.2064	-16.6691	-0.880138
1.34_1.25_hydrogeniodide--methylcyanate	4.472	-9.62554	-9.59301	-9.35395	-9.32083	6.30036	6.28552	6.69073	6.6712	-1.87914	-1.88057	-1.89387	-1.89613	-0.812488	-0.820258	-0.812488	-0.820258	-7.50501	-7.7679	-7.95975	-7.74194	-8.02105	-8.22472	-13.9681	-13.5907	-13.5269	-0.262427
1.34_1.50_hydrogeniodide--methylcyanate	5.002	-5.12318	-5.09511	-4.888	-4.862	1.15176	1.13896	1.23295	1.21856	-0.730106	-0.731393	-0.736191	-0.737922	-0.161773	-0.148735	-0.161772	-0.148734	-3.38494	-3.48624	-3.56016	-3.49386	-3.60229	-3.68141	-8.39644	-8.2115	-8.32198	-0.0367518
1.34_2.00_hydrogeniodide--methylcyanate	6.073	-2.0883	-2.07628	-1.97529	-1.96615	0.0367372	0.035971	0.0398562	0.0391421	-0.164513	-0.165407	-0.166268	-0.167406	-0.00760652	-0.00738459	-0.00760665	-0.00738417	-0.855276	-0.873077	-0.886068	-0.881284	-0.900481	-0.914489	-3.09917	-3.01629	-3.10871	-0.000761894
2.01_0.80_phosphineF2--acetone	2.992	-49.3019	-49.2811	-50.7514	-50.717	108.036	107.981	112.458	112.373	-5.87366	-5.90276	-6.1367	-6.16444	-9.63332	-9.65367	-9.63332	-9.65366	-40.8545	-42.6266	-43.9198	-41.5805	-43.4035	-44.7338	-0.776138	1.1043	-0.171544	-0.129859
2.01_0.85_phosphineF2--acetone	3.116	-35.2344	-35.2127	-36.2251	-36.1941	71.902	71.8649	74.9388	74.8801	-4.1934	-4.21467	-4.35903	-4.37975	-6.58659	-6.59979	-6.58659	-6.59979	-32.7873	-34.1368	-35.1217	-33.4025	-34.7965	-35.8137	-9.28388	-8.10723	-8.97886	0.11458
2.01_0.90_phosphineF2--acetone	3.24	-25.6824	-25.6565	-26.3574	-26.3239	47.6571	47.6324	49.7393	49.6978	-3.1429	-3.15798	-3.25407	-3.26857	-4.39846	-4.40608	-4.39846	-4.40608	-26.3852	-27.4169	-28.1698	-26.9026	-27.9723	-28.7529	-13.7579	-13.0537	-13.5771	0.146382
2.01_0.95_phosphineF2--acetone	3.365	-19.156	-19.1257	-19.6149	-19.5783	31.4719	31.4553	32.9008	32.8715	-2.43307	-2.44354	-2.5123	-2.52232	-2.8935	-2.89752	-2.8935	-2.89753	-21.291	-22.082	-22.6592	-21.7236	-22.5467	-23.1473	-15.6707	-15.2739	-15.5268	0.116637
2.01_1.00_phosphineF2--acetone	3.489	-14.655	-14.6212	-14.9666	-14.9276	20.715	20.7041	21.6956	21.6754	-1.92308	-1.93022	-1.98191	-1.98869	-1.88559	-1.88775	-1.88559	-1.88775	-17.2307	-17.8384	-18.2819	-17.5909	-18.2254	-18.6884	-16.017	-15.8171	-15.8741	0.0791371
2.01_1.05_phosphineF2--acetone	3.614	-11.5118	-11.4763	-11.7236	-11.6836	13.5936	13.5859	14.2653	14.2512	-1.54063	-1.54557	-1.58548	-1.59012	-1.222	-1.22333	-1.222	-1.22333	-13.9872	-14.4551	-14.7966	-14.2864	-14.7765	-15.1341	-15.4559	-15.38	-15.3051	0.0491825
2.01_1.10_phosphineF2--acetone	3.738	-9.28246	-9.24737	-9.42673	-9.38748	8.89496	8.88965	9.35384	9.34421	-1.24577	-1.24947	-1.28041	-1.28381	-0.789936	-0.790865	-0.789936	-0.790864	-11.3912	-11.7527	-12.0166	-11.6392	-12.0188	-12.2958	-14.4146	-14.4137	-14.2507	0.0287593
2.01_1.25_phosphineF2--acetone	4.112	-5.56332	-5.5362	-5.60941	-5.57951	2.45579	2.45392	2.59992	2.59626	-0.684154	-0.686321	-0.700828	-0.702861	-0.214817	-0.215043	-0.214817	-0.215043	-6.28821	-6.46032	-6.58592	-6.42876	-6.61044	-6.74302	-10.5696	-10.6442	-10.4265	0.00421655
2.01_1.50_phosphineF2--acetone	4.735	-3.12864	-3.11209	-3.13503	-3.11703	0.277187	0.276753	0.296757	0.296037	-0.278457	-0.280225	-0.283955	-0.285754	-0.0274043	-0.0273841	-0.0274044	-0.0273841	-2.54067	-2.60039	-2.64396	-2.59598	-2.65945	-2.70577	-5.78691	-5.8399	-5.71534	-0.000137918
2.01_2.00_phosphineF2--acetone	5.982	-1.3998	-1.38927	-1.39649	-1.38551	0.00326499	0.00324921	0.00356774	0.00355136	-0.0628188	-0.063312	-0.0637899	-0.0643059	-0.000965948	-0.000949433	-0.000965921	-0.000944812	-0.571606	-0.582026	-0.589631	-0.582568	-0.59368	-0.601789	-2.03991	-2.049	-2.03761	-7.98152e-06
2.02_0.80_methanethiol--aceticacid	3.591	-54.9323	-54.9595	-56.1376	-56.158	106.204	106.171	111.191	111.148	-9.16636	-9.19399	-9.32823	-9.35345	-10.4066	-10.4329	-10.4066	-10.4329	-35.2406	-36.6278	-37.6401	-35.9673	-37.392	-38.4317	-6.05547	-3.22851	-2.66102	-3.30991
2.02_0.85_methanethiol--aceticacid	3.699	-41.3594	-41.3894	-42.1326	-42.157	75.7684	75.7475	79.395	79.3618	-6.56366	-6.58723	-6.65368	-6.67434	-7.67067	-7.68904	-7.67067	-7.68905	-29.5073	-30.6048	-31.4056	-30.1444	-31.2747	-32.0996	-11.3238	-9.25819	-9.07091	-1.90622
2.02_0.90_methanethiol--aceticacid	3.807	-31.489	-31.5087	-31.9521	-31.9688	53.9786	53.9662	56.5931	56.5712	-4.87189	-4.88964	-4.92243	-4.93825	-5.52082	-5.5329	-5.52082	-5.53291	-24.7646	-25.6328	-26.2664	-25.3193	-26.2165	-26.8712	-14.2315	-12.7399	-12.711	-1.13671
2.02_0.95_methanethiol--aceticacid	3.915	-24.2753	-24.2796	-24.5211	-24.5244	38.4161	38.4056	40.2952	40.278	-3.71246	-3.72469	-3.74135	-3.75252	-3.91454	-3.92193	-3.91454	-3.92194	-20.8239	-21.511	-22.0124	-21.304	-22.0163	-22.5362	-15.533	-14.457	-14.4892	-0.700525
2.02_1.00_methanethiol--aceticacid	4.024	-18.9652	-18.9563	-19.0632	-19.0545	27.3123	27.3024	28.6624	28.6477	-2.88121	-2.88941	-2.89884	-2.90624	-2.74912	-2.75352	-2.74912	-2.75352	-17.538	-18.0817	-18.4784	-17.9521	-18.5175	-18.9301	-15.7752	-14.9966	-15.0331	-0.444359
2.02_1.05_methanethiol--aceticacid	4.134	-15.0227	-15.0061	-15.0249	-15.0094	19.3969	19.3901	20.3677	20.3578	-2.2648	-2.27047	-2.27705	-2.28227	-1.91877	-1.92157	-1.91877	-1.92157	-14.7941	-15.2242	-15.538	-15.15	-15.5986	-15.9259	-15.346	-14.7814	-14.7988	-0.288747
2.02_1.10_methanethiol--aceticacid	4.244	-12.0674	-12.047	-12.011	-11.9925	13.7601	13.7572	14.4595	14.4542	-1.79647	-1.80045	-1.8064	-1.81022	-1.33405	-1.33607	-1.33405	-1.33607	-12.4983	-12.8386	-13.0869	-12.8034	-13.1593	-13.419	-14.5132	-14.1036	-14.1001	-0.191103
2.02_1.25_methanethiol--aceticacid	4.575	-6.78864	-6.76649	-6.67155	-6.65241	4.88088	4.88064	5.14446	5.14355	-0.931714	-0.932772	-0.939314	-0.940468	-0.444531	-0.445491	-0.444531	-0.44549	-7.60747	-7.7773	-7.90124	-7.79795	-7.97686	-8.10741	-11.1654	-11.0022	-10.9579	-0.0592293
2.02_1.50_methanethiol--aceticacid	5.134	-3.26926	-3.24999	-3.17755	-3.16077	0.842846	0.842767	0.894251	0.893859	-0.345924	-0.346132	-0.350405	-0.350655	-0.072525	-0.072641	-0.0725251	-0.0726433	-3.45512	-3.51406	-3.55707	-3.54099	-3.60329	-3.64876	-6.38307	-6.33897	-6.30947	-0.00905317
2.02_2.00_methanethiol--aceticacid	6.263	-1.23901	-1.22856	-1.20509	-1.19593	0.0223325	0.0223046	0.0240285	0.0239902	-0.0696243	-0.0698075	-0.0706128	-0.0708303	-0.00275738	-0.00275649	-0.00275738	-0.00275625	-0.866594	-0.875927	-0.882738	-0.886178	-0.896078	-0.903303	-2.16155	-2.14883	-2.15058	-0.000194786
2.03_0.80_methanethiol--methanol	3.088	-49.0167	-49.0269	-50.1817	-50.1834	94.5962	94.5938	98.9253	98.8939	-7.49926	-7.52743	-7.65154	-7.67674	-9.19378	-9.215	-9.19378	-9.215	-32.0088	-33.3076	-34.2554	-32.6467	-33.9765	-34.9469	-5.43096	-3.12803	-3.17147	-2.50436
2.03_0.85_methanethiol--methanol	3.193	-36.3036	-36.3203	-37.0694	-37.0821	65.8025	65.8103	68.8915	68.8764	-5.21925	-5.24177	-5.30036	-5.32138	-6.59628	-6.61071	-6.59628	-6.61071	-26.3791	-27.3988	-28.1429	-26.9318	-27.9798	-28.7445	-10.5053	-8.88226	-9.15878	-1.35136
2.03_0.90_methanethiol--methanol	3.299	-27.2357	-27.244	-27.7177	-27.7269	45.635	45.6423	47.8134	47.8066	-3.78936	-3.80566	-3.83328	-3.84978	-4.60832	-4.61718	-4.60832	-4.61718	-21.7998	-22.6013	-23.1862	-22.2758	-23.1031	-23.7068	-13.2107	-12.094	-12.4056	-0.757922
2.03_0.95_methanethiol--methanol	3.406	-20.7423	-20.7364	-21.029	-21.0262	31.5695	31.571	33.1032	33.0954	-2.84151	-2.85241	-2.86838	-2.87989	-3.1655	-3.17024	-3.1655	-3.17024	-18.0587	-18.6893	-19.1494	-18.4668	-19.1202	-19.5969	-14.3375	-13.5779	-13.8532	-0.443134
2.03_1.00_methanethiol--methanol	3.513	-16.0611	-16.0437	-16.2175	-16.2039	21.7891	21.7888	22.872	22.8644	-2.18142	-2.18865	-2.20132	-2.20916	-2.15085	-2.15311	-2.15085	-2.15311	-14.9924	-15.4888	-15.851	-15.3411	-15.8571	-16.2336	-14.4477	-13.9354	-14.1545	-0.269705
2.03_1.05_methanethiol--methanol	3.621	-12.6572	-12.6326	-12.7273	-12.707	15.0057	15.0068	15.7718	15.7669	-1.70344	-1.7084	-1.7201	-1.72564	-1.45133	-1.45243	-1.45133	-1.45243	-12.4731	-12.8637	-13.1488	-12.7699	-13.1773	-13.4745	-13.9355	-13.5926	-13.7612	-0.169953
2.03_1.10_methanethiol--methanol	3.729	-10.1582	-10.1294	-10.1731	-10.1489	10.3145	10.3162	10.8574	10.8547	-1.34761	-1.35099	-1.36253	-1.3665	-0.975305	-0.976015	-0.975305	-0.976015	-10.3992	-10.7064	-10.9306	-10.6516	-10.973	-11.2076	-13.0708	-12.8443	-12.9704	-0.110146
2.03_1.25_methanethiol--methanol	4.056	-5.83888	-5.81006	-5.78814	-5.7638	3.31517	3.31729	3.50728	3.50758	-0.705806	-0.707016	-0.716361	-0.71797	-0.294611	-0.295014	-0.294611	-0.295014	-6.10882	-6.26027	-6.37078	-6.26218	-6.42152	-6.5378	-9.86558	-9.80699	-9.86587	-0.0332741
2.03_1.50_methanethiol--methanol	4.609	-3.05587	-3.03713	-3.00443	-2.98936	0.485558	0.485854	0.518436	0.518341	-0.276417	-0.276898	-0.281532	-0.282242	-0.0428058	-0.0428318	-0.0428058	-0.0428316	-2.65726	-2.70927	-2.74722	-2.72423	-2.77912	-2.81917	-5.61823	-5.61526	-5.66514	-0.0049942
2.03_2.00_methanethiol--methanol	5.731	-1.34457	-1.33456	-1.32136	-1.31332	0.00930679	0.00930362	0.010121	0.0101131	-0.0626102	-0.0627842	-0.0637882	-0.064033	-0.00197241	-0.00196792	-0.00197238	-0.00196786	-0.636623	-0.645017	-0.651143	-0.651292	-0.660216	-0.666728	-2.04115	-2.03594	-2.092	-9.8325e-05
2.04_0.80_sulfane--acetamide	3.656	-79.4603	-79.4333	-81.0244	-80.9793	143.322	143.289	150.023	149.95	-19.0263	-19.0461	-19.3736	-19.3923	-18.3623	-18.3921	-18.3623	-18.3921	-34.4979	-35.979	-37.0597	-35.2839	-36.8064	-37.9175	-10.6427	-6.73157	-5.52706	-9.20925
2.04_0.85_sulfane--acetamide	3.755	-61.8291	-61.8262	-62.8596	-62.8413	104.772	104.736	109.881	109.813	-13.5228	-13.5433	-13.7286	-13.7475	-14.1486	-14.1738	-14.1486	-14.1738	-28.7873	-29.98	-30.8504	-29.4765	-30.7059	-31.603	-15.6578	-12.5526	-12.3386	-5.58779
2.04_0.90_sulfane--acetamide	3.854	-48.5367	-48.5492	-49.1701	-49.1697	76.3698	76.3349	80.1944	80.1328	-9.94718	-9.96839	-10.0738	-10.0924	-10.5715	-10.592	-10.5715	-10.592	-24.1191	-25.0779	-25.7776	-24.7218	-25.7124	-26.4353	-18.5522	-16.1566	-16.3553	-3.47374
2.04_0.95_sulfane--acetamide	3.954	-38.5103	-38.5271	-38.8531	-38.8596	55.5488	55.5241	58.3818	58.3348	-7.53025	-7.54982	-7.61224	-7.62873	-7.7438	-7.7596	-7.7438	-7.7596	-20.2751	-21.0442	-21.6054	-20.8004	-21.5969	-22.1781	-19.9178	-18.0913	-18.4347	-2.21152
2.04_1.00_sulfane--acetamide	4.053	-30.9163	-30.9274	-31.0515	-31.0552	40.3239	40.313	42.4104	42.3817	-5.83088	-5.84676	-5.88645	-5.90014	-5.59942	-5.61071	-5.59942	-5.61071	-17.0924	-17.7087	-18.1585	-17.5488	-18.1889	-18.656	-20.2304	-18.8403	-19.1878	-1.43804
2.04_1.05_sulfane--acetamide	4.153	-25.1361	-25.1353	-25.1261	-25.1214	29.2372	29.2345	30.7689	30.7533	-4.59441	-4.60615	-4.6334	-4.6444	-4.01475	-4.02217	-4.01475	-4.02217	-14.4435	-14.9373	-15.2977	-14.8387	-15.3534	-15.729	-19.8269	-18.7636	-19.0749	-0.952106
2.04_1.10_sulfane--acetamide	4.253	-20.7025	-20.6877	-20.5952	-20.5793	21.1816	21.1788	22.3034	22.2914	-3.66824	-3.67614	-3.69682	-3.70455	-2.86305	-2.8676	-2.86305	-2.86761	-12.23	-12.6258	-12.9146	-12.5717	-12.9855	-13.2875	-18.9673	-18.1476	-18.4054	-0.639295
2.04_1.25_sulfane--acetamide	4.554	-12.4556	-12.4182	-12.2288	-12.1937	8.00522	8.00355	8.44356	8.4384	-1.96915	-1.9714	-1.98422	-1.98684	-1.02426	-1.02566	-1.02426	-1.02566	-7.50425	-7.70929	-7.85891	-7.72231	-7.93859	-8.09642	-15.2706	-14.8642	-14.9871	-0.204264
2.04_1.50_sulfane--acetamide	5.058	-6.52706	-6.48396	-6.32485	-6.2858	1.57173	1.57154	1.6645	1.66356	-0.785746	-0.78621	-0.794263	-0.795038	-0.188517	-0.188874	-0.188517	-0.188874	-3.4646	-3.53832	-3.59212	-3.5665	-3.64485	-3.70203	-9.47962	-9.30817	-9.3889	-0.0331163
2.04_2.00_sulfane--acetamide	6.07	-2.69319	-2.66985	-2.59725	-2.57648	0.0594149	0.0592987	0.0635001	0.063352	-0.174076	-0.174866	-0.176617	-0.17749	-0.0090627	-0.00908124	-0.00906265	-0.0090816	-0.890547	-0.904698	-0.915025	-0.915047	-0.930055	-0.941007	-3.70952	-3.6407	-3.69866	-0.0009388
2.05_0.80_sulfane--aceticacid	3.716	-62.3804	-62.4012	-63.5399	-63.5491	114.783	114.745	120.173	120.126	-12.7819	-12.803	-12.9747	-12.9946	-13.2424	-13.2726	-13.2424	-13.2726	-29.8886	-31.1435	-32.0593	-30.5812	-31.8745	-32.8182	-5.79074	-2.50859	-2.31794	-5.64162
2.05_0.85_sulfane--aceticacid	3.822	-47.8718	-47.9109	-48.5921	-48.62	82.4514	82.42	86.4288	86.3862	-8.9877	-9.0094	-9.09065	-9.1097	-9.85045	-9.87423	-9.85045	-9.87423	-24.7849	-25.7807	-26.5074	-25.3878	-26.4166	-27.1674	-10.8819	-8.38501	-8.65251	-3.34339
2.05_0.90_sulfane--aceticacid	3.928	-37.1318	-37.1753	-37.5359	-37.5701	59.0902	59.0713	61.9857	61.9568	-6.53625	-6.55614	-6.59099	-6.6078	-7.1387	-7.15654	-7.1387	-7.15654	-20.6237	-21.4128	-21.9886	-21.1459	-21.9634	-22.5599	-13.8053	-11.9376	-12.3386	-2.03524
2.05_0.95_sulfane--aceticacid	4.034	-29.1543	-29.1896	-29.3352	-29.3647	42.269	42.2625	44.3631	44.35	-4.88329	-4.89892	-4.91167	-4.9255	-5.08866	-5.10115	-5.08866	-5.10115	-17.2089	-17.8335	-18.2892	-17.6589	-18.3083	-18.7821	-15.2164	-13.8235	-14.213	-1.27056
2.05_1.00_sulfane--aceticacid	4.14	-23.1971	-23.2171	-23.225	-23.2426	30.2022	30.2017	31.7118	31.7078	-3.72515	-3.73586	-3.73885	-3.74918	-3.58928	-3.5974	-3.58928	-3.5974	-14.3942	-14.8886	-15.2494	-14.7804	-15.2965	-15.6731	-15.5981	-14.5546	-14.8867	-0.811185
2.05_1.05_sulfane--aceticacid	4.246	-18.71	-18.7136	-18.637	-18.6401	21.558	21.5575	22.6444	22.6418	-2.88637	-2.89278	-2.89259	-2.89894	-2.51492	-2.51995	-2.51492	-2.51995	-12.0639	-12.4552	-12.7407	-12.3945	-12.8044	-13.1036	-15.3095	-14.5208	-14.7779	-0.527568
2.05_1.10_sulfane--aceticacid	4.352	-15.2955	-15.2867	-15.1605	-15.1516	15.3731	15.3733	16.1538	16.1522	-2.26299	-2.26666	-2.26577	-2.26927	-1.75507	-1.75827	-1.75507	-1.75827	-10.1308	-10.4408	-10.6671	-10.4129	-10.7386	-10.9763	-14.6054	-14.0032	-14.1879	-0.348377
2.05_1.25_sulfane--aceticacid	4.671	-9.01608	-8.98924	-8.82352	-8.79833	5.55298	5.55416	5.84568	5.8464	-1.14561	-1.14588	-1.14732	-1.14788	-0.592117	-0.593527	-0.592117	-0.593527	-6.0718	-6.22857	-6.34297	-6.24636	-6.41259	-6.5339	-11.5175	-11.2272	-11.2801	-0.106097
2.05_1.50_sulfane--aceticacid	5.205	-4.56803	-4.53609	-4.42076	-4.39073	1.00573	1.00626	1.06301	1.06335	-0.414411	-0.41433	-0.416127	-0.416199	-0.100186	-0.100446	-0.100186	-0.100445	-2.70609	-2.76255	-2.80375	-2.78372	-2.84397	-2.88794	-6.84836	-6.73196	-6.72787	-0.0158175
2.05_2.00_sulfane--aceticacid	6.277	-1.74269	-1.72662	-1.68222	-1.66753	0.0316477	0.0316522	0.033755	0.0337488	-0.0787065	-0.0790364	-0.079187	-0.0795586	-0.00408796	-0.00409525	-0.00408796	-0.00409491	-0.666803	-0.677014	-0.684465	-0.684432	-0.695329	-0.70328	-2.46257	-2.42071	-2.42254	-0.000370826
2.06_0.80_sulfane--dimethylether	3.304	-68.5723	-68.5973	-70.2691	-70.2774	127.707	127.667	134.105	134.026	-14.9342	-14.9464	-15.2269	-15.2377	-15.9202	-15.927	-15.9202	-15.927	-30.6876	-31.9001	-32.7849	-31.3933	-32.6425	-33.5541	-4.58827	-0.970591	-2.76144	-7.83656
2.06_0.85_sulfane--dimethylether	3.407	-52.0347	-52.0755	-53.2004	-53.2265	91.8949	91.8575	96.7387	96.6697	-10.1357	-10.15	-10.2939	-10.3063	-12.1352	-12.143	-12.1352	-12.143	-25.3218	-26.2863	-26.9902	-25.9358	-26.9321	-27.659	-9.50126	-6.66516	-8.8659	-4.62968
2.06_0.90_sulfane--dimethylether	3.51	-39.7878	-39.8372	-40.558	-40.594	65.8491	65.821	69.4506	69.396	-7.12411	-7.13971	-7.21057	-7.22348	-8.93732	-8.94539	-8.93732	-8.94539	-20.9728	-21.7393	-22.2986	-21.5056	-22.299	-22.878	-12.3998	-10.2448	-12.4014	-2.80313
2.06_0.95_sulfane--dimethylether	3.614	-30.7233	-30.7696	-31.2028	-31.2382	47.0215	47.0062	49.6708	49.634	-5.16275	-5.17683	-5.21043	-5.22197	-6.43603	-6.44333	-6.43603	-6.44333	-17.4275	-18.0353	-18.4788	-17.888	-18.5188	-18.9791	-13.8623	-12.2486	-14.1796	-1.73986
2.06_1.00_sulfane--dimethylether	3.717	-24.0021	-24.0353	-24.2709	-24.2974	33.4806	33.4736	35.4184	35.396	-3.83703	-3.84772	-3.86279	-3.87248	-4.56569	-4.57125	-4.56569	-4.57126	-14.5231	-15.0037	-15.3545	-14.9196	-15.4202	-15.7856	-14.3352	-13.1307	-14.7821	-1.10521
2.06_1.05_sulfane--dimethylether	3.82	-18.9959	-19.0119	-19.1151	-19.1281	23.7815	23.7771	25.1926	25.1777	-2.90968	-2.91666	-2.92243	-2.92967	-3.2062	-3.20975	-3.2062	-3.20975	-12.1335	-12.5127	-12.7893	-12.4739	-12.8703	-13.1596	-14.1506	-13.2494	-14.6314	-0.716591
2.06_1.10_sulfane--dimethylether	3.924	-15.2414	-15.242	-15.2578	-15.2572	16.8567	16.8537	17.8816	17.8706	-2.24134	-2.2453	-2.24679	-2.25109	-2.23617	-2.23809	-2.23617	-2.23809	-10.1611	-10.4598	-10.6778	-10.4527	-10.766	-10.9947	-13.5495	-12.8704	-14.0122	-0.472638
2.06_1.25_sulfane--dimethylether	4.234	-8.55691	-8.53357	-8.43504	-8.4142	5.93761	5.94056	6.32712	6.32667	-1.09273	-1.09295	-1.09172	-1.09287	-0.743206	-0.743667	-0.743206	-0.743668	-6.04931	-6.19584	-6.30277	-6.23065	-6.38584	-6.49908	-10.7324	-10.4232	-11.0667	-0.144695
2.06_1.50_sulfane--dimethylether	4.751	-4.15985	-4.12664	-4.02956	-3.99986	1.01798	1.01855	1.0945	1.09437	-0.381632	-0.381472	-0.381035	-0.381327	-0.119586	-0.119668	-0.119586	-0.119668	-2.67841	-2.72869	-2.76538	-2.75926	-2.81304	-2.85228	-6.3746	-6.25877	-6.54796	-0.0214978
2.06_2.00_sulfane--dimethylether	5.787	-1.58811	-1.57364	-1.52453	-1.51209	0.0283891	0.0283517	0.031124	0.031048	-0.0704514	-0.0707271	-0.0701227	-0.0704862	-0.00468864	-0.00468754	-0.00468864	-0.00468723	-0.662358	-0.672887	-0.68057	-0.680204	-0.691395	-0.699561	-2.30128	-2.25578	-2.36814	-0.000480204
2.07_0.80_sulfane--dimethylsulfoxide	3.256	-97.7498	-97.7465	-100.048	-100.02	178.237	178.16	186.606	186.489	-24.6618	-24.7121	-25.2407	-25.2904	-22.2202	-22.2482	-22.2202	-22.2482	-44.3514	-46.3156	-47.749	-45.3329	-47.3491	-48.8204	-14.296	-9.89033	-8.59812	-12.5287
2.07_0.85_sulfane--dimethylsulfoxide	3.35	-76.8925	-76.9085	-78.5167	-78.5142	133.358	133.286	139.925	139.823	-17.4656	-17.5077	-17.8232	-17.865	-17.8017	-17.8242	-17.8017	-17.8242	-37.6279	-39.2298	-40.3987	-38.5112	-40.16	-41.3631	-19.3536	-15.7432	-15.8239	-7.63843
2.07_0.90_sulfane--dimethylsulfoxide	3.444	-60.9126	-60.943	-62.0189	-62.0351	99.6257	99.5588	104.695	104.605	-12.7931	-12.8311	-13.021	-13.0587	-13.7685	-13.786	-13.7685	-13.786	-32.0387	-33.3432	-34.2951	-32.8294	-34.1754	-35.1577	-22.2964	-19.4323	-20.1585	-4.7513
2.07_0.95_sulfane--dimethylsulfoxide	3.538	-48.6644	-48.6995	-49.3809	-49.4052	74.3614	74.3073	78.2329	78.1577	-9.64964	-9.68362	-9.80082	-9.8337	-10.4145	-10.4277	-10.4145	-10.4277	-27.3596	-28.4199	-29.1936	-28.064	-29.1606	-29.9609	-23.6971	-21.4698	-22.4472	-3.01745
2.07_1.00_sulfane--dimethylsulfoxide	3.633	-39.2503	-39.2798	-39.6774	-39.6989	55.4811	55.443	58.423	58.3663	-7.45742	-7.48567	-7.56236	-7.58903	-7.76463	-7.7742	-7.76463	-7.7742	-23.4194	-24.2802	-24.9083	-24.0441	-24.9363	-25.5874	-24.005	-22.2832	-23.3216	-1.9553
2.07_1.05_sulfane--dimethylsulfoxide	3.728	-31.9818	-31.9987	-32.1966	-32.208	41.3982	41.3733	43.6284	43.5876	-5.87535	-5.89697	-5.95067	-5.97083	-5.73529	-5.74177	-5.73529	-5.74176	-20.0855	-20.7838	-21.2934	-20.6373	-21.3628	-21.8923	-23.5576	-22.2252	-23.2296	-1.29099
2.07_1.10_sulfane--dimethylsulfoxide	3.823	-26.3343	-26.3364	-26.396	-26.3949	30.9012	30.8845	32.5894	32.5602	-4.69792	-4.7132	-4.75265	-4.76738	-4.21152	-4.21556	-4.21152	-4.21556	-17.2556	-17.8222	-18.2358	-17.7415	-18.3318	-18.7626	-22.6164	-21.5803	-22.5099	-0.866379
2.07_1.25_sulfane--dimethylsulfoxide	4.11	-15.6363	-15.6058	-15.4729	-15.4433	12.906	12.8977	13.6326	13.6187	-2.54308	-2.54692	-2.56653	-2.57032	-1.64347	-1.64459	-1.64347	-1.64459	-11.0377	-11.3425	-11.565	-11.3639	-11.6838	-11.9172	-18.4645	-17.9567	-18.6314	-0.282056
2.07_1.50_sulfane--dimethylsulfoxide	4.593	-7.79123	-7.74793	-7.59195	-7.55166	3.05162	3.04883	3.2348	3.23093	-1.01443	-1.01495	-1.02449	-1.02542	-0.347911	-0.348282	-0.347911	-0.348283	-5.40017	-5.51542	-5.59952	-5.56471	-5.68705	-5.77632	-11.6618	-11.4708	-11.8784	-0.0498216
2.07_2.00_sulfane--dimethylsulfoxide	5.568	-2.84488	-2.82035	-2.75472	-2.73228	0.173998	0.173179	0.186339	0.185522	-0.208784	-0.209899	-0.211773	-0.213129	-0.0195259	-0.0195596	-0.0195258	-0.0195596	-1.48395	-1.50688	-1.52361	-1.52748	-1.55198	-1.56986	-4.40024	-4.3493	-4.53127	-0.00191507
2.08_0.80_sulfane--methanol	3.228	-60.5492	-60.5456	-61.7829	-61.7646	110.929	110.915	116.205	116.164	-12.6573	-12.6782	-12.8795	-12.8984	-13.6545	-13.6721	-13.6545	-13.6721	-27.1248	-28.284	-29.1299	-27.7639	-28.9572	-29.828	-5.11077	-1.99901	-2.35141	-5.98727
2.08_0.85_sulfane--methanol	3.333	-46.0616	-46.0752	-46.8606	-46.8604	78.7893	78.7762	82.6917	82.6541	-8.71731	-8.7373	-8.84079	-8.85781	-10.1219	-10.137	-10.1219	-10.137	-22.166	-23.0842	-23.7542	-22.715	-23.6626	-24.3541	-9.92761	-7.55523	-8.38892	-3.50844
2.08_0.90_sulfane--methanol	3.438	-35.3983	-35.4199	-35.8804	-35.8913	55.7261	55.722	58.5598	58.5343	-6.21842	-6.23686	-6.28838	-6.30389	-7.2847	-7.29677	-7.2847	-7.29677	-18.1802	-18.9069	-19.4372	-18.6503	-19.4026	-19.9515	-12.6687	-10.9092	-11.8365	-2.11015
2.08_0.95_sulfane--methanol	3.543	-27.5423	-27.5598	-27.7977	-27.8095	39.2779	39.2819	41.3151	41.3042	-4.56817	-4.58334	-4.60871	-4.6225	-5.14232	-5.15101	-5.14232	-5.15101	-14.9589	-15.5331	-15.9521	-15.36	-15.9569	-16.3924	-13.9644	-12.6713	-13.5394	-1.30174
2.08_1.00_sulfane--methanol	3.648	-21.7321	-21.7369	-21.8301	-21.8332	27.6057	27.6104	29.063	29.0575	-3.43586	-3.44668	-3.46022	-3.47101	-3.58344	-3.58896	-3.58344	-3.58896	-12.3434	-12.7964	-13.1269	-12.6844	-13.1571	-13.5021	-14.289	-13.3377	-14.0917	-0.821345
2.08_1.05_sulfane--methanol	3.753	-17.4058	-17.3959	-17.399	-17.3898	19.3539	19.356	20.3944	20.3891	-2.63234	-2.63914	-2.64828	-2.65537	-2.47561	-2.47865	-2.47561	-2.47865	-10.2115	-10.5684	-10.8288	-10.5008	-10.8747	-11.1475	-13.9865	-13.2822	-13.9118	-0.528133
2.08_1.10_sulfane--methanol	3.859	-14.1547	-14.1334	-14.0805	-14.0613	13.5373	13.5389	14.2795	14.2756	-2.04588	-2.05002	-2.05755	-2.0621	-1.70045	-1.70196	-1.70045	-1.70196	-8.46828	-8.74954	-8.95478	-8.71344	-9.00911	-9.22486	-13.3012	-12.7747	-13.2884	-0.3448
2.08_1.25_sulfane--methanol	4.175	-8.31012	-8.27303	-8.16144	-8.12872	4.57829	4.58223	4.84686	4.84867	-1.0224	-1.0234	-1.02945	-1.03118	-0.542379	-0.542864	-0.542379	-0.542864	-4.89983	-5.03884	-5.14027	-5.04775	-5.19528	-5.30294	-10.3973	-10.157	-10.4474	-0.101428
2.08_1.50_sulfane--methanol	4.702	-4.3077	-4.27147	-4.18191	-4.14956	0.732516	0.733637	0.780856	0.78141	-0.374569	-0.37512	-0.378307	-0.379217	-0.0825633	-0.082658	-0.0825633	-0.0826579	-2.07999	-2.12865	-2.16417	-2.14352	-2.19545	-2.23335	-6.15977	-6.06337	-6.21324	-0.0141816
2.08_2.00_sulfane--methanol	5.758	-1.75772	-1.74204	-1.70011	-1.68666	0.0177495	0.0177758	0.0191802	0.0191864	-0.075971	-0.0763883	-0.0768806	-0.0773719	-0.00308557	-0.00308617	-0.00308565	-0.00308604	-0.484	-0.493603	-0.50061	-0.497522	-0.507758	-0.515228	-2.30435	-2.26316	-2.33886	-0.000283134
2.09_0.80_sulfane--Nmethylacetamide	3.823	-72.4816	-72.4477	-73.8223	-73.7728	133.216	133.182	139.299	139.237	-17.7566	-17.7797	-18.0579	-18.08	-16.8506	-16.8783	-16.8506	-16.8783	-33.9617	-35.3281	-36.3252	-34.7044	-36.1111	-37.1376	-10.2493	-6.63218	-6.54796	-8.16266
2.09_0.85_sulfane--Nmethylacetamide	3.922	-56.6537	-56.6412	-57.5016	-57.4765	97.2105	97.1761	101.809	101.75	-12.7646	-12.7867	-12.9464	-12.9671	-12.7865	-12.808	-12.7865	-12.808	-28.5019	-29.6033	-30.407	-29.151	-30.2873	-31.1166	-15.4668	-12.6184	-13.3344	-4.95063
2.09_0.90_sulfane--Nmethylacetamide	4.02	-44.7207	-44.7208	-45.2067	-45.1973	70.7855	70.759	74.1988	74.1503	-9.49774	-9.51881	-9.61272	-9.63172	-9.44417	-9.4603	-9.44417	-9.4603	-24.029	-24.916	-25.5633	-24.5954	-25.5126	-26.1819	-18.5042	-16.321	-17.2883	-3.07885
2.09_0.95_sulfane--Nmethylacetamide	4.119	-35.7067	-35.7084	-35.9322	-35.928	51.4573	51.4433	53.964	53.9327	-7.26863	-7.28693	-7.34579	-7.36219	-6.85713	-6.86871	-6.85713	-6.86871	-20.3305	-21.0443	-21.5651	-20.8235	-21.5633	-22.1032	-19.9858	-18.3294	-19.2799	-1.96134
2.09_1.00_sulfane--Nmethylacetamide	4.218	-28.8723	-28.8659	-28.9149	-28.9067	37.3986	37.3926	39.2347	39.2167	-5.68815	-5.70219	-5.74303	-5.7564	-4.92512	-4.93284	-4.92512	-4.93285	-17.2604	-17.8348	-18.2539	-17.6891	-18.2864	-18.7222	-20.3622	-19.1014	-19.9535	-1.27771
2.09_1.05_sulfane--Nmethylacetamide	4.318	-23.6542	-23.6355	-23.5722	-23.5548	27.1676	27.164	28.5081	28.4968	-4.5272	-4.53677	-4.56809	-4.57794	-3.51401	-3.51871	-3.51401	-3.51871	-14.6897	-15.1519	-15.4892	-15.0615	-15.5435	-15.8952	-20.0162	-19.0498	-19.7568	-0.847875
2.09_1.10_sulfane--Nmethylacetamide	4.417	-19.6314	-19.6016	-19.4692	-19.4421	19.7303	19.7273	20.7071	20.6987	-3.64913	-3.6551	-3.68133	-3.68763	-2.49771	-2.50039	-2.49771	-2.50039	-12.5296	-12.9019	-13.1735	-12.8513	-13.2403	-13.5242	-19.2033	-18.4555	-19.0246	-0.571142
2.09_1.25_sulfane--Nmethylacetamide	4.716	-12.0673	-12.0206	-11.8175	-11.7752	7.56613	7.56583	7.94724	7.94496	-2.01241	-2.01308	-2.03241	-2.03368	-0.892598	-0.893519	-0.892598	-0.893518	-7.87402	-8.07119	-8.21508	-8.08193	-8.2895	-8.44098	-15.5764	-15.1984	-15.4641	-0.18522
2.09_1.50_sulfane--Nmethylacetamide	5.218	-6.48197	-6.43447	-6.27574	-6.23271	1.53354	1.53354	1.61459	1.61404	-0.831179	-0.831064	-0.842411	-0.842669	-0.168663	-0.168922	-0.168663	-0.168921	-3.77377	-3.84763	-3.90152	-3.87294	-3.95114	-4.00821	-9.80243	-9.63847	-9.72362	-0.0306054
2.09_2.00_sulfane--Nmethylacetamide	6.229	-2.71062	-2.68576	-2.61582	-2.59381	0.0617334	0.061667	0.0654301	0.065321	-0.190226	-0.190736	-0.193476	-0.194091	-0.00939924	-0.00939522	-0.00939921	-0.00939407	-1.02798	-1.04222	-1.05262	-1.05283	-1.06789	-1.07888	-3.87685	-3.81085	-3.86602	-0.000885791
2.10_0.80_sulfane--POCl3	3.726	-50.127	-50.2508	-51.7562	-51.8609	97.6974	97.6817	102.366	102.329	-8.50715	-8.55854	-8.85954	-8.90973	-7.4227	-7.4627	-7.42271	-7.4627	-31.7722	-33.5235	-34.8015	-32.5009	-34.3047	-35.621	-3.39191	-1.5252	-0.96232	-3.13173
2.10_0.85_sulfane--POCl3	3.836	-37.2065	-37.3151	-38.3529	-38.4479	68.5915	68.5869	71.9875	71.966	-5.68593	-5.72697	-5.9045	-5.94496	-5.52475	-5.55115	-5.52475	-5.55115	-26.3801	-27.7604	-28.7677	-27.0176	-28.4446	-29.4859	-8.77408	-7.46389	-7.2969	-1.72055
2.10_0.90_sulfane--POCl3	3.947	-27.9238	-28.0079	-28.7161	-28.7921	48.024	48.0287	50.4764	50.4712	-3.94897	-3.9799	-4.08666	-4.11872	-3.96378	-3.98044	-3.96377	-3.98044	-21.9715	-23.0602	-23.8547	-22.5257	-23.656	-24.4807	-11.7943	-10.9009	-10.9119	-0.972889
2.10_0.95_sulfane--POCl3	4.058	-21.2357	-21.292	-21.7728	-21.8242	33.5554	33.5608	35.3236	35.3224	-2.8339	-2.85593	-2.92266	-2.94638	-2.77964	-2.7897	-2.77963	-2.7897	-18.3477	-19.2082	-19.8361	-18.8272	-19.7244	-20.3791	-13.213	-12.617	-12.7026	-0.566981
2.10_1.00_sulfane--POCl3	4.169	-16.388	-16.4203	-16.7439	-16.7729	23.4017	23.4057	24.6766	24.6753	-2.08817	-2.10366	-2.14724	-2.16421	-1.92113	-1.92713	-1.92113	-1.92713	-15.3553	-16.0374	-16.5351	-15.7688	-16.4829	-17.004	-13.5806	-13.193	-13.3051	-0.340193
2.10_1.05_sulfane--POCl3	4.28	-12.8537	-12.8684	-13.0815	-13.0939	16.3074	16.3106	17.2282	17.2273	-1.5719	-1.58305	-1.61245	-1.62499	-1.31569	-1.31944	-1.31569	-1.31944	-12.8815	-13.4243	-13.8204	-13.2377	-13.808	-14.2242	-13.2807	-13.0352	-13.1545	-0.209584
2.10_1.10_sulfane--POCl3	4.392	-10.2502	-10.2515	-10.3884	-10.3883	11.346	11.3477	12.011	12.0096	-1.20414	-1.21222	-1.23283	-1.24222	-0.896255	-0.898818	-0.896254	-0.898818	-10.8276	-11.2605	-11.5765	-11.1336	-11.5902	-11.9234	-12.5913	-12.4432	-12.5604	-0.131864
2.10_1.25_sulfane--POCl3	4.728	-5.74258	-5.72524	-5.74714	-5.72971	3.79765	3.79841	4.04795	4.04728	-0.585333	-0.588986	-0.596441	-0.601012	-0.281677	-0.282659	-0.281677	-0.282659	-6.51601	-6.74328	-6.90913	-6.70865	-6.95062	-7.12719	-9.70761	-9.69329	-9.80311	-0.0358486
2.10_1.50_sulfane--POCl3	5.292	-2.88174	-2.8658	-2.83925	-2.82431	0.605312	0.605398	0.653406	0.652979	-0.213108	-0.214824	-0.215476	-0.217619	-0.0441909	-0.0443144	-0.0441906	-0.0443143	-2.9481	-3.03853	-3.10452	-3.03708	-3.13451	-3.20561	-5.62406	-5.63888	-5.74045	-0.00474207
2.10_2.00_sulfane--POCl3	6.426	-1.19953	-1.19423	-1.16911	-1.16498	0.0150943	0.0149931	0.0167038	0.0165863	-0.045534	-0.0459412	-0.0456385	-0.0461392	-0.00211403	-0.00212739	-0.0021139	-0.00212742	-0.762803	-0.779521	-0.791721	-0.784742	-0.80301	-0.816341	-2.01903	-2.013	-2.08782	-9.89288e-05
2.11_0.80_sulfane--trimethylphosphite	3.569	-53.7288	-53.7288	-54.726	-54.6993	110.715	110.715	115.106	115.04	-6.58605	-6.58605	-6.74949	-6.75643	-7.71933	-7.71933	-7.70132	-7.71933	-44.8822	-44.8822	-44.8822	-43.9349	-45.6794	-46.9524	-2.20182	-1.08727	0.142256	-2.10186
2.11_0.85_sulfane--trimethylphosphite	3.691	-39.0279	-39.0279	-39.6587	-39.6306	77.7171	77.7171	80.8584	80.8076	-4.20653	-4.20653	-4.28528	-4.28813	-5.80713	-5.80713	-5.79723	-5.80713	-37.1211	-37.1211	-37.1211	-36.4656	-37.8245	-38.8161	-8.44556	-7.73435	-7.09188	-1.04636
2.11_0.90_sulfane--trimethylphosphite	3.813	-28.6196	-28.6196	-28.9942	-28.9619	54.5363	54.5363	56.7732	56.7344	-2.8016	-2.8016	-2.8341	-2.83371	-4.21397	-4.21397	-4.20856	-4.21397	-30.7891	-30.7891	-30.7891	-30.345	-31.4029	-32.1749	-11.888	-11.4501	-11.1336	-0.527454
2.11_0.95_sulfane--trimethylphosphite	3.936	-21.2132	-21.2132	-21.4095	-21.3763	38.2792	38.2792	39.8656	39.8397	-1.93748	-1.93748	-1.9444	-1.94272	-2.99258	-2.99258	-2.98918	-2.99258	-25.6021	-25.6021	-25.6021	-25.3095	-26.1332	-26.7342	-13.4662	-13.2061	-13.0708	-0.270539
2.11_1.00_sulfane--trimethylphosphite	4.059	-15.9084	-15.9084	-15.9844	-15.9528	26.8853	26.8853	28.0093	27.9945	-1.38347	-1.38347	-1.37724	-1.37547	-2.09755	-2.09755	-2.09493	-2.09755	-21.3383	-21.3383	-21.3383	-21.1533	-21.7952	-22.2637	-13.8424	-13.695	-13.6608	-0.141733
2.11_1.05_sulfane--trimethylphosphite	4.182	-12.0791	-12.0791	-12.0777	-12.0479	18.8951	18.8951	19.6938	19.6851	-1.01426	-1.01426	-1.00271	-1.00082	-1.45878	-1.45878	-1.45653	-1.45878	-17.8226	-17.8226	-17.8226	-17.7123	-18.2139	-18.5799	-13.4795	-13.4024	-13.4223	-0.07603
2.11_1.10_sulfane--trimethylphosphite	4.306	-9.29007	-9.29007	-9.24054	-9.21285	13.2877	13.2877	13.8576	13.8525	-0.759649	-0.759649	-0.746819	-0.744898	-1.01008	-1.01008	-1.00818	-1.01008	-14.9156	-14.9156	-14.9156	-14.8561	-15.2497	-15.5368	-12.6878	-12.6522	-12.7026	-0.0418848
2.11_1.25_sulfane--trimethylphosphite	4.678	-4.56402	-4.56402	-4.46564	-4.44391	4.63694	4.63694	4.84945	4.84697	-0.350941	-0.350941	-0.341294	-0.339929	-0.332446	-0.332446	-0.331723	-0.332446	-8.86506	-8.86506	-8.86506	-8.8737	-9.0702	-9.21359	-9.47553	-9.4829	-9.57299	-0.0083928
2.11_1.50_sulfane--trimethylphosphite	5.302	-1.74957	-1.74957	-1.66976	-1.6574	0.801637	0.801637	0.843909	0.842753	-0.120951	-0.120951	-0.116341	-0.116008	-0.0524732	-0.0524732	-0.0524446	-0.0524732	-3.91193	-3.91193	-3.91193	-3.93548	-4.00315	-4.05253	-5.03329	-5.03566	-5.1254	-0.00102901
2.11_2.00_sulfane--trimethylphosphite	6.558	-0.404909	-0.404909	-0.399407	-0.369471	0.0216384	0.0216384	0.0243865	0.0230847	-0.0254452	-0.0254452	-0.0267603	-0.0242014	-0.00128936	-0.00128936	-0.00130275	-0.00128954	-0.932825	-0.932825	-0.932825	-0.949843	-0.953616	-0.95637	-1.34283	-1.32825	-1.38072	-3.45253e-05
2.12_0.80_hydrogenfluoride--acetamide	2.81	-200.286	-200.37	-202.072	-202.054	352.187	352.072	346.709	346.467	-90.3819	-90.5534	-91.0865	-91.2118	-52.206	-52.2913	-38.2868	-38.386	-48.665	-50.916	-52.5586	-50.2101	-52.725	-54.5602	-43.7012	-39.7449	-36.8234	-49.5403
2.12_0.85_hydrogenfluoride--acetamide	2.883	-173.675	-173.769	-174.821	-174.831	275.586	275.503	274.501	274.3	-68.9358	-69.0756	-69.4094	-69.5154	-43.1674	-43.2439	-34.5759	-34.6628	-41.8568	-43.7353	-45.1062	-43.3296	-45.4404	-46.9806	-55.6921	-51.69	-52.6222	-33.9396
2.12_0.90_hydrogenfluoride--acetamide	2.957	-150.337	-150.418	-150.982	-150.995	215.538	215.474	216.744	216.576	-53.4939	-53.6088	-53.8334	-53.9227	-34.9293	-35.0043	-29.6471	-29.7299	-36.0976	-37.6728	-38.8223	-37.4921	-39.2698	-40.567	-62.379	-58.6386	-61.6554	-23.436
2.12_0.95_hydrogenfluoride--acetamide	3.03	-130.17	-130.229	-130.426	-130.427	168.547	168.494	170.77	170.623	-42.1606	-42.2537	-42.4254	-42.4973	-27.8502	-27.9228	-24.6117	-24.6903	-31.2013	-32.5279	-33.496	-32.5074	-34.0094	-35.1054	-65.4079	-62.0967	-66.0486	-16.3193
2.12_1.00_hydrogenfluoride--acetamide	3.104	-112.864	-112.909	-112.834	-112.826	131.793	131.737	134.323	134.191	-33.6791	-33.7533	-33.9063	-33.9629	-21.9801	-22.0472	-19.9983	-20.0701	-27.02	-28.141	-28.9591	-28.2299	-29.5025	-30.4311	-65.9309	-63.0996	-67.2662	-11.4604
2.12_1.05_hydrogenfluoride--acetamide	3.178	-98.0734	-98.1162	-97.8316	-97.8266	103.076	103.017	105.526	105.402	-27.214	-27.2748	-27.4227	-27.4694	-17.2233	-17.2827	-16.0121	-16.0751	-23.4378	-24.3884	-25.0821	-24.5453	-25.6261	-26.4147	-64.7384	-62.384	-66.3582	-8.11916
2.12_1.10_hydrogenfluoride--acetamide	3.252	-85.4395	-85.491	-85.0505	-85.0608	80.63	80.5726	82.8233	82.7121	-22.2017	-22.2547	-22.3983	-22.4402	-13.4284	-13.4794	-12.6889	-12.7425	-20.3578	-21.1653	-21.7546	-21.3624	-22.2812	-22.9516	-62.4071	-60.483	-64.057	-5.80351
2.12_1.25_hydrogenfluoride--acetamide	3.475	-57.4555	-57.5355	-56.9191	-56.973	38.5519	38.5259	39.899	39.8432	-12.5826	-12.6263	-12.7322	-12.7707	-6.26304	-6.29059	-6.09568	-6.12423	-13.4213	-13.9156	-14.2763	-14.1482	-14.71	-15.12	-52.2028	-51.1448	-53.3209	-2.23327
2.12_1.50_hydrogenfluoride--acetamide	3.85	-31.6538	-31.6763	-31.0147	-31.0363	11.4446	11.4524	11.7598	11.759	-5.35548	-5.3784	-5.3977	-5.41881	-1.74427	-1.74915	-1.73105	-1.73623	-6.89028	-7.10797	-7.26683	-7.22333	-7.46529	-7.64185	-34.6183	-34.0742	-34.8778	-0.537897
2.12_2.00_hydrogenfluoride--acetamide	4.609	-11.444	-11.4222	-11.1741	-11.1585	0.955326	0.956959	0.996263	0.996686	-1.18984	-1.19769	-1.18732	-1.19526	-0.148969	-0.149391	-0.149096	-0.149569	-1.91608	-1.96226	-1.99596	-2.00223	-2.05303	-2.09009	-13.8083	-13.5968	-13.6984	-0.0497247
2.13_0.80_hydrogenfluoride--aceticacid	2.712	-207.108	-207.26	-209.441	-209.455	371.543	371.392	368.157	367.846	-87.5669	-87.7786	-88.6626	-88.8265	-51.6744	-51.7726	-38.5737	-38.6823	-50.8281	-53.3477	-55.1863	-52.2798	-55.102	-57.1614	-30.6049	-26.279	-26.6353	-44.8248
2.13_0.85_hydrogenfluoride--aceticacid	2.788	-177.297	-177.464	-178.943	-178.989	291.406	291.3	291.92	291.67	-66.9139	-67.0923	-67.6762	-67.8165	-42.3959	-42.4867	-34.3048	-34.4029	-43.7551	-45.8611	-47.3979	-45.2608	-47.6321	-49.3624	-43.141	-38.9009	-42.4676	-30.4288
2.13_0.90_hydrogenfluoride--aceticacid	2.864	-151.5	-151.662	-152.595	-152.65	228.416	228.345	230.887	230.689	-51.9698	-52.1191	-52.52	-52.6372	-34.0335	-34.1213	-29.043	-29.1362	-37.7326	-39.4992	-40.7883	-39.2286	-41.2263	-42.6841	-50.3456	-46.418	-51.572	-20.8049
2.13_0.95_hydrogenfluoride--aceticacid	2.94	-129.392	-129.541	-130.06	-130.118	178.942	178.887	182.229	182.073	-40.9376	-41.0612	-41.3533	-41.4497	-26.9052	-26.9879	-23.8285	-23.9155	-32.5826	-34.0683	-35.1525	-34.0234	-35.7102	-36.9411	-53.8547	-50.3511	-56.0363	-14.3291
2.13_1.00_hydrogenfluoride--aceticacid	3.016	-110.561	-110.701	-110.895	-110.954	140.134	140.086	143.582	143.45	-32.6374	-32.74	-32.967	-33.0472	-21.0353	-21.11	-19.1385	-19.2166	-28.1652	-29.4177	-30.3316	-29.521	-30.9472	-31.9879	-54.7971	-51.7562	-57.3375	-9.94384
2.13_1.05_hydrogenfluoride--aceticacid	3.092	-94.5735	-94.7109	-94.6408	-94.7044	109.742	109.692	112.977	112.855	-26.2814	-26.3688	-26.5549	-26.6247	-16.3121	-16.377	-15.1425	-15.21	-24.3735	-25.4314	-26.2033	-25.6221	-26.8287	-27.7093	-53.9676	-51.3936	-56.5175	-6.95377
2.13_1.10_hydrogenfluoride--aceticacid	3.169	-81.0163	-81.1544	-80.8709	-80.9428	85.9516	85.9054	88.7805	88.6734	-21.3383	-21.4152	-21.5721	-21.636	-12.5728	-12.6273	-11.8516	-11.9081	-21.1141	-22.0087	-22.6616	-22.2435	-23.2644	-24.0094	-51.9531	-49.8229	-54.3251	-4.90036
2.13_1.25_hydrogenfluoride--aceticacid	3.4	-51.5025	-51.6161	-50.9545	-51.0202	41.3367	41.3087	42.83	42.7671	-11.8554	-11.9081	-12.0011	-12.046	-5.63021	-5.65674	-5.46214	-5.48932	-13.8112	-14.352	-14.7465	-14.5803	-15.1921	-15.6385	-42.6187	-41.427	-44.0492	-1.79894
2.13_1.50_hydrogenfluoride--aceticacid	3.787	-24.8156	-24.8385	-24.3454	-24.3541	11.9295	11.9379	12.4559	12.4555	-4.81908	-4.84405	-4.86021	-4.88298	-1.43643	-1.44054	-1.42268	-1.42695	-6.85433	-7.0804	-7.24538	-7.24268	-7.49826	-7.68477	-26.4306	-25.8933	-26.7483	-0.392051
2.13_2.00_hydrogenfluoride--aceticacid	4.568	-6.44265	-6.40794	-6.2627	-6.2365	0.923943	0.925312	0.982045	0.983524	-0.977555	-0.986017	-0.982204	-0.990841	-0.0956657	-0.0961293	-0.0957064	-0.0961913	-1.80099	-1.84548	-1.87795	-1.89046	-1.94109	-1.97804	-8.44272	-8.31805	-8.29269	-0.0264696
2.14_0.80_hydrogenfluoride--acetone	3.053	-141.826	-141.912	-143.241	-143.278	255.405	255.339	254.186	254.029	-61.9685	-62.0589	-62.4534	-62.5243	-37.6356	-37.6979	-29.2601	-29.3317	-37.492	-39.0689	-40.2196	-38.8345	-40.6198	-41.9226	-26.55	-23.0271	-21.1878	-32.5403
2.14_0.85_hydrogenfluoride--acetone	3.129	-121.053	-121.131	-121.918	-121.961	194.392	194.346	195.496	195.367	-46.608	-46.6796	-46.9502	-47.0102	-29.8478	-29.9089	-24.9327	-25.0007	-31.7934	-33.0889	-34.0343	-33.0109	-34.4846	-35.5599	-37.408	-34.1643	-34.6812	-21.7959
2.14_0.90_hydrogenfluoride--acetone	3.206	-103.401	-103.458	-103.851	-103.877	147.844	147.809	149.887	149.775	-35.7203	-35.7754	-35.9905	-36.0364	-23.2548	-23.3164	-20.3865	-20.4533	-27.0471	-28.1182	-28.8998	-28.1523	-29.3743	-30.266	-43.6402	-40.858	-42.4592	-14.7473
2.14_0.95_hydrogenfluoride--acetone	3.283	-88.5484	-88.5922	-88.6925	-88.7093	112.399	112.358	114.639	114.536	-27.8297	-27.8721	-28.065	-28.1	-17.9075	-17.9665	-16.2414	-16.3043	-23.0762	-23.9667	-24.6165	-24.0725	-25.0904	-25.8333	-46.689	-44.411	-46.3462	-10.079
2.14_1.00_hydrogenfluoride--acetone	3.361	-76.1202	-76.1638	-76.0404	-76.0606	85.4622	85.4106	87.5441	87.4438	-21.9906	-22.0252	-22.2046	-22.2338	-13.6847	-13.738	-12.7209	-12.7769	-19.7375	-20.4811	-21.0238	-20.6288	-21.4798	-22.1007	-47.5402	-45.7282	-47.6056	-6.95816
2.14_1.05_hydrogenfluoride--acetone	3.438	-65.7328	-65.7881	-65.4962	-65.53	64.9955	64.9407	66.7906	66.6949	-17.585	-17.6167	-17.7789	-17.8068	-10.4074	-10.4532	-9.8518	-9.89961	-16.9191	-17.5424	-17.9972	-17.7116	-18.4242	-18.9443	-46.9145	-45.4857	-47.1286	-4.851
2.14_1.10_hydrogenfluoride--acetone	3.516	-57.0461	-57.1172	-56.7022	-56.7544	49.4443	49.391	50.9336	50.8468	-14.2041	-14.2358	-14.3748	-14.4042	-7.89302	-7.931	-7.57385	-7.61318	-14.5336	-15.0562	-15.4376	-15.2332	-15.83	-16.2655	-45.3305	-44.1904	-45.547	-3.41388
2.14_1.25_hydrogenfluoride--acetone	3.75	-38.5158	-38.6056	-37.9917	-38.0736	21.8929	21.8801	22.5642	22.5386	-7.8538	-7.88052	-7.94715	-7.97276	-3.43278	-3.44974	-3.37365	-3.39109	-9.33671	-9.64475	-9.86954	-9.78413	-10.1322	-10.3861	-37.9253	-37.285	-37.8694	-1.25728
2.14_1.50_hydrogenfluoride--acetone	4.143	-21.9704	-22.0037	-21.5404	-21.5806	5.6647	5.67073	5.85974	5.85894	-3.27473	-3.28648	-3.28958	-3.30068	-0.885307	-0.886581	-0.88236	-0.883819	-4.58995	-4.71549	-4.80711	-4.81159	-4.95174	-5.05402	-25.3132	-24.9602	-24.9032	-0.281446
2.14_2.00_hydrogenfluoride--acetone	4.938	-9.16219	-9.15004	-8.93989	-8.93269	0.400735	0.401805	0.40802	0.408133	-0.755145	-0.757528	-0.752099	-0.754606	-0.074069	-0.0741517	-0.0741766	-0.0742894	-1.26424	-1.28937	-1.30772	-1.30624	-1.3333	-1.35304	-10.8876	-10.7065	-10.5186	-0.026134
2.15_0.80_hydrogenfluoride--bromicacid	3.136	-89.3516	-89.4748	-91.4033	-91.495	171.569	171.505	177.831	177.744	-38.8047	-38.8751	-39.573	-39.6598	-16.5917	-16.6723	-16.5917	-16.6723	-29.2078	-30.6819	-31.7576	-29.7667	-31.2834	-32.3902	-5.27519	-2.47325	-3.44343	-16.7437
2.15_0.85_hydrogenfluoride--bromicacid	3.218	-72.216	-72.3271	-73.8785	-73.9611	126.626	126.584	131.493	131.431	-28.5991	-28.6569	-29.2085	-29.2794	-13.1757	-13.2551	-13.1757	-13.2551	-24.2414	-25.4474	-26.3274	-24.7524	-25.9961	-26.9036	-13.9824	-11.9683	-13.7403	-10.6459
2.15_0.90_hydrogenfluoride--bromicacid	3.3	-58.4629	-58.5653	-59.8071	-59.885	93.1452	93.1059	96.878	96.8258	-21.4796	-21.529	-21.9774	-22.0362	-10.0816	-10.1553	-10.0816	-10.1553	-20.1806	-21.17	-21.8919	-20.6426	-21.6654	-22.4118	-19.0357	-17.6625	-19.5602	-6.84257
2.15_0.95_hydrogenfluoride--bromicacid	3.382	-47.4786	-47.5822	-48.5652	-48.6457	68.3327	68.2887	71.1785	71.1235	-16.3946	-16.4402	-16.805	-16.8571	-7.53264	-7.59743	-7.53264	-7.59743	-16.8432	-17.656	-18.2491	-17.2568	-18.099	-18.7137	-21.5802	-20.6904	-22.397	-4.44579
2.15_1.00_hydrogenfluoride--bromicacid	3.465	-38.7199	-38.8315	-39.5978	-39.6868	50.0148	49.9727	52.1759	52.122	-12.6847	-12.7292	-13.0232	-13.0717	-5.54053	-5.59502	-5.54053	-5.59502	-14.0899	-14.7574	-15.2445	-14.4571	-15.1503	-15.6561	-22.4275	-21.8877	-23.2756	-2.9186
2.15_1.05_hydrogenfluoride--bromicacid	3.548	-31.7332	-31.852	-32.4411	-32.5381	36.5336	36.5015	38.1664	38.1224	-9.92841	-9.9717	-10.2064	-10.2516	-4.03338	-4.07733	-4.03338	-4.07733	-11.812	-12.3591	-12.7583	-12.1357	-12.7049	-13.1202	-22.1578	-21.8648	-22.9116	-1.93432
2.15_1.10_hydrogenfluoride--bromicacid	3.632	-26.1491	-26.2679	-26.7177	-26.8171	26.6397	26.6216	27.8663	27.8375	-7.84864	-7.8892	-8.07473	-8.11594	-2.91686	-2.95082	-2.91686	-2.95082	-9.92296	-10.3703	-10.6967	-10.2064	-10.6725	-11.0127	-21.183	-21.0591	-21.7986	-1.29284
2.15_1.25_hydrogenfluoride--bromicacid	3.884	-15.1335	-15.2067	-15.4202	-15.4861	10.255	10.2571	10.7605	10.7586	-4.0714	-4.0954	-4.18436	-4.21125	-1.08437	-1.09638	-1.08437	-1.09638	-5.95432	-6.196	-6.37236	-6.13881	-6.39322	-6.57888	-16.5137	-16.614	-16.7276	-0.401968
2.15_1.50_hydrogenfluoride--bromicacid	4.307	-6.65738	-6.6645	-6.75464	-6.75983	2.05981	2.06201	2.17351	2.17449	-1.54262	-1.5506	-1.58242	-1.5919	-0.20817	-0.209419	-0.20817	-0.209419	-2.65085	-2.73812	-2.8018	-2.73778	-2.83097	-2.89898	-9.16431	-9.28563	-9.06254	-0.0615011
2.15_2.00_hydrogenfluoride--bromicacid	5.166	-1.41561	-1.40294	-1.42696	-1.41482	0.081325	0.0810956	0.0870946	0.0867611	-0.317524	-0.321394	-0.324973	-0.329431	-0.00810991	-0.0081381	-0.00810993	-0.0081381	-0.638335	-0.656149	-0.669149	-0.658515	-0.677861	-0.691979	-2.32052	-2.3576	-2.1715	-0.00145791
2.16_0.80_hydrogenfluoride--dimethylsulfone	2.879	-130.524	-130.583	-133.385	-133.428	232.689	232.535	241.28	241.097	-57.1749	-57.2605	-58.2381	-58.3353	-26.097	-26.1646	-26.097	-26.1646	-40.5603	-42.443	-43.8168	-41.2641	-43.1949	-44.6039	-25.2901	-21.4349	-20.5811	-26.963
2.16_0.85_hydrogenfluoride--dimethylsulfone	2.955	-110.595	-110.657	-112.877	-112.926	177.127	177.019	184.109	183.974	-42.8508	-42.9212	-43.6726	-43.7527	-22.1346	-22.2003	-22.1346	-22.2003	-34.5413	-36.0977	-37.2334	-35.205	-36.8042	-37.9712	-35.9928	-32.8762	-33.9657	-17.675
2.16_0.90_hydrogenfluoride--dimethylsulfone	3.032	-93.8294	-93.8814	-95.6376	-95.6767	134.456	134.375	140.028	139.916	-32.7426	-32.798	-33.4088	-33.4724	-17.9892	-18.0523	-17.9892	-18.0523	-29.5075	-30.8007	-31.7443	-30.1245	-31.4561	-32.4278	-42.1007	-39.7133	-41.7103	-11.7026
2.16_0.95_hydrogenfluoride--dimethylsulfone	3.108	-79.8444	-79.891	-81.2628	-81.299	101.851	101.785	106.231	106.137	-25.4416	-25.4855	-25.9994	-26.0503	-14.2321	-14.2896	-14.2321	-14.2896	-25.2729	-26.3515	-27.1386	-25.84	-26.9533	-27.7657	-45.0193	-43.2675	-45.5763	-7.82577
2.16_1.00_hydrogenfluoride--dimethylsulfone	3.185	-68.2229	-68.2702	-69.327	-69.3656	77.0481	76.9843	80.4662	80.3804	-20.0501	-20.0875	-20.5247	-20.5671	-11.0622	-11.112	-11.0622	-11.112	-21.6945	-22.5963	-23.2543	-22.2112	-23.144	-23.8247	-45.7398	-44.4891	-46.8022	-5.28368
2.16_1.05_hydrogenfluoride--dimethylsulfone	3.263	-58.5638	-58.6184	-59.4143	-59.4605	58.2224	58.1628	60.8784	60.8008	-15.9878	-16.0228	-16.3914	-16.4298	-8.49707	-8.53854	-8.49707	-8.53854	-18.6599	-19.4144	-19.965	-19.1267	-19.909	-20.4798	-44.9818	-44.1078	-46.2792	-3.59894
2.16_1.10_hydrogenfluoride--dimethylsulfone	3.34	-50.5222	-50.5845	-51.1695	-51.2233	43.9646	43.9132	46.0248	45.9572	-12.8752	-12.9092	-13.2162	-13.2524	-6.47548	-6.50874	-6.47548	-6.50874	-16.0792	-16.7099	-17.1701	-16.4982	-17.1534	-17.6315	-43.2593	-42.6588	-44.6265	-2.47152
2.16_1.25_hydrogenfluoride--dimethylsulfone	3.575	-33.4129	-33.4693	-33.661	-33.714	18.8766	18.8679	19.8193	19.8029	-7.04079	-7.06709	-7.23536	-7.26238	-2.80017	-2.81344	-2.80017	-2.81344	-10.3905	-10.7575	-11.0254	-10.6843	-11.0682	-11.3482	-35.5072	-35.3351	-36.6728	-0.832634
2.16_1.50_hydrogenfluoride--dimethylsulfone	3.971	-18.191	-18.1967	-18.1892	-18.1974	4.6207	4.62092	4.8679	4.86658	-2.87094	-2.88243	-2.94114	-2.95412	-0.685299	-0.686404	-0.685299	-0.686404	-5.17386	-5.32591	-5.43685	-5.32742	-5.48847	-5.60599	-22.5815	-22.5773	-23.2379	-0.148029
2.16_2.00_hydrogenfluoride--dimethylsulfone	4.773	-6.32285	-6.32485	-6.28635	-6.29129	0.277353	0.277237	0.295011	0.294792	-0.645351	-0.65044	-0.658868	-0.664581	-0.0456961	-0.0459881	-0.0456961	-0.0459882	-1.45599	-1.49021	-1.51519	-1.49758	-1.53432	-1.56113	-8.25923	-8.26819	-8.48515	-0.00496577
2.17_0.80_hydrogenfluoride--nitromethane	3.237	-81.1883	-81.3024	-83.1404	-83.2137	157.581	157.574	159.345	159.255	-35.7667	-35.8236	-36.3561	-36.4065	-22.5457	-22.6038	-18.8823	-18.9429	-25.6359	-26.6465	-27.3839	-26.2545	-27.4139	-28.26	-9.54003	-7.5684	-10.5604	-15.9366
2.17_0.85_hydrogenfluoride--nitromethane	3.321	-67.4064	-67.4889	-68.8567	-68.906	115.028	115.022	117.255	117.178	-26.586	-26.6275	-27.0397	-27.0757	-16.8248	-16.8825	-14.8267	-14.8863	-21.194	-22.0104	-22.6062	-21.7881	-22.7263	-23.411	-18.583	-17.1009	-20.4556	-10.304
2.17_0.90_hydrogenfluoride--nitromethane	3.405	-56.3072	-56.3736	-57.372	-57.4131	83.8378	83.8197	85.9732	85.9059	-20.1518	-20.1824	-20.5141	-20.5393	-12.403	-12.4563	-11.3204	-11.3751	-17.5758	-18.2398	-18.7243	-18.1326	-18.8963	-19.4535	-23.917	-22.8751	-26.0831	-6.75268
2.17_0.95_hydrogenfluoride--nitromethane	3.489	-47.4105	-47.4779	-48.1846	-48.2307	61.0205	60.9893	62.863	62.7946	-15.5275	-15.5532	-15.8195	-15.8411	-9.07513	-9.12135	-8.49217	-8.5392	-14.6159	-15.1585	-15.5545	-15.1261	-15.7499	-16.2051	-26.7177	-26.0214	-28.8654	-4.48443
2.17_1.00_hydrogenfluoride--nitromethane	3.573	-40.2892	-40.3675	-40.8429	-40.902	44.3674	44.3295	45.8652	45.7976	-12.1286	-12.1538	-12.3631	-12.3851	-6.61246	-6.65058	-6.30036	-6.33892	-12.1863	-12.6305	-12.9547	-12.6452	-13.1546	-13.5263	-27.7971	-27.3548	-29.7733	-3.01574
2.17_1.05_hydrogenfluoride--nitromethane	3.658	-34.5786	-34.668	-34.9644	-35.0371	32.2297	32.1965	33.3969	33.3398	-9.58299	-9.60853	-9.76912	-9.79189	-4.80953	-4.8396	-4.64338	-4.67366	-10.1868	-10.5501	-10.8152	-10.5928	-11.0077	-11.3105	-27.7348	-27.4734	-29.4888	-2.05146
2.17_1.10_hydrogenfluoride--nitromethane	3.743	-29.9989	-30.084	-30.2388	-30.3195	23.4137	23.393	24.2762	24.2362	-7.65013	-7.6736	-7.79145	-7.81402	-3.49824	-3.52086	-3.41029	-3.433	-8.54321	-8.83936	-9.05547	-8.89144	-9.22806	-9.4737	-26.9409	-26.8041	-28.4554	-1.41261
2.17_1.25_hydrogenfluoride--nitromethane	3.998	-20.701	-20.7522	-20.7413	-20.8018	8.89863	8.90503	9.25669	9.25201	-4.07487	-4.08815	-4.13315	-4.14956	-1.36188	-1.36862	-1.3493	-1.3561	-5.09381	-5.25238	-5.3681	-5.31861	-5.49561	-5.62477	-22.6721	-22.6802	-23.5852	-0.481976
2.17_1.50_hydrogenfluoride--nitromethane	4.427	-12.9425	-12.9458	-12.8826	-12.8881	1.77626	1.77726	1.84225	1.84218	-1.61192	-1.61754	-1.62269	-1.62895	-0.303306	-0.303559	-0.302953	-0.303226	-2.26228	-2.31648	-2.35603	-2.3544	-2.41445	-2.45828	-15.4456	-15.4364	-15.8155	-0.0965284
2.17_2.00_hydrogenfluoride--nitromethane	5.294	-6.6439	-6.61838	-6.59901	-6.59492	0.0719252	0.0720497	0.0735462	0.0735061	-0.354815	-0.35675	-0.356018	-0.359803	-0.0219833	-0.0222649	-0.0220047	-0.0222887	-0.544883	-0.558347	-0.568172	-0.560004	-0.572684	-0.581938	-7.49351	-7.48544	-7.61488	-0.00627563
2.18_0.80_hydrogenfluoride--Nmethylacetamide	3.285	-160.767	-160.839	-162.849	-162.861	285.885	285.814	282.817	282.646	-74.3305	-74.4366	-75.0872	-75.1678	-43.8869	-43.9522	-32.8754	-32.9494	-40.7301	-42.4432	-43.6933	-42.0652	-43.9995	-45.4111	-37.1072	-33.7433	-30.8444	-40.8041
2.18_0.85_hydrogenfluoride--Nmethylacetamide	3.362	-138.814	-138.891	-140.244	-140.279	219.247	219.2	219.425	219.284	-56.1663	-56.2508	-56.7021	-56.7725	-35.4966	-35.5587	-28.8828	-28.9517	-34.6222	-36.0316	-37.0601	-35.8283	-37.4284	-38.596	-48.5607	-45.3154	-45.5805	-27.6994
2.18_0.90_hydrogenfluoride--Nmethylacetamide	3.438	-119.811	-119.869	-120.74	-120.765	167.919	167.882	169.618	169.495	-43.2237	-43.2891	-43.6391	-43.695	-28.1457	-28.2097	-24.1985	-24.2678	-29.5235	-30.6901	-31.5414	-30.6218	-31.9512	-32.9212	-55.027	-52.1547	-54.0531	-18.9772
2.18_0.95_hydrogenfluoride--Nmethylacetamide	3.515	-103.597	-103.639	-104.147	-104.161	128.484	128.451	130.722	130.612	-33.8114	-33.862	-34.1612	-34.2043	-22.0237	-22.0871	-19.6811	-19.7486	-25.246	-26.2178	-26.9269	-26.2457	-27.3555	-28.1654	-58.0634	-55.6671	-58.2413	-13.125
2.18_1.00_hydrogenfluoride--Nmethylacetamide	3.592	-89.8733	-89.9087	-90.1339	-90.1464	98.2565	98.2151	100.511	100.407	-26.8272	-26.8674	-27.1377	-27.172	-17.0817	-17.1406	-15.6983	-15.7603	-21.6415	-22.4553	-23.0492	-22.5469	-23.4774	-24.1565	-58.7509	-56.8284	-59.5258	-9.16306
2.18_1.05_hydrogenfluoride--Nmethylacetamide	3.67	-78.2972	-78.3388	-78.3418	-78.3637	75.1266	75.0769	77.1609	77.0609	-21.5453	-21.5801	-21.8255	-21.8554	-13.172	-13.2238	-12.3588	-12.4129	-18.5942	-19.279	-19.7786	-19.4077	-20.1908	-20.7622	-57.8444	-56.3334	-58.8814	-6.45592
2.18_1.10_hydrogenfluoride--Nmethylacetamide	3.747	-68.5376	-68.5944	-68.4232	-68.4626	57.4339	57.3819	59.1728	59.0792	-17.4817	-17.5149	-17.7315	-17.7611	-10.1202	-10.164	-9.64444	-9.68979	-16.0089	-16.5867	-17.0083	-16.7347	-17.3947	-17.8764	-55.8996	-54.7107	-56.9903	-4.58876
2.18_1.25_hydrogenfluoride--Nmethylacetamide	3.979	-47.4163	-47.5066	-47.0455	-47.1295	25.6878	25.6654	26.5867	26.5439	-9.79722	-9.82883	-9.95294	-9.9818	-4.55535	-4.57683	-4.46277	-4.48485	-10.3401	-10.6879	-10.9417	-10.8319	-11.2252	-11.5122	-47.1886	-46.5645	-47.9445	-1.72974
2.18_1.50_hydrogenfluoride--Nmethylacetamide	4.368	-28.2495	-28.2876	-27.8093	-27.8609	6.77546	6.7787	6.99451	6.99001	-4.17441	-4.18782	-4.21518	-4.22927	-1.22933	-1.23181	-1.22429	-1.22699	-5.16744	-5.31403	-5.42101	-5.3981	-5.56035	-5.67876	-32.3496	-32.0059	-32.4846	-0.395077
2.18_2.00_hydrogenfluoride--Nmethylacetamide	5.149	-12.7203	-12.715	-12.4629	-12.4641	0.493312	0.493316	0.502525	0.501874	-0.990449	-0.993847	-0.990421	-0.994195	-0.109008	-0.109387	-0.109151	-0.109569	-1.4608	-1.49044	-1.51208	-1.50781	-1.53979	-1.56313	-14.837	-14.6291	-14.6524	-0.0355896
2.19_0.80_hydrogenfluoride--phosphoricacid	2.799	-135.689	-135.831	-138.237	-138.329	241.708	241.585	250.605	250.454	-49.5295	-49.6538	-50.5294	-50.659	-24.0866	-24.1608	-24.0866	-24.1608	-41.5341	-43.6958	-45.2733	-42.2911	-44.5023	-46.1159	-13.3336	-8.81078	-13.1503	-20.4705
2.19_0.85_hydrogenfluoride--phosphoricacid	2.88	-112.885	-113.022	-114.891	-114.98	184.761	184.675	191.959	191.847	-37.6582	-37.7637	-38.4451	-38.5539	-19.9416	-20.0115	-19.9416	-20.0115	-35.4293	-37.23	-38.5439	-36.1418	-37.9878	-39.3348	-24.6659	-21.0339	-26.1458	-13.3065
2.19_0.90_hydrogenfluoride--phosphoricacid	2.961	-94.011	-94.1387	-95.5659	-95.651	140.939	140.872	146.666	146.572	-29.1881	-29.2784	-29.8289	-29.9215	-15.9177	-15.9811	-15.9177	-15.9811	-30.2702	-31.7713	-32.8667	-30.9307	-32.4733	-33.5991	-31.3926	-28.5811	-33.6059	-8.77018
2.19_0.95_hydrogenfluoride--phosphoricacid	3.043	-78.4184	-78.5441	-79.6068	-79.694	107.325	107.271	111.823	111.745	-22.9747	-23.0537	-23.5076	-23.588	-12.4098	-12.4647	-12.4098	-12.4647	-25.8929	-27.1438	-28.0567	-26.4978	-27.7866	-28.7271	-34.8482	-32.7285	-37.2627	-5.8599
2.19_1.00_hydrogenfluoride--phosphoricacid	3.125	-65.5268	-65.6523	-66.4207	-66.5114	81.6034	81.5589	85.1078	85.0465	-18.3024	-18.3734	-18.7482	-18.8193	-9.52162	-9.56736	-9.52162	-9.56736	-22.1683	-23.2093	-23.9689	-22.7167	-23.7919	-24.5765	-36.0031	-34.4281	-38.3213	-3.96596
2.19_1.05_hydrogenfluoride--phosphoricacid	3.208	-54.8466	-54.9659	-55.5053	-55.5935	61.9643	61.9244	64.6849	64.6317	-14.715	-14.7796	-15.0856	-15.1494	-7.22445	-7.26113	-7.22445	-7.26113	-18.9933	-19.8579	-20.4888	-19.4862	-20.3813	-21.0345	-35.571	-34.4068	-37.6602	-2.71442
2.19_1.10_hydrogenfluoride--phosphoricacid	3.291	-45.9692	-46.0739	-46.4414	-46.518	46.9943	46.9584	49.1017	49.0528	-11.9153	-11.9727	-12.2199	-12.276	-5.43774	-5.46599	-5.43774	-5.46599	-16.2841	-17.0005	-17.5233	-16.7239	-17.4672	-18.0096	-34.0776	-33.2169	-35.8904	-1.87476
2.19_1.25_hydrogenfluoride--phosphoricacid	3.54	-27.1261	-27.1653	-27.2509	-27.275	20.3219	20.3193	21.2825	21.272	-6.51635	-6.55022	-6.6738	-6.70857	-2.25009	-2.25989	-2.25009	-2.25989	-10.2998	-10.7028	-10.9968	-10.6018	-11.0236	-11.3313	-26.653	-26.3029	-27.7106	-0.639003
2.19_1.50_hydrogenfluoride--phosphoricacid	3.961	-10.8283	-10.7911	-10.7775	-10.7374	4.87446	4.88134	5.12239	5.12585	-2.54984	-2.56539	-2.60314	-2.62002	-0.487633	-0.489642	-0.487633	-0.489642	-4.8701	-5.02128	-5.13159	-5.02187	-5.18252	-5.29976	-14.0964	-14.021	-14.4725	-0.108896
2.19_2.00_hydrogenfluoride--phosphoricacid	4.811	-0.362499	-0.33567	-0.325139	-0.301925	0.246182	0.247307	0.260502	0.261403	-0.506823	-0.515358	-0.515662	-0.524875	-0.0180044	-0.018248	-0.0180044	-0.0182481	-1.20388	-1.23522	-1.2581	-1.24062	-1.27464	-1.29946	-1.88007	-1.88311	-1.9079	-0.00301287
2.20_0.80_hydrogenfluoride--SO2	3.202	-55.3055	-55.5644	-57.1161	-57.328	118.24	118.235	122.738	122.731	-27.2157	-27.2776	-27.7714	-27.8443	-14.6118	-14.6696	-14.6118	-14.6696	-21.3445	-22.2918	-22.983	-21.8133	-22.792	-23.5062	-2.25949	-0.617476	-1.54808	-10.5309
2.20_0.85_hydrogenfluoride--SO2	3.289	-45.0168	-45.251	-46.4909	-46.6843	84.8832	84.8744	88.2672	88.2559	-20.059	-20.1073	-20.4941	-20.5494	-10.9633	-11.0162	-10.9633	-11.0162	-17.4539	-18.2149	-18.7702	-17.8688	-18.6567	-19.2316	-10.2703	-9.22564	-10.3554	-6.63117
2.20_0.90_hydrogenfluoride--SO2	3.376	-36.8823	-37.1026	-38.0848	-38.2683	60.726	60.7045	63.2487	63.2243	-15.0621	-15.1026	-15.4085	-15.4532	-8.043	-8.08886	-8.043	-8.08886	-14.3212	-14.9348	-15.3825	-14.6854	-15.322	-15.7865	-14.9722	-14.3726	-15.4139	-4.23254
2.20_0.95_hydrogenfluoride--SO2	3.464	-30.476	-30.6918	-31.4597	-31.6402	43.3135	43.2847	45.1811	45.1458	-11.4845	-11.5217	-11.7615	-11.8009	-5.81833	-5.85601	-5.81833	-5.85601	-11.7861	-12.2806	-12.6415	-12.1035	-12.6174	-12.9924	-17.4263	-17.1437	-17.987	-2.73488
2.20_1.00_hydrogenfluoride--SO2	3.552	-25.4341	-25.6467	-26.2402	-26.4198	30.8127	30.7891	32.1838	32.1525	-8.86882	-8.9042	-9.08978	-9.1259	-4.17343	-4.20288	-4.17343	-4.20288	-9.72662	-10.1238	-10.4136	-10.0013	-10.4147	-10.7164	-18.3783	-18.3126	-18.941	-1.78591
2.20_1.05_hydrogenfluoride--SO2	3.64	-21.4566	-21.6598	-22.1192	-22.2932	21.869	21.8575	22.8697	22.8507	-6.9236	-6.95602	-7.0981	-7.13112	-2.97971	-3.00155	-2.97971	-3.00155	-8.04844	-8.36556	-8.59697	-8.28504	-8.61578	-8.85714	-18.3568	-18.4324	-18.874	-1.17624
2.20_1.10_hydrogenfluoride--SO2	3.728	-18.303	-18.4877	-18.8492	-19.0101	15.4898	15.4896	16.2149	16.2092	-5.4568	-5.48459	-5.59277	-5.62203	-2.12341	-2.13869	-2.12341	-2.13869	-6.67688	-6.9285	-7.11212	-6.87943	-7.14283	-7.33504	-17.7335	-17.8966	-18.1837	-0.780033
2.20_1.25_hydrogenfluoride--SO2	3.994	-12.0927	-12.1998	-12.4149	-12.5077	5.46158	5.46749	5.73167	5.73596	-2.80249	-2.8159	-2.86816	-2.88311	-0.772567	-0.776071	-0.772566	-0.776071	-3.86892	-3.99161	-4.08114	-3.99387	-4.12367	-4.21839	-14.4054	-14.6493	-14.6817	-0.234028
2.20_1.50_hydrogenfluoride--SO2	4.44	-7.09429	-7.11549	-7.26051	-7.27404	0.94746	0.949388	0.999236	1.00082	-1.05049	-1.05417	-1.07442	-1.07887	-0.153177	-0.153225	-0.153177	-0.153225	-1.64386	-1.68129	-1.7086	-1.69853	-1.73904	-1.7686	-9.08209	-9.27392	-9.22154	-0.0323796
2.20_2.00_hydrogenfluoride--SO2	5.341	-3.30723	-3.29787	-3.37703	-3.36479	0.0281027	0.0282776	0.029982	0.0301503	-0.216283	-0.218289	-0.220913	-0.223197	-0.00905955	-0.00923241	-0.00905952	-0.00923228	-0.377324	-0.384894	-0.390419	-0.389166	-0.397538	-0.403648	-3.88753	-3.97072	-3.95388	-0.000651019
2.21_0.80_hydrogenfluoride--trimethylphosphate	3.284	-152.303	-152.487	-155.676	-155.867	267.307	267.223	276.997	276.903	-72.3109	-72.4317	-73.5655	-73.7033	-32.3472	-32.4134	-32.3472	-32.4134	-43.959	-45.9322	-47.3721	-44.7142	-46.7429	-48.2233	-37.4806	-33.3043	-30.8235	-37.8314
2.21_0.85_hydrogenfluoride--trimethylphosphate	3.355	-132.099	-132.286	-134.883	-135.081	206.764	206.713	214.834	214.771	-54.5545	-54.6565	-55.5144	-55.6316	-28.2643	-28.3293	-28.2643	-28.3293	-37.6475	-39.2842	-40.4785	-38.3661	-40.0516	-41.2816	-49.0375	-45.5527	-46.0742	-25.4706
2.21_0.90_hydrogenfluoride--trimethylphosphate	3.426	-114.467	-114.632	-116.761	-116.936	159.505	159.474	166.115	166.067	-41.9222	-42.0045	-42.6952	-42.7902	-23.5834	-23.6507	-23.5834	-23.6507	-32.3666	-33.7315	-34.7276	-33.0415	-34.4497	-35.4774	-55.5402	-52.7866	-54.9066	-17.3059
2.21_0.95_hydrogenfluoride--trimethylphosphate	3.498	-99.309	-99.4475	-101.194	-101.341	122.792	122.772	128.119	128.075	-32.7442	-32.8092	-33.3925	-33.4683	-19.1175	-19.1842	-19.1175	-19.1842	-27.917	-29.0613	-29.8964	-28.5439	-29.7269	-30.5901	-58.5651	-56.508	-59.3291	-11.8654
2.21_1.00_hydrogenfluoride--trimethylphosphate	3.57	-86.3872	-86.5065	-87.9319	-88.0605	94.4141	94.392	98.6539	98.6113	-25.9385	-25.9905	-26.4971	-26.5582	-15.2062	-15.2684	-15.2062	-15.2684	-24.1466	-25.1101	-25.8132	-24.7241	-25.7223	-26.4507	-59.1865	-57.7265	-60.7391	-8.20667
2.21_1.05_hydrogenfluoride--trimethylphosphate	3.642	-75.4072	-75.5172	-76.6725	-76.7921	72.5406	72.5099	75.8949	75.8478	-20.7941	-20.8384	-21.2815	-21.3326	-11.9423	-11.9973	-11.9423	-11.9973	-20.9363	-21.7497	-22.3432	-21.4644	-22.3087	-22.9248	-58.1863	-57.199	-60.1408	-5.72258
2.21_1.10_hydrogenfluoride--trimethylphosphate	3.715	-66.0799	-66.189	-67.1148	-67.2326	55.7154	55.6804	58.3602	58.3102	-16.8389	-16.8794	-17.2628	-17.3087	-9.29923	-9.34595	-9.29923	-9.34595	-18.1931	-18.8805	-19.382	-18.6729	-19.3878	-19.9094	-56.116	-55.4864	-58.2287	-4.02
2.21_1.25_hydrogenfluoride--trimethylphosphate	3.935	-45.5939	-45.7022	-46.1537	-46.2707	25.2582	25.2483	26.541	26.5233	-9.37523	-9.40814	-9.64181	-9.67695	-4.27989	-4.30299	-4.27989	-4.30299	-12.0795	-12.4928	-12.7945	-12.4285	-12.861	-13.1766	-46.9595	-46.904	-48.8942	-1.44456
2.21_1.50_hydrogenfluoride--trimethylphosphate	4.306	-26.5051	-26.5552	-26.7022	-26.7642	6.84153	6.84777	7.21355	7.21843	-3.95759	-3.97153	-4.06462	-4.08063	-1.16536	-1.16859	-1.16536	-1.16859	-6.30982	-6.48833	-6.61859	-6.50242	-6.69168	-6.82979	-31.4662	-31.6248	-32.698	-0.282991
2.21_2.00_hydrogenfluoride--trimethylphosphate	5.06	-10.8243	-10.833	-10.8684	-10.8839	0.537984	0.53777	0.572134	0.571818	-0.954764	-0.958702	-0.97683	-0.981662	-0.103428	-0.103704	-0.103428	-0.103705	-1.94696	-1.98776	-2.01754	-2.0044	-2.04846	-2.0806	-13.3752	-13.478	-13.8825	-0.0118488
2.22_0.80_hydrogenchloride--acetamide	3.296	-203.51	-203.404	-207.623	-207.485	376.062	375.955	390.341	390.207	-98.7711	-98.8021	-100.96	-100.99	-53.8193	-53.9055	-53.8193	-53.9055	-62.546	-65.5193	-67.6891	-63.7775	-66.827	-69.0523	-47.8449	-41.2257	-28.5851	-64.2042
2.22_0.85_hydrogenchloride--acetamide	3.371	-170.956	-170.876	-174.202	-174.092	299.951	299.873	312.177	312.076	-72.2618	-72.2873	-73.7241	-73.7474	-49.8082	-49.8764	-49.8082	-49.8764	-53.5985	-56.0911	-57.9099	-54.7331	-57.2937	-59.1622	-51.0767	-44.8023	-39.0618	-43.4384
2.22_0.90_hydrogenchloride--acetamide	3.448	-143.443	-143.378	-145.972	-145.878	238.202	238.148	248.519	248.445	-53.8634	-53.8847	-54.8655	-54.8823	-43.3634	-43.4253	-43.3634	-43.4253	-46.1228	-48.2195	-49.7495	-47.1635	-49.3212	-50.8958	-52.2898	-46.6361	-45.1746	-29.6391
2.22_0.95_hydrogenchloride--acetamide	3.524	-120.463	-120.409	-122.401	-122.32	188.512	188.468	197.1	197.036	-40.9061	-40.9234	-41.6162	-41.628	-36.3484	-36.4059	-36.3484	-36.4059	-39.8298	-41.5986	-42.8893	-40.7808	-42.6043	-43.935	-52.1597	-47.2528	-48.275	-20.4242
2.22_1.00_hydrogenchloride--acetamide	3.6	-101.396	-101.358	-102.854	-102.791	148.774	148.734	155.835	155.774	-31.6202	-31.6359	-32.1408	-32.1519	-29.7083	-29.7602	-29.7083	-29.7602	-34.4971	-35.9923	-37.0833	-35.363	-36.9077	-38.0349	-51.1032	-46.9638	-49.2708	-14.2261
2.22_1.05_hydrogenchloride--acetamide	3.677	-85.6278	-85.6112	-86.7009	-86.6619	117.15	117.111	122.887	122.831	-24.8358	-24.8534	-25.2292	-25.2431	-23.8578	-23.903	-23.8578	-23.903	-29.9519	-31.2171	-32.1404	-30.7381	-32.0482	-33.0042	-49.3972	-45.9809	-48.8273	-10.0181
2.22_1.10_hydrogenchloride--acetamide	3.753	-72.608	-72.6141	-73.3771	-73.3623	92.0885	92.0513	96.711	96.6628	-19.7818	-19.8031	-20.0883	-20.1062	-18.9201	-18.9584	-18.9201	-18.9584	-26.0602	-27.131	-27.9124	-26.772	-27.8833	-28.6943	-47.2367	-44.4585	-47.4005	-7.13078
2.22_1.25_hydrogenchloride--acetamide	3.984	-45.5825	-45.6181	-45.7877	-45.8047	44.4025	44.3825	46.774	46.7443	-10.6674	-10.6925	-10.8346	-10.855	-9.01865	-9.03884	-9.01865	-9.03884	-17.3391	-17.9873	-18.4603	-17.8602	-18.5368	-19.0306	-39.4273	-37.9847	-40.2333	-2.72109
2.22_1.50_hydrogenchloride--acetamide	4.37	-23.2344	-23.2218	-23.1124	-23.0912	12.9511	12.956	13.6877	13.6895	-4.35444	-4.36329	-4.41337	-4.42101	-2.47242	-2.47606	-2.47242	-2.47606	-8.99944	-9.28219	-9.48853	-9.29565	-9.59436	-9.81234	-26.5937	-26.1111	-27.0956	-0.617464
2.22_2.00_hydrogenchloride--acetamide	5.147	-8.15442	-8.10829	-8.04229	-7.99497	1.05864	1.05878	1.12519	1.125	-0.932654	-0.934939	-0.941892	-0.944377	-0.190324	-0.191023	-0.190324	-0.191023	-2.62509	-2.68646	-2.73125	-2.71389	-2.77967	-2.82767	-10.9067	-10.833	-11.0332	-0.0357901
2.23_0.80_hydrogenchloride--dimethylether	3.013	-136.091	-136.138	-139.49	-139.528	254.72	254.645	265.571	265.469	-53.312	-53.3125	-54.5214	-54.5241	-37.9747	-37.9893	-37.9747	-37.9893	-45.7467	-47.6729	-49.0785	-46.709	-48.6914	-50.1381	-21.8734	-16.711	-15.0206	-33.282
2.23_0.85_hydrogenchloride--dimethylether	3.099	-110.263	-110.311	-112.912	-112.948	194.99	194.929	203.925	203.834	-37.7131	-37.7153	-38.492	-38.4944	-32.5086	-32.5237	-32.5086	-32.5237	-38.4978	-40.0825	-41.239	-39.3629	-40.9969	-42.1893	-26.8593	-22.3217	-23.8572	-21.5574
2.23_0.90_hydrogenchloride--dimethylether	3.184	-89.4807	-89.5288	-91.5148	-91.5506	148.524	148.47	155.76	155.676	-27.2907	-27.2937	-27.8072	-27.809	-26.5353	-26.5521	-26.5353	-26.5521	-32.5246	-33.8334	-34.7885	-33.2994	-34.6516	-35.6384	-29.6927	-25.8737	-29.016	-14.1386
2.23_0.95_hydrogenchloride--dimethylether	3.269	-72.8792	-72.935	-74.4183	-74.4617	112.665	112.615	118.43	118.355	-20.1824	-20.1879	-20.5359	-20.5393	-21.0049	-21.022	-21.0049	-21.022	-27.5689	-28.6523	-29.4428	-28.2603	-29.382	-30.2006	-30.9731	-27.8685	-31.6143	-9.39988
2.23_1.00_hydrogenchloride--dimethylether	3.355	-59.6631	-59.731	-60.8105	-60.8657	85.1623	85.1149	89.6965	89.6316	-15.2224	-15.2321	-15.4731	-15.48	-16.2834	-16.2996	-16.2834	-16.2996	-23.434	-24.3313	-24.9861	-24.0492	-24.9804	-25.6599	-31.134	-28.6736	-32.4595	-6.3357
2.23_1.05_hydrogenchloride--dimethylether	3.44	-49.1608	-49.2394	-50.0008	-50.0656	64.1833	64.1427	67.7221	67.6664	-11.6819	-11.6954	-11.8663	-11.876	-12.4396	-12.4544	-12.4396	-12.4544	-19.9679	-20.711	-21.2532	-20.514	-21.2868	-21.8506	-30.4996	-28.5803	-32.1248	-4.32692
2.23_1.10_hydrogenchloride--dimethylether	3.525	-40.8093	-40.8925	-41.4091	-41.4778	48.2496	48.2213	50.9989	50.9553	-9.099	-9.11395	-9.23831	-9.24889	-9.40463	-9.41762	-9.40463	-9.41762	-17.0525	-17.6673	-18.1158	-17.5361	-18.1765	-18.6438	-29.3186	-27.8328	-31.016	-2.99026
2.23_1.25_hydrogenchloride--dimethylether	3.782	-24.5473	-24.5999	-24.7023	-24.7476	20.2476	20.2489	21.4998	21.4939	-4.60254	-4.61109	-4.66123	-4.66882	-3.9207	-3.92596	-3.9207	-3.92596	-10.7411	-11.0866	-11.3387	-11.0711	-11.4337	-11.6984	-24.2267	-23.5469	-25.6019	-1.04322
2.23_1.50_hydrogenchloride--dimethylether	4.209	-12.3978	-12.3858	-12.3135	-12.3013	4.63731	4.64308	4.95685	4.96037	-1.71051	-1.711	-1.72236	-1.72347	-0.878304	-0.878641	-0.878304	-0.878641	-5.14215	-5.27331	-5.36903	-5.31047	-5.44995	-5.55173	-15.7013	-15.4948	-16.4222	-0.20036
2.23_2.00_hydrogenchloride--dimethylether	5.065	-4.75354	-4.72356	-4.6672	-4.63924	0.232256	0.232328	0.252187	0.252115	-0.334265	-0.334179	-0.334924	-0.335111	-0.0506649	-0.0507908	-0.0506649	-0.0507908	-1.36445	-1.39068	-1.40983	-1.40766	-1.43581	-1.45635	-6.28603	-6.22938	-6.5103	-0.00779264
2.24_0.80_hydrogenchloride--dimethylsulfone	3.352	-117.894	-117.951	-120.891	-120.922	223.248	223.202	232.964	232.888	-42.8843	-42.9406	-43.914	-43.9686	-31.5151	-31.5421	-31.5151	-31.5421	-48.1425	-50.3057	-51.8843	-49.1649	-51.3873	-53.0091	-21.1163	-16.5534	-13.5771	-23.0037
2.24_0.85_hydrogenchloride--dimethylsulfone	3.437	-95.546	-95.6005	-97.7977	-97.83	169.166	169.125	176.992	176.924	-30.6745	-30.719	-31.3567	-31.3992	-26.0506	-26.0773	-26.0506	-26.0773	-40.8925	-42.6778	-43.9807	-41.8159	-43.6542	-44.9957	-27.2523	-23.378	-22.9158	-14.6099
2.24_0.90_hydrogenchloride--dimethylsulfone	3.522	-77.7312	-77.7889	-79.3896	-79.4282	127.71	127.668	133.912	133.848	-22.5071	-22.5444	-22.972	-23.0071	-20.6938	-20.7193	-20.6938	-20.7193	-34.8702	-36.3469	-37.4245	-35.6998	-37.2238	-38.336	-30.8089	-27.6422	-28.514	-9.41391
2.24_0.95_hydrogenchloride--dimethylsulfone	3.608	-63.5832	-63.6482	-64.7787	-64.8271	96.1296	96.0887	100.983	100.927	-16.9	-16.9338	-17.2271	-17.2582	-16.0185	-16.0415	-16.0185	-16.0415	-29.8334	-31.0558	-31.9478	-30.5755	-31.84	-32.7628	-32.4827	-29.963	-31.4553	-6.15759
2.24_1.00_hydrogenchloride--dimethylsulfone	3.694	-52.3561	-52.4267	-53.1932	-53.2485	72.1836	72.15	75.9508	75.9049	-12.9469	-12.9783	-13.1848	-13.2126	-12.1838	-12.2036	-12.1838	-12.2036	-25.5944	-26.6062	-27.3445	-26.2562	-27.3052	-28.0706	-32.8031	-30.8303	-32.539	-4.08675
2.24_1.05_hydrogenchloride--dimethylsulfone	3.78	-43.4339	-43.5034	-43.9963	-44.0511	54.1001	54.0784	57.011	56.9778	-10.088	-10.1162	-10.2658	-10.2894	-9.1553	-9.17148	-9.1553	-9.17148	-22.0104	-22.8471	-23.4577	-22.5988	-23.4682	-24.1026	-32.1704	-30.6367	-32.3465	-2.74899
2.24_1.10_hydrogenchloride--dimethylsulfone	3.866	-36.3176	-36.3776	-36.6712	-36.7182	40.4845	40.4745	42.7245	42.705	-7.97241	-7.99599	-8.10679	-8.12608	-6.82173	-6.83425	-6.82173	-6.83425	-18.9669	-19.6586	-20.1634	-19.4883	-20.2085	-20.734	-30.8967	-29.7076	-31.3172	-1.87116
2.24_1.25_hydrogenchloride--dimethylsulfone	4.125	-22.2543	-22.2664	-22.2512	-22.2575	16.8592	16.8621	17.8586	17.8588	-4.19114	-4.19998	-4.24912	-4.257	-2.74432	-2.74821	-2.74432	-2.74821	-12.2589	-12.6511	-12.9373	-12.6163	-13.028	-13.3284	-25.2897	-24.7324	-25.8571	-0.62332
2.24_1.50_hydrogenchloride--dimethylsulfone	4.561	-11.214	-11.1842	-11.0736	-11.0417	3.87164	3.87464	4.12751	4.12983	-1.64084	-1.64158	-1.65938	-1.66024	-0.5865	-0.587295	-0.5865	-0.587295	-6.11117	-6.26825	-6.38287	-6.29699	-6.46347	-6.58495	-15.9213	-15.7443	-16.2967	-0.10983
2.24_2.00_hydrogenchloride--dimethylsulfone	5.439	-3.72063	-3.70058	-3.64557	-3.62489	0.197998	0.197719	0.214286	0.213947	-0.352774	-0.354592	-0.356223	-0.358256	-0.0293897	-0.0295535	-0.0293889	-0.0295535	-1.74547	-1.77761	-1.80107	-1.79686	-1.83097	-1.85587	-5.68808	-5.65463	-5.8325	-0.00361151
2.25_0.80_hydrogenchloride--dimethylsulfoxide	3.756	-141.597	-141.644	-145.116	-145.133	265.846	265.779	276.679	276.586	-61.5759	-61.6257	-62.9681	-63.0197	-43.7907	-43.7997	-43.7907	-43.7997	-45.6637	-47.8834	-49.5032	-46.6126	-48.8961	-50.5625	-30.7932	-25.929	-19.2213	-37.7976
2.25_0.85_hydrogenchloride--dimethylsulfoxide	3.837	-116.758	-116.806	-119.524	-119.541	204.749	204.704	213.713	213.639	-44.1297	-44.1722	-45.054	-45.0959	-37.7935	-37.8051	-37.7935	-37.8051	-38.4673	-40.3096	-41.6539	-39.3278	-41.2265	-42.612	-35.7331	-31.415	-28.9616	-24.7462
2.25_0.90_hydrogenchloride--dimethylsulfoxide	3.919	-96.4699	-96.5144	-98.6177	-98.6322	156.935	156.901	164.242	164.179	-32.3685	-32.4047	-33.0028	-33.0371	-31.1591	-31.1746	-31.1591	-31.1746	-32.5571	-34.0909	-35.2102	-33.3343	-34.9183	-36.0742	-38.4033	-34.7391	-34.7858	-16.4046
2.25_0.95_hydrogenchloride--dimethylsulfoxide	4	-80.0418	-80.0877	-81.687	-81.7052	119.807	119.777	125.672	125.617	-24.2773	-24.3094	-24.7279	-24.7574	-24.9436	-24.961	-24.9436	-24.961	-27.664	-28.9424	-29.8753	-28.3629	-29.6862	-30.6518	-39.4562	-36.4582	-37.8526	-11.0216
2.25_1.00_hydrogenchloride--dimethylsulfoxide	4.082	-66.7997	-66.8527	-68.0429	-68.0708	91.1605	91.133	95.8017	95.7566	-18.5849	-18.6158	-18.9162	-18.9444	-19.5734	-19.5906	-19.5734	-19.5906	-23.5864	-24.651	-25.4278	-24.2125	-25.317	-26.123	-39.354	-36.9721	-38.9949	-7.50643
2.25_1.05_hydrogenchloride--dimethylsulfoxide	4.163	-56.1438	-56.2048	-57.0698	-57.1073	69.1683	69.1455	72.8103	72.7746	-14.4871	-14.5176	-14.7397	-14.7668	-15.1471	-15.1629	-15.1471	-15.1629	-20.1682	-21.0527	-21.6982	-20.7278	-21.6476	-22.3189	-38.438	-36.5812	-38.815	-5.17926
2.25_1.10_hydrogenchloride--dimethylsulfoxide	4.245	-47.566	-47.6303	-48.2419	-48.2839	52.3563	52.3418	55.1996	55.1721	-11.4713	-11.5004	-11.6701	-11.6949	-11.6075	-11.6212	-11.6075	-11.6212	-17.2893	-18.0223	-18.5571	-17.7883	-18.5521	-19.1094	-36.9672	-35.5373	-37.748	-3.61615
2.25_1.25_hydrogenchloride--dimethylsulfoxide	4.491	-30.4771	-30.51	-30.6822	-30.7022	22.4639	22.4742	23.7861	23.788	-6.12548	-6.14324	-6.22755	-6.24324	-5.0537	-5.05959	-5.0537	-5.05959	-11.0268	-11.4394	-11.7405	-11.3745	-11.8079	-12.1242	-30.9792	-30.3412	-32.0285	-1.3019
2.25_1.50_hydrogenchloride--dimethylsulfoxide	4.903	-17.052	-17.0153	-16.9819	-16.943	5.36499	5.37428	5.71546	5.72243	-2.52149	-2.52577	-2.55691	-2.56164	-1.22747	-1.228	-1.22747	-1.228	-5.38011	-5.54207	-5.66025	-5.56318	-5.73577	-5.86171	-21.0551	-20.8719	-21.7442	-0.265229
2.25_2.00_hydrogenchloride--dimethylsulfoxide	5.731	-7.69574	-7.64652	-7.5946	-7.54774	0.296305	0.296589	0.320805	0.320748	-0.602593	-0.603818	-0.610682	-0.61233	-0.0861199	-0.0863773	-0.0861202	-0.0863774	-1.46753	-1.50319	-1.52922	-1.51692	-1.55541	-1.58349	-9.56934	-9.50919	-9.81985	-0.0117951
2.26_0.80_hydrogenchloride--methanol	2.995	-122.578	-122.547	-125.117	-125.067	224.36	224.303	233.688	233.61	-44.1453	-44.1407	-45.0067	-45.0028	-33.4941	-33.5084	-33.4941	-33.5084	-39.1225	-40.8912	-42.1819	-39.9794	-41.799	-43.1268	-18.0746	-13.0953	-11.4056	-26.7333
2.26_0.85_hydrogenchloride--methanol	3.082	-99.0182	-98.9908	-100.952	-100.905	169.884	169.838	177.431	177.361	-31.2654	-31.2632	-31.8196	-31.8158	-27.836	-27.8509	-27.836	-27.8509	-32.6358	-34.0867	-35.1454	-33.3994	-34.8949	-35.9862	-23.4124	-19.1967	-20.0372	-17.2253
2.26_0.90_hydrogenchloride--methanol	3.169	-80.2371	-80.2193	-81.6833	-81.646	128.012	127.971	134.008	133.946	-22.6809	-22.6817	-23.052	-23.05	-22.1912	-22.2076	-22.1912	-22.2076	-27.3262	-28.5189	-29.3892	-28.0037	-29.2358	-30.1349	-26.527	-23.0924	-25.1333	-11.2594
2.26_0.95_hydrogenchloride--methanol	3.255	-65.3461	-65.346	-66.4076	-66.3886	96.0712	96.0325	100.757	100.704	-16.8213	-16.827	-17.0802	-17.0825	-17.2158	-17.2327	-17.2158	-17.2327	-22.9527	-23.9337	-24.6496	-23.5518	-24.5676	-25.3089	-28.0228	-25.3087	-27.765	-7.46947
2.26_1.00_hydrogenchloride--methanol	3.342	-53.5666	-53.5857	-54.3287	-54.3288	71.853	71.8176	75.4751	75.4286	-12.7216	-12.7323	-12.9101	-12.9167	-13.1092	-13.1257	-13.1092	-13.1257	-19.3315	-20.1379	-20.7264	-19.8596	-20.6966	-21.3074	-28.3524	-26.25	-28.7064	-5.0267
2.26_1.05_hydrogenchloride--methanol	3.429	-44.2489	-44.282	-44.7799	-44.7936	53.5808	53.5523	56.3636	56.3233	-9.78315	-9.7969	-9.92557	-9.93451	-9.85268	-9.86777	-9.85268	-9.86777	-16.321	-16.983	-17.4661	-16.7852	-17.4736	-17.976	-27.8604	-26.2486	-28.5098	-3.42679
2.26_1.10_hydrogenchloride--methanol	3.517	-36.8649	-36.904	-37.218	-37.2387	39.8521	39.8358	41.9791	41.9506	-7.63011	-7.64383	-7.73936	-7.74829	-7.33737	-7.3502	-7.33737	-7.3502	-13.8095	-14.3524	-14.7485	-14.2164	-14.7819	-15.1947	-26.8108	-25.5812	-27.5767	-2.362
2.26_1.25_hydrogenchloride--methanol	3.778	-22.5174	-22.5315	-22.5546	-22.5605	16.1982	16.2054	17.1192	17.122	-3.85511	-3.86137	-3.90086	-3.90642	-2.93806	-2.94256	-2.93806	-2.94256	-8.46012	-8.75798	-8.97534	-8.72913	-9.04241	-9.27102	-22.1054	-21.5586	-22.7861	-0.810684
2.26_1.50_hydrogenchloride--methanol	4.215	-11.6992	-11.6681	-11.5954	-11.5631	3.51321	3.5198	3.73099	3.73598	-1.41575	-1.41652	-1.42695	-1.42826	-0.620782	-0.621515	-0.620782	-0.621515	-3.87005	-3.98186	-4.06345	-4.00062	-4.11995	-4.20704	-14.2498	-14.0839	-14.6063	-0.146551
2.26_2.00_hydrogenchloride--methanol	5.092	-4.64681	-4.6177	-4.57263	-4.54517	0.157145	0.157258	0.168698	0.168737	-0.271843	-0.27278	-0.273437	-0.274611	-0.0327288	-0.0328574	-0.0327288	-0.0328574	-0.951396	-0.975045	-0.992302	-0.982437	-1.00785	-1.0264	-5.75838	-5.71029	-5.87434	-0.00491672
2.27_0.80_hydrogenchloride--phosphoricacid	3.259	-91.7791	-91.7771	-93.8543	-93.8585	179.269	179.21	187.221	187.218	-28.3778	-28.4256	-29.061	-29.1058	-20.2357	-20.2972	-20.2357	-20.2972	-42.3254	-44.3773	-45.8747	-43.2782	-45.3879	-46.9275	-7.16411	-2.97061	-4.89946	-10.7491
2.27_0.85_hydrogenchloride--phosphoricacid	3.356	-71.8189	-71.8383	-73.3	-73.3239	132.046	131.979	138.156	138.142	-20.8602	-20.9039	-21.3379	-21.3766	-15.789	-15.8393	-15.789	-15.8393	-35.4727	-37.1279	-38.3357	-36.3225	-38.0301	-39.2762	-14.9383	-11.6738	-14.0206	-6.6108
2.27_0.90_hydrogenchloride--phosphoricacid	3.454	-56.5067	-56.546	-57.5343	-57.5757	96.9032	96.8343	101.545	101.524	-15.7114	-15.7539	-16.057	-16.0933	-11.9473	-11.9878	-11.9473	-11.9878	-29.79	-31.1247	-32.0988	-30.5427	-31.9244	-32.9327	-19.5522	-17.0656	-19.3552	-4.14276
2.27_0.95_hydrogenchloride--phosphoricacid	3.551	-44.7373	-44.7893	-45.4218	-45.4744	70.8803	70.8223	74.3817	74.3651	-12.0626	-12.1029	-12.3182	-12.3525	-8.86025	-8.89197	-8.86025	-8.89197	-25.0603	-26.1362	-26.9214	-25.7227	-26.8405	-27.6562	-21.8832	-20.01	-22.0497	-2.64215
2.27_1.00_hydrogenchloride--phosphoricacid	3.649	-35.6543	-35.7101	-36.0817	-36.1385	51.6898	51.6506	54.3156	54.3123	-9.3979	-9.434	-9.58786	-9.62012	-6.48217	-6.50599	-6.48217	-6.50599	-21.1118	-21.9789	-22.6116	-21.6914	-22.5959	-23.256	-22.6111	-21.2083	-22.9409	-1.71096
2.27_1.05_hydrogenchloride--phosphoricacid	3.747	-28.608	-28.6572	-28.8459	-28.8976	37.6014	37.5734	39.5594	39.5637	-7.40263	-7.43313	-7.54329	-7.57238	-4.69828	-4.71543	-4.69828	-4.71543	-17.8094	-18.5077	-19.0173	-18.314	-19.0458	-19.5798	-22.2496	-21.2015	-22.6354	-1.12139
2.27_1.10_hydrogenchloride--phosphoricacid	3.845	-23.1056	-23.1427	-23.2097	-23.2497	27.2948	27.2702	28.7492	28.7532	-5.8802	-5.90465	-5.98517	-6.00943	-3.38324	-3.39527	-3.38323	-3.39527	-15.0426	-15.6047	-16.0149	-15.4807	-16.0723	-16.5041	-21.1873	-20.4053	-21.5685	-0.741783
2.27_1.25_hydrogenchloride--phosphoricacid	4.14	-12.5638	-12.5779	-12.4806	-12.4966	10.3067	10.2966	10.8959	10.9023	-3.04908	-3.06358	-3.09696	-3.11261	-1.23497	-1.2399	-1.23497	-1.2399	-9.13182	-9.42787	-9.64391	-9.41394	-9.72956	-9.95988	-16.2287	-15.9067	-16.5101	-0.22193
2.27_1.50_hydrogenchloride--phosphoricacid	4.634	-4.80456	-4.7965	-4.69864	-4.68923	1.96069	1.95994	2.08761	2.09153	-1.1107	-1.11847	-1.12644	-1.13499	-0.223096	-0.224928	-0.223097	-0.224928	-4.10581	-4.21569	-4.29587	-4.23789	-4.35677	-4.44353	-8.47584	-8.40115	-8.60649	-0.0308658
2.27_2.00_hydrogenchloride--phosphoricacid	5.628	-0.411003	-0.399568	-0.382499	-0.369815	0.0633407	0.0632374	0.06843	0.0685722	-0.20332	-0.205789	-0.205603	-0.208245	-0.00568192	-0.00585589	-0.00568237	-0.00585592	-0.999459	-1.02087	-1.0365	-1.03049	-1.05381	-1.07083	-1.58447	-1.58618	-1.59829	-0.00055952
2.28_0.80_hydrogenchloride--POCl3	3.887	-77.4163	-77.6879	-79.9637	-80.2201	154.065	154.085	161.213	161.239	-26.9902	-27.0624	-27.6168	-27.688	-23.0403	-23.0962	-23.0403	-23.0962	-34.2363	-35.9051	-37.1228	-35.0527	-36.7787	-38.0382	-10.8848	-7.80315	-6.4601	-13.109
2.28_0.85_hydrogenchloride--POCl3	3.977	-61.3326	-61.5795	-63.2591	-63.4912	112.836	112.849	118.392	118.412	-19.0107	-19.0707	-19.4176	-19.475	-17.9174	-17.9666	-17.9174	-17.9666	-28.5559	-29.917	-30.9103	-29.2772	-30.689	-31.7193	-16.6785	-14.2405	-14.3302	-8.10172
2.28_0.90_hydrogenchloride--POCl3	4.066	-48.9289	-49.1579	-50.3714	-50.5856	82.2768	82.284	86.524	86.5399	-13.7509	-13.8026	-14.0242	-14.0721	-13.5166	-13.5585	-13.5166	-13.5585	-23.9286	-25.039	-25.8493	-24.5642	-25.7192	-26.5621	-20.0844	-18.2385	-19.0037	-5.09695
2.28_0.95_hydrogenchloride--POCl3	4.156	-39.3903	-39.6014	-40.4593	-40.6559	59.7726	59.7797	62.9884	63.0037	-10.1824	-10.2274	-10.3728	-10.4131	-9.99518	-10.0297	-9.99518	-10.0297	-20.1308	-21.0356	-21.6959	-20.6896	-21.6334	-22.3222	-21.7747	-20.4172	-21.4556	-3.26277
2.28_1.00_hydrogenchloride--POCl3	4.247	-32.055	-32.2435	-32.8363	-33.0114	43.289	43.3011	45.709	45.7268	-7.69331	-7.73137	-7.82913	-7.86278	-7.2932	-7.32072	-7.29319	-7.32072	-16.9945	-17.7308	-18.2681	-17.4842	-18.2547	-18.817	-22.2625	-21.2851	-22.3886	-2.1221
2.28_1.05_hydrogenchloride--POCl3	4.337	-26.3978	-26.5576	-26.9587	-27.1082	31.2693	31.2859	33.0814	33.103	-5.91241	-5.94329	-6.00999	-6.03812	-5.27474	-5.29581	-5.27474	-5.29582	-14.39	-14.9888	-15.4258	-14.8182	-15.4471	-15.9061	-21.9366	-21.2453	-22.3091	-1.39925
2.28_1.10_hydrogenchloride--POCl3	4.428	-22.0111	-22.1387	-22.4045	-22.5255	22.5381	22.5549	23.8882	23.9103	-4.60979	-4.63354	-4.67977	-4.70271	-3.79333	-3.80882	-3.79333	-3.80882	-12.2172	-12.7044	-13.06	-12.5906	-13.1044	-13.4793	-21.0862	-20.6061	-21.5853	-0.933315
2.28_1.25_hydrogenchloride--POCl3	4.7	-13.7165	-13.7661	-13.8265	-13.8744	8.34905	8.36109	8.90019	8.91651	-2.33622	-2.34558	-2.36495	-2.37479	-1.39161	-1.39714	-1.39161	-1.39714	-7.58356	-7.84938	-8.04335	-7.82947	-8.11274	-8.31945	-17.1911	-17.0493	-17.7402	-0.29059
2.28_1.50_hydrogenchloride--POCl3	5.158	-7.57384	-7.56607	-7.54793	-7.54088	1.55652	1.56159	1.67854	1.68484	-0.88563	-0.887205	-0.894935	-0.897116	-0.26897	-0.27039	-0.26897	-0.27039	-3.59752	-3.7015	-3.77738	-3.71834	-3.83062	-3.91255	-10.9395	-10.9361	-11.3345	-0.0439571
2.28_2.00_hydrogenchloride--POCl3	6.082	-3.34085	-3.33286	-3.30089	-3.29461	0.0516887	0.051727	0.0572095	0.0572807	-0.194892	-0.196106	-0.196151	-0.197573	-0.0157747	-0.0159585	-0.015775	-0.0159585	-0.999655	-1.02399	-1.04175	-1.03151	-1.05785	-1.07707	-4.53495	-4.52793	-4.71955	-0.00100906
2.29_0.80_hydrogenchloride--SO2	3.689	-43.1853	-43.359	-44.7416	-44.8765	91.7373	91.7405	96.1285	96.1171	-13.4944	-13.5215	-13.7197	-13.7422	-13.4059	-13.433	-13.4059	-13.433	-20.9338	-21.8999	-22.6049	-21.4757	-22.479	-23.2112	-1.17792	0.854296	0.343088	-5.58501
2.29_0.85_hydrogenchloride--SO2	3.788	-33.1772	-33.3486	-34.323	-34.4596	64.3988	64.3998	67.6052	67.5948	-9.42048	-9.44614	-9.5595	-9.57999	-9.60474	-9.62872	-9.60474	-9.62872	-17.0511	-17.8162	-18.3745	-17.5166	-18.3132	-18.8944	-6.39811	-4.96791	-5.7279	-3.34367
2.29_0.90_hydrogenchloride--SO2	3.887	-25.7901	-25.9527	-26.6292	-26.7604	45.0134	45.0201	47.333	47.3282	-6.75289	-6.77611	-6.84172	-6.85975	-6.74886	-6.76854	-6.74886	-6.76854	-13.9508	-14.5546	-14.9952	-14.3499	-14.9801	-15.4401	-9.47252	-8.50054	-9.26338	-2.0437
2.29_0.95_hydrogenchloride--SO2	3.986	-20.3363	-20.4789	-20.9465	-21.0633	31.3488	31.3624	33.0147	33.0184	-4.94985	-4.96885	-5.00648	-5.02206	-4.68349	-4.69845	-4.68349	-4.69845	-11.4575	-11.9322	-12.2787	-11.7983	-12.2956	-12.6586	-11.0625	-10.424	-11.0834	-1.27225
2.29_1.00_hydrogenchloride--SO2	4.086	-16.2944	-16.4085	-16.7354	-16.8298	21.7677	21.7839	22.9566	22.9662	-3.69653	-3.71033	-3.73189	-3.74417	-3.2251	-3.23562	-3.2251	-3.23562	-9.44043	-9.81295	-10.0848	-9.73056	-10.1225	-10.4085	-11.6553	-11.2519	-11.7821	-0.804278
2.29_1.05_hydrogenchloride--SO2	4.186	-13.275	-13.359	-13.594	-13.662	15.0762	15.0918	15.9209	15.9319	-2.80409	-2.81293	-2.82669	-2.83458	-2.21087	-2.2178	-2.21087	-2.2178	-7.80079	-8.09323	-8.30663	-8.04715	-8.35592	-8.58124	-11.6046	-11.3637	-11.7738	-0.514794
2.29_1.10_hydrogenchloride--SO2	4.286	-10.9948	-11.0523	-11.2266	-11.2707	10.4187	10.433	11.0175	11.0285	-2.15544	-2.16067	-2.17059	-2.17505	-1.51227	-1.5167	-1.51227	-1.5167	-6.46277	-6.69313	-6.86123	-6.6716	-6.91563	-7.09372	-11.1578	-11.0277	-11.3386	-0.332844
2.29_1.25_hydrogenchloride--SO2	4.587	-6.83582	-6.84007	-6.92975	-6.92603	3.40319	3.41255	3.61572	3.62351	-1.04523	-1.04508	-1.05143	-1.05102	-0.485177	-0.486805	-0.485177	-0.486805	-3.73494	-3.85096	-3.93563	-3.86115	-3.98536	-4.07601	-8.89503	-8.91635	-9.04162	-0.0931775
2.29_1.50_hydrogenchloride--SO2	5.091	-3.84968	-3.82394	-3.87896	-3.84862	0.515059	0.516711	0.551817	0.552926	-0.373426	-0.372292	-0.375855	-0.374536	-0.0789793	-0.0793864	-0.0789795	-0.0793863	-1.59392	-1.63596	-1.66663	-1.6484	-1.69356	-1.72653	-5.42555	-5.47614	-5.52288	-0.0115821
2.29_2.00_hydrogenchloride--SO2	6.107	-1.75117	-1.73858	-1.75963	-1.74596	0.0114201	0.0114218	0.0124442	0.0124193	-0.0763109	-0.076603	-0.0769218	-0.0772304	-0.00396818	-0.00402949	-0.0039681	-0.00402956	-0.384055	-0.393049	-0.399613	-0.396241	-0.405886	-0.412925	-2.20741	-2.22773	-2.25936	-0.000203082
2.30_0.80_hydrogenchloride--trimethylphosphate	3.922	-136.479	-136.569	-139.976	-140.057	255.056	255.038	265.717	265.697	-56.9531	-57.0307	-58.2734	-58.3559	-39.9861	-40.0129	-39.9861	-40.0129	-49.0481	-51.2227	-52.8095	-50.0957	-52.3345	-53.9683	-31.3838	-26.6968	-20.8949	-33.4184
2.30_0.85_hydrogenchloride--trimethylphosphate	4.002	-113.109	-113.182	-115.831	-115.895	196.091	196.078	204.872	204.852	-41.1251	-41.1873	-42.015	-42.0789	-33.9645	-33.9943	-33.9645	-33.9943	-41.6731	-43.4797	-44.798	-42.6189	-44.4823	-45.8421	-37.0835	-32.9589	-30.9867	-21.7871
2.30_0.90_hydrogenchloride--trimethylphosphate	4.082	-94.0047	-94.0608	-96.0928	-96.1406	150.123	150.108	157.248	157.223	-30.4284	-30.4781	-31.0487	-31.0979	-27.6474	-27.68	-27.6474	-27.68	-35.5804	-37.0871	-38.1865	-36.4313	-37.9884	-39.1247	-40.2978	-36.8203	-37.0493	-14.3916
2.30_0.95_hydrogenchloride--trimethylphosphate	4.163	-78.5044	-78.5527	-80.081	-80.1219	114.544	114.523	120.241	120.214	-23.0322	-23.0738	-23.4796	-23.5194	-21.8951	-21.9277	-21.8951	-21.9277	-30.5037	-31.763	-32.6821	-31.2668	-32.5712	-33.523	-41.7129	-38.8781	-40.2668	-9.63817
2.30_1.00_hydrogenchloride--trimethylphosphate	4.243	-65.9717	-66.0196	-67.1433	-67.184	87.1592	87.136	91.6602	91.6346	-17.7922	-17.8294	-18.1257	-18.1605	-17.0207	-17.0508	-17.0207	-17.0508	-26.2432	-27.2967	-28.0655	-26.926	-28.0197	-28.8177	-41.8293	-39.5784	-41.4885	-6.54315
2.30_1.05_hydrogenchloride--trimethylphosphate	4.324	-55.8444	-55.8938	-56.6972	-56.7388	66.1752	66.1538	69.7011	69.6802	-13.9888	-14.0231	-14.2459	-14.2769	-13.0628	-13.0892	-13.0628	-13.0892	-22.6463	-23.5273	-24.1701	-23.2559	-24.1724	-24.8412	-41.0225	-39.2659	-41.3337	-4.4989
2.30_1.10_hydrogenchloride--trimethylphosphate	4.405	-47.6498	-47.6975	-48.2538	-48.2931	50.1572	50.1418	52.9105	52.8953	-11.1652	-11.1963	-11.3691	-11.396	-9.93658	-9.95862	-9.93658	-9.95861	-19.5948	-20.3309	-20.868	-20.1381	-20.9054	-21.4654	-39.5786	-38.2179	-40.2501	-3.12897
2.30_1.25_hydrogenchloride--trimethylphosphate	4.649	-31.1068	-31.1226	-31.2522	-31.2633	21.6952	21.6974	22.9792	22.9835	-6.08087	-6.09889	-6.18776	-6.20417	-4.25032	-4.25953	-4.25032	-4.25953	-12.8647	-13.2926	-13.6048	-13.2448	-13.6942	-14.0221	-33.3885	-32.7656	-34.3088	-1.11018
2.30_1.50_hydrogenchloride--trimethylphosphate	5.058	-17.6558	-17.6222	-17.5538	-17.5187	5.32112	5.32467	5.67119	5.67673	-2.55961	-2.56464	-2.60177	-2.60706	-1.01521	-1.01653	-1.01521	-1.01654	-6.6184	-6.79339	-6.92109	-6.82354	-7.00953	-7.14525	-22.7998	-22.6109	-23.443	-0.217877
2.30_2.00_hydrogenchloride--trimethylphosphate	5.883	-7.77621	-7.7454	-7.6733	-7.64156	0.322612	0.322169	0.349154	0.348962	-0.624301	-0.626922	-0.634499	-0.637349	-0.0726519	-0.0728803	-0.072652	-0.0728798	-2.01262	-2.05018	-2.0776	-2.07306	-2.11329	-2.14265	-10.2006	-10.1455	-10.4767	-0.00899586
2.31_0.80_hydrogenchloride--water	2.783	-99.9968	-99.8698	-101.487	-101.328	178.506	178.463	185.663	185.6	-32.1279	-32.1209	-32.6202	-32.6109	-26.6235	-26.6398	-26.6235	-26.6398	-30.5058	-31.9754	-33.0478	-31.222	-32.7338	-33.8369	-13.215	-8.81617	-6.99983	-18.2833
2.31_0.85_hydrogenchloride--water	2.875	-80.2516	-80.1432	-81.3041	-81.1649	132.51	132.473	138.097	138.039	-22.7701	-22.7665	-23.0861	-23.0785	-21.1584	-21.1755	-21.1584	-21.1755	-25.0834	-26.2806	-27.1542	-25.7097	-26.9438	-27.8444	-18.7662	-15.2239	-15.075	-11.6583
2.31_0.90_hydrogenchloride--water	2.968	-64.7571	-64.6766	-65.4714	-65.3614	97.8953	97.8624	102.168	102.118	-16.5462	-16.5479	-16.7594	-16.7563	-16.254	-16.2719	-16.254	-16.2719	-20.697	-21.6723	-22.3839	-21.2423	-22.25	-22.9854	-22.018	-19.2568	-19.8614	-7.5578
2.31_0.95_hydrogenchloride--water	3.06	-52.635	-52.584	-53.0937	-53.0147	72.0326	72.0018	75.2526	75.2094	-12.2895	-12.2972	-12.4406	-12.4429	-12.2074	-12.2251	-12.2074	-12.2251	-17.1294	-17.9228	-18.5017	-17.6025	-18.4243	-19.0239	-23.6062	-21.4972	-22.3593	-4.97747
2.31_1.00_hydrogenchloride--water	3.153	-43.1519	-43.1238	-43.4184	-43.3635	52.8155	52.7878	55.221	55.1813	-9.2987	-9.31006	-9.4099	-9.4151	-9.02704	-9.04334	-9.02704	-9.04334	-14.2145	-14.858	-15.3275	-14.6235	-15.2915	-15.779	-24.0169	-22.4197	-23.3049	-3.32408
2.31_1.05_hydrogenchloride--water	3.246	-35.7182	-35.7041	-35.8421	-35.8035	38.604	38.5874	40.3897	40.3608	-7.14479	-7.1562	-7.22715	-7.23294	-6.60371	-6.61747	-6.60371	-6.61747	-11.8239	-12.3445	-12.7243	-12.1765	-12.7182	-13.1135	-23.6147	-22.4066	-23.217	-2.24515
2.31_1.10_hydrogenchloride--water	3.338	-29.8661	-29.8579	-29.8853	-29.8574	28.1362	28.1376	29.4523	29.444	-5.5589	-5.56871	-5.61844	-5.62443	-4.79505	-4.80561	-4.79505	-4.80561	-9.85611	-10.2769	-10.584	-10.159	-10.5984	-10.919	-22.6787	-21.7624	-22.4597	-1.5296
2.31_1.25_hydrogenchloride--water	3.616	-18.5578	-18.5257	-18.4189	-18.3785	10.7524	10.7604	11.2596	11.2649	-2.76865	-2.77086	-2.78735	-2.78884	-1.79165	-1.79466	-1.79165	-1.79466	-5.77059	-5.99213	-6.1538	-5.9591	-6.19294	-6.36358	-18.4846	-18.0607	-18.464	-0.497652
2.31_1.50_hydrogenchloride--water	4.079	-9.95324	-9.90089	-9.79473	-9.74141	2.09428	2.10066	2.19353	2.19886	-0.988371	-0.988708	-0.991819	-0.992573	-0.341444	-0.342361	-0.341444	-0.342361	-2.44916	-2.53052	-2.58989	-2.53271	-2.61984	-2.68342	-11.7212	-11.5609	-11.7403	-0.078958
2.31_2.00_hydrogenchloride--water	5.004	-4.09419	-4.06581	-4.01083	-3.98525	0.0749815	0.0750561	0.0784186	0.0784595	-0.184913	-0.186661	-0.18537	-0.187337	-0.0153182	-0.0154595	-0.0153182	-0.0154595	-0.531476	-0.550245	-0.563941	-0.548907	-0.569066	-0.583776	-4.75681	-4.69337	-4.76558	-0.00203064
2.32_0.80_hydrogenbromide--acetone	3.734	-133.188	-133.143	-136.237	-136.17	247.085	247.006	257.916	257.823	-55.6896	-55.8409	-57.0811	-57.2278	-35.5046	-35.4174	-35.5046	-35.4174	-47.5548	-49.6607	-51.1975	-48.6738	-50.848	-52.4345	-28.5927	-23.4263	-13.69	-36.5001
2.32_0.85_hydrogenbromide--acetone	3.818	-107.539	-107.495	-109.806	-109.74	190.126	190.085	198.993	198.943	-39.5855	-39.6819	-40.4776	-40.5674	-30.2028	-30.182	-30.2028	-30.182	-40.2531	-41.9926	-43.262	-41.2475	-43.0469	-44.36	-30.5356	-25.9062	-21.0455	-24.0381
2.32_0.90_hydrogenbromide--acetone	3.903	-87.04	-87.0061	-88.682	-88.6246	145.683	145.669	152.829	152.81	-28.7633	-28.8255	-29.3447	-29.4	-24.5268	-24.5565	-24.5268	-24.5565	-34.2251	-35.666	-36.7176	-35.1076	-36.6015	-37.6917	-31.4363	-27.4629	-25.4722	-16.0513
2.32_0.95_hydrogenbromide--acetone	3.988	-70.7557	-70.7387	-71.9042	-71.8635	111.277	111.268	116.948	116.934	-21.3406	-21.3867	-21.7262	-21.7672	-19.3443	-19.3946	-19.3443	-19.3946	-29.2107	-30.4065	-31.279	-29.9932	-31.2358	-32.1426	-31.5313	-28.234	-27.832	-10.8757
2.32_1.00_hydrogenbromide--acetone	4.073	-57.8541	-57.8538	-58.6228	-58.5993	84.7938	84.7727	89.2358	89.207	-16.1368	-16.178	-16.3977	-16.4352	-14.9696	-15.0148	-14.9696	-15.0148	-25.0119	-26.0051	-26.7298	-25.7053	-26.7399	-27.4948	-31.0036	-28.3371	-28.7315	-7.47569
2.32_1.05_hydrogenbromide--acetone	4.158	-47.638	-47.6476	-48.1186	-48.1059	64.4985	64.4624	67.9477	67.8999	-12.409	-12.4487	-12.5899	-12.6264	-11.44	-11.4671	-11.44	-11.4671	-21.4772	-22.3024	-22.9046	-22.0909	-22.9523	-23.5809	-30.0057	-27.8806	-28.6269	-5.20783
2.32_1.10_hydrogenbromide--acetone	4.244	-39.541	-39.5513	-39.8053	-39.7951	48.9961	48.9506	51.6603	51.6016	-9.6851	-9.72169	-9.81319	-9.8468	-8.67044	-8.67799	-8.67044	-8.67799	-18.4874	-19.1729	-19.6732	-19.0295	-19.7466	-20.2699	-28.6736	-26.9881	-27.8403	-3.67154
2.32_1.25_hydrogenbromide--acetone	4.5	-23.8009	-23.7796	-23.7002	-23.6687	21.3605	21.307	22.5655	22.5072	-4.93691	-4.95605	-4.9825	-5.00016	-3.67705	-3.65012	-3.67706	-3.65012	-11.9337	-12.3278	-12.6155	-12.3041	-12.72	-13.0236	-23.6942	-22.8353	-23.489	-1.36066
2.32_1.50_hydrogenbromide--acetone	4.93	-12.0277	-11.9733	-11.7989	-11.7411	5.31838	5.27242	5.62977	5.58277	-1.87509	-1.87639	-1.88176	-1.88318	-0.873555	-0.836886	-0.873556	-0.836886	-5.94647	-6.1053	-6.2212	-6.13916	-6.30857	-6.43219	-15.6353	-15.3106	-15.531	-0.28992
2.32_2.00_hydrogenbromide--acetone	5.796	-4.61649	-4.57263	-4.48307	-4.43866	0.321791	0.321849	0.343008	0.343181	-0.389863	-0.388597	-0.390123	-0.388991	-0.0554649	-0.0557734	-0.055464	-0.0557733	-1.68212	-1.71391	-1.73711	-1.73485	-1.76905	-1.79401	-6.43226	-6.33425	-6.35131	-0.01386
2.33_0.80_hydrogenbromide--chloricacid	3.934	-44.3063	-44.3775	-45.5663	-45.6064	91.9779	91.9115	96.6889	96.6299	-12.9456	-12.9536	-13.1557	-13.1516	-11.9756	-11.9711	-11.9756	-11.9711	-24.0788	-25.144	-25.9214	-24.7507	-25.8647	-26.6776	-3.31198	-0.776806	-1.41419	-6.08222
2.33_0.85_hydrogenbromide--chloricacid	4.031	-33.3088	-33.3848	-34.157	-34.2019	64.9523	64.8939	68.4004	68.3383	-8.8434	-8.85025	-8.95113	-8.94732	-8.63781	-8.63143	-8.63781	-8.63143	-19.7766	-20.6233	-21.2411	-20.3548	-21.2427	-21.8906	-7.21364	-5.33296	-6.37223	-3.65266
2.33_0.90_hydrogenbromide--chloricacid	4.128	-25.3165	-25.3867	-25.8658	-25.9073	45.7006	45.6518	48.1955	48.1409	-6.20888	-6.21564	-6.26087	-6.25842	-6.10434	-6.09056	-6.10434	-6.09056	-16.3127	-16.9838	-17.4735	-16.809	-17.5152	-18.0305	-9.51465	-8.14585	-9.24664	-2.2404
2.33_0.95_hydrogenbromide--chloricacid	4.226	-19.5099	-19.5622	-19.8442	-19.8729	32.0606	32.0185	33.8542	33.8088	-4.46646	-4.47067	-4.4868	-4.48441	-4.25964	-4.24	-4.25964	-4.24	-13.5046	-14.0354	-14.4228	-13.9298	-14.4907	-14.9	-10.6771	-9.68858	-10.7069	-1.40049
2.33_1.00_hydrogenbromide--chloricacid	4.324	-15.2783	-15.3067	-15.4618	-15.4716	22.4376	22.3973	23.7217	23.6801	-3.28227	-3.28229	-3.28504	-3.28067	-2.94874	-2.9252	-2.94874	-2.9252	-11.2152	-11.6347	-11.9408	-11.5787	-12.0239	-12.3487	-11.0577	-10.3462	-11.2299	-0.890054
2.33_1.05_hydrogenbromide--chloricacid	4.423	-12.1729	-12.1795	-12.2534	-12.2445	15.6681	15.6286	16.5846	16.5447	-2.45634	-2.45349	-2.45048	-2.44426	-2.03135	-2.00416	-2.03135	-2.00416	-9.3396	-9.67187	-9.91433	-9.64984	-10.0036	-10.2618	-10.9228	-10.41	-11.1545	-0.574274
2.33_1.10_hydrogenbromide--chloricacid	4.523	-9.87307	-9.86276	-9.88561	-9.86247	10.9201	10.881	11.5742	11.5348	-1.86726	-1.86343	-1.85801	-1.85184	-1.39612	-1.36498	-1.39612	-1.36498	-7.79845	-8.06247	-8.25513	-8.06304	-8.34506	-8.55086	-10.4653	-10.0953	-10.7069	-0.375768
2.33_1.25_hydrogenbromide--chloricacid	4.822	-5.84346	-5.80638	-5.76975	-5.72497	3.66752	3.63506	3.90488	3.87107	-0.886445	-0.882775	-0.878342	-0.874013	-0.457316	-0.423432	-0.457316	-0.423432	-4.61496	-4.75109	-4.85043	-4.77791	-4.92479	-5.03198	-8.32796	-8.18332	-8.52699	-0.110666
2.33_1.50_hydrogenbromide--chloricacid	5.328	-3.18506	-3.14332	-3.10725	-3.06331	0.580837	0.574466	0.624159	0.616503	-0.316144	-0.313449	-0.312765	-0.309957	-0.0753342	-0.0669769	-0.0753344	-0.0669774	-2.04538	-2.09683	-2.13437	-2.11827	-2.17427	-2.21513	-5.08365	-5.03887	-5.20908	-0.0144751
2.33_2.00_hydrogenbromide--chloricacid	6.353	-1.46773	-1.45277	-1.42856	-1.41257	0.0135929	0.0140094	0.0148696	0.0152952	-0.0687969	-0.0688159	-0.0682705	-0.0682621	-0.00306464	-0.00350591	-0.00306438	-0.00350594	-0.521305	-0.532306	-0.540334	-0.538714	-0.550689	-0.559427	-2.05141	-2.02847	-2.10455	-0.00025848
2.34_0.80_hydrogenbromide--dimethylsulfone	3.526	-119.355	-119.374	-122.533	-122.527	226.352	226.27	236.731	236.644	-46.9427	-47.1144	-48.397	-48.5638	-29.0782	-28.9871	-29.0782	-28.9871	-51.6863	-53.9735	-55.6425	-52.8875	-55.2457	-56.9666	-24.8484	-20.401	-13.8909	-27.9176
2.34_0.85_hydrogenbromide--dimethylsulfone	3.613	-95.5819	-95.6004	-97.9209	-97.9134	172.246	172.182	180.642	180.571	-33.1992	-33.3147	-34.1473	-34.2577	-24.5937	-24.5539	-24.5937	-24.5539	-43.955	-45.8452	-47.2245	-45.0291	-46.9824	-48.4077	-28.512	-24.5614	-21.6731	-17.9254
2.34_0.90_hydrogenbromide--dimethylsulfone	3.7	-76.7968	-76.8218	-78.4705	-78.4689	130.548	130.491	137.233	137.168	-24.0488	-24.129	-24.6765	-24.7529	-19.8229	-19.8152	-19.8229	-19.8152	-37.5275	-39.0926	-40.2347	-38.4848	-40.1059	-41.2888	-30.5101	-27.1583	-26.3843	-11.6709
2.34_0.95_hydrogenbromide--dimethylsulfone	3.788	-62.0158	-62.0506	-63.1727	-63.1812	98.6339	98.5757	103.881	103.811	-17.813	-17.8739	-18.2359	-18.2943	-15.5039	-15.506	-15.5039	-15.506	-32.1459	-33.4427	-34.389	-32.9974	-34.3436	-35.326	-31.2438	-28.4965	-28.8612	-7.70868
2.34_1.00_hydrogenbromide--dimethylsulfone	3.875	-50.4001	-50.4412	-51.1626	-51.179	74.3359	74.2769	78.4097	78.3354	-13.4591	-13.5094	-13.7494	-13.7978	-11.8894	-11.8878	-11.8894	-11.8878	-27.6126	-28.6873	-29.4715	-28.3684	-29.4864	-30.3023	-31.033	-28.8315	-29.7733	-5.16283
2.34_1.05_hydrogenbromide--dimethylsulfone	3.963	-41.265	-41.305	-41.7287	-41.7465	55.9106	55.8564	59.0502	58.9796	-10.3473	-10.3895	-10.5503	-10.5907	-8.99696	-8.98864	-8.99696	-8.98864	-23.7744	-24.6648	-25.3145	-24.4434	-25.3718	-26.0493	-30.1412	-28.3956	-29.5809	-3.50179
2.34_1.10_hydrogenbromide--dimethylsulfone	4.051	-34.0621	-34.0928	-34.3036	-34.3158	41.9855	41.9387	44.398	44.3363	-8.07525	-8.10884	-8.21917	-8.25143	-6.74505	-6.73227	-6.74506	-6.73227	-20.5119	-21.2498	-21.7882	-21.1027	-21.8743	-22.4373	-28.7835	-27.4005	-28.6562	-2.40175
2.34_1.25_hydrogenbromide--dimethylsulfone	4.316	-20.1532	-20.1426	-20.0411	-20.0168	17.6596	17.6238	18.7354	18.6935	-4.11282	-4.12452	-4.16708	-4.17711	-2.75168	-2.73242	-2.75168	-2.73242	-13.3083	-13.7309	-14.0393	-13.7113	-14.1574	-14.483	-23.415	-22.7158	-23.7609	-0.816649
2.34_1.50_hydrogenbromide--dimethylsulfone	4.759	-9.74664	-9.71203	-9.52877	-9.48756	4.11856	4.0906	4.39618	4.36728	-1.55162	-1.55328	-1.5656	-1.5673	-0.605615	-0.579497	-0.605615	-0.579497	-6.6769	-6.84991	-6.97616	-6.88706	-7.07169	-7.20641	-14.7304	-14.4735	-15.054	-0.148931
2.34_2.00_hydrogenbromide--dimethylsulfone	5.653	-3.14543	-3.12736	-3.0398	-3.01889	0.210216	0.209857	0.227723	0.227309	-0.322142	-0.323163	-0.324051	-0.325223	-0.0282373	-0.0281217	-0.0282374	-0.0281217	-1.92465	-1.9603	-1.98632	-1.98326	-2.0216	-2.04957	-5.2551	-5.1945	-5.39736	-0.00537758
2.35_0.80_hydrogenbromide--dimethylsulfoxide	3.657	-161.153	-161.174	-165.425	-165.419	303.298	303.26	316.098	316.032	-80.3476	-80.6346	-82.8431	-83.129	-42.4131	-42.2674	-42.4131	-42.2674	-56.9074	-59.6655	-61.6782	-58.18	-61.023	-63.0976	-42.4947	-37.8803	-22.6731	-53.8589
2.35_0.85_hydrogenbromide--dimethylsulfoxide	3.736	-132.256	-132.275	-135.567	-135.555	237.606	237.571	248.378	248.321	-57.3832	-57.584	-59.061	-59.2568	-38.8798	-38.7822	-38.8798	-38.7822	-48.4473	-50.7536	-52.4366	-49.5981	-51.9794	-53.7171	-43.5069	-38.9904	-30.4553	-35.8805
2.35_0.90_hydrogenbromide--dimethylsulfoxide	3.816	-108.563	-108.578	-111.084	-111.066	185.214	185.198	194.151	194.117	-41.8053	-41.9426	-42.9476	-43.0778	-33.3918	-33.3514	-33.3918	-33.3514	-41.4406	-43.375	-44.7865	-42.4789	-44.4796	-45.9396	-43.4598	-39.3181	-35.0912	-24.1627
2.35_0.95_hydrogenbromide--dimethylsulfoxide	3.896	-89.3294	-89.3436	-91.2056	-91.1875	143.804	143.798	151.115	151.095	-31.0702	-31.1644	-31.8608	-31.9483	-27.5624	-27.5654	-27.5624	-27.5654	-35.5909	-37.2156	-38.4013	-36.5253	-38.2093	-39.4381	-42.6765	-39.0446	-37.497	-16.468
2.35_1.00_hydrogenbromide--dimethylsulfoxide	3.976	-73.8009	-73.8202	-75.1601	-75.1477	111.302	111.292	117.207	117.183	-23.5346	-23.6032	-24.0922	-24.156	-22.1686	-22.1922	-22.1686	-22.1922	-30.6724	-32.0373	-33.0333	-31.5114	-32.9294	-33.9641	-41.357	-38.2768	-38.3213	-11.3648
2.35_1.05_hydrogenbromide--dimethylsulfoxide	4.057	-61.301	-61.3266	-62.2509	-62.2465	85.9217	85.9001	90.6322	90.5949	-18.139	-18.1941	-18.5398	-18.5918	-17.5198	-17.5447	-17.5198	-17.5447	-26.511	-27.6568	-28.4929	-27.263	-28.4561	-29.3267	-39.6582	-37.1148	-38.0367	-7.93971
2.35_1.10_hydrogenbromide--dimethylsulfoxide	4.137	-51.2488	-51.2768	-51.8799	-51.88	66.1914	66.1591	69.9169	69.8655	-14.1995	-14.2466	-14.4937	-14.5383	-13.6785	-13.6941	-13.6785	-13.6941	-22.9721	-23.9329	-24.6341	-23.6451	-24.6477	-25.3793	-37.6925	-35.6261	-36.9866	-5.6111
2.35_1.25_hydrogenbromide--dimethylsulfoxide	4.379	-31.3437	-31.3433	-31.3951	-31.3764	29.9912	29.9517	31.7884	31.7348	-7.34662	-7.37215	-7.47411	-7.49781	-6.24131	-6.22593	-6.24131	-6.22593	-15.1277	-15.6923	-16.1043	-15.605	-16.1982	-16.631	-31.094	-29.9964	-31.5432	-2.09743
2.35_1.50_hydrogenbromide--dimethylsulfoxide	4.785	-16.1385	-16.0803	-15.8931	-15.8294	7.88014	7.83309	8.39032	8.34127	-2.8943	-2.90121	-2.92898	-2.93573	-1.60988	-1.56795	-1.60988	-1.56795	-7.76953	-8.00581	-8.17823	-8.03181	-8.28272	-8.46582	-20.8946	-20.4576	-21.4765	-0.461816
2.35_2.00_hydrogenbromide--dimethylsulfoxide	5.601	-6.4091	-6.35576	-6.21656	-6.1625	0.52828	0.526249	0.569177	0.567125	-0.637872	-0.638344	-0.643593	-0.644502	-0.116191	-0.113368	-0.116191	-0.113368	-2.29732	-2.3486	-2.38603	-2.37462	-2.42993	-2.47029	-8.96725	-8.82354	-9.23827	-0.0237941
2.36_0.80_hydrogenbromide--methanol	3.151	-127.716	-127.651	-130.549	-130.461	233.988	233.856	244.226	244.087	-49.9436	-50.0489	-51.1903	-51.285	-32.8877	-32.7195	-32.8877	-32.7195	-42.7267	-44.6669	-46.0827	-43.743	-45.7441	-47.2043	-22.6461	-17.5837	-11.8909	-32.8808
2.36_0.85_hydrogenbromide--methanol	3.238	-102.055	-101.993	-104.168	-104.081	178.409	178.318	186.757	186.66	-34.9681	-35.0228	-35.7475	-35.7921	-28.0322	-27.9347	-28.0322	-27.9347	-35.7368	-37.334	-38.4995	-36.6351	-38.2856	-39.49	-25.1324	-20.638	-18.8406	-21.3252
2.36_0.90_hydrogenbromide--methanol	3.326	-81.7221	-81.672	-83.2559	-83.1802	135.322	135.264	142.012	141.947	-25.0241	-25.0501	-25.5193	-25.5372	-22.7212	-22.6819	-22.7212	-22.6819	-30.0007	-31.3181	-32.2793	-30.7926	-32.157	-33.1526	-26.4195	-22.6047	-22.9367	-14.0134
2.36_0.95_hydrogenbromide--methanol	3.414	-65.7065	-65.6751	-66.7836	-66.7265	102.203	102.159	107.475	107.421	-18.2862	-18.3005	-18.607	-18.6159	-17.8385	-17.8312	-17.8385	-17.8312	-25.2648	-26.352	-27.1454	-25.9614	-27.0903	-27.914	-26.7934	-23.6666	-25.0412	-9.3377
2.36_1.00_hydrogenbromide--methanol	3.501	-53.1324	-53.1189	-53.857	-53.8185	76.9177	76.872	81.0103	80.9521	-13.6196	-13.6321	-13.832	-13.8402	-13.7115	-13.71	-13.7115	-13.71	-21.3349	-22.232	-22.8866	-21.9467	-22.8804	-23.5617	-26.4755	-23.9783	-25.7651	-6.30806
2.36_1.05_hydrogenbromide--methanol	3.589	-43.2699	-43.268	-43.7261	-43.7003	57.7126	57.6638	60.8591	60.7957	-10.3164	-10.3299	-10.4601	-10.4694	-10.3884	-10.3836	-10.3884	-10.3836	-18.0595	-18.7991	-19.3387	-18.5961	-19.3673	-19.9301	-25.6565	-23.6878	-25.5475	-4.31564
2.36_1.10_hydrogenbromide--methanol	3.677	-35.5278	-35.5293	-35.7813	-35.7612	43.1887	43.1413	45.5929	45.5325	-7.92975	-7.94346	-8.0282	-8.03783	-7.79263	-7.78001	-7.79263	-7.78001	-15.32	-15.929	-16.3734	-15.7894	-16.4258	-16.8902	-24.4849	-22.9368	-24.7065	-2.98551
2.36_1.25_hydrogenbromide--methanol	3.941	-20.7902	-20.7627	-20.7046	-20.6669	17.8745	17.8275	18.9193	18.8714	-3.85943	-3.8664	-3.88758	-3.89342	-3.17848	-3.14381	-3.17848	-3.14381	-9.45781	-9.79647	-10.0436	-9.76815	-10.1251	-10.3856	-19.989	-19.2183	-20.4514	-1.04066
2.36_1.50_hydrogenbromide--methanol	4.382	-10.2053	-10.1467	-10.0008	-9.94002	3.98544	3.94557	4.23599	4.19547	-1.35626	-1.35742	-1.35742	-1.35988	-0.692678	-0.648586	-0.692678	-0.648585	-4.37769	-4.5075	-4.60223	-4.52986	-4.66851	-4.76969	-12.8094	-12.5227	-13.121	-0.197893
2.36_2.00_hydrogenbromide--methanol	5.266	-3.85232	-3.81589	-3.72962	-3.69365	0.18174	0.181508	0.195408	0.19512	-0.248348	-0.248519	-0.247773	-0.248189	-0.0338819	-0.032544	-0.0338818	-0.0325441	-1.09565	-1.12206	-1.14134	-1.13263	-1.16131	-1.18224	-5.05678	-4.9615	-5.17142	-0.00709014
2.37_0.80_hydrogenbromide--Nmethylacetamide	3.711	-144.731	-144.671	-147.929	-147.846	268.789	268.783	280.126	280.108	-64.2037	-64.3599	-65.7629	-65.9236	-40.0674	-40.0221	-40.0674	-40.0221	-53.1294	-55.4298	-57.1086	-54.3353	-56.7095	-58.4421	-37.3786	-32.1264	-21.0623	-41.411
2.37_0.85_hydrogenbromide--Nmethylacetamide	3.792	-118.656	-118.596	-121.031	-120.949	208.766	208.8	218.138	218.164	-46.1737	-46.2758	-47.1806	-47.2833	-34.4823	-34.508	-34.4823	-34.508	-45.322	-47.2424	-48.6438	-46.3928	-48.378	-49.8267	-39.2231	-34.4022	-28.9826	-27.3941
2.37_0.90_hydrogenbromide--Nmethylacetamide	3.872	-97.4703	-97.4171	-99.1795	-99.1033	161.471	161.534	169.102	169.161	-33.9636	-34.0291	-34.6246	-34.6887	-28.3154	-28.3964	-28.3154	-28.3964	-38.8704	-40.4785	-41.6519	-39.8222	-41.4877	-42.7031	-39.961	-35.7308	-33.6938	-18.3553
2.37_0.95_hydrogenbromide--Nmethylacetamide	3.952	-80.3848	-80.3456	-81.5624	-81.5	124.504	124.569	130.63	130.689	-25.5252	-25.5714	-25.9681	-26.013	-22.5765	-22.6796	-22.5765	-22.6796	-33.4873	-34.8372	-35.8223	-34.3339	-35.7349	-36.7573	-39.8496	-36.2606	-36.1456	-12.4688
2.37_1.00_hydrogenbromide--Nmethylacetamide	4.033	-66.6557	-66.6319	-67.4185	-67.3723	95.7796	95.8251	100.629	100.666	-19.5628	-19.6025	-19.8663	-19.9055	-17.6596	-17.7525	-17.6596	-17.7525	-28.9584	-30.0936	-30.9219	-29.7113	-30.892	-31.7535	-39.0837	-36.1178	-36.9907	-8.58756
2.37_1.05_hydrogenbromide--Nmethylacetamide	4.114	-55.6381	-55.6257	-56.0835	-56.0501	73.566	73.5819	77.3607	77.3647	-15.2554	-15.2952	-15.4681	-15.5072	-13.6415	-13.7044	-13.6415	-13.7044	-25.1225	-26.0782	-26.7756	-25.7922	-26.7881	-27.5149	-37.819	-35.4119	-36.723	-5.99324
2.37_1.10_hydrogenbromide--Nmethylacetamide	4.195	-46.7884	-46.78	-46.9949	-46.9671	56.4468	56.435	59.3975	59.3716	-12.078	-12.1185	-12.2312	-12.2703	-10.4514	-10.4794	-10.4514	-10.4794	-21.8569	-22.662	-23.2495	-22.4524	-23.293	-23.9064	-36.1924	-34.2516	-35.6937	-4.23364
2.37_1.25_hydrogenbromide--Nmethylacetamide	4.44	-29.1997	-29.164	-29.0058	-28.96	25.4408	25.3833	26.8033	26.7395	-6.43829	-6.46545	-6.50093	-6.52661	-4.58289	-4.54626	-4.58289	-4.54626	-14.5926	-15.0754	-15.4278	-15.0104	-15.5177	-15.8879	-30.2202	-29.1813	-30.3549	-1.5802
2.37_1.50_hydrogenbromide--Nmethylacetamide	4.851	-15.4383	-15.3671	-15.1079	-15.0343	6.73393	6.68443	7.09799	7.04793	-2.6353	-2.63841	-2.65139	-2.65491	-1.14958	-1.10583	-1.14958	-1.10583	-7.68444	-7.89333	-8.04577	-7.91214	-8.13398	-8.29586	-20.4727	-20.043	-20.5853	-0.339912
2.37_2.00_hydrogenbromide--Nmethylacetamide	5.68	-6.14347	-6.09006	-5.95066	-5.89716	0.468127	0.468603	0.494955	0.495644	-0.612504	-0.611203	-0.615762	-0.614768	-0.0847427	-0.0854468	-0.0847424	-0.0854468	-2.37423	-2.41982	-2.45308	-2.44225	-2.49116	-2.52685	-8.77118	-8.62858	-8.79895	-0.0166411
2.38_0.80_hydrogenbromide--phosphoricacid	3.424	-81.9128	-81.9336	-83.8512	-83.8673	161.845	161.531	169.501	169.28	-27.3618	-27.5045	-28.187	-28.3341	-14.834	-14.6789	-14.834	-14.6789	-42.6255	-44.6825	-46.1835	-43.6664	-45.7949	-47.3481	-8.76985	-4.94829	-4.4183	-11.1668
2.38_0.85_hydrogenbromide--phosphoricacid	3.527	-62.8963	-62.9354	-64.2257	-64.2561	118.06	117.8	123.859	123.677	-19.8201	-19.9266	-20.3858	-20.4922	-11.788	-11.6673	-11.788	-11.6673	-35.552	-37.1963	-38.3962	-36.4702	-38.1778	-39.424	-15.1254	-12.1626	-12.6189	-6.86806
2.38_0.90_hydrogenbromide--phosphoricacid	3.631	-48.6162	-48.6641	-49.4909	-49.5299	85.7684	85.5735	90.1065	89.9745	-14.7	-14.7812	-15.0966	-15.177	-9.00995	-8.92611	-9.00995	-8.92611	-29.7111	-31.0238	-31.9817	-30.5155	-31.8842	-32.8829	-18.7795	-16.5414	-17.4013	-4.28869
2.38_0.95_hydrogenbromide--phosphoricacid	3.734	-37.8684	-37.9141	-38.4088	-38.4477	62.0864	61.9573	65.3081	65.2309	-11.1138	-11.1745	-11.3963	-11.4575	-6.71665	-6.67012	-6.71665	-6.67012	-24.8724	-25.9189	-26.6826	-25.5733	-26.6694	-27.4693	-20.484	-18.8137	-19.7861	-2.71434
2.38_1.00_hydrogenbromide--phosphoricacid	3.838	-29.7471	-29.7807	-30.0472	-30.0758	44.8118	44.7288	47.1929	47.1517	-8.53125	-8.57462	-8.73487	-8.77988	-4.92369	-4.90902	-4.92369	-4.90902	-20.8541	-21.6874	-22.2955	-21.4621	-22.3391	-22.979	-20.831	-19.5921	-20.5434	-1.7375
2.38_1.05_hydrogenbromide--phosphoricacid	3.942	-23.5717	-23.5906	-23.7042	-23.7188	32.2622	32.2067	34.0152	33.993	-6.62748	-6.65756	-6.77628	-6.80785	-3.5685	-3.57543	-3.5685	-3.57543	-17.5103	-18.1737	-18.6578	-18.0359	-18.7375	-19.2494	-20.2747	-19.3585	-20.2213	-1.12296
2.38_1.10_hydrogenbromide--phosphoricacid	4.046	-18.8337	-18.8392	-18.8519	-18.8557	23.1668	23.1319	24.4538	24.442	-5.19584	-5.21592	-5.30549	-5.32801	-2.56724	-2.58458	-2.56724	-2.58458	-14.7217	-15.2517	-15.6384	-15.1746	-15.7364	-16.1464	-19.1462	-18.4727	-19.2297	-0.731345
2.38_1.25_hydrogenbromide--phosphoricacid	4.358	-10.0472	-10.0433	-9.92018	-9.9148	8.46597	8.45212	8.96935	8.96908	-2.60482	-2.61591	-2.65144	-2.66413	-0.939925	-0.94992	-0.939925	-0.94992	-8.8241	-9.09888	-9.2994	-9.10982	-9.40543	-9.62115	-14.4564	-14.1809	-14.644	-0.209158
2.38_1.50_hydrogenbromide--phosphoricacid	4.88	-3.89154	-3.88795	-3.77554	-3.76982	1.52535	1.51734	1.62746	1.62395	-0.910204	-0.916362	-0.923433	-0.930667	-0.176063	-0.173887	-0.176062	-0.173887	-3.90291	-4.00746	-4.08375	-4.03306	-4.14746	-4.23094	-7.54461	-7.48136	-7.67346	-0.0271658
2.38_2.00_hydrogenbromide--phosphoricacid	5.929	-0.51057	-0.5081	-0.484996	-0.481162	0.0442084	0.0441205	0.0478708	0.047999	-0.157645	-0.159754	-0.159206	-0.161469	-0.00506136	-0.00521498	-0.00506168	-0.00521485	-0.942006	-0.962203	-0.976941	-0.972126	-0.994436	-1.01072	-1.60589	-1.61056	-1.62758	-0.000470621
2.39_0.80_hydrogenbromide--SO2	3.854	-40.1071	-40.2451	-41.565	-41.6614	85.0654	85.0817	89.4758	89.4969	-11.749	-11.7692	-11.9541	-11.9624	-12.0978	-12.1462	-12.0978	-12.1462	-20.9871	-21.9638	-22.6765	-21.5755	-22.5979	-23.3439	-1.75524	0.382998	0.25104	-5.32467
2.39_0.85_hydrogenbromide--SO2	3.957	-30.2011	-30.3366	-31.2236	-31.3177	59.542	59.5466	62.7349	62.7349	-8.01883	-8.03515	-8.12886	-8.13357	-8.62212	-8.65793	-8.62212	-8.65793	-17.106	-17.8764	-18.4385	-17.6083	-18.4169	-19.0069	-5.92162	-4.38123	-4.9162	-3.17172
2.39_0.90_hydrogenbromide--SO2	4.06	-23.0138	-23.1356	-23.7183	-23.8024	41.5081	41.5009	43.7915	43.779	-5.624	-5.63868	-5.68113	-5.68616	-6.03671	-6.0502	-6.03671	-6.0502	-14.0044	-14.6101	-15.0521	-14.4326	-15.0704	-15.5359	-8.3756	-7.29561	-7.93705	-1.93111
2.39_0.95_hydrogenbromide--SO2	4.163	-17.7972	-17.8939	-18.2721	-18.3372	28.8396	28.82	30.4626	30.4403	-4.03901	-4.05035	-4.06586	-4.07051	-4.18118	-4.17447	-4.18118	-4.17447	-11.5075	-11.9826	-12.3293	-11.8716	-12.3741	-12.7407	-9.62807	-8.88256	-9.49768	-1.19883
2.39_1.00_hydrogenbromide--SO2	4.266	-13.9952	-14.0623	-14.3076	-14.3482	19.9806	19.9484	21.1298	21.0957	-2.96104	-2.96766	-2.97151	-2.97341	-2.87668	-2.8552	-2.87668	-2.8552	-9.48547	-9.85794	-10.1297	-9.79473	-10.1901	-10.4786	-10.0665	-9.55967	-10.096	-0.757053
2.39_1.05_hydrogenbromide--SO2	4.37	-11.2019	-11.2429	-11.4014	-11.4196	13.8071	13.7671	14.6195	14.5774	-2.20898	-2.21204	-2.21142	-2.21095	-1.97129	-1.93959	-1.97129	-1.93959	-7.8404	-8.1334	-8.3472	-8.10257	-8.41459	-8.64229	-9.9746	-9.63502	-10.0793	-0.485502
2.39_1.10_hydrogenbromide--SO2	4.474	-9.12845	-9.14956	-9.25058	-9.25202	9.51827	9.47602	10.0914	10.0469	-1.67282	-1.6738	-1.67177	-1.6702	-1.34869	-1.31015	-1.34869	-1.31015	-6.49711	-6.72893	-6.8981	-6.71873	-6.96656	-7.14741	-9.5556	-9.33284	-9.69433	-0.31551
2.39_1.25_hydrogenbromide--SO2	4.786	-5.46358	-5.44972	-5.47436	-5.4478	3.08613	3.04987	3.28722	3.24821	-0.782174	-0.780099	-0.779539	-0.776562	-0.437989	-0.399857	-0.437989	-0.399857	-3.7588	-3.87662	-3.9626	-3.89236	-4.01965	-4.11254	-7.5424	-7.48854	-7.68182	-0.0900844
2.39_1.50_hydrogenbromide--SO2	5.309	-2.98483	-2.95461	-2.96154	-2.92567	0.460672	0.455154	0.494722	0.488072	-0.270577	-0.267575	-0.269535	-0.266191	-0.0722365	-0.0658946	-0.0722365	-0.0658946	-1.61246	-1.65509	-1.6862	-1.66998	-1.7164	-1.75028	-4.51913	-4.51996	-4.62332	-0.0104883
2.39_2.00_hydrogenbromide--SO2	6.361	-1.33953	-1.32573	-1.32328	-1.30752	0.00913742	0.00985983	0.00998042	0.010744	-0.055425	-0.0552291	-0.0553878	-0.0551449	-0.00265073	-0.00338508	-0.00265076	-0.00338511	-0.393744	-0.402207	-0.408382	-0.406791	-0.416027	-0.422767	-1.78287	-1.77807	-1.83678	-0.000169397
2.40_0.80_hydrogenbromide--trimethylphosphate	4.04	-145.265	-145.292	-149.181	-149.199	273.132	273.165	284.993	285.035	-67.2776	-67.4726	-69.3326	-69.5351	-39.5951	-39.5495	-39.5951	-39.5495	-54.6382	-57.0628	-58.8322	-55.903	-58.408	-60.2359	-37.9817	-33.4847	-21.7359	-43.249
2.40_0.85_hydrogenbromide--trimethylphosphate	4.12	-119.117	-119.13	-122.114	-122.115	211.935	211.984	221.808	221.867	-48.1336	-48.2612	-49.508	-49.6387	-34.8777	-34.8972	-34.8777	-34.8972	-46.5462	-48.5663	-50.0404	-47.68	-49.7705	-51.296	-40.345	-36.0794	-30.0202	-28.4823
2.40_0.90_hydrogenbromide--trimethylphosphate	4.2	-97.8382	-97.8407	-100.082	-100.071	163.661	163.726	171.759	171.834	-35.2238	-35.3053	-36.1589	-36.2412	-29.0931	-29.168	-29.0931	-29.168	-39.847	-41.5357	-42.768	-40.8615	-42.6127	-43.8905	-41.3557	-37.5362	-35.0033	-18.9865
2.40_0.95_hydrogenbromide--trimethylphosphate	4.28	-80.6688	-80.669	-82.3054	-82.2903	125.909	125.972	132.46	132.531	-26.3494	-26.4043	-26.9998	-27.0551	-23.458	-23.5608	-23.4579	-23.5608	-34.2558	-35.6705	-36.7028	-35.1622	-36.6326	-37.7056	-41.3649	-38.0809	-37.6434	-12.8247
2.40_1.00_hydrogenbromide--trimethylphosphate	4.361	-66.8796	-66.8836	-68.0334	-68.0212	96.5747	96.6192	101.801	101.85	-20.116	-20.1591	-20.5787	-20.6225	-18.4978	-18.5996	-18.4978	-18.5996	-29.5549	-30.7411	-31.6068	-30.3635	-31.5994	-32.5012	-40.6299	-37.8946	-38.6183	-8.77953
2.40_1.05_hydrogenbromide--trimethylphosphate	4.442	-55.8255	-55.8336	-56.603	-56.5946	73.901	73.9191	78.0244	78.0421	-15.6399	-15.6792	-15.9772	-16.0166	-14.3699	-14.4512	-14.3699	-14.4512	-25.579	-26.5737	-27.2997	-26.2998	-27.3384	-28.0963	-39.3445	-37.1166	-38.4259	-6.08837
2.40_1.10_hydrogenbromide--trimethylphosphate	4.523	-46.9632	-46.9713	-47.4505	-47.4426	56.447	56.4414	59.6763	59.6677	-12.3568	-12.3944	-12.6089	-12.6454	-11.05	-11.1036	-11.05	-11.1036	-22.1983	-23.0323	-23.6409	-22.8402	-23.7128	-24.3496	-37.6688	-35.8735	-37.4384	-4.27271
2.40_1.25_hydrogenbromide--trimethylphosphate	4.766	-29.4427	-29.422	-29.4142	-29.3839	24.9567	24.915	26.4764	26.4354	-6.57859	-6.60378	-6.69543	-6.71935	-4.8552	-4.84583	-4.85521	-4.84583	-14.7027	-15.1939	-15.5524	-15.1527	-15.6706	-16.0484	-31.509	-30.5621	-32.062	-1.56323
2.40_1.50_hydrogenbromide--trimethylphosphate	5.175	-15.9125	-15.8523	-15.6436	-15.5799	6.31543	6.27182	6.7369	6.69674	-2.71957	-2.72826	-2.7608	-2.76972	-1.19664	-1.15918	-1.19664	-1.15918	-7.66706	-7.87312	-8.02349	-7.91285	-8.13268	-8.2931	-21.4914	-21.1051	-22.0371	-0.327843
2.40_2.00_hydrogenbromide--trimethylphosphate	6	-6.77582	-6.7323	-6.57602	-6.52997	0.395011	0.394858	0.427784	0.42833	-0.659126	-0.660694	-0.668597	-0.670316	-0.0834389	-0.0836933	-0.0834377	-0.0836931	-2.37277	-2.41692	-2.44914	-2.44679	-2.49455	-2.52939	-9.53098	-9.38504	-9.79893	-0.014873
2.41_0.80_hydrogenbromide--water	2.982	-98.3798	-98.2032	-99.9756	-99.7642	176.292	176.217	183.938	183.86	-33.2232	-33.2517	-33.7801	-33.7979	-25.3456	-25.2634	-25.3456	-25.2634	-31.7291	-33.2651	-34.386	-32.5451	-34.1304	-35.2872	-14.8875	-10.2532	-6.44754	-20.287
2.41_0.85_hydrogenbromide--water	3.077	-77.8291	-77.6778	-78.9051	-78.7193	131.152	131.13	137.134	137.106	-23.2536	-23.2557	-23.5785	-23.5727	-20.2873	-20.2778	-20.2873	-20.2778	-26.1043	-27.3568	-28.2707	-26.8107	-28.1066	-29.0523	-18.3519	-14.5158	-13.075	-12.9466
2.41_0.90_hydrogenbromide--water	3.171	-61.879	-61.759	-62.557	-62.4028	97.0903	97.087	101.677	101.662	-16.671	-16.6654	-16.8642	-16.8528	-15.6429	-15.6719	-15.6429	-15.6719	-21.5516	-22.572	-23.3166	-22.1619	-23.2203	-23.9927	-20.326	-17.2584	-17.0372	-8.39375
2.41_0.95_hydrogenbromide--water	3.265	-49.5414	-49.4506	-49.9227	-49.7991	71.5837	71.5747	75.0396	75.014	-12.2126	-12.2088	-12.3296	-12.3207	-11.7749	-11.8128	-11.7749	-11.8128	-17.8471	-18.6768	-19.2823	-18.3736	-19.2362	-19.8658	-21.1798	-18.7844	-19.1334	-5.52561
2.41_1.00_hydrogenbromide--water	3.36	-40.0036	-39.9347	-40.1671	-40.0681	52.5932	52.5761	55.165	55.1325	-9.11512	-9.11498	-9.18675	-9.18143	-8.72391	-8.75361	-8.72391	-8.75361	-14.8193	-15.4924	-15.9836	-15.2725	-15.9738	-16.4856	-21.2108	-19.3563	-19.9409	-3.68673
2.41_1.05_hydrogenbromide--water	3.454	-32.6184	-32.5628	-32.6243	-32.543	38.5191	38.5028	40.4173	40.3904	-6.91166	-6.91473	-6.95463	-6.95307	-6.39553	-6.41074	-6.39553	-6.41074	-12.3341	-12.8796	-13.2777	-12.7232	-13.293	-13.7088	-20.6632	-19.2252	-19.8782	-2.48792
2.41_1.10_hydrogenbromide--water	3.548	-26.8803	-26.8279	-26.7746	-26.7028	28.1346	28.1198	29.5262	29.5074	-5.31144	-5.31606	-5.33483	-5.33641	-4.65538	-4.65532	-4.65538	-4.65532	-10.2873	-10.7293	-11.0518	-10.6203	-11.0836	-11.4216	-19.7313	-18.6088	-19.2506	-1.69424
2.41_1.25_hydrogenbromide--water	3.831	-16.0685	-15.9937	-15.8148	-15.7317	10.8239	10.7808	11.3561	11.3158	-2.56883	-2.56897	-2.566	-2.56618	-1.75569	-1.71971	-1.75569	-1.71971	-6.03456	-6.2692	-6.44043	-6.24137	-6.48936	-6.67033	-15.942	-15.3721	-15.8448	-0.554779
2.41_1.50_hydrogenbromide--water	4.303	-8.25054	-8.17557	-8.01314	-7.93713	2.12936	2.10549	2.23328	2.20966	-0.890154	-0.888901	-0.886038	-0.886182	-0.344626	-0.312501	-0.344626	-0.312501	-2.57101	-2.6589	-2.72303	-2.66278	-2.7571	-2.82592	-9.99451	-9.75207	-10.0249	-0.0903719
2.41_2.00_hydrogenbromide--water	5.247	-3.27625	-3.24296	-3.15851	-3.12671	0.0734052	0.0741977	0.0771557	0.0777918	-0.164407	-0.165229	-0.163778	-0.164834	-0.0121396	-0.0121641	-0.0121397	-0.0121641	-0.564309	-0.583376	-0.597289	-0.583647	-0.604343	-0.619446	-3.94345	-3.84536	-3.96643	-0.00254301
2.42_0.80_hydrogeniodide--aceticacid	3.765	-121.271	-121.083	-123.74	-123.535	233.388	233.15	244.049	243.847	-54.2805	-54.2518	-55.8927	-55.8626	-27.0019	-27.0472	-27.0019	-27.0472	-49.2427	-51.605	-53.3289	-50.4159	-52.8554	-54.6356	-22.5609	-17.2336	-8.40984	-33.4496
2.42_0.85_hydrogeniodide--aceticacid	3.859	-95.1497	-95.0107	-96.8751	-96.7147	178.017	177.843	186.604	186.467	-38.4231	-38.4006	-39.4694	-39.4417	-22.7594	-22.8465	-22.7594	-22.8465	-41.4999	-43.4323	-44.8424	-42.5437	-44.5436	-46.003	-23.2572	-18.5386	-14.1503	-21.7347
2.42_0.90_hydrogeniodide--aceticacid	3.953	-74.8479	-74.7586	-75.9959	-75.8816	135.271	135.14	142.079	141.983	-27.774	-27.7654	-28.4627	-28.4473	-18.2463	-18.3553	-18.2464	-18.3553	-35.092	-36.6758	-37.8315	-36.0175	-37.6607	-38.8598	-23.5704	-19.5605	-17.7569	-14.3115
2.42_0.95_hydrogeniodide--aceticacid	4.047	-59.1143	-59.066	-59.8241	-59.7494	102.472	102.372	107.785	107.715	-20.4691	-20.4758	-20.9291	-20.9287	-14.178	-14.2903	-14.178	-14.2903	-29.7573	-31.0569	-32.0053	-30.5752	-31.9271	-32.9135	-23.4655	-20.1668	-19.782	-9.54942
2.42_1.00_hydrogeniodide--aceticacid	4.141	-46.9354	-46.9134	-47.3208	-47.2731	77.4334	77.3597	81.525	81.4735	-15.3506	-15.3682	-15.6616	-15.6722	-10.7895	-10.8956	-10.7895	-10.8956	-25.2964	-26.3641	-27.1431	-26.0172	-27.1305	-27.9429	-22.9606	-20.3103	-20.6564	-6.45395
2.42_1.05_hydrogeniodide--aceticacid	4.235	-37.4975	-37.4874	-37.6483	-37.6139	58.391	58.342	61.5171	61.4821	-11.6901	-11.7108	-11.9024	-11.9171	-8.09153	-8.18931	-8.09153	-8.18931	-21.5517	-22.4295	-23.07	-22.1852	-23.1029	-23.7726	-22.1155	-20.0107	-20.6982	-4.41316
2.42_1.10_hydrogeniodide--aceticacid	4.329	-30.1656	-30.1566	-30.1491	-30.119	43.9462	43.9161	46.3255	46.3051	-9.01991	-9.03772	-9.16546	-9.17903	-6.00536	-6.0943	-6.00536	-6.0943	-18.3937	-19.1157	-19.6427	-18.9489	-19.7065	-20.2592	-21.0152	-19.3464	-20.1669	-3.0479
2.42_1.25_hydrogeniodide--aceticacid	4.612	-16.4292	-16.4029	-16.1784	-16.1409	18.5754	18.5474	19.6133	19.5847	-4.38835	-4.39601	-4.43455	-4.44108	-2.39022	-2.42741	-2.39022	-2.42741	-11.5369	-11.9427	-12.2388	-11.9065	-12.3359	-12.6493	-16.9177	-16.074	-16.7862	-1.05049
2.42_1.50_hydrogeniodide--aceticacid	5.084	-6.94229	-6.91419	-6.68928	-6.65966	4.34706	4.30323	4.60403	4.55968	-1.48976	-1.49561	-1.4975	-1.50431	-0.536344	-0.503103	-0.536345	-0.503103	-5.46599	-5.63027	-5.75016	-5.64985	-5.82577	-5.95414	-10.3598	-10.0615	-10.3972	-0.19304
2.42_2.00_hydrogeniodide--aceticacid	6.031	-1.91267	-1.90205	-1.81308	-1.80467	0.210026	0.213909	0.225175	0.228894	-0.239694	-0.240641	-0.239154	-0.240548	-0.017834	-0.0229327	-0.017835	-0.0229327	-1.41612	-1.45131	-1.47698	-1.46255	-1.50061	-1.52839	-3.42869	-3.36764	-3.43088	-0.007013
2.43_0.80_hydrogeniodide--acetone	4.006	-112.871	-112.785	-115.462	-115.348	213.449	213.506	223.443	223.497	-44.1296	-44.0885	-45.2844	-45.2235	-30.2558	-30.4663	-30.2558	-30.4663	-44.6898	-46.6871	-48.1446	-45.7674	-47.8305	-49.336	-21.9778	-16.8773	-8.25503	-29.0299
2.43_0.85_hydrogeniodide--acetone	4.097	-88.9111	-88.8488	-90.7444	-90.6553	162.171	162.273	170.222	170.324	-30.8919	-30.8388	-31.5955	-31.5242	-24.89	-25.1751	-24.89	-25.1751	-37.6913	-39.3338	-40.5325	-38.6372	-40.3373	-41.5778	-23.122	-18.6084	-14.2047	-18.8014
2.43_0.90_hydrogeniodide--acetone	4.187	-70.271	-70.2388	-71.5096	-71.4512	122.731	122.846	129.111	129.226	-22.1559	-22.1021	-22.5884	-22.5195	-19.6421	-19.9577	-19.6421	-19.9578	-31.934	-33.2878	-34.2757	-32.7645	-34.1688	-35.1935	-23.7282	-19.8957	-17.9368	-12.3712
2.43_0.95_hydrogeniodide--acetone	4.278	-55.8269	-55.8216	-56.6086	-56.5785	92.607	92.7099	97.5801	97.6811	-16.2541	-16.2105	-16.5229	-16.4675	-15.1039	-15.4075	-15.1039	-15.4075	-27.1588	-28.2759	-29.0912	-27.8878	-29.049	-29.8964	-23.8208	-20.6688	-20.0497	-8.27144
2.43_1.00_hydrogeniodide--acetone	4.369	-44.655	-44.6669	-45.0945	-45.0839	69.7231	69.8028	73.5467	73.6182	-12.1705	-12.141	-12.3387	-12.3003	-11.4226	-11.6864	-11.4226	-11.6864	-23.174	-24.0966	-24.7699	-23.8142	-24.775	-25.4761	-23.4613	-20.9284	-20.9911	-5.61515
2.43_1.05_hydrogeniodide--acetone	4.46	-36.0121	-36.0297	-36.2001	-36.1985	52.4126	52.469	55.3274	55.3714	-9.2803	-9.26283	-9.38639	-9.36282	-8.5445	-8.75849	-8.5445	-8.75849	-19.8318	-20.5941	-21.1503	-20.3938	-21.1893	-21.7699	-22.7324	-20.7183	-21.1041	-3.86605
2.43_1.10_hydrogeniodide--acetone	4.551	-29.311	-29.3238	-29.318	-29.3164	39.3554	39.3895	41.5692	41.5903	-7.1897	-7.1797	-7.25701	-7.24384	-6.34586	-6.51102	-6.34586	-6.51102	-17.0162	-17.6465	-18.1064	-17.5091	-18.1685	-18.6496	-21.7314	-20.1306	-20.6397	-2.69466
2.43_1.25_hydrogeniodide--acetone	4.825	-16.7768	-16.7564	-16.5159	-16.4905	16.6048	16.5753	17.5621	17.525	-3.59614	-3.59627	-3.61329	-3.61277	-2.56896	-2.60733	-2.56897	-2.60733	-10.8811	-11.2392	-11.5004	-11.211	-11.5886	-11.8641	-17.8851	-17.0496	-17.5059	-0.965006
2.43_1.50_hydrogeniodide--acetone	5.283	-8.02674	-7.98592	-7.73001	-7.69191	3.9383	3.87871	4.17319	4.11274	-1.33702	-1.33844	-1.34015	-1.34193	-0.608829	-0.560042	-0.608829	-0.560043	-5.34878	-5.49206	-5.59662	-5.51637	-5.66858	-5.77965	-11.6023	-11.2608	-11.4725	-0.193286
2.43_2.00_hydrogeniodide--acetone	6.205	-2.96518	-2.94286	-2.81104	-2.79256	0.199234	0.206802	0.213941	0.221134	-0.278766	-0.276729	-0.279523	-0.27778	-0.0246513	-0.0325057	-0.0246527	-0.0325057	-1.49412	-1.5242	-1.54614	-1.53877	-1.57083	-1.59422	-4.59143	-4.47593	-4.53964	-0.00840128
2.44_0.80_hydrogeniodide--bromicacid	3.515	-42.9807	-42.9176	-44.1915	-44.097	80.5882	80.2162	84.2477	83.864	-20.5038	-20.8386	-21.7386	-22.1076	11.2099	11.3886	11.2099	11.3886	-29.5232	-31.6042	-33.1228	-30.2031	-32.3547	-33.9248	-5.27423	-4.87681	-0.824248	-14.701
2.44_0.85_hydrogeniodide--bromicacid	3.645	-30.3178	-30.2697	-31.1155	-31.0398	54.2134	53.9844	56.743	56.4958	-13.2094	-13.4253	-14.0171	-14.2623	6.65392	6.73701	6.65392	6.73701	-23.7493	-25.3716	-26.5555	-24.331	-26.0154	-27.2445	-9.5291	-9.31376	-6.80318	-8.9833
2.44_0.90_hydrogeniodide--bromicacid	3.775	-21.6643	-21.628	-22.1803	-22.1208	36.3234	36.201	38.0733	37.9304	-8.69566	-8.83888	-9.23346	-9.39792	4.06203	4.07923	4.06203	4.07923	-19.1643	-20.4344	-21.3612	-19.6578	-20.9822	-21.9486	-11.5478	-11.4577	-9.89098	-5.54659
2.44_0.95_hydrogeniodide--bromicacid	3.905	-15.7175	-15.6912	-16.0435	-15.9989	24.2534	24.2009	25.4692	25.3971	-5.83602	-5.93447	-6.19894	-6.31368	2.53929	2.51931	2.53928	2.51931	-15.5093	-16.5065	-17.2341	-15.9253	-16.9699	-17.7321	-12.1396	-12.1283	-11.142	-3.45213
2.44_1.00_hydrogeniodide--bromicacid	4.035	-11.6	-11.5817	-11.7996	-11.7672	16.1493	16.1351	16.9968	16.964	-3.98566	-4.05534	-4.23442	-4.31764	1.61536	1.58022	1.61536	1.58022	-12.5864	-13.3717	-13.9447	-12.9355	-13.7613	-14.3639	-11.8665	-11.9045	-11.2717	-2.16096
2.44_1.05_hydrogeniodide--bromicacid	4.165	-8.72337	-8.7103	-8.84011	-8.81618	10.7301	10.7313	11.3212	11.3063	-2.76642	-2.81642	-2.94057	-3.00148	1.03903	1.00246	1.03903	1.00246	-10.2431	-10.8632	-11.3158	-10.5351	-11.1897	-11.6674	-11.1087	-11.1763	-10.7571	-1.35818
2.44_1.10_hydrogeniodide--bromicacid	4.295	-6.69081	-6.68158	-6.7532	-6.73571	7.11756	7.12179	7.52914	7.52083	-1.95012	-1.98636	-2.07445	-2.11881	0.672163	0.640856	0.672162	0.640856	-8.36042	-8.8515	-9.20985	-8.60444	-9.12451	-9.50403	-10.1151	-10.1969	-9.9119	-0.856277
2.44_1.25_hydrogeniodide--bromicacid	4.687	-3.39513	-3.3912	-3.38789	-3.38077	2.06109	2.0611	2.19719	2.19357	-0.745979	-0.760556	-0.795564	-0.812359	0.182045	0.17065	0.182045	0.17065	-4.63738	-4.88632	-5.06798	-4.77921	-5.04503	-5.23901	-6.98799	-7.06792	-6.95799	-0.216991
2.44_1.50_hydrogeniodide--bromicacid	5.341	-1.49138	-1.48575	-1.47332	-1.46777	0.256252	0.254848	0.27618	0.274778	-0.196921	-0.201238	-0.21011	-0.215121	0.0187862	0.0180411	0.0187867	0.0180412	-1.88229	-1.96709	-2.02898	-1.94135	-2.03313	-2.10011	-3.44307	-3.49019	-3.4518	-0.0223524
2.44_2.00_hydrogeniodide--bromicacid	6.653	-0.479527	-0.474985	-0.474693	-0.471054	0.00367069	0.00364401	0.00408068	0.00407485	-0.0292506	-0.0298321	-0.0311501	-0.0318776	0.000195679	7.91588e-05	0.000197044	7.91326e-05	-0.426278	-0.438862	-0.448044	-0.439311	-0.453322	-0.463547	-0.949138	-0.962324	-0.949768	-0.000261185
2.45_0.80_hydrogeniodide--dimethylsulfone	3.762	-100.922	-100.846	-104.51	-103.423	195.746	195.775	205.858	205.321	-36.3569	-36.312	-38.3326	-37.5309	-23.4754	-23.7419	-23.3332	-23.7419	-50.0593	-52.3113	-53.9546	-51.2793	-53.553	-55.2121	-19.0796	-14.587	-8.91192	-21.3389
2.45_0.85_hydrogeniodide--dimethylsulfone	3.856	-78.7763	-78.7305	-81.3974	-80.5164	147.037	147.058	155.093	154.63	-25.3284	-25.2923	-26.6546	-26.0541	-19.3621	-19.615	-19.2742	-19.615	-42.4294	-44.2806	-45.6316	-43.5216	-45.3783	-46.7332	-22.2116	-18.2886	-15.6482	-13.4115
2.45_0.90_hydrogeniodide--dimethylsulfone	3.95	-61.759	-61.7446	-63.6268	-62.9203	110.054	110.053	116.377	115.961	-18.1143	-18.0989	-19.02	-18.5809	-15.2748	-15.4812	-15.2247	-15.4812	-36.1006	-37.6249	-38.7372	-37.0731	-38.5935	-39.703	-24.0093	-20.7241	-19.8405	-8.56292
2.45_0.95_hydrogeniodide--dimethylsulfone	4.045	-48.7153	-48.7234	-50.0059	-49.44	82.1438	82.1178	87.0381	86.6552	-13.2743	-13.2794	-13.9026	-13.5878	-11.7225	-11.869	-11.6993	-11.869	-30.813	-32.0689	-32.9854	-31.6749	-32.9217	-33.8315	-24.7394	-22.0732	-22.1459	-5.55464
2.45_1.00_hydrogeniodide--dimethylsulfone	4.139	-38.719	-38.7363	-39.575	-39.116	61.1743	61.131	64.9278	64.5765	-9.94374	-9.96139	-10.3864	-10.1614	-8.83279	-8.92544	-8.82798	-8.92544	-26.3685	-27.4035	-28.1588	-27.1295	-28.1532	-28.9002	-24.6509	-22.5265	-23.0999	-3.65802
2.45_1.05_hydrogeniodide--dimethylsulfone	4.234	-31.0442	-31.0585	-31.5784	-31.1974	45.4754	45.4234	48.3407	48.0279	-7.59423	-7.61533	-7.9123	-7.74793	-6.57046	-6.62383	-6.57707	-6.62383	-22.6156	-23.4692	-24.092	-23.2858	-24.1275	-24.7418	-23.9663	-22.283	-23.0957	-2.44193
2.45_1.10_hydrogeniodide--dimethylsulfone	4.329	-25.1286	-25.1335	-25.4281	-25.104	33.7565	33.7002	35.9394	35.6656	-5.89551	-5.91459	-6.12879	-6.00467	-4.84496	-4.87106	-4.85751	-4.87106	-19.4344	-20.1389	-20.6531	-20.0229	-20.7162	-21.2221	-22.872	-21.5363	-22.443	-1.64899
2.45_1.25_hydrogeniodide--dimethylsulfone	4.614	-14.1447	-14.1247	-14.0778	-13.8619	13.7349	13.6687	14.6976	14.5113	-2.96666	-2.97753	-3.07048	-3.01024	-1.91281	-1.87893	-1.9253	-1.87893	-12.4583	-12.8594	-13.1521	-12.8538	-13.2453	-13.531	-18.4646	-17.7707	-18.5979	-0.535084
2.45_1.50_hydrogeniodide--dimethylsulfone	5.092	-6.49083	-6.46689	-6.31757	-6.20117	3.03783	2.98722	3.2791	3.19352	-1.10843	-1.11197	-1.14544	-1.12292	-0.423227	-0.373953	-0.42682	-0.373951	-6.14175	-6.30561	-6.42518	-6.34271	-6.50034	-6.61537	-11.3908	-11.1199	-11.6232	-0.0887471
2.45_2.00_hydrogeniodide--dimethylsulfone	6.052	-2.03359	-2.0296	-1.94815	-1.91763	0.134831	0.135363	0.149521	0.147021	-0.232206	-0.233252	-0.23958	-0.235604	-0.0155362	-0.0168274	-0.016254	-0.0168278	-1.73743	-1.7722	-1.79758	-1.79121	-1.82459	-1.84895	-3.9419	-3.872	-4.06266	-0.00250924
2.46_0.80_hydrogeniodide--methanol	3.367	-111.207	-111.087	-113.671	-113.529	206.612	206.659	216.221	216.238	-39.6287	-39.5554	-40.6448	-40.5633	-28.6424	-28.8689	-28.6424	-28.8689	-41.1893	-43.1134	-44.5174	-42.1773	-44.1627	-45.6115	-17.37	-12.3349	-7.0333	-26.0581
2.46_0.85_hydrogeniodide--methanol	3.461	-86.6964	-86.604	-88.4503	-88.3371	155.73	155.798	163.455	163.5	-27.1394	-27.0697	-27.73	-27.6544	-23.7422	-24.0023	-23.7422	-24.0023	-34.3482	-35.9257	-37.0769	-35.213	-36.8445	-38.035	-18.9549	-14.5292	-12.6148	-16.4888
2.46_0.90_hydrogeniodide--methanol	3.554	-67.7556	-67.6966	-68.9496	-68.87	116.786	116.849	122.886	122.928	-19.0336	-18.9766	-19.3757	-19.3151	-18.7769	-19.0415	-18.7769	-19.0415	-28.7476	-30.0427	-30.9877	-29.5034	-30.8457	-31.8253	-19.8532	-16.1244	-16.0373	-10.5863
2.46_0.95_hydrogeniodide--methanol	3.647	-53.1871	-53.1596	-53.9503	-53.9023	87.2174	87.2606	91.9483	91.9691	-13.6548	-13.6171	-13.8531	-13.8127	-14.4138	-14.6557	-14.4138	-14.6557	-24.136	-25.1996	-25.9757	-24.7956	-25.9003	-26.7064	-20.1476	-17.1081	-17.9075	-6.90109
2.46_1.00_hydrogeniodide--methanol	3.74	-42.0096	-42.0049	-42.449	-42.4254	64.9098	64.9329	68.5208	68.5194	-10.0016	-9.98233	-10.115	-10.0938	-10.8476	-11.0507	-10.8476	-11.0507	-20.3206	-21.1939	-21.8312	-20.8954	-21.8044	-22.4678	-19.9363	-17.5182	-18.6774	-4.56589
2.46_1.05_hydrogeniodide--methanol	3.834	-33.4387	-33.4449	-33.6399	-33.6305	48.1656	48.1753	50.8933	50.8801	-7.46331	-7.45666	-7.52652	-7.51895	-8.054	-8.21339	-8.054	-8.21339	-17.1502	-17.8672	-18.3903	-17.6505	-18.3986	-18.9445	-19.33	-17.4272	-18.6774	-3.06214
2.46_1.10_hydrogeniodide--methanol	3.927	-26.8573	-26.863	-26.8862	-26.8809	35.6493	35.6481	37.6971	37.6789	-5.66068	-5.66089	-5.69396	-5.6945	-5.92511	-6.04216	-5.92511	-6.04216	-14.5059	-15.0941	-15.5233	-14.9404	-15.556	-16.0053	-18.4412	-16.9439	-18.1544	-2.07812
2.46_1.25_hydrogeniodide--methanol	4.207	-14.8081	-14.7835	-14.5817	-14.5551	14.2927	14.2478	15.1464	15.0929	-2.66552	-2.66994	-2.66438	-2.66902	-2.31225	-2.31748	-2.31225	-2.31748	-8.87874	-9.20338	-9.44028	-9.16109	-9.50332	-9.75305	-14.9635	-14.2017	-15.0875	-0.684715
2.46_1.50_hydrogeniodide--methanol	4.675	-6.78395	-6.73993	-6.52108	-6.48164	3.0443	2.98764	3.23951	3.18118	-0.906173	-0.908012	-0.902345	-0.904806	-0.506432	-0.447006	-0.506431	-0.447006	-4.06184	-4.18747	-4.27915	-4.19767	-4.33152	-4.42919	-9.38646	-9.08147	-9.5437	-0.11854
2.46_2.00_hydrogeniodide--methanol	5.612	-2.42299	-2.4034	-2.28757	-2.27168	0.118403	0.121542	0.128045	0.131004	-0.164777	-0.16481	-0.163933	-0.164154	-0.0159315	-0.0192403	-0.0159321	-0.0192404	-1.01105	-1.03812	-1.05787	-1.04362	-1.07262	-1.09378	-3.52378	-3.41785	-3.59824	-0.00385778
2.47_0.80_hydrogeniodide--Nmethylacetamide	4.126	-181.345	-181.224	-185.678	-185.527	339.75	339.806	353.983	354.017	-94.2305	-94.2247	-97.2077	-97.171	-44.703	-44.8338	-44.703	-44.8338	-62.6365	-65.5485	-67.6736	-64.0448	-67.0463	-69.2366	-48.1506	-42.7515	-20.0623	-68.0788
2.47_0.85_hydrogeniodide--Nmethylacetamide	4.207	-147.779	-147.667	-151.099	-150.953	269.373	269.465	281.494	281.572	-66.9671	-66.9344	-68.9184	-68.8551	-42.1874	-42.4007	-42.1874	-42.4007	-53.4485	-55.889	-57.67	-54.7015	-57.2201	-59.0579	-45.2063	-39.6954	-26.2211	-45.609
2.47_0.90_hydrogeniodide--Nmethylacetamide	4.289	-120.303	-120.204	-122.784	-122.652	212.444	212.566	222.627	222.741	-48.4785	-48.4301	-49.7591	-49.683	-36.8705	-37.1528	-36.8705	-37.1528	-45.8363	-47.8885	-49.3861	-46.9526	-49.0735	-50.6211	-42.607	-37.3677	-29.9533	-30.8413
2.47_0.95_hydrogeniodide--Nmethylacetamide	4.37	-98.0335	-97.9555	-99.8247	-99.7151	166.834	166.963	175.276	175.402	-35.7801	-35.7277	-36.6262	-36.5495	-30.7903	-31.1101	-30.7903	-31.1101	-39.4772	-41.2074	-42.4701	-40.4724	-42.2637	-43.5708	-40.3007	-35.5439	-31.9699	-21.0831
2.47_1.00_hydrogeniodide--Nmethylacetamide	4.451	-80.1009	-80.0498	-81.3329	-81.2525	130.591	130.7	137.501	137.609	-26.918	-26.8743	-27.4836	-27.4198	-24.9743	-25.2933	-24.9743	-25.2933	-34.127	-35.589	-36.6559	-35.0146	-36.5311	-37.6377	-38.1728	-33.9944	-32.7649	-14.5846
2.47_1.05_hydrogeniodide--Nmethylacetamide	4.533	-65.7141	-65.6895	-66.5011	-66.4497	101.959	102.03	107.542	107.612	-20.6192	-20.5922	-21.0028	-20.9606	-19.8683	-20.153	-19.8683	-20.153	-29.5957	-30.8325	-31.735	-30.3874	-31.6727	-32.6106	-36.1396	-32.5619	-32.6812	-10.2109
2.47_1.10_hydrogeniodide--Nmethylacetamide	4.614	-54.1946	-54.1902	-54.6352	-54.6062	79.4454	79.4727	83.9041	83.9258	-16.0573	-16.0491	-16.3213	-16.3019	-15.6	-15.8298	-15.6	-15.8298	-25.7358	-26.7825	-27.5464	-26.4422	-27.5319	-28.327	-34.1428	-31.1392	-31.9741	-7.23265
2.47_1.25_hydrogeniodide--Nmethylacetamide	4.859	-31.6537	-31.6563	-31.4818	-31.4707	37.2685	37.2108	39.4435	39.3718	-8.24265	-8.26152	-8.33783	-8.35342	-7.22053	-7.29009	-7.22052	-7.29009	-17.1477	-17.7822	-18.2452	-17.6484	-18.3128	-18.7976	-28.2424	-26.5401	-27.8194	-2.73227
2.47_1.50_hydrogeniodide--Nmethylacetamide	5.267	-15.1254	-15.0836	-14.6804	-14.6381	10.4387	10.3322	11.0682	10.9574	-3.28817	-3.29207	-3.3118	-3.31468	-1.93629	-1.86952	-1.93629	-1.86952	-9.00562	-9.28302	-9.48544	-9.28413	-9.57749	-9.79157	-19.3984	-18.6565	-19.464	-0.618832
2.47_2.00_hydrogeniodide--Nmethylacetamide	6.088	-5.56137	-5.52534	-5.25641	-5.22572	0.782305	0.774613	0.834312	0.827254	-0.757889	-0.759626	-0.763807	-0.765616	-0.139214	-0.130428	-0.139215	-0.130428	-2.75729	-2.81906	-2.86413	-2.84229	-2.90818	-2.95626	-8.50491	-8.25077	-8.53118	-0.0379795
2.48_0.80_hydrogeniodide--POCl3	4.075	-62.4552	-62.5697	-64.3892	-64.4815	124.956	124.959	131.436	131.444	-18.1085	-18.1369	-18.7984	-18.824	-13.4867	-13.6258	-13.4867	-13.6258	-36.5274	-38.5753	-40.0697	-37.4533	-39.5779	-41.1284	-9.44284	-6.61546	-4.31789	-9.61213
2.48_0.85_hydrogeniodide--POCl3	4.177	-47.0624	-47.1807	-48.3852	-48.4822	90.0452	90.0732	94.9414	94.9697	-12.1799	-12.2014	-12.6024	-12.6198	-10.3691	-10.5161	-10.3691	-10.5161	-30.5575	-32.2177	-33.4292	-31.3658	-33.0934	-34.354	-13.2542	-11.0024	-10.0876	-5.78594
2.48_0.90_hydrogeniodide--POCl3	4.28	-35.7388	-35.8495	-36.6085	-36.7016	64.6211	64.6693	68.2598	68.3028	-8.43449	-8.45065	-8.69521	-8.70781	-7.6715	-7.81805	-7.6715	-7.81805	-25.6664	-27.0129	-27.9955	-26.3708	-27.7765	-28.8022	-15.4444	-13.7268	-13.5436	-3.55316
2.48_0.95_hydrogeniodide--POCl3	4.382	-27.418	-27.5093	-27.957	-28.036	46.2156	46.2802	48.892	48.9504	-6.00181	-6.00958	-6.16319	-6.16945	-5.5287	-5.67436	-5.5287	-5.67436	-21.6307	-22.7237	-23.5213	-22.2432	-23.3885	-24.2243	-16.4343	-15.1537	-15.3553	-2.22442
2.48_1.00_hydrogeniodide--POCl3	4.485	-21.2938	-21.3595	-21.5965	-21.6549	32.9574	33.0294	34.9201	34.9867	-4.37491	-4.3737	-4.47539	-4.47433	-3.91132	-4.05362	-3.91132	-4.05362	-18.2811	-19.17	-19.8187	-18.8131	-19.7482	-20.4306	-16.5761	-15.6268	-16.0247	-1.41694
2.48_1.05_hydrogeniodide--POCl3	4.588	-16.7663	-16.8078	-16.9038	-16.9411	23.4458	23.5154	24.8837	24.9479	-3.25438	-3.2477	-3.31765	-3.31173	-2.73454	-2.86534	-2.73454	-2.86534	-15.4887	-16.214	-16.7432	-15.9502	-16.7158	-17.2745	-16.1486	-15.4448	-15.9327	-0.916133
2.48_1.10_hydrogeniodide--POCl3	4.691	-13.3985	-13.421	-13.4236	-13.4444	16.6463	16.7063	17.6996	17.7545	-2.46185	-2.45374	-2.50224	-2.49535	-1.9024	-2.01142	-1.9024	-2.01142	-13.1521	-13.746	-14.1793	-13.5519	-14.1809	-14.6399	-15.3592	-14.8366	-15.3469	-0.59959
2.48_1.25_hydrogeniodide--POCl3	5.002	-7.49609	-7.48971	-7.36676	-7.363	5.91794	5.9297	6.33238	6.34194	-1.15313	-1.15174	-1.16465	-1.16452	-0.659434	-0.683711	-0.659434	-0.683711	-8.16305	-8.49525	-8.73766	-8.42269	-8.77774	-9.03683	-12.1331	-11.9061	-12.3721	-0.176339
2.48_1.50_hydrogeniodide--POCl3	5.521	-3.73004	-3.7137	-3.58116	-3.56827	1.03367	1.02888	1.11928	1.11406	-0.405908	-0.407128	-0.406755	-0.408517	-0.122621	-0.117223	-0.122619	-0.117222	-3.87536	-4.01178	-4.11132	-4.00177	-4.14915	-4.2567	-7.32049	-7.23665	-7.56467	-0.0247667
2.48_2.00_hydrogeniodide--POCl3	6.566	-1.54251	-1.53761	-1.46001	-1.45785	0.030868	0.0294215	0.0343357	0.0327096	-0.0869744	-0.087503	-0.0863826	-0.0870361	-0.00667796	-0.00628482	-0.0066793	-0.00628526	-1.08272	-1.11085	-1.13138	-1.11664	-1.14736	-1.16977	-2.73335	-2.68823	-2.86186	-0.000531795
2.49_0.80_hydrogeniodide--trimethylphosphate	4.05	-156.413	-156.382	-160.71	-160.649	298.438	298.556	311.747	311.875	-74.0888	-74.1775	-76.8531	-76.9235	-37.5288	-37.7194	-37.5288	-37.7194	-64.618	-67.5361	-69.6655	-66.0864	-69.0963	-71.2927	-39.3882	-34.7091	-18.4012	-50.2883
2.49_0.85_hydrogeniodide--trimethylphosphate	4.13	-126.528	-126.489	-129.788	-129.718	233.601	233.778	244.776	244.966	-52.2796	-52.3186	-54.119	-54.1405	-34.2968	-34.6018	-34.2968	-34.6018	-55.4932	-57.9406	-59.7266	-56.8115	-59.3396	-61.1844	-39.3586	-34.6782	-25.1793	-33.0424
2.49_0.90_hydrogeniodide--trimethylphosphate	4.211	-102.379	-102.342	-104.789	-104.723	181.993	182.196	191.246	191.465	-37.6772	-37.6855	-38.9111	-38.904	-29.2543	-29.6284	-29.2543	-29.6284	-47.8829	-49.9413	-51.4434	-49.0657	-51.1954	-52.7496	-38.9041	-34.54	-29.4428	-21.9578
2.49_0.95_hydrogeniodide--trimethylphosphate	4.292	-83.0184	-82.994	-84.7404	-84.6889	141.271	141.466	148.83	149.041	-27.7335	-27.7296	-28.5721	-28.5552	-23.9471	-24.3367	-23.9471	-24.3367	-41.4848	-43.2191	-44.4848	-42.5451	-44.3428	-45.6546	-38.0789	-34.1942	-31.857	-14.7774
2.49_1.00_hydrogeniodide--trimethylphosphate	4.373	-67.5707	-67.5636	-68.7464	-68.7145	109.36	109.521	115.458	115.633	-20.8271	-20.826	-21.4075	-21.3956	-19.0967	-19.4541	-19.0967	-19.4541	-36.0659	-37.5284	-38.5956	-37.0155	-38.5342	-39.6424	-36.9187	-33.5737	-32.9113	-10.0774
2.49_1.05_hydrogeniodide--trimethylphosphate	4.455	-55.2776	-55.2855	-56.0274	-56.0133	84.4858	84.5993	89.3459	89.467	-15.9298	-15.9386	-16.3384	-16.3385	-14.9693	-15.2644	-14.9693	-15.2644	-31.4503	-32.6841	-33.5844	-32.2998	-33.5832	-34.5197	-35.4735	-32.6688	-32.9657	-6.96255
2.49_1.10_hydrogeniodide--trimethylphosphate	4.536	-45.4986	-45.5148	-45.923	-45.9203	65.1661	65.2335	69.0046	69.0702	-12.3858	-12.4034	-12.6785	-12.6893	-11.5977	-11.8214	-11.5977	-11.8214	-27.4961	-28.537	-29.2966	-28.2553	-29.3401	-30.1316	-33.8026	-31.4924	-32.3088	-4.86985
2.49_1.25_hydrogeniodide--trimethylphosphate	4.782	-26.5135	-26.5108	-26.3798	-26.3737	29.7162	29.6942	31.5609	31.5332	-6.30458	-6.32174	-6.42415	-6.44181	-5.18615	-5.24445	-5.18615	-5.24445	-18.6006	-19.2263	-19.6829	-19.1401	-19.7969	-20.2762	-28.0657	-26.8029	-27.9993	-1.77007
2.49_1.50_hydrogeniodide--trimethylphosphate	5.195	-12.6163	-12.5833	-12.2598	-12.2318	7.99035	7.90525	8.52642	8.43943	-2.42645	-2.43318	-2.46374	-2.47168	-1.35572	-1.27905	-1.35572	-1.27905	-10.0079	-10.2843	-10.486	-10.3097	-10.6029	-10.8168	-18.8763	-18.3599	-19.2213	-0.37231
2.49_2.00_hydrogeniodide--trimethylphosphate	6.028	-4.41333	-4.39858	-4.1869	-4.17669	0.550242	0.547683	0.595927	0.593667	-0.51118	-0.51258	-0.517993	-0.519896	-0.0879984	-0.0851149	-0.0879991	-0.0851147	-3.23122	-3.29742	-3.34573	-3.32622	-3.39727	-3.44912	-7.79432	-7.63715	-8.02491	-0.0189175
2.50_0.80_hydrogeniodide--trimethylphosphite	3.991	-92.9463	-92.9	-95.8923	-95.8237	182.811	182.979	192.119	192.289	-32.2644	-32.1987	-33.3195	-33.2371	-25.3673	-25.7522	-25.3673	-25.7522	-46.6365	-48.555	-49.955	-47.8019	-49.7907	-51.242	-17.8274	-13.7663	-9.45166	-19.8917
2.50_0.85_hydrogeniodide--trimethylphosphite	4.08	-72.2663	-72.2354	-74.3949	-74.3422	136.923	137.078	144.325	144.479	-22.1807	-22.1225	-22.82	-22.7467	-20.4521	-20.8348	-20.4521	-20.8348	-39.6148	-41.1991	-42.3551	-40.6417	-42.2876	-43.4887	-20.4698	-16.9333	-15.4515	-12.479
2.50_0.90_hydrogeniodide--trimethylphosphite	4.169	-56.4677	-56.4586	-57.9587	-57.9276	102.207	102.327	107.995	108.108	-15.6734	-15.6356	-16.0639	-16.0139	-15.8828	-16.2169	-15.8828	-16.2169	-33.8067	-35.1191	-36.0768	-34.711	-36.0775	-37.0747	-22.061	-19.1245	-19.1669	-7.97685
2.50_0.95_hydrogeniodide--trimethylphosphite	4.258	-44.4377	-44.4458	-45.4408	-45.4281	76.1135	76.1882	80.5712	80.631	-11.3661	-11.352	-11.606	-11.5829	-12.0577	-12.315	-12.0577	-12.315	-28.9644	-30.0541	-30.8493	-29.7605	-30.8975	-31.7271	-22.774	-20.4221	-21.2171	-5.19919
2.50_1.00_hydrogeniodide--trimethylphosphite	4.348	-35.2838	-35.2991	-35.9207	-35.9182	56.5911	56.6212	59.9846	59.9947	-8.44151	-8.44453	-8.58967	-8.58659	-9.02637	-9.20164	-9.02637	-9.20164	-24.8991	-25.8048	-26.4658	-25.5996	-26.5467	-27.2377	-22.7899	-20.9495	-22.0622	-3.45332
2.50_1.05_hydrogeniodide--trimethylphosphite	4.437	-28.3092	-28.3212	-28.6755	-28.6733	42.0326	42.0249	44.5991	44.5727	-6.40546	-6.41604	-6.49751	-6.50478	-6.6986	-6.80198	-6.6986	-6.80198	-21.4668	-22.2196	-22.769	-22.0826	-22.872	-23.448	-22.2833	-20.8553	-22.0622	-2.3337
2.50_1.10_hydrogeniodide--trimethylphosphite	4.528	-22.9762	-22.9783	-23.1451	-23.137	31.2028	31.1647	33.1398	33.0863	-4.95243	-4.96411	-5.00993	-5.02024	-4.94683	-4.99295	-4.94683	-4.99295	-18.5554	-19.1811	-19.6377	-19.0966	-19.7545	-20.2346	-21.4084	-20.2984	-21.4848	-1.60172
2.50_1.25_hydrogeniodide--trimethylphosphite	4.8	-13.2141	-13.1889	-13.0769	-13.0491	12.7803	12.6933	13.6117	13.5162	-2.49565	-2.50219	-2.51031	-2.5166	-1.99277	-1.93743	-1.99278	-1.93743	-12.15	-12.5101	-12.7728	-12.5174	-12.8981	-13.1759	-17.708	-17.1628	-18.0791	-0.558147
2.50_1.50_hydrogeniodide--trimethylphosphite	5.257	-6.55341	-6.51771	-6.33338	-6.30112	2.91334	2.85235	3.11792	3.05643	-0.959378	-0.960282	-0.962369	-0.963869	-0.460553	-0.406648	-0.460554	-0.406648	-6.2387	-6.38776	-6.49654	-6.43053	-6.58896	-6.70457	-11.5288	-11.3198	-11.8449	-0.110101
2.50_2.00_hydrogeniodide--trimethylphosphite	6.184	-2.59673	-2.58065	-2.46966	-2.457	0.147166	0.149177	0.159923	0.161939	-0.213546	-0.212668	-0.213945	-0.213265	-0.0214963	-0.0260435	-0.0214946	-0.0260435	-1.90992	-1.94425	-1.9693	-1.96518	-2.00179	-2.0285	-4.63949	-4.56287	-4.79905	-0.00484754
2.51_0.80_hydrogeniodide--water	3.269	-80.3753	-80.2298	-81.6249	-81.4577	146.324	146.481	153.163	153.279	-24.5247	-24.4528	-24.8365	-24.7678	-20.8117	-21.1751	-20.8117	-21.1751	-28.6814	-30.1097	-31.1519	-29.4433	-30.9214	-32.0001	-10.528	-6.12147	-2.5104	-14.6434
2.51_0.85_hydrogeniodide--water	3.37	-61.9299	-61.8227	-62.6854	-62.5565	107.194	107.356	112.44	112.56	-16.8912	-16.8258	-17.037	-16.9752	-16.0434	-16.4235	-16.0434	-16.4235	-23.4655	-24.6199	-25.4623	-24.118	-25.3156	-26.1895	-13.1784	-9.58431	-7.94123	-9.12332
2.51_0.90_hydrogeniodide--water	3.47	-48.0021	-47.9291	-48.3899	-48.2966	78.1615	78.2916	82.0925	82.1827	-11.943	-11.8933	-12.0027	-11.9574	-11.976	-12.3246	-11.976	-12.3246	-19.2667	-20.1987	-20.8787	-19.8242	-20.7932	-21.5003	-14.734	-11.8962	-11.2801	-5.78385
2.51_0.95_hydrogeniodide--water	3.571	-37.5078	-37.4612	-37.631	-37.567	56.7739	56.8654	59.6617	59.7171	-8.64159	-8.61073	-8.65791	-8.63044	-8.7602	-9.04791	-8.7602	-9.04791	-15.8692	-16.6206	-17.169	-16.3447	-17.1279	-17.6995	-15.4234	-13.2278	-13.1294	-3.72673
2.51_1.00_hydrogeniodide--water	3.671	-29.599	-29.5675	-29.5378	-29.4938	41.1033	41.1644	43.1991	43.2337	-6.3789	-6.36401	-6.37439	-6.36201	-6.32621	-6.5429	-6.32621	-6.5429	-13.1067	-13.7129	-14.1553	-13.5117	-14.1456	-14.6081	-15.4653	-13.7731	-13.9369	-2.4357
2.51_1.05_hydrogeniodide--water	3.772	-23.6245	-23.5947	-23.4391	-23.402	29.6757	29.7052	31.1858	31.1979	-4.79023	-4.78556	-4.77649	-4.77351	-4.53326	-4.68141	-4.53326	-4.68141	-10.851	-11.3399	-11.6966	-11.1951	-11.7079	-12.082	-15.0532	-13.741	-14.029	-1.61033
2.51_1.10_hydrogeniodide--water	3.872	-19.0904	-19.053	-18.8262	-18.7852	21.377	21.3722	22.4614	22.4447	-3.65088	-3.65066	-3.63367	-3.63426	-3.23652	-3.32406	-3.23652	-3.32406	-9.00319	-9.39702	-9.68441	-9.2952	-9.70933	-10.0115	-14.3399	-13.3103	-13.644	-1.07363
2.51_1.25_hydrogeniodide--water	4.174	-10.8727	-10.8195	-10.5362	-10.4859	7.9004	7.84643	8.30066	8.23958	-1.73545	-1.73786	-1.72219	-1.72472	-1.18862	-1.15754	-1.18862	-1.15754	-5.20271	-5.41178	-5.56435	-5.38049	-5.60158	-5.76293	-11.4328	-10.8915	-11.2215	-0.330625
2.51_1.50_hydrogeniodide--water	4.676	-5.33884	-5.28665	-5.07389	-5.02791	1.45764	1.42685	1.53388	1.4995	-0.600524	-0.601266	-0.596337	-0.597633	-0.229901	-0.194029	-0.229901	-0.194029	-2.17571	-2.25522	-2.31324	-2.25244	-2.33742	-2.39944	-6.96833	-6.7195	-6.95381	-0.0494503
2.51_2.00_hydrogeniodide--water	5.682	-2.05022	-2.03326	-1.92856	-1.91608	0.0436019	0.043609	0.0460693	0.0458139	-0.114755	-0.11533	-0.114375	-0.115141	-0.00534463	-0.00700982	-0.00534465	-0.00700995	-0.474409	-0.492065	-0.504949	-0.490388	-0.509286	-0.523077	-2.61694	-2.5155	-2.63174	-0.00114435
3.01_0.80_ethyne--phosphaalkene	4.46	-32.4574	-32.4048	-32.7662	-32.7042	74.5299	74.5187	77.0452	77.0118	-6.025	-6.01903	-5.98332	-5.97363	-8.73947	-8.76445	-8.73947	-8.76445	-24.6843	-25.4531	-26.0142	-25.1311	-25.9163	-26.4893	1.31619	3.08024	4.91202	-1.92148
3.01_0.85_ethyne--phosphaalkene	4.603	-24.1556	-24.1083	-24.3272	-24.2706	50.7133	50.7084	52.5198	52.4936	-3.92237	-3.91577	-3.88582	-3.87651	-6.44247	-6.45926	-6.44247	-6.45926	-19.6159	-20.1828	-20.5964	-20.0018	-20.5826	-21.0064	-4.37128	-3.11915	-2.41835	-0.93996
3.01_0.90_ethyne--phosphaalkene	4.746	-18.2133	-18.1725	-18.2877	-18.2382	34.3302	34.3264	35.6052	35.5855	-2.68598	-2.67971	-2.65551	-2.64745	-4.54056	-4.55179	-4.54056	-4.55179	-15.6631	-16.0789	-16.3823	-15.9927	-16.4199	-16.7317	-7.45988	-6.5837	-6.52286	-0.463449
3.01_0.95_ethyne--phosphaalkene	4.889	-13.9397	-13.9051	-13.9461	-13.9046	23.1361	23.1323	24.0242	24.0094	-1.91546	-1.91004	-1.8896	-1.88276	-3.1117	-3.11893	-3.11171	-3.11893	-12.5555	-12.8598	-13.0819	-12.8342	-13.1481	-13.3771	-8.88366	-8.274	-8.54791	-0.230811
3.01_1.00_ethyne--phosphaalkene	5.032	-10.8424	-10.8136	-10.8022	-10.768	15.5279	15.5239	16.1389	16.1279	-1.4081	-1.40365	-1.38534	-1.37983	-2.09402	-2.0985	-2.09402	-2.0985	-10.0983	-10.321	-10.4834	-10.3316	-10.5624	-10.7307	-9.27524	-8.84912	-9.28011	-0.11636
3.01_1.05_ethyne--phosphaalkene	5.175	-8.57382	-8.54978	-8.50445	-8.47571	10.3846	10.3813	10.8009	10.7928	-1.05791	-1.05442	-1.03754	-1.03322	-1.39242	-1.39519	-1.39242	-1.39519	-8.14879	-8.31231	-8.43163	-8.34271	-8.51282	-8.63695	-9.04972	-8.74824	-9.23409	-0.0594416
3.01_1.10_ethyne--phosphaalkene	5.318	-6.8917	-6.87113	-6.80739	-6.78285	6.92295	6.92108	7.20641	7.20138	-0.807444	-0.804772	-0.789933	-0.786489	-0.918816	-0.920629	-0.91882	-0.920629	-6.59739	-6.71832	-6.80656	-6.75786	-6.88415	-6.97631	-8.48201	-8.2649	-8.75293	-0.0308152
3.01_1.25_ethyne--phosphaalkene	5.747	-3.91705	-3.89913	-3.83221	-3.81251	2.01343	2.0135	2.10541	2.10423	-0.381612	-0.380283	-0.373171	-0.371617	-0.259588	-0.260259	-0.259587	-0.260259	-3.57591	-3.6269	-3.66411	-3.66549	-3.71939	-3.75873	-6.19029	-6.09888	-6.47265	-0.00452678
3.01_1.50_ethyne--phosphaalkene	6.462	-1.90873	-1.89868	-1.85452	-1.84331	0.243619	0.243706	0.257591	0.257496	-0.126032	-0.125512	-0.123792	-0.123166	-0.0336032	-0.0336683	-0.0336047	-0.0336683	-1.4045	-1.41794	-1.42774	-1.43911	-1.45339	-1.46382	-3.24189	-3.20646	-3.40159	-0.000158633
3.01_2.00_ethyne--phosphaalkene	7.893	-0.682504	-0.677574	-0.661444	-0.655774	0.00313343	0.00312757	0.00339774	0.00338934	-0.0214993	-0.021382	-0.0211291	-0.0209783	-0.00131238	-0.00131779	-0.00131278	-0.00131776	-0.307161	-0.308321	-0.309168	-0.313922	-0.315146	-0.316039	-1.00631	-0.99072	-1.06274	3.25562e-06
3.02_0.80_ethyne--phosphine	4.135	-22.7913	-22.7618	-23.0636	-23.0477	52.5504	52.562	54.3538	54.3578	-4.46061	-4.45309	-4.44799	-4.43836	-7.25284	-7.27433	-7.25284	-7.27433	-15.1756	-15.675	-16.0395	-15.4602	-15.9699	-16.3418	2.03319	3.25558	5.68187	-1.55104
3.02_0.85_ethyne--phosphine	4.282	-16.6923	-16.6649	-16.8434	-16.8241	34.4179	34.4255	35.655	35.6535	-2.92467	-2.91836	-2.91331	-2.9055	-5.13662	-5.1518	-5.13662	-5.1518	-11.7106	-12.0661	-12.3256	-11.9493	-12.3126	-12.5777	-2.63509	-1.80556	-0.506264	-0.807536
3.02_0.90_ethyne--phosphine	4.428	-12.43	-12.4051	-12.4932	-12.4729	22.3893	22.3917	23.2202	23.2153	-2.00612	-2.00123	-1.99525	-1.9887	-3.49101	-3.50153	-3.49101	-3.50153	-9.08574	-9.33763	-9.52143	-9.28397	-9.54191	-9.73014	-5.03761	-4.47798	-3.86602	-0.432475
3.02_0.95_ethyne--phosphine	4.575	-9.43	-9.40793	-9.43222	-9.41311	14.4771	14.4784	15.0244	15.0217	-1.4223	-1.41839	-1.41086	-1.40559	-2.31239	-2.31936	-2.31239	-2.31936	-7.08154	-7.25998	-7.39019	-7.24431	-7.42768	-7.56149	-6.05752	-5.67784	-5.47267	-0.237168
3.02_1.00_ethyne--phosphine	4.722	-7.29514	-7.27583	-7.25541	-7.23827	9.30995	9.31028	9.66299	9.66152	-1.03191	-1.02896	-1.01923	-1.0154	-1.50657	-1.511	-1.50657	-1.511	-5.54155	-5.6686	-5.76132	-5.67359	-5.80473	-5.90043	-6.26683	-6.00359	-6.03333	-0.132361
3.02_1.05_ethyne--phosphine	4.868	-5.75552	-5.73959	-5.69113	-5.67704	5.95967	5.95999	6.18597	6.18554	-0.760717	-0.758749	-0.748335	-0.745903	-0.971166	-0.973967	-0.971166	-0.973967	-4.35372	-4.44524	-4.51202	-4.46	-4.55494	-4.62423	-6.02434	-5.8356	-5.99149	-0.0745756
3.02_1.10_ethyne--phosphine	5.015	-4.62659	-4.61433	-4.55006	-4.53959	3.7992	3.80057	3.94545	3.94626	-0.567614	-0.566424	-0.556868	-0.555499	-0.621909	-0.623756	-0.621909	-0.623756	-3.43456	-3.50167	-3.55064	-3.52004	-3.59002	-3.64108	-5.55458	-5.41366	-5.63166	-0.0422148
3.02_1.25_ethyne--phosphine	5.455	-2.64753	-2.63893	-2.56836	-2.5624	0.964351	0.964956	1.00413	1.00465	-0.2496	-0.249189	-0.243861	-0.243615	-0.16128	-0.161993	-0.16128	-0.161993	-1.73456	-1.76343	-1.78451	-1.77802	-1.80861	-1.83094	-3.86966	-3.7943	-4.02919	-0.00780832
3.02_1.50_ethyne--phosphine	6.188	-1.2996	-1.28536	-1.2438	-1.23212	0.0936369	0.0936782	0.0980801	0.0981782	-0.0746823	-0.0741905	-0.0725978	-0.0722106	-0.0182391	-0.0183388	-0.0182391	-0.018339	-0.625848	-0.632632	-0.637583	-0.640914	-0.648312	-0.65371	-1.92179	-1.87821	-2.02924	-0.000483512
3.02_2.00_ethyne--phosphine	7.655	-0.448271	-0.441165	-0.423439	-0.417385	0.000810859	0.000800095	0.000859615	0.000851791	-0.0109358	-0.0108724	-0.0105091	-0.0104657	-0.000564456	-0.000569366	-0.000564272	-0.000569471	-0.126118	-0.126741	-0.127196	-0.128908	-0.129624	-0.130146	-0.579003	-0.557714	-0.615048	-3.93825e-07
3.03_0.80_ethyne--phosphorine	4.464	-29.1954	-29.1299	-29.6975	-29.6257	72.0424	71.9776	74.5432	74.4451	-4.58881	-4.58601	-4.63781	-4.63259	-6.41422	-6.44165	-6.41422	-6.44165	-26.6358	-27.6109	-28.3224	-27.1171	-28.1105	-28.8355	3.49767	4.90967	6.70277	-1.0959
3.03_0.85_ethyne--phosphorine	4.613	-20.2628	-20.215	-20.5606	-20.5069	46.3934	46.3568	48.0897	48.0271	-2.86062	-2.85938	-2.87049	-2.86775	-4.50188	-4.51908	-4.50188	-4.51908	-20.7276	-21.4313	-21.9448	-21.136	-21.8565	-22.3823	-3.18142	-2.24891	-1.35143	-0.477162
3.03_0.90_ethyne--phosphorine	4.762	-14.3174	-14.2826	-14.4728	-14.4329	29.6867	29.6669	30.8214	30.7817	-1.88157	-1.88051	-1.87455	-1.8726	-3.0172	-3.02751	-3.0172	-3.02751	-16.2042	-16.7114	-17.0816	-16.5462	-17.0681	-17.449	-6.60541	-6.00026	-5.60656	-0.208127
3.03_0.95_ethyne--phosphorine	4.911	-10.3358	-10.3097	-10.3969	-10.3679	18.8915	18.8813	19.644	19.6207	-1.28937	-1.28823	-1.27633	-1.27505	-1.96581	-1.97184	-1.96581	-1.97184	-12.7184	-13.0852	-13.3528	-13.0018	-13.3815	-13.6585	-8.04135	-7.65265	-7.54794	-0.0904802
3.03_1.00_ethyne--phosphorine	5.061	-7.64365	-7.62186	-7.64658	-7.62266	11.966	11.9593	12.464	12.448	-0.910339	-0.909221	-0.897234	-0.896064	-1.25804	-1.26166	-1.25803	-1.26166	-10.0213	-10.2874	-10.4816	-10.2544	-10.5311	-10.7331	-8.31502	-8.06549	-8.12533	-0.0389104
3.03_1.05_ethyne--phosphorine	5.21	-5.79759	-5.77834	-5.76757	-5.7466	7.54767	7.54391	7.87775	7.86705	-0.656589	-0.655685	-0.645736	-0.644754	-0.796046	-0.798359	-0.796047	-0.798358	-7.92758	-8.12212	-8.26409	-8.11848	-8.32152	-8.46969	-7.95256	-7.79236	-7.94542	-0.0162882
3.03_1.10_ethyne--phosphorine	5.359	-4.50994	-4.49219	-4.46309	-4.44392	4.74297	4.74153	4.96206	4.95506	-0.481183	-0.480573	-0.472856	-0.472153	-0.500339	-0.501917	-0.500341	-0.501917	-6.29794	-6.4411	-6.54557	-6.45377	-6.60371	-6.71313	-7.27872	-7.17606	-7.37221	-0.00650654
3.03_1.25_ethyne--phosphorine	5.807	-2.42991	-2.41412	-2.37463	-2.35806	1.15656	1.15651	1.21899	1.21694	-0.203401	-0.203173	-0.199889	-0.199563	-0.123046	-0.123502	-0.123045	-0.123502	-3.25212	-3.31123	-3.35436	-3.33632	-3.39849	-3.44386	-4.93866	-4.90804	-5.12122	-4.7469e-05
3.03_1.50_ethyne--phosphorine	6.555	-1.15732	-1.14183	-1.12234	-1.10609	0.10581	0.105618	0.112993	0.112504	-0.0586184	-0.0583546	-0.0577298	-0.0574036	-0.0129062	-0.0129424	-0.0129062	-0.0129425	-1.21415	-1.22758	-1.23739	-1.24586	-1.25978	-1.26994	-2.34489	-2.33387	-2.48111	8.40423e-05
3.03_2.00_ethyne--phosphorine	8.051	-0.389172	-0.384372	-0.377138	-0.372169	0.000821808	0.000816951	0.000901544	0.000893274	-0.00852684	-0.0084774	-0.0084188	-0.00836203	-0.00040606	-0.000417638	-0.000407556	-0.000417691	-0.254682	-0.255755	-0.256539	-0.26077	-0.261904	-0.262731	-0.648989	-0.642787	-0.702912	0
3.04_0.80_ethyne--trimethylphosphine	4.509	-40.9698	-40.936	-41.465	-41.4248	81.9054	81.9448	85.1692	85.1609	-7.46675	-7.45515	-7.37421	-7.35752	-11.6675	-11.696	-11.6675	-11.696	-21.1925	-21.872	-22.3679	-21.5903	-22.2823	-22.7873	-0.510182	1.89522	5.17561	-2.80837
3.04_0.85_ethyne--trimethylphosphine	4.65	-31.1608	-31.1186	-31.4828	-31.4367	56.1483	56.1885	58.5424	58.5527	-4.92248	-4.91046	-4.85525	-4.83895	-9.08389	-9.10439	-9.08389	-9.10439	-16.6846	-17.1812	-17.5436	-17.0304	-17.5372	-17.907	-6.48853	-4.73431	-3.05432	-1.40086
3.04_0.90_ethyne--trimethylphosphine	4.791	-24.0077	-23.9619	-24.2006	-24.1508	38.2794	38.3118	40.0029	40.0154	-3.43576	-3.42544	-3.38962	-3.37681	-6.68133	-6.69624	-6.68133	-6.69624	-13.2229	-13.5829	-13.8456	-13.5214	-13.8895	-14.1581	-9.61732	-8.36662	-7.68601	-0.706401
3.04_0.95_ethyne--trimethylphosphine	4.931	-18.7634	-18.7174	-18.8594	-18.8094	25.9832	26.0052	27.2061	27.2133	-2.50844	-2.5002	-2.47575	-2.46609	-4.7481	-4.75868	-4.7481	-4.75868	-10.5366	-10.7951	-10.9838	-10.7922	-11.0571	-11.2503	-10.9549	-10.0713	-10.0039	-0.361423
3.04_1.00_ethyne--trimethylphosphine	5.072	-14.8865	-14.8429	-14.9114	-14.8642	17.5733	17.5872	18.4292	18.4324	-1.89178	-1.88528	-1.86746	-1.85944	-3.30083	-3.30803	-3.30083	-3.30803	-8.43343	-8.6179	-8.7525	-8.64975	-8.8391	-8.97728	-11.2016	-10.5765	-10.8658	-0.188377
3.04_1.05_ethyne--trimethylphosphine	5.213	-11.9891	-11.9488	-11.9621	-11.919	11.8487	11.8572	12.439	12.441	-1.45789	-1.45275	-1.43806	-1.43162	-2.26188	-2.26663	-2.26188	-2.26663	-6.77674	-6.90799	-7.00378	-6.95802	-7.09318	-7.19182	-10.8148	-10.3681	-10.8533	-0.100127
3.04_1.10_ethyne--trimethylphosphine	5.354	-9.79684	-9.75948	-9.73472	-9.6951	7.96872	7.97304	8.37193	8.37245	-1.13933	-1.1354	-1.12173	-1.11678	-1.53545	-1.53859	-1.53545	-1.53859	-5.46513	-5.55874	-5.62706	-5.61596	-5.71277	-5.78342	-10.0875	-9.76144	-10.3345	-0.0542555
3.04_1.25_ethyne--trimethylphosphine	5.776	-5.7725	-5.7442	-5.67227	-5.64403	2.39347	2.39497	2.5212	2.52197	-0.568755	-0.567147	-0.557572	-0.555797	-0.468404	-0.469559	-0.468404	-0.469559	-2.93016	-2.96699	-2.99387	-3.01439	-3.05313	-3.0814	-7.3798	-7.22881	-7.78642	-0.00924714
3.04_1.50_ethyne--trimethylphosphine	6.48	-2.87647	-2.85885	-2.79444	-2.77763	0.312503	0.312574	0.332347	0.332486	-0.195793	-0.195209	-0.191825	-0.191307	-0.0664674	-0.0666441	-0.0664659	-0.066644	-1.13228	-1.14275	-1.15039	-1.16392	-1.17521	-1.18345	-3.95852	-3.88654	-4.22584	-0.000511395
3.04_2.00_ethyne--trimethylphosphine	7.887	-1.00505	-1.00336	-0.966975	-0.965259	0.00500512	0.0049811	0.00543954	0.00541992	-0.0325221	-0.0324525	-0.0316729	-0.0315924	-0.00238201	-0.00236458	-0.00238196	-0.0023646	-0.244741	-0.245785	-0.246548	-0.250786	-0.251859	-0.252641	-1.27974	-1.24644	-1.36817	-3.912e-06
3.05_0.80_ethyne--trimethylphosphite	4.242	-38.6226	-38.6108	-38.8864	-38.8706	83.3029	83.3206	86.1724	86.1605	-6.28594	-6.27805	-6.2112	-6.19979	-9.56703	-9.59987	-9.56704	-9.59987	-25.6292	-26.4051	-26.9714	-26.0772	-26.8702	-27.4489	1.86054	4.04132	5.84923	-2.17895
3.05_0.85_ethyne--trimethylphosphite	4.384	-28.7095	-28.6871	-28.8305	-28.8046	57.1913	57.2096	59.2655	59.2593	-3.98215	-3.97393	-3.92367	-3.91328	-7.2967	-7.31959	-7.2967	-7.31959	-20.3764	-20.9497	-21.368	-20.765	-21.3528	-21.7816	-4.13897	-2.55988	-2.05434	-1.02234
3.05_0.90_ethyne--trimethylphosphite	4.527	-21.5757	-21.5483	-21.5976	-21.5675	39.0761	39.0918	40.5455	40.5431	-2.66508	-2.65756	-2.62169	-2.6131	-5.26298	-5.27889	-5.26299	-5.27889	-16.2869	-16.7083	-17.0157	-16.6211	-17.0545	-17.3709	-7.40869	-6.28721	-6.51449	-0.473965
3.05_0.95_ethyne--trimethylphosphite	4.669	-16.4143	-16.3855	-16.3689	-16.3384	26.5891	26.5995	27.6166	27.6141	-1.86793	-1.8616	-1.83455	-1.82774	-3.66804	-3.67887	-3.66804	-3.67887	-13.0753	-13.3836	-13.6086	-13.3599	-13.6782	-13.9104	-8.93508	-8.1413	-8.74874	-0.216442
3.05_1.00_ethyne--trimethylphosphite	4.811	-12.6531	-12.6257	-12.5634	-12.5351	18.0294	18.0352	18.7394	18.7361	-1.35588	-1.35064	-1.32869	-1.32307	-2.4998	-2.50698	-2.4998	-2.50698	-10.5371	-10.7622	-10.9265	-10.7766	-11.01	-11.1804	-9.37459	-8.80936	-9.58554	-0.0965989
3.05_1.05_ethyne--trimethylphosphite	4.954	-9.88691	-9.86194	-9.77032	-9.74507	12.1896	12.1923	12.6757	12.672	-1.0089	-1.00457	-0.985553	-0.981036	-1.67808	-1.68279	-1.67808	-1.68279	-8.52176	-8.68615	-8.80612	-8.72215	-8.8934	-9.01836	-9.1631	-8.75522	-9.58136	-0.0414861
3.05_1.10_ethyne--trimethylphosphite	5.096	-7.83114	-7.80833	-7.7009	-7.67797	8.22059	8.2215	8.55123	8.54759	-0.763492	-0.760057	-0.742996	-0.739311	-1.11495	-1.11806	-1.11495	-1.11806	-6.91557	-7.03613	-7.12411	-7.08233	-7.20841	-7.30042	-8.58906	-8.28818	-9.09602	-0.0165216
3.05_1.25_ethyne--trimethylphosphite	5.524	-4.19043	-4.16908	-4.06716	-4.04684	2.48284	2.4831	2.58899	2.58831	-0.349638	-0.348043	-0.338383	-0.336785	-0.316728	-0.317735	-0.316732	-0.317735	-3.77484	-3.82473	-3.86113	-3.86887	-3.92178	-3.96039	-6.21288	-6.07344	-6.68603	0.000762576
3.05_1.50_ethyne--trimethylphosphite	6.237	-1.79154	-1.77711	-1.7152	-1.70165	0.322944	0.323001	0.340161	0.340093	-0.10546	-0.105049	-0.102417	-0.10204	-0.03867	-0.0387579	-0.0386711	-0.038758	-1.49449	-1.50787	-1.51764	-1.53135	-1.54564	-1.55606	-3.11556	-3.05842	-3.38067	0.000560623
3.05_2.00_ethyne--trimethylphosphite	7.666	-0.481037	-0.475782	-0.453705	-0.448503	0.00494248	0.00494715	0.00534415	0.00534352	-0.0137004	-0.0136803	-0.0133423	-0.0133112	-0.000905666	-0.000904038	-0.000907005	-0.000904038	-0.328927	-0.330369	-0.331421	-0.336433	-0.337915	-0.338996	-0.816841	-0.796371	-0.895376	1.51491e-05
3.06_0.80_ammonia--phosphaalkene	3.77	-46.5761	-46.5193	-47.249	-47.1806	95.1745	95.1552	98.7184	98.6719	-9.60819	-9.61264	-9.66268	-9.66195	-7.86024	-7.89579	-7.86024	-7.89579	-29.7924	-30.8102	-31.5529	-30.3638	-31.3998	-32.1558	-0.425357	1.77781	4.43922	-3.06813
3.06_0.85_ammonia--phosphaalkene	3.909	-34.9181	-34.8596	-35.3305	-35.263	66.1312	66.1192	68.6891	68.6548	-6.59212	-6.5932	-6.63152	-6.62908	-5.97959	-6.00351	-5.97959	-6.00351	-23.962	-24.7282	-25.2873	-24.4624	-25.2445	-25.8152	-6.62446	-5.05598	-3.60242	-1.67022
3.06_0.90_ammonia--phosphaalkene	4.047	-26.3631	-26.3085	-26.59	-26.5276	45.6858	45.6751	47.4869	47.4553	-4.66807	-4.66757	-4.69727	-4.69473	-4.31813	-4.33394	-4.31813	-4.33394	-19.3052	-19.8775	-20.2952	-19.7375	-20.3233	-20.7509	-9.93014	-8.85181	-8.13788	-0.926723
3.06_0.95_ammonia--phosphaalkene	4.186	-20.0816	-20.0338	-20.18	-20.1266	31.3944	31.3844	32.6446	32.6198	-3.38473	-3.38349	-3.40422	-3.40177	-3.01787	-3.02801	-3.01787	-3.02801	-15.5743	-15.9994	-16.3097	-15.9425	-16.3792	-16.6979	-11.3706	-10.6345	-10.3763	-0.524397
3.06_1.00_ammonia--phosphaalkene	4.324	-15.4566	-15.4168	-15.4688	-15.4255	21.4643	21.4569	22.3247	22.3076	-2.49682	-2.49553	-2.5078	-2.50576	-2.06327	-2.0696	-2.06327	-2.0696	-12.5792	-12.8943	-13.1243	-12.8889	-13.2137	-13.4508	-11.6493	-11.144	-11.1545	-0.302741
3.06_1.05_ammonia--phosphaalkene	4.463	-12.0364	-12.0043	-11.9936	-11.9591	14.6039	14.6012	15.1923	15.1821	-1.86526	-1.86438	-1.8695	-1.86807	-1.3891	-1.39304	-1.3891	-1.39304	-10.1722	-10.4066	-10.5775	-10.4301	-10.6723	-10.8491	-11.2381	-10.8872	-11.0499	-0.178236
3.06_1.10_ammonia--phosphaalkene	4.601	-9.49518	-9.46986	-9.42053	-9.39412	9.89294	9.89305	10.2943	10.2896	-1.40718	-1.40678	-1.40739	-1.40672	-0.925008	-0.927524	-0.925007	-0.927524	-8.23756	-8.41276	-8.54061	-8.45135	-8.63324	-8.76598	-10.4517	-10.2047	-10.4433	-0.106894
3.06_1.25_ammonia--phosphaalkene	5.018	-5.04258	-5.02881	-4.95013	-4.93712	3.00102	3.00269	3.13025	3.13047	-0.632206	-0.632588	-0.630733	-0.631209	-0.263024	-0.2638	-0.263024	-0.2638	-4.42639	-4.5033	-4.55942	-4.5449	-4.62564	-4.68455	-7.48192	-7.38621	-7.6358	-0.0251726
3.06_1.50_ammonia--phosphaalkene	5.712	-2.21504	-2.20547	-2.15712	-2.14814	0.382373	0.382426	0.401955	0.401723	-0.191692	-0.19217	-0.191524	-0.192074	-0.0315702	-0.0316712	-0.0315696	-0.0316711	-1.67428	-1.69748	-1.71441	-1.71814	-1.74266	-1.76055	-3.76129	-3.73071	-3.88275	-0.00259202
3.06_2.00_ammonia--phosphaalkene	7.104	-0.706302	-0.703094	-0.688098	-0.684955	0.00517854	0.00518219	0.00554159	0.00554915	-0.0301719	-0.0302685	-0.0301151	-0.0302171	-0.000714162	-0.000714267	-0.000714005	-0.000714294	-0.332677	-0.335642	-0.337806	-0.340384	-0.343463	-0.34571	-1.0667	-1.05605	-1.11294	-2.79353e-05
3.07_0.80_ammonia--trimethylphosphine	3.311	-49.9754	-49.9373	-50.8671	-50.8236	101.73	101.702	105.218	105.157	-9.68633	-9.70536	-9.85051	-9.86555	-7.17261	-7.21406	-7.17261	-7.21406	-33.7958	-34.9961	-35.8721	-34.3482	-35.5659	-36.4546	-1.02638	0.798915	2.75307	-2.82626
3.07_0.85_ammonia--trimethylphosphine	3.447	-37.313	-37.2755	-37.9211	-37.8807	69.657	69.6393	72.1915	72.1503	-6.37644	-6.38862	-6.47896	-6.48848	-5.61345	-5.64142	-5.61345	-5.64142	-27.0342	-27.9386	-28.5987	-27.5251	-28.4461	-29.1181	-8.26497	-6.97844	-5.92454	-1.39889
3.07_0.90_ammonia--trimethylphosphine	3.583	-28.179	-28.1464	-28.5737	-28.5398	47.4533	47.4416	49.2583	49.2305	-4.38826	-4.39699	-4.45564	-4.46274	-4.1237	-4.14244	-4.1237	-4.14244	-21.6763	-22.3551	-22.8505	-22.1049	-22.799	-23.3055	-12.0948	-11.22	-10.7027	-0.697712
3.07_0.95_ammonia--trimethylphosphine	3.719	-21.5679	-21.5404	-21.8056	-21.7774	32.1913	32.1835	33.4622	33.4428	-3.13272	-3.13924	-3.17627	-3.18172	-2.91774	-2.93012	-2.91774	-2.93013	-17.4168	-17.9245	-18.2951	-17.7852	-18.3063	-18.6866	-13.7213	-13.133	-12.9495	-0.35183
3.07_1.00_ammonia--trimethylphosphine	3.855	-16.7546	-16.7318	-16.879	-16.8566	21.7585	21.7544	22.6451	22.633	-2.30075	-2.3056	-2.32686	-2.33109	-2.01613	-2.02407	-2.01613	-2.02407	-14.0213	-14.4006	-14.6775	-14.3336	-14.7246	-15.0099	-13.9846	-13.5887	-13.6106	-0.179971
3.07_1.05_ammonia--trimethylphosphine	3.991	-13.2216	-13.2023	-13.266	-13.2484	14.6619	14.6606	15.276	15.2693	-1.72596	-1.72959	-1.73939	-1.74293	-1.37181	-1.37674	-1.37181	-1.37674	-11.31	-11.594	-11.8012	-11.5723	-11.8663	-12.0809	-13.4492	-13.1796	-13.3219	-0.0937623
3.07_1.10_ammonia--trimethylphosphine	4.128	-10.6005	-10.5842	-10.5904	-10.5767	9.8543	9.85386	10.2774	10.2738	-1.3153	-1.31812	-1.3205	-1.32352	-0.924026	-0.927014	-0.924026	-0.927014	-9.1426	-9.3557	-9.51122	-9.36159	-9.58335	-9.74517	-12.4867	-12.2986	-12.5102	-0.0500051
3.07_1.25_ammonia--trimethylphosphine	4.536	-5.96096	-5.95323	-5.88804	-5.88406	2.95507	2.95513	3.09502	3.09425	-0.619677	-0.621496	-0.618198	-0.620458	-0.274151	-0.274914	-0.274151	-0.274913	-4.90551	-4.99898	-5.06718	-5.0298	-5.12813	-5.19988	-8.96169	-8.88506	-9.13367	-0.00896456
3.07_1.50_ammonia--trimethylphosphine	5.217	-2.8326	-2.83204	-2.76693	-2.76918	0.385923	0.385832	0.408432	0.40822	-0.204029	-0.205172	-0.20319	-0.204527	-0.0359754	-0.0361169	-0.0359753	-0.0361173	-1.86461	-1.89247	-1.9128	-1.91266	-1.94219	-1.96374	-4.60031	-4.56534	-4.74047	-0.000814378
3.07_2.00_ammonia--trimethylphosphine	6.579	-0.940846	-0.941569	-0.913383	-0.915099	0.00627258	0.00627082	0.00678434	0.00679078	-0.034558	-0.0347882	-0.0343499	-0.0346137	-0.000813327	-0.000817633	-0.000813196	-0.000817607	-0.372618	-0.376443	-0.379234	-0.381475	-0.385477	-0.388398	-1.35014	-1.33214	-1.40582	-7.77148e-06
3.08_0.80_ammonia--trimethylphosphite	3.579	-56.272	-56.2694	-56.9617	-56.9505	109.625	109.608	113.895	113.847	-10.0261	-10.03	-10.0652	-10.0649	-8.98562	-9.02714	-8.98562	-9.02714	-32.3016	-33.3844	-34.1746	-32.9098	-34.0141	-34.8199	0.106861	2.98436	5.05427	-3.26766
3.08_0.85_ammonia--trimethylphosphite	3.705	-42.146	-42.1459	-42.5707	-42.5636	76.3829	76.3786	79.4665	79.4393	-6.90472	-6.90592	-6.93174	-6.92902	-6.80254	-6.83127	-6.80253	-6.83126	-25.9059	-26.7191	-27.3126	-26.4362	-27.2675	-27.8742	-6.81704	-4.75876	-3.81162	-1.76027
3.08_0.90_ammonia--trimethylphosphite	3.832	-31.755	-31.7509	-31.9892	-31.9802	52.8897	52.891	55.0554	55.0387	-4.88417	-4.88397	-4.90683	-4.90458	-4.93746	-4.95695	-4.93747	-4.95694	-20.8082	-21.4153	-21.8584	-21.2646	-21.8874	-22.3419	-10.5592	-9.14488	-8.84498	-0.948945
3.08_0.95_ammonia--trimethylphosphite	3.96	-24.1061	-24.0954	-24.2099	-24.1958	36.4248	36.4225	37.9119	37.8969	-3.53097	-3.52983	-3.54927	-3.54705	-3.48182	-3.49484	-3.48182	-3.49484	-16.7374	-17.1885	-17.5178	-17.1258	-17.5902	-17.9291	-12.2154	-11.2699	-11.3428	-0.512607
3.08_1.00_ammonia--trimethylphosphite	4.089	-18.4662	-18.4521	-18.4856	-18.4696	24.9749	24.9701	25.988	25.9743	-2.59849	-2.59705	-2.61179	-2.60968	-2.40517	-2.41386	-2.40518	-2.41386	-13.4859	-13.8205	-14.0647	-13.8134	-14.1591	-14.4113	-12.5577	-11.9302	-12.2173	-0.27827
3.08_1.05_ammonia--trimethylphosphite	4.218	-14.2865	-14.273	-14.2529	-14.2387	17.0523	17.0497	17.7419	17.7326	-1.93865	-1.93756	-1.9469	-1.94535	-1.63657	-1.64239	-1.63657	-1.64238	-10.8836	-11.1324	-11.3139	-11.1575	-11.4155	-11.6037	-12.1172	-11.6975	-12.1001	-0.152321
3.08_1.10_ammonia--trimethylphosphite	4.348	-11.1705	-11.1584	-11.1055	-11.0931	11.6003	11.5997	12.0681	12.062	-1.46238	-1.46162	-1.46595	-1.46493	-1.10126	-1.10517	-1.10126	-1.10517	-8.79946	-8.98527	-9.12086	-9.02658	-9.21989	-9.36096	-11.2464	-10.9621	-11.4056	-0.0842669
3.08_1.25_ammonia--trimethylphosphite	4.743	-5.6992	-5.69069	-5.61311	-5.60665	3.59077	3.59176	3.73834	3.73823	-0.659675	-0.660027	-0.658114	-0.658666	-0.322157	-0.323299	-0.322157	-0.323301	-4.71743	-4.79943	-4.85927	-4.84361	-4.92979	-4.99267	-7.94153	-7.84306	-8.2383	-0.015754
3.08_1.50_ammonia--trimethylphosphite	5.409	-2.23035	-2.22642	-2.17901	-2.1769	0.489935	0.490498	0.514127	0.514448	-0.199465	-0.200192	-0.199109	-0.199998	-0.0394659	-0.0395848	-0.0394673	-0.0395858	-1.79067	-1.81696	-1.83614	-1.83831	-1.86609	-1.88637	-3.81184	-3.78841	-4.00827	-0.00136224
3.08_2.00_ammonia--trimethylphosphite	6.765	-0.524114	-0.524495	-0.513691	-0.514522	0.00822916	0.00825218	0.00883347	0.00885106	-0.0294681	-0.0296741	-0.0294152	-0.0296518	-0.000629569	-0.000627127	-0.000629569	-0.000626969	-0.358881	-0.363034	-0.366064	-0.367564	-0.371853	-0.374983	-0.912609	-0.910933	-0.96232	-1.9665e-05
3.09_0.80_methylamine--trimethylphosphine	3.592	-57.6634	-57.6176	-59.1061	-59.0543	120.622	120.565	125.253	125.157	-9.83295	-9.85126	-10.041	-10.0536	-7.64789	-7.69005	-7.64789	-7.69005	-43.7241	-45.1597	-46.2074	-44.4018	-45.8609	-46.9256	-0.801653	1.43376	2.54806	-2.88561
3.09_0.85_methylamine--trimethylphosphine	3.723	-42.3548	-42.3129	-43.3828	-43.3378	82.4306	82.3912	85.8131	85.7499	-6.35495	-6.36605	-6.47128	-6.47891	-6.10634	-6.13266	-6.10634	-6.13266	-35.1509	-36.2281	-37.0142	-35.7588	-36.8578	-37.6597	-9.4346	-7.85918	-7.47681	-1.35173
3.09_0.90_methylamine--trimethylphosphine	3.854	-31.4454	-31.4082	-32.1603	-32.1213	56.0655	56.037	58.4898	58.4438	-4.31673	-4.32404	-4.38609	-4.3912	-4.53987	-4.55642	-4.53987	-4.55642	-28.3288	-29.1347	-29.7228	-28.8638	-29.689	-30.2911	-13.9745	-12.9163	-12.8951	-0.625592
3.09_0.95_methylamine--trimethylphosphine	3.986	-23.6469	-23.615	-24.1293	-24.0954	37.98	37.9602	39.699	39.6659	-3.05797	-3.06304	-3.10014	-3.1035	-3.23817	-3.24872	-3.23817	-3.24871	-22.8813	-23.483	-23.922	-23.3453	-23.9634	-24.4144	-15.8885	-15.1961	-15.3636	-0.285211
3.09_1.00_methylamine--trimethylphosphine	4.118	-18.0433	-18.0155	-18.355	-18.3262	25.6416	25.629	26.8504	26.828	-2.23829	-2.24179	-2.26248	-2.26479	-2.25064	-2.25737	-2.25064	-2.25737	-18.5207	-18.9701	-19.298	-18.9171	-19.3802	-19.7182	-16.1836	-15.7385	-15.9954	-0.127425
3.09_1.05_methylamine--trimethylphosphine	4.25	-13.989	-13.9644	-14.178	-14.1539	17.2626	17.2542	18.1074	18.0931	-1.67861	-1.68107	-1.69081	-1.69281	-1.53829	-1.54258	-1.53829	-1.54258	-15.0237	-15.3596	-15.6047	-15.3593	-15.7069	-15.9606	-15.5386	-15.2569	-15.5477	-0.0554376
3.09_1.10_methylamine--trimethylphosphine	4.383	-11.026	-11.0043	-11.1295	-11.1094	11.5955	11.5894	12.184	12.1749	-1.28137	-1.28319	-1.28619	-1.28791	-1.04	-1.04275	-1.04	-1.04275	-12.2166	-12.4679	-12.6513	-12.4987	-12.76	-12.9507	-14.3921	-14.2159	-14.5143	-0.023257
3.09_1.25_methylamine--trimethylphosphine	4.782	-5.93769	-5.92779	-5.92271	-5.9149	3.47334	3.47147	3.67334	3.67054	-0.608949	-0.609991	-0.608223	-0.609496	-0.311363	-0.312191	-0.311363	-0.312195	-6.67897	-6.78617	-6.86439	-6.84232	-6.95476	-7.03682	-10.2429	-10.2029	-10.4516	-0.00105212
3.09_1.50_methylamine--trimethylphosphine	5.451	-2.70883	-2.70793	-2.66621	-2.66671	0.454005	0.453793	0.486661	0.486363	-0.202734	-0.203364	-0.202453	-0.203207	-0.0413984	-0.0415283	-0.0413989	-0.041531	-2.62385	-2.65344	-2.67504	-2.68851	-2.71971	-2.74248	-5.17407	-5.16756	-5.31786	4.9832e-05
3.09_2.00_methylamine--trimethylphosphine	6.798	-0.879064	-0.878529	-0.857504	-0.857399	0.00747157	0.00745248	0.00823015	0.00821482	-0.0343914	-0.0344682	-0.0342837	-0.0343821	-0.000931842	-0.000931869	-0.000932131	-0.000931921	-0.555829	-0.558767	-0.560911	-0.567935	-0.570986	-0.573212	-1.46739	-1.45771	-1.52298	7.8765e-07
3.10_0.80_Nmethylacetamide--phosphaalkene	3.578	-56.428	-56.2937	-57.3823	-57.2257	140.406	140.288	146.313	146.165	-12.5753	-12.5668	-12.5658	-12.5509	-11.3495	-11.3899	-11.3495	-11.3899	-59.5012	-60.9359	-61.9828	-60.3673	-61.8361	-62.9079	-1.94551	2.09046	3.17147	-4.10916
3.10_0.85_Nmethylacetamide--phosphaalkene	3.707	-41.8522	-41.7504	-42.3807	-42.2629	98.6288	98.5411	103.069	102.963	-8.66571	-8.65809	-8.63218	-8.62008	-9.7726	-9.80402	-9.7726	-9.80403	-49.3175	-50.4067	-51.2016	-50.1029	-51.221	-52.037	-12.873	-9.76146	-9.38053	-2.10881
3.10_0.90_Nmethylacetamide--phosphaalkene	3.837	-31.2256	-31.1508	-31.4443	-31.3572	68.8632	68.7956	72.1542	72.0742	-6.27634	-6.27089	-6.24527	-6.23687	-7.69836	-7.72236	-7.69835	-7.72236	-40.9632	-41.7917	-42.3963	-41.6648	-42.5173	-43.1394	-18.7447	-16.3816	-16.485	-1.09276
3.10_0.95_Nmethylacetamide--phosphaalkene	3.967	-23.4917	-23.4394	-23.4876	-23.425	47.8274	47.7745	50.2417	50.1797	-4.7273	-4.72389	-4.70259	-4.6972	-5.76216	-5.77964	-5.76216	-5.77965	-34.0822	-34.7137	-35.1746	-34.7014	-35.3525	-35.8277	-21.343	-19.5498	-19.9535	-0.575518
3.10_1.00_Nmethylacetamide--phosphaalkene	4.098	-17.8471	-17.8121	-17.6874	-17.6442	33.0583	33.0183	34.812	34.7647	-3.66236	-3.66005	-3.64299	-3.63904	-4.17638	-4.18832	-4.17638	-4.18832	-28.3982	-28.8808	-29.233	-28.9383	-29.4367	-29.8003	-21.8751	-20.5072	-21.0664	-0.309994
3.10_1.05_Nmethylacetamide--phosphaalkene	4.229	-13.7105	-13.6882	-13.446	-13.4174	22.7527	22.7227	24.0138	23.9783	-2.8925	-2.89073	-2.87642	-2.87347	-2.96349	-2.97119	-2.96349	-2.9712	-23.6971	-24.0665	-24.336	-24.1643	-24.5463	-24.8252	-21.1634	-20.109	-20.7234	-0.171567
3.10_1.10_Nmethylacetamide--phosphaalkene	4.361	-10.6551	-10.6423	-10.3254	-10.3078	15.6005	15.5786	16.4997	16.4737	-2.31472	-2.31329	-2.30054	-2.2984	-2.07307	-2.0779	-2.07307	-2.0779	-19.8063	-20.0891	-20.2956	-20.2076	-20.5007	-20.7146	-19.7504	-18.925	-19.5351	-0.0977679
3.10_1.25_Nmethylacetamide--phosphaalkene	4.758	-5.36161	-5.36153	-4.9897	-4.98901	4.92755	4.9217	5.24551	5.23828	-1.24545	-1.24486	-1.239	-1.23828	-0.678649	-0.680212	-0.678644	-0.680208	-11.6894	-11.8161	-11.9086	-11.9368	-12.0686	-12.1647	-14.2735	-13.8339	-14.28	-0.0209713
3.10_1.50_Nmethylacetamide--phosphaalkene	5.425	-2.05027	-2.03957	-1.78688	-1.77778	0.681878	0.680978	0.735043	0.733752	-0.502946	-0.502373	-0.503813	-0.503413	-0.103228	-0.103436	-0.103228	-0.103438	-5.09414	-5.12686	-5.15074	-5.20029	-5.23453	-5.25952	-7.11514	-6.91041	-7.1128	-0.00189041
3.10_2.00_Nmethylacetamide--phosphaalkene	6.77	-0.371425	-0.366688	-0.277472	-0.273504	0.0109538	0.0109187	0.0120475	0.012009	-0.125416	-0.125266	-0.126581	-0.126479	-0.0031453	-0.00315	-0.00314635	-0.00314488	-1.21369	-1.21659	-1.2187	-1.23536	-1.23843	-1.24067	-1.70289	-1.63178	-1.68615	-8.21782e-06
3.11_0.80_Nmethylacetamide--phosphaalkyne	3.404	-51.6363	-51.559	-52.3836	-52.2982	117.473	117.378	122.452	122.349	-10.1687	-10.1643	-10.1616	-10.1536	-9.33116	-9.36918	-9.33116	-9.36919	-45.4635	-46.802	-47.7787	-46.2351	-47.607	-48.6081	-1.49325	1.92001	3.72794	-3.0658
3.11_0.85_Nmethylacetamide--phosphaalkyne	3.543	-38.5504	-38.5026	-38.9661	-38.911	81.745	81.6761	85.4273	85.3542	-7.06574	-7.06132	-7.04161	-7.03499	-7.68627	-7.71425	-7.68626	-7.71425	-37.5354	-38.5494	-39.2894	-38.2342	-39.2773	-40.0385	-10.8914	-8.34456	-7.37221	-1.55942
3.11_0.90_Nmethylacetamide--phosphaalkyne	3.682	-29.0653	-29.0396	-29.2366	-29.2039	56.5777	56.5261	59.2678	59.2144	-5.15143	-5.14842	-5.12623	-5.122	-5.85789	-5.87869	-5.85789	-5.87869	-31.0425	-31.8112	-32.3721	-31.6643	-32.4578	-33.0369	-15.9127	-14.0271	-13.5813	-0.809979
3.11_0.95_Nmethylacetamide--phosphaalkyne	3.822	-22.1635	-22.1522	-22.1591	-22.1404	38.9734	38.9336	40.9187	40.8772	-3.88888	-3.88755	-3.86614	-3.86375	-4.26926	-4.28419	-4.26926	-4.28419	-25.6994	-26.2836	-26.7098	-26.2448	-26.85	-27.2917	-18.1002	-16.7027	-16.5728	-0.43178
3.11_1.00_Nmethylacetamide--phosphaalkyne	3.961	-17.1077	-17.1042	-16.9835	-16.9725	26.7458	26.7156	28.1396	28.1076	-3.00359	-3.00335	-2.98351	-2.98226	-3.02587	-3.03604	-3.02587	-3.03604	-21.2997	-21.7456	-22.071	-21.7724	-22.236	-22.5742	-18.499	-17.4574	-17.5017	-0.236742
3.11_1.05_Nmethylacetamide--phosphaalkyne	4.101	-13.3708	-13.3706	-13.1685	-13.1611	18.2898	18.2674	19.2794	19.2552	-2.35435	-2.35475	-2.33631	-2.33604	-2.1058	-2.11253	-2.10579	-2.11253	-17.6694	-18.0117	-18.2614	-18.075	-18.4319	-18.6924	-17.832	-17.0468	-17.1795	-0.133205
3.11_1.10_Nmethylacetamide--phosphaalkyne	4.241	-10.5791	-10.5805	-10.3318	-10.3267	12.4679	12.4521	13.1664	13.1494	-1.86345	-1.86424	-1.84808	-1.84839	-1.44759	-1.45208	-1.44759	-1.45208	-14.673	-14.9374	-15.1304	-15.0185	-15.295	-15.4968	-16.5751	-15.9746	-16.1419	-0.0765468
3.11_1.25_Nmethylacetamide--phosphaalkyne	4.663	-5.59532	-5.59741	-5.33398	-5.33307	3.88131	3.87767	4.12432	4.12021	-0.962694	-0.963403	-0.95713	-0.958019	-0.451626	-0.453403	-0.451629	-0.453409	-8.4772	-8.60287	-8.69457	-8.68449	-8.81725	-8.91412	-11.8311	-11.5384	-11.6566	-0.0157778
3.11_1.50_Nmethylacetamide--phosphaalkyne	5.367	-2.26265	-2.25894	-2.09462	-2.08992	0.524083	0.523415	0.562782	0.561911	-0.365828	-0.36541	-0.366309	-0.366141	-0.0623937	-0.0625977	-0.0623933	-0.0625955	-3.55444	-3.58952	-3.61512	-3.64011	-3.67777	-3.70526	-5.77864	-5.66201	-5.68187	-0.00130847
3.11_2.00_Nmethylacetamide--phosphaalkyne	6.782	-0.463982	-0.46165	-0.415713	-0.413274	0.00763582	0.0076213	0.00833746	0.00832347	-0.0840991	-0.0841009	-0.0849136	-0.0850153	-0.00116958	-0.00120728	-0.00116966	-0.00120994	-0.787411	-0.791228	-0.794014	-0.80401	-0.808257	-0.811356	-1.33335	-1.30253	-1.28867	-5.43478e-06
3.12_0.80_Nmethylacetamide--phosphine	3.925	-40.8981	-40.8612	-41.6781	-41.666	89.2908	89.2881	92.7776	92.7773	-11.1857	-11.1777	-11.252	-11.2421	-8.41976	-8.46169	-8.41975	-8.46169	-28.2207	-29.0763	-29.7006	-28.7264	-29.6019	-30.2408	-0.913171	1.16663	3.43088	-4.18789
3.12_0.85_Nmethylacetamide--phosphine	4.058	-30.9036	-30.8623	-31.4084	-31.3875	61.6771	61.6693	64.2022	64.1966	-7.58428	-7.57275	-7.62677	-7.61405	-6.93404	-6.96452	-6.93404	-6.96452	-22.7037	-23.3428	-23.8092	-23.1444	-23.7997	-24.2779	-7.53947	-6.0473	-4.99988	-2.24395
3.12_0.90_Nmethylacetamide--phosphine	4.191	-23.6204	-23.5818	-23.9248	-23.9018	42.3556	42.3421	44.1589	44.146	-5.37834	-5.36822	-5.40908	-5.39838	-5.27555	-5.29783	-5.27555	-5.29783	-18.341	-18.8162	-19.1629	-18.7212	-19.2093	-19.5655	-11.0687	-10.0176	-9.70688	-1.22468
3.12_0.95_Nmethylacetamide--phosphine	4.324	-18.3098	-18.2765	-18.4681	-18.4461	28.9423	28.9282	30.2125	30.1974	-3.95305	-3.94559	-3.97487	-3.96691	-3.83906	-3.85518	-3.83906	-3.85518	-14.8668	-15.2195	-15.4769	-15.1913	-15.5541	-15.8188	-12.6259	-11.8897	-12.0081	-0.681434
3.12_1.00_Nmethylacetamide--phosphine	4.457	-14.423	-14.3939	-14.4762	-14.4554	19.6949	19.6829	20.5777	20.5654	-2.98471	-2.9795	-2.99874	-2.99282	-2.71972	-2.73114	-2.71972	-2.73114	-12.0867	-12.3491	-12.5405	-12.3613	-12.6316	-12.8289	-12.9621	-12.4428	-12.803	-0.385855
3.12_1.05_Nmethylacetamide--phosphine	4.59	-11.5567	-11.5306	-11.5353	-11.5156	13.3511	13.3425	13.9577	13.9494	-2.29897	-2.29533	-2.30572	-2.30155	-1.89521	-1.90315	-1.89521	-1.90315	-9.85361	-10.0497	-10.1927	-10.0844	-10.2868	-10.4345	-12.5793	-12.2053	-12.6859	-0.22143
3.12_1.10_Nmethylacetamide--phosphine	4.723	-9.42105	-9.39765	-9.34855	-9.33055	9.01903	9.01346	9.43201	9.42696	-1.79729	-1.79485	-1.79818	-1.7956	-1.30774	-1.31322	-1.30774	-1.31322	-8.05464	-8.20227	-8.31	-8.24734	-8.39995	-8.51131	-11.8023	-11.5237	-12.0499	-0.128027
3.12_1.25_Nmethylacetamide--phosphine	5.123	-5.62163	-5.606	-5.49056	-5.48008	2.73206	2.73122	2.86226	2.8619	-0.914267	-0.913887	-0.911174	-0.911093	-0.421895	-0.423958	-0.421894	-0.423959	-4.47491	-4.5416	-4.59026	-4.58417	-4.65387	-4.70473	-8.80289	-8.65796	-9.13367	-0.0245542
3.12_1.50_Nmethylacetamide--phosphine	5.79	-3.01782	-3.00163	-2.89814	-2.88686	0.357948	0.357617	0.377154	0.376928	-0.345795	-0.345373	-0.344152	-0.344165	-0.0694956	-0.0698468	-0.0694962	-0.0698459	-1.80682	-1.82578	-1.83962	-1.84877	-1.86906	-1.88387	-4.89885	-4.80782	-5.11703	-0.00128705
3.12_2.00_Nmethylacetamide--phosphine	7.127	-1.30021	-1.28901	-1.23271	-1.22367	0.00548708	0.00548438	0.0058515	0.00585781	-0.0758845	-0.0757	-0.0756272	-0.0755462	-0.003977	-0.00399396	-0.00397729	-0.00399462	-0.402406	-0.404216	-0.405536	-0.410423	-0.412463	-0.413952	-1.76876	-1.71131	-1.85351	2.37083e-05
3.13_0.80_Nmethylacetamide--trimethylphosphite	4.018	-71.3964	-71.3299	-72.3208	-72.2443	151.606	151.54	157.503	157.395	-17.0896	-17.09	-17.0975	-17.0937	-10.0648	-10.1286	-10.0648	-10.1286	-54.2043	-55.615	-56.6444	-55.0498	-56.4924	-57.5451	-3.65283	0.382846	0.615048	-6.85819
3.13_0.85_Nmethylacetamide--trimethylphosphite	4.145	-54.6419	-54.567	-55.1869	-55.1034	109.383	109.335	113.877	113.792	-11.4173	-11.4101	-11.3814	-11.3713	-9.25466	-9.30034	-9.25466	-9.30033	-45.0569	-46.1425	-46.9348	-45.8144	-46.9253	-47.736	-12.8773	-9.71904	-10.9202	-3.59965
3.13_0.90_Nmethylacetamide--trimethylphosphite	4.273	-42.0679	-41.9946	-42.3427	-42.2619	78.66	78.6242	82.0156	81.9505	-7.97632	-7.96652	-7.94395	-7.93179	-7.60098	-7.63359	-7.60097	-7.6336	-37.5761	-38.408	-39.0152	-38.2497	-39.1017	-39.7235	-17.9856	-15.6003	-17.5142	-1.87629
3.13_0.95_Nmethylacetamide--trimethylphosphite	4.401	-32.6327	-32.5671	-32.7183	-32.6474	56.4291	56.403	58.8985	58.8513	-5.80054	-5.79143	-5.78092	-5.76994	-5.88408	-5.90747	-5.88409	-5.90749	-31.4197	-32.0553	-32.5191	-32.0139	-32.6656	-33.1411	-20.3821	-18.6147	-20.8028	-0.96951
3.13_1.00_Nmethylacetamide--trimethylphosphite	4.529	-25.5326	-25.4767	-25.4875	-25.4277	40.3976	40.3778	42.1986	42.1624	-4.363	-4.35568	-4.35193	-4.34355	-4.39876	-4.41546	-4.39877	-4.41546	-26.3225	-26.8071	-27.1607	-26.8411	-27.3385	-27.7015	-21.0307	-19.7258	-21.9534	-0.495043
3.13_1.05_Nmethylacetamide--trimethylphosphite	4.657	-20.1787	-20.1326	-20.0462	-19.9977	28.8921	28.877	30.2011	30.1742	-3.37159	-3.36581	-3.36354	-3.35706	-3.21761	-3.22922	-3.21762	-3.22921	-22.1072	-22.4765	-22.7461	-22.5575	-22.9371	-23.2142	-20.5967	-19.6239	-21.7484	-0.248335
3.13_1.10_Nmethylacetamide--trimethylphosphite	4.785	-16.1149	-16.0777	-15.9252	-15.8866	20.6437	20.6322	21.5909	21.5714	-2.66141	-2.65671	-2.65346	-2.64818	-2.32121	-2.32921	-2.32121	-2.32922	-18.6033	-18.885	-19.0906	-18.9918	-19.2816	-19.4931	-19.522	-18.7857	-20.7443	-0.121105
3.13_1.25_Nmethylacetamide--trimethylphosphite	5.169	-8.73329	-9.57142	-8.48538	-8.46328	7.48882	7.93903	7.84229	7.83406	-1.41683	-1.51457	-1.40616	-1.40377	-0.838063	-0.855323	-0.838064	-0.840604	-11.2043	-11.3552	-11.4652	-11.4468	-11.5782	-11.6741	-15.4675	-14.5477	-15.9327	-0.107756
3.13_1.50_Nmethylacetamide--trimethylphosphite	5.812	-3.77998	-4.25194	-3.58363	-3.56842	1.35383	1.48251	1.42591	1.42451	-0.57787	-0.629822	-0.5741	-0.573631	-0.153204	-0.153844	-0.153206	-0.153664	-5.01946	-5.10968	-5.17552	-5.12607	-5.16608	-5.19528	-8.72862	-8.06649	-8.79058	-0.0495129
3.13_2.00_Nmethylacetamide--trimethylphosphite	7.1	-1.06506	-1.2578	-0.974701	-0.970884	0.0402497	0.0449508	0.0431981	0.0432457	-0.136979	-0.151304	-0.137349	-0.137462	-0.00768248	-0.00762668	-0.00768379	-0.00768418	-1.23306	-1.24672	-1.25668	-1.25613	-1.26052	-1.26373	-2.62846	-2.33651	-2.59826	-0.0140052
3.14_0.80_aceticacid--phosphine	3.437	-78.684	-82.3233	-80.4306	-80.4123	164.404	173.826	169.852	169.738	-30.9636	-31.8422	-31.4904	-31.5158	-13.6503	-19.8371	-13.6503	-13.7389	-41.0296	-42.1595	-42.984	-41.6663	-43.4986	-44.8358	-3.16074	-0.764285	1.71962	-12.0867
3.14_0.85_aceticacid--phosphine	3.545	-62.6495	-65.8522	-64.0259	-64.0133	120.915	127.048	125.141	125.084	-21.5161	-22.1778	-21.8924	-21.9043	-12.2375	-15.699	-12.2375	-12.2988	-33.8289	-34.7919	-35.4945	-34.4131	-35.885	-36.9592	-12.1755	-10.0919	-9.53534	-7.01031
3.14_0.90_aceticacid--phosphine	3.654	-49.9092	-52.6661	-50.9959	-50.9747	88.609	92.7015	91.8151	91.7788	-15.3382	-15.8423	-15.6303	-15.6336	-10.0416	-11.9733	-10.0416	-10.086	-27.9711	-28.7858	-29.3803	-28.4984	-29.681	-30.544	-17.1605	-15.4595	-15.8323	-4.10369
3.14_0.95_aceticacid--phosphine	3.764	-39.8479	-42.1971	-40.7051	-40.6713	64.7482	67.5532	67.1623	67.1184	-11.1748	-11.5691	-11.4059	-11.4055	-7.83412	-8.91092	-7.83412	-7.86766	-23.1854	-23.8719	-24.3728	-23.655	-24.6037	-25.296	-19.4967	-18.1221	-18.8866	-2.43779
3.14_1.00_aceticacid--phosphine	3.874	-31.9177	-33.9257	-32.5871	-32.5483	47.1941	49.1718	48.9979	48.9505	-8.28672	-8.60378	-8.46702	-8.46534	-5.91995	-6.52001	-5.91995	-5.9457	-19.2603	-19.8357	-20.2556	-19.6733	-20.4328	-20.987	-20.1333	-18.9958	-19.874	-1.479
3.14_1.05_aceticacid--phosphine	3.985	-25.6739	-27.3973	-26.19	-26.1529	34.3243	35.7585	35.6624	35.6187	-6.23101	-6.49164	-6.36784	-6.36669	-4.3785	-4.71294	-4.3785	-4.3982	-16.03	-16.5114	-16.8627	-16.3899	-16.9973	-17.4405	-19.7061	-18.7395	-19.5895	-0.922002
3.14_1.10_aceticacid--phosphine	4.097	-20.7588	-22.2364	-21.1517	-21.1187	24.9159	25.9797	25.9032	25.866	-4.73579	-4.95336	-4.83649	-4.83618	-3.19013	-3.37663	-3.19013	-3.20498	-13.364	-13.7677	-14.0622	-13.6756	-14.1611	-14.5154	-18.6489	-17.8092	-18.5686	-0.593591
3.14_1.25_aceticacid--phosphine	4.435	-11.3796	-12.3131	-11.5379	-11.5193	9.42467	9.90838	9.81042	9.79317	-2.17349	-2.30244	-2.20662	-2.20848	-1.16858	-1.2014	-1.16858	-1.17451	-7.81445	-8.06256	-8.24362	-8.00994	-8.25931	-8.44129	-14.1521	-13.5504	-13.9829	-0.195341
3.14_1.50_aceticacid--phosphine	5.008	-4.76192	-5.1909	-4.78696	-4.78144	1.79951	1.92631	1.88207	1.8784	-0.66297	-0.715722	-0.668648	-0.670548	-0.201881	-0.203918	-0.201881	-0.202944	-3.30461	-3.41875	-3.50204	-3.39036	-3.47816	-3.54223	-7.68626	-7.31875	-7.47262	-0.0548488
3.14_2.00_aceticacid--phosphine	6.172	-1.21817	-1.31991	-1.21377	-1.2109	0.0579974	0.0649761	0.0614502	0.0611271	-0.095307	-0.105289	-0.0956507	-0.0963608	-0.00539543	-0.00540233	-0.00539522	-0.00542176	-0.715576	-0.743827	-0.764442	-0.733352	-0.748163	-0.758971	-2.13007	-2.01053	-2.04598	-0.00942027
3.15_0.80_methanol--phosphaalkyne	2.911	-61.8967	-63.3815	-62.6809	-62.6254	130.617	134.662	135.876	135.757	-13.1756	-13.4992	-13.3183	-13.3251	-9.51016	-11.7161	-9.51016	-9.55715	-40.8826	-42.2766	-43.2939	-41.5746	-43.1937	-44.3753	2.77092	5.87405	7.43915	-4.19067
3.15_0.85_methanol--phosphaalkyne	3.043	-44.842	-46.1513	-45.2896	-45.2415	87.0863	89.6016	90.8367	90.7567	-8.9233	-9.15569	-9.02795	-9.03119	-7.3069	-8.32842	-7.3069	-7.33807	-32.7377	-33.762	-34.5095	-33.3642	-34.5808	-35.4686	-8.54327	-6.32263	-5.46849	-2.19715
3.15_0.90_methanol--phosphaalkyne	3.176	-32.8467	-33.9872	-33.0603	-33.0252	57.6646	59.2967	60.2976	60.2449	-6.26748	-6.44583	-6.35048	-6.35304	-5.27531	-5.74602	-5.27531	-5.29793	-26.2525	-27.0074	-27.5583	-26.8051	-27.7186	-28.3853	-14.4407	-12.8166	-12.3554	-1.20093
3.15_0.95_methanol--phosphaalkyne	3.31	-24.3909	-25.3845	-24.4468	-24.4243	37.9491	39.0591	39.7828	39.7474	-4.5179	-4.66133	-4.58257	-4.58603	-3.67038	-3.88714	-3.67039	-3.68722	-21.0745	-21.6389	-22.0508	-21.5528	-22.2387	-22.7392	-16.9246	-15.6893	-15.4515	-0.689459
3.15_1.00_methanol--phosphaalkyne	3.445	-18.3985	-19.2618	-18.3512	-18.3372	24.8367	25.613	26.1026	26.0792	-3.31555	-3.43426	-3.36378	-3.36778	-2.49556	-2.59556	-2.49556	-2.50772	-16.9342	-17.3642	-17.678	-17.3422	-17.8578	-18.234	-17.3566	-16.3675	-16.259	-0.417713
3.15_1.05_methanol--phosphaalkyne	3.58	-14.1194	-14.8611	-14.008	-13.998	16.1734	16.7292	17.0391	17.0242	-2.46389	-2.56191	-2.49796	-2.50208	-1.67222	-1.71856	-1.67222	-1.68067	-13.6226	-13.9597	-14.2057	-13.9664	-14.3554	-14.6392	-16.618	-15.7957	-15.7611	-0.265389
3.15_1.10_methanol--phosphaalkyne	3.715	-11.0325	-11.6673	-10.8868	-10.8779	10.4849	10.8824	11.073	11.0644	-1.84837	-1.92943	-1.87196	-1.87589	-1.11039	-1.13209	-1.11039	-1.11614	-10.9742	-11.2427	-11.4387	-11.2613	-11.5567	-11.7723	-15.2851	-14.5778	-14.5812	-0.176219
3.15_1.25_methanol--phosphaalkyne	4.125	-5.83462	-6.24458	-5.67715	-5.66754	2.78908	2.93216	2.97138	2.97065	-0.815422	-0.861419	-0.825365	-0.828068	-0.31821	-0.321119	-0.31821	-0.320286	-5.8136	-5.96233	-6.07086	-5.97539	-6.11129	-6.21047	-10.5658	-10.0557	-10.0918	-0.0637185
3.15_1.50_methanol--phosphaalkyne	4.814	-2.64181	-2.84947	-2.54151	-2.52676	0.288588	0.312992	0.312948	0.312491	-0.242849	-0.258076	-0.246075	-0.24691	-0.0414656	-0.0417492	-0.0414654	-0.041826	-2.1643	-2.22807	-2.27461	-2.2247	-2.26599	-2.29612	-5.11091	-4.79912	-4.83252	-0.0160503
3.15_2.00_methanol--phosphaalkyne	6.206	-0.885506	-0.965113	-0.851979	-0.844269	0.00276337	0.00318996	0.00311576	0.00308278	-0.0374748	-0.0398257	-0.0379574	-0.038152	-0.0013761	-0.001396	-0.00137608	-0.00140141	-0.421867	-0.432299	-0.439912	-0.432361	-0.437539	-0.441317	-1.44306	-1.32206	-1.34306	-0.00223294
3.16_0.80_methanol--phosphorine	4.018	-50.8939	-50.792	-52.0992	-51.9828	109.744	109.674	113.736	113.626	-12.0082	-12.0315	-12.2783	-12.2934	-7.22245	-7.25646	-7.22245	-7.25646	-36.9787	-38.4064	-39.4482	-37.5906	-39.0398	-40.0973	0.146224	1.99652	2.39325	-2.9336
3.16_0.85_methanol--phosphorine	4.148	-37.51	-37.4099	-38.3528	-38.2436	74.9053	74.8653	77.7875	77.7173	-7.94078	-7.95547	-8.12511	-8.1352	-5.65612	-5.67799	-5.65612	-5.67799	-29.9464	-31.0356	-31.8304	-30.4979	-31.6075	-32.4172	-8.00837	-6.75664	-6.85758	-1.39354
3.16_0.90_methanol--phosphorine	4.277	-27.9184	-27.8311	-28.4915	-28.3979	50.8406	50.8177	52.8885	52.8418	-5.44549	-5.45613	-5.57676	-5.5844	-4.14929	-4.16364	-4.14929	-4.16364	-24.2917	-25.1204	-25.725	-24.7777	-25.6251	-26.2434	-12.3582	-11.5476	-11.8826	-0.656597
3.16_0.95_methanol--phosphorine	4.407	-21.04	-20.9693	-21.4147	-21.3388	34.3406	34.3272	35.7831	35.7515	-3.84703	-3.85483	-3.93994	-3.94523	-2.92967	-2.93929	-2.92967	-2.93928	-19.7378	-20.3659	-20.8242	-20.1587	-20.8032	-21.2736	-14.2605	-13.7454	-14.1963	-0.306098
3.16_1.00_methanol--phosphorine	4.537	-16.0924	-16.0365	-16.3236	-16.2643	23.0987	23.091	24.1086	24.0875	-2.78162	-2.7873	-2.84526	-2.84914	-2.02019	-2.02664	-2.02019	-2.02664	-16.0654	-16.5401	-16.8866	-16.4253	-16.9142	-17.2709	-14.6461	-14.3235	-14.8239	-0.140262
3.16_1.05_methanol--phosphorine	4.667	-12.5126	-12.4678	-12.6424	-12.5962	15.4786	15.4748	16.1809	16.168	-2.04766	-2.05167	-2.08979	-2.09294	-1.37253	-1.37684	-1.37253	-1.37684	-13.1006	-13.4592	-13.7208	-13.4054	-13.776	-14.0464	-14.1423	-13.9444	-14.4557	-0.062293
3.16_1.10_methanol--phosphorine	4.797	-9.90091	-9.86323	-9.96195	-9.92459	10.3375	10.3355	10.8245	10.8166	-1.52898	-1.5317	-1.55678	-1.55922	-0.92408	-0.926969	-0.924078	-0.926969	-10.7047	-10.9758	-11.1736	-10.9611	-11.2423	-11.4476	-13.1599	-13.0417	-13.5436	-0.0260774
3.16_1.25_methanol--phosphorine	5.188	-5.43917	-5.41427	-5.41136	-5.38808	3.02675	3.0277	3.18978	3.18786	-0.679996	-0.680759	-0.690316	-0.691117	-0.276477	-0.277604	-0.276476	-0.277604	-5.92681	-6.04685	-6.13445	-6.07599	-6.20158	-6.29322	-9.47938	-9.46216	-9.88679	0.000298913
3.16_1.50_methanol--phosphorine	5.843	-2.62828	-2.61606	-2.58833	-2.57717	0.374885	0.374821	0.399856	0.399378	-0.21223	-0.212471	-0.215381	-0.215677	-0.0390327	-0.0392825	-0.0390322	-0.0392277	-2.3672	-2.4029	-2.42895	-2.42712	-2.46454	-2.49185	-4.92194	-4.92455	-5.20071	0.000701402
3.16_2.00_methanol--phosphorine	7.159	-0.991524	-0.986298	-0.974661	-0.969732	0.00520713	0.00521542	0.00569132	0.00569726	-0.0368249	-0.0367671	-0.0373422	-0.0372826	-0.00155718	-0.00156406	-0.00155755	-0.00156039	-0.515982	-0.520387	-0.523602	-0.527598	-0.532146	-0.535465	-1.54302	-1.53834	-1.66105	1.66719e-05
3.17_0.80_methanol--trimethylphosphite	3.337	-83.7941	-83.7719	-84.9501	-84.9247	163.57	163.528	169.382	169.295	-22.2719	-22.2987	-22.4194	-22.5688	-9.89302	-9.96318	-9.89302	-9.83273	-49.8154	-51.4978	-52.7255	-50.534	-52.123	-53.2825	-5.23114	-1.31353	0.326352	-8.89179
3.17_0.85_methanol--trimethylphosphite	3.456	-64.905	-64.8807	-65.6705	-65.642	118.5	118.486	123.066	123.017	-14.9423	-14.953	-15.0028	-15.0905	-9.44544	-9.49605	-9.44545	-9.41365	-41.3022	-42.6195	-43.5808	-41.9643	-43.2243	-44.1437	-14.424	-11.2726	-11.1002	-4.75667
3.17_0.90_methanol--trimethylphosphite	3.576	-50.4552	-50.4232	-50.9328	-50.8967	85.5053	85.507	89.0157	88.9922	-10.3694	-10.3707	-10.4116	-10.4606	-7.92704	-7.96402	-7.92704	-7.91158	-34.3069	-35.3365	-36.0878	-34.908	-35.9038	-36.6305	-19.3387	-16.9071	-17.6021	-2.51819
3.17_0.95_methanol--trimethylphosphite	3.695	-39.4252	-39.3859	-39.6923	-39.65	61.5019	61.5069	64.1408	64.1275	-7.41827	-7.41566	-7.46765	-7.49483	-6.2224	-6.24997	-6.22241	-6.21641	-28.5435	-29.3455	-29.9307	-29.0829	-29.8662	-30.4378	-21.4753	-19.6714	-20.8196	-1.31683
3.17_1.00_methanol--trimethylphosphite	3.816	-31.001	-30.9579	-31.1179	-31.0722	44.1234	44.1266	46.063	46.0514	-5.4453	-5.4418	-5.50504	-5.52061	-4.69329	-4.71412	-4.69329	-4.69253	-23.7853	-24.4073	-24.8612	-24.2641	-24.877	-25.3242	-21.8485	-20.5581	-21.8907	-0.677928
3.17_1.05_methanol--trimethylphosphite	3.936	-24.5514	-24.5081	-24.5652	-24.5196	31.5801	31.5814	32.987	32.9758	-4.08119	-4.07811	-4.14339	-4.15283	-3.45044	-3.4662	-3.45044	-3.45225	-19.8461	-20.3269	-20.6777	-20.2667	-20.744	-21.0923	-21.1487	-20.2412	-21.6145	-0.341639
3.17_1.10_methanol--trimethylphosphite	4.056	-19.5942	-19.5536	-19.5377	-19.4953	22.556	22.5567	23.5721	23.5623	-3.10927	-3.10702	-3.165	-3.17098	-2.49381	-2.50559	-2.49381	-2.49655	-16.5808	-16.9521	-17.2229	-16.9465	-17.3175	-17.5882	-19.8325	-19.1887	-20.5351	-0.16709
3.17_1.25_methanol--trimethylphosphite	4.42	-10.4771	-10.451	-10.3288	-10.3024	8.14396	8.14528	8.52298	8.51896	-1.46956	-1.46885	-1.49261	-1.49407	-0.891166	-0.89561	-0.891167	-0.893105	-9.76266	-9.93595	-10.0624	-9.99281	-10.169	-10.2977	-14.7326	-14.4683	-15.5519	-0.0117256
3.17_1.50_methanol--trimethylphosphite	5.028	-4.33943	-4.32724	-4.20685	-4.19629	1.44801	1.44858	1.52362	1.52304	-0.483458	-0.483806	-0.488023	-0.488779	-0.152877	-0.15363	-0.152879	-0.153328	-4.19511	-4.25077	-4.29139	-4.29535	-4.35316	-4.39535	-7.80749	-7.7107	-8.31361	0.00326948
3.17_2.00_methanol--trimethylphosphite	6.254	-1.12701	-1.12366	-1.07024	-1.06701	0.0413606	0.0413693	0.0444724	0.04443	-0.0799265	-0.0801841	-0.0810057	-0.0812382	-0.0055768	-0.00561027	-0.00557706	-0.00560279	-0.955596	-0.963636	-0.969504	-0.976568	-0.984855	-0.990902	-2.13759	-2.10033	-2.3012	0.000194681
3.18_0.80_aceticacid--P4	3.982	-53.8112	-53.8312	-55.7275	-55.7644	138.221	138.268	143.618	143.658	-20.5567	-20.6044	-20.9281	-21.0188	-11.0093	-11.056	-11.0093	-11.0142	-47.1793	-49.4426	-51.0942	-47.9624	-50.2361	-51.8953	1.68181	3.96568	6.1965	-4.99554
3.18_0.85_aceticacid--P4	4.113	-38.1853	-38.2065	-39.7046	-39.7371	96.1229	96.1485	100.106	100.128	-14.5874	-14.6232	-14.8813	-14.9413	-8.51285	-8.54629	-8.51285	-8.52211	-38.564	-40.313	-41.5892	-39.2908	-41.0615	-42.3536	-6.81671	-5.4262	-4.51035	-2.72752
3.18_0.90_aceticacid--P4	4.244	-27.1625	-27.1911	-28.3684	-28.4022	66.5683	66.5755	69.4819	69.4833	-10.5915	-10.6197	-10.827	-10.8693	-6.25953	-6.28426	-6.25953	-6.27022	-31.576	-32.9229	-33.9057	-32.2332	-33.6063	-34.6083	-11.4253	-10.6667	-10.4223	-1.49995
3.18_0.95_aceticacid--P4	4.376	-19.3875	-19.4256	-20.3438	-20.3826	45.9325	45.9272	48.0563	48.0465	-7.82649	-7.84918	-8.0126	-8.0437	-4.45717	-4.4756	-4.45717	-4.46741	-25.896	-26.93	-27.6845	-26.4793	-27.5403	-28.3146	-13.5077	-13.1619	-13.2173	-0.833146
3.18_1.00_aceticacid--P4	4.509	-13.9034	-13.9507	-14.6603	-14.7058	31.5943	31.5821	33.1381	33.1234	-5.85857	-5.87739	-6.00259	-6.02655	-3.10592	-3.11955	-3.10592	-3.11475	-21.2718	-22.0643	-22.6427	-21.7816	-22.6003	-23.1978	-14.0082	-13.9215	-14.075	-0.468411
3.18_1.05_aceticacid--P4	4.642	-10.0301	-10.0857	-10.6285	-10.6806	21.6668	21.6545	22.7847	22.771	-4.42795	-4.44377	-4.53725	-4.55628	-2.13203	-2.142	-2.13203	-2.13918	-17.5004	-18.1091	-18.5532	-17.9412	-18.574	-19.0358	-13.5701	-13.6408	-13.7863	-0.267054
3.18_1.10_aceticacid--P4	4.775	-7.29039	-7.35253	-7.7632	-7.82148	14.8189	14.8089	15.6253	15.6148	-3.37146	-3.38494	-3.45321	-3.4689	-1.44793	-1.45521	-1.44793	-1.45355	-14.4221	-14.8915	-15.234	-14.8	-15.2911	-15.6494	-12.6178	-12.7785	-12.8784	-0.154498
3.18_1.25_aceticacid--P4	5.176	-2.96794	-3.03736	-3.21141	-3.27886	4.67074	4.66929	4.97223	4.9693	-1.54061	-1.54902	-1.57749	-1.58718	-0.436375	-0.439282	-0.436373	-0.438936	-8.17011	-8.39239	-8.5546	-8.40122	-8.63869	-8.81197	-8.91097	-9.14766	-9.07928	-0.0326445
3.18_1.50_aceticacid--P4	5.849	-0.871836	-0.910265	-0.969201	-1.00893	0.651254	0.652154	0.706874	0.706939	-0.468767	-0.471972	-0.480949	-0.48471	-0.0560912	-0.0565009	-0.0560922	-0.0564709	-3.34981	-3.4215	-3.47381	-3.44828	-3.52708	-3.58459	-4.2604	-4.42776	-4.30952	-0.00307197
3.18_2.00_aceticacid--P4	7.206	-0.181306	-0.190358	-0.210544	-0.21934	0.0110333	0.0110725	0.0124607	0.0124812	-0.0708927	-0.0714643	-0.0727875	-0.0734731	-0.00076213	-0.000868384	-0.000762787	-0.000869067	-0.738347	-0.747508	-0.754192	-0.758718	-0.769124	-0.776717	-1.00581	-1.05792	-1.01253	-4.11153e-05
3.19_0.80_methanol--P4	3.454	-37.2245	-37.2401	-37.82	-37.8214	103.657	103.661	107.325	107.32	-9.20162	-9.22529	-9.40775	-9.46443	-7.64373	-7.68212	-7.64373	-7.64786	-43.6415	-45.5076	-46.8693	-44.2524	-46.1098	-47.4652	2.64394	4.92068	8.20901	-2.0101
3.19_0.85_methanol--P4	3.594	-24.9846	-25.0052	-25.3982	-25.4082	69.3502	69.3476	71.9865	71.9799	-6.15999	-6.17757	-6.32533	-6.36227	-5.60117	-5.6279	-5.60117	-5.60805	-35.0914	-36.5058	-37.5379	-35.652	-37.071	-38.1065	-5.00095	-3.50517	-1.40582	-0.966262
3.19_0.90_methanol--P4	3.734	-16.7368	-16.7639	-17.0103	-17.0292	46.1016	46.0954	47.9821	47.9749	-4.25492	-4.26863	-4.38504	-4.40978	-3.91345	-3.93226	-3.91345	-3.92072	-28.2431	-29.3111	-30.0905	-28.743	-29.8221	-30.6096	-8.95994	-7.99436	-6.67766	-0.4608
3.19_0.95_methanol--P4	3.875	-11.2028	-11.2349	-11.3701	-11.3958	30.4731	30.4686	31.8068	31.8017	-3.01605	-3.02672	-3.11478	-3.13163	-2.65241	-2.66566	-2.65241	-2.65893	-22.7563	-23.5602	-24.1469	-23.1919	-24.0095	-24.6061	-10.6056	-9.99069	-9.1797	-0.217547
3.19_1.00_methanol--P4	4.016	-7.50288	-7.53631	-7.59212	-7.62052	20.0406	20.0391	20.9807	20.9781	-2.18386	-2.19203	-2.25668	-2.2684	-1.76162	-1.77096	-1.76162	-1.76703	-18.3598	-18.964	-19.4049	-18.734	-19.3523	-19.8036	-10.8651	-10.4814	-9.99139	-0.101275
3.19_1.05_methanol--P4	4.157	-5.03603	-5.06761	-5.07018	-5.09805	13.122	13.1221	13.7806	13.7796	-1.60948	-1.6157	-1.66242	-1.67072	-1.15385	-1.16047	-1.15385	-1.15816	-14.8372	-15.2909	-15.6221	-15.155	-15.6224	-15.9635	-10.3437	-10.1108	-9.81566	-0.046059
3.19_1.10_methanol--P4	4.298	-3.39373	-3.42176	-3.39152	-3.41716	8.55873	8.56052	9.01888	9.01938	-1.20432	-1.20908	-1.24344	-1.24937	-0.748526	-0.753248	-0.748526	-0.751899	-12.0153	-12.3565	-12.6055	-12.2828	-12.6364	-12.8944	-9.42911	-9.29345	-9.11275	-0.0200396
3.19_1.25_methanol--P4	4.724	-1.08345	-1.0952	-1.03998	-1.05343	2.32754	2.32964	2.48348	2.48408	-0.545563	-0.547726	-0.564386	-0.567085	-0.197984	-0.199617	-0.197985	-0.199342	-6.48656	-6.63329	-6.74037	-6.64191	-6.79688	-6.90996	-6.25328	-6.24573	-6.1965	-5.36127e-05
3.19_1.50_methanol--P4	5.436	-0.215266	-0.206889	-0.179299	-0.172809	0.252712	0.253119	0.276354	0.276373	-0.183538	-0.183641	-0.19038	-0.190689	-0.0209656	-0.0211326	-0.0209658	-0.021113	-2.50495	-2.54216	-2.56931	-2.56698	-2.60737	-2.63685	-2.72785	-2.74509	-2.74052	0.000603655
3.19_2.00_methanol--P4	6.868	-0.0278934	-0.0252546	-0.0156301	-0.0134741	0.00268271	0.0026799	0.0030936	0.0030853	-0.0372371	-0.0373163	-0.0385161	-0.0386339	-0.000196335	-0.000229075	-0.00019602	-0.000228524	-0.517992	-0.521582	-0.524201	-0.530055	-0.534123	-0.537091	-0.584321	-0.586342	-0.594128	1.48866e-05
3.20_0.80_water--P4	3.725	-23.6082	-23.7065	-23.8895	-23.974	68.5978	68.6408	70.9623	70.9934	-9.86175	-9.8786	-9.92422	-9.9393	-6.53137	-6.56896	-6.53137	-6.56896	-23.061	-24.0459	-24.7645	-23.4971	-24.5061	-25.2424	3.72217	5.26867	8.0542	-2.51345
3.20_0.85_water--P4	3.867	-16.2918	-16.3798	-16.5046	-16.5783	45.8873	45.9125	47.5873	47.6021	-6.9114	-6.92509	-6.99113	-7.00401	-4.8459	-4.87389	-4.8459	-4.87389	-18.2829	-19.022	-19.5613	-18.6746	-19.4341	-19.9884	-1.82762	-0.842499	0.991608	-1.38624
3.20_0.90_water--P4	4.008	-11.2713	-11.354	-11.4267	-11.4953	30.4685	30.4829	31.6764	31.6815	-4.96473	-4.97692	-5.04251	-5.05434	-3.42294	-3.44421	-3.42294	-3.44421	-14.5136	-15.0681	-15.4727	-14.8567	-15.4282	-15.8452	-4.76492	-4.15753	-2.98319	-0.77902
3.20_0.95_water--P4	4.15	-7.83719	-7.91672	-7.94455	-8.01114	20.1018	20.111	20.9507	20.9532	-3.63603	-3.64705	-3.70162	-3.71283	-2.3446	-2.36076	-2.3446	-2.36076	-11.5388	-11.9542	-12.2572	-11.8334	-12.2626	-12.5758	-6.07077	-5.70729	-4.97478	-0.44644
3.20_1.00_water--P4	4.292	-5.49117	-5.56778	-5.55939	-5.62471	13.1891	13.1969	13.779	13.7829	-2.70371	-2.71352	-2.75464	-2.76464	-1.57433	-1.58648	-1.57433	-1.58648	-9.18928	-9.50092	-9.72833	-9.43889	-9.76202	-9.99782	-6.39917	-6.19078	-5.74882	-0.260662
3.20_1.05_water--P4	4.434	-3.88681	-3.95972	-3.92469	-3.98743	8.61172	8.61935	9.01731	9.02177	-2.03524	-2.04394	-2.07273	-2.08145	-1.04347	-1.05254	-1.04347	-1.05254	-7.3324	-7.56675	-7.73776	-7.54135	-7.78501	-7.96282	-6.17461	-6.06247	-5.80321	-0.154569
3.20_1.10_water--P4	4.575	-2.78657	-2.85461	-2.80231	-2.86185	5.60031	5.60736	5.87724	5.88189	-1.54815	-1.55592	-1.57499	-1.58285	-0.685893	-0.692628	-0.685893	-0.692628	-5.86486	-6.04192	-6.17112	-6.03835	-6.22301	-6.35776	-5.66692	-5.61321	-5.4643	-0.0928024
3.20_1.25_water--P4	5.001	-1.13106	-1.1764	-1.11864	-1.16238	1.50876	1.51289	1.59861	1.6014	-0.719951	-0.724939	-0.731724	-0.737305	-0.190759	-0.193365	-0.190759	-0.193365	-3.05733	-3.13772	-3.19638	-3.154	-3.23884	-3.30075	-3.77818	-3.7924	-3.76978	-0.0208456
3.20_1.50_water--P4	5.709	-0.366621	-0.37397	-0.355538	-0.364058	0.161659	0.162404	0.175177	0.175602	-0.23887	-0.240094	-0.243009	-0.244688	-0.0231325	-0.0234959	-0.0231325	-0.023496	-1.1292	-1.15378	-1.17171	-1.16564	-1.19199	-1.21122	-1.64687	-1.66786	-1.66942	-0.00172015
3.20_2.00_water--P4	7.127	-0.0820613	-0.0827181	-0.0804589	-0.0812338	0.00172417	0.00170826	0.00196248	0.00194337	-0.0440171	-0.0442509	-0.0447643	-0.045094	-0.000455734	-0.000498241	-0.000455866	-0.000498057	-0.226373	-0.229325	-0.231479	-0.233261	-0.236432	-0.238746	-0.357238	-0.363629	-0.368192	-1.1631e-05
3.21_0.80_phosphineF2--P4	3.529	-48.2949	-48.2391	-50.2073	-50.1169	125.04	125.074	130	130.001	-6.6829	-6.73503	-6.92974	-6.98066	-11.1359	-11.1466	-11.136	-11.1466	-46.5537	-49.3497	-51.3901	-47.2826	-50.1331	-52.2132	7.56333	9.54376	14.0373	-0.315197
3.21_0.85_phosphineF2--P4	3.674	-30.6821	-30.6336	-31.9378	-31.8691	80.586	80.6081	83.9262	83.9281	-3.83454	-3.86	-3.95903	-3.98476	-7.68592	-7.696	-7.68592	-7.696	-36.7161	-38.7841	-40.2932	-37.3565	-39.4735	-41.0182	-1.87474	-0.640016	2.38488	0.161777
3.21_0.90_phosphineF2--P4	3.819	-19.4286	-19.3963	-20.2445	-20.1998	51.6873	51.6995	53.9353	53.9353	-2.32354	-2.33654	-2.38588	-2.39909	-5.09481	-5.10338	-5.09481	-5.10338	-29.0557	-30.5804	-31.693	-29.6022	-31.173	-32.3193	-6.82966	-6.08625	-4.02501	0.245702
3.21_0.95_phosphineF2--P4	3.964	-12.2667	-12.2482	-12.7891	-12.7625	33.0123	33.0162	34.5333	34.5288	-1.47994	-1.48622	-1.51015	-1.51652	-3.29321	-3.30025	-3.29321	-3.30025	-23.0656	-24.1903	-25.011	-23.5265	-24.6918	-25.5421	-9.02945	-8.59257	-7.16719	0.209326
3.21_1.00_phosphineF2--P4	4.109	-7.72505	-7.71532	-8.05257	-8.03878	21.0056	21.0048	22.0364	22.0313	-0.983673	-0.986072	-0.997843	-1.0004	-2.09416	-2.09991	-2.09416	-2.09991	-18.3676	-19.2008	-19.8088	-18.7526	-19.621	-20.2548	-9.60537	-9.36254	-8.35545	0.150915
3.21_1.05_phosphineF2--P4	4.254	-4.8526	-4.8478	-5.05365	-5.04616	13.3193	13.3171	14.0198	14.0143	-0.676979	-0.677337	-0.68403	-0.684509	-1.31736	-1.322	-1.31736	-1.322	-14.6734	-15.295	-15.7486	-14.993	-15.6447	-16.1203	-9.27859	-9.15869	-8.43076	0.100593
3.21_1.10_phosphineF2--P4	4.399	-3.04083	-3.03761	-3.16091	-3.15514	8.42021	8.41671	8.89784	8.88986	-0.479449	-0.478962	-0.483278	-0.482975	-0.822793	-0.826443	-0.822793	-0.826443	-11.7639	-12.2311	-12.572	-12.0282	-12.5211	-12.8808	-8.49835	-8.45545	-7.91613	0.0641281
3.21_1.25_phosphineF2--P4	4.835	-0.735751	-0.729765	-0.749901	-0.743091	2.09403	2.0905	2.24257	2.23597	-0.194591	-0.194217	-0.195785	-0.195491	-0.196318	-0.197504	-0.196318	-0.197504	-6.21411	-6.42198	-6.57367	-6.36302	-6.58516	-6.74726	-5.60466	-5.64738	-5.39736	0.0145918
3.21_1.50_phosphineF2--P4	5.561	-0.0633749	-0.0553544	-0.0523972	-0.044888	0.197123	0.197025	0.216339	0.215725	-0.0609088	-0.0607369	-0.0612844	-0.0612226	-0.0177552	-0.017705	-0.0177548	-0.0177044	-2.37121	-2.42982	-2.47259	-2.42994	-2.49328	-2.53951	-2.40936	-2.4476	-2.36814	0.00114763
3.21_2.00_phosphineF2--P4	7.015	0.00132551	0.00284851	0.00493568	0.00608491	0.00156966	0.00159662	0.00181375	0.00183738	-0.0119827	-0.0119385	-0.012145	-0.0121128	-0.000147894	-0.000141042	-0.000148997	-0.000140963	-0.498649	-0.505825	-0.511062	-0.510326	-0.518147	-0.523855	-0.518696	-0.528187	-0.518816	4.38458e-06
3.22_0.80_methanethiol--phosphorine	3.34	-44.5462	-44.4845	-46.5324	-46.462	120.375	120.278	126.073	125.943	-7.66002	-7.6699	-7.90038	-7.90776	-12.2428	-12.272	-12.2428	-12.272	-54.2749	-56.0358	-57.3207	-55.3053	-57.1087	-58.4247	-1.4687	0.877007	8.15043	-3.33878
3.22_0.85_methanethiol--phosphorine	3.482	-30.3736	-30.322	-31.7204	-31.6648	80.3007	80.2327	84.3386	84.2498	-4.60087	-4.60362	-4.71645	-4.71796	-9.07492	-9.0945	-9.07491	-9.09449	-43.5481	-44.8627	-45.8219	-44.4411	-45.7932	-46.7798	-9.60936	-8.00725	-3.04595	-1.7714
3.22_0.90_methanethiol--phosphorine	3.624	-20.8391	-20.7893	-21.7257	-21.6761	53.2569	53.2044	56.0844	56.0195	-2.88188	-2.88155	-2.93327	-2.9318	-6.43802	-6.45115	-6.43802	-6.45115	-35.037	-36.0164	-36.7312	-35.802	-36.8141	-37.5527	-13.6488	-12.5922	-9.25919	-0.964005
3.22_0.95_methanethiol--phosphorine	3.767	-14.4407	-14.393	-15.002	-14.9556	35.1439	35.1065	37.1042	37.0574	-1.87593	-1.87428	-1.89381	-1.8915	-4.4467	-4.45552	-4.4467	-4.45552	-28.2572	-28.986	-29.5179	-28.9071	-29.6632	-30.2149	-15.1341	-14.4601	-12.2633	-0.536556
3.22_1.00_methanethiol--phosphorine	3.909	-10.1479	-10.1045	-10.484	-10.4425	23.0863	23.0624	24.4356	24.4048	-1.26428	-1.26217	-1.26524	-1.26311	-3.01967	-3.02565	-3.01967	-3.02565	-22.8431	-23.3849	-23.7802	-23.3914	-23.9558	-24.3677	-15.1101	-14.6942	-13.2842	-0.304141
3.22_1.05_methanethiol--phosphorine	4.052	-7.26266	-7.22373	-7.4456	-7.40998	15.1035	15.0882	16.0277	16.0082	-0.879457	-0.87712	-0.872928	-0.870981	-2.02856	-2.03259	-2.02856	-2.03259	-18.5088	-18.9108	-19.2041	-18.9685	-19.3892	-19.6963	-14.2494	-14.0016	-13.1294	-0.174688
3.22_1.10_methanethiol--phosphorine	4.194	-5.31643	-5.28244	-5.39935	-5.36867	9.84724	9.8374	10.48	10.467	-0.629881	-0.627438	-0.621279	-0.619267	-1.35367	-1.35636	-1.35366	-1.35636	-15.0364	-15.3344	-15.5519	-15.4205	-15.7335	-15.9619	-12.9807	-12.8392	-12.3302	-0.10133
3.22_1.25_methanethiol--phosphorine	4.622	-2.45282	-2.42984	-2.40562	-2.38556	2.67986	2.67856	2.88065	2.87739	-0.27018	-0.268048	-0.263296	-0.261591	-0.396578	-0.397171	-0.396584	-0.397175	-8.20986	-8.33237	-8.42177	-8.42972	-8.55974	-8.65462	-8.83828	-8.82155	-8.82824	-0.0205987
3.22_1.50_methanethiol--phosphorine	5.335	-1.11248	-1.09578	-1.04324	-1.02839	0.293765	0.293678	0.321634	0.321206	-0.096426	-0.0952215	-0.093213	-0.0921988	-0.0536818	-0.0536368	-0.0536778	-0.0536328	-3.23433	-3.26522	-3.28776	-3.32101	-3.35428	-3.37857	-4.23872	-4.23158	-4.39738	-0.00153256
3.22_2.00_methanethiol--phosphorine	6.761	-0.467126	-0.461429	-0.429714	-0.424978	0.00326358	0.00324601	0.00371214	0.00369269	-0.0225186	-0.0222987	-0.0217788	-0.0216035	-0.00196634	-0.00195692	-0.00196482	-0.00195526	-0.68919	-0.692938	-0.695672	-0.705706	-0.709847	-0.712869	-1.17811	-1.15771	-1.25938	-7.90275e-06
3.23_0.80_methanethiol--trimethylphosphine	3.633	-62.6845	-62.6495	-64.122	-64.072	136.297	136.301	141.509	141.451	-13.0949	-13.1086	-13.4313	-13.4367	-11.7319	-11.7748	-11.7319	-11.7748	-50.9108	-52.7876	-54.1572	-51.6941	-53.5911	-54.9754	-5.38885	-2.80781	2.9288	-6.48002
3.23_0.85_methanethiol--trimethylphosphine	3.761	-45.3579	-45.3249	-46.3483	-46.3041	94.8228	94.8282	98.696	98.6492	-7.90954	-7.91415	-8.06575	-8.06624	-9.81496	-9.84273	-9.81495	-9.84273	-41.2513	-42.6817	-43.7254	-41.9507	-43.4005	-44.4584	-11.979	-10.0222	-6.31366	-3.4452
3.23_0.90_methanethiol--trimethylphosphine	3.889	-33.0293	-33.0026	-33.6861	-33.6531	65.6129	65.6215	68.447	68.4193	-5.00599	-5.00744	-5.06936	-5.06923	-7.54903	-7.56677	-7.54903	-7.56677	-33.5392	-34.6256	-35.4184	-34.1542	-35.259	-36.0652	-15.3737	-13.935	-11.5478	-1.86505
3.23_0.95_methanethiol--trimethylphosphine	4.018	-24.2727	-24.2501	-24.6837	-24.6582	45.1976	45.2071	47.2497	47.2336	-3.31926	-3.31911	-3.33586	-3.33495	-5.53604	-5.54729	-5.53604	-5.54728	-27.3494	-28.1718	-28.7719	-27.8836	-28.7225	-29.3347	-16.6814	-15.6414	-14.1377	-1.03078
3.23_1.00_methanethiol--trimethylphosphine	4.148	-18.051	-18.0297	-18.2842	-18.2618	31.0191	31.0285	32.4919	32.4818	-2.29559	-2.29452	-2.28904	-2.28741	-3.94163	-3.94872	-3.94163	-3.94872	-22.3613	-22.9825	-23.4358	-22.8208	-23.4562	-23.9199	-16.6803	-15.9361	-15.008	-0.582437
3.23_1.05_methanethiol--trimethylphosphine	4.277	-13.618	-13.5967	-13.7249	-13.7045	21.2213	21.2303	22.2698	22.2645	-1.64499	-1.64355	-1.62738	-1.62577	-2.75304	-2.75752	-2.75304	-2.75752	-18.3262	-18.7954	-19.1378	-18.7187	-19.2	-19.5512	-15.9053	-15.3745	-14.8323	-0.336583
3.23_1.10_methanethiol--trimethylphosphine	4.407	-10.4415	-10.4198	-10.4621	-10.4433	14.478	14.4862	15.2199	15.2188	-1.21273	-1.2112	-1.19089	-1.18973	-1.89856	-1.90144	-1.89856	-1.90144	-15.053	-15.4077	-15.6665	-15.3865	-15.7516	-16.018	-14.7127	-14.3337	-14.0415	-0.198719
3.23_1.25_methanethiol--trimethylphosphine	4.799	-5.2465	-5.2266	-5.15666	-5.14091	4.53624	4.54077	4.79859	4.79938	-0.545126	-0.543994	-0.528632	-0.528007	-0.598989	-0.599843	-0.59899	-0.599842	-8.46392	-8.62007	-8.73403	-8.66422	-8.82635	-8.94465	-10.5637	-10.414	-10.4684	-0.045454
3.23_1.50_methanethiol--trimethylphosphine	5.458	-2.3304	-2.31378	-2.23574	-2.22182	0.635306	0.636014	0.681317	0.681179	-0.179942	-0.179608	-0.173815	-0.173624	-0.0863613	-0.086347	-0.0863614	-0.0863454	-3.4445	-3.48925	-3.52192	-3.52857	-3.57512	-3.6091	-5.46564	-5.4097	-5.56054	-0.00486151
3.23_2.00_methanethiol--trimethylphosphine	6.787	-0.866334	-0.860412	-0.819202	-0.814383	0.011705	0.0117055	0.012926	0.0129074	-0.0324197	-0.0323666	-0.0311604	-0.0311242	-0.00264419	-0.00263737	-0.00264414	-0.00263737	-0.753348	-0.758197	-0.761737	-0.770257	-0.775205	-0.778816	-1.64545	-1.61405	-1.71962	-7.27001e-05
3.24_0.80_sulfane--phosphaalkyne	3.244	-41.9103	-41.8769	-42.5982	-42.5509	93.5844	93.5886	97.4645	97.4483	-7.76664	-7.75902	-7.74512	-7.7332	-10.7759	-10.8035	-10.7759	-10.8035	-32.2597	-33.6272	-34.6252	-32.914	-34.3117	-35.3317	-1.47598	1.029	6.91615	-3.48245
3.24_0.85_sulfane--phosphaalkyne	3.385	-30.3941	-30.3762	-30.7702	-30.7405	63.8419	63.8459	66.6569	66.6452	-5.06975	-5.06413	-5.01986	-5.01111	-8.42807	-8.45168	-8.42807	-8.45168	-26.0272	-27.0642	-27.821	-26.6006	-27.6647	-28.4412	-7.86706	-5.99933	-1.92464	-1.92314
3.24_0.90_sulfane--phosphaalkyne	3.527	-22.271	-22.264	-22.4237	-22.4063	43.2666	43.2697	45.2722	45.2633	-3.46628	-3.46315	-3.41032	-3.40465	-6.17122	-6.18996	-6.17122	-6.18996	-21.0474	-21.8369	-22.4131	-21.5422	-22.3552	-22.9485	-11.0605	-9.68615	-6.89942	-1.09369
3.24_0.95_sulfane--phosphaalkyne	3.67	-16.5224	-16.5216	-16.521	-16.5117	29.1615	29.1642	30.5708	30.5655	-2.45065	-2.44917	-2.3966	-2.39337	-4.34171	-4.35544	-4.34171	-4.35544	-17.0496	-17.6529	-18.0932	-17.473	-18.0968	-18.552	-12.2553	-11.2471	-9.36379	-0.637868
3.24_1.00_sulfane--phosphaalkyne	3.813	-12.4262	-12.4273	-12.3241	-12.3181	19.5589	19.5606	20.5358	20.5321	-1.77216	-1.77144	-1.72302	-1.72103	-2.97565	-2.98514	-2.97565	-2.98514	-13.8292	-14.2916	-14.629	-14.1879	-14.6679	-15.0181	-12.2522	-11.5103	-10.2466	-0.379391
3.24_1.05_sulfane--phosphaalkyne	3.956	-9.48139	-9.48185	-9.32031	-9.31548	13.0608	13.0629	13.7324	13.731	-1.30053	-1.30004	-1.25804	-1.25694	-2.00289	-2.0093	-2.00289	-2.0093	-11.2289	-11.5844	-11.8439	-11.5302	-11.9009	-12.1714	-11.5722	-11.0221	-10.1755	-0.228909
3.24_1.10_sulfane--phosphaalkyne	4.1	-7.34077	-7.33866	-7.15111	-7.14553	8.68867	8.69142	9.14924	9.14982	-0.963974	-0.963318	-0.929245	-0.928422	-1.33078	-1.33518	-1.33078	-1.33518	-9.12961	-9.4041	-9.60441	-9.38111	-9.66855	-9.87831	-10.5502	-10.1376	-9.57718	-0.139465
3.24_1.25_sulfane--phosphaalkyne	4.533	-3.69672	-3.68312	-3.51445	-3.50088	2.50736	2.50947	2.65489	2.65628	-0.409314	-0.408017	-0.392958	-0.391889	-0.372026	-0.373543	-0.372026	-0.373542	-4.9611	-5.08884	-5.18205	-5.10412	-5.2394	-5.33811	-7.13726	-6.94813	-6.78226	-0.0325518
3.24_1.50_sulfane--phosphaalkyne	5.259	-1.44394	-1.42451	-1.34173	-1.32383	0.29608	0.296586	0.316528	0.31686	-0.113592	-0.112498	-0.108706	-0.107818	-0.0412279	-0.0413345	-0.0412279	-0.0413344	-1.90134	-1.93531	-1.96011	-1.95681	-1.9934	-2.0201	-3.24186	-3.17622	-3.15055	-0.00303001
3.24_2.00_sulfane--phosphaalkyne	6.72	-0.3191	-0.313489	-0.294805	-0.289862	0.00324341	0.00324711	0.00352072	0.0035288	-0.0163815	-0.0162691	-0.0156045	-0.0155367	-0.000446886	-0.000448488	-0.000447306	-0.000448514	-0.372581	-0.376588	-0.379512	-0.382616	-0.387055	-0.390294	-0.706471	-0.692612	-0.69036	-2.28156e-05
3.25_0.80_sulfane--phosphine	3.671	-30.7918	-30.7609	-31.431	-31.4081	68.8333	68.8479	71.6341	71.6278	-7.46399	-7.44978	-7.47237	-7.45678	-10.0168	-10.035	-10.0168	-10.035	-20.9325	-21.7741	-22.3882	-21.3977	-22.2599	-22.8892	-1.78595	-0.161234	6.13793	-3.86127
3.25_0.85_sulfane--phosphine	3.813	-22.0539	-22.0146	-22.4313	-22.3967	46.2434	46.2499	48.2163	48.2018	-4.69285	-4.67877	-4.67606	-4.66094	-7.53426	-7.55162	-7.53426	-7.55162	-16.336	-16.9617	-17.4183	-16.7223	-17.3646	-17.8333	-5.41343	-4.24072	-0.071128	-2.15155
3.25_0.90_sulfane--phosphine	3.955	-15.97	-15.9295	-16.1655	-16.1281	30.8464	30.8449	32.2144	32.1942	-3.07558	-3.06465	-3.05058	-3.03887	-5.36772	-5.3823	-5.36772	-5.3823	-12.811	-13.2774	-13.6177	-13.1308	-13.6102	-13.9601	-7.14926	-6.31511	-3.61916	-1.22677
3.25_0.95_sulfane--phosphine	4.097	-11.7291	-11.6925	-11.799	-11.7654	20.443	20.4408	21.372	21.3561	-2.08561	-2.07785	-2.05795	-2.04995	-3.69995	-3.7111	-3.69995	-3.7111	-10.0867	-10.4356	-10.6902	-10.3492	-10.7086	-10.9709	-7.73077	-7.14128	-5.44757	-0.712967
3.25_1.00_sulfane--phosphine	4.239	-8.76151	-8.73029	-8.74744	-8.71927	13.4718	13.4716	14.0925	14.0827	-1.45275	-1.44729	-1.42427	-1.41899	-2.49662	-2.50461	-2.49662	-2.50461	-7.96999	-8.23185	-8.42294	-8.18449	-8.45527	-8.65286	-7.63355	-7.21304	-6.18395	-0.420268
3.25_1.05_sulfane--phosphine	4.381	-6.6708	-6.64458	-6.60411	-6.58154	8.83391	8.83561	9.24316	9.23834	-1.03338	-1.0295	-1.00605	-1.00268	-1.66092	-1.66646	-1.66092	-1.66646	-6.31806	-6.51533	-6.65927	-6.49231	-6.69704	-6.84645	-7.16421	-6.85878	-6.27182	-0.250075
3.25_1.10_sulfane--phosphine	4.523	-5.18262	-5.1603	-5.08614	-5.06808	5.76642	5.76972	6.03456	6.03365	-0.747683	-0.744769	-0.723428	-0.721291	-1.09443	-1.09829	-1.09443	-1.09829	-5.02446	-5.17369	-5.28259	-5.16514	-5.32078	-5.43436	-6.51623	-6.28837	-5.9873	-0.149647
3.25_1.25_sulfane--phosphine	4.949	-2.74057	-2.72101	-2.62718	-2.61245	1.56902	1.57165	1.64656	1.6474	-0.307614	-0.30587	-0.294591	-0.293445	-0.304102	-0.305483	-0.304102	-0.305483	-2.58179	-2.64898	-2.69801	-2.65578	-2.72661	-2.77831	-4.45873	-4.34228	-4.40575	-0.0326413
3.25_1.50_sulfane--phosphine	5.659	-1.28863	-1.26809	-1.20749	-1.19097	0.169991	0.170388	0.179539	0.179733	-0.0884802	-0.0874895	-0.0839564	-0.0832181	-0.0359797	-0.0360984	-0.0359797	-0.0360984	-0.934343	-0.953304	-0.967141	-0.960472	-0.980673	-0.995415	-2.18843	-2.12597	-2.25518	-0.00275181
3.25_2.00_sulfane--phosphine	7.078	-0.466043	-0.458358	-0.430019	-0.423811	0.00179918	0.00178311	0.00192192	0.00190842	-0.0136901	-0.0135569	-0.0128392	-0.0127414	-0.000828608	-0.000825063	-0.000828582	-0.00082509	-0.181712	-0.183759	-0.185252	-0.186293	-0.188481	-0.190077	-0.656208	-0.625547	-0.69036	-2.08202e-05
3.26_0.80_sulfane--phosphorine	4.353	-39.1176	-39.0537	-39.9183	-39.8401	89.422	89.423	92.5666	92.5173	-8.08585	-8.08463	-8.2096	-8.20386	-8.83884	-8.86573	-8.83884	-8.86573	-31.6447	-32.9703	-33.9377	-32.2242	-33.5652	-34.5438	-0.518718	1.06372	5.36389	-3.34373
3.26_0.85_sulfane--phosphorine	4.495	-27.7473	-27.6942	-28.2449	-28.1825	59.9407	59.9487	62.1493	62.1226	-4.97834	-4.97568	-5.02301	-5.01814	-6.57252	-6.59201	-6.57252	-6.59201	-25.0818	-26.0807	-26.8096	-25.5812	-26.5954	-27.3356	-6.12275	-5.00565	-2.32212	-1.76125
3.26_0.90_sulfane--phosphorine	4.637	-19.8963	-19.8536	-20.178	-20.1294	39.9216	39.9312	41.4494	41.4345	-3.20346	-3.20041	-3.20935	-3.20489	-4.62733	-4.64106	-4.62733	-4.64106	-19.9634	-20.7122	-21.2586	-20.388	-21.1513	-21.7083	-9.02254	-8.24913	-6.61072	-0.949851
3.26_0.95_sulfane--phosphorine	4.779	-14.4733	-14.4383	-14.6063	-14.5681	26.4433	26.4526	27.4876	27.4798	-2.14083	-2.13791	-2.12886	-2.12518	-3.15156	-3.16081	-3.15156	-3.1608	-15.9463	-16.5056	-16.9137	-16.3037	-16.876	-17.2937	-10.198	-9.66791	-8.70272	-0.523641
3.26_1.00_sulfane--phosphorine	4.92	-10.7128	-10.6822	-10.7466	-10.7157	17.4319	17.4389	18.1386	18.1354	-1.47525	-1.47264	-1.45629	-1.45385	-2.10136	-2.10737	-2.10136	-2.10737	-12.7776	-13.1945	-13.4987	-13.076	-13.5044	-13.817	-10.322	-9.95853	-9.43492	-0.294157
3.26_1.05_sulfane--phosphorine	5.062	-8.08855	-8.05982	-8.06229	-8.03406	11.445	11.449	11.9232	11.9206	-1.04195	-1.0395	-1.02273	-1.0206	-1.38177	-1.38564	-1.38177	-1.38564	-10.2697	-10.5806	-10.8074	-10.5183	-10.8387	-11.0725	-9.84339	-9.59221	-9.35124	-0.167736
3.26_1.10_sulfane--phosphorine	5.204	-6.23817	-6.21078	-6.17738	-6.15144	7.48564	7.48857	7.81026	7.80894	-0.750707	-0.74845	-0.734163	-0.732241	-0.900398	-0.902917	-0.900395	-0.90292	-8.27851	-8.5113	-8.68117	-8.48459	-8.72544	-8.90119	-9.05475	-8.87885	-8.81987	-0.0968305
3.26_1.25_sulfane--phosphorine	5.63	-3.25216	-3.22716	-3.16419	-3.14065	2.05545	2.05664	2.15677	2.15591	-0.308022	-0.306605	-0.299806	-0.298487	-0.243169	-0.243877	-0.243166	-0.243876	-4.4247	-4.52563	-4.59928	-4.54045	-4.64548	-4.72212	-6.32028	-6.24922	-6.40989	-0.0197767
3.26_1.50_sulfane--phosphorine	6.339	-1.52872	-1.50729	-1.46571	-1.44526	0.228423	0.228164	0.242211	0.241684	-0.0893108	-0.0885592	-0.0867364	-0.0860245	-0.0281131	-0.0281336	-0.0281152	-0.0281332	-1.69745	-1.72486	-1.74485	-1.74277	-1.77113	-1.79182	-3.14067	-3.10955	-3.28444	-0.00157399
3.26_2.00_sulfane--phosphorine	7.757	-0.566388	-0.557964	-0.541267	-0.533637	0.00257845	0.00256572	0.00279566	0.00278631	-0.0145492	-0.0144067	-0.0141033	-0.0139719	-0.000741257	-0.000741074	-0.000739026	-0.000740759	-0.357229	-0.360496	-0.362879	-0.366097	-0.369614	-0.37218	-0.933426	-0.917743	-1.00416	-1.18148e-05
3.27_0.80_sulfane--trimethylphosphine	3.615	-61.4766	-61.4668	-62.5622	-62.5457	131.535	131.572	136.423	136.416	-17.2368	-17.2457	-17.4987	-17.4988	-15.2628	-15.2948	-15.2628	-15.2948	-41.2125	-42.811	-43.9774	-41.9223	-43.5414	-44.723	-6.41236	-3.64608	4.05011	-9.08274
3.27_0.85_sulfane--trimethylphosphine	3.744	-45.8294	-45.8012	-46.5381	-46.5016	93.319	93.3514	97.0466	97.035	-10.7092	-10.707	-10.8188	-10.8112	-13.002	-13.0274	-13.002	-13.0274	-33.2657	-34.4996	-35.4001	-33.8943	-35.1464	-36.0601	-11.5843	-9.36533	-4.18818	-5.09606
3.27_0.90_sulfane--trimethylphosphine	3.873	-34.3679	-34.3323	-34.7977	-34.7552	65.8115	65.8422	68.6051	68.5985	-6.92842	-6.92258	-6.96348	-6.95481	-10.2011	-10.2207	-10.2011	-10.2207	-26.9695	-27.9192	-28.6122	-27.5188	-28.4849	-29.1899	-14.2456	-12.5221	-9.1002	-2.91532
3.27_0.95_sulfane--trimethylphosphine	4.002	-25.9956	-25.9572	-26.2205	-26.1778	46.1872	46.213	48.2517	48.2508	-4.66371	-4.65727	-4.6627	-4.65491	-7.63484	-7.64955	-7.63484	-7.64955	-21.9492	-22.6772	-23.2084	-22.4248	-23.1677	-23.7098	-15.2594	-13.9412	-11.7319	-1.70296
3.27_1.00_sulfane--trimethylphosphine	4.131	-19.8776	-19.8386	-19.9553	-19.914	32.284	32.304	33.7934	33.7939	-3.25383	-3.24762	-3.23545	-3.22857	-5.54758	-5.5582	-5.54758	-5.5582	-17.9225	-18.479	-18.8851	-18.3316	-18.9012	-19.3168	-15.2255	-14.2236	-12.8532	-1.01553
3.27_1.05_sulfane--trimethylphosphine	4.26	-15.3947	-15.3567	-15.3687	-15.3294	22.4897	22.5052	23.5815	23.5817	-2.34027	-2.33464	-2.31375	-2.30757	-3.95317	-3.96042	-3.95317	-3.96042	-14.6768	-15.1015	-15.4114	-15.0266	-15.4624	-15.7804	-14.5579	-13.7961	-12.9955	-0.617546
3.27_1.10_sulfane--trimethylphosphine	4.389	-12.0928	-12.0568	-11.9963	-11.9601	15.6223	15.6347	16.4036	16.4041	-1.72522	-1.72037	-1.69539	-1.69014	-2.78012	-2.78483	-2.78012	-2.78483	-12.0503	-12.3746	-12.6112	-12.3475	-12.6814	-12.925	-13.5385	-12.9559	-12.5436	-0.382234
3.27_1.25_sulfane--trimethylphosphine	4.777	-6.41466	-6.38519	-6.23419	-6.208	5.16854	5.17266	5.44567	5.44603	-0.764892	-0.762269	-0.739082	-0.73706	-0.926091	-0.927304	-0.926093	-0.927305	-6.7715	-6.91694	-7.02307	-6.95053	-7.10209	-7.21269	-9.92517	-9.63902	-9.75709	-0.0982364
3.27_1.50_sulfane--trimethylphosphine	5.423	-2.91494	-2.89145	-2.76523	-2.74479	0.79251	0.79318	0.842979	0.842763	-0.240581	-0.239858	-0.230416	-0.229955	-0.142854	-0.142958	-0.142854	-0.142958	-2.74237	-2.78599	-2.81781	-2.81766	-2.86356	-2.89705	-5.2989	-5.17199	-5.40991	-0.0117939
3.27_2.00_sulfane--trimethylphosphine	6.716	-1.0256	-1.01612	-0.959387	-0.951196	0.0174778	0.0174832	0.0190276	0.0190073	-0.0385466	-0.0384366	-0.0366584	-0.0365667	-0.00427515	-0.00426961	-0.00427534	-0.00426993	-0.589712	-0.595647	-0.599977	-0.604959	-0.611147	-0.615662	-1.64132	-1.58869	-1.71544	-0.000200063
3.28_0.80_hydrogenfluoride--phosphaalkene	3.54	-69.4737	-69.4163	-69.9842	-69.9251	154.433	154.435	158.657	158.639	-41.4322	-41.4689	-41.2803	-41.3278	-18.9218	-18.9782	-18.9218	-18.9782	-31.2885	-32.5586	-33.4854	-31.7153	-33.0142	-33.9621	-8.9135	-5.55395	-1.36398	-15.9334
3.28_0.85_hydrogenfluoride--phosphaalkene	3.651	-58.2471	-58.2123	-58.5712	-58.5323	112.748	112.77	116.19	116.191	-30.2403	-30.2574	-30.1152	-30.1443	-16.7257	-16.7669	-16.7257	-16.7669	-25.4704	-26.4657	-27.1919	-25.8706	-26.8908	-27.6352	-19.6582	-16.8881	-15.0164	-9.76432
3.28_0.90_hydrogenfluoride--phosphaalkene	3.762	-48.815	-48.7879	-49.0169	-48.9803	81.8814	81.9247	84.6112	84.6325	-22.5999	-22.6029	-22.5452	-22.5559	-13.7526	-13.7855	-13.7526	-13.7855	-20.7738	-21.5562	-22.1271	-21.1446	-21.9473	-22.533	-25.3787	-23.2222	-22.8112	-6.04561
3.28_0.95_hydrogenfluoride--phosphaalkene	3.874	-41.0231	-40.9905	-41.1409	-41.0979	59.2118	59.2625	61.3075	61.3452	-17.2273	-17.2224	-17.2486	-17.2465	-10.842	-10.8694	-10.842	-10.8694	-16.9768	-17.5935	-18.0434	-17.3159	-17.9491	-18.4112	-27.8632	-26.2798	-26.7399	-3.78586
3.28_1.00_hydrogenfluoride--phosphaalkene	3.985	-34.6395	-34.5953	-34.6959	-34.6422	42.6847	42.7222	44.2408	44.2725	-13.3412	-13.3347	-13.4232	-13.416	-8.325	-8.34811	-8.325	-8.34811	-13.903	-14.3885	-14.7427	-14.2094	-14.708	-15.0718	-28.2986	-27.2056	-28.1416	-2.39877
3.28_1.05_hydrogenfluoride--phosphaalkene	4.097	-29.4206	-29.3688	-29.4334	-29.3725	30.6922	30.7176	31.8345	31.8544	-10.4615	-10.456	-10.574	-10.5676	-6.2842	-6.30357	-6.2842	-6.30357	-11.4092	-11.7912	-12.0699	-11.6819	-12.0749	-12.3616	-27.4806	-26.751	-27.9533	-1.5368
3.28_1.10_hydrogenfluoride--phosphaalkene	4.208	-25.148	-25.0957	-25.1298	-25.0681	22.0203	22.0347	22.8573	22.8648	-8.28559	-8.28203	-8.40423	-8.40007	-4.69139	-4.70737	-4.69139	-4.70736	-9.38213	-9.6803	-9.89789	-9.62099	-9.92845	-10.1528	-25.9483	-25.4636	-26.7902	-0.995236
3.28_1.25_hydrogenfluoride--phosphaalkene	4.544	-16.3426	-16.3077	-16.2652	-16.223	8.04978	8.05241	8.37147	8.37046	-4.29634	-4.2976	-4.37344	-4.37435	-1.89132	-1.8992	-1.89132	-1.8992	-5.28256	-5.42168	-5.52321	-5.43401	-5.57843	-5.68381	-19.9753	-19.8099	-21.0999	-0.286803
3.28_1.50_hydrogenfluoride--phosphaalkene	5.104	-8.97882	-8.96541	-8.88089	-8.86426	1.4702	1.47102	1.53348	1.5329	-1.58547	-1.58818	-1.6075	-1.61063	-0.413996	-0.415477	-0.413996	-0.415476	-2.12397	-2.16489	-2.19476	-2.18821	-2.23152	-2.26313	-11.6928	-11.6206	-12.4558	-0.0409482
3.28_2.00_hydrogenfluoride--phosphaalkene	6.227	-3.64502	-3.63418	-3.58815	-3.57542	0.0462855	0.0465119	0.0491381	0.0493287	-0.295247	-0.296032	-0.299062	-0.299901	-0.0244984	-0.0246152	-0.0244982	-0.0246152	-0.437972	-0.445093	-0.450289	-0.450393	-0.457982	-0.46352	-4.3586	-4.31412	-4.6275	-0.000894245
3.29_0.80_hydrogenfluoride--phosphaalkyne	2.548	-55.706	-55.7089	-55.3149	-55.2991	127.879	127.927	131.957	131.994	-27.427	-27.4674	-27.337	-27.3845	-15.6218	-15.6795	-15.6218	-15.6795	-29.2432	-30.6007	-31.5913	-29.6911	-31.081	-32.0952	-2.51971	1.53552	4.82834	-8.40776
3.29_0.85_hydrogenfluoride--phosphaalkyne	2.661	-44.5254	-44.5385	-44.1264	-44.1196	90.5892	90.6498	93.7768	93.8302	-20.3515	-20.3708	-20.3569	-20.3809	-12.9165	-12.9579	-12.9165	-12.9579	-23.8627	-24.9123	-25.6783	-24.2897	-25.3676	-26.1542	-12.8958	-9.7824	-7.53538	-5.12077
3.29_0.90_hydrogenfluoride--phosphaalkyne	2.775	-35.698	-35.7143	-35.2953	-35.2932	63.7088	63.7612	66.1039	66.1567	-15.4144	-15.4229	-15.5041	-15.515	-10.1127	-10.1434	-10.1127	-10.1434	-19.4899	-20.2997	-20.8905	-19.8856	-20.7199	-21.3286	-18.41	-16.1236	-14.5352	-3.16895
3.29_0.95_hydrogenfluoride--phosphaalkyne	2.891	-28.7608	-28.7778	-28.3594	-28.3588	44.5257	44.5583	46.2867	46.3201	-11.8482	-11.8548	-11.986	-11.9948	-7.64742	-7.67123	-7.64742	-7.67123	-15.9313	-16.556	-17.0119	-16.289	-16.9348	-17.4061	-20.7574	-19.1109	-17.9661	-1.99163
3.29_1.00_hydrogenfluoride--phosphaalkyne	3.007	-23.3066	-23.3276	-22.9094	-22.9128	30.9457	30.9629	32.2314	32.2468	-9.20117	-9.20978	-9.35119	-9.36223	-5.64977	-5.66892	-5.64977	-5.66892	-13.0325	-13.5156	-13.8681	-13.349	-13.8501	-14.2158	-21.1116	-19.9129	-19.0874	-1.26929
3.29_1.05_hydrogenfluoride--phosphaalkyne	3.125	-19.0045	-19.0329	-18.612	-18.6232	21.3971	21.4067	22.3278	22.3353	-7.19695	-7.20838	-7.33727	-7.35112	-4.10704	-4.12274	-4.10704	-4.12274	-10.6696	-11.0451	-11.3192	-10.9448	-11.3358	-11.6211	-20.2766	-19.3829	-18.7862	-0.818469
3.29_1.10_hydrogenfluoride--phosphaalkyne	3.243	-15.5945	-15.6306	-15.2083	-15.2286	14.7261	14.7314	15.392	15.3971	-5.65861	-5.67211	-5.77943	-5.79488	-2.95187	-2.9647	-2.95187	-2.9647	-8.74347	-9.03632	-9.25002	-8.97929	-9.28548	-9.50891	-18.786	-18.1	-17.6648	-0.532266
3.29_1.25_hydrogenfluoride--phosphaalkyne	3.6	-8.92064	-8.96543	-8.57654	-8.60864	4.6892	4.69276	4.92069	4.92359	-2.81536	-2.82807	-2.87489	-2.88832	-1.05355	-1.05976	-1.05355	-1.05976	-4.85257	-4.99579	-5.10031	-4.99376	-5.14519	-5.25569	-13.2608	-12.8888	-12.6859	-0.148867
3.29_1.50_hydrogenfluoride--phosphaalkyne	4.205	-3.81228	-3.82994	-3.58898	-3.60351	0.654132	0.655682	0.692539	0.6938	-0.958979	-0.964478	-0.977554	-0.984053	-0.179766	-0.181039	-0.179766	-0.181039	-1.9037	-1.95156	-1.98649	-1.96009	-2.01151	-2.04904	-6.30627	-6.12384	-6.01241	-0.0168598
3.29_2.00_hydrogenfluoride--phosphaalkyne	5.435	-0.736389	-0.736673	-0.673025	-0.67293	0.0105984	0.0105448	0.0114294	0.0113815	-0.170674	-0.171582	-0.173585	-0.174765	-0.00522222	-0.00539028	-0.00522228	-0.00539013	-0.378472	-0.38539	-0.390439	-0.388873	-0.396414	-0.401916	-1.29354	-1.24362	-1.18407	-0.000171603
3.30_0.80_hydrogenfluoride--phosphine	2.803	-61.6145	-61.6509	-62.4054	-62.5057	142.342	142.359	146.645	146.664	-36.5261	-36.6929	-36.5008	-36.6878	-17.9088	-17.8246	-17.9088	-17.8246	-27.5619	-28.7024	-29.5347	-27.982	-29.1471	-29.9973	-3.34416	-0.351317	3.39741	-14.3159
3.30_0.85_hydrogenfluoride--phosphine	2.918	-50.6692	-50.7112	-51.2064	-51.3013	102.79	102.828	106.186	106.222	-26.4161	-26.5174	-26.4089	-26.4467	-15.557	-15.5071	-15.557	-15.6022	-22.158	-23.0502	-23.7013	-22.5435	-23.5175	-24.2282	-13.6085	-11.3569	-9.43492	-8.73493
3.30_0.90_hydrogenfluoride--phosphine	3.033	-41.6654	-41.7012	-42.0275	-42.1089	73.7768	73.8336	76.3676	76.429	-19.5667	-19.623	-19.6193	-19.6872	-12.599	-12.5724	-12.599	-12.5724	-17.8448	-18.5386	-19.0449	-18.195	-18.9067	-19.4261	-19.1078	-17.3656	-16.7318	-5.40051
3.30_0.95_hydrogenfluoride--phosphine	3.147	-34.3682	-34.3875	-34.6034	-34.6627	52.676	52.733	54.5826	54.6536	-14.783	-14.8105	-14.893	-14.8936	-9.79073	-9.77947	-9.79073	-9.81815	-14.3958	-14.9332	-15.3253	-14.7098	-15.2876	-15.7092	-21.5698	-20.4301	-20.4221	-3.38961
3.30_1.00_hydrogenfluoride--phosphine	3.262	-28.5012	-28.5007	-28.6445	-28.6767	37.4523	37.491	38.8403	38.8863	-11.3422	-11.3554	-11.4799	-11.4771	-7.412	-7.41038	-7.412	-7.43519	-11.6325	-12.0479	-12.351	-11.9094	-12.3538	-12.6781	-22.1264	-21.3808	-21.7861	-2.16095
3.30_1.05_hydrogenfluoride--phosphine	3.377	-23.7895	-23.7762	-23.8636	-23.8757	26.5295	26.5491	27.5353	27.5558	-8.80515	-8.81215	-8.94525	-8.95625	-5.51595	-5.51986	-5.51595	-5.51986	-9.41379	-9.73453	-9.96858	-9.6542	-9.98523	-10.2268	-21.5277	-21.0228	-21.6982	-1.39791
3.30_1.10_hydrogenfluoride--phosphine	3.492	-19.9975	-19.9806	-20.0165	-20.0193	18.7267	18.736	19.4488	19.4539	-6.89692	-6.89361	-7.02438	-7.0325	-4.0589	-4.07582	-4.0589	-4.06548	-7.62968	-7.88363	-8.06895	-7.83541	-8.09074	-8.27706	-20.283	-19.9405	-20.7443	-0.907632
3.30_1.25_hydrogenfluoride--phosphine	3.837	-12.4242	-12.4178	-12.3392	-12.3447	6.4704	6.47131	6.72214	6.72389	-3.43472	-3.4403	-3.50101	-3.50593	-1.56443	-1.57064	-1.56443	-1.57349	-4.10052	-4.21286	-4.29485	-4.22219	-4.34167	-4.42886	-15.2522	-15.1291	-15.9829	-0.269936
3.30_1.50_hydrogenfluoride--phosphine	4.411	-6.45388	-6.44663	-6.33014	-6.33195	1.05266	1.05444	1.09407	1.09587	-1.17013	-1.17332	-1.18639	-1.19082	-0.315585	-0.317281	-0.315585	-0.31763	-1.51912	-1.55109	-1.57441	-1.56564	-1.60027	-1.62554	-8.4572	-8.37006	-8.96631	-0.0351276
3.30_2.00_hydrogenfluoride--phosphine	5.559	-2.43933	-2.41792	-2.35876	-2.34292	0.0253858	0.0254674	0.0265794	0.0267076	-0.191071	-0.191191	-0.193234	-0.193786	-0.015409	-0.0155571	-0.015409	-0.0155571	-0.271166	-0.275831	-0.279236	-0.278875	-0.284094	-0.287902	-2.87844	-2.81346	-3.05432	-0.000531979
3.31_0.80_hydrogenfluoride--phosphorine	4.151	-57.083	-57.0479	-57.8924	-57.8726	135.978	135.985	139.853	139.824	-35.8489	-35.8792	-35.7654	-35.8099	-17.0213	-17.068	-17.0213	-17.0679	-27.5578	-28.6763	-29.4925	-27.9633	-29.1083	-29.9439	-3.5029	-0.870474	2.7447	-13.3337
3.31_0.85_hydrogenfluoride--phosphorine	4.267	-46.9924	-46.9786	-47.6096	-47.6102	97.7781	97.8145	100.829	100.836	-26.063	-26.0757	-26.029	-26.0546	-14.5116	-14.5461	-14.5116	-14.5461	-22.1971	-23.0641	-23.6967	-22.5729	-23.4614	-24.1098	-13.4826	-11.4843	-9.82822	-8.12023
3.31_0.90_hydrogenfluoride--phosphorine	4.382	-38.714	-38.7048	-39.1981	-39.2023	69.878	69.9389	72.1925	72.2408	-19.403	-19.403	-19.4433	-19.4501	-11.595	-11.623	-11.595	-11.623	-17.9139	-18.5881	-19.0801	-18.2572	-18.9489	-19.4536	-18.872	-17.4882	-17.0038	-5.01188
3.31_0.95_hydrogenfluoride--phosphorine	4.497	-32.0273	-32.006	-32.4126	-32.4014	49.694	49.7501	51.3946	51.4453	-14.7263	-14.7212	-14.8269	-14.824	-8.91634	-8.93991	-8.91634	-8.9399	-14.4877	-15.0131	-15.3965	-14.7972	-15.3361	-15.7294	-21.3136	-20.4494	-20.6397	-3.13941
3.31_1.00_hydrogenfluoride--phosphorine	4.612	-26.6621	-26.6257	-26.9719	-26.9419	35.1961	35.2356	36.4398	36.4708	-11.3466	-11.3421	-11.4737	-11.4705	-6.69334	-6.71339	-6.69334	-6.71339	-11.7416	-12.1509	-12.4496	-12.0156	-12.4362	-12.7431	-21.8952	-21.3982	-21.9911	-1.99538
3.31_1.05_hydrogenfluoride--phosphorine	4.727	-22.3582	-22.3138	-22.6062	-22.5652	24.8394	24.8583	25.7442	25.7514	-8.84688	-8.84419	-8.97628	-8.97431	-4.94733	-4.96426	-4.94733	-4.96426	-9.53754	-9.85289	-10.083	-9.77627	-10.1003	-10.3368	-21.347	-21.0891	-21.9116	-1.28572
3.31_1.10_hydrogenfluoride--phosphorine	4.843	-18.8964	-18.8531	-19.0912	-19.0504	17.4712	17.4816	18.125	18.1246	-6.96184	-6.96068	-7.07898	-7.07835	-3.62079	-3.63485	-3.62079	-3.63484	-7.76441	-8.00613	-8.18252	-7.96998	-8.21868	-8.40016	-20.1495	-20.0391	-20.9869	-0.838384
3.31_1.25_hydrogenfluoride--phosphorine	5.188	-11.9781	-11.9519	-12.0588	-12.0347	5.97916	5.97978	6.21181	6.20754	-3.52735	-3.52999	-3.58884	-3.59131	-1.38265	-1.38984	-1.38265	-1.38984	-4.24227	-4.34853	-4.42608	-4.36612	-4.47636	-4.55681	-15.318	-15.3651	-16.3343	-0.243044
3.31_1.50_hydrogenfluoride--phosphorine	5.764	-6.46142	-6.45104	-6.4708	-6.46546	0.962704	0.962866	1.00348	1.00257	-1.25189	-1.25484	-1.26965	-1.27341	-0.280247	-0.281767	-0.280247	-0.281767	-1.63184	-1.66057	-1.68154	-1.68155	-1.71217	-1.73451	-8.70632	-8.75257	-9.43492	-0.0311792
3.31_2.00_hydrogenfluoride--phosphorine	6.916	-2.62096	-2.60832	-2.61676	-2.60429	0.0228179	0.0229598	0.0241178	0.0242405	-0.227949	-0.228533	-0.231177	-0.231692	-0.0150713	-0.0151815	-0.0150719	-0.0151802	-0.321534	-0.326145	-0.329511	-0.330759	-0.335598	-0.33913	-3.15859	-3.16605	-3.46435	-0.000502967
3.32_0.80_hydrogenfluoride--trimethylphosphine	3.159	-108.961	-108.897	-110.381	-110.339	211.191	211.168	217.373	217.302	-58.389	-58.4536	-58.395	-58.461	-21.8657	-21.9688	-21.8657	-21.9688	-37.5586	-39.1697	-40.3454	-38.067	-39.7157	-40.9188	-18.4972	-14.3859	-7.75295	-26.9483
3.32_0.85_hydrogenfluoride--trimethylphosphine	3.267	-92.4947	-92.4597	-93.5189	-93.5186	158.619	158.611	163.871	163.831	-42.5422	-42.5773	-42.4121	-42.4556	-22.176	-22.25	-22.176	-22.25	-30.8751	-32.147	-33.0751	-31.3556	-32.6604	-33.6126	-31.7513	-28.0053	-24.5099	-16.8846
3.32_0.90_hydrogenfluoride--trimethylphosphine	3.376	-78.3421	-78.3159	-79.0932	-79.0983	118.504	118.516	122.884	122.868	-31.7624	-31.7763	-31.6248	-31.6488	-19.9408	-19.9969	-19.9408	-19.9969	-25.423	-26.426	-27.1579	-25.8727	-26.9037	-27.6561	-38.7312	-35.5322	-34.1958	-10.6556
3.32_0.95_hydrogenfluoride--trimethylphosphine	3.484	-66.3953	-66.3698	-66.9476	-66.9409	88.1417	88.1757	91.7234	91.7237	-24.2346	-24.2334	-24.1495	-24.1572	-16.8275	-16.8718	-16.8275	-16.8718	-20.9694	-21.7615	-22.3395	-21.3867	-22.202	-22.7969	-41.6389	-39.043	-39.1371	-6.78336
3.32_1.00_hydrogenfluoride--trimethylphosphine	3.593	-56.4172	-56.3872	-56.8181	-56.7986	65.3214	65.3705	68.1836	68.205	-18.8341	-18.823	-18.8226	-18.8151	-13.6675	-13.7033	-13.6675	-13.7033	-17.3245	-17.9519	-18.4097	-17.7085	-18.3548	-18.8264	-41.9527	-39.9385	-40.9363	-4.36192
3.32_1.05_hydrogenfluoride--trimethylphosphine	3.701	-48.1267	-48.09	-48.4078	-48.3815	48.2702	48.3184	50.4963	50.5307	-14.8564	-14.8422	-14.9155	-14.9005	-10.8304	-10.8596	-10.8304	-10.8596	-14.3365	-14.8334	-15.196	-14.6863	-15.1988	-15.5727	-40.6694	-39.1835	-40.6936	-2.8371
3.32_1.10_hydrogenfluoride--trimethylphosphine	3.81	-41.2488	-41.2065	-41.4358	-41.4047	35.5915	35.6285	37.2788	37.3122	-11.8564	-11.8442	-11.97	-11.9552	-8.44185	-8.46568	-8.44185	-8.46568	-11.883	-12.2758	-12.5624	-12.1987	-12.6043	-12.9003	-38.4502	-37.4138	-39.179	-1.86819
3.32_1.25_hydrogenfluoride--trimethylphosphine	4.135	-26.8036	-26.7654	-26.8194	-26.7861	14.1249	14.1362	14.8307	14.8357	-6.31735	-6.31465	-6.45718	-6.45431	-3.79061	-3.80284	-3.79061	-3.80284	-6.82826	-7.01711	-7.15492	-7.04469	-7.24094	-7.38414	-29.9016	-29.5917	-31.4553	-0.572029
3.32_1.50_hydrogenfluoride--trimethylphosphine	4.678	-14.4802	-14.4642	-14.3713	-14.3581	2.95847	2.96202	3.11174	3.11329	-2.40967	-2.41212	-2.46236	-2.4652	-0.950322	-0.952875	-0.950322	-0.952875	-2.79809	-2.85323	-2.89346	-2.89628	-2.95471	-2.99736	-17.7606	-17.6603	-19.0246	-0.0936855
3.32_2.00_hydrogenfluoride--trimethylphosphine	5.763	-5.59805	-5.59277	-5.4945	-5.49201	0.123673	0.124024	0.131697	0.131933	-0.437623	-0.438807	-0.444888	-0.446442	-0.0663338	-0.0663424	-0.0663328	-0.0663424	-0.562623	-0.571246	-0.577539	-0.581387	-0.590776	-0.597627	-6.55144	-6.47049	-7.01238	-0.00280997
3.33_0.80_hydrogenfluoride--trimethylphosphite	2.988	-105.092	-105.005	-105.85	-105.751	209.335	209.322	214.789	214.72	-56.3117	-56.366	-56.1746	-56.2298	-20.1056	-20.2188	-20.1056	-20.2188	-38.5939	-40.1816	-41.3401	-39.0496	-40.6698	-41.8522	-13.6081	-9.33155	-5.15469	-25.955
3.33_0.85_hydrogenfluoride--trimethylphosphite	3.098	-88.0667	-88.0179	-88.4845	-88.4448	156.949	156.945	161.548	161.508	-40.7645	-40.7945	-40.5423	-40.58	-20.4525	-20.5403	-20.4525	-20.5403	-31.8077	-33.0644	-33.9814	-32.2401	-33.5261	-34.4646	-26.3895	-22.5217	-21.3049	-16.1447
3.33_0.90_hydrogenfluoride--trimethylphosphite	3.207	-73.643	-73.6096	-73.8432	-73.8225	117.074	117.083	120.882	120.863	-30.2374	-30.2488	-30.0361	-30.0567	-18.3222	-18.3907	-18.3222	-18.3907	-26.2659	-27.2597	-27.9849	-26.6721	-27.6916	-28.4355	-33.1509	-29.8427	-30.5976	-10.1107
3.33_0.95_hydrogenfluoride--trimethylphosphite	3.316	-61.6072	-61.579	-61.6628	-61.6412	86.9546	86.9834	90.0465	90.0455	-22.9224	-22.9198	-22.7874	-22.7932	-15.3624	-15.4157	-15.3624	-15.4157	-21.7306	-22.5175	-23.0918	-22.1084	-22.9175	-23.5078	-36.0229	-33.3125	-35.3046	-6.38414
3.33_1.00_hydrogenfluoride--trimethylphosphite	3.426	-51.6543	-51.6265	-51.6094	-51.5849	64.3658	64.4071	66.8177	66.833	-17.7034	-17.6908	-17.647	-17.6394	-12.3805	-12.4218	-12.3805	-12.4218	-18.0122	-18.6371	-19.093	-18.361	-19.0039	-19.473	-36.4251	-34.2862	-36.9824	-4.07005
3.33_1.05_hydrogenfluoride--trimethylphosphite	3.535	-43.459	-43.4284	-43.3435	-43.3184	47.5124	47.5611	49.4024	49.4386	-13.8826	-13.8658	-13.899	-13.8833	-9.72654	-9.75846	-9.72654	-9.75846	-14.9554	-15.4536	-15.8171	-15.2739	-15.7877	-16.1627	-35.3087	-33.6843	-36.7104	-2.62376
3.33_1.10_hydrogenfluoride--trimethylphosphite	3.645	-36.7192	-36.6832	-36.5566	-36.5273	35.0007	35.0392	36.4161	36.4491	-11.0188	-11.0034	-11.0907	-11.075	-7.51265	-7.53729	-7.51265	-7.53729	-12.4393	-12.8346	-13.123	-12.7267	-13.1348	-13.4326	-33.3077	-32.1231	-35.2293	-1.7117
3.33_1.25_hydrogenfluoride--trimethylphosphite	3.973	-22.783	-22.7473	-22.5668	-22.534	13.8688	13.8844	14.4421	14.4493	-5.79046	-5.78608	-5.89582	-5.89175	-3.27605	-3.28736	-3.27604	-3.28736	-7.23097	-7.42561	-7.56765	-7.42905	-7.63081	-7.77803	-25.504	-25.0418	-27.7985	-0.5097
3.33_1.50_hydrogenfluoride--trimethylphosphite	4.52	-11.2862	-11.2657	-11.0735	-11.0559	2.91671	2.91998	3.03794	3.0393	-2.18355	-2.18559	-2.22065	-2.223	-0.779052	-0.781815	-0.779052	-0.781815	-3.04261	-3.1028	-3.14673	-3.13388	-3.19735	-3.24366	-14.4599	-14.2651	-16.0415	-0.0805934
3.33_2.00_hydrogenfluoride--trimethylphosphite	5.613	-3.56932	-3.56296	-3.45145	-3.44707	0.123061	0.123037	0.129661	0.129553	-0.399171	-0.400972	-0.404275	-0.406393	-0.0487039	-0.0488475	-0.0487035	-0.0488474	-0.651936	-0.662202	-0.669693	-0.670618	-0.681668	-0.689732	-4.55944	-4.46249	-5.08774	-0.00238044
3.34_0.80_hydrogenchloride--phosphaalkene	3.924	-73.2281	-73.2137	-74.3752	-74.3401	164.068	164.086	169.496	169.465	-34.7403	-34.7466	-34.8017	-34.8039	-24.4265	-24.4263	-24.4265	-24.4263	-40.832	-42.4781	-43.6792	-41.5593	-43.2425	-44.4708	-11.9801	-8.57584	1.57318	-19.1506
3.34_0.85_hydrogenchloride--phosphaalkene	4.041	-57.751	-57.7198	-58.4984	-58.4492	119.981	120.016	124.244	124.247	-23.2374	-23.2274	-23.2054	-23.1899	-21.9974	-22.0047	-21.9974	-22.0047	-33.1885	-34.4866	-35.4338	-33.8366	-35.166	-36.136	-18.3698	-15.5326	-9.00815	-11.6257
3.34_0.90_hydrogenchloride--phosphaalkene	4.159	-45.7251	-45.6734	-46.1977	-46.128	87.1669	87.2087	90.4547	90.4735	-16.0616	-16.0421	-16.0167	-15.9905	-18.1278	-18.1383	-18.1278	-18.1383	-27.1067	-28.1312	-28.8789	-27.681	-28.7317	-29.4985	-21.524	-19.2818	-15.2758	-7.16972
3.34_0.95_hydrogenchloride--phosphaalkene	4.276	-36.4378	-36.3701	-36.715	-36.6302	62.9871	63.0247	65.489	65.5041	-11.4465	-11.4229	-11.4103	-11.3812	-14.2039	-14.2152	-14.2039	-14.2152	-22.2351	-23.0438	-23.6338	-22.7403	-23.571	-24.1772	-22.6173	-20.8998	-18.6188	-4.49302
3.34_1.00_hydrogenchloride--phosphaalkene	4.394	-29.281	-29.2051	-29.4174	-29.3262	45.315	45.3438	47.1983	47.2086	-8.37944	-8.3559	-8.35278	-8.32478	-10.7825	-10.7931	-10.7825	-10.7931	-18.3094	-18.9465	-19.4115	-18.7511	-19.407	-19.8856	-22.4219	-21.1212	-20.0079	-2.86003
3.34_1.05_hydrogenchloride--phosphaalkene	4.511	-23.7603	-23.6837	-23.7948	-23.7046	32.4801	32.4986	33.8838	33.8876	-6.27382	-6.25282	-6.25276	-6.22825	-8.01533	-8.02437	-8.01533	-8.02437	-15.1266	-15.6267	-15.9916	-15.5104	-16.0262	-16.4026	-21.4539	-20.4723	-20.125	-1.84709
3.34_1.10_hydrogenchloride--phosphaalkene	4.629	-19.4853	-19.4128	-19.4471	-19.3627	23.2056	23.2164	24.2421	24.2414	-4.78464	-4.76681	-4.76601	-4.74494	-5.87366	-5.88077	-5.87366	-5.88076	-12.5336	-12.9244	-13.2097	-12.865	-13.269	-13.5637	-20.0537	-19.3108	-19.4514	-1.20826
3.34_1.25_hydrogenchloride--phosphaalkene	4.982	-11.4768	-11.4242	-11.3313	-11.2707	8.33169	8.33567	8.72737	8.72636	-2.29541	-2.28546	-2.27519	-2.26339	-2.2036	-2.20634	-2.2036	-2.20634	-7.23613	-7.42166	-7.55704	-7.44413	-7.63697	-7.77769	-15.1373	-14.7918	-15.4682	-0.358267
3.34_1.50_hydrogenchloride--phosphaalkene	5.571	-5.76615	-5.73082	-5.62118	-5.58321	1.45735	1.45952	1.53457	1.53531	-0.792106	-0.788339	-0.78026	-0.776288	-0.410543	-0.411265	-0.410543	-0.411265	-3.04077	-3.09964	-3.14259	-3.13212	-3.19392	-3.23902	-8.6135	-8.47448	-9.03744	-0.0522018
3.34_2.00_hydrogenchloride--phosphaalkene	6.751	-2.22207	-2.20189	-2.15147	-2.12985	0.0408682	0.0408849	0.0438888	0.0438769	-0.141471	-0.140644	-0.139304	-0.138365	-0.0176549	-0.0176876	-0.0176538	-0.0176885	-0.68073	-0.690665	-0.697915	-0.700012	-0.710309	-0.717823	-3.01725	-2.95985	-3.18821	-0.0011694
3.35_0.80_hydrogenchloride--phosphaalkyne	3.039	-54.2139	-54.2026	-54.6587	-54.6321	128.096	128.112	132.924	132.932	-19.4777	-19.4824	-19.483	-19.4818	-19.8299	-19.8517	-19.8299	-19.8517	-36.5482	-38.2482	-39.4888	-37.2461	-38.9881	-40.2594	-4.91314	-1.29282	6.3555	-9.20312
3.35_0.85_hydrogenchloride--phosphaalkyne	3.161	-41.1397	-41.1343	-41.3535	-41.3301	90.3612	90.3868	94.0461	94.0623	-13.2928	-13.2895	-13.2746	-13.2663	-16.4938	-16.515	-16.4938	-16.515	-29.8407	-31.158	-32.1192	-30.4716	-31.8259	-32.8141	-12.6712	-9.86315	-4.39738	-5.50372
3.35_0.90_hydrogenchloride--phosphaalkyne	3.285	-31.3822	-31.3836	-31.4269	-31.4104	63.2439	63.2693	66.0104	66.0291	-9.39303	-9.38743	-9.37284	-9.36326	-12.8192	-12.8401	-12.8192	-12.8401	-24.4387	-25.4611	-26.2071	-24.9997	-26.0546	-26.8244	-16.5489	-14.4089	-10.5772	-3.35514
3.35_0.95_hydrogenchloride--phosphaalkyne	3.409	-24.11	-24.1173	-24.0321	-24.0229	43.9669	43.9848	46.0131	46.027	-6.82275	-6.81815	-6.80439	-6.79668	-9.5495	-9.56914	-9.5495	-9.56914	-20.0607	-20.8568	-21.4377	-20.5531	-21.3774	-21.9789	-17.9575	-16.3406	-13.69	-2.0799
3.35_1.00_hydrogenchloride--phosphaalkyne	3.534	-18.6767	-18.6899	-18.513	-18.5096	30.3839	30.3956	31.8748	31.8828	-5.05896	-5.05636	-5.04212	-5.03638	-6.91235	-6.92954	-6.91235	-6.92954	-16.4958	-17.1181	-17.5722	-16.9236	-17.5698	-18.0413	-17.8524	-16.634	-14.8239	-1.30654
3.35_1.05_hydrogenchloride--phosphaalkyne	3.659	-14.599	-14.617	-14.3807	-14.3826	20.8948	20.9042	21.9681	21.9747	-3.80727	-3.8064	-3.79046	-3.7867	-4.90205	-4.91602	-4.90205	-4.91602	-13.5858	-14.0746	-14.4313	-13.955	-14.4642	-14.8357	-16.8665	-15.9462	-14.7235	-0.82849
3.35_1.10_hydrogenchloride--phosphaalkyne	3.785	-11.5176	-11.5377	-11.2675	-11.2731	14.3108	14.3185	15.0731	15.0792	-2.89675	-2.89702	-2.87883	-2.87678	-3.42409	-3.43482	-3.42409	-3.43482	-11.2062	-11.5917	-11.873	-11.5217	-11.9248	-12.219	-15.424	-14.7244	-13.9076	-0.52844
3.35_1.25_hydrogenchloride--phosphaalkyne	4.165	-5.93453	-5.94804	-5.68706	-5.69156	4.49672	4.50298	4.76	4.76491	-1.33698	-1.33763	-1.32187	-1.32179	-1.09883	-1.10333	-1.09883	-1.10333	-6.34439	-6.53683	-6.67725	-6.53523	-6.7383	-6.88649	-10.5633	-10.2383	-9.99976	-0.138556
3.35_1.50_hydrogenchloride--phosphaalkyne	4.804	-2.19582	-2.185	-2.05283	-2.04084	0.620187	0.621818	0.663298	0.664653	-0.424026	-0.423276	-0.418241	-0.417662	-0.148462	-0.149371	-0.148462	-0.149372	-2.57782	-2.63981	-2.68504	-2.65783	-2.72411	-2.77248	-4.82087	-4.7157	-4.66516	-0.0145404
3.35_2.00_hydrogenchloride--phosphaalkyne	6.1	-0.308555	-0.304388	-0.281234	-0.277433	0.00963007	0.00967597	0.0104864	0.0105244	-0.0726038	-0.0723879	-0.0714217	-0.0712847	-0.00223254	-0.0022757	-0.00223273	-0.00227565	-0.540228	-0.548574	-0.554664	-0.5561	-0.565115	-0.571694	-0.92404	-0.912163	-0.891192	-0.000140333
3.36_0.80_hydrogenchloride--phosphine	3.318	-58.782	-58.8171	-59.9249	-60.0035	133.339	133.371	138.134	138.171	-25.6232	-25.6332	-25.7121	-25.7231	-21.9142	-21.9201	-21.9142	-21.9201	-31.1394	-32.5419	-33.5654	-31.7591	-33.1979	-34.2478	-6.56428	-3.72325	5.64003	-13.8427
3.36_0.85_hydrogenchloride--phosphine	3.441	-45.289	-45.2953	-46.055	-46.0924	95.2051	95.246	98.8463	98.8888	-17.0203	-17.0144	-17.0454	-17.0392	-18.724	-18.7379	-18.724	-18.7379	-24.8154	-25.8967	-26.6857	-25.353	-26.4642	-27.275	-12.4872	-10.2557	-3.89112	-8.2933
3.36_0.90_hydrogenchloride--phosphine	3.564	-35.0723	-35.0538	-35.5686	-35.5703	67.4639	67.5015	70.1862	70.2149	-11.7051	-11.6911	-11.7136	-11.6987	-14.8361	-14.8543	-14.8361	-14.8543	-19.8699	-20.7022	-21.3095	-20.3334	-21.1899	-21.8149	-15.4071	-13.7232	-9.50605	-5.06234
3.36_0.95_hydrogenchloride--phosphine	3.687	-27.3728	-27.3399	-27.6722	-27.653	47.501	47.5319	49.5085	49.5279	-8.2981	-8.28154	-8.30221	-8.28432	-11.2443	-11.2639	-11.2443	-11.2639	-15.9746	-16.6156	-17.0834	-16.3718	-17.0328	-17.5151	-16.4368	-15.1884	-12.5018	-3.14528
3.36_1.00_hydrogenchloride--phosphine	3.811	-21.5755	-21.5353	-21.7295	-21.6988	33.2605	33.28	34.719	34.7264	-6.03124	-6.01624	-6.0324	-6.01589	-8.28256	-8.30139	-8.28256	-8.30139	-12.8854	-13.3796	-13.7402	-13.223	-13.7333	-14.1057	-16.3131	-15.3953	-13.7779	-1.98475
3.36_1.05_hydrogenchloride--phosphine	3.934	-17.2012	-17.1595	-17.2509	-17.2157	23.1795	23.1902	24.2271	24.2264	-4.47073	-4.45863	-4.46847	-4.45467	-5.98515	-6.00178	-5.98515	-6.00178	-10.4237	-10.8052	-11.0836	-10.7092	-11.1038	-11.3917	-15.5134	-14.8375	-13.9578	-1.26824
3.36_1.10_hydrogenchloride--phosphine	4.057	-13.8821	-13.8437	-13.8567	-13.8236	16.0823	16.0908	16.8248	16.8253	-3.36526	-3.35588	-3.35862	-3.34784	-4.26826	-4.28201	-4.26826	-4.28201	-8.45294	-8.74834	-8.96391	-8.69323	-8.99959	-9.22315	-14.3546	-13.8512	-13.4641	-0.817986
3.36_1.25_hydrogenchloride--phosphine	4.426	-7.87185	-7.84467	-7.73722	-7.71462	5.25177	5.26037	5.49831	5.50386	-1.52975	-1.52506	-1.51388	-1.50913	-1.48019	-1.4865	-1.48019	-1.4865	-4.57063	-4.70984	-4.81142	-4.70854	-4.85465	-4.96126	-10.4073	-10.1677	-10.4265	-0.225251
3.36_1.50_hydrogenchloride--phosphine	5.041	-3.8053	-3.77669	-3.66925	-3.64652	0.770706	0.773272	0.809773	0.811729	-0.476608	-0.474135	-0.468077	-0.466074	-0.24192	-0.243355	-0.24192	-0.243355	-1.73245	-1.77561	-1.80711	-1.78543	-1.83143	-1.86499	-5.52802	-5.40921	-5.75718	-0.0265442
3.36_2.00_hydrogenchloride--phosphine	6.272	-1.38486	-1.36525	-1.3139	-1.29761	0.0148724	0.014895	0.0157906	0.0158304	-0.0735737	-0.0729488	-0.0719062	-0.0713985	-0.00782367	-0.00785912	-0.00782365	-0.00785915	-0.335718	-0.341203	-0.345206	-0.345373	-0.351261	-0.355558	-1.77637	-1.71659	-1.87862	-0.000388627
3.37_0.80_hydrogenchloride--phosphorine	4.658	-56.5712	-56.5749	-57.7928	-57.7992	131.837	131.873	136.369	136.372	-25.879	-25.8765	-25.9314	-25.9246	-21.0442	-21.0424	-21.0442	-21.0424	-32.2266	-33.5479	-34.512	-32.842	-34.195	-35.1823	-6.13235	-3.57626	4.6819	-13.5746
3.37_0.85_hydrogenchloride--phosphorine	4.781	-43.6192	-43.5938	-44.4936	-44.4671	94.0188	94.065	97.4719	97.4896	-17.2698	-17.256	-17.2739	-17.2565	-17.81	-17.8165	-17.81	-17.8165	-25.8002	-26.8273	-27.5768	-26.3392	-27.3926	-28.1612	-12.1781	-10.2116	-4.8911	-8.12321
3.37_0.90_hydrogenchloride--phosphorine	4.903	-33.8312	-33.7793	-34.4529	-34.3966	66.5525	66.5937	69.1457	69.1573	-11.9349	-11.9151	-11.9298	-11.9068	-14.009	-14.0192	-14.009	-14.0192	-20.7649	-21.562	-22.1436	-21.2336	-22.052	-22.6493	-15.2636	-13.8146	-10.5269	-4.95203
3.37_0.95_hydrogenchloride--phosphorine	5.026	-26.4667	-26.3999	-26.8999	-26.8283	46.8158	46.8478	48.7374	48.7448	-8.50452	-8.48336	-8.49951	-8.47541	-10.554	-10.5651	-10.554	-10.5652	-16.7916	-17.4081	-17.858	-17.1968	-17.831	-18.2938	-16.4586	-15.4179	-13.5227	-3.07219
3.37_1.00_hydrogenchloride--phosphorine	5.149	-20.9283	-20.8565	-21.2189	-21.143	32.755	32.7743	34.1588	34.1582	-6.2154	-6.19628	-6.21054	-6.1888	-7.7354	-7.74576	-7.7354	-7.74576	-13.6333	-14.1075	-14.4535	-13.9811	-14.4697	-14.8263	-16.4777	-15.7457	-14.7779	-1.93557
3.37_1.05_hydrogenchloride--phosphorine	5.271	-16.7527	-16.6834	-16.9379	-16.8647	22.8109	22.8204	23.8252	23.8179	-4.63503	-4.61897	-4.6292	-4.61055	-5.56672	-5.57547	-5.56672	-5.57547	-11.1084	-11.4712	-11.7359	-11.4056	-11.7799	-12.053	-15.7933	-15.2858	-14.9243	-1.23474
3.37_1.10_hydrogenchloride--phosphorine	5.394	-13.5866	-13.5247	-13.6929	-13.628	15.8178	15.8233	16.5413	16.5343	-3.5122	-3.49899	-3.50375	-3.48833	-3.95667	-3.9636	-3.95667	-3.96359	-9.07855	-9.35528	-9.55722	-9.33133	-9.6174	-9.82616	-14.7212	-14.3718	-14.4013	-0.795031
3.37_1.25_hydrogenchloride--phosphorine	5.762	-7.85294	-7.81424	-7.83334	-7.79512	5.16538	5.16831	5.41242	5.41051	-1.63572	-1.629	-1.62158	-1.6145	-1.36517	-1.3683	-1.36517	-1.36829	-5.03705	-5.16139	-5.25212	-5.18729	-5.31701	-5.41167	-10.8953	-10.7791	-11.2633	-0.21864
3.37_1.50_hydrogenchloride--phosphorine	6.376	-3.9404	-3.91645	-3.89013	-3.86796	0.760416	0.760922	0.801818	0.801314	-0.537375	-0.534696	-0.53126	-0.52857	-0.225985	-0.226811	-0.225984	-0.226813	-2.00438	-2.04241	-2.07017	-2.06609	-2.10596	-2.13506	-5.9872	-5.95708	-6.4057	-0.0259949
3.37_2.00_hydrogenchloride--phosphorine	7.603	-1.54521	-1.52809	-1.51836	-1.5009	0.0147954	0.014818	0.0158739	0.0158796	-0.0938848	-0.0931694	-0.0928348	-0.0920296	-0.00869453	-0.00871868	-0.00869411	-0.00871818	-0.431202	-0.436975	-0.441187	-0.443652	-0.449465	-0.453708	-2.05635	-2.03948	-2.25099	-0.000378676
3.38_0.80_hydrogenchloride--trimethylphosphine	3.597	-122.591	-122.575	-125.109	-125.095	245.597	245.634	254.35	254.316	-66.0956	-66.1399	-66.8537	-66.8813	-25.9397	-25.8856	-25.9397	-25.8856	-51.0172	-53.2015	-54.7954	-51.9185	-54.1552	-55.7875	-23.7621	-19.3338	-3.2677	-42.2681
3.38_0.85_hydrogenchloride--trimethylphosphine	3.708	-99.3636	-99.3414	-101.108	-101.083	186.876	186.911	194.119	194.082	-44.3505	-44.3575	-44.5795	-44.5788	-30.726	-30.6977	-30.726	-30.6977	-41.7082	-43.4507	-44.7222	-42.5181	-44.306	-45.6106	-32.2079	-27.8879	-16.5519	-26.5588
3.38_0.90_hydrogenchloride--trimethylphosphine	3.818	-80.566	-80.5334	-81.7658	-81.727	141.153	141.201	147.048	147.03	-30.5829	-30.5687	-30.5956	-30.5782	-29.5332	-29.5225	-29.5332	-29.5225	-34.2631	-35.6514	-36.6645	-34.9882	-36.4144	-37.4551	-36.0883	-32.2524	-24.5099	-16.8745
3.38_0.95_hydrogenchloride--trimethylphosphine	3.929	-65.5118	-65.4666	-66.3269	-66.2754	105.963	106.024	110.686	110.699	-21.6969	-21.6704	-21.6494	-21.6181	-25.8142	-25.814	-25.8142	-25.814	-28.279	-29.3839	-30.1901	-28.9269	-30.0633	-30.8925	-37.1166	-33.9008	-28.8278	-10.8596
3.38_1.00_hydrogenchloride--trimethylphosphine	4.04	-53.5233	-53.4652	-54.0624	-53.9982	79.1395	79.2042	82.867	82.9004	-15.8199	-15.7877	-15.7756	-15.7365	-21.3835	-21.3889	-21.3835	-21.3889	-23.4363	-24.3155	-24.9571	-24.0137	-24.9191	-25.5798	-36.3946	-33.8029	-30.6729	-7.08447
3.38_1.05_hydrogenchloride--trimethylphosphine	4.151	-43.9981	-43.93	-44.3333	-44.2604	58.8581	58.9174	61.765	61.8026	-11.8247	-11.7922	-11.7987	-11.7605	-17.1225	-17.1306	-17.1225	-17.1306	-19.4938	-20.1933	-20.7037	-20.0066	-20.7285	-21.2553	-34.6392	-32.6042	-30.8696	-4.68644
3.38_1.10_hydrogenchloride--trimethylphosphine	4.262	-36.4279	-36.3541	-36.6101	-36.5329	43.6185	43.6675	45.8649	45.8967	-9.02817	-8.99846	-9.0182	-8.98446	-13.4011	-13.4102	-13.4011	-13.4102	-16.2652	-16.8206	-17.2259	-16.7182	-17.2928	-17.7122	-32.3211	-30.743	-29.9993	-3.14143
3.38_1.25_hydrogenchloride--trimethylphosphine	4.594	-21.6965	-21.6247	-21.6134	-21.5386	17.4644	17.4851	18.4568	18.4661	-4.40663	-4.39007	-4.40894	-4.39042	-5.93689	-5.94329	-5.93689	-5.94329	-9.58955	-9.86413	-10.0645	-9.89367	-10.1791	-10.3873	-24.5374	-23.7936	-24.4931	-1.01307
3.38_1.50_hydrogenchloride--trimethylphosphine	5.148	-10.7153	-10.6643	-10.5085	-10.4583	3.661	3.66894	3.88241	3.88709	-1.57261	-1.56745	-1.561	-1.55568	-1.37135	-1.37362	-1.37135	-1.37362	-4.12505	-4.2143	-4.27944	-4.26823	-4.36239	-4.43111	-14.2159	-13.9317	-14.8909	-0.175197
3.38_2.00_hydrogenchloride--trimethylphosphine	6.257	-3.89823	-3.87381	-3.76238	-3.73952	0.149634	0.149743	0.160915	0.160873	-0.27344	-0.272514	-0.269558	-0.268695	-0.0733196	-0.0733273	-0.0733197	-0.0733279	-0.908174	-0.923174	-0.93412	-0.938744	-0.954573	-0.966124	-5.00403	-4.88679	-5.3346	-0.00577739
3.39_0.80_hydrogenchloride--trimethylphosphite	3.461	-110.208	-110.19	-111.844	-111.792	224.305	224.349	231.735	231.685	-54.4597	-54.4783	-54.749	-54.7481	-23.6001	-23.5811	-23.6001	-23.5811	-49.769	-51.786	-53.2578	-50.5808	-52.643	-54.1478	-17.1576	-12.5842	-0.581576	-34.1462
3.39_0.85_hydrogenchloride--trimethylphosphite	3.575	-87.8093	-87.7941	-88.8288	-88.788	168.886	168.932	174.909	174.874	-36.1292	-36.1245	-36.1046	-36.0921	-26.3248	-26.3267	-26.3248	-26.3267	-40.7377	-42.3396	-43.5085	-41.4668	-43.1079	-44.3054	-24.8214	-20.6378	-12.824	-21.1399
3.39_0.90_hydrogenchloride--trimethylphosphite	3.689	-70.0318	-70.0116	-70.6338	-70.5963	126.269	126.328	131.076	131.073	-24.6609	-24.6424	-24.5408	-24.519	-24.3975	-24.4093	-24.3975	-24.4093	-33.5141	-34.7856	-35.7134	-34.1665	-35.4709	-36.4227	-28.4489	-24.8741	-20.1669	-13.2516
3.39_0.95_hydrogenchloride--trimethylphosphite	3.803	-56.032	-56.0018	-56.3538	-56.3114	93.8612	93.9276	97.6378	97.6614	-17.3302	-17.3037	-17.2109	-17.1804	-20.7159	-20.7311	-20.7159	-20.7311	-27.7011	-28.7099	-29.446	-28.2836	-29.3197	-30.0757	-29.555	-26.6372	-24.1417	-8.42409
3.39_1.00_hydrogenchloride--trimethylphosphite	3.917	-45.049	-45.0073	-45.1793	-45.1282	69.4413	69.5075	72.3623	72.3985	-12.5198	-12.4908	-12.4312	-12.3976	-16.7258	-16.7413	-16.7258	-16.7413	-22.9895	-23.7905	-24.375	-23.5074	-24.3312	-24.9323	-29.1069	-26.8009	-25.8362	-5.43514
3.39_1.05_hydrogenchloride--trimethylphosphite	4.031	-36.4404	-36.3891	-36.438	-36.3794	51.1768	51.2352	53.4143	53.447	-9.27087	-9.24287	-9.21131	-9.18	-13.0779	-13.0925	-13.0779	-13.0925	-19.1468	-19.7826	-20.2466	-19.6054	-20.2603	-20.7382	-27.7358	-25.943	-26.0119	-3.55907
3.39_1.10_hydrogenchloride--trimethylphosphite	4.146	-29.6833	-29.6255	-29.5878	-29.5247	37.595	37.6433	39.2933	39.3218	-7.01045	-6.98571	-6.97084	-6.94366	-10.0064	-10.0193	-10.0064	-10.0193	-15.9958	-16.4998	-16.8676	-16.3991	-16.9192	-17.2986	-25.8549	-24.4646	-25.2086	-2.36372
3.39_1.25_hydrogenchloride--trimethylphosphite	4.488	-16.7999	-16.7384	-16.5718	-16.5083	14.69	14.711	15.4039	15.4152	-3.31943	-3.30586	-3.29846	-3.28382	-4.1582	-4.16541	-4.1582	-4.16541	-9.47003	-9.7182	-9.89929	-9.73699	-9.99437	-10.1822	-19.398	-18.7245	-20.2087	-0.743968
3.39_1.50_hydrogenchloride--trimethylphosphite	5.058	-7.54253	-7.49973	-7.30845	-7.26736	2.9734	2.97844	3.12344	3.12598	-1.12701	-1.12221	-1.10804	-1.10317	-0.868974	-0.871021	-0.868973	-0.871024	-4.12984	-4.21059	-4.26951	-4.25434	-4.33909	-4.40093	-10.784	-10.5165	-11.6985	-0.12417
3.39_2.00_hydrogenchloride--trimethylphosphite	6.199	-2.21167	-2.19585	-2.10042	-2.08577	0.112736	0.112599	0.120146	0.119986	-0.182927	-0.182236	-0.179008	-0.178322	-0.0381631	-0.0382277	-0.0381627	-0.0382242	-0.951337	-0.965873	-0.976481	-0.979094	-0.994281	-1.00536	-3.28019	-3.1877	-3.62334	-0.00380595
3.40_0.80_hydrogenchloride--P4	3.964	-34.5064	-34.6563	-35.0697	-35.2091	100.333	100.397	103.959	104.003	-15.7641	-15.7599	-15.7318	-15.7216	-14.9977	-15.0189	-14.9977	-15.0189	-31.9916	-33.5445	-34.6777	-32.579	-34.1736	-35.3372	0.284125	2.7168	9.08765	-6.70996
3.40_0.85_hydrogenchloride--P4	4.102	-24.0075	-24.1367	-24.415	-24.5297	68.8144	68.866	71.532	71.5647	-10.654	-10.6487	-10.6285	-10.6184	-11.768	-11.7893	-11.768	-11.7893	-25.5565	-26.7461	-27.6142	-26.0842	-27.3091	-28.2029	-5.32288	-3.57562	0.619232	-3.93962
3.40_0.90_hydrogenchloride--P4	4.24	-16.714	-16.829	-16.9995	-17.0988	46.7828	46.8213	48.7853	48.8098	-7.43818	-7.43331	-7.42007	-7.41132	-8.71464	-8.73486	-8.71464	-8.73486	-20.4792	-21.3882	-22.0515	-20.9449	-21.8835	-22.5684	-8.22735	-7.0036	-4.31789	-2.35547
3.40_0.95_hydrogenchloride--P4	4.378	-11.6697	-11.7746	-11.8589	-11.9484	31.563	31.5913	33.0162	33.035	-5.33467	-5.33108	-5.3202	-5.31368	-6.22271	-6.24073	-6.22271	-6.24073	-16.4551	-17.1482	-17.654	-16.8605	-17.578	-18.1016	-9.40915	-8.56943	-6.89942	-1.43195
3.40_1.00_hydrogenchloride--P4	4.516	-8.19033	-8.28762	-8.30622	-8.38856	21.1546	21.1766	22.1948	22.2093	-3.9088	-3.9062	-3.89537	-3.89028	-4.33684	-4.35201	-4.33684	-4.35201	-13.254	-13.7817	-14.1668	-13.6028	-14.1502	-14.5497	-9.53608	-8.97131	-7.97052	-0.882546
3.40_1.05_hydrogenchloride--P4	4.654	-5.79389	-5.88374	-5.85404	-5.93079	14.0989	14.1166	14.8336	14.8457	-2.91263	-2.91067	-2.89869	-2.89475	-2.97245	-2.98469	-2.97245	-2.98469	-10.7006	-11.1025	-11.3957	-10.998	-11.416	-11.721	-9.0582	-8.68558	-8.11696	-0.549702
3.40_1.10_hydrogenchloride--P4	4.792	-4.14091	-4.22352	-4.16081	-4.23199	9.34987	9.36505	9.86303	9.87333	-2.1997	-2.19845	-2.1854	-2.18233	-2.01358	-2.02323	-2.01358	-2.02323	-8.65911	-8.96578	-9.18957	-8.91034	-9.23017	-9.46357	-8.26971	-8.0278	-7.72366	-0.345038
3.40_1.25_hydrogenchloride--P4	5.206	-1.64624	-1.70021	-1.61394	-1.66453	2.66107	2.67073	2.83329	2.84012	-1.00866	-1.00842	-0.998405	-0.997694	-0.601193	-0.605608	-0.601193	-0.605608	-4.66486	-4.80472	-4.90679	-4.81181	-4.95918	-5.06671	-5.5503	-5.49442	-5.49778	-0.0873922
3.40_1.50_hydrogenchloride--P4	5.895	-0.511886	-0.515536	-0.481799	-0.488051	0.30968	0.311748	0.337082	0.338653	-0.326958	-0.325696	-0.323586	-0.322567	-0.076991	-0.077772	-0.076991	-0.077772	-1.7967	-1.83867	-1.8693	-1.85546	-1.90043	-1.93324	-2.47656	-2.48298	-2.52714	-0.00887752
3.40_2.00_hydrogenchloride--P4	7.275	-0.11364	-0.112068	-0.105779	-0.105137	0.00384245	0.00382181	0.00440026	0.00437067	-0.0567802	-0.0564256	-0.0561815	-0.0558682	-0.0014126	-0.00146708	-0.00141249	-0.0014671	-0.377487	-0.382526	-0.386203	-0.389277	-0.394685	-0.398631	-0.552342	-0.556733	-0.577392	-9.17875e-05
3.41_0.80_hydrogenbromide--phosphaalkene	3.147	-74.9042	-74.838	-76.0942	-76.005	172.727	172.692	179.73	179.66	-38.6453	-38.9046	-39.4617	-39.7169	-13.0334	-12.6911	-13.0334	-12.6911	-54.6954	-56.7254	-58.2067	-55.7389	-57.8214	-59.3411	-11.9485	-8.09443	2.23844	-25.0075
3.41_0.85_hydrogenbromide--phosphaalkene	3.264	-57.2126	-57.1504	-57.8999	-57.8154	126.798	126.73	132.354	132.256	-25.5025	-25.6866	-25.9564	-26.1365	-16.284	-15.9975	-16.284	-15.9975	-45.3374	-46.9398	-48.1092	-46.2774	-47.9254	-49.128	-20.2136	-16.821	-8.80314	-15.6347
3.41_0.90_hydrogenbromide--phosphaalkene	3.382	-43.6992	-43.6402	-44.0228	-43.9436	92.2915	92.2058	96.6292	96.5249	-17.2725	-17.3939	-17.5209	-17.6351	-15.6553	-15.4294	-15.6553	-15.4294	-37.7189	-38.9862	-39.911	-38.5571	-39.864	-40.8176	-24.1686	-21.3008	-15.3469	-9.8777
3.41_0.95_hydrogenbromide--phosphaalkene	3.501	-33.4485	-33.3953	-33.5085	-33.438	66.6609	66.577	70.0039	69.9049	-11.992	-12.0652	-12.1204	-12.187	-13.4464	-13.2866	-13.4464	-13.2866	-31.4753	-32.4794	-33.2122	-32.2166	-33.2549	-34.0126	-25.3822	-23.0194	-18.7611	-6.29882
3.41_1.00_hydrogenbromide--phosphaalkene	3.62	-25.7064	-25.6615	-25.5793	-25.5186	47.8148	47.7499	50.3579	50.2791	-8.5151	-8.55204	-8.57613	-8.60469	-10.8386	-10.7455	-10.8386	-10.7455	-26.33	-27.1269	-27.7085	-26.9802	-27.8076	-28.4113	-24.9176	-23.001	-20.0748	-4.04729
3.41_1.05_hydrogenbromide--phosphaalkene	3.739	-19.8679	-19.831	-19.6102	-19.5601	34.0799	34.0406	35.9915	35.939	-6.16453	-6.17559	-6.18304	-6.18751	-8.38609	-8.35256	-8.38609	-8.35256	-22.0702	-22.7035	-23.1656	-22.6383	-23.2978	-23.7791	-23.4842	-21.9402	-20.0079	-2.61469
3.41_1.10_hydrogenbromide--phosphaalkene	3.859	-15.4628	-15.4326	-15.1188	-15.0781	24.1515	24.1347	25.5688	25.5434	-4.53551	-4.53057	-4.52862	-4.51801	-6.30556	-6.31698	-6.30556	-6.31698	-18.5304	-19.034	-19.4015	-19.0241	-19.5503	-19.9343	-21.5469	-20.304	-19.0958	-1.69561
3.41_1.25_hydrogenbromide--phosphaalkene	4.22	-7.65622	-7.638	-7.22974	-7.20906	8.35143	8.35825	8.88715	8.8989	-1.94351	-1.92842	-1.91013	-1.89136	-2.41219	-2.45563	-2.41219	-2.45563	-11.0705	-11.3249	-11.5105	-11.3871	-11.6552	-11.8508	-15.1743	-14.5079	-14.3762	-0.470555
3.41_1.50_hydrogenbromide--phosphaalkene	4.827	-2.78249	-2.76272	-2.47053	-2.4538	1.32203	1.3196	1.42021	1.41791	-0.566748	-0.559324	-0.546633	-0.539915	-0.419048	-0.418533	-0.419047	-0.418533	-4.85686	-4.93954	-4.99987	-5.00144	-5.09032	-5.15518	-7.42084	-7.14952	-7.32618	-0.055698
3.41_2.00_hydrogenbromide--phosphaalkene	6.054	-0.502536	-0.491502	-0.403221	-0.3939	0.0260388	0.0259388	0.0287417	0.0285148	-0.087919	-0.0868519	-0.0837345	-0.0826665	-0.00917426	-0.00868185	-0.00917418	-0.00868179	-1.13242	-1.14514	-1.15442	-1.16439	-1.17834	-1.18852	-1.71552	-1.64525	-1.71544	-0.00083483
3.42_0.80_hydrogenbromide--phosphaalkyne	3.22	-57.3976	-57.4036	-58.2267	-58.2137	132.23	132.15	137.509	137.446	-24.42	-24.6277	-24.7964	-24.981	-13.7882	-13.602	-13.7882	-13.602	-40.3853	-42.2192	-43.5575	-41.242	-43.1292	-44.5063	-7.04061	-3.85653	5.65258	-14.7537
3.42_0.85_hydrogenbromide--phosphaalkyne	3.344	-42.959	-42.9599	-43.4461	-43.4249	93.9745	93.9016	98.0141	97.9543	-16.0433	-16.1699	-16.2323	-16.3391	-13.3298	-13.1817	-13.3298	-13.1817	-32.9799	-34.4036	-35.4425	-33.7397	-35.2098	-36.2825	-13.8525	-11.274	-4.39738	-8.93859
3.42_0.90_hydrogenbromide--phosphaalkyne	3.469	-32.2796	-32.2788	-32.5139	-32.4913	66.2272	66.1594	69.2719	69.2068	-10.8656	-10.9351	-10.9521	-11.0082	-11.2272	-11.1193	-11.2272	-11.1193	-27.0267	-28.1339	-28.9419	-27.6933	-28.8407	-29.6779	-17.1157	-15.0899	-10.2131	-5.48182
3.42_0.95_hydrogenbromide--phosphaalkyne	3.594	-24.405	-24.4072	-24.457	-24.4381	46.3405	46.2884	48.6029	48.545	-7.55687	-7.58894	-7.58711	-7.61086	-8.78949	-8.72674	-8.78949	-8.72674	-22.209	-23.0737	-23.7048	-22.7892	-23.6887	-24.345	-18.1392	-16.5757	-13.1838	-3.39559
3.42_1.00_hydrogenbromide--phosphaalkyne	3.72	-18.5944	-18.6018	-18.5201	-18.5075	32.2239	32.1937	33.8812	33.8422	-5.3721	-5.38093	-5.37198	-5.37484	-6.5751	-6.55754	-6.5751	-6.55754	-18.2908	-18.9689	-19.4638	-18.7927	-19.5003	-20.0166	-17.8104	-16.6143	-14.2884	-2.11804
3.42_1.05_hydrogenbromide--phosphaalkyne	3.846	-14.2921	-14.3032	-14.1329	-14.1264	22.2837	22.2754	23.4767	23.4645	-3.88721	-3.88273	-3.8704	-3.86041	-4.76839	-4.78768	-4.76839	-4.78768	-15.09	-15.6244	-16.0144	-15.5203	-16.0801	-16.4886	-16.7126	-15.7986	-14.2298	-1.32709
3.42_1.10_hydrogenbromide--phosphaalkyne	3.973	-11.0917	-11.1045	-10.8809	-10.8778	15.3396	15.346	16.1862	16.1943	-2.85375	-2.84327	-2.82803	-2.81199	-3.38183	-3.42348	-3.38183	-3.42348	-12.4701	-12.8932	-13.2019	-12.837	-13.2819	-13.6065	-15.2272	-14.5255	-13.4767	-0.834399
3.42_1.25_hydrogenbromide--phosphaalkyne	4.355	-5.4857	-5.49366	-5.24795	-5.24662	4.89442	4.90186	5.1849	5.19787	-1.20735	-1.19839	-1.18093	-1.16984	-1.11264	-1.14614	-1.11264	-1.14614	-7.10726	-7.32207	-7.47882	-7.33002	-7.55825	-7.7248	-10.4152	-10.0895	-9.79893	-0.21117
3.42_1.50_hydrogenbromide--phosphaalkyne	4.998	-1.95737	-1.94855	-1.81436	-1.80349	0.694903	0.694751	0.743273	0.742677	-0.347831	-0.343805	-0.336222	-0.332193	-0.16101	-0.16189	-0.161009	-0.16189	-2.9176	-2.98791	-3.03921	-3.01178	-3.08783	-3.14333	-4.79871	-4.69823	-4.66934	-0.0207769
3.42_2.00_hydrogenbromide--phosphaalkyne	6.299	-0.288657	-0.283149	-0.260607	-0.255339	0.0111711	0.0110717	0.0121574	0.0121244	-0.0546306	-0.0541155	-0.0522786	-0.0517609	-0.0022954	-0.00223511	-0.00229571	-0.00223514	-0.622584	-0.631098	-0.63731	-0.641778	-0.651249	-0.65816	-0.965738	-0.955371	-0.945584	-0.00023703
3.43_0.80_hydrogenbromide--phosphine	3.507	-61.6457	-61.6806	-63.0448	-63.1134	135.898	135.827	141.135	141.062	-32.5193	-32.7651	-32.9381	-33.175	-14.0827	-13.8352	-14.0827	-13.8352	-34.5698	-36.0791	-37.1805	-35.338	-36.8945	-38.0304	-9.63428	-7.09153	4.89946	-21.2371
3.43_0.85_hydrogenbromide--phosphine	3.631	-46.7705	-46.7631	-47.6986	-47.7112	97.6876	97.6246	101.679	101.612	-21.1076	-21.2558	-21.3122	-21.4531	-14.2413	-14.068	-14.2413	-14.068	-27.5189	-28.6858	-29.5373	-28.1726	-29.3779	-30.2575	-13.9997	-11.8783	-3.48109	-13.0184
3.43_0.90_hydrogenbromide--phosphine	3.755	-35.6302	-35.5912	-36.2205	-36.1928	69.6479	69.5944	72.6452	72.5796	-14.0952	-14.1744	-14.1922	-14.2654	-12.2686	-12.1556	-12.2686	-12.1556	-22.0224	-22.9234	-23.5809	-22.5768	-23.509	-24.1892	-15.9077	-14.2235	-8.49352	-8.09563
3.43_0.95_hydrogenbromide--phosphine	3.879	-27.3326	-27.2744	-27.6782	-27.6258	49.3148	49.2666	51.5351	51.4631	-9.66127	-9.69583	-9.70101	-9.73301	-9.76768	-9.70313	-9.76768	-9.70313	-17.704	-18.3999	-18.9077	-18.1728	-18.8937	-19.4197	-16.3145	-15.0186	-11.2215	-5.09831
3.43_1.00_hydrogenbromide--phosphine	4.002	-21.1644	-21.0993	-21.3346	-21.2724	34.7151	34.6742	36.3415	36.272	-6.77392	-6.78259	-6.78214	-6.79091	-7.42544	-7.40017	-7.42544	-7.40017	-14.2885	-14.8269	-15.2197	-14.6845	-15.2435	-15.6514	-15.8276	-14.8429	-12.4223	-3.24481
3.43_1.05_hydrogenbromide--phosphine	4.126	-16.5716	-16.5079	-16.6157	-16.5542	24.3078	24.2788	25.4805	25.4261	-4.84144	-4.83615	-4.83167	-4.82701	-5.47941	-5.4855	-5.47941	-5.4855	-11.5693	-11.9866	-12.2911	-11.9026	-12.3363	-12.6528	-14.8419	-14.0934	-12.6315	-2.08157
3.43_1.10_hydrogenbromide--phosphine	4.25	-13.1385	-13.0799	-13.0928	-13.0364	16.9369	16.9225	17.7652	17.7356	-3.51669	-3.50407	-3.49592	-3.483	-3.96239	-3.99134	-3.96239	-3.99134	-9.3941	-9.71865	-9.95549	-9.67237	-10.0107	-10.2575	-13.6083	-13.0326	-12.2298	-1.34236
3.43_1.25_hydrogenbromide--phosphine	4.621	-7.10606	-7.06417	-6.94099	-6.90231	5.59371	5.60243	5.86491	5.87779	-1.45548	-1.43977	-1.42578	-1.4095	-1.39994	-1.44318	-1.39994	-1.44318	-5.10986	-5.26435	-5.37709	-5.27042	-5.43287	-5.55141	-9.72177	-9.42862	-9.5437	-0.366399
3.43_1.50_hydrogenbromide--phosphine	5.24	-3.27075	-3.23614	-3.11458	-3.08492	0.833844	0.835199	0.87614	0.878524	-0.407799	-0.400537	-0.393103	-0.386499	-0.235682	-0.241695	-0.235682	-0.241695	-1.96026	-2.00861	-2.0439	-2.02272	-2.07462	-2.1125	-5.08707	-4.94709	-5.27184	-0.0433697
3.43_2.00_hydrogenbromide--phosphine	6.478	-1.15752	-1.13539	-1.08058	-1.06134	0.0160958	0.0160593	0.0171627	0.0170242	-0.0575671	-0.0567867	-0.0547301	-0.05407	-0.00736749	-0.00735484	-0.00736747	-0.00735487	-0.388135	-0.393422	-0.39728	-0.399807	-0.405679	-0.409965	-1.58075	-1.51571	-1.6736	-0.000698094
3.44_0.80_hydrogenbromide--phosphorine	4.845	-59.8083	-59.8337	-61.2831	-61.3033	135.25	135.125	140.248	140.06	-32.6388	-32.8924	-33.0244	-33.2762	-14.4613	-14.1183	-14.4613	-14.1183	-35.8702	-37.301	-38.3452	-36.6313	-38.1069	-39.1837	-10.065	-7.82175	3.66937	-20.8898
3.44_0.85_hydrogenbromide--phosphorine	4.969	-45.396	-45.3735	-46.4238	-46.392	97.1714	97.0611	100.99	100.842	-21.2451	-21.397	-21.4331	-21.5824	-14.1741	-13.9383	-14.1741	-13.9383	-28.6991	-29.8145	-30.6284	-29.353	-30.5052	-31.346	-14.2759	-12.4168	-4.75721	-12.7901
3.44_0.90_hydrogenbromide--phosphorine	5.092	-34.6181	-34.5572	-35.3212	-35.2498	69.2512	69.1562	72.126	72.0033	-14.2344	-14.3155	-14.324	-14.4024	-12.0057	-11.8588	-12.0057	-11.8588	-23.0988	-23.9661	-24.599	-23.6589	-24.5565	-25.2115	-16.1742	-14.7192	-9.77382	-7.94457
3.44_0.95_hydrogenbromide--phosphorine	5.215	-26.6008	-26.5166	-27.0652	-26.9697	49.0144	48.9355	51.1513	51.0411	-9.79364	-9.8302	-9.83198	-9.8664	-9.44938	-9.36992	-9.44938	-9.36992	-18.6901	-19.3615	-19.8514	-19.1684	-19.8641	-20.3717	-16.6326	-15.5366	-12.4767	-4.99751
3.44_1.00_hydrogenbromide--phosphorine	5.339	-20.6467	-20.5559	-20.9363	-20.8345	34.4866	34.4318	36.0575	35.9702	-6.89592	-6.90808	-6.90581	-6.917	-7.12323	-7.09263	-7.12323	-7.09263	-15.1933	-15.7099	-16.0869	-15.6014	-16.1378	-16.5292	-16.2118	-15.4032	-13.6315	-3.17729
3.44_1.05_hydrogenbromide--phosphorine	5.462	-16.2171	-16.1307	-16.3785	-16.2828	24.1355	24.1061	25.2736	25.2181	-4.9521	-4.95251	-4.94549	-4.9447	-5.22339	-5.22688	-5.22339	-5.22688	-12.3994	-12.7948	-13.0833	-12.7466	-13.1577	-13.4577	-15.2874	-14.694	-13.7863	-2.03663
3.44_1.10_hydrogenbromide--phosphorine	5.585	-12.9084	-12.8311	-12.9761	-12.8915	16.8082	16.8007	17.6179	17.5949	-3.61647	-3.61169	-3.59972	-3.5925	-3.75947	-3.78489	-3.75948	-3.78489	-10.1538	-10.4555	-10.6756	-10.4475	-10.7619	-10.9913	-14.1025	-13.6653	-13.3219	-1.31305
3.44_1.25_hydrogenbromide--phosphorine	5.955	-7.09743	-7.04706	-7.02931	-6.97729	5.54157	5.56305	5.81511	5.83931	-1.53059	-1.52423	-1.50607	-1.49816	-1.31789	-1.3544	-1.31789	-1.3544	-5.67768	-5.81303	-5.91179	-5.85337	-5.99565	-6.09947	-10.2744	-10.09	-10.4558	-0.361126
3.44_1.50_hydrogenbromide--phosphorine	6.572	-3.38587	-3.35277	-3.29975	-3.26634	0.825722	0.83018	0.871676	0.875526	-0.453527	-0.45027	-0.442373	-0.438767	-0.224797	-0.226985	-0.224798	-0.226985	-2.2914	-2.33215	-2.36188	-2.36479	-2.40811	-2.43972	-5.56173	-5.49628	-5.92873	-0.0439653
3.44_2.00_hydrogenbromide--phosphorine	7.805	-1.28728	-1.26955	-1.24466	-1.22577	0.0163178	0.0162653	0.0175474	0.0174922	-0.0738808	-0.0729328	-0.0716795	-0.0705778	-0.00856039	-0.00830979	-0.00856097	-0.00830976	-0.503491	-0.509267	-0.513481	-0.518662	-0.524637	-0.528998	-1.84801	-1.81616	-2.02506	-0.000718941
3.45_0.80_hydrogenbromide--trimethylphosphine	3.717	-151.172	-151.185	-154.989	-155.007	294.592	294.611	305.11	305.045	-124.017	-124.791	-127.492	-128.228	16.063	16.7076	16.063	16.7076	-66.7999	-69.5574	-71.5697	-68.1209	-70.9565	-73.0256	-36.2277	-34.5081	-8.40147	-91.6999
3.45_0.85_hydrogenbromide--trimethylphosphine	3.823	-122.741	-122.744	-125.387	-125.394	230.389	230.308	239.369	239.185	-83.7934	-84.3921	-85.6258	-86.2358	-8.43627	-7.84391	-8.43627	-7.84391	-54.8766	-57.1064	-58.7336	-56.0428	-58.3415	-60.019	-43.4056	-40.3078	-20.669	-60.5371
3.45_0.90_hydrogenbromide--trimethylphosphine	3.929	-99.4173	-99.4045	-101.239	-101.225	178.667	178.535	186.194	185.94	-57.6146	-58.0816	-58.5859	-59.0652	-19.0217	-18.4981	-19.0217	-18.4981	-45.2807	-47.0835	-48.3991	-46.3079	-48.1695	-49.528	-45.8484	-42.376	-27.8864	-40.3539
3.45_0.95_hydrogenbromide--trimethylphosphine	4.035	-80.5413	-80.5076	-81.7825	-81.7412	137.568	137.424	143.759	143.495	-40.3805	-40.729	-40.9296	-41.2804	-22.0551	-21.6156	-22.0551	-21.6156	-37.5351	-38.9912	-40.0537	-38.4413	-39.9467	-41.0453	-45.4815	-42.1874	-31.7105	-27.1686
3.45_1.00_hydrogenbromide--trimethylphosphine	4.142	-65.3987	-65.3436	-66.2215	-66.1557	105.284	105.152	110.288	110.056	-28.8627	-29.11	-29.1939	-29.4437	-21.2762	-20.9261	-21.2762	-20.9261	-31.2531	-32.4276	-33.2848	-32.0523	-33.2685	-34.156	-43.5121	-40.626	-33.2544	-18.474
3.45_1.05_hydrogenbromide--trimethylphosphine	4.248	-53.3162	-53.2417	-53.8316	-53.7466	80.1695	80.0564	84.1657	83.98	-21.0304	-21.1955	-21.2423	-21.4067	-18.8105	-18.5471	-18.8105	-18.5471	-26.13	-27.0759	-27.7662	-26.8346	-27.8158	-28.5317	-40.6941	-38.2522	-33.267	-12.6824
3.45_1.10_hydrogenbromide--trimethylphosphine	4.354	-43.6994	-43.6094	-43.9852	-43.8864	60.7825	60.6895	63.9434	63.8013	-15.6008	-15.7023	-15.7408	-15.8395	-15.8133	-15.629	-15.8133	-15.629	-21.9266	-22.6874	-23.2425	-22.5467	-23.3373	-23.9142	-37.4937	-35.4678	-32.2879	-8.78224
3.45_1.25_hydrogenbromide--trimethylphosphine	4.673	-25.0789	-24.9732	-24.9724	-24.8595	25.9589	25.9231	27.4649	27.399	-6.96247	-6.96667	-6.99722	-7.00391	-8.03612	-8.01785	-8.03612	-8.01785	-13.188	-13.5782	-13.863	-13.6077	-14.0152	-14.3126	-27.8976	-26.7949	-26.5558	-3.04023
3.45_1.50_hydrogenbromide--trimethylphosphine	5.204	-11.6443	-11.5633	-11.3531	-11.27	6.00598	6.01226	6.3787	6.3859	-2.21363	-2.20318	-2.19566	-2.18355	-2.11657	-2.14405	-2.11657	-2.14405	-5.89081	-6.02086	-6.11576	-6.09935	-6.23627	-6.33619	-16.014	-15.5478	-16.4222	-0.569534
3.45_2.00_hydrogenbromide--trimethylphosphine	6.266	-3.98503	-3.94752	-3.79001	-3.75395	0.295433	0.295463	0.317748	0.317195	-0.342954	-0.341451	-0.333646	-0.332194	-0.13386	-0.131895	-0.13386	-0.131895	-1.36226	-1.38458	-1.40087	-1.41051	-1.43457	-1.45212	-5.52627	-5.35297	-5.87434	-0.0219778
3.46_0.80_hydrogenbromide--trimethylphosphite	3.606	-127.241	-127.27	-129.62	-129.617	250.209	250.268	258.84	258.834	-89.8123	-90.3761	-91.5006	-92.0222	4.4089	4.93372	4.4089	4.93372	-60.884	-63.2617	-64.9968	-62.0097	-64.4509	-66.2324	-27.4408	-24.104	-3.93296	-65.7721
3.46_0.85_hydrogenbromide--trimethylphosphite	3.718	-100.901	-100.918	-102.424	-102.421	191.881	191.838	199.019	198.9	-59.7204	-60.1476	-60.4857	-60.9178	-10.7635	-10.3074	-10.7635	-10.3074	-49.9432	-51.8471	-53.2364	-50.9336	-52.8936	-54.3239	-32.7715	-29.0704	-14.6314	-42.6692
3.46_0.90_hydrogenbromide--trimethylphosphite	3.83	-79.9622	-79.9582	-80.9077	-80.8868	145.99	145.895	151.778	151.599	-40.508	-40.82	-40.8654	-41.1829	-16.1973	-15.8173	-16.1973	-15.8173	-41.1752	-42.7006	-43.8137	-42.0463	-43.6198	-44.768	-34.5145	-31.0557	-21.0497	-28.001
3.46_0.95_hydrogenbromide--trimethylphosphite	3.942	-63.4716	-63.4434	-64.0215	-63.9773	110.344	110.233	114.95	114.763	-28.0509	-28.2654	-28.2331	-28.452	-16.7498	-16.4492	-16.7498	-16.4492	-34.1119	-35.3341	-36.2259	-34.8785	-36.1414	-37.0629	-34.1511	-31.1783	-24.5266	-18.5855
3.46_1.00_hydrogenbromide--trimethylphosphite	4.054	-50.556	-50.5054	-50.831	-50.7656	82.9464	82.8421	86.5626	86.4007	-19.8286	-19.9617	-19.928	-20.0625	-15.1115	-14.8885	-15.1115	-14.8885	-28.3878	-29.3666	-30.0808	-29.0624	-30.0752	-30.8143	-32.5944	-30.1302	-25.991	-12.4707
3.46_1.05_hydrogenbromide--trimethylphosphite	4.166	-40.4673	-40.3989	-40.5475	-40.4668	62.0663	61.9777	64.8764	64.7484	-14.289	-14.3611	-14.3427	-14.4142	-12.707	-12.5556	-12.707	-12.5556	-23.7178	-24.5009	-25.0723	-24.31	-25.1215	-25.7138	-30.4102	-28.4019	-26.0998	-8.4511
3.46_1.10_hydrogenbromide--trimethylphosphite	4.277	-32.5891	-32.5084	-32.5323	-32.4423	46.2662	46.1958	48.435	48.3369	-10.4774	-10.508	-10.5023	-10.5338	-10.243	-10.1534	-10.243	-10.1534	-19.8867	-20.512	-20.9683	-20.4055	-21.055	-21.5289	-27.9424	-26.3215	-25.3174	-5.77832
3.46_1.25_hydrogenbromide--trimethylphosphite	4.613	-17.7811	-17.6925	-17.5236	-17.4307	18.82	18.7981	19.7756	19.7355	-4.48892	-4.4752	-4.47276	-4.46083	-4.6921	-4.70985	-4.6921	-4.70985	-11.9248	-12.2385	-12.4674	-12.2683	-12.5961	-12.8353	-20.5468	-19.7012	-20.51	-1.92856
3.46_1.50_hydrogenbromide--trimethylphosphite	5.172	-7.58114	-7.51895	-7.29677	-7.23585	4.03454	4.03355	4.24168	4.24358	-1.31328	-1.30951	-1.28422	-1.27991	-1.07341	-1.0864	-1.07341	-1.0864	-5.31773	-5.42077	-5.49596	-5.48296	-5.59179	-5.67121	-11.3773	-11.0298	-12.1001	-0.342457
3.46_2.00_hydrogenbromide--trimethylphosphite	6.291	-2.13202	-2.10839	-1.99842	-1.97629	0.169871	0.170232	0.181351	0.181046	-0.176053	-0.17529	-0.168476	-0.167669	-0.0527113	-0.0527799	-0.0527115	-0.05278	-1.26397	-1.28188	-1.29494	-1.30237	-1.32151	-1.33547	-3.46117	-3.35116	-3.79489	-0.0114086
3.47_0.80_hydrogenbromide--P4	3.781	-37.2797	-37.3918	-38.1395	-38.2462	106.347	106.3	109.993	109.973	-19.2824	-19.3905	-19.697	-19.7957	-9.20618	-9.14858	-9.20618	-9.14858	-40.1059	-42.3274	-43.9485	-40.8299	-43.1061	-44.767	-3.57954	-1.9847	7.3471	-10.3891
3.47_0.85_hydrogenbromide--P4	3.92	-24.9698	-25.069	-25.5792	-25.6682	72.5849	72.5445	75.3017	75.2802	-12.3644	-12.436	-12.6138	-12.676	-7.96112	-7.90456	-7.96112	-7.90456	-32.1221	-33.8304	-35.077	-32.7678	-34.5259	-35.8089	-7.94208	-6.77743	-0.71128	-6.14336
3.47_0.90_hydrogenbromide--P4	4.059	-16.6105	-16.7024	-17.0248	-17.1032	49.0763	49.0422	51.0692	51.0438	-8.14165	-8.18936	-8.28825	-8.32836	-6.16605	-6.11691	-6.16605	-6.11691	-25.8111	-27.1204	-28.0758	-26.3776	-27.7314	-28.7194	-10.0423	-9.22405	-5.32623	-3.68239
3.47_0.95_hydrogenbromide--P4	4.199	-10.9826	-11.0685	-11.2478	-11.3191	32.9089	32.8846	34.3468	34.3244	-5.49118	-5.52192	-5.57374	-5.5981	-4.49205	-4.45581	-4.49205	-4.45581	-20.7999	-21.8002	-22.5302	-21.2906	-22.3293	-23.0873	-10.6917	-10.1358	-7.6609	-2.2328
3.47_1.00_hydrogenbromide--P4	4.338	-7.22385	-7.30154	-7.37808	-7.44179	21.9094	21.8949	22.9307	22.9153	-3.78233	-3.80086	-3.82501	-3.83766	-3.14867	-3.12724	-3.14867	-3.12724	-16.8056	-17.5678	-18.124	-17.2268	-18.0216	-18.6015	-10.4588	-10.0929	-8.54373	-1.36616
3.47_1.05_hydrogenbromide--P4	4.477	-4.73067	-4.79819	-4.80467	-4.86032	14.4942	14.4874	15.2088	15.2018	-2.65366	-2.66385	-2.67146	-2.67627	-2.1499	-2.14176	-2.1499	-2.14176	-13.6119	-14.192	-14.6153	-13.9705	-14.5781	-15.0215	-9.7317	-9.49807	-8.53954	-0.84172
3.47_1.10_hydrogenbromide--P4	4.616	-3.08668	-3.14309	-3.10539	-3.15304	9.53468	9.5332	10.0296	10.0296	-1.89248	-1.89738	-1.89533	-1.89592	-1.44093	-1.44233	-1.44093	-1.44233	-11.0524	-11.494	-11.8162	-11.3559	-11.8208	-12.16	-8.76583	-8.62167	-8.04165	-0.521353
3.47_1.25_hydrogenbromide--P4	5.034	-0.846117	-0.869579	-0.79768	-0.820207	2.63915	2.6424	2.8023	2.80797	-0.748824	-0.747834	-0.739781	-0.737346	-0.407398	-0.414927	-0.407397	-0.414927	-6.01882	-6.21545	-6.35894	-6.19857	-6.4091	-6.56272	-5.74888	-5.72723	-5.6233	-0.126321
3.47_1.50_hydrogenbromide--P4	5.73	-0.107022	-0.0951283	-0.0627836	-0.053064	0.290653	0.292869	0.315822	0.317551	-0.207584	-0.205074	-0.201823	-0.199317	-0.0469331	-0.0482511	-0.0469334	-0.048251	-2.35722	-2.41084	-2.44996	-2.43166	-2.49074	-2.53386	-2.50555	-2.51694	-2.54387	-0.0116338
3.47_2.00_hydrogenbromide--P4	7.122	-0.00521645	0.001862	0.00916142	0.0154563	0.00318922	0.00303198	0.00359113	0.00348861	-0.0324192	-0.0320438	-0.0310806	-0.0306832	-0.000534867	-0.000450011	-0.000535077	-0.000449984	-0.502346	-0.508288	-0.512623	-0.51806	-0.524839	-0.529786	-0.540223	-0.541974	-0.569024	-0.000131669
3.48_0.80_hydrogeniodide--phosphaalkene	3.346	-80.38	-80.2713	-82.1268	-82.0018	184.115	184.076	191.835	191.729	-43.4141	-43.3547	-44.7727	-44.6937	-6.58651	-6.14675	-6.58651	-6.14676	-60.8842	-63.2181	-64.9213	-62.027	-64.418	-66.1629	-10.6181	-7.27641	3.68192	-29.793
3.48_0.85_hydrogeniodide--phosphaalkene	3.465	-60.5473	-60.4557	-61.6742	-61.5665	135.797	135.706	141.933	141.784	-27.6657	-27.6203	-28.4131	-28.3476	-13.3311	-12.8999	-13.3311	-12.8998	-50.4526	-52.3094	-53.6644	-51.4725	-53.3791	-54.7704	-18.9344	-15.8007	-6.95799	-18.3463
3.48_0.90_hydrogeniodide--phosphaalkene	3.584	-45.5454	-45.4704	-46.2187	-46.1283	99.2988	99.1781	104.107	103.928	-18.0264	-18.0029	-18.4215	-18.3838	-14.4874	-14.1192	-14.4874	-14.1192	-41.9909	-43.4717	-44.5522	-42.894	-44.418	-45.5301	-22.9668	-20.2339	-13.4223	-11.411
3.48_0.95_hydrogeniodide--phosphaalkene	3.704	-34.2825	-34.2244	-34.6223	-34.5508	72.0414	71.9256	75.762	75.5841	-12.0217	-12.0143	-12.2141	-12.1999	-13.1178	-12.8503	-13.1178	-12.8503	-35.075	-36.2576	-37.1205	-35.8691	-37.0894	-37.98	-24.2839	-21.9968	-16.9452	-7.16878
3.48_1.00_hydrogeniodide--phosphaalkene	3.824	-25.8701	-25.8268	-25.9671	-25.9128	51.8856	51.802	54.7281	54.5844	-8.2026	-8.20134	-8.27929	-8.27666	-10.8491	-10.6967	-10.8491	-10.6967	-29.3844	-30.3294	-31.019	-30.08	-31.0577	-31.7712	-23.9418	-22.0729	-18.4514	-4.5449
3.48_1.05_hydrogeniodide--phosphaalkene	3.944	-19.6037	-19.5711	-19.5284	-19.4878	37.1157	37.0753	39.258	39.1672	-5.71765	-5.71416	-5.73051	-5.72882	-8.49026	-8.44613	-8.49026	-8.44612	-24.6771	-25.4319	-25.9828	-25.2841	-26.0676	-26.6393	-22.6389	-21.1349	-18.623	-2.90294
3.48_1.10_hydrogeniodide--phosphaalkene	4.065	-14.9426	-14.9168	-14.749	-14.7177	26.3883	26.3886	27.9786	27.9421	-4.06314	-4.05327	-4.04259	-4.03525	-6.39901	-6.44122	-6.39901	-6.44123	-20.765	-21.3675	-21.8072	-21.2928	-21.9201	-22.3778	-20.8299	-19.6299	-17.9494	-1.86524
3.48_1.25_hydrogeniodide--phosphaalkene	4.429	-6.93108	-6.91473	-6.59753	-6.58016	9.20154	9.25162	9.80061	9.85109	-1.59709	-1.57419	-1.55554	-1.52954	-2.40694	-2.52561	-2.40694	-2.52561	-12.4951	-12.8021	-13.0261	-12.8364	-13.158	-13.3927	-14.789	-14.1769	-13.8281	-0.503955
3.48_1.50_hydrogeniodide--phosphaalkene	5.041	-2.30228	-2.28698	-2.03993	-2.0284	1.49094	1.49727	1.60305	1.61145	-0.409761	-0.404159	-0.386791	-0.380916	-0.429142	-0.432037	-0.429142	-0.432034	-5.54635	-5.65086	-5.72712	-5.70501	-5.8163	-5.89751	-7.35303	-7.12741	-7.25506	-0.0569229
3.48_2.00_hydrogeniodide--phosphaalkene	6.275	-0.39602	-0.387527	-0.313056	-0.306524	0.0323106	0.0315915	0.0354468	0.0348047	-0.0555033	-0.0549307	-0.0508526	-0.0504664	-0.00984749	-0.00926738	-0.00984762	-0.00926838	-1.31423	-1.33158	-1.34423	-1.35022	-1.36897	-1.38266	-1.76436	-1.71411	-1.79075	-0.00067688
3.49_0.80_hydrogeniodide--phosphaalkyne	3.454	-56.1226	-56.0858	-57.2364	-57.1837	129.674	129.644	135.179	135.11	-23.3296	-23.3098	-23.8418	-23.8157	-10.973	-10.7122	-10.973	-10.7122	-42.0839	-44.038	-45.464	-42.9767	-44.9859	-46.452	-5.92732	-3.05387	6.95799	-15.0832
3.49_0.85_hydrogeniodide--phosphaalkyne	3.582	-41.0961	-41.0604	-41.7849	-41.7322	91.8472	91.8286	96.0365	95.9658	-14.7366	-14.7062	-14.9703	-14.9399	-11.5852	-11.3712	-11.5852	-11.3712	-34.3085	-35.8259	-36.9331	-35.0915	-36.6568	-37.799	-12.2423	-9.87647	-2.53969	-8.9349
3.49_0.90_hydrogeniodide--phosphaalkyne	3.711	-30.179	-30.1521	-30.5566	-30.5128	64.4937	64.4934	67.6346	67.5737	-9.5936	-9.56569	-9.67997	-9.65726	-10.0444	-9.90796	-10.0444	-9.90796	-28.0817	-29.2633	-30.1256	-28.7627	-29.9858	-30.8784	-15.2579	-13.3828	-8.13788	-5.36224
3.49_0.95_hydrogeniodide--phosphaalkyne	3.841	-22.2777	-22.2614	-22.4315	-22.4006	44.9395	44.9688	47.2572	47.23	-6.42429	-6.39941	-6.43487	-6.41837	-7.91313	-7.8679	-7.91313	-7.8679	-23.056	-23.9796	-24.6535	-23.6446	-24.6041	-25.3043	-16.2133	-14.7612	-11.0876	-3.25581
3.49_1.00_hydrogeniodide--phosphaalkyne	3.971	-16.5664	-16.5581	-16.5647	-16.5441	31.1017	31.1623	32.7831	32.7989	-4.41234	-4.3868	-4.38619	-4.36978	-5.88076	-5.92133	-5.88076	-5.92133	-18.9755	-19.6999	-20.2285	-19.4815	-20.2368	-20.7879	-15.9325	-14.8242	-12.2926	-1.99573
3.49_1.05_hydrogeniodide--phosphaalkyne	4.101	-12.4317	-12.4279	-12.3273	-12.3124	21.3976	21.4815	22.5959	22.6498	-3.09774	-3.06881	-3.05627	-3.03453	-4.19909	-4.305	-4.19909	-4.305	-15.6482	-16.2184	-16.6345	-16.081	-16.6773	-17.1124	-14.9547	-14.1145	-12.3972	-1.23174
3.49_1.10_hydrogeniodide--phosphaalkyne	4.232	-9.4243	-9.42222	-9.25758	-9.24572	14.6457	14.7404	15.4863	15.5665	-2.21456	-2.18318	-2.17005	-2.1422	-2.91402	-3.05654	-2.91402	-3.05654	-12.9273	-13.3783	-13.7073	-13.296	-13.7691	-14.1143	-13.6289	-12.9923	-11.8491	-0.763402
3.49_1.25_hydrogeniodide--phosphaalkyne	4.626	-4.3804	-4.37986	-4.17247	-4.16629	4.60097	4.66086	4.88123	4.94694	-0.871895	-0.851194	-0.841943	-0.819141	-0.901726	-1.00354	-0.901726	-1.00354	-7.36728	-7.59679	-7.76428	-7.59146	-7.83396	-8.01092	-9.33801	-9.05294	-8.75293	-0.182999
3.49_1.50_hydrogeniodide--phosphaalkyne	5.288	-1.47621	-1.47008	-1.3473	-1.34136	0.642531	0.645863	0.68968	0.692284	-0.225996	-0.223833	-0.213053	-0.211477	-0.136249	-0.135233	-0.136249	-0.135232	-3.02553	-3.10105	-3.15615	-3.12022	-3.20136	-3.26057	-4.33944	-4.25635	-4.25094	-0.0172162
3.49_2.00_hydrogeniodide--phosphaalkyne	6.624	-0.231433	-0.227904	-0.204753	-0.201978	0.0103934	0.0101076	0.0112727	0.0110639	-0.0325424	-0.0323201	-0.0301458	-0.0300361	-0.00188466	-0.00189301	-0.00188469	-0.00189422	-0.651225	-0.66076	-0.667717	-0.670688	-0.681182	-0.68884	-0.919727	-0.911684	-0.92048	-0.00015094
3.50_0.80_hydrogeniodide--phosphine	3.799	-50.5638	-50.5502	-51.7624	-51.7685	110.418	110.465	115.053	115.071	-24.6181	-24.5793	-24.9936	-24.9572	-8.4604	-8.1497	-8.4604	-8.1497	-31.0148	-32.3721	-33.3626	-31.7247	-33.1274	-34.151	-6.17634	-3.95555	6.07517	-16.9731
3.50_0.85_hydrogeniodide--phosphine	3.931	-37.068	-37.025	-37.8267	-37.7953	77.6623	77.7092	81.1168	81.1242	-15.437	-15.3802	-15.5988	-15.545	-9.06996	-8.87974	-9.06996	-8.87974	-24.5014	-25.5402	-26.2983	-25.0945	-26.1701	-26.955	-9.87391	-8.05083	-1.0209	-10.1673
3.50_0.90_hydrogeniodide--phosphine	4.062	-27.3249	-27.27	-27.7726	-27.7232	54.1803	54.216	56.7201	56.7058	-9.95441	-9.90001	-10.0099	-9.95955	-7.8186	-7.74684	-7.8186	-7.74684	-19.4732	-20.2683	-20.8485	-19.9689	-20.7933	-21.3949	-11.5493	-10.1187	-5.32623	-6.18001
3.50_0.95_hydrogeniodide--phosphine	4.194	-20.3139	-20.2603	-20.5394	-20.4893	37.5263	37.5613	39.3573	39.3469	-6.58683	-6.54265	-6.58907	-6.55041	-6.09763	-6.12979	-6.09763	-6.12979	-15.556	-16.1651	-16.6096	-15.9689	-16.6017	-17.0635	-11.981	-10.8861	-7.71111	-3.80558
3.50_1.00_hydrogeniodide--phosphine	4.325	-15.2721	-15.2238	-15.3427	-15.2977	25.8211	25.8651	27.1159	27.1283	-4.46174	-4.42571	-4.43864	-4.40892	-4.48459	-4.59669	-4.48459	-4.59669	-12.4807	-12.9474	-13.288	-12.8246	-13.3106	-13.6652	-11.6691	-10.8403	-8.8115	-2.36827
3.50_1.05_hydrogeniodide--phosphine	4.457	-11.6389	-11.5956	-11.6049	-11.565	17.6578	17.7149	18.5554	18.5957	-3.08664	-3.05425	-3.05377	-3.02603	-3.17299	-3.33554	-3.17299	-3.33554	-10.0509	-10.4085	-10.6695	-10.3375	-10.7101	-10.9821	-10.94	-10.3129	-9.07928	-1.48541
3.50_1.10_hydrogeniodide--phosphine	4.588	-9.00837	-8.96873	-8.90624	-8.87007	12.0063	12.0751	12.6144	12.6808	-2.17631	-2.14452	-2.14171	-2.11124	-2.18643	-2.36943	-2.18643	-2.36943	-8.12057	-8.39502	-8.59529	-8.35858	-8.64484	-8.85373	-10.0029	-9.52364	-8.83242	-0.936768
3.50_1.25_hydrogeniodide--phosphine	4.983	-4.61937	-4.58735	-4.44737	-4.42003	3.67281	3.73428	3.85213	3.92675	-0.834191	-0.808567	-0.810458	-0.781546	-0.671383	-0.79351	-0.671383	-0.793511	-4.36114	-4.48811	-4.58076	-4.4959	-4.62917	-4.72643	-7.03592	-6.79476	-6.85339	-0.237855
3.50_1.50_hydrogeniodide--phosphine	5.64	-2.04778	-2.02205	-1.90968	-1.89024	0.487228	0.497249	0.514921	0.525673	-0.210834	-0.205672	-0.199647	-0.195005	-0.109003	-0.118917	-0.109003	-0.118917	-1.65675	-1.69637	-1.72529	-1.70832	-1.75072	-1.78165	-3.57468	-3.46014	-3.69029	-0.0247725
3.50_2.00_hydrogeniodide--phosphine	6.955	-0.709066	-0.698837	-0.647222	-0.639792	0.00865982	0.00765451	0.00917744	0.00822141	-0.0288104	-0.0283948	-0.0266532	-0.0263515	-0.00383979	-0.00332149	-0.00383979	-0.0033216	-0.333778	-0.337976	-0.341039	-0.343488	-0.348069	-0.351412	-1.06394	-1.01266	-1.12968	-0.000292349
3.51_0.80_hydrogeniodide--phosphorine	4.686	-52.2869	-52.2403	-53.7126	-53.6536	127.746	127.603	132.428	132.249	-28.6709	-28.6917	-29.2305	-29.2311	-11.3018	-11.184	-11.3018	-11.184	-40.9529	-42.6563	-43.8992	-41.7604	-43.5023	-44.7734	-8.41229	-6.59337	3.661	-18.0437
3.51_0.85_hydrogeniodide--phosphorine	4.812	-38.3102	-38.2421	-39.2733	-39.1903	90.7791	90.6368	94.3155	94.1385	-18.0371	-18.0495	-18.3208	-18.3151	-10.9354	-10.8487	-10.9354	-10.8487	-32.8926	-34.2326	-35.2104	-33.5869	-34.9592	-35.9606	-11.7139	-10.1762	-3.35138	-10.8767
3.51_0.90_hydrogeniodide--phosphorine	4.939	-28.1502	-28.0761	-28.7741	-28.687	64.0284	63.8909	66.6534	66.4844	-11.6418	-11.6523	-11.7729	-11.7706	-9.10195	-9.03719	-9.10195	-9.03719	-26.5703	-27.6237	-28.3925	-27.163	-28.2444	-29.0336	-13.2672	-12.0439	-7.58559	-6.66063
3.51_0.95_hydrogeniodide--phosphorine	5.065	-20.8083	-20.7396	-21.1875	-21.1087	44.8662	44.7445	46.7896	46.6409	-7.69772	-7.70817	-7.74727	-7.74971	-7.02222	-6.98215	-7.02222	-6.98215	-21.5737	-22.3993	-23.0018	-22.0787	-22.9286	-23.5488	-13.6872	-12.7485	-9.90771	-4.13571
3.51_1.00_hydrogeniodide--phosphorine	5.192	-15.5181	-15.4604	-15.722	-15.6566	31.2503	31.1565	32.6397	32.5242	-5.20369	-5.21336	-5.21074	-5.21532	-5.17424	-5.16329	-5.17424	-5.16329	-17.5962	-18.24	-18.7098	-18.0257	-18.6901	-19.1749	-13.3904	-12.6859	-10.9412	-2.59781
3.51_1.05_hydrogeniodide--phosphorine	5.318	-11.7093	-11.6635	-11.7891	-11.7376	21.6455	21.5867	22.6333	22.5597	-3.59089	-3.59663	-3.57628	-3.57843	-3.69576	-3.71406	-3.69576	-3.71405	-14.4088	-14.9087	-15.2734	-14.7732	-15.2901	-15.6674	-12.6609	-12.1377	-11.1294	-1.64732
3.51_1.10_hydrogeniodide--phosphorine	5.445	-8.9633	-8.9272	-8.95781	-8.91906	14.917	14.8928	15.6083	15.5779	-2.52565	-2.52556	-2.50083	-2.49827	-2.5815	-2.62329	-2.5815	-2.62328	-11.8407	-12.2278	-12.5103	-12.1489	-12.5503	-12.8433	-11.6935	-11.306	-10.7864	-1.05253
3.51_1.25_hydrogeniodide--phosphorine	5.825	-4.45732	-4.43283	-4.34737	-4.32412	4.76494	4.786	4.9935	5.02046	-0.966263	-0.955842	-0.942608	-0.92994	-0.821683	-0.871971	-0.821683	-0.871965	-6.69655	-6.87745	-7.00946	-6.88217	-7.07131	-7.20934	-8.4841	-8.3149	-8.46423	-0.281016
3.51_1.50_hydrogeniodide--phosphorine	6.457	-1.94725	-1.92921	-1.84497	-1.82872	0.682987	0.683787	0.720629	0.722708	-0.24876	-0.247145	-0.238079	-0.236339	-0.134366	-0.13237	-0.134366	-0.132372	-2.76363	-2.82247	-2.86541	-2.84301	-2.90498	-2.95021	-4.49035	-4.42493	-4.71118	-0.0322098
3.51_2.00_hydrogeniodide--phosphorine	7.723	-0.722426	-0.713901	-0.676725	-0.669196	0.0120744	0.0123586	0.0130165	0.01331	-0.0373769	-0.0369401	-0.0353395	-0.0349052	-0.00400709	-0.00430351	-0.00400706	-0.00430243	-0.633463	-0.641442	-0.647265	-0.650848	-0.659234	-0.665353	-1.39005	-1.36045	-1.51042	-0.000462823
3.52_0.80_hydrogeniodide--P4	3.851	-46.2045	-46.2187	-47.5721	-47.5473	115.427	115.216	119.394	119.206	-22.041	-22.1716	-22.975	-23.0945	-1.736	-1.7192	-1.736	-1.71919	-45.6449	-48.6272	-50.8035	-46.4104	-49.4444	-51.6584	-5.69665	-4.81346	7.22158	-14.4911
3.52_0.85_hydrogeniodide--P4	3.995	-30.5572	-30.5811	-31.5376	-31.532	77.9963	77.819	80.8875	80.7274	-13.2857	-13.3772	-13.8518	-13.9395	-3.43004	-3.37859	-3.43004	-3.37859	-36.5203	-38.7925	-40.4505	-37.2046	-39.527	-41.2217	-9.9684	-9.34441	-1.48114	-8.42528
3.52_0.90_hydrogeniodide--P4	4.139	-20.0772	-20.1086	-20.7602	-20.769	52.2199	52.0694	54.2994	54.1582	-8.19167	-8.25376	-8.53125	-8.59223	-3.35869	-3.28544	-3.35869	-3.28545	-29.327	-31.0556	-32.317	-29.927	-31.7027	-32.9984	-11.8954	-11.4868	-6.39734	-4.9536
3.52_0.95_hydrogeniodide--P4	4.283	-13.1135	-13.1485	-13.5739	-13.5914	34.6781	34.5567	36.1564	36.0359	-5.16022	-5.20053	-5.36056	-5.40084	-2.72413	-2.64754	-2.72413	-2.64753	-23.6236	-24.9377	-25.8967	-24.1427	-25.4997	-26.4899	-12.3366	-12.0937	-8.81987	-2.94017
3.52_1.00_hydrogeniodide--P4	4.427	-8.51838	-8.55381	-8.81701	-8.83936	22.8603	22.7714	23.9007	23.8066	-3.31489	-3.33965	-3.43	-3.45587	-2.02066	-1.95495	-2.02066	-1.95494	-19.0805	-20.0804	-20.8101	-19.5252	-20.5633	-21.3208	-11.887	-11.7644	-9.67341	-1.75835
3.52_1.05_hydrogeniodide--P4	4.571	-5.50599	-5.53864	-5.6901	-5.71388	14.9702	14.9121	15.6964	15.6303	-2.16802	-2.18209	-2.23169	-2.2478	-1.42201	-1.37392	-1.42201	-1.37392	-15.4498	-16.2118	-16.7679	-15.8277	-16.6236	-17.2043	-10.9504	-10.9096	-9.58136	-1.05773
3.52_1.10_hydrogeniodide--P4	4.715	-3.54229	-3.57012	-3.64898	-3.67081	9.74318	9.71155	10.249	10.2082	-1.44176	-1.44918	-1.47574	-1.48535	-0.966277	-0.936183	-0.966277	-0.936183	-12.5414	-13.1233	-13.548	-12.861	-13.4724	-13.9185	-9.79192	-9.80258	-8.97468	-0.639324
3.52_1.25_hydrogeniodide--P4	5.148	-0.920426	-0.927164	-0.922776	-0.928683	2.60018	2.60707	2.76651	2.76986	-0.466624	-0.466254	-0.468649	-0.469595	-0.266423	-0.267844	-0.266423	-0.267841	-6.82564	-7.08831	-7.27999	-7.01552	-7.29653	-7.50158	-6.33419	-6.39784	-6.21742	-0.143406
3.52_1.50_hydrogeniodide--P4	5.87	-0.0925238	-0.0805369	-0.0730289	-0.06119	0.266278	0.271154	0.289501	0.294405	-0.099592	-0.0985352	-0.0961212	-0.0954066	-0.0235567	-0.0287706	-0.0235567	-0.0287705	-2.67269	-2.74439	-2.79671	-2.75296	-2.83188	-2.88947	-2.7334	-2.78043	-2.80328	-0.0120554
3.52_2.00_hydrogeniodide--P4	7.315	0.000351659	0.00388997	0.00760804	0.0109879	0.00333213	0.00250614	0.00364328	0.0028515	-0.012724	-0.0125074	-0.01171	-0.0115582	-0.000568342	-0.000207467	-0.000568316	-0.000207835	-0.56801	-0.57637	-0.582471	-0.585162	-0.594775	-0.601789	-0.58879	-0.599716	-0.6276	-9.13411e-05
4.01_0.80_ethyne--dimethylsulfide	3.393	-53.6695	-53.6455	-54.1943	-54.1724	114.874	114.841	119.067	119.018	-10.3176	-10.3221	-10.3315	-10.335	-12.6707	-12.7138	-12.6707	-12.7138	-36.8385	-38.199	-39.1918	-37.4568	-38.8445	-39.857	-1.03237	1.93931	4.22166	-4.07745
4.01_0.85_ethyne--dimethylsulfide	3.525	-39.5841	-39.5701	-39.8887	-39.8762	78.5086	78.4832	81.6024	81.5642	-6.60852	-6.60742	-6.58937	-6.5872	-9.72403	-9.75215	-9.72403	-9.75215	-29.4741	-30.4971	-31.2436	-30.0185	-31.066	-31.8304	-8.69004	-6.4818	-5.58564	-2.06507
4.01_0.90_ethyne--dimethylsulfide	3.657	-29.5129	-29.503	-29.6521	-29.6436	53.302	53.2809	55.5476	55.5191	-4.45865	-4.45607	-4.43145	-4.42822	-7.03523	-7.05376	-7.03523	-7.05376	-23.6653	-24.4334	-24.9939	-24.1388	-24.9288	-25.5053	-12.726	-11.1118	-10.937	-1.06884
4.01_0.95_ethyne--dimethylsulfide	3.789	-22.2922	-22.2802	-22.3122	-22.3012	35.9818	35.9646	37.5896	37.5677	-3.13658	-3.13435	-3.10977	-3.10697	-4.91121	-4.9234	-4.91121	-4.9234	-19.0549	-19.6315	-20.0523	-19.462	-20.0576	-20.4922	-14.4258	-13.2561	-13.439	-0.567966
4.01_1.00_ethyne--dimethylsulfide	3.921	-17.0851	-17.0679	-17.0231	-17.0066	24.1662	24.1542	25.3025	25.2871	-2.2754	-2.27376	-2.25104	-2.24876	-3.35051	-3.35836	-3.35051	-3.35836	-15.3795	-15.8132	-16.1296	-15.726	-16.1758	-16.504	-14.6754	-13.8307	-14.1712	-0.3105
4.01_1.05_ethyne--dimethylsulfide	4.053	-13.3004	-13.2776	-13.185	-13.1627	16.1577	16.1503	16.9516	16.9416	-1.68641	-1.68522	-1.66432	-1.66264	-2.25116	-2.2561	-2.25116	-2.2561	-12.4418	-12.7688	-13.0074	-12.7345	-13.075	-13.3234	-14.0761	-13.4633	-13.8574	-0.174578
4.01_1.10_ethyne--dimethylsulfide	4.185	-10.5212	-10.4953	-10.3742	-10.3489	10.7602	10.7564	11.3101	11.3047	-1.26825	-1.26741	-1.24858	-1.24746	-1.49711	-1.50028	-1.49711	-1.50028	-10.0894	-10.3369	-10.5176	-10.3352	-10.5941	-10.7831	-13.0241	-12.5751	-12.9746	-0.100622
4.01_1.25_ethyne--dimethylsulfide	4.581	-5.70631	-5.68178	-5.54688	-5.52456	3.11174	3.11205	3.29307	3.29281	-0.568436	-0.56773	-0.558339	-0.557836	-0.426822	-0.428125	-0.426823	-0.428125	-5.46931	-5.57862	-5.65838	-5.61149	-5.72748	-5.81212	-9.22396	-9.02984	-9.32614	-0.021258
4.01_1.50_ethyne--dimethylsulfide	5.242	-2.60573	-2.58131	-2.50051	-2.47789	0.371827	0.372017	0.399401	0.399324	-0.168404	-0.167646	-0.165738	-0.16511	-0.0526707	-0.052947	-0.0526704	-0.052947	-2.12161	-2.14956	-2.16995	-2.17823	-2.2084	-2.23041	-4.59984	-4.52703	-4.69026	-0.00180096
4.01_2.00_ethyne--dimethylsulfide	6.564	-0.832271	-0.822562	-0.795374	-0.786497	0.00468783	0.00468129	0.00520999	0.00519991	-0.0226696	-0.022598	-0.0223182	-0.0222722	-0.00121154	-0.0012605	-0.00121146	-0.00126045	-0.442473	-0.444982	-0.446813	-0.45357	-0.456389	-0.458446	-1.28855	-1.26328	-1.32633	-1.36526e-05
4.02_0.80_ethyne--methanethiol	3.511	-42.3862	-42.3342	-42.8723	-42.8192	91.0197	90.9907	94.4111	94.3664	-7.42168	-7.42121	-7.43547	-7.43226	-10.0366	-10.0699	-10.0366	-10.0699	-28.2527	-29.3541	-30.1578	-28.7623	-29.8868	-30.7074	1.0075	3.33763	5.40991	-2.70263
4.02_0.85_ethyne--methanethiol	3.648	-31.0228	-30.9855	-31.315	-31.2768	61.0592	61.0437	63.4965	63.4702	-4.77706	-4.77477	-4.76959	-4.76542	-7.38675	-7.40948	-7.38675	-7.40948	-22.2783	-23.0937	-23.6887	-22.7191	-23.5555	-24.1659	-5.81484	-4.14742	-3.18821	-1.34865
4.02_0.90_ethyne--methanethiol	3.785	-23.0171	-22.9935	-23.1655	-23.1405	40.7025	40.693	42.4253	42.4091	-3.23786	-3.23575	-3.22447	-3.22117	-5.17312	-5.18884	-5.17312	-5.18884	-17.6364	-18.2403	-18.681	-18.0132	-18.6354	-19.0895	-9.40616	-8.23084	-7.85755	-0.689809
4.02_0.95_ethyne--methanethiol	3.922	-17.3478	-17.3333	-17.394	-17.3777	26.9847	26.9778	28.1864	28.1748	-2.28314	-2.28197	-2.2689	-2.26661	-3.51397	-3.52462	-3.51397	-3.52462	-14.0064	-14.4548	-14.7821	-14.3254	-14.7895	-15.1282	-10.9442	-10.1223	-10.0458	-0.362697
4.02_1.00_ethyne--methanethiol	4.059	-13.2992	-13.2886	-13.2754	-13.2627	17.8029	17.7985	18.6294	18.6216	-1.65569	-1.65515	-1.64155	-1.64002	-2.34052	-2.34744	-2.34052	-2.34744	-11.1551	-11.4891	-11.7329	-11.4222	-11.7695	-12.0229	-11.2255	-10.6514	-10.7236	-0.195938
4.02_1.05_ethyne--methanethiol	4.196	-10.3784	-10.3674	-10.3104	-10.2975	11.6945	11.6919	12.2572	12.252	-1.22379	-1.22366	-1.21023	-1.20936	-1.53892	-1.54333	-1.53892	-1.54333	-8.90879	-9.15855	-9.34081	-9.13079	-9.39153	-9.5818	-10.7833	-10.38	-10.5228	-0.108314
4.02_1.10_ethyne--methanethiol	4.333	-8.24354	-8.23039	-8.15046	-8.13666	7.65241	7.65126	8.03354	8.03134	-0.916477	-0.916545	-0.904445	-0.904184	-1.00333	-1.00618	-1.00333	-1.00619	-7.13558	-7.32335	-7.46037	-7.31899	-7.51604	-7.65983	-9.96223	-9.67552	-9.84495	-0.0609131
4.02_1.25_ethyne--methanethiol	4.745	-4.54817	-4.52827	-4.44364	-4.42467	2.10165	2.10198	2.22043	2.22059	-0.405268	-0.404949	-0.399703	-0.399527	-0.271713	-0.272751	-0.271713	-0.272751	-3.74297	-3.82438	-3.88379	-3.84493	-3.9316	-3.99485	-6.98778	-6.87121	-7.02494	-0.0115043
4.02_1.50_ethyne--methanethiol	5.431	-2.12997	-2.10508	-2.06174	-2.03801	0.23219	0.232174	0.248663	0.248505	-0.118904	-0.118241	-0.117566	-0.116994	-0.0315549	-0.031643	-0.031555	-0.031643	-1.39633	-1.41608	-1.43048	-1.43505	-1.45646	-1.47208	-3.45327	-3.41022	-3.51038	-0.000780719
4.02_2.00_ethyne--methanethiol	6.805	-0.693202	-0.68311	-0.669493	-0.660129	0.00259856	0.00258596	0.00286615	0.00285478	-0.0160468	-0.0160161	-0.0158824	-0.015876	-0.000737162	-0.000739656	-0.000737135	-0.000739656	-0.280197	-0.282208	-0.283675	-0.287508	-0.289819	-0.291506	-0.980955	-0.965396	-1.00416	-2.86179e-06
4.03_0.80_ethyne--sulfane	3.905	-27.1925	-27.1401	-27.5397	-27.4888	59.1727	59.1931	61.4578	61.4611	-5.0287	-5.02475	-5.04439	-5.03913	-7.45689	-7.47709	-7.45689	-7.47709	-16.4512	-17.0912	-17.5582	-16.8038	-17.4585	-17.9363	1.993	3.51988	5.34297	-1.88606
4.03_0.85_ethyne--sulfane	4.046	-20.0134	-19.9728	-20.2285	-20.1894	39.0559	39.0799	40.6546	40.6686	-3.28451	-3.27954	-3.29287	-3.28727	-5.25974	-5.27481	-5.25974	-5.27481	-12.767	-13.2267	-13.5622	-13.0655	-13.5377	-13.8823	-3.00938	-1.96525	-0.974872	-0.980819
4.03_0.90_ethyne--sulfane	4.187	-14.9707	-14.9406	-15.0888	-15.0593	25.6396	25.6574	26.7382	26.7496	-2.24835	-2.24477	-2.25287	-2.24872	-3.57345	-3.58465	-3.57345	-3.58465	-9.95902	-10.2896	-10.5309	-10.2091	-10.5502	-10.799	-5.64351	-4.94208	-4.41412	-0.525526
4.03_0.95_ethyne--sulfane	4.329	-11.3997	-11.3771	-11.4483	-11.4248	16.7537	16.7628	17.4966	17.5013	-1.59335	-1.59134	-1.59475	-1.59173	-2.37221	-2.38012	-2.37221	-2.38012	-7.80103	-8.04016	-8.21467	-8.00895	-8.25649	-8.43713	-6.80034	-6.3325	-6.07098	-0.289221
4.03_1.00_ethyne--sulfane	4.47	-8.84151	-8.8249	-8.84264	-8.824	10.901	10.9058	11.3962	11.3974	-1.15668	-1.15578	-1.15498	-1.15286	-1.55178	-1.55707	-1.55178	-1.55707	-6.13291	-6.30813	-6.43598	-6.30406	-6.48608	-6.61891	-7.06792	-6.75541	-6.64001	-0.162327
4.03_1.05_ethyne--sulfane	4.611	-6.98309	-6.97168	-6.95339	-6.9402	7.06526	7.06935	7.3911	7.39344	-0.853504	-0.853541	-0.849752	-0.848944	-1.00563	-1.00909	-1.00563	-1.00909	-4.83799	-4.96863	-5.06396	-4.97733	-5.11385	-5.21347	-6.82892	-6.61826	-6.5898	-0.0921704
4.03_1.10_ethyne--sulfane	4.752	-5.6122	-5.60494	-5.56541	-5.55725	4.56404	4.56893	4.77861	4.78288	-0.637345	-0.637998	-0.633307	-0.633609	-0.647931	-0.650252	-0.647931	-0.650252	-3.8305	-3.92969	-4.00207	-3.94354	-4.04787	-4.124	-6.32633	-6.18223	-6.20069	-0.0526061
4.03_1.25_ethyne--sulfane	5.176	-3.18968	-3.18341	-3.13327	-3.12708	1.21119	1.21333	1.27347	1.27544	-0.280361	-0.280782	-0.27831	-0.278808	-0.171285	-0.172184	-0.171285	-0.172184	-1.95132	-1.99757	-2.03132	-2.01097	-2.06029	-2.09628	-4.45437	-4.39892	-4.46014	-0.00998635
4.03_1.50_ethyne--sulfane	5.883	-1.5321	-1.51628	-1.4942	-1.47906	0.128369	0.128386	0.136118	0.136179	-0.0830664	-0.0825711	-0.0825552	-0.0820911	-0.0196323	-0.0197553	-0.0196321	-0.0197553	-0.708847	-0.720075	-0.728269	-0.73041	-0.742634	-0.751554	-2.21848	-2.19628	-2.25099	-0.000665827
4.03_2.00_ethyne--sulfane	7.296	-0.503483	-0.493948	-0.489717	-0.480807	0.00135014	0.00134103	0.00145844	0.00146679	-0.0115129	-0.011452	-0.0114373	-0.011399	-0.000501444	-0.000504805	-0.000501313	-0.000504752	-0.141272	-0.142498	-0.143394	-0.145341	-0.146825	-0.147909	-0.647957	-0.639153	-0.661072	-3.04558e-06
4.04_0.80_ethyne--tetrahydrothiophene	3.48	-57.4197	-57.3731	-58.224	-58.1785	121.393	121.361	126.134	126.08	-10.7249	-10.7271	-10.7208	-10.7212	-13.6769	-13.7206	-13.6769	-13.7206	-39.4288	-40.754	-41.7211	-40.1037	-41.4578	-42.446	-2.18123	1.0141	3.53548	-4.33519
4.04_0.85_ethyne--tetrahydrothiophene	3.61	-42.9345	-42.8876	-43.4562	-43.4091	84.4646	84.4405	88.0194	87.9757	-6.87814	-6.87529	-6.84503	-6.84071	-10.6992	-10.7279	-10.6992	-10.7279	-31.9242	-32.9258	-33.6567	-32.5231	-33.5501	-34.2996	-9.70694	-7.30168	-6.3011	-2.16226
4.04_0.90_ethyne--tetrahydrothiophene	3.74	-32.4203	-32.3774	-32.7311	-32.6875	58.4774	58.4584	61.0983	61.0627	-4.6614	-4.6571	-4.62567	-4.62013	-7.89324	-7.91262	-7.89324	-7.91262	-25.9492	-26.706	-27.2583	-26.4749	-27.2539	-27.8224	-13.747	-11.9799	-11.7738	-1.08893
4.04_0.95_ethyne--tetrahydrothiophene	3.87	-24.7666	-24.7303	-24.9212	-24.8846	40.3191	40.3048	42.2241	42.1982	-3.30729	-3.30342	-3.27555	-3.27087	-5.62174	-5.635	-5.62174	-5.635	-21.1575	-21.73	-22.1477	-21.614	-22.2057	-22.6375	-15.5116	-14.2297	-14.4139	-0.555852
4.04_1.00_ethyne--tetrahydrothiophene	4	-19.1662	-19.1365	-19.2079	-19.178	27.7055	27.6949	29.0746	29.0557	-2.42885	-2.42603	-2.40185	-2.39826	-3.91495	-3.92384	-3.91495	-3.92384	-17.2955	-17.7293	-18.0459	-17.6882	-18.1384	-18.467	-15.8374	-14.9114	-15.2716	-0.288664
4.04_1.05_ethyne--tetrahydrothiophene	4.13	-15.0378	-15.0139	-15.0016	-14.9774	18.9825	18.9758	19.9568	19.9442	-1.82754	-1.82561	-1.80429	-1.80163	-2.68622	-2.69201	-2.68622	-2.69201	-14.1719	-14.5016	-14.7421	-14.5072	-14.8507	-15.1013	-15.2978	-14.6281	-15.0498	-0.152909
4.04_1.10_ethyne--tetrahydrothiophene	4.26	-11.9655	-11.9452	-11.8784	-11.8583	12.9729	12.9691	13.6604	13.6523	-1.39772	-1.3964	-1.37707	-1.37531	-1.82497	-1.82867	-1.82497	-1.82867	-11.6399	-11.891	-12.0742	-11.9243	-12.1869	-12.3786	-14.2754	-13.7886	-14.2089	-0.0826583
4.04_1.25_ethyne--tetrahydrothiophene	4.651	-6.53814	-6.51852	-6.40035	-6.3825	4.08758	4.08745	4.32527	4.32372	-0.660244	-0.659447	-0.648291	-0.647617	-0.555025	-0.556358	-0.555024	-0.556358	-6.54631	-6.65839	-6.74018	-6.71532	-6.83429	-6.92111	-10.3871	-10.1839	-10.5018	-0.0144379
4.04_1.50_ethyne--tetrahydrothiophene	5.304	-2.9639	-2.93793	-2.8625	-2.83814	0.574093	0.574354	0.614598	0.61436	-0.210045	-0.209187	-0.206974	-0.20626	-0.0757909	-0.0759838	-0.07579	-0.0759839	-2.6711	-2.70089	-2.72263	-2.74082	-2.77303	-2.79654	-5.37138	-5.30256	-5.47267	-0.000893169
4.04_2.00_ethyne--tetrahydrothiophene	6.611	-0.932031	-0.92265	-0.896604	-0.887615	0.0102442	0.0102371	0.0112479	0.0112216	-0.0307214	-0.030603	-0.0304007	-0.030293	-0.00201846	-0.00201652	-0.00201943	-0.00201657	-0.589564	-0.59245	-0.594556	-0.603718	-0.606853	-0.60914	-1.53959	-1.51784	-1.58155	3.70195e-06
4.05_0.80_ethyne--thioacetone	4.167	-44.8396	-44.7911	-45.6205	-45.5716	92.8542	92.8493	96.7742	96.7595	-7.97227	-7.96663	-7.95515	-7.9457	-11.3056	-11.3415	-11.3056	-11.3415	-27.3848	-28.3591	-29.0702	-27.9583	-28.9589	-29.6891	-0.320068	2.21147	4.38902	-2.94839
4.05_0.85_ethyne--thioacetone	4.302	-33.8119	-33.7677	-34.3506	-34.3057	64.3775	64.3768	67.2597	67.2486	-5.24834	-5.24223	-5.22698	-5.21808	-8.53295	-8.55838	-8.53295	-8.55838	-21.9749	-22.6979	-23.2255	-22.472	-23.2176	-23.7617	-6.41708	-4.59524	-3.62334	-1.47635
4.05_0.90_ethyne--thioacetone	4.437	-25.7893	-25.7535	-26.1493	-26.1129	44.4789	44.4793	46.5642	46.5565	-3.63455	-3.62912	-3.61831	-3.61102	-6.15323	-6.17167	-6.15323	-6.17167	-17.7155	-18.2515	-18.6425	-18.1437	-18.6987	-19.1038	-9.71759	-8.44285	-8.10859	-0.747124
4.05_0.95_ethyne--thioacetone	4.572	-19.9179	-19.8908	-20.1465	-20.1184	30.6399	30.64	32.1285	32.1229	-2.61992	-2.61571	-2.60856	-2.60322	-4.31462	-4.32771	-4.31462	-4.32771	-14.3328	-14.7306	-15.0209	-14.6979	-15.1117	-15.4137	-11.2151	-10.3401	-10.3261	-0.383413
4.05_1.00_ethyne--thioacetone	4.707	-15.5877	-15.5679	-15.7218	-15.7009	21.053	21.0527	22.106	22.1023	-1.94464	-1.94173	-1.93639	-1.93254	-2.97116	-2.9801	-2.97116	-2.9801	-11.6296	-11.9268	-12.1437	-11.9392	-12.2497	-12.4763	-11.5807	-10.9876	-11.1169	-0.20011
4.05_1.05_ethyne--thioacetone	4.842	-12.3636	-12.3493	-12.4312	-12.4159	14.4307	14.4308	15.1686	15.1669	-1.47331	-1.47133	-1.46636	-1.46364	-2.02162	-2.02758	-2.02162	-2.02758	-9.46158	-9.68567	-9.84919	-9.72183	-9.9571	-10.1288	-11.2665	-10.8689	-11.0541	-0.106271
4.05_1.10_ethyne--thioacetone	4.978	-9.93872	-9.92808	-9.96178	-9.95211	9.8676	9.86776	10.3805	10.3785	-1.13215	-1.13087	-1.12563	-1.12403	-1.36458	-1.36861	-1.36457	-1.36861	-7.71704	-7.88781	-8.01243	-7.93429	-8.11426	-8.24559	-10.5722	-10.3119	-10.4935	-0.0573832
4.05_1.25_ethyne--thioacetone	5.384	-5.56547	-5.55361	-5.53441	-5.52423	3.10501	3.10541	3.27626	3.27622	-0.54145	-0.540721	-0.538091	-0.537426	-0.410233	-0.411829	-0.410233	-0.41183	-4.25467	-4.3342	-4.39224	-4.37846	-4.46352	-4.5256	-7.79299	-7.72286	-7.83663	-0.00963262
4.05_1.50_ethyne--thioacetone	6.064	-2.59784	-2.57384	-2.5686	-2.54623	0.42914	0.42948	0.457318	0.457497	-0.178566	-0.177794	-0.178502	-0.177858	-0.0566205	-0.0568487	-0.0566205	-0.0568488	-1.69054	-1.71267	-1.72882	-1.73864	-1.76277	-1.78039	-4.10782	-4.10382	-4.14216	-0.000479679
4.05_2.00_ethyne--thioacetone	7.427	-0.872248	-0.863776	-0.861167	-0.853311	0.00712702	0.00712361	0.00777306	0.00776807	-0.0290342	-0.0289674	-0.0291426	-0.0290977	-0.00204828	-0.00206241	-0.00204826	-0.00206228	-0.362595	-0.364776	-0.366368	-0.371692	-0.374106	-0.375867	-1.25405	-1.25257	-1.25938	6.03865e-06
4.06_0.80_methanethiol--thioacetone	3.061	-51.1244	-51.0578	-52.7433	-52.6606	109.927	109.871	114.736	114.645	-5.47496	-5.47573	-5.62057	-5.61776	-7.33539	-7.36087	-7.33539	-7.36087	-49.1943	-51.038	-52.3834	-50.015	-51.894	-53.2652	-6.40711	-4.25907	-1.2552	-1.53516
4.06_0.85_methanethiol--thioacetone	3.188	-37.5068	-37.4563	-38.6397	-38.5768	76.3982	76.3599	79.9009	79.8376	-3.74319	-3.74151	-3.80696	-3.80258	-5.79832	-5.81499	-5.79832	-5.81499	-40.603	-42.0256	-43.0636	-41.3407	-42.7956	-43.8573	-13.7166	-12.2141	-10.1085	-0.696488
4.06_0.90_methanethiol--thioacetone	3.318	-27.9497	-27.9081	-28.7201	-28.6682	53.0662	53.0416	55.6068	55.5615	-2.7406	-2.73808	-2.76285	-2.75824	-4.35081	-4.36197	-4.35081	-4.36197	-33.5795	-34.6763	-35.4767	-34.2328	-35.3581	-36.1792	-17.4432	-16.4061	-14.9243	-0.313135
4.06_0.95_methanethiol--thioacetone	3.449	-21.1979	-21.1596	-21.7017	-21.6547	36.8552	36.8406	38.6946	38.6631	-2.1097	-2.10695	-2.11147	-2.1071	-3.17645	-3.1841	-3.17645	-3.1841	-27.8115	-28.6572	-29.2743	-28.3841	-29.2544	-29.8894	-18.8843	-18.1723	-17.1167	-0.139805
4.06_1.00_methanethiol--thioacetone	3.581	-16.3837	-16.3459	-16.6957	-16.6519	25.6007	25.5928	26.9328	26.9124	-1.67805	-1.67521	-1.67107	-1.66724	-2.28552	-2.2909	-2.28552	-2.2909	-23.061	-23.7132	-24.1892	-23.5587	-24.2319	-24.7232	-18.9084	-18.4209	-17.6648	-0.0624539
4.06_1.05_methanethiol--thioacetone	3.715	-12.9118	-12.8741	-13.0878	-13.0464	17.7838	17.7798	18.7497	18.7369	-1.36167	-1.3588	-1.35211	-1.34872	-1.63229	-1.63614	-1.63229	-1.63614	-19.1417	-19.6447	-20.0118	-19.5709	-20.0918	-20.472	-18.101	-17.7664	-17.2172	-0.0284685
4.06_1.10_methanethiol--thioacetone	3.85	-10.3745	-10.3383	-10.4552	-10.4166	12.348	12.3467	13.0486	13.0404	-1.11763	-1.11483	-1.10819	-1.10508	-1.1618	-1.16456	-1.1618	-1.16456	-15.903	-16.2909	-16.574	-16.2712	-16.674	-16.9679	-16.845	-16.6137	-16.2088	-0.0137568
4.06_1.25_methanethiol--thioacetone	4.26	-5.97264	-5.94517	-5.91428	-5.88636	4.11551	4.11696	4.37997	4.37815	-0.634073	-0.63153	-0.627925	-0.625406	-0.417546	-0.418373	-0.417547	-0.418373	-9.18346	-9.3615	-9.49142	-9.40937	-9.59569	-9.73166	-12.3695	-12.2836	-12.1043	-0.00303153
4.06_1.50_methanethiol--thioacetone	4.96	-3.05209	-3.02951	-2.96104	-2.94075	0.63682	0.637248	0.68529	0.685074	-0.252139	-0.250664	-0.249757	-0.248498	-0.0767999	-0.0768692	-0.0767999	-0.0768694	-3.79947	-3.85157	-3.88959	-3.8959	-3.95079	-3.99085	-6.60939	-6.57189	-6.53122	-0.000716525
4.06_2.00_methanethiol--thioacetone	6.391	-1.1788	-1.16699	-1.13384	-1.12323	0.0126311	0.0125729	0.0138782	0.0137989	-0.0464004	-0.0461851	-0.0460057	-0.0458483	-0.00342746	-0.00343321	-0.0034273	-0.00343326	-0.793739	-0.8	-0.804568	-0.812337	-0.819077	-0.823995	-2.00861	-1.98271	-1.99577	-1.339e-05
4.07_0.80_phosphaalkyne--methanethiol	3.201	-45.0089	-44.9649	-45.707	-45.6558	101.4	101.377	105.61	105.571	-6.06731	-6.06308	-6.07033	-6.06358	-9.02588	-9.057	-9.02588	-9.057	-42.1606	-43.7478	-44.9061	-42.8911	-44.5088	-45.6892	-3.61433	-0.89446	3.14637	-2.19836
4.07_0.85_phosphaalkyne--methanethiol	3.311	-32.6454	-32.6193	-33.0811	-33.0488	69.5475	69.5321	72.6257	72.599	-3.94873	-3.94597	-3.92033	-3.91549	-6.81211	-6.83322	-6.81211	-6.83322	-34.4358	-35.662	-36.5569	-35.089	-36.3436	-37.2591	-10.4233	-8.45754	-5.70698	-1.1274
4.07_0.90_phosphaalkyne--methanethiol	3.424	-23.9761	-23.9607	-24.2196	-24.1992	47.6241	47.6157	49.8543	49.837	-2.71589	-2.71394	-2.67625	-2.67293	-4.94187	-4.95584	-4.94187	-4.95584	-28.2194	-29.17	-29.8637	-28.7957	-29.7719	-30.4843	-13.8785	-12.4752	-10.552	-0.600887
4.07_0.95_phosphaalkyne--methanethiol	3.54	-17.8576	-17.8457	-17.9641	-17.949	32.5784	32.5743	34.183	34.1719	-1.94823	-1.94658	-1.90651	-1.90423	-3.50986	-3.51885	-3.50986	-3.51885	-23.185	-23.9248	-24.4647	-23.6883	-24.451	-25.0076	-15.2015	-14.2077	-12.8281	-0.333218
4.07_1.00_phosphaalkyne--methanethiol	3.657	-13.5034	-13.4903	-13.5178	-13.5034	22.273	22.2708	23.4244	23.4176	-1.44024	-1.43884	-1.4019	-1.40034	-2.46398	-2.46979	-2.46398	-2.46979	-19.0883	-19.6667	-20.0888	-19.5246	-20.1231	-20.5598	-15.2169	-14.5157	-13.5101	-0.191782
4.07_1.05_phosphaalkyne--methanethiol	3.777	-10.3738	-10.3578	-10.3301	-10.3144	15.2205	15.2195	16.0484	16.0443	-1.08764	-1.08649	-1.05565	-1.05455	-1.71876	-1.72272	-1.71876	-1.72272	-15.7444	-16.1987	-16.5302	-16.1203	-16.5921	-16.9363	-14.4777	-13.9836	-13.2465	-0.114051
4.07_1.10_phosphaalkyne--methanethiol	3.899	-8.09882	-8.07923	-8.02006	-8.00213	10.3945	10.3942	10.9906	10.9883	-0.834232	-0.833266	-0.808883	-0.808138	-1.19485	-1.19771	-1.19485	-1.19771	-13.0078	-13.366	-13.6274	-13.3294	-13.7027	-13.9752	-13.3434	-12.9949	-12.46	-0.0697241
[truncated: 1,563 more rows]
