# Supplementary material for: Benchmarking Swaths of Intermolecular Interaction Components with Symmetry-Adapted Perturbation Theory
Source: J Chem Theory Comput. 2023 Dec 20;20(1):30–48. doi: 10.1021/acs.jctc.3c00801 (PMC10782453; doi:10.1021/acs.jctc.3c00801)
Supplement: Supplementary file 3 — ct3c00801_si_003.zip [file ct3c00801_si_003.zip › HB375x10.xls]

## Sheet: HB375x10
Name_of_dimer	COM_COM_Distance	Els/PBE0AC/tz	Els/PBE0AC/qz	Els/B3LYPAC/tz	Els/B3LYPAC/qz	Ex/PBE0AC/tz	Ex/PBE0AC/qz	Ex/B3LYPAC/tz	Ex/B3LYPAC/qz	Ind/PBE0AC/tz	Ind/PBE0AC/qz	Ind/B3LYPAC/tz	Ind/B3LYPAC/qz	deltaHF/PBE0AC/tz	deltaHF/PBE0AC/qz	deltaHF/B3LYPAC/tz	deltaHF/B3LYPAC/qz	Disp/PBE0AC/tz	Disp/PBE0AC/qz	Disp/PBE0AC/cbs	Disp/B3LYPAC/tz	Disp/B3LYPAC/qz	Disp/B3LYPAC/cbs	Total/PBE0AC/cbs	Total/B3LYPAC/cbs	Total/Reference	Ind(sinf)/PBE0AC/tz	Ind(Sinf)/PBE0AC/qz	Ind(Sinf)/B3LYPAC/tz	Ind(Sinf)/B3LYPAC/qz	deltaHF(Sinf)/PBE0AC/tz	deltaHF(Sinf)/PBE0AC/qz	deltaHF(Sinf)/B3LYPAC/tz	deltaHF(Sinf)/B3LYPAC/qz	Disp(Sinf)/PBE0AC/tz	Disp(Sinf)/PBE0AC/qz	Disp(Sinf)/PBE0AC/cbs	Disp(Sinf)/B3LYPAC/tz	Disp(Sinf)/B3LYPAC/qz	Disp(Sinf)/B3LYPAC/cbs	Total(Sinf)/PBE0AC/cbs	Total(Sinf)/B3LYPAC/cbs	CT/qz
1.001_OH-O__aceticacid--acetaldehyde_080	3.875	-151.458	-151.57	-154.566	-154.659	271.658	271.554	283.254	283.102	-51.1758	-51.2637	-52.0781	-52.1727	-40.3132	-40.3965	-40.3136	-40.397	-49.1991	-51.0257	-52.3586	-50.1911	-52.0602	-53.4242	-24.0352	-17.5507	-19.2087	-41.4421	-41.5203	-41.3581	-41.4485	-47.0784	-47.1768	-47.0784	-47.1768	-50.0597	-51.8792	-53.207	-51.1186	-52.9833	-54.3439	-21.9166	-14.526	-23.8273
1.001_OH-O__aceticacid--acetaldehyde_085	3.962	-124.832	-124.926	-127.236	-127.306	203.41	203.331	212.489	212.358	-38.0404	-38.11	-38.686	-38.7592	-30.7933	-30.8704	-30.7937	-30.8708	-41.4621	-42.9476	-44.0317	-42.3533	-43.8757	-44.9867	-34.6076	-29.565	-32.6436	-32.5662	-32.6315	-32.6412	-32.7155	-34.4496	-34.5329	-34.4496	-34.5329	-41.9798	-43.4584	-44.5374	-42.9092	-44.4273	-45.535	-33.288	-27.7317	-15.2677
1.001_OH-O__aceticacid--acetaldehyde_090	4.049	-103.348	-103.422	-105.185	-105.239	152.151	152.074	159.167	159.046	-28.8957	-28.9492	-29.3823	-29.4373	-23.1905	-23.259	-23.1908	-23.2593	-35.05	-36.264	-37.15	-35.8432	-37.0896	-37.9991	-40.7066	-36.8887	-40.3421	-25.8247	-25.8781	-25.9861	-26.0443	-25.1596	-25.229	-25.1596	-25.229	-35.3584	-36.566	-37.4473	-36.175	-37.4177	-38.3246	-39.9057	-35.7908	-9.89481
1.001_OH-O__aceticacid--acetaldehyde_095	4.136	-86.0614	-86.1297	-87.4436	-87.4936	113.732	113.647	119.076	118.958	-22.3598	-22.4029	-22.7375	-22.7804	-17.298	-17.3558	-17.2983	-17.3561	-29.7131	-30.7089	-31.4356	-30.4105	-31.4345	-32.1817	-43.6771	-40.8539	-44.1077	-20.6388	-20.6838	-20.8343	-20.8811	-18.3555	-18.412	-18.3555	-18.412	-29.8905	-30.8803	-31.6026	-30.6074	-31.6287	-32.3739	-43.2064	-40.2026	-6.49011
1.001_OH-O__aceticacid--acetaldehyde_100	4.222	-72.1468	-72.2219	-73.1736	-73.2322	84.9675	84.8771	88.9965	88.8876	-17.5683	-17.6063	-17.8672	-17.9044	-12.82	-12.8669	-12.8203	-12.8672	-25.2522	-26.0705	-26.6677	-25.8613	-26.7045	-27.3199	-44.4856	-42.4361	-45.229	-16.6042	-16.6449	-16.8023	-16.8431	-13.3867	-13.4317	-13.3867	-13.4317	-25.3486	-26.1616	-26.7549	-25.9776	-26.8189	-27.4328	-44.22	-42.0523	-4.30866
1.001_OH-O__aceticacid--acetaldehyde_105	4.309	-60.9325	-61.021	-61.6742	-61.7466	63.4556	63.3719	66.4688	66.3725	-13.9763	-14.0121	-14.2156	-14.2496	-9.46207	-9.49889	-9.46237	-9.49919	-21.5123	-22.185	-22.6758	-22.041	-22.7355	-23.2423	-43.8358	-42.3652	-44.6098	-13.4354	-13.4735	-13.6207	-13.6575	-9.76511	-9.80034	-9.76511	-9.80034	-21.5579	-22.226	-22.7136	-22.1093	-22.8025	-23.3083	-43.692	-42.1402	-2.89448
1.001_OH-O__aceticacid--acetaldehyde_110	4.396	-51.8525	-51.9523	-52.3787	-52.4625	47.3514	47.2883	49.6169	49.5409	-11.2297	-11.2633	-11.4241	-11.4551	-6.9669	-6.99483	-6.96719	-6.99512	-18.3623	-18.9149	-19.3182	-18.8252	-19.3967	-19.8137	-42.2403	-41.1855	-42.8944	-10.9269	-10.962	-11.0922	-11.1249	-7.12866	-7.15551	-7.12866	-7.15551	-18.3823	-18.9311	-19.3315	-18.8651	-19.4357	-19.8522	-42.1595	-41.0542	-1.96531
1.001_OH-O__aceticacid--acetaldehyde_125	4.657	-33.4661	-33.5499	-33.6107	-33.6843	19.6135	19.5956	20.5896	20.5668	-6.0853	-6.1059	-6.18589	-6.20615	-2.7734	-2.78248	-2.77364	-2.78274	-11.5528	-11.8552	-12.0759	-11.8687	-12.1857	-12.417	-34.9186	-34.5234	-34.9908	-6.03369	-6.05407	-6.12869	-6.14916	-2.79785	-2.8068	-2.79785	-2.8068	-11.5558	-11.8573	-12.0773	-11.8764	-12.1932	-12.4244	-34.8919	-34.4978	-0.650033
1.001_OH-O__aceticacid--acetaldehyde_150	5.092	-18.4444	-18.4595	-18.3979	-18.409	4.48198	4.48142	4.7164	4.71308	-2.40963	-2.41512	-2.44456	-2.45019	-0.613831	-0.614904	-0.61401	-0.615091	-5.5328	-5.64928	-5.73428	-5.69253	-5.81557	-5.90535	-22.7424	-22.6666	-22.2756	-2.40903	-2.41426	-2.44157	-2.44719	-0.615015	-0.616096	-0.615015	-0.616096	-5.53413	-5.65012	-5.73477	-5.69299	-5.81602	-5.9058	-22.7404	-22.665	-0.115736
1.001_OH-O__aceticacid--acetaldehyde_200	5.962	-7.62954	-7.61094	-7.57457	-7.55555	0.234296	0.234196	0.249008	0.248925	-0.495447	-0.495951	-0.501663	-0.502534	-0.0388485	-0.0389885	-0.0389361	-0.0390806	-1.49378	-1.52021	-1.53949	-1.53476	-1.56342	-1.58433	-9.45117	-9.43257	-9.02489	-0.495732	-0.496394	-0.501654	-0.502525	-0.0389379	-0.0390823	-0.0389378	-0.0390823	-1.49472	-1.52153	-1.54109	-1.53476	-1.56342	-1.58433	-9.45419	-9.43256	-0.00428854
1.002_OH-O__aceticacid--acetamide_080	3.847	-257.181	-257.308	-262.203	-262.297	463.815	463.658	483.878	483.661	-101.962	-102.131	-103.862	-104.043	-78.1598	-78.3093	-78.1609	-78.3103	-72.2843	-74.9249	-76.8518	-73.7916	-76.4979	-78.4728	-50.9415	-39.4611	-41.6768	-77.8052	-77.9497	-77.2371	-77.4073	-94.8475	-95.0292	-94.8475	-95.0292	-73.8899	-76.5216	-78.442	-75.5385	-78.2435	-80.2173	-45.1062	-31.2892	-53.549
1.002_OH-O__aceticacid--acetamide_085	3.929	-217.837	-217.954	-221.789	-221.868	356.656	356.522	372.973	372.771	-76.7444	-76.878	-78.0785	-78.2193	-61.7931	-61.9301	-61.7939	-61.931	-61.3569	-63.5174	-65.094	-62.721	-64.9379	-66.5557	-65.3338	-55.8032	-61.7014	-62.1384	-62.2607	-61.9231	-62.0661	-71.4658	-71.6186	-71.4658	-71.6186	-62.3404	-64.4896	-66.0579	-63.7879	-65.9994	-67.6132	-61.3704	-50.395	-35.5362
1.002_OH-O__aceticacid--acetamide_090	4.01	-184.887	-184.989	-187.975	-188.038	274.077	273.943	287.22	287.018	-58.8947	-59.0005	-59.8821	-59.9922	-48.1126	-48.2393	-48.1133	-48.2401	-52.257	-54.0325	-55.3282	-53.4934	-55.3182	-56.6497	-73.6133	-65.9019	-73.2995	-50.0636	-50.1675	-50.0887	-50.2077	-53.7143	-53.8458	-53.7143	-53.8458	-52.8644	-54.6292	-55.9171	-54.141	-55.9595	-57.2865	-70.9274	-62.3598	-23.7519
1.002_OH-O__aceticacid--acetamide_095	4.091	-157.501	-157.596	-159.863	-159.923	210.655	210.513	221.055	220.855	-45.997	-46.0834	-46.7603	-46.8496	-37.0675	-37.18	-37.0682	-37.1807	-44.6585	-46.1245	-47.1942	-45.7639	-47.2724	-48.3731	-77.5405	-71.4714	-79.0734	-40.6495	-40.7397	-40.8244	-40.9246	-40.3109	-40.4223	-40.3109	-40.4223	-45.0251	-46.4807	-47.543	-46.154	-47.6568	-48.7535	-75.7559	-69.1684	-16.0055
1.002_OH-O__aceticacid--acetamide_100	4.173	-134.749	-134.849	-136.556	-136.624	161.89	161.741	170.085	169.89	-36.4684	-36.5421	-37.0861	-37.1611	-28.3503	-28.4455	-28.3509	-28.4461	-38.2679	-39.4815	-40.3671	-39.2599	-40.5108	-41.4236	-78.463	-73.765	-80.8558	-33.2311	-33.3111	-33.4866	-33.5722	-30.2288	-30.3205	-30.2288	-30.3205	-38.4929	-39.6975	-40.5766	-39.4929	-40.7392	-41.6486	-77.2838	-72.2754	-10.8733
1.002_OH-O__aceticacid--acetamide_105	4.254	-115.887	-116.001	-117.231	-117.316	124.468	124.32	130.858	130.676	-29.2915	-29.3576	-29.7996	-29.8657	-21.5756	-21.6528	-21.5762	-21.6534	-32.8835	-33.8903	-34.6251	-33.7646	-34.8038	-35.5622	-77.316	-73.7212	-79.9646	-27.3274	-27.3997	-27.6155	-27.6905	-22.6641	-22.7375	-22.6641	-22.7375	-33.0162	-34.0152	-34.7443	-33.9023	-34.938	-35.6938	-76.5421	-72.7617	-7.45127
1.002_OH-O__aceticacid--acetamide_110	4.335	-100.196	-100.323	-101.185	-101.287	95.69	95.558	100.691	100.529	-23.7765	-23.8371	-24.2044	-24.2639	-16.3666	-16.4268	-16.3671	-16.4274	-28.3172	-29.1529	-29.7627	-29.106	-29.97	-30.6005	-74.7921	-72.0498	-77.3371	-22.5878	-22.6534	-22.8783	-22.9445	-16.9977	-17.0548	-16.9977	-17.0548	-28.4017	-29.2309	-29.836	-29.1865	-30.048	-30.6766	-74.2771	-71.4339	-5.14886
1.002_OH-O__aceticacid--acetamide_125	4.579	-66.9908	-67.1199	-67.3206	-67.4325	43.6114	43.556	45.9345	45.8671	-13.3463	-13.3853	-13.5976	-13.6348	-7.08873	-7.11138	-7.0892	-7.11187	-18.3404	-18.8161	-19.1633	-18.8818	-19.3775	-19.7391	-63.2238	-62.0513	-64.7056	-13.0833	-13.123	-13.3003	-13.339	-7.21223	-7.2341	-7.21223	-7.2341	-18.3526	-18.8256	-19.1708	-18.8965	-19.3913	-19.7524	-63.1115	-61.891	-1.7825
1.002_OH-O__aceticacid--acetamide_150	4.985	-38.0007	-38.0285	-37.9035	-37.9311	11.8618	11.854	12.5077	12.4951	-5.62361	-5.63302	-5.71226	-5.72153	-1.78019	-1.78321	-1.78056	-1.78358	-9.22127	-9.40725	-9.54298	-9.51412	-9.70901	-9.85123	-43.1337	-42.7924	-43.0617	-5.6012	-5.61025	-5.68756	-5.69688	-1.78872	-1.79172	-1.78872	-1.79172	-9.22507	-9.40921	-9.54358	-9.51458	-9.70939	-9.85154	-43.1101	-42.7762	-0.346947
1.002_OH-O__aceticacid--acetamide_200	5.798	-15.8865	-15.8543	-15.7581	-15.7269	0.904142	0.903243	0.957016	0.955982	-1.23045	-1.2313	-1.24745	-1.24885	-0.13574	-0.136087	-0.135947	-0.1363	-2.65322	-2.69233	-2.72087	-2.7372	-2.77966	-2.81064	-19.0394	-18.9667	-18.3929	-1.23221	-1.2331	-1.24728	-1.24867	-0.135984	-0.136337	-0.135984	-0.136337	-2.65624	-2.69543	-2.72402	-2.73719	-2.77965	-2.81063	-19.0429	-18.9665	-0.0169743
1.003_OH-O__aceticacid--acetone_080	4.078	-146.105	-146.277	-149.116	-149.256	263.757	263.673	275.562	275.428	-49.305	-49.4122	-50.1567	-50.2676	-38.9646	-39.0403	-38.9655	-39.0412	-49.4687	-51.1528	-52.3817	-50.5388	-52.2667	-53.5276	-23.4383	-16.6643	-18.0163	-39.8411	-39.9336	-39.7252	-39.8298	-45.4154	-45.5073	-45.4154	-45.5073	-49.9871	-51.6622	-52.8846	-51.1173	-52.8412	-54.0992	-20.9895	-13.2642	-23.212
1.003_OH-O__aceticacid--acetone_085	4.165	-121.333	-121.473	-123.621	-123.73	198.289	198.214	207.542	207.414	-36.7265	-36.8089	-37.3296	-37.414	-29.7136	-29.7865	-29.7146	-29.7874	-41.7794	-43.1434	-44.1388	-42.7329	-44.1342	-45.1567	-33.9931	-28.6745	-31.3507	-31.3575	-31.434	-31.3938	-31.4786	-33.2188	-33.2981	-33.2188	-33.2981	-42.0742	-43.4301	-44.4195	-43.0632	-44.4604	-45.4801	-32.4514	-26.5731	-14.9034
1.003_OH-O__aceticacid--acetone_090	4.252	-101.203	-101.315	-102.913	-103	148.963	148.884	156.171	156.047	-27.9657	-28.0282	-28.4132	-28.4768	-22.3567	-22.4221	-22.3577	-22.4231	-35.4008	-36.5095	-37.3186	-36.2543	-37.3955	-38.2283	-40.1993	-36.0806	-39.0869	-24.9189	-24.981	-25.0387	-25.1056	-24.2589	-24.3253	-24.2589	-24.3253	-35.5744	-36.6763	-37.4805	-36.4411	-37.5789	-38.4093	-39.2079	-34.7925	-9.67409
1.003_OH-O__aceticacid--acetone_095	4.339	-84.8897	-84.9855	-86.1489	-86.2257	111.9	111.808	117.457	117.336	-21.6989	-21.7482	-22.0434	-22.0938	-16.672	-16.7267	-16.673	-16.7277	-30.0931	-30.9968	-31.6563	-30.8516	-31.7842	-32.4647	-43.3086	-40.1756	-42.9822	-19.9693	-20.0211	-20.1243	-20.179	-17.7039	-17.7573	-17.7039	-17.7573	-30.1962	-31.0946	-31.7501	-30.956	-31.886	-32.5647	-42.6754	-39.3902	-6.35378
1.003_OH-O__aceticacid--acetone_100	4.426	-71.6702	-71.7641	-72.5798	-72.6576	84.0843	83.9881	88.3233	88.2055	-17.1025	-17.145	-17.3749	-17.4177	-12.3608	-12.4043	-12.3618	-12.4053	-25.6607	-26.399	-26.9377	-26.3265	-27.0897	-27.6466	-44.263	-41.9217	-44.2876	-16.1202	-16.1656	-16.2825	-16.3294	-12.9208	-12.9624	-12.9208	-12.9624	-25.718	-26.4515	-26.9867	-26.3841	-27.1454	-27.7009	-43.8769	-41.4448	-4.22292
1.003_OH-O__aceticacid--acetone_105	4.513	-60.9356	-61.0338	-61.5763	-61.66	63.1928	63.1081	66.4143	66.3083	-13.6546	-13.6927	-13.8744	-13.9115	-9.13191	-9.16518	-9.1329	-9.16619	-21.9417	-22.5456	-22.9862	-22.5227	-23.1472	-23.603	-43.7697	-42.0324	-43.8776	-13.0968	-13.1373	-13.2522	-13.2924	-9.43603	-9.46775	-9.43603	-9.46775	-21.9701	-22.5693	-23.0066	-22.5538	-23.1771	-23.6319	-43.5439	-41.7438	-2.83888
1.003_OH-O__aceticacid--acetone_110	4.6	-52.1976	-52.2995	-52.6225	-52.7113	47.4924	47.4292	49.9337	49.8528	-11.0192	-11.0532	-11.1966	-11.2286	-6.73378	-6.75839	-6.73476	-6.75938	-18.8072	-19.3008	-19.661	-19.3138	-19.825	-20.198	-42.3429	-41.0444	-42.3756	-10.7013	-10.7368	-10.8421	-10.8761	-6.89919	-6.92275	-6.89919	-6.92275	-18.8189	-19.3088	-19.6662	-19.3303	-19.8406	-20.213	-42.2056	-40.8702	-1.92969
1.003_OH-O__aceticacid--acetone_125	4.862	-34.2867	-34.3581	-34.3206	-34.3887	20.2088	20.1878	21.2277	21.2022	-6.07149	-6.08906	-6.15789	-6.17578	-2.70005	-2.70794	-2.70091	-2.70881	-12.0108	-12.2779	-12.4728	-12.3368	-12.616	-12.8197	-35.4401	-34.8907	-35.0201	-6.0094	-6.02714	-6.09219	-6.11034	-2.72724	-2.73499	-2.72724	-2.73499	-11.9976	-12.263	-12.4567	-12.3388	-12.6178	-12.8214	-35.4169	-34.8531	-0.642507
1.003_OH-O__aceticacid--acetone_150	5.298	-19.2604	-19.2679	-19.1383	-19.1458	4.90603	4.90259	5.13924	5.13369	-2.48523	-2.48865	-2.51213	-2.51582	-0.610791	-0.612281	-0.611427	-0.612927	-5.93166	-6.03154	-6.10442	-6.08567	-6.1905	-6.26701	-23.5706	-23.4079	-22.7442	-2.47942	-2.48283	-2.50808	-2.51178	-0.612705	-0.614202	-0.612705	-0.614202	-5.91398	-6.01259	-6.08454	-6.08561	-6.19043	-6.26692	-23.5754	-23.405	-0.118265
1.003_OH-O__aceticacid--acetone_200	6.17	-8.08883	-8.07154	-8.00336	-7.98575	0.291646	0.291466	0.309487	0.309233	-0.5381	-0.538434	-0.543724	-0.544205	-0.042071	-0.0421802	-0.042381	-0.0424958	-1.68676	-1.70858	-1.7245	-1.73132	-1.75487	-1.77205	-10.0852	-10.0353	-9.46002	-0.538464	-0.53875	-0.543708	-0.544189	-0.0423844	-0.042499	-0.0423844	-0.042499	-1.68642	-1.7083	-1.72426	-1.73132	-1.75487	-1.77205	-10.0931	-10.0353	-0.00489966
1.004_OH-O__aceticacid--dimethylcarbonate_080	3.358	-145.139	-145.182	-149.633	-149.667	263.469	263.332	275.514	275.354	-49.781	-49.876	-51.1298	-51.2309	-34.839	-34.9035	-34.8466	-34.9113	-60.4569	-62.5422	-64.0639	-61.7012	-63.8405	-65.4016	-30.6929	-25.8568	-27.6311	-39.2162	-39.3034	-39.4225	-39.52	-42.368	-42.4446	-42.368	-42.4446	-61.0174	-63.0904	-64.6032	-62.3086	-64.4396	-65.9947	-28.1781	-22.2723	-19.2157
1.004_OH-O__aceticacid--dimethylcarbonate_085	3.445	-120.958	-120.999	-124.62	-124.648	198.799	198.695	208.352	208.218	-37.0123	-37.0908	-37.9907	-38.0727	-26.9002	-26.9599	-26.9069	-26.9668	-51.691	-53.409	-54.6627	-52.8154	-54.5806	-55.8688	-41.0181	-37.3384	-40.0744	-30.9373	-31.012	-31.2321	-31.3144	-31.0934	-31.1587	-31.0934	-31.1587	-52.0197	-53.7269	-54.9728	-53.1726	-54.9311	-56.2143	-39.4646	-35.1175	-11.8378
1.004_OH-O__aceticacid--dimethylcarbonate_090	3.532	-101.228	-101.27	-104.212	-104.24	149.953	149.863	157.455	157.334	-28.1367	-28.2009	-28.8686	-28.9345	-20.447	-20.5015	-20.4529	-20.5076	-44.3221	-45.7439	-46.7815	-45.3269	-46.7902	-47.8579	-46.891	-44.2064	-47.0742	-24.6473	-24.7109	-24.9733	-25.0415	-22.7812	-22.8372	-22.7812	-22.8372	-44.508	-45.9204	-46.9511	-45.5363	-46.9944	-48.0584	-45.9661	-42.8434	-7.33046
1.004_OH-O__aceticacid--dimethylcarbonate_095	3.619	-85.18	-85.2296	-87.6188	-87.6566	113.083	112.996	118.927	118.816	-21.8066	-21.8606	-22.3691	-22.4238	-15.3798	-15.4278	-15.3851	-15.4332	-38.0987	-39.2786	-40.1396	-38.9909	-40.2075	-41.0954	-49.6615	-47.7934	-50.3461	-19.8049	-19.8605	-20.1259	-20.1837	-16.6796	-16.7269	-16.6796	-16.7269	-38.1974	-39.3693	-40.2245	-39.113	-40.326	-41.2111	-49.1368	-46.9627	-4.56431
1.004_OH-O__aceticacid--dimethylcarbonate_100	3.706	-72.1526	-72.2151	-74.1355	-74.1877	85.2857	85.2025	89.7939	89.6931	-17.1812	-17.2292	-17.6199	-17.6679	-11.4888	-11.5295	-11.4935	-11.5343	-32.826	-33.8066	-34.5221	-33.6129	-34.6257	-35.3647	-50.2934	-49.0616	-51.1201	-16.0321	-16.0826	-16.3286	-16.3795	-12.2131	-12.2525	-12.2131	-12.2525	-32.8697	-33.8431	-34.5535	-33.6839	-34.694	-35.4311	-50.0111	-48.5578	-2.85923
1.004_OH-O__aceticacid--dimethylcarbonate_105	3.793	-61.561	-61.6353	-63.1619	-63.2273	64.3194	64.2444	67.7848	67.6976	-13.7245	-13.7685	-14.0706	-14.1135	-8.54498	-8.57822	-8.54918	-8.58253	-28.3394	-29.1546	-29.7494	-29.0358	-29.8786	-30.4937	-49.487	-48.7193	-50.2415	-13.0635	-13.1097	-13.3273	-13.3724	-8.94916	-8.98129	-8.94916	-8.98129	-28.3537	-29.1623	-29.7523	-29.0768	-29.9178	-30.5315	-49.3362	-48.4148	-1.80157
1.004_OH-O__aceticacid--dimethylcarbonate_110	3.88	-52.9178	-52.9991	-54.1997	-54.2726	48.5191	48.4578	51.1542	51.0831	-11.0899	-11.1298	-11.3646	-11.4022	-6.34009	-6.36608	-6.34385	-6.36993	-24.5152	-25.1927	-25.687	-25.127	-25.8277	-26.3391	-47.7243	-47.3008	-48.3252	-10.7081	-10.7495	-10.937	-10.9762	-6.56611	-6.59135	-6.56611	-6.59135	-24.5093	-25.1804	-25.6701	-25.1505	-25.85	-26.3605	-47.6569	-47.1176	-1.14195
1.004_OH-O__aceticacid--dimethylcarbonate_125	4.141	-35.1698	-35.2276	-35.8245	-35.8818	20.8258	20.8059	22.0032	21.9774	-6.1585	-6.18194	-6.30268	-6.32636	-2.58517	-2.594	-2.58788	-2.59678	-16.0255	-16.4141	-16.6976	-16.4526	-16.8553	-17.1492	-39.8952	-39.9767	-39.9321	-6.0858	-6.10958	-6.22129	-6.2452	-2.62594	-2.63472	-2.62594	-2.63472	-16.0139	-16.3972	-16.6769	-16.4568	-16.8592	-17.1529	-39.8958	-39.9371	-0.298592
1.004_OH-O__aceticacid--dimethylcarbonate_150	4.578	-20.1701	-20.1779	-20.4808	-20.4865	5.05155	5.04678	5.39707	5.39038	-2.59266	-2.60069	-2.65784	-2.66592	-0.599702	-0.600565	-0.601336	-0.60224	-8.14337	-8.29871	-8.41207	-8.38386	-8.54761	-8.66711	-26.7445	-27.0314	-26.3425	-2.59449	-2.60218	-2.65277	-2.66083	-0.603335	-0.604243	-0.603335	-0.604243	-8.14948	-8.30382	-8.41644	-8.38404	-8.54777	-8.66724	-26.7977	-27.0284	-0.0343968
1.004_OH-O__aceticacid--dimethylcarbonate_200	5.452	-8.95412	-8.93843	-9.00666	-8.99166	0.303319	0.30268	0.325241	0.32483	-0.627071	-0.62909	-0.639256	-0.641778	-0.0426094	-0.0428717	-0.0432946	-0.0435738	-2.42058	-2.45693	-2.48346	-2.48538	-2.52536	-2.55454	-11.7912	-11.9067	-11.3972	-0.626041	-0.628335	-0.639237	-0.641759	-0.0433001	-0.0435792	-0.0433001	-0.0435792	-2.41883	-2.45622	-2.4835	-2.48538	-2.52536	-2.55454	-11.7866	-11.9067	-0.000833255
1.005_OH-O__aceticacid--dimethylether_080	3.279	-149.261	-149.358	-153.106	-153.212	274.953	274.816	287.385	287.212	-52.9949	-53.0785	-54.0951	-54.1883	-38.0961	-38.1535	-38.0986	-38.1562	-54.9956	-56.8241	-58.1584	-56.0844	-57.9601	-59.3289	-23.9326	-17.6731	-22.4095	-40.5536	-40.6283	-40.2983	-40.3879	-46.9186	-46.9921	-46.9186	-46.9921	-55.6755	-57.494	-58.8211	-56.8533	-58.7236	-60.0885	-21.1169	-13.4682	-26.99
1.005_OH-O__aceticacid--dimethylether_085	3.363	-123.158	-123.241	-126.246	-126.331	208.599	208.494	218.591	218.442	-38.98	-39.0466	-39.7488	-39.8214	-29.8796	-29.9366	-29.8817	-29.9388	-46.9327	-48.4324	-49.5268	-47.9157	-49.4555	-50.5791	-33.2566	-28.2283	-34.5013	-31.7944	-31.8571	-31.7411	-31.8158	-34.7897	-34.8539	-34.7897	-34.8539	-47.3256	-48.8157	-49.903	-48.3706	-49.905	-51.0247	-31.487	-25.5834	-17.3164
1.005_OH-O__aceticacid--dimethylether_090	3.446	-101.845	-101.912	-104.276	-104.342	158.113	158.02	166.047	165.909	-29.3031	-29.3547	-29.8672	-29.9226	-22.9972	-23.052	-22.9989	-23.0537	-40.1598	-41.396	-42.2981	-41.0476	-42.3185	-43.2459	-38.5963	-34.6548	-41.2668	-25.1601	-25.212	-25.2352	-25.2952	-25.721	-25.7771	-25.721	-25.7771	-40.3868	-41.6143	-42.5101	-41.3157	-42.5821	-43.5063	-37.4839	-33.0111	-11.2095
1.005_OH-O__aceticacid--dimethylether_095	3.53	-84.5213	-84.5829	-86.4064	-86.466	119.781	119.686	126.005	125.875	-22.4567	-22.4982	-22.8885	-22.9317	-17.4729	-17.522	-17.4742	-17.5234	-34.4478	-35.4706	-36.217	-35.2482	-36.3018	-37.0705	-41.1341	-38.1164	-44.4173	-20.0717	-20.1158	-20.2155	-20.2638	-18.98	-19.0276	-18.98	-19.0276	-34.5796	-35.5951	-36.3361	-35.4055	-36.4556	-37.2219	-40.4388	-37.1041	-7.32757
1.005_OH-O__aceticacid--dimethylether_100	3.613	-70.4535	-70.5234	-71.9055	-71.9721	90.7038	90.6056	95.5443	95.4229	-17.4947	-17.5314	-17.8342	-17.8717	-13.1573	-13.1992	-13.1582	-13.2002	-29.6143	-30.4632	-31.0826	-30.3324	-31.2084	-31.8476	-41.731	-39.4687	-45.1286	-16.1235	-16.1637	-16.294	-16.3364	-13.9894	-14.0289	-13.9894	-14.0289	-29.6904	-30.533	-31.1478	-30.4243	-31.2977	-31.9351	-41.3016	-38.8497	-4.83875
1.005_OH-O__aceticacid--dimethylether_105	3.697	-59.0268	-59.1134	-60.1431	-60.224	68.6565	68.5638	72.4005	72.2916	-13.8152	-13.8507	-14.0883	-14.1239	-9.84662	-9.88107	-9.84732	-9.88185	-25.5104	-26.2161	-26.7311	-26.1521	-26.8816	-27.414	-41.0125	-39.3522	-44.2542	-13.0293	-13.0679	-13.2022	-13.2417	-10.3051	-10.3375	-10.3051	-10.3375	-25.5542	-26.2546	-26.7657	-26.2055	-26.9332	-27.4642	-40.7564	-38.9759	-3.22787
1.005_OH-O__aceticacid--dimethylether_110	3.781	-49.7392	-49.8427	-50.5959	-50.6912	51.9403	51.8635	54.8342	54.7425	-11.0328	-11.0677	-11.256	-11.2899	-7.33866	-7.36605	-7.33915	-7.36662	-22.0157	-22.6027	-23.031	-22.5873	-23.1952	-23.6388	-39.444	-38.244	-42.3797	-10.5845	-10.6213	-10.7469	-10.7835	-7.59083	-7.61676	-7.59083	-7.61676	-22.041	-22.6238	-23.0491	-22.6181	-23.2248	-23.6675	-39.2967	-38.0165	-2.1748
1.005_OH-O__aceticacid--dimethylether_125	4.033	-30.8925	-30.9986	-31.2984	-31.3979	22.4224	22.4004	23.756	23.726	-5.9082	-5.9323	-6.02563	-6.0491	-3.00476	-3.01481	-3.00487	-3.01498	-14.3006	-14.6376	-14.8835	-14.6941	-15.046	-15.3028	-32.4288	-32.0387	-34.2795	-5.82709	-5.85146	-5.93007	-5.95392	-3.0462	-3.05606	-3.0462	-3.05606	-14.3027	-14.6382	-14.8831	-14.6998	-15.0514	-15.3079	-32.4442	-31.9897	-0.702047
1.005_OH-O__aceticacid--dimethylether_150	4.454	-15.863	-15.9012	-15.9489	-15.9853	5.51615	5.51289	5.87694	5.87152	-2.31652	-2.3232	-2.34965	-2.35726	-0.681517	-0.682201	-0.681408	-0.68213	-7.20161	-7.3362	-7.43441	-7.4088	-7.55075	-7.65433	-20.8281	-20.8075	-21.4556	-2.30956	-2.31685	-2.34387	-2.35146	-0.683389	-0.684116	-0.683389	-0.684116	-7.2007	-7.3347	-7.43248	-7.4091	-7.55102	-7.65459	-20.8647	-20.8039	-0.122858
1.005_OH-O__aceticacid--dimethylether_200	5.3	-5.88308	-5.87282	-5.84232	-5.82807	0.333739	0.333394	0.357908	0.357396	-0.457103	-0.457514	-0.461241	-0.46257	-0.0414127	-0.0414763	-0.0413213	-0.041402	-2.0847	-2.11383	-2.13509	-2.14111	-2.17297	-2.19622	-8.17351	-8.17086	-8.17554	-0.456261	-0.457301	-0.46122	-0.46255	-0.0413257	-0.0414065	-0.0413257	-0.0414065	-2.08395	-2.11368	-2.13537	-2.14111	-2.17297	-2.19622	-8.16586	-8.17085	-0.00455325
1.006_OH-O__aceticacid--dimethylperoxide_080	3.935	-121.194	-121.315	-124.307	-124.429	223.688	223.589	233.951	233.82	-39.2885	-39.3742	-40.0553	-40.1473	-30.3221	-30.3778	-30.3261	-30.382	-44.8843	-46.3779	-47.4678	-45.8366	-47.3681	-48.4857	-14.9453	-9.62331	-14.8406	-31.4793	-31.5566	-31.3977	-31.4871	-35.6737	-35.7407	-35.6737	-35.7407	-45.3494	-46.8336	-47.9168	-46.3462	-47.874	-48.9889	-12.9474	-6.82501	-18.0773
1.006_OH-O__aceticacid--dimethylperoxide_085	4.016	-98.9853	-99.0698	-101.407	-101.487	166.229	166.143	174.266	174.139	-28.7679	-28.8314	-29.3054	-29.3724	-22.9232	-22.9776	-22.9263	-22.9809	-37.8374	-39.0538	-39.9415	-38.6909	-39.9396	-40.8508	-24.6774	-20.5522	-26.3383	-24.4332	-24.4941	-24.4823	-24.5515	-25.7713	-25.8293	-25.7713	-25.8293	-38.1062	-39.3138	-40.195	-38.9797	-40.2249	-41.1337	-23.425	-18.8626	-11.3047
1.006_OH-O__aceticacid--dimethylperoxide_090	4.096	-81.2455	-81.3065	-83.105	-83.1613	123.455	123.367	129.661	129.538	-21.5492	-21.5965	-21.944	-21.9922	-17.0696	-17.1191	-17.072	-17.1216	-32.0056	-33.0013	-33.7279	-32.7635	-33.7873	-34.5343	-30.3833	-27.2713	-32.8444	-19.1475	-19.1956	-19.2643	-19.3164	-18.5811	-18.6301	-18.5811	-18.6301	-32.1598	-33.1477	-33.8687	-32.926	-33.9471	-34.6921	-29.608	-26.2618	-7.14382
1.006_OH-O__aceticacid--dimethylperoxide_095	4.177	-67.0975	-67.153	-68.514	-68.5644	91.6343	91.5407	96.3944	96.2773	-16.4599	-16.4981	-16.7592	-16.797	-12.5822	-12.6244	-12.584	-12.6263	-27.1509	-27.968	-28.5643	-27.8249	-28.6671	-29.2817	-33.2991	-30.9921	-35.9615	-15.1304	-15.171	-15.2726	-15.3146	-13.3827	-13.423	-13.3827	-13.423	-27.2435	-28.0543	-28.646	-27.9156	-28.7559	-29.369	-32.8094	-30.3936	-4.56511
1.006_OH-O__aceticacid--dimethylperoxide_100	4.258	-55.803	-55.8656	-56.8754	-56.9324	67.9965	67.9056	71.624	71.5175	-12.7773	-12.8118	-13.0105	-13.0437	-9.21191	-9.24647	-9.2133	-9.24795	-23.0977	-23.7688	-24.2585	-23.6943	-24.388	-24.8942	-34.2768	-32.6007	-36.8276	-12.0427	-12.0794	-12.1865	-12.2234	-9.6352	-9.66782	-9.6352	-9.66782	-23.1554	-23.8215	-24.3076	-23.7446	-24.4368	-24.942	-33.9685	-32.2481	-2.95098
1.006_OH-O__aceticacid--dimethylperoxide_105	4.34	-46.7616	-46.8351	-47.5713	-47.6385	50.4496	50.3743	53.1997	53.1107	-10.0517	-10.0841	-10.2364	-10.2668	-6.71549	-6.74268	-6.71654	-6.74381	-19.7046	-20.2558	-20.6581	-20.228	-20.7989	-21.2155	-33.9456	-32.7538	-36.2334	-9.64663	-9.6805	-9.78025	-9.81313	-6.93903	-6.96479	-6.93903	-6.96479	-19.7398	-20.2869	-20.6861	-20.2556	-20.8255	-21.2414	-33.7605	-32.5471	-1.92961
1.006_OH-O__aceticacid--dimethylperoxide_110	4.422	-39.4992	-39.5787	-40.1066	-40.18	37.4242	37.3714	39.5008	39.4354	-7.9951	-8.0248	-8.14152	-8.16884	-4.88366	-4.90404	-4.88443	-4.90488	-16.8543	-17.3068	-17.637	-17.3101	-17.7793	-18.1216	-32.7732	-31.94	-34.7314	-7.77177	-7.80213	-7.88931	-7.9181	-5.00157	-5.02107	-5.00157	-5.02107	-16.8739	-17.3227	-17.6501	-17.3251	-17.7937	-18.1356	-32.669	-31.8194	-1.27558
1.006_OH-O__aceticacid--dimethylperoxide_125	4.669	-25.0037	-25.0561	-25.229	-25.2823	15.282	15.2678	16.1597	16.1385	-4.22647	-4.24221	-4.29451	-4.31073	-1.87342	-1.87913	-1.8737	-1.87945	-10.701	-10.9477	-11.1278	-10.9971	-11.2549	-11.443	-27.0375	-26.777	-28.0537	-4.1888	-4.20441	-4.2521	-4.26848	-1.89064	-1.89629	-1.89064	-1.89629	-10.6994	-10.9438	-11.1222	-10.9994	-11.257	-11.445	-27.0319	-26.7536	-0.391365
1.006_OH-O__aceticacid--dimethylperoxide_150	5.085	-13.4216	-13.4245	-13.4241	-13.4264	3.44757	3.44604	3.66028	3.65662	-1.62693	-1.63111	-1.64865	-1.65308	-0.389802	-0.390301	-0.389778	-0.390296	-5.2446	-5.33667	-5.40386	-5.39261	-5.48986	-5.56082	-17.4037	-17.374	-17.5728	-1.62497	-1.62888	-1.64648	-1.65089	-0.390447	-0.390969	-0.390447	-0.390969	-5.242	-5.33332	-5.39995	-5.39267	-5.48991	-5.56087	-17.4039	-17.3725	-0.0635304
1.006_OH-O__aceticacid--dimethylperoxide_200	5.931	-5.27237	-5.25681	-5.23635	-5.21646	0.180043	0.179766	0.192193	0.191981	-0.326201	-0.327021	-0.3296	-0.330611	-0.0219885	-0.0220519	-0.0218804	-0.0219478	-1.4976	-1.5187	-1.53409	-1.53535	-1.55858	-1.57553	-6.96021	-6.95256	-6.87431	-0.325989	-0.326809	-0.329594	-0.330605	-0.0218815	-0.0219488	-0.0218814	-0.0219488	-1.49571	-1.5173	-1.53305	-1.53535	-1.55858	-1.57553	-6.95907	-6.95256	-0.00208189
1.007_OH-O__aceticacid--furan_080	4.247	-97.0261	-97.147	-100.487	-100.613	183.444	183.41	192.524	192.456	-30.1491	-30.2303	-30.8636	-30.9504	-23.9354	-24.0004	-23.9358	-24.0007	-40.813	-42.1247	-43.0818	-41.7364	-43.0846	-44.0685	-11.0496	-7.17686	-9.01652	-25.6213	-25.6981	-25.8134	-25.899	-27.0886	-27.1588	-27.0886	-27.1588	-41.0479	-42.3521	-43.3038	-42.0019	-43.3474	-44.3292	-9.90942	-5.54421	-12.1743
1.007_OH-O__aceticacid--furan_085	4.337	-77.7041	-77.7977	-80.4361	-80.5326	132.565	132.537	139.462	139.39	-21.9998	-22.06	-22.5112	-22.5738	-17.4326	-17.4888	-17.4329	-17.4891	-34.0594	-35.1091	-35.8751	-34.8641	-35.9445	-36.7328	-20.685	-17.9382	-19.9326	-19.6277	-19.6867	-19.853	-19.9169	-19.0368	-19.0937	-19.0368	-19.0937	-34.1739	-35.2169	-35.978	-35.0019	-36.08	-36.8667	-20.0692	-17.0197	-7.49248
1.007_OH-O__aceticacid--furan_090	4.428	-62.6128	-62.6894	-64.7671	-64.8497	95.6191	95.5716	100.788	100.721	-16.3815	-16.4276	-16.759	-16.8062	-12.5458	-12.5908	-12.5461	-12.5911	-28.5197	-29.3608	-29.9745	-29.2199	-30.0895	-30.7241	-26.1106	-24.2502	-26.0496	-15.1433	-15.1897	-15.3661	-15.4152	-13.3597	-13.4036	-13.3597	-13.4036	-28.5716	-29.4084	-30.019	-29.2901	-30.1581	-30.7915	-25.7926	-23.739	-4.6631
1.007_OH-O__aceticacid--furan_095	4.519	-50.8625	-50.9322	-52.5407	-52.6103	68.8832	68.8348	72.7217	72.6508	-12.3965	-12.4343	-12.6813	-12.7183	-8.95792	-8.99209	-8.95824	-8.99235	-23.9553	-24.6321	-25.1261	-24.566	-25.2661	-25.7769	-28.6499	-27.4471	-28.9491	-11.7508	-11.7891	-11.9534	-11.9924	-9.36994	-9.40274	-9.36994	-9.40274	-23.977	-24.6492	-25.1398	-24.6011	-25.3001	-25.8101	-28.4908	-27.1647	-2.92863
1.007_OH-O__aceticacid--furan_100	4.609	-41.6611	-41.7475	-42.9869	-43.0617	49.5027	49.4912	52.3832	52.3405	-9.49497	-9.53008	-9.71694	-9.74967	-6.36382	-6.38881	-6.36412	-6.38906	-20.1699	-20.7177	-21.1175	-20.7084	-21.2752	-21.6888	-29.2927	-28.5487	-29.7482	-9.16123	-9.19536	-9.33762	-9.37144	-6.57202	-6.596	-6.57202	-6.596	-20.1829	-20.7262	-21.1226	-20.7255	-21.2916	-21.7047	-29.205	-28.3934	-1.84955
1.007_OH-O__aceticacid--furan_105	4.7	-34.4638	-34.5464	-35.4777	-35.5614	35.5175	35.5325	37.658	37.6469	-7.34169	-7.37503	-7.51475	-7.5461	-4.50749	-4.52511	-4.50777	-4.52534	-17.027	-17.4707	-17.7946	-17.4987	-17.9582	-18.2935	-28.7087	-28.2794	-29.2085	-7.16989	-7.20136	-7.31778	-7.3495	-4.61255	-4.62958	-4.61255	-4.62958	-17.037	-17.4759	-17.7961	-17.5068	-17.9659	-18.3009	-28.6483	-28.1944	-1.16958
1.007_OH-O__aceticacid--furan_110	4.791	-28.7804	-28.8535	-29.556	-29.6336	25.4594	25.4792	27.0483	27.0495	-5.72289	-5.75196	-5.85862	-5.88684	-3.18815	-3.19998	-3.18841	-3.2002	-14.4131	-14.7706	-15.0315	-14.8264	-15.1977	-15.4687	-27.3577	-27.1399	-27.8613	-5.63549	-5.66315	-5.75647	-5.7848	-3.24114	-3.25266	-3.24114	-3.25266	-14.4244	-14.7782	-15.0363	-14.8301	-15.2012	-15.472	-27.3044	-27.0936	-0.737088
1.007_OH-O__aceticacid--furan_125	5.064	-17.6764	-17.7075	-18.0613	-18.0873	9.37013	9.38334	9.99644	9.99735	-2.82712	-2.84197	-2.89689	-2.90979	-1.12984	-1.13242	-1.13005	-1.1326	-8.89974	-9.08865	-9.22651	-9.16435	-9.36055	-9.50373	-21.5251	-21.6361	-21.9827	-2.81721	-2.8296	-2.88265	-2.89554	-1.13673	-1.13927	-1.13673	-1.13927	-8.90302	-9.0885	-9.22384	-9.16458	-9.36074	-9.50388	-21.5135	-21.6287	-0.179684
1.007_OH-O__aceticacid--furan_150	5.521	-9.09487	-9.08813	-9.22951	-9.2145	1.76567	1.77312	1.89514	1.89733	-0.986765	-0.992336	-1.01178	-1.01511	-0.208381	-0.208874	-0.208513	-0.20899	-4.20951	-4.28109	-4.33332	-4.3343	-4.40735	-4.46066	-12.8495	-13.0019	-13.1336	-0.987757	-0.990984	-1.01124	-1.01456	-0.208729	-0.209206	-0.208729	-0.209206	-4.20998	-4.27851	-4.32851	-4.33428	-4.40733	-4.46064	-12.8398	-13.0016	-0.0165345
1.007_OH-O__aceticacid--furan_200	6.439	-3.26521	-3.25079	-3.30044	-3.28188	0.0653755	0.0658306	0.0703174	0.0705521	-0.179955	-0.180649	-0.183836	-0.184216	-0.00978899	-0.00984266	-0.0098419	-0.00988989	-1.17463	-1.18958	-1.20048	-1.203	-1.21822	-1.22933	-4.57593	-4.63476	-4.67353	-0.179937	-0.180203	-0.183835	-0.184214	-0.00984211	-0.00989015	-0.00984211	-0.00989021	-1.17273	-1.18674	-1.19697	-1.203	-1.21822	-1.22933	-4.57464	-4.63475	-0.000126182
1.008_OH-O__aceticacid--methanol_080	3.387	-190.818	-190.873	-194.208	-194.249	327.342	327.21	341.224	341.034	-61.9467	-62.0477	-63.2075	-63.3108	-42.7996	-42.918	-42.8043	-42.9231	-54.4352	-56.5546	-58.1011	-55.5114	-57.6708	-59.2466	-26.7294	-18.6958	-25.9366	-47.3901	-47.478	-47.176	-47.2734	-52.8149	-52.9446	-52.8149	-52.9446	-55.849	-57.9582	-59.4973	-57.0455	-59.1995	-60.7713	-23.5612	-14.2046	-29.2952
1.008_OH-O__aceticacid--methanol_085	3.459	-161.24	-161.314	-164.07	-164.131	254.971	254.875	266.434	266.291	-46.4606	-46.5445	-47.4065	-47.4911	-33.839	-33.9417	-33.8434	-33.9464	-46.7759	-48.5562	-49.8553	-47.7754	-49.5923	-50.9182	-36.7808	-30.1953	-38.5807	-37.6315	-37.7069	-37.6414	-37.7221	-39.6873	-39.7958	-39.6873	-39.7958	-47.6929	-49.4634	-50.7554	-48.7674	-50.5786	-51.9003	-34.668	-27.2578	-19.0352
1.008_OH-O__aceticacid--methanol_090	3.532	-136.378	-136.464	-138.715	-138.789	198.611	198.524	207.967	207.851	-35.4442	-35.5134	-36.1867	-36.2548	-26.3019	-26.3905	-26.306	-26.3949	-40.2873	-41.7891	-42.885	-41.2059	-42.7412	-43.8616	-42.7285	-37.4486	-45.8064	-30.0746	-30.1401	-30.229	-30.296	-29.7283	-29.8186	-29.7283	-29.8186	-40.8809	-42.3738	-43.4632	-41.8462	-43.3764	-44.493	-41.3271	-35.5449	-12.4146
1.008_OH-O__aceticacid--methanol_095	3.606	-115.571	-115.671	-117.476	-117.564	154.723	154.635	162.278	162.169	-27.4328	-27.4934	-28.0337	-28.0921	-20.1984	-20.2729	-20.2022	-20.277	-34.7618	-36.0321	-36.9591	-35.5997	-36.9006	-37.85	-45.7617	-41.6141	-49.3001	-24.1596	-24.2198	-24.3934	-24.4532	-22.2123	-22.2864	-22.2123	-22.2864	-35.1455	-36.4078	-37.329	-36.0117	-37.3084	-38.2547	-44.8453	-40.3892	-8.1191
1.008_OH-O__aceticacid--methanol_100	3.68	-98.2066	-98.3216	-99.7255	-99.8266	120.553	120.464	126.574	126.464	-21.492	-21.5481	-21.9823	-22.0363	-15.3752	-15.4363	-15.3787	-15.4401	-30.0457	-31.1228	-31.9088	-30.7989	-31.9031	-32.709	-46.7511	-43.5477	-50.2666	-19.4897	-19.5472	-19.7557	-19.8123	-16.5623	-16.6222	-16.5623	-16.6222	-30.2869	-31.3562	-32.1364	-31.063	-32.1639	-32.9672	-46.1574	-42.764	-5.31884
1.008_OH-O__aceticacid--methanol_105	3.755	-83.7171	-83.8471	-84.9061	-85.0186	93.9314	93.8488	98.6762	98.5726	-17.0046	-17.058	-17.4095	-17.4602	-11.6273	-11.6761	-11.6305	-11.6796	-26.0049	-26.919	-27.5861	-26.679	-27.6174	-28.3022	-46.3185	-43.8879	-49.5511	-15.7786	-15.8336	-16.0467	-16.1002	-12.3286	-12.3762	-12.3286	-12.3762	-26.1535	-27.0605	-27.7224	-26.8475	-27.7833	-28.4662	-45.9378	-43.3885	-3.48521
1.008_OH-O__aceticacid--methanol_110	3.83	-71.5968	-71.7321	-72.5297	-72.6467	73.1423	73.0721	76.8746	76.7883	-13.5647	-13.6142	-13.8997	-13.9457	-8.74964	-8.78725	-8.75263	-8.79046	-22.53	-23.3057	-23.8717	-23.136	-23.9341	-24.5164	-44.9331	-43.111	-47.752	-12.8141	-12.8647	-13.0658	-13.1139	-9.16476	-9.20139	-9.16476	-9.20139	-22.6236	-23.3936	-23.9554	-23.2429	-24.0391	-24.62	-44.6826	-42.7938	-2.28108
1.008_OH-O__aceticacid--methanol_125	4.059	-45.8136	-45.906	-46.2366	-46.3193	34.4295	34.4017	36.196	36.1638	-7.14362	-7.17199	-7.32148	-7.34914	-3.65787	-3.67068	-3.66015	-3.67312	-14.7422	-15.2171	-15.5636	-15.1707	-15.6632	-16.0226	-37.9105	-37.2003	-39.4468	-6.97379	-7.00256	-7.13144	-7.1596	-3.74481	-3.7574	-3.74481	-3.7574	-14.7652	-15.2366	-15.5807	-15.197	-15.6888	-16.0477	-37.8494	-37.1203	-0.626887
1.008_OH-O__aceticacid--methanol_150	4.448	-23.6219	-23.6302	-23.679	-23.6835	9.67859	9.67336	10.181	10.1726	-2.6649	-2.67413	-2.72306	-2.73262	-0.828981	-0.830995	-0.830405	-0.832512	-7.40716	-7.61478	-7.76629	-7.63688	-7.85568	-8.01535	-25.2283	-25.0913	-25.4806	-2.65303	-2.66228	-2.70751	-2.71711	-0.836256	-0.838329	-0.836256	-0.838329	-7.41183	-7.61862	-7.76953	-7.6391	-7.85781	-8.01741	-25.2247	-25.0837	-0.0623149
1.008_OH-O__aceticacid--methanol_200	5.251	-8.18953	-8.16477	-8.13362	-8.1085	0.733309	0.733427	0.771145	0.770283	-0.478835	-0.482144	-0.488305	-0.491645	-0.0438886	-0.044144	-0.0444986	-0.0447904	-2.05202	-2.10317	-2.1405	-2.11211	-2.16683	-2.20676	-10.0981	-10.0814	-9.87424	-0.478324	-0.481429	-0.488219	-0.491558	-0.0445212	-0.044813	-0.0445212	-0.044813	-2.05127	-2.10229	-2.13951	-2.11212	-2.16684	-2.20677	-10.0933	-10.0813	1.23399e-05
1.009_OH-O__aceticacid--methylacetate_080	4.235	-144.233	-144.374	-147.486	-147.603	262.066	261.974	273.85	273.721	-49.7074	-49.8069	-50.6291	-50.7327	-38.8116	-38.892	-38.8124	-38.8928	-50.379	-52.0951	-53.3475	-51.4748	-53.2367	-54.5224	-24.4462	-18.0303	-19.7527	-40.1949	-40.2833	-40.1326	-40.2314	-45.4606	-45.5565	-45.4606	-45.5565	-50.8912	-52.5991	-53.8454	-52.0359	-53.7938	-55.0765	-22.0977	-14.7467	-23.4629
1.009_OH-O__aceticacid--methylacetate_085	4.321	-120.307	-120.422	-122.8	-122.889	197.756	197.678	207.028	206.905	-37.0418	-37.1203	-37.694	-37.7746	-29.7712	-29.8477	-29.772	-29.8485	-42.7367	-44.136	-45.1571	-43.7121	-45.1504	-46.2	-34.8682	-29.8073	-32.8737	-31.6485	-31.7232	-31.7278	-31.8095	-33.3905	-33.4731	-33.3905	-33.4731	-43.029	-44.4205	-45.4358	-44.0359	-45.4701	-46.5167	-33.3902	-27.7836	-15.1038
1.009_OH-O__aceticacid--methylacetate_090	4.408	-100.707	-100.8	-102.594	-102.664	149.101	149.026	156.327	156.21	-28.21	-28.2713	-28.6949	-28.7568	-22.5084	-22.5772	-22.5091	-22.5779	-36.3677	-37.5129	-38.3486	-37.235	-38.414	-39.2743	-40.9709	-37.0635	-40.4802	-25.1555	-25.2171	-25.3096	-25.3748	-24.4746	-24.5444	-24.4746	-24.5444	-36.5344	-37.6726	-38.5032	-37.4206	-38.5962	-39.454	-40.0487	-35.8276	-9.83139
1.009_OH-O__aceticacid--methylacetate_095	4.494	-84.7183	-84.7996	-86.1308	-86.1927	112.354	112.27	117.943	117.829	-21.8888	-21.9384	-22.2618	-22.3113	-16.8525	-16.9107	-16.8532	-16.9113	-31.0346	-31.974	-32.6595	-31.8058	-32.7751	-33.4823	-44.0385	-41.0689	-44.296	-20.1594	-20.2115	-20.3417	-20.3954	-17.9196	-17.9764	-17.9196	-17.9764	-31.1312	-32.0648	-32.7461	-31.9112	-32.8779	-33.5833	-43.4618	-40.3189	-6.47444
1.009_OH-O__aceticacid--methylacetate_100	4.581	-71.6881	-71.7711	-72.7307	-72.7956	84.6393	84.5497	88.9348	88.8256	-17.2504	-17.2937	-17.5443	-17.5867	-12.5363	-12.583	-12.5369	-12.5837	-26.5531	-27.3247	-27.8878	-27.2368	-28.0349	-28.6172	-44.986	-42.7576	-45.5428	-16.2711	-16.3173	-16.455	-16.5014	-13.1151	-13.16	-13.1151	-13.16	-26.6098	-27.3768	-27.9365	-27.2961	-28.0922	-28.6732	-44.6269	-42.3045	-4.31479
1.009_OH-O__aceticacid--methylacetate_105	4.667	-61.0586	-61.1501	-61.8137	-61.8867	63.7563	63.6765	67.0383	66.9394	-13.7694	-13.8091	-14.0056	-14.0432	-9.28668	-9.32297	-9.28726	-9.32356	-22.7772	-23.4115	-23.8743	-23.3784	-24.0354	-24.5148	-44.48	-42.8288	-45.0826	-13.2151	-13.257	-13.3876	-13.4281	-9.60058	-9.6353	-9.60058	-9.6353	-22.8079	-23.4381	-23.8981	-23.4113	-24.0669	-24.5454	-44.266	-42.5561	-2.90914
1.009_OH-O__aceticacid--methylacetate_110	4.754	-52.3659	-52.4637	-52.894	-52.9742	48.0235	47.9593	50.5119	50.4339	-11.1066	-11.1426	-11.2977	-11.3308	-6.86262	-6.88985	-6.86316	-6.8904	-19.5849	-20.1056	-20.4855	-20.1091	-20.6496	-21.044	-43.0224	-41.8054	-43.5303	-10.7928	-10.83	-10.9472	-10.9821	-7.03289	-7.05906	-7.03289	-7.05906	-19.5971	-20.1148	-20.4926	-20.1271	-20.6667	-21.0605	-42.9015	-41.6418	-1.98271
1.009_OH-O__aceticacid--methylacetate_125	5.013	-34.4547	-34.5288	-34.5552	-34.621	20.5191	20.5011	21.5823	21.558	-6.10621	-6.12626	-6.20186	-6.22157	-2.76068	-2.76969	-2.76113	-2.77015	-12.6095	-12.8964	-13.1057	-12.9539	-13.2538	-13.4727	-36.0293	-35.5274	-36.0033	-6.04782	-6.06775	-6.13789	-6.15782	-2.78808	-2.79695	-2.78808	-2.79695	-12.6	-12.885	-13.093	-12.9565	-13.2562	-13.4749	-36.0088	-35.4927	-0.664487
1.009_OH-O__aceticacid--methylacetate_150	5.446	-19.3263	-19.3345	-19.2283	-19.2349	4.96308	4.96304	5.24377	5.23973	-2.484	-2.48891	-2.51682	-2.52156	-0.621328	-0.622794	-0.621649	-0.623125	-6.27943	-6.38899	-6.46894	-6.46459	-6.57968	-6.66367	-23.9521	-23.8036	-23.3969	-2.48085	-2.48533	-2.513	-2.51774	-0.62292	-0.624397	-0.62292	-0.624397	-6.28276	-6.39112	-6.4702	-6.4646	-6.57968	-6.66365	-23.9475	-23.801	-0.122937
1.009_OH-O__aceticacid--methylacetate_200	6.312	-8.00079	-7.98076	-7.91587	-7.89799	0.295237	0.295175	0.312804	0.31266	-0.527772	-0.528474	-0.533667	-0.534655	-0.0408147	-0.0409717	-0.040969	-0.0411311	-1.82012	-1.84413	-1.86165	-1.86856	-1.89456	-1.91353	-10.1167	-10.0746	-9.64412	-0.527548	-0.528382	-0.533653	-0.534641	-0.040972	-0.0411341	-0.0409721	-0.041134	-1.82015	-1.84437	-1.86205	-1.86856	-1.89455	-1.91352	-10.1256	-10.0746	-0.00505109
1.010_OH-O__aceticacid--methylcyanate_080	4	-86.7011	-86.8326	-89.6857	-89.803	167.018	166.924	175.156	175.028	-24.125	-24.192	-24.6614	-24.7288	-20.2271	-20.296	-20.2273	-20.2963	-38.9605	-40.2285	-41.1538	-39.859	-41.1615	-42.112	-5.55038	-1.91235	-6.8241	-21.0274	-21.0951	-21.2108	-21.2816	-22.255	-22.3241	-22.255	-22.3241	-39.2378	-40.4984	-41.4183	-40.1629	-41.462	-42.4099	-4.75331	-0.790816	-7.99978
1.010_OH-O__aceticacid--methylcyanate_085	4.092	-68.3029	-68.4326	-70.5643	-70.679	119.14	119.059	125.13	125.013	-17.5338	-17.5894	-17.9014	-17.9551	-14.2507	-14.3052	-14.2509	-14.3055	-32.2015	-33.2096	-33.9453	-32.9771	-34.014	-34.7707	-15.2139	-12.6974	-17.1962	-15.9426	-15.9997	-16.128	-16.1851	-15.2419	-15.2951	-15.2419	-15.2951	-32.3463	-33.3475	-34.0781	-33.14	-34.1745	-34.9294	-14.771	-12.0757	-4.71859
1.010_OH-O__aceticacid--methylcyanate_090	4.183	-54.3572	-54.4862	-56.049	-56.1656	84.8833	84.8094	89.2604	89.1634	-13.0165	-13.0638	-13.2755	-13.3205	-9.94811	-9.98902	-9.94833	-9.98927	-26.7029	-27.506	-28.092	-27.373	-28.2017	-28.8064	-20.8217	-19.1183	-22.9492	-12.1996	-12.2483	-12.3647	-12.4123	-10.4319	-10.4714	-10.4319	-10.4714	-26.7787	-27.5766	-28.1588	-27.4592	-28.2863	-28.8899	-20.5584	-18.7758	-2.81291
1.010_OH-O__aceticacid--methylcyanate_095	4.275	-43.7537	-43.8779	-45.0129	-45.1275	60.4198	60.3596	63.5956	63.5189	-9.83078	-9.87086	-10.0162	-10.0547	-6.90424	-6.93333	-6.90445	-6.93356	-22.213	-22.8538	-23.3214	-22.7888	-23.4522	-23.9364	-23.6439	-22.5332	-25.6437	-9.41222	-9.4535	-9.54869	-9.58885	-7.14021	-7.16829	-7.14021	-7.16829	-22.2514	-22.8881	-23.3527	-22.8339	-23.4963	-23.9797	-23.49	-22.3454	-1.69286
1.010_OH-O__aceticacid--methylcyanate_100	4.367	-35.6534	-35.7667	-36.5909	-36.6968	42.9786	42.9355	45.2668	45.2102	-7.52925	-7.56258	-7.66301	-7.69576	-4.77543	-4.79499	-4.77563	-4.79521	-18.5362	-19.0477	-19.4209	-19.0266	-19.5578	-19.9455	-24.6097	-23.923	-26.3718	-7.31562	-7.34967	-7.42294	-7.45667	-4.89054	-4.9095	-4.89054	-4.9095	-18.5516	-19.0599	-19.4308	-19.0498	-19.5804	-19.9677	-24.5288	-23.8204	-1.02687
1.010_OH-O__aceticacid--methylcyanate_105	4.459	-29.4349	-29.5317	-30.1255	-30.217	30.5559	30.5276	32.1979	32.1601	-5.83423	-5.86084	-5.93056	-5.9575	-3.29757	-3.31	-3.29777	-3.31021	-15.514	-15.922	-16.2198	-15.9304	-16.3556	-16.6659	-24.3948	-23.9905	-25.8697	-5.72523	-5.75206	-5.80723	-5.83467	-3.35378	-3.3659	-3.35378	-3.3659	-15.5164	-15.9219	-16.2177	-15.9422	-16.367	-16.677	-24.3501	-23.9345	-0.626581
1.010_OH-O__aceticacid--methylcyanate_110	4.552	-24.6235	-24.6999	-25.1283	-25.2006	21.6968	21.6784	22.8927	22.8664	-4.56623	-4.58602	-4.63657	-4.65695	-2.27625	-2.28378	-2.27644	-2.28398	-13.0162	-13.3408	-13.5777	-13.3755	-13.7149	-13.9626	-23.4689	-23.2377	-24.6438	-4.51023	-4.53009	-4.57314	-4.59376	-2.30375	-2.31115	-2.30375	-2.31115	-13.0179	-13.3405	-13.5759	-13.3814	-13.7206	-13.9681	-23.4269	-23.2072	-0.383675
1.010_OH-O__aceticacid--methylcyanate_125	4.832	-15.4805	-15.5056	-15.6914	-15.7155	7.74648	7.74289	8.21958	8.21272	-2.29548	-2.30316	-2.32629	-2.33431	-0.753816	-0.7556	-0.753985	-0.75578	-7.81764	-7.97999	-8.09846	-8.05057	-8.22259	-8.34812	-18.9199	-18.941	-19.4389	-2.28824	-2.29575	-2.31758	-2.32562	-0.757178	-0.758968	-0.757178	-0.758968	-7.82573	-7.98806	-8.10652	-8.05123	-8.22322	-8.34872	-18.8967	-18.936	-0.0887882
1.010_OH-O__aceticacid--methylcyanate_150	5.302	-8.62238	-8.60568	-8.6749	-8.65817	1.4037	1.40368	1.49428	1.49327	-0.835121	-0.83639	-0.843728	-0.844988	-0.12812	-0.128491	-0.12826	-0.128637	-3.55794	-3.61472	-3.65615	-3.66061	-3.72116	-3.76535	-11.823	-11.9039	-11.8867	-0.834882	-0.835999	-0.8434	-0.844659	-0.128353	-0.128731	-0.128353	-0.128731	-3.5587	-3.61525	-3.65653	-3.66062	-3.72117	-3.76535	-11.8256	-11.9036	-0.00693964
1.010_OH-O__aceticacid--methylcyanate_200	6.253	-3.90201	-3.89346	-3.89577	-3.8876	0.0470891	0.0471589	0.0506534	0.0506722	-0.16967	-0.170441	-0.170532	-0.171308	-0.00658683	-0.00664273	-0.00668116	-0.00673995	-0.931695	-0.944684	-0.954162	-0.955869	-0.969699	-0.979791	-4.97755	-4.99477	-4.86599	-0.16978	-0.170483	-0.170532	-0.171307	-0.00668127	-0.00674005	-0.00668127	-0.00674008	-0.932292	-0.945163	-0.954556	-0.955869	-0.969699	-0.979791	-4.97879	-4.99477	8.30971e-05
1.011_OH-O__aceticacid--nitromethane_080	3.352	-107.074	-107.19	-110.416	-110.52	202.122	202.075	211.154	211.079	-33.4271	-33.5175	-34.2198	-34.315	-26.5052	-26.5756	-26.4891	-26.5593	-49.1232	-50.8455	-52.1023	-50.1473	-51.9111	-53.1983	-17.3105	-13.5134	-16.8029	-27.8494	-27.9341	-28.0535	-28.146	-30.352	-30.4271	-30.352	-30.4271	-49.4771	-51.1886	-52.4375	-50.5364	-52.2943	-53.5771	-15.926	-11.5912	-10.1508
1.011_OH-O__aceticacid--nitromethane_085	3.443	-87.3493	-87.4396	-89.9385	-90.0171	147.915	147.867	154.746	154.671	-24.7243	-24.7948	-25.2901	-25.3627	-19.4889	-19.5503	-19.4747	-19.536	-41.2586	-42.6617	-43.6857	-42.1631	-43.6022	-44.6523	-27.6038	-24.8974	-28.196	-21.6802	-21.7491	-21.9192	-21.9925	-21.4988	-21.5609	-21.4988	-21.5609	-41.4576	-42.8507	-43.8673	-42.3873	-43.8219	-44.8688	-26.7673	-23.7687	-5.9228
1.011_OH-O__aceticacid--nitromethane_090	3.534	-71.8411	-71.9187	-73.8487	-73.9152	108.194	108.134	113.33	113.247	-18.6985	-18.7557	-19.1178	-19.1752	-14.172	-14.2232	-14.1596	-14.2106	-34.7504	-35.8969	-36.7335	-35.5499	-36.7281	-37.5878	-33.4975	-31.6414	-34.5264	-17.0381	-17.0961	-17.2758	-17.3355	-15.2197	-15.2697	-15.2197	-15.2697	-34.8644	-36.0022	-36.8326	-35.6786	-36.8537	-37.7111	-32.9861	-30.984	-3.46512
1.011_OH-O__aceticacid--nitromethane_095	3.625	-59.6445	-59.7193	-61.1959	-61.2606	79.1378	79.0739	82.961	82.8796	-14.4037	-14.4526	-14.7226	-14.7707	-10.2342	-10.2753	-10.2232	-10.2642	-29.3504	-30.2881	-30.9724	-30.0527	-31.0184	-31.7232	-36.3457	-35.1391	-37.4468	-13.4989	-13.5494	-13.7157	-13.7663	-10.7784	-10.818	-10.7784	-10.818	-29.4147	-30.3453	-31.0243	-30.1263	-31.0899	-31.7931	-36.034	-34.7584	-2.03162
1.011_OH-O__aceticacid--nitromethane_100	3.716	-49.9983	-50.0736	-51.2084	-51.275	57.87	57.8154	60.7095	60.6403	-11.2626	-11.3054	-11.5091	-11.5506	-7.36092	-7.3929	-7.35123	-7.3831	-24.8509	-25.6174	-26.1768	-25.4667	-26.258	-26.8354	-37.1333	-36.4038	-38.1246	-10.7706	-10.8151	-10.9584	-11.0018	-7.64193	-7.67269	-7.64193	-7.67269	-24.8881	-25.649	-26.2042	-25.5085	-26.2985	-26.8749	-36.9477	-36.184	-1.19141
1.011_OH-O__aceticacid--nitromethane_105	3.808	-42.3147	-42.3842	-43.2872	-43.3524	42.2921	42.2495	44.426	44.3734	-8.91255	-8.94971	-9.10599	-9.14203	-5.2846	-5.30861	-5.27604	-5.29994	-21.0857	-21.7112	-22.1677	-21.6312	-22.2791	-22.7519	-36.5607	-36.1729	-37.3715	-8.64751	-8.68561	-8.80455	-8.84178	-5.42825	-5.45143	-5.42825	-5.45143	-21.115	-21.7365	-22.1901	-21.6549	-22.302	-22.7741	-36.4576	-36.0463	-0.697039
1.011_OH-O__aceticacid--nitromethane_110	3.9	-36.1817	-36.2399	-36.9554	-37.0138	30.9174	30.8887	32.504	32.4663	-7.12522	-7.15555	-7.27611	-7.30715	-3.79326	-3.81054	-3.78567	-3.80286	-17.9365	-18.4463	-18.8183	-18.4117	-18.9415	-19.328	-35.1356	-34.9855	-35.7355	-6.98329	-7.01463	-7.11108	-7.14281	-3.86537	-3.88214	-3.86537	-3.88214	-17.9561	-18.4628	-18.8326	-18.4251	-18.9543	-19.3404	-35.0874	-34.9128	-0.406087
1.011_OH-O__aceticacid--nitromethane_125	4.175	-23.9122	-23.9285	-24.306	-24.3274	12.071	12.0641	12.7295	12.7179	-3.81447	-3.82886	-3.88484	-3.90069	-1.4167	-1.42193	-1.41138	-1.41654	-11.1778	-11.4542	-11.6559	-11.4911	-11.7808	-11.9922	-28.7712	-28.9189	-28.8194	-3.7897	-3.80471	-3.85774	-3.87368	-1.42281	-1.42793	-1.42281	-1.42793	-11.188	-11.4631	-11.6639	-11.4934	-11.783	-11.9943	-28.7657	-28.9054	-0.0750818
1.011_OH-O__aceticacid--nitromethane_150	4.637	-13.8418	-13.8133	-13.9792	-13.9561	2.53666	2.5345	2.6748	2.67149	-1.50044	-1.50566	-1.52568	-1.53124	-0.294703	-0.295616	-0.29163	-0.292508	-5.30701	-5.41744	-5.49803	-5.45125	-5.56683	-5.65116	-18.5781	-18.7596	-18.2548	-1.4978	-1.50287	-1.52435	-1.5299	-0.292079	-0.292959	-0.292079	-0.292959	-5.30384	-5.41275	-5.49223	-5.45137	-5.56694	-5.65127	-18.5743	-18.7588	-0.000392433
1.011_OH-O__aceticacid--nitromethane_200	5.564	-6.08471	-6.06472	-6.1253	-6.10541	0.114053	0.113605	0.119998	0.119769	-0.318542	-0.320405	-0.323883	-0.326192	-0.0196445	-0.019885	-0.0184354	-0.0186631	-1.42522	-1.45569	-1.47793	-1.45822	-1.49101	-1.51495	-7.76933	-7.84544	-7.51028	-0.318555	-0.32068	-0.32388	-0.326189	-0.0184361	-0.0186638	-0.018436	-0.0186638	-1.42148	-1.45232	-1.47483	-1.45822	-1.49101	-1.51495	-7.77002	-7.84544	0.000421865
1.012_OH-O__aceticacid--nitrosomethane_080	3.65	-106.645	-106.763	-108.879	-108.972	199.114	198.98	208.283	208.079	-30.546	-30.6221	-31.0569	-31.1345	-26.1983	-26.2751	-26.2005	-26.2774	-41.0392	-42.4214	-43.43	-41.9874	-43.404	-44.4378	-8.1101	-2.7428	-6.18814	-25.228	-25.3065	-25.2017	-25.2892	-29.3896	-29.4673	-29.3896	-29.4673	-41.3948	-42.7665	-43.7675	-42.3733	-43.7849	-44.8151	-6.31677	-0.464694	-11.5415
1.012_OH-O__aceticacid--nitrosomethane_085	3.745	-85.7505	-85.8584	-87.3907	-87.4784	145.827	145.7	152.725	152.543	-22.4746	-22.5332	-22.8365	-22.8955	-18.9806	-19.0443	-18.9826	-19.0463	-34.1802	-35.2853	-36.0918	-35.0149	-36.1501	-36.9785	-17.8275	-13.8555	-17.2297	-19.5523	-19.615	-19.6125	-19.6798	-20.6379	-20.6998	-20.6379	-20.6998	-34.3822	-35.4794	-36.28	-35.2267	-36.3581	-37.1838	-16.7257	-12.4986	-6.99871
1.012_OH-O__aceticacid--nitrosomethane_090	3.84	-69.4467	-69.5552	-70.6456	-70.7395	106.821	106.701	111.997	111.84	-16.9242	-16.9716	-17.1887	-17.2363	-13.635	-13.6843	-13.6368	-13.6861	-28.5668	-29.4522	-30.0984	-29.3038	-30.2161	-30.8819	-23.609	-20.704	-23.5517	-15.3135	-15.365	-15.4098	-15.4641	-14.4973	-14.5443	-14.4973	-14.5443	-28.6897	-29.569	-30.2107	-29.4185	-30.3281	-30.9918	-22.922	-19.8999	-4.2952
1.012_OH-O__aceticacid--nitrosomethane_095	3.935	-56.6972	-56.8122	-57.5778	-57.6818	78.2801	78.1722	82.1606	82.0262	-12.9887	-13.0291	-13.1881	-13.2289	-9.74484	-9.78109	-9.74643	-9.78272	-23.9545	-24.6639	-25.1816	-24.6013	-25.3349	-25.8702	-26.6318	-24.5375	-26.7148	-12.1003	-12.1438	-12.2048	-12.2503	-10.1948	-10.229	-10.1948	-10.229	-24.034	-24.7393	-25.254	-24.6625	-25.3942	-25.9282	-26.213	-24.0632	-2.66927
1.012_OH-O__aceticacid--nitrosomethane_100	4.03	-46.7224	-46.8411	-47.3453	-47.4541	57.3974	57.3128	60.2984	60.1906	-10.1255	-10.16	-10.2757	-10.31	-6.94564	-6.97115	-6.94709	-6.97264	-20.1485	-20.717	-21.1318	-20.714	-21.3025	-21.7319	-27.7913	-26.2781	-27.7943	-9.63256	-9.66923	-9.73134	-9.7686	-7.18117	-7.20538	-7.18117	-7.20538	-20.2041	-20.769	-21.1812	-20.746	-21.3333	-21.7618	-27.5273	-25.9993	-1.68145
1.012_OH-O__aceticacid--nitrosomethane_105	4.125	-38.8664	-38.9813	-39.3035	-39.4092	42.1239	42.0645	44.2833	44.2035	-7.99222	-8.0209	-8.10693	-8.1343	-4.94569	-4.96291	-4.94702	-4.96427	-17.0011	-17.456	-17.7879	-17.4913	-17.9628	-18.3068	-27.6886	-26.611	-27.5433	-7.71921	-7.74888	-7.8052	-7.83416	-5.06951	-5.08601	-5.06951	-5.08601	-17.0403	-17.492	-17.8216	-17.5077	-17.9784	-18.3219	-27.5359	-26.4477	-1.07315
1.012_OH-O__aceticacid--nitrosomethane_110	4.221	-32.6471	-32.7517	-32.94	-33.0372	30.9424	30.9056	32.5443	32.4914	-6.37184	-6.39447	-6.45778	-6.47913	-3.52268	-3.53386	-3.5239	-3.53511	-14.3864	-14.7502	-15.0157	-14.8091	-15.1869	-15.4626	-26.79	-26.0226	-26.4722	-6.22056	-6.24315	-6.29032	-6.31244	-3.58816	-3.59898	-3.58816	-3.59898	-14.4144	-14.7755	-15.0389	-14.8173	-15.1946	-15.47	-26.7033	-25.9272	-0.693907
1.012_OH-O__aceticacid--nitrosomethane_125	4.506	-20.4789	-20.5326	-20.4964	-20.5457	12.3993	12.3887	12.9828	12.963	-3.3693	-3.37727	-3.40159	-3.40886	-1.28549	-1.28856	-1.28643	-1.28952	-8.87489	-9.06145	-9.19759	-9.11988	-9.31343	-9.45466	-22.0072	-21.7357	-21.3049	-3.34302	-3.35028	-3.37273	-3.38009	-1.29586	-1.29891	-1.29586	-1.29891	-8.86535	-9.04937	-9.18366	-9.12068	-9.31413	-9.4553	-22.0007	-21.717	-0.20094
1.012_OH-O__aceticacid--nitrosomethane_150	4.983	-10.9502	-10.9473	-10.8585	-10.8551	2.75001	2.74453	2.87328	2.86645	-1.27875	-1.27959	-1.28437	-1.28513	-0.254863	-0.255715	-0.25548	-0.256351	-4.15304	-4.22001	-4.26887	-4.2669	-4.33771	-4.38939	-14.0069	-13.9196	-13.1419	-1.27562	-1.27634	-1.28276	-1.28353	-0.255886	-0.256755	-0.255886	-0.256755	-4.14637	-4.21283	-4.26133	-4.26687	-4.33768	-4.38936	-13.9788	-13.9183	-0.0298244
1.012_OH-O__aceticacid--nitrosomethane_200	5.936	-4.35236	-4.34379	-4.31702	-4.31303	0.140807	0.141167	0.146079	0.145901	-0.23915	-0.240139	-0.239593	-0.240755	-0.014146	-0.0142238	-0.0144359	-0.014523	-1.09341	-1.11084	-1.12357	-1.11877	-1.13621	-1.14894	-5.58055	-5.57135	-5.06682	-0.239033	-0.24006	-0.239588	-0.24075	-0.0144368	-0.0145238	-0.0144367	-0.0145238	-1.09014	-1.1064	-1.11827	-1.11877	-1.13621	-1.14894	-5.58234	-5.57134	-0.000880304
1.013_OH-O__aceticacid--Nmethylacetamide_080	4.177	-169.28	-169.42	-172.932	-173.057	305.359	305.256	318.839	318.707	-63.9989	-64.1127	-65.1596	-65.2833	-48.1953	-48.2754	-48.1968	-48.2768	-55.8977	-57.8323	-59.244	-57.0959	-59.0832	-60.5335	-35.7961	-28.4442	-28.7441	-50.1934	-50.2906	-49.9421	-50.0545	-58.1032	-58.2068	-58.1032	-58.2068	-56.6257	-58.5539	-59.9609	-57.8747	-59.859	-61.307	-32.5591	-23.9189	-32.4662
1.013_OH-O__aceticacid--Nmethylacetamide_085	4.26	-143.25	-143.369	-146.127	-146.226	234.059	233.979	244.925	244.804	-48.0406	-48.1319	-48.8592	-48.9565	-38.0551	-38.1326	-38.0564	-38.1338	-47.7897	-49.3807	-50.5417	-48.869	-50.5053	-51.6993	-46.1955	-40.2116	-42.8107	-39.9697	-40.0528	-39.9274	-40.0223	-43.643	-43.7322	-43.643	-43.7322	-48.2228	-49.8066	-50.9623	-49.3293	-50.9612	-52.1521	-44.0996	-37.3286	-21.3136
1.013_OH-O__aceticacid--Nmethylacetamide_090	4.343	-121.467	-121.557	-123.705	-123.777	179.293	179.22	187.937	187.818	-36.8523	-36.9238	-37.4644	-37.5401	-29.5509	-29.6248	-29.552	-29.6259	-40.9948	-42.3088	-43.2677	-41.9599	-43.313	-44.3004	-52.1531	-47.425	-50.9779	-32.1375	-32.2073	-32.2305	-32.3084	-32.6973	-32.7753	-32.6973	-32.7753	-41.2478	-42.5551	-43.509	-42.2305	-43.5795	-44.5639	-50.8266	-45.6061	-14.1321
1.013_OH-O__aceticacid--Nmethylacetamide_095	4.426	-103.365	-103.434	-105.083	-105.136	137.285	137.206	144.085	143.967	-28.816	-28.8719	-29.2951	-29.3538	-22.6893	-22.7556	-22.6904	-22.7566	-35.2668	-36.3555	-37.1499	-36.1261	-37.2488	-38.0681	-55.006	-51.3482	-55.0614	-26.0623	-26.1203	-26.23	-26.2927	-24.4599	-24.526	-24.4599	-24.526	-35.4106	-36.4933	-37.2833	-36.284	-37.4034	-38.2203	-54.1807	-50.2086	-9.46973
1.013_OH-O__aceticacid--Nmethylacetamide_100	4.509	-88.375	-88.4354	-89.6685	-89.7177	105.101	105.011	110.408	110.293	-22.905	-22.951	-23.2887	-23.3366	-17.2881	-17.3441	-17.2891	-17.345	-30.4162	-31.3201	-31.9798	-31.1804	-32.1143	-32.7958	-55.6991	-52.9023	-56.3585	-21.2939	-21.3438	-21.4928	-21.5452	-18.2844	-18.3385	-18.2844	-18.3385	-30.4958	-31.3945	-32.0503	-31.2718	-32.2031	-32.8828	-55.184	-52.1913	-6.41452
1.013_OH-O__aceticacid--Nmethylacetamide_105	4.592	-75.9532	-76.0181	-76.9168	-76.9719	80.4535	80.3636	84.5789	84.4695	-18.4534	-18.4943	-18.7681	-18.8102	-13.1054	-13.1508	-13.1063	-13.1517	-26.2918	-27.0431	-27.5914	-26.9715	-27.7489	-28.3163	-54.8911	-52.7805	-55.7769	-17.511	-17.556	-17.7149	-17.761	-13.6662	-13.7096	-13.6662	-13.7096	-26.3348	-27.0815	-27.6263	-27.0238	-27.7994	-28.3653	-54.5795	-52.3382	-4.39295
1.013_OH-O__aceticacid--Nmethylacetamide_110	4.675	-65.6557	-65.7309	-66.3547	-66.4196	61.5928	61.5123	64.7858	64.6882	-15.0349	-15.0731	-15.2957	-15.3339	-9.90235	-9.93799	-9.90323	-9.93886	-22.7781	-23.4026	-23.8584	-23.3792	-24.0263	-24.4985	-53.0881	-51.5027	-53.9778	-14.4824	-14.5237	-14.6776	-14.7187	-10.2183	-10.2523	-10.2183	-10.2523	-22.7974	-23.4179	-23.8708	-23.4087	-24.0545	-24.5258	-52.9027	-51.2282	-3.03978
1.013_OH-O__aceticacid--Nmethylacetamide_125	4.924	-43.9677	-44.0399	-44.1564	-44.2276	27.6365	27.6093	29.0939	29.0576	-8.54206	-8.56735	-8.69064	-8.71556	-4.2416	-4.25565	-4.24233	-4.25637	-14.985	-15.3417	-15.6021	-15.3972	-15.769	-16.0403	-44.8556	-44.1822	-45.25	-8.4285	-8.45513	-8.5655	-8.59092	-4.29854	-4.31225	-4.29854	-4.31225	-14.9776	-15.3322	-15.591	-15.4019	-15.7733	-16.0443	-44.8237	-44.1175	-1.06405
1.013_OH-O__aceticacid--Nmethylacetamide_150	5.34	-25.1287	-25.1372	-25.0497	-25.0657	7.31067	7.30913	7.69669	7.6909	-3.68818	-3.69529	-3.74309	-3.75037	-1.0496	-1.05172	-1.05011	-1.05224	-7.72471	-7.8672	-7.97119	-7.94157	-8.09029	-8.19881	-30.5462	-30.3762	-30.2461	-3.67908	-3.68621	-3.73417	-3.74145	-1.05334	-1.05547	-1.05334	-1.05547	-7.71482	-7.85527	-7.95776	-7.94162	-8.0903	-8.19879	-30.5704	-30.3705	-0.21245
1.013_OH-O__aceticacid--Nmethylacetamide_200	6.171	-10.716	-10.7018	-10.6235	-10.605	0.516901	0.515922	0.548148	0.54757	-0.868053	-0.869142	-0.880489	-0.882182	-0.0793498	-0.0796032	-0.0795988	-0.0798539	-2.32906	-2.35913	-2.38107	-2.39292	-2.42664	-2.45124	-13.5157	-13.4707	-13.0666	-0.868364	-0.869719	-0.88044	-0.882134	-0.0796104	-0.0798655	-0.0796104	-0.0798654	-2.32836	-2.35974	-2.38263	-2.39292	-2.42663	-2.45124	-13.5312	-13.4707	-0.010424
1.014_OH-O__aceticacid--water_080	2.903	-177.747	-177.713	-180.165	-180.113	302.324	302.226	314.323	314.176	-56.5608	-56.6572	-57.622	-57.7208	-39.075	-39.1901	-39.0759	-39.1911	-49.1453	-51.1743	-52.655	-50.1159	-52.1797	-53.6857	-23.9893	-16.5351	-23.058	-44.7698	-44.8506	-44.7032	-44.7907	-47.1667	-47.2937	-47.1667	-47.2937	-50.3706	-52.3896	-53.8629	-51.4378	-53.4965	-54.9988	-21.4997	-13.0206	-25.5418
1.014_OH-O__aceticacid--water_085	2.978	-150.235	-150.231	-152.239	-152.219	234.483	234.414	244.257	244.159	-42.6549	-42.7336	-43.4722	-43.5505	-30.5297	-30.628	-30.5306	-30.6292	-42.008	-43.7157	-44.9619	-42.9024	-44.6419	-45.9112	-34.1408	-28.1511	-35.3088	-35.5773	-35.6456	-35.6912	-35.7613	-35.2179	-35.3224	-35.2179	-35.3224	-42.7942	-44.4919	-45.7307	-43.7509	-45.4854	-46.7512	-32.5276	-25.8951	-16.6605
1.014_OH-O__aceticacid--water_090	3.054	-127.157	-127.181	-128.799	-128.804	181.865	181.798	189.753	189.664	-32.6871	-32.7537	-33.3399	-33.4042	-23.481	-23.5647	-23.482	-23.5659	-35.9755	-37.4177	-38.4701	-36.7923	-38.2637	-39.3374	-40.1712	-35.4475	-42.3044	-28.4236	-28.4851	-28.6408	-28.7015	-26.2103	-26.2964	-26.2103	-26.2964	-36.4792	-37.9118	-38.9572	-37.3356	-38.8025	-39.8729	-39.1341	-34.0109	-10.9238
1.014_OH-O__aceticacid--water_095	3.13	-107.861	-107.915	-109.189	-109.219	141.032	140.959	147.343	147.248	-25.3779	-25.4383	-25.9101	-25.9675	-17.8569	-17.927	-17.858	-17.9283	-30.8539	-32.0737	-32.9637	-31.5953	-32.842	-33.7517	-43.2852	-39.6187	-45.706	-22.8013	-22.8602	-23.0663	-23.1234	-19.4526	-19.5231	-19.4526	-19.5231	-31.1767	-32.3878	-33.2716	-31.9416	-33.1846	-34.0916	-42.617	-38.7093	-7.18853
1.014_OH-O__aceticacid--water_100	3.207	-91.7546	-91.8366	-92.8076	-92.8632	109.336	109.262	114.333	114.236	-19.9121	-19.9697	-20.3488	-20.4026	-13.4667	-13.5242	-13.4678	-13.5255	-26.4939	-27.5265	-28.2801	-27.1615	-28.2188	-28.9904	-44.3483	-41.5458	-46.6725	-18.3497	-18.4072	-18.6257	-18.6808	-14.4027	-14.4598	-14.4027	-14.4598	-26.6994	-27.7244	-28.4724	-27.3811	-28.4355	-29.205	-43.9128	-40.9728	-4.74026
1.014_OH-O__aceticacid--water_105	3.285	-78.3028	-78.4048	-79.1328	-79.2071	84.7279	84.6625	88.6464	88.5559	-15.7551	-15.8099	-16.1159	-16.1661	-10.0917	-10.1374	-10.0928	-10.1387	-22.7747	-23.6493	-24.2875	-23.3727	-24.2698	-24.9245	-43.9773	-41.8805	-46.0282	-14.8076	-14.8626	-15.0713	-15.123	-10.642	-10.6872	-10.642	-10.6872	-22.9051	-23.7731	-24.4065	-23.5111	-24.406	-25.0591	-43.6987	-41.5205	-3.12719
1.014_OH-O__aceticacid--water_110	3.363	-67.0658	-67.1757	-67.6993	-67.7828	65.6315	65.5829	68.6487	68.5788	-12.5516	-12.6011	-12.8468	-12.8915	-7.5259	-7.56082	-7.52701	-7.56207	-19.599	-20.3401	-20.8809	-20.1277	-20.8891	-21.4447	-42.6356	-41.1023	-44.3588	-11.9769	-12.0265	-12.2142	-12.26	-7.84989	-7.88431	-7.84989	-7.88431	-19.6775	-20.4126	-20.9491	-20.2144	-20.9742	-21.5286	-42.4658	-40.8769	-2.06031
1.014_OH-O__aceticacid--water_125	3.601	-43.1385	-43.2063	-43.394	-43.4476	30.343	30.3294	31.6937	31.6726	-6.54299	-6.56988	-6.68895	-6.71548	-3.06086	-3.07224	-3.06182	-3.07332	-12.5432	-12.9924	-13.3202	-12.9048	-13.371	-13.7111	-35.8392	-35.2749	-36.5974	-6.4159	-6.44281	-6.54944	-6.57622	-3.12712	-3.13837	-3.12712	-3.13837	-12.5602	-13.0063	-13.3318	-12.9251	-13.3907	-13.7305	-35.8023	-35.2201	-0.574244
1.014_OH-O__aceticacid--water_150	4.006	-22.4489	-22.4389	-22.4611	-22.4483	8.20285	8.20203	8.57061	8.56607	-2.37489	-2.38464	-2.42039	-2.43086	-0.660732	-0.662957	-0.661393	-0.663687	-6.03996	-6.23422	-6.37597	-6.23036	-6.43586	-6.58582	-23.6605	-23.5626	-23.5727	-2.36794	-2.37756	-2.40973	-2.42023	-0.665715	-0.667981	-0.665715	-0.667981	-6.04832	-6.2424	-6.38403	-6.23189	-6.43733	-6.58724	-23.6498	-23.5577	-0.0578614
1.014_OH-O__aceticacid--water_200	4.84	-7.88691	-7.86274	-7.84029	-7.81911	0.567563	0.567752	0.587857	0.587975	-0.407404	-0.4116	-0.413642	-0.418229	-0.0321623	-0.0325262	-0.0324388	-0.0328291	-1.53159	-1.58116	-1.61734	-1.57533	-1.6283	-1.66696	-9.35645	-9.34915	-9.10857	-0.406843	-0.411061	-0.413593	-0.418179	-0.0324532	-0.0328435	-0.0324532	-0.0328435	-1.52996	-1.57944	-1.61555	-1.57533	-1.62831	-1.66697	-9.3484	-9.34912	-0.000218993
1.015_OH-O__methanol--acetaldehyde_080	3.356	-95.9327	-95.9633	-97.8682	-97.8857	164.71	164.679	172.08	171.999	-24.5575	-24.6106	-25.0356	-25.0918	-19.3882	-19.4357	-19.398	-19.4462	-34.1471	-35.3794	-36.2786	-34.8804	-36.142	-37.0626	-11.6089	-7.48702	-9.98721	-20.4851	-20.5325	-20.5657	-20.6199	-22.4664	-22.5197	-22.4664	-22.5197	-34.5073	-35.7327	-36.6268	-35.2717	-36.5301	-37.4484	-10.9604	-6.47453	-10.4881
1.015_OH-O__methanol--acetaldehyde_085	3.441	-77.8033	-77.8234	-79.2368	-79.2467	121.131	121.092	126.754	126.676	-17.9183	-17.9557	-18.2644	-18.3047	-14.3797	-14.4239	-14.388	-14.4328	-28.7464	-29.7467	-30.4767	-29.4027	-30.4289	-31.1776	-19.5882	-16.486	-19.1041	-15.7584	-15.7954	-15.8905	-15.9323	-15.9581	-16.0031	-15.9581	-16.0031	-28.9547	-29.9488	-30.6743	-29.6262	-30.6496	-31.3965	-19.1939	-15.9028	-6.43222
1.015_OH-O__methanol--acetaldehyde_090	3.526	-63.5515	-63.5768	-64.5952	-64.6129	89.1319	89.0803	93.3529	93.2733	-13.408	-13.4377	-13.6737	-13.7056	-10.5188	-10.5569	-10.5259	-10.5644	-24.2877	-25.1013	-25.6949	-24.8699	-25.7064	-26.3168	-24.1861	-21.9264	-24.2505	-12.2587	-12.2903	-12.4099	-12.4446	-11.3312	-11.3681	-11.3312	-11.3681	-24.4066	-25.2147	-25.8045	-24.9967	-25.8311	-26.4401	-23.9512	-21.5925	-4.0108
1.015_OH-O__methanol--acetaldehyde_095	3.612	-52.328	-52.3671	-53.0772	-53.1103	65.6281	65.573	68.7688	68.6922	-10.2401	-10.2672	-10.4524	-10.4807	-7.62919	-7.66001	-7.63516	-7.66635	-20.5854	-21.2471	-21.7299	-21.0981	-21.78	-22.2777	-26.4512	-24.8429	-26.7274	-9.62656	-9.6559	-9.77719	-9.80813	-8.04978	-8.07915	-8.04978	-8.07915	-20.6515	-21.3087	-21.7882	-21.1695	-21.85	-22.3467	-26.3182	-24.652	-2.54269
1.015_OH-O__methanol--acetaldehyde_100	3.698	-43.4676	-43.5187	-43.9924	-44.0388	48.3251	48.2772	50.6835	50.6202	-7.9506	-7.97587	-8.12147	-8.1471	-5.50604	-5.52953	-5.51108	-5.53489	-17.488	-18.0246	-18.4162	-17.9467	-18.5019	-18.9071	-27.1631	-26.0077	-27.4429	-7.621	-7.64799	-7.75904	-7.78652	-5.72547	-5.74794	-5.72547	-5.74794	-17.5325	-18.0665	-18.4562	-17.9865	-18.5409	-18.9454	-27.0673	-25.8984	-1.63679
1.015_OH-O__methanol--acetaldehyde_105	3.785	-36.4197	-36.4758	-36.7892	-36.8422	35.6053	35.5718	37.3696	37.3254	-6.25224	-6.27462	-6.3905	-6.41271	-3.96389	-3.98075	-3.96816	-3.98529	-14.8961	-15.3307	-15.6479	-15.3015	-15.7528	-16.0821	-26.8072	-25.9969	-27.0286	-6.07617	-6.09961	-6.19512	-6.21837	-4.07956	-4.09588	-4.07956	-4.09588	-14.9262	-15.3593	-15.6754	-15.3236	-15.7742	-16.1031	-26.7537	-25.9342	-1.06909
1.015_OH-O__methanol--acetaldehyde_110	3.872	-30.7991	-30.8522	-31.0421	-31.0943	26.2631	26.2444	27.5612	27.5337	-4.96922	-4.98769	-5.07798	-5.09629	-2.85148	-2.86284	-2.85511	-2.8667	-12.721	-13.0729	-13.3297	-13.0722	-13.4384	-13.7056	-25.788	-25.2291	-25.9199	-4.87438	-4.89347	-4.97222	-4.99101	-2.91329	-2.92448	-2.91329	-2.92448	-12.7375	-13.0881	-13.3439	-13.0843	-13.4501	-13.7171	-25.7663	-25.1931	-0.70754
1.015_OH-O__methanol--acetaldehyde_125	4.136	-19.6066	-19.6293	-19.6406	-19.6657	10.5886	10.5898	11.084	11.0794	-2.61019	-2.61756	-2.65668	-2.66484	-1.06704	-1.0699	-1.06934	-1.07234	-8.0206	-8.20721	-8.34338	-8.23859	-8.43339	-8.57554	-21.0703	-20.899	-20.9367	-2.5942	-2.60168	-2.63943	-2.64759	-1.07791	-1.0809	-1.07791	-1.0809	-8.01366	-8.19875	-8.33382	-8.24047	-8.43519	-8.57729	-21.0795	-20.892	-0.21762
1.015_OH-O__methanol--acetaldehyde_150	4.582	-10.6052	-10.5913	-10.5819	-10.5706	2.32031	2.31954	2.45304	2.45084	-0.983635	-0.985756	-0.998874	-1.00115	-0.2178	-0.218438	-0.219001	-0.21971	-3.83202	-3.89998	-3.94958	-3.95223	-4.02485	-4.07783	-13.4255	-13.4184	-13.1252	-0.984908	-0.98679	-0.997959	-1.00023	-0.219389	-0.220099	-0.219389	-0.220099	-3.84236	-3.91062	-3.96043	-3.9523	-4.02491	-4.0779	-13.4334	-13.418	-0.0343968
1.015_OH-O__methanol--acetaldehyde_200	5.491	-4.30204	-4.29262	-4.28569	-4.27954	0.114343	0.114549	0.117618	0.117588	-0.190438	-0.191427	-0.192352	-0.193566	-0.0123161	-0.0124082	-0.0127573	-0.0128745	-1.02896	-1.04536	-1.05733	-1.05341	-1.07016	-1.08238	-5.43923	-5.45077	-5.23	-0.190189	-0.191251	-0.192349	-0.193564	-0.0127582	-0.0128753	-0.0127581	-0.0128753	-1.02659	-1.04235	-1.05385	-1.05341	-1.07016	-1.08238	-5.43582	-5.45077	-0.00106509
1.016_OH-O__methanol--acetamide_080	3.51	-114.082	-114.142	-116.538	-116.568	194.281	194.227	202.989	202.876	-30.83	-30.9025	-31.4564	-31.53	-23.9098	-23.9553	-23.9212	-23.9674	-39.3918	-40.8131	-41.8503	-40.203	-41.6558	-42.7159	-16.6232	-11.9052	-13.6357	-24.9524	-25.0143	-24.981	-25.0509	-28.4311	-28.4873	-28.4311	-28.4873	-39.8823	-41.2962	-42.328	-40.7318	-42.1803	-43.2374	-15.7208	-10.4675	-14.3449
1.016_OH-O__methanol--acetamide_085	3.595	-93.3555	-93.401	-95.2123	-95.2324	144.639	144.586	151.418	151.313	-22.6178	-22.6708	-23.0677	-23.1214	-18.1379	-18.1846	-18.1477	-18.195	-33.4102	-34.5703	-35.4168	-34.1393	-35.3268	-36.1933	-25.0867	-21.429	-23.8655	-19.4301	-19.479	-19.5476	-19.6013	-20.5125	-20.5628	-20.5125	-20.5628	-33.6985	-34.8519	-35.6936	-34.4491	-35.6329	-36.4967	-24.527	-20.5801	-8.94372
1.016_OH-O__methanol--acetamide_090	3.68	-76.8457	-76.8878	-78.2276	-78.2503	107.742	107.68	112.916	112.82	-17.0393	-17.0804	-17.3825	-17.4241	-13.5377	-13.5808	-13.5461	-13.5897	-28.4398	-29.3907	-30.0846	-29.0894	-30.0645	-30.776	-29.9539	-27.2203	-29.7022	-15.3087	-15.3496	-15.4687	-15.5123	-14.7863	-14.8294	-14.7863	-14.8294	-28.6062	-29.5513	-30.2409	-29.2701	-30.2424	-30.9518	-29.6192	-26.724	-5.66647
1.016_OH-O__methanol--acetamide_095	3.765	-63.6963	-63.7458	-64.7106	-64.7452	80.3108	80.241	84.22	84.1292	-13.1224	-13.158	-13.3956	-13.4312	-10.0004	-10.0372	-10.0076	-10.0448	-24.2821	-25.0635	-25.6336	-24.8592	-25.662	-26.2479	-32.3335	-30.3399	-32.5683	-12.1813	-12.2182	-12.3532	-12.3913	-10.6589	-10.6945	-10.6589	-10.6945	-24.3773	-25.1535	-25.72	-24.9641	-25.7649	-26.3492	-32.1401	-30.051	-3.6498
1.016_OH-O__methanol--acetamide_100	3.851	-53.2045	-53.2665	-53.9357	-53.9844	59.9069	59.8412	62.852	62.7698	-10.2869	-10.3202	-10.5089	-10.5416	-7.34059	-7.36996	-7.34672	-7.37648	-20.7876	-21.4297	-21.8984	-21.2991	-21.9605	-22.4431	-33.0139	-31.5758	-33.4427	-9.77379	-9.8085	-9.93942	-9.97428	-7.68943	-7.71772	-7.68943	-7.71772	-20.8417	-21.4799	-21.9456	-21.3597	-22.0196	-22.5012	-32.9056	-31.4078	-2.38926
1.016_OH-O__methanol--acetamide_105	3.937	-44.7938	-44.8649	-45.3207	-45.3801	44.6958	44.6463	46.9466	46.8824	-8.17766	-8.20844	-8.36103	-8.39068	-5.36889	-5.39107	-5.37415	-5.39666	-17.833	-18.361	-18.7464	-18.2944	-18.8392	-19.2368	-32.5644	-31.5219	-33.0201	-7.89893	-7.93061	-8.0488	-8.07982	-5.55494	-5.57647	-5.55494	-5.57647	-17.8724	-18.3972	-18.7802	-18.3291	-18.873	-19.2699	-32.4989	-31.4239	-1.58783
1.016_OH-O__methanol--acetamide_110	4.023	-38.0296	-38.103	-38.3916	-38.4549	33.3731	33.3424	35.075	35.032	-6.57555	-6.60271	-6.72555	-6.75115	-3.92042	-3.93624	-3.92494	-3.94105	-15.3348	-15.7684	-16.0848	-15.744	-16.1924	-16.5196	-31.3844	-30.6346	-31.7817	-6.42421	-6.45154	-6.55398	-6.58028	-4.0206	-4.03616	-4.0206	-4.03616	-15.3617	-15.7929	-16.1075	-15.7637	-16.2115	-16.5383	-31.3483	-30.5776	-1.07025
1.016_OH-O__methanol--acetamide_125	4.283	-24.4281	-24.4705	-24.4906	-24.53	13.9611	13.9566	14.6664	14.6591	-3.58934	-3.60261	-3.66211	-3.67584	-1.52997	-1.5341	-1.53293	-1.53725	-9.86833	-10.107	-10.2812	-10.1394	-10.3886	-10.5704	-25.9318	-25.6543	-26.0454	-3.56348	-3.57656	-3.63311	-3.64684	-1.54741	-1.5517	-1.54741	-1.5517	-9.87304	-10.1107	-10.2841	-10.1429	-10.3919	-10.5737	-25.9231	-25.643	-0.350986
1.016_OH-O__methanol--acetamide_150	4.722	-13.3615	-13.3559	-13.2966	-13.2915	3.31629	3.31639	3.47095	3.46894	-1.44834	-1.45218	-1.47188	-1.47606	-0.333351	-0.334064	-0.334976	-0.335787	-4.90386	-4.99469	-5.06097	-5.03272	-5.12814	-5.19777	-16.8867	-16.8322	-16.7193	-1.44611	-1.44989	-1.47026	-1.47444	-0.335648	-0.336462	-0.335648	-0.336462	-4.89651	-4.98646	-5.0521	-5.03289	-5.12829	-5.19792	-16.8799	-16.8314	-0.0630851
1.016_OH-O__methanol--acetamide_200	5.611	-5.46308	-5.4529	-5.43527	-5.42794	0.182609	0.182564	0.1917	0.191506	-0.314634	-0.316118	-0.319696	-0.321334	-0.0217855	-0.0219515	-0.0224302	-0.022634	-1.37772	-1.39737	-1.4117	-1.41184	-1.43266	-1.44786	-7.02011	-7.02826	-6.86176	-0.314571	-0.316043	-0.31969	-0.321329	-0.0224319	-0.0226356	-0.0224319	-0.0226355	-1.37636	-1.39591	-1.41018	-1.41184	-1.43266	-1.44786	-7.02455	-7.02826	-0.00237219
1.017_OH-O__methanol--aceticacid_080	3.705	-96.6207	-96.6704	-98.6295	-98.6576	166.107	166.08	173.529	173.45	-24.7601	-24.8186	-25.2714	-25.3316	-19.2033	-19.2517	-19.2129	-19.2619	-34.6433	-35.8889	-36.7978	-35.3811	-36.6553	-37.5851	-11.4588	-7.38607	-9.87006	-20.7195	-20.7713	-20.8304	-20.8879	-22.3085	-22.3638	-22.3085	-22.3638	-34.9778	-36.2166	-37.1205	-35.748	-37.0193	-37.9469	-10.8618	-6.40604	-10.7302
1.017_OH-O__methanol--aceticacid_085	3.792	-78.4071	-78.4484	-79.8831	-79.907	122.123	122.089	127.743	127.67	-18.0555	-18.0984	-18.4241	-18.4683	-14.2592	-14.3047	-14.2674	-14.3133	-29.1844	-30.1953	-30.933	-29.8387	-30.8743	-31.6301	-19.6957	-16.6484	-19.3133	-15.933	-15.9744	-16.0866	-16.1313	-15.8414	-15.8885	-15.8414	-15.8885	-29.3708	-30.3752	-31.1082	-30.0473	-31.0804	-31.8343	-19.3584	-16.0908	-6.6088
1.017_OH-O__methanol--aceticacid_090	3.879	-64.0639	-64.1097	-65.1347	-65.1665	89.8004	89.7533	94.0085	93.9371	-13.5016	-13.5364	-13.7806	-13.8157	-10.4342	-10.4736	-10.4411	-10.481	-24.6712	-25.4931	-26.0929	-25.2508	-26.0947	-26.7106	-24.4593	-22.2367	-24.6521	-12.3857	-12.4216	-12.5493	-12.5864	-11.2421	-11.2809	-11.2421	-11.2809	-24.7745	-25.5908	-26.1865	-25.3686	-26.2107	-26.8252	-24.272	-21.9219	-4.14273
1.017_OH-O__methanol--aceticacid_095	3.967	-52.7535	-52.8121	-53.5228	-53.5684	66.0407	65.9902	69.1951	69.1257	-10.3037	-10.3354	-10.5213	-10.5521	-7.56563	-7.59771	-7.57147	-7.6039	-20.9171	-21.5854	-22.0732	-21.4319	-22.12	-22.6221	-26.8282	-25.2209	-27.2378	-9.7161	-9.74919	-9.87117	-9.90409	-7.97981	-8.01084	-7.97981	-8.01084	-20.9767	-21.6408	-22.1253	-21.4981	-22.1849	-22.686	-26.7197	-25.0436	-2.64276
1.017_OH-O__methanol--aceticacid_100	4.055	-43.8103	-43.8792	-44.3521	-44.4094	48.5766	48.5348	50.9455	50.8875	-7.9918	-8.02103	-8.16265	-8.1905	-5.45571	-5.48039	-5.46065	-5.48562	-17.7818	-18.3248	-18.7211	-18.2384	-18.7989	-19.2079	-27.567	-26.406	-27.9951	-7.6812	-7.71159	-7.81847	-7.84781	-5.66941	-5.69329	-5.66941	-5.69329	-17.8185	-18.3583	-18.7522	-18.2752	-18.8349	-19.2433	-27.501	-26.3063	-1.71421
1.017_OH-O__methanol--aceticacid_105	4.143	-36.7018	-36.7747	-37.0746	-37.137	35.7401	35.7123	37.5133	37.4729	-6.27762	-6.30353	-6.41191	-6.43612	-3.92275	-3.94066	-3.92693	-3.9451	-15.1546	-15.5956	-15.9174	-15.5559	-16.0119	-16.3446	-27.2241	-26.39	-27.5851	-6.11363	-6.14015	-6.22921	-6.25426	-4.03402	-4.05152	-4.03402	-4.05152	-15.1769	-15.6152	-15.9351	-15.5762	-16.0316	-16.364	-27.1862	-26.3339	-1.12864
1.017_OH-O__methanol--aceticacid_110	4.232	-31.0257	-31.0933	-31.2671	-31.3273	26.3132	26.3007	27.6271	27.6041	-4.98126	-5.00265	-5.08556	-5.10577	-2.8173	-2.82956	-2.82087	-2.83334	-12.9471	-13.305	-13.5662	-13.2959	-13.6666	-13.9372	-26.191	-25.5995	-26.4512	-4.89501	-4.91665	-4.98829	-5.00886	-2.87601	-2.88814	-2.87601	-2.88814	-12.959	-13.3144	-13.5738	-13.307	-13.6774	-13.9477	-26.175	-25.5679	-0.753154
1.017_OH-O__methanol--aceticacid_125	4.499	-19.7083	-19.7388	-19.7352	-19.7642	10.529	10.5313	11.0608	11.0588	-2.59961	-2.60889	-2.64441	-2.65377	-1.04724	-1.05039	-1.0495	-1.05279	-8.16975	-8.36009	-8.49898	-8.39853	-8.59758	-8.74284	-21.3657	-21.1549	-21.3258	-2.58725	-2.59638	-2.62937	-2.63872	-1.05724	-1.06051	-1.05724	-1.06051	-8.17206	-8.36138	-8.49954	-8.40023	-8.59922	-8.74443	-21.3657	-21.1491	-0.238047
1.017_OH-O__methanol--aceticacid_150	4.95	-10.6001	-10.5881	-10.5488	-10.5386	2.29847	2.29904	2.41095	2.41003	-0.969528	-0.972142	-0.982917	-0.985755	-0.210243	-0.210857	-0.211429	-0.212103	-3.93184	-4.00208	-4.05333	-4.04054	-4.11469	-4.1688	-13.5254	-13.4953	-13.28	-0.969374	-0.971961	-0.982199	-0.985033	-0.211748	-0.212425	-0.211748	-0.212425	-3.92994	-3.99971	-4.05062	-4.0406	-4.11475	-4.16885	-13.5256	-13.4949	-0.0391538
1.017_OH-O__methanol--aceticacid_200	5.864	-4.20161	-4.19458	-4.17334	-4.16773	0.107795	0.107972	0.112445	0.112552	-0.184788	-0.186038	-0.186394	-0.187717	-0.0113929	-0.0114887	-0.0118264	-0.0119432	-1.06685	-1.08291	-1.09462	-1.09204	-1.10919	-1.12171	-5.37876	-5.37655	-5.17979	-0.1843	-0.185528	-0.186393	-0.187715	-0.011827	-0.0119438	-0.011827	-0.0119438	-1.06451	-1.08064	-1.09241	-1.09204	-1.10919	-1.12171	-5.36859	-5.37655	-0.00122186
1.018_OH-O__methanol--acetone_080	3.796	-103.7	-103.752	-105.858	-105.887	177.474	177.432	185.461	185.361	-27.4335	-27.4945	-27.966	-28.0286	-21.4216	-21.4705	-21.4321	-21.4817	-35.7762	-37.0381	-37.9589	-36.525	-37.8157	-38.7576	-13.2442	-8.79378	-10.7905	-22.5485	-22.6018	-22.5907	-22.6514	-25.1134	-25.17	-25.1134	-25.17	-36.1748	-37.429	-38.3443	-36.9641	-38.2514	-39.1907	-12.4551	-7.53801	-12.4117
1.018_OH-O__methanol--acetone_085	3.881	-84.476	-84.5131	-86.086	-86.1041	131.354	131.305	137.487	137.39	-20.0474	-20.0911	-20.4316	-20.4765	-16.0469	-16.0947	-16.056	-16.1044	-30.2175	-31.2428	-31.991	-30.8862	-31.9365	-32.7029	-21.3854	-17.9979	-20.3886	-17.4229	-17.4649	-17.5369	-17.5837	-17.9646	-18.0139	-17.9646	-18.0139	-30.4447	-31.463	-32.2061	-31.1393	-32.1865	-32.9508	-20.9208	-17.2624	-7.69303
1.018_OH-O__methanol--acetone_090	3.967	-69.251	-69.2879	-70.4421	-70.4642	97.2574	97.1953	101.912	101.818	-15.029	-15.0632	-15.3235	-15.3588	-11.8459	-11.8883	-11.8537	-11.8966	-25.6135	-26.4491	-27.0588	-26.2116	-27.0698	-27.696	-26.1029	-23.5979	-25.8529	-13.6155	-13.6511	-13.7617	-13.8005	-12.8449	-12.8861	-12.8449	-12.8861	-25.7448	-26.5746	-27.1801	-26.3567	-27.2125	-27.8371	-25.8276	-23.1701	-4.84476
1.018_OH-O__methanol--acetone_095	4.052	-57.1859	-57.2332	-58.0609	-58.097	72.0513	71.9827	75.5712	75.48	-11.506	-11.5365	-11.7416	-11.7728	-8.66537	-8.70026	-8.67211	-8.70741	-21.7786	-22.4603	-22.9577	-22.3139	-23.0163	-23.5288	-28.445	-26.6259	-28.5181	-10.7423	-10.7751	-10.8963	-10.9307	-9.18828	-9.22147	-9.18828	-9.22147	-21.8577	-22.535	-23.0293	-22.3966	-23.0973	-23.6085	-28.2776	-26.3776	-3.10032
1.018_OH-O__methanol--acetone_100	4.139	-47.6074	-47.6672	-48.2396	-48.2901	53.4209	53.3599	56.0747	55.995	-8.95965	-8.98829	-9.15136	-9.18017	-6.30485	-6.33188	-6.31064	-6.33802	-18.5724	-19.1285	-19.5344	-19.0485	-19.623	-20.0423	-29.1618	-27.8556	-29.3424	-8.54547	-8.57597	-8.69185	-8.72307	-6.58043	-6.60616	-6.58043	-6.60616	-18.6211	-19.1739	-19.5773	-19.0952	-19.6686	-20.0871	-29.0608	-27.7114	-2.01493
1.018_OH-O__methanol--acetone_105	4.225	-39.9418	-40.0115	-40.4126	-40.4719	39.5608	39.5183	41.6229	41.5652	-7.07062	-7.09679	-7.22837	-7.25382	-4.57474	-4.59452	-4.57973	-4.59981	-15.8621	-16.3148	-16.6451	-16.2985	-16.7677	-17.1101	-28.8296	-27.8704	-28.9616	-6.84733	-6.87435	-6.97775	-7.00462	-4.72131	-4.74037	-4.72131	-4.74037	-15.9083	-16.359	-16.6878	-16.3247	-16.7932	-17.1351	-28.7437	-27.7867	-1.32809
1.018_OH-O__methanol--acetone_110	4.312	-33.8082	-33.8775	-34.1503	-34.211	29.3482	29.3252	30.9231	30.8878	-5.6402	-5.66244	-5.76985	-5.79108	-3.31638	-3.33001	-3.32068	-3.33458	-13.5884	-13.9568	-14.2257	-13.9785	-14.3615	-14.641	-27.7704	-27.0898	-27.8403	-5.52161	-5.54407	-5.63252	-5.65442	-3.39531	-3.40867	-3.39531	-3.40867	-13.6283	-13.9954	-14.2633	-13.9931	-14.3757	-14.6548	-27.7182	-27.0411	-0.887321
1.018_OH-O__methanol--acetone_125	4.574	-21.5664	-21.6018	-21.6676	-21.7023	12.0965	12.0953	12.742	12.7369	-3.00478	-3.01464	-3.06745	-3.07791	-1.27036	-1.27379	-1.27321	-1.2768	-8.66923	-8.86717	-9.01162	-8.92411	-9.13186	-9.28346	-22.8066	-22.6036	-22.6564	-2.98876	-2.99828	-3.04421	-3.05467	-1.28446	-1.28803	-1.28446	-1.28803	-8.68413	-8.88165	-9.02579	-8.9265	-9.13415	-9.28568	-22.8247	-22.5938	-0.282938
1.018_OH-O__methanol--acetone_150	5.017	-11.7111	-11.6993	-11.6881	-11.6801	2.80051	2.80013	2.93864	2.93653	-1.1676	-1.17001	-1.18629	-1.18899	-0.270269	-0.270954	-0.27183	-0.272597	-4.24724	-4.32068	-4.37428	-4.36785	-4.44525	-4.50173	-14.7144	-14.7069	-14.372	-1.1677	-1.17011	-1.18499	-1.18768	-0.272359	-0.273128	-0.272359	-0.273128	-4.24831	-4.3212	-4.37438	-4.36795	-4.44534	-4.50181	-14.7296	-14.7062	-0.0484174
1.018_OH-O__methanol--acetone_200	5.915	-4.77481	-4.76477	-4.77418	-4.76677	0.15061	0.150459	0.159566	0.159608	-0.238208	-0.239117	-0.241805	-0.242865	-0.0168023	-0.0169007	-0.0174074	-0.0175361	-1.18131	-1.19728	-1.20894	-1.21303	-1.23055	-1.24334	-6.07927	-6.1109	-5.82831	-0.238632	-0.239552	-0.2418	-0.24286	-0.0174087	-0.0175373	-0.0174087	-0.0175373	-1.18241	-1.19885	-1.21084	-1.21303	-1.23055	-1.24334	-6.09523	-6.1109	-0.00174136
1.019_OH-O__methanol--dimethylcarbonate_080	4.206	-91.5934	-91.6222	-93.9314	-93.9448	158.25	158.236	165.428	165.36	-24.3899	-24.448	-24.9815	-25.0418	-18.7685	-18.819	-18.7811	-18.8323	-35.2019	-36.3818	-37.2428	-35.9485	-37.1568	-38.0386	-13.8963	-10.4977	-12.8993	-20.8063	-20.8565	-21.0312	-21.0884	-21.5188	-21.5769	-21.5188	-21.5769	-35.4539	-36.6264	-37.482	-36.2296	-37.4353	-38.3151	-13.3175	-9.56535	-10.2883
1.019_OH-O__methanol--dimethylcarbonate_085	4.291	-75.1419	-75.1621	-76.9129	-76.9222	116.289	116.264	121.768	121.699	-17.8937	-17.9365	-18.3222	-18.3664	-13.8392	-13.8861	-13.8501	-13.8976	-29.8261	-30.7905	-31.4943	-30.4902	-31.4798	-32.2019	-22.2152	-19.6891	-22.2463	-16.0381	-16.0785	-16.2716	-16.316	-15.2256	-15.2745	-15.2256	-15.2745	-29.9681	-30.9262	-31.6254	-30.6484	-31.6357	-32.3562	-21.8853	-19.1699	-6.34964
1.019_OH-O__methanol--dimethylcarbonate_090	4.377	-62.1078	-62.1318	-63.44	-63.4575	85.4966	85.4579	89.636	89.5702	-13.4689	-13.5032	-13.7896	-13.8251	-10.0763	-10.1154	-10.0857	-10.1253	-25.3751	-26.1668	-26.7445	-25.9639	-26.7784	-27.3727	-27.0371	-25.2104	-27.5224	-12.507	-12.5416	-12.724	-12.7612	-10.7777	-10.8165	-10.7777	-10.8165	-25.4558	-26.2424	-26.8164	-26.0526	-26.8654	-27.4585	-26.85	-24.9234	-3.99168
1.019_OH-O__methanol--dimethylcarbonate_095	4.462	-51.7704	-51.8057	-52.7669	-52.7977	62.9024	62.8607	66.0219	65.9605	-10.3511	-10.3811	-10.5978	-10.6283	-7.28233	-7.31246	-7.29043	-7.321	-21.6663	-22.3172	-22.7921	-22.1868	-22.8582	-23.3481	-29.4307	-28.1346	-30.0579	-9.85119	-9.88215	-10.0426	-10.0748	-7.6396	-7.66894	-7.6396	-7.66894	-21.7128	-22.3597	-22.8318	-22.2363	-22.9065	-23.3955	-29.3249	-27.9764	-2.55431
1.019_OH-O__methanol--dimethylcarbonate_100	4.548	-43.5453	-43.5903	-44.283	-44.3251	46.3246	46.2888	48.6668	48.616	-8.08752	-8.11445	-8.28083	-8.30768	-5.24248	-5.26446	-5.24949	-5.27183	-18.5606	-19.0956	-19.4861	-19.0176	-19.5707	-19.9744	-30.1665	-29.2631	-30.7775	-7.82681	-7.85454	-7.99036	-8.01844	-5.42644	-5.44784	-5.42644	-5.44784	-18.586	-19.118	-19.5061	-19.045	-19.5974	-20.0005	-30.1106	-29.1759	-1.66168
1.019_OH-O__methanol--dimethylcarbonate_105	4.635	-36.9673	-37.0148	-37.5044	-37.5526	34.1473	34.122	35.904	35.869	-6.4025	-6.4261	-6.55452	-6.578	-3.76846	-3.78371	-3.77454	-3.79011	-15.9462	-16.386	-16.7069	-16.3456	-16.8012	-17.1337	-29.8095	-29.1854	-30.3173	-6.26588	-6.28976	-6.4018	-6.42595	-3.86472	-3.87973	-3.86472	-3.87973	-15.9586	-16.3957	-16.7147	-16.3607	-16.8158	-17.1479	-29.7771	-29.1372	-1.09714
1.019_OH-O__methanol--dimethylcarbonate_110	4.722	-31.6679	-31.713	-32.0489	-32.0968	25.2062	25.1925	26.5034	26.4833	-5.12337	-5.14258	-5.24175	-5.26157	-2.70956	-2.71965	-2.71486	-2.72521	-13.7382	-14.0991	-14.3626	-14.0817	-14.4566	-14.7302	-28.7453	-28.3304	-29.1332	-5.05082	-5.07016	-5.16106	-5.18117	-2.76112	-2.7712	-2.76112	-2.7712	-13.7381	-14.097	-14.3589	-14.0899	-14.4645	-14.7379	-28.7331	-28.3037	-0.73294
1.019_OH-O__methanol--dimethylcarbonate_125	4.984	-20.9012	-20.9182	-21.0224	-21.0448	10.1854	10.1851	10.7265	10.7234	-2.75031	-2.75814	-2.8074	-2.81624	-1.01914	-1.02159	-1.02272	-1.02534	-8.89135	-9.09136	-9.23732	-9.11918	-9.32795	-9.48029	-23.7501	-23.6432	-23.8028	-2.73806	-2.74606	-2.79499	-2.80382	-1.02928	-1.03189	-1.02928	-1.03189	-8.88538	-9.08398	-9.2289	-9.12044	-9.32914	-9.48144	-23.7372	-23.6385	-0.229817
1.019_OH-O__methanol--dimethylcarbonate_150	5.425	-11.8467	-11.8348	-11.8558	-11.8476	2.29038	2.29091	2.41747	2.41663	-1.0877	-1.09034	-1.10783	-1.11091	-0.214393	-0.214897	-0.216393	-0.216984	-4.47422	-4.55248	-4.60959	-4.58576	-4.6679	-4.72785	-15.4588	-15.4867	-15.3009	-1.08517	-1.08778	-1.1072	-1.11028	-0.21669	-0.217284	-0.21669	-0.217284	-4.46632	-4.5438	-4.60033	-4.5858	-4.66794	-4.72789	-15.439	-15.4864	-0.0368206
1.019_OH-O__methanol--dimethylcarbonate_200	6.322	-4.96608	-4.95603	-4.9862	-4.98166	0.110388	0.110364	0.120756	0.120657	-0.232322	-0.233597	-0.236706	-0.238082	-0.0134175	-0.0135016	-0.0141857	-0.0143024	-1.29296	-1.30903	-1.32075	-1.32734	-1.34465	-1.35728	-6.41351	-6.47066	-6.33039	-0.232287	-0.233482	-0.236704	-0.23808	-0.0141865	-0.0143031	-0.0141865	-0.0143031	-1.29537	-1.31164	-1.3235	-1.32734	-1.34465	-1.35728	-6.42025	-6.47066	-0.00115157
1.020_OH-O__methanol--dimethylether_080	3.006	-90.8501	-90.9674	-93.4891	-93.5928	164.191	164.146	172.121	172.014	-23.764	-23.8359	-24.4104	-24.487	-19.9926	-20.0258	-20.005	-20.0389	-35.7724	-36.9286	-37.7724	-36.5055	-37.6903	-38.5549	-8.45575	-4.65991	-7.79898	-18.903	-18.9659	-19.0114	-19.0852	-23.7526	-23.7958	-23.7526	-23.7958	-36.0414	-37.191	-38.0299	-36.8117	-37.993	-38.855	-7.63782	-3.31503	-11.5066
1.020_OH-O__methanol--dimethylether_085	3.098	-72.2205	-72.3187	-74.2531	-74.3422	119.392	119.342	125.47	125.374	-16.9568	-17.009	-17.424	-17.4793	-14.8298	-14.8662	-14.8402	-14.8772	-29.8794	-30.8082	-31.4861	-30.5339	-31.4874	-32.1832	-16.3384	-13.5074	-17.0247	-14.4062	-14.4556	-14.5793	-14.6344	-16.7481	-16.7876	-16.7481	-16.7876	-30.0258	-30.9491	-31.6229	-30.698	-31.6487	-32.3425	-15.8523	-12.7323	-7.01192
1.020_OH-O__methanol--dimethylether_090	3.191	-57.7526	-57.8423	-59.3083	-59.3909	86.7072	86.6427	91.306	91.2145	-12.4436	-12.4839	-12.7949	-12.837	-10.8115	-10.846	-10.8201	-10.8551	-25.0403	-25.7911	-26.3389	-25.6195	-26.3918	-26.9554	-20.8685	-18.824	-22.1961	-11.1102	-11.1513	-11.3014	-11.3452	-11.7877	-11.8221	-11.7877	-11.8221	-25.1197	-25.866	-26.4105	-25.7064	-26.4767	-27.0388	-20.5833	-18.3825	-4.3481
1.020_OH-O__methanol--dimethylether_095	3.283	-46.5325	-46.6246	-47.7128	-47.7975	62.91	62.8402	66.3606	66.2701	-9.35098	-9.38549	-9.62305	-9.65785	-7.79382	-7.82338	-7.80083	-7.83083	-21.0504	-21.6599	-22.1046	-21.5583	-22.1865	-22.6448	-23.0979	-21.6609	-24.6605	-8.65608	-8.69227	-8.84083	-8.87778	-8.29007	-8.31868	-8.29007	-8.31868	-21.0921	-21.6979	-22.1399	-21.6037	-22.2304	-22.6878	-22.9349	-21.4116	-2.7466
1.020_OH-O__methanol--dimethylether_100	3.376	-37.8185	-37.9165	-38.7065	-38.7959	45.5973	45.5381	48.1752	48.0968	-7.16488	-7.19582	-7.37992	-7.40979	-5.57856	-5.60199	-5.58427	-5.60807	-17.7464	-18.2423	-18.6042	-18.1896	-18.7014	-19.0748	-23.7804	-22.7918	-25.3467	-6.80392	-6.83624	-6.97125	-7.00274	-5.83096	-5.85357	-5.83096	-5.85357	-17.7674	-18.2603	-18.62	-18.2129	-18.7238	-19.0966	-23.6907	-22.652	-1.76673
1.020_OH-O__methanol--dimethylether_105	3.469	-31.0342	-31.1336	-31.6918	-31.7829	33.0121	32.9727	34.9322	34.8762	-5.5773	-5.60443	-5.74784	-5.77319	-3.97637	-3.99361	-3.98101	-3.99856	-15.0001	-15.4039	-15.6986	-15.3859	-15.8031	-16.1075	-23.4576	-22.786	-24.9032	-5.38985	-5.4178	-5.53483	-5.5611	-4.10508	-4.12189	-4.10508	-4.12189	-15.0102	-15.4116	-15.7045	-15.3976	-15.8143	-16.1183	-23.4054	-22.708	-1.15591
1.020_OH-O__methanol--dimethylether_110	3.562	-25.724	-25.817	-26.2054	-26.2922	23.8767	23.8538	25.3022	25.2681	-4.39637	-4.41906	-4.5312	-4.55263	-2.82868	-2.84037	-2.83246	-2.84441	-12.711	-13.0394	-13.2791	-13.0459	-13.386	-13.6342	-22.5017	-22.0554	-23.7819	-4.29953	-4.32257	-4.4204	-4.44226	-2.89472	-2.90628	-2.89472	-2.90628	-12.7156	-13.0421	-13.2803	-13.0516	-13.3915	-13.6394	-22.471	-22.0121	-0.767839
1.020_OH-O__methanol--dimethylether_125	3.84	-15.5636	-15.6145	-15.7362	-15.7857	9.00029	8.99805	9.56916	9.56249	-2.27452	-2.28435	-2.33975	-2.34983	-1.02012	-1.02203	-1.02218	-1.02426	-7.84831	-8.02276	-8.15006	-8.06412	-8.24614	-8.37896	-18.0729	-17.9763	-18.8531	-2.26203	-2.27195	-2.32425	-2.33435	-1.02998	-1.03204	-1.02998	-1.03204	-7.84748	-8.02085	-8.14737	-8.0647	-8.24667	-8.37945	-18.0734	-17.9691	-0.241717
1.020_OH-O__methanol--dimethylether_150	4.306	-8.00682	-8.01115	-8.01963	-8.02478	1.75352	1.75417	1.87639	1.87592	-0.856387	-0.858808	-0.879498	-0.882284	-0.19645	-0.196433	-0.197301	-0.197362	-3.6863	-3.74667	-3.79072	-3.78837	-3.85206	-3.89854	-11.1029	-11.127	-11.4056	-0.856575	-0.858899	-0.87891	-0.881691	-0.197545	-0.197609	-0.197545	-0.197609	-3.6848	-3.7448	-3.78858	-3.78837	-3.85206	-3.89853	-11.1062	-11.1267	-0.0393291
1.020_OH-O__methanol--dimethylether_200	5.241	-3.0928	-3.0846	-3.07489	-3.06833	0.0652858	0.0652766	0.0708838	0.0708532	-0.172695	-0.173351	-0.176858	-0.177714	-0.0112109	-0.0112673	-0.0114767	-0.0115605	-0.986873	-0.998874	-1.00763	-1.01148	-1.02434	-1.03372	-4.21158	-4.22047	-4.28023	-0.172809	-0.173484	-0.176857	-0.177713	-0.011477	-0.0115608	-0.011477	-0.0115608	-0.986551	-0.998576	-1.00735	-1.01148	-1.02434	-1.03372	-4.21309	-4.22047	-0.00105432
1.021_OH-O__methanol--dimethylperoxide_080	2.867	-82.7379	-82.8103	-84.7991	-84.8516	152.244	152.182	159.387	159.271	-19.398	-19.456	-19.8235	-19.8835	-15.9815	-16.013	-15.9922	-16.0241	-39.3164	-40.5922	-41.5233	-40.1082	-41.414	-42.3669	-7.62094	-3.85524	-8.3429	-15.9595	-16.0118	-16.0183	-16.077	-18.5051	-18.5416	-18.5051	-18.5416	-39.6227	-40.8917	-41.8176	-40.4422	-41.7445	-42.6948	-6.99292	-2.89411	-8.29656
1.021_OH-O__methanol--dimethylperoxide_085	2.962	-65.291	-65.3514	-66.8047	-66.8514	110.376	110.307	115.747	115.645	-13.8548	-13.8978	-14.1573	-14.2012	-11.6584	-11.6898	-11.6671	-11.6989	-33.1107	-34.1397	-34.8905	-33.8164	-34.8719	-35.6422	-15.5228	-12.7483	-16.9954	-12.0824	-12.1242	-12.1907	-12.2356	-12.9127	-12.945	-12.9127	-12.945	-33.2824	-34.3057	-35.0525	-34.0021	-35.055	-35.8233	-15.1614	-12.2098	-4.95622
1.021_OH-O__methanol--dimethylperoxide_090	3.057	-51.9022	-51.9647	-52.9935	-53.0448	80.0188	79.9438	84.0181	83.9222	-10.169	-10.2044	-10.3926	-10.428	-8.38234	-8.41006	-8.38937	-8.41745	-27.97	-28.8022	-29.4095	-28.593	-29.4486	-30.073	-20.0449	-18.041	-21.7526	-9.25533	-9.29151	-9.37692	-9.41422	-9.00597	-9.03307	-9.00597	-9.03307	-28.0644	-28.8919	-29.4958	-28.6955	-29.5493	-30.1723	-19.8374	-17.7421	-3.01516
1.021_OH-O__methanol--dimethylperoxide_095	3.153	-41.6147	-41.6863	-42.3849	-42.4455	58.014	57.9477	60.9829	60.8978	-7.63315	-7.66474	-7.80326	-7.83397	-5.97366	-5.9961	-5.97934	-6.00207	-23.6917	-24.3658	-24.8578	-24.2389	-24.9333	-25.4399	-22.2572	-20.8237	-23.9241	-7.16199	-7.19454	-7.27853	-7.31089	-6.28446	-6.30614	-6.28446	-6.30614	-23.7426	-24.4129	-24.902	-24.2951	-24.9882	-25.4939	-22.1379	-20.6587	-1.86962
1.021_OH-O__methanol--dimethylperoxide_100	3.248	-33.684	-33.7617	-34.2134	-34.2809	42.0632	42.0166	44.263	44.1999	-5.83506	-5.8631	-5.96588	-5.9925	-4.23586	-4.25268	-4.24045	-4.25751	-20.1178	-20.6643	-21.0631	-20.597	-21.1608	-21.5723	-22.9241	-21.9033	-24.422	-5.59169	-5.62033	-5.69463	-5.72224	-4.3915	-4.40787	-4.3915	-4.40787	-20.1449	-20.6884	-21.085	-20.6275	-21.1906	-21.6015	-22.8548	-21.8126	-1.18143
1.021_OH-O__methanol--dimethylperoxide_105	3.344	-27.5412	-27.6166	-27.8932	-27.9608	30.5031	30.4772	32.1307	32.0923	-4.52588	-4.54945	-4.62639	-4.6485	-2.99677	-3.00837	-3.00048	-3.01228	-17.1223	-17.5657	-17.8893	-17.541	-17.9994	-18.3339	-22.5864	-21.8632	-23.8697	-4.4004	-4.4242	-4.486	-4.50854	-3.07536	-3.0868	-3.07536	-3.0868	-17.1369	-17.578	-17.8998	-17.5574	-18.0154	-18.3495	-22.5474	-21.8134	-0.759903
1.021_OH-O__methanol--dimethylperoxide_110	3.44	-22.7576	-22.8228	-22.975	-23.0352	22.1287	22.1173	23.3299	23.3097	-3.55244	-3.5709	-3.62797	-3.64576	-2.11944	-2.12666	-2.12246	-2.12985	-14.6033	-14.963	-15.2255	-14.9695	-15.3425	-15.6147	-21.6286	-21.1159	-22.6898	-3.48763	-3.50611	-3.55515	-3.57309	-2.15965	-2.16691	-2.15965	-2.16691	-14.6128	-14.9707	-15.2319	-14.9783	-15.351	-15.623	-21.6056	-21.0886	-0.496801
1.021_OH-O__methanol--dimethylperoxide_125	3.728	-13.6313	-13.654	-13.6423	-13.6641	8.48209	8.48276	8.95886	8.9561	-1.80943	-1.81628	-1.84033	-1.84711	-0.756895	-0.757671	-0.758579	-0.759451	-9.17693	-9.36888	-9.50895	-9.41604	-9.6166	-9.76296	-17.2541	-17.0775	-17.7987	-1.80044	-1.80722	-1.82997	-1.83672	-0.763234	-0.764124	-0.763234	-0.764124	-9.17956	-9.3708	-9.51035	-9.41732	-9.61784	-9.76416	-17.2526	-17.073	-0.150392
1.021_OH-O__methanol--dimethylperoxide_150	4.209	-6.85853	-6.84548	-6.79607	-6.7842	1.74287	1.74254	1.84522	1.84402	-0.663635	-0.665137	-0.672974	-0.674673	-0.146006	-0.145917	-0.146757	-0.146711	-4.41657	-4.48714	-4.53864	-4.53061	-4.60512	-4.6595	-10.4526	-10.4211	-10.6023	-0.6635	-0.664968	-0.672533	-0.674227	-0.146918	-0.146875	-0.146918	-0.146875	-4.4158	-4.48624	-4.53764	-4.53065	-4.60516	-4.65954	-10.4529	-10.4208	-0.0236594
1.021_OH-O__methanol--dimethylperoxide_200	5.175	-2.50815	-2.50271	-2.47454	-2.47077	0.076118	0.0760043	0.0810488	0.0809196	-0.129949	-0.130762	-0.131601	-0.132529	-0.00828918	-0.008365	-0.008525	-0.00861413	-1.21241	-1.2281	-1.23956	-1.24065	-1.25731	-1.26946	-3.80539	-3.80046	-3.82418	-0.129999	-0.130819	-0.1316	-0.132528	-0.00852526	-0.00861445	-0.00852526	-0.00861442	-1.21194	-1.22769	-1.23918	-1.24065	-1.25731	-1.26946	-3.80575	-3.80046	-0.000674675
1.022_OH-O__methanol--furan_080	3.164	-49.2943	-49.3984	-51.2939	-51.3888	100.094	100.034	105.208	105.128	-10.8286	-10.8693	-11.1999	-11.2411	-9.96894	-10.0004	-9.97438	-10.0061	-33.9672	-34.995	-35.745	-34.6658	-35.7196	-36.4886	-5.97904	-3.99712	-3.22168	-9.37325	-9.41112	-9.57299	-9.61326	-11.1543	-11.1868	-11.1543	-11.1868	-34.0638	-35.0858	-35.8315	-34.7664	-35.8183	-36.5859	-5.77457	-3.64729	-3.65277
1.022_OH-O__methanol--furan_085	3.269	-37.2724	-37.3755	-38.7681	-38.8578	69.1123	69.0387	72.814	72.7192	-7.57549	-7.60909	-7.83849	-7.87033	-6.93618	-6.96196	-6.94058	-6.9666	-28.1242	-28.9425	-29.5397	-28.7349	-29.5743	-30.1869	-12.4475	-11.1625	-10.619	-6.89945	-6.93225	-7.07784	-7.1105	-7.4825	-7.50827	-7.4825	-7.50827	-28.1734	-28.986	-29.5789	-28.7823	-29.6204	-30.2321	-12.3474	-10.9895	-2.08429
1.022_OH-O__methanol--furan_090	3.374	-28.4672	-28.5758	-29.5864	-29.6772	47.5335	47.4802	50.1958	50.1171	-5.43821	-5.4662	-5.62874	-5.65392	-4.76983	-4.78975	-4.77338	-4.79349	-23.3489	-24.001	-24.4768	-23.8762	-24.5461	-25.035	-15.8284	-15.0425	-14.6231	-5.12647	-5.15358	-5.27634	-5.30232	-5.02097	-5.04064	-5.02097	-5.04064	-23.3727	-24.0198	-24.4921	-23.898	-24.5671	-25.0554	-15.781	-14.9585	-1.21288
1.022_OH-O__methanol--furan_095	3.478	-22.0127	-22.126	-22.8512	-22.9475	32.5674	32.5565	34.4764	34.4418	-3.97948	-4.00423	-4.12001	-4.14266	-3.25904	-3.27331	-3.2619	-3.27633	-19.4399	-19.9604	-20.3402	-19.8887	-20.4238	-20.8143	-17.1872	-16.739	-16.4222	-3.83765	-3.86122	-3.95815	-3.98105	-3.37451	-3.3886	-3.37451	-3.3886	-19.4466	-19.9625	-20.339	-19.8984	-20.4331	-20.8233	-17.1605	-16.6987	-0.714908
1.022_OH-O__methanol--furan_100	3.583	-17.2824	-17.3823	-17.9034	-17.9908	22.2526	22.2529	23.6111	23.598	-2.95894	-2.97924	-3.06372	-3.08331	-2.22068	-2.22999	-2.22299	-2.23243	-16.2238	-16.6382	-16.9405	-16.6086	-17.0354	-17.3468	-17.2792	-17.0553	-16.828	-2.89562	-2.9152	-2.98986	-3.00952	-2.274	-2.28325	-2.274	-2.28325	-16.2252	-16.6356	-16.9351	-16.6128	-17.0394	-17.3507	-17.2594	-17.0362	-0.423361
1.022_OH-O__methanol--furan_105	3.688	-13.8034	-13.8809	-14.2469	-14.3154	15.1796	15.1746	16.1282	16.1162	-2.23499	-2.24914	-2.31133	-2.32539	-1.51294	-1.51839	-1.51481	-1.52036	-13.5693	-13.8972	-14.1365	-13.9038	-14.2429	-14.4904	-16.6103	-16.5353	-16.3845	-2.20422	-2.218	-2.2778	-2.29194	-1.53784	-1.5433	-1.53784	-1.5433	-13.5734	-13.8986	-14.1359	-13.9056	-14.2446	-14.4919	-16.5952	-16.5264	-0.251871
1.022_OH-O__methanol--furan_110	3.793	-11.1821	-11.248	-11.5236	-11.5739	10.3076	10.3097	10.9871	10.9762	-1.70593	-1.71738	-1.76649	-1.77624	-1.03247	-1.03532	-1.03401	-1.03693	-11.3774	-11.6388	-11.8295	-11.6677	-11.9363	-12.1322	-15.5205	-15.5431	-15.4599	-1.69406	-1.70389	-1.75135	-1.76115	-1.04437	-1.04726	-1.04437	-1.04726	-11.3846	-11.642	-11.8297	-11.6684	-11.9369	-12.1328	-15.5123	-15.539	-0.149824
1.022_OH-O__methanol--furan_125	4.107	-6.54742	-6.58242	-6.69515	-6.71901	3.19045	3.19951	3.42166	3.42526	-0.816953	-0.822911	-0.845522	-0.850499	-0.335458	-0.335751	-0.336339	-0.336669	-6.824	-6.9555	-7.05145	-7.00292	-7.13751	-7.23573	-11.593	-11.7166	-11.7738	-0.816713	-0.821556	-0.844171	-0.849141	-0.337268	-0.337601	-0.337268	-0.337601	-6.82673	-6.95534	-7.04919	-7.00296	-7.13754	-7.23575	-11.5865	-11.7162	-0.0330672
1.022_OH-O__methanol--furan_150	4.632	-3.42814	-3.43488	-3.47451	-3.47176	0.437686	0.440309	0.473761	0.474795	-0.298241	-0.299965	-0.307006	-0.307959	-0.0586402	-0.0586696	-0.0590605	-0.0591028	-3.09317	-3.13749	-3.16983	-3.17308	-3.21753	-3.24997	-6.52303	-6.614	-6.73206	-0.298209	-0.299093	-0.306984	-0.307936	-0.0590766	-0.0591193	-0.0590766	-0.0591194	-3.09412	-3.13653	-3.16747	-3.17307	-3.21753	-3.24997	-6.5129	-6.61399	-0.00312088
1.022_OH-O__methanol--furan_200	5.681	-1.42069	-1.42274	-1.4316	-1.43156	0.0075239	0.00757444	0.00830792	0.00834909	-0.067383	-0.0678595	-0.0689095	-0.06935	-0.00364343	-0.00367242	-0.00379621	-0.0038285	-0.808122	-0.816301	-0.82227	-0.825859	-0.834149	-0.840199	-2.30897	-2.33658	-2.40162	-0.0673726	-0.0677439	-0.0689095	-0.0693499	-0.00379621	-0.00382858	-0.00379626	-0.00382853	-0.807537	-0.815438	-0.821203	-0.825859	-0.834149	-0.840199	-2.30522	-2.33658	-3.36852e-05
1.023_OH-O__methanol--methanol_080	3.192	-90.0813	-90.1201	-92.2191	-92.2403	156.402	156.362	163.519	163.425	-23.4919	-23.5486	-24.0293	-24.0896	-19.3128	-19.3476	-19.3224	-19.3578	-29.4716	-30.5153	-31.2769	-30.1334	-31.202	-31.9818	-7.93146	-4.24409	-7.46426	-19.0924	-19.1401	-19.1811	-19.2377	-22.7169	-22.7609	-22.7169	-22.7609	-29.7202	-30.7582	-31.5157	-30.4038	-31.4694	-32.247	-7.16692	-3.06056	-11.4559
1.023_OH-O__methanol--methanol_085	3.281	-72.2073	-72.2355	-73.8441	-73.8588	113.589	113.544	118.987	118.904	-16.8234	-16.8632	-17.2113	-17.2529	-14.26	-14.2966	-14.2681	-14.3053	-24.4176	-25.2568	-25.8691	-25.0001	-25.8604	-26.4883	-15.7208	-13.0018	-16.4222	-14.5264	-14.5634	-14.6731	-14.7144	-15.9889	-16.028	-15.9889	-16.028	-24.5504	-25.3845	-25.9932	-25.1441	-26.002	-26.6281	-15.2747	-12.3258	-7.06799
1.023_OH-O__methanol--methanol_090	3.37	-58.2593	-58.29	-59.5056	-59.5251	82.3814	82.3244	86.4295	86.3484	-12.3736	-12.404	-12.6651	-12.6959	-10.356	-10.39	-10.3629	-10.3975	-20.3008	-20.9786	-21.4732	-20.811	-21.5074	-22.0156	-20.2328	-18.2856	-21.4556	-11.1786	-11.2094	-11.3411	-11.3736	-11.232	-11.2655	-11.232	-11.2655	-20.3713	-21.045	-21.5366	-20.8867	-21.5814	-22.0883	-19.9754	-17.9041	-4.44135
1.023_OH-O__methanol--methanol_095	3.459	-47.3818	-47.4257	-48.3263	-48.3597	59.6759	59.6141	62.6951	62.6151	-9.3051	-9.33176	-9.53115	-9.55702	-7.43938	-7.46845	-7.44524	-7.47472	-16.931	-17.48	-17.8807	-17.3764	-17.9417	-18.3542	-22.4925	-21.1305	-23.8655	-8.68541	-8.7135	-8.84253	-8.87048	-7.88279	-7.91065	-7.88279	-7.91065	-16.9687	-17.5144	-17.9126	-17.4156	-17.9798	-18.3914	-22.3453	-20.9171	-2.84288
1.023_OH-O__methanol--methanol_100	3.548	-38.8877	-38.9465	-39.5979	-39.6458	43.1815	43.1273	45.4223	45.3512	-7.12448	-7.14951	-7.30312	-7.32641	-5.30716	-5.33031	-5.3121	-5.33561	-14.1624	-14.6076	-14.9325	-14.549	-15.0081	-15.3431	-23.2315	-22.2997	-24.5643	-6.80431	-6.83059	-6.94593	-6.97087	-5.53177	-5.55395	-5.53177	-5.55395	-14.1821	-14.6247	-14.9476	-14.5691	-15.0274	-15.3618	-23.1503	-22.1812	-1.85184
1.023_OH-O__methanol--methanol_105	3.638	-32.2321	-32.3004	-32.7603	-32.8185	31.2117	31.1742	32.866	32.8143	-5.53436	-5.55716	-5.67582	-5.69655	-3.77041	-3.78759	-3.77459	-3.79207	-11.8796	-12.2404	-12.5037	-12.2137	-12.5863	-12.8583	-22.9747	-22.3511	-24.1752	-5.36958	-5.39312	-5.49108	-5.5128	-3.88458	-3.90123	-3.88458	-3.90123	-11.8892	-12.248	-12.5098	-12.2237	-12.5959	-12.8675	-22.9325	-22.2858	-1.22507
1.023_OH-O__methanol--methanol_110	3.728	-26.9891	-27.0586	-27.3772	-27.439	22.5335	22.5131	23.7507	23.7202	-4.34951	-4.36893	-4.46017	-4.47815	-2.67306	-2.68482	-2.67661	-2.68862	-9.99043	-10.2822	-10.4951	-10.2786	-10.5809	-10.8014	-22.0944	-21.687	-23.1292	-4.26507	-4.28479	-4.36489	-4.38333	-2.73153	-2.74311	-2.73153	-2.74311	-9.99505	-10.2852	-10.4969	-10.2835	-10.5855	-10.8059	-22.0734	-21.6512	-0.821086
1.023_OH-O__methanol--methanol_125	3.999	-16.8277	-16.8678	-16.9711	-17.0093	8.43466	8.43441	8.91084	8.90663	-2.22132	-2.2297	-2.272	-2.28041	-0.952611	-0.954804	-0.954833	-0.957187	-6.02882	-6.18082	-6.29173	-6.21198	-6.37061	-6.48637	-17.9096	-17.8266	-18.4849	-2.21031	-2.21875	-2.25908	-2.2675	-0.961589	-0.963933	-0.961589	-0.963933	-6.02941	-6.18054	-6.29083	-6.21247	-6.37106	-6.48678	-17.9092	-17.8208	-0.261088
1.023_OH-O__methanol--methanol_150	4.453	-9.04727	-9.04461	-9.06796	-9.06701	1.62061	1.62202	1.71955	1.72012	-0.814468	-0.816554	-0.831364	-0.833796	-0.177966	-0.178105	-0.179106	-0.179326	-2.72456	-2.77704	-2.81533	-2.80941	-2.86505	-2.90565	-11.2326	-11.2657	-11.4223	-0.814365	-0.816417	-0.830904	-0.833331	-0.17931	-0.179532	-0.17931	-0.179532	-2.72478	-2.77704	-2.81517	-2.80941	-2.86505	-2.90565	-11.2348	-11.2654	-0.0417275
1.023_OH-O__methanol--methanol_200	5.372	-3.72708	-3.72095	-3.72542	-3.72151	0.0584516	0.0584564	0.0625566	0.0625374	-0.15636	-0.157573	-0.159376	-0.160774	-0.00901174	-0.00910263	-0.00943544	-0.00955611	-0.682179	-0.694313	-0.703168	-0.701534	-0.714575	-0.724092	-4.53233	-4.5534	-4.56893	-0.156411	-0.157629	-0.159375	-0.160773	-0.00943565	-0.00955632	-0.00943565	-0.00955629	-0.682257	-0.69441	-0.703278	-0.701534	-0.714575	-0.724092	-4.53336	-4.5534	-0.00110696
1.024_OH-O__methanol--methylacetate_080	3.854	-89.5399	-89.5562	-91.6232	-91.6213	156.069	156.029	162.896	162.803	-23.8899	-23.9424	-24.429	-24.4846	-18.5033	-18.5541	-18.5135	-18.5649	-34.6537	-35.7993	-36.6352	-35.364	-36.5379	-37.3945	-12.6591	-9.26253	-11.6148	-20.2567	-20.3038	-20.4382	-20.4926	-21.2217	-21.2793	-21.2217	-21.2793	-34.9	-36.0393	-36.8707	-35.6328	-36.804	-37.6587	-11.9895	-8.24915	-10.2177
1.024_OH-O__methanol--methylacetate_085	3.937	-73.1701	-73.1783	-74.7264	-74.7217	114.578	114.529	119.736	119.644	-17.4678	-17.5055	-17.8591	-17.8992	-13.6117	-13.6589	-13.6204	-13.6681	-29.3553	-30.2897	-30.9715	-29.9827	-30.9418	-31.6417	-20.7857	-18.2871	-20.8321	-15.5775	-15.6148	-15.7796	-15.8214	-14.9809	-15.0293	-14.9809	-15.0293	-29.4914	-30.4201	-31.0977	-30.1328	-31.0896	-31.7878	-20.4042	-17.7166	-6.28857
1.024_OH-O__methanol--methylacetate_090	4.021	-60.2337	-60.2477	-61.3827	-61.3883	84.168	84.1099	88.0169	87.932	-13.104	-13.1343	-13.3981	-13.4303	-9.88918	-9.92805	-9.89648	-9.9358	-24.9722	-25.7375	-26.2959	-25.5253	-26.3126	-26.8872	-25.496	-23.7097	-26.037	-12.1196	-12.1515	-12.3136	-12.3483	-10.5802	-10.6183	-10.5802	-10.6183	-25.0471	-25.8076	-26.3626	-25.6088	-26.3944	-26.9677	-25.2823	-23.3907	-3.93843
1.024_OH-O__methanol--methylacetate_095	4.106	-50.0021	-50.0284	-50.8394	-50.8606	61.8788	61.8208	64.7353	64.6599	-10.0394	-10.0662	-10.2662	-10.2942	-7.13226	-7.16179	-7.13841	-7.16832	-21.3217	-21.9497	-22.4079	-21.8081	-22.4556	-22.9281	-27.8436	-26.5913	-28.5349	-9.52577	-9.55459	-9.69919	-9.72942	-7.48268	-7.51118	-7.48268	-7.51118	-21.363	-21.987	-22.4423	-21.8544	-22.5007	-22.9723	-27.7266	-26.4136	-2.50984
1.024_OH-O__methanol--methylacetate_100	4.191	-41.8754	-41.9132	-42.4817	-42.5165	45.5178	45.472	47.6435	47.5844	-7.82282	-7.84718	-8.00039	-8.02518	-5.12422	-5.14542	-5.12941	-5.15093	-18.2619	-18.7772	-19.1533	-18.6903	-19.2229	-19.6114	-28.5871	-27.7197	-29.2503	-7.55448	-7.58027	-7.70304	-7.72932	-5.30326	-5.32377	-5.30326	-5.32377	-18.286	-18.7982	-19.1719	-18.7158	-19.2475	-19.6355	-28.5238	-27.6207	-1.62564
1.024_OH-O__methanol--methylacetate_105	4.276	-35.3758	-35.4193	-35.8171	-35.8599	33.4663	33.4397	35.0749	35.0362	-6.17739	-6.19861	-6.31778	-6.3392	-3.67645	-3.69094	-3.68085	-3.6956	-15.6728	-16.0957	-16.4043	-16.0582	-16.496	-16.8155	-28.2734	-27.6739	-28.811	-6.03864	-6.06054	-6.16146	-6.18364	-3.76897	-3.78315	-3.76897	-3.78315	-15.6971	-16.1172	-16.4238	-16.0721	-16.5094	-16.8285	-28.233	-27.619	-1.0692
1.024_OH-O__methanol--methylacetate_110	4.362	-30.1783	-30.2199	-30.4805	-30.5236	24.6768	24.662	25.8573	25.8354	-4.93426	-4.95146	-5.04226	-5.06028	-2.63874	-2.6481	-2.64247	-2.65206	-13.5014	-13.8484	-14.1017	-13.8353	-14.1956	-14.4585	-27.2591	-26.859	-27.6646	-4.86139	-4.87889	-4.9596	-4.97794	-2.68735	-2.69668	-2.68735	-2.69668	-13.5159	-13.8609	-14.1127	-13.8428	-14.2028	-14.4655	-27.2392	-26.8283	-0.712757
1.024_OH-O__methanol--methylacetate_125	4.621	-19.6796	-19.6962	-19.762	-19.7821	9.97444	9.97374	10.4218	10.4184	-2.63821	-2.64506	-2.68738	-2.69521	-0.988325	-0.99033	-0.990682	-0.992831	-8.75275	-8.94568	-9.08646	-8.96336	-9.16466	-9.31155	-22.4443	-22.3632	-22.4932	-2.62876	-2.63583	-2.67474	-2.68256	-0.99683	-0.998982	-0.99683	-0.998982	-8.748	-8.93978	-9.07972	-8.96451	-9.16574	-9.31259	-22.4614	-22.3578	-0.224825
1.024_OH-O__methanol--methylacetate_150	5.06	-10.9913	-10.9772	-10.967	-10.9573	2.24226	2.24222	2.33856	2.33708	-1.03858	-1.04054	-1.05271	-1.05521	-0.2075	-0.207889	-0.20872	-0.209179	-4.40634	-4.4832	-4.53928	-4.51393	-4.59456	-4.6534	-14.5227	-14.538	-14.2884	-1.03734	-1.03934	-1.05208	-1.05458	-0.208975	-0.209437	-0.208975	-0.209437	-4.40627	-4.48253	-4.53817	-4.51397	-4.5946	-4.65344	-14.5143	-14.5377	-0.0371753
1.024_OH-O__methanol--methylacetate_200	5.954	-4.49293	-4.48295	-4.49268	-4.48599	0.112768	0.112699	0.116709	0.116686	-0.218158	-0.219103	-0.2205	-0.221607	-0.013336	-0.0134329	-0.0137687	-0.0138896	-1.28432	-1.30068	-1.31261	-1.3106	-1.3279	-1.34052	-5.9154	-5.94533	-5.74045	-0.218028	-0.218966	-0.220498	-0.221606	-0.0137692	-0.0138901	-0.0137692	-0.0138901	-1.28231	-1.29866	-1.31059	-1.3106	-1.3279	-1.34052	-5.91727	-5.94533	-0.00123078
1.025_OH-O__methanol--nitromethane_080	3.614	-87.4053	-87.4885	-89.4936	-89.5684	151.127	151.102	157.796	157.736	-19.4905	-19.5424	-19.9504	-20.0038	-15.4388	-15.4961	-15.4388	-15.4965	-34.2098	-35.4509	-36.3565	-34.9251	-36.1938	-37.1195	-7.78156	-4.45203	-8.81569	-16.8343	-16.883	-17.0382	-17.0904	-17.4518	-17.511	-17.4518	-17.511	-34.5323	-35.7667	-36.6674	-35.2747	-36.5409	-37.4649	-7.4439	-3.8985	-6.82119
1.025_OH-O__methanol--nitromethane_085	3.708	-70.2232	-70.3087	-71.782	-71.8616	110.223	110.191	115.203	115.147	-14.2804	-14.3218	-14.6147	-14.6572	-11.2985	-11.3444	-11.298	-11.3443	-28.7115	-29.7174	-30.4514	-29.3434	-30.3736	-31.1254	-16.2352	-13.8414	-17.7318	-12.9132	-12.9542	-13.1131	-13.1563	-12.3013	-12.3471	-12.3013	-12.3471	-28.8931	-29.8926	-30.6219	-29.541	-30.5693	-31.3197	-16.043	-13.5376	-4.08503
1.025_OH-O__methanol--nitromethane_090	3.802	-56.8746	-56.9668	-58.0356	-58.1223	80.353	80.3164	84.0518	83.9979	-10.7124	-10.748	-10.9639	-10.9995	-8.16754	-8.20232	-8.1667	-8.20176	-24.1585	-24.9731	-25.5676	-24.7151	-25.5513	-26.1615	-21.1683	-19.4872	-22.7442	-10.0064	-10.0425	-10.1868	-10.2235	-8.66896	-8.70313	-8.66896	-8.70313	-24.2609	-25.07	-25.6604	-24.8257	-25.6605	-26.2697	-21.0576	-19.3207	-2.49406
1.025_OH-O__methanol--nitromethane_095	3.896	-46.4839	-46.5788	-47.3371	-47.4265	58.5571	58.5245	61.2908	61.2446	-8.18539	-8.21651	-8.37676	-8.40718	-5.85891	-5.88387	-5.85778	-5.88296	-20.3746	-21.0331	-21.5136	-20.8611	-21.5385	-22.0328	-23.6683	-22.5049	-25.1333	-7.819	-7.85067	-7.97288	-8.00418	-6.11053	-6.13496	-6.11053	-6.13496	-20.4308	-21.0847	-21.5619	-20.9222	-21.5987	-22.0924	-23.605	-22.4135	-1.55179
1.025_OH-O__methanol--nitromethane_100	3.991	-38.3586	-38.4479	-38.9724	-39.0573	42.6481	42.6259	44.6697	44.636	-6.34415	-6.37041	-6.48923	-6.51454	-4.18297	-4.19989	-4.18163	-4.19874	-17.2167	-17.7483	-18.1362	-17.6416	-18.1896	-18.5894	-24.5285	-23.724	-25.7902	-6.15278	-6.17922	-6.27844	-6.30426	-4.30952	-4.32615	-4.30952	-4.32615	-17.2484	-17.7761	-18.1612	-17.6751	-18.2224	-18.6218	-24.4825	-23.6735	-0.982356
1.025_OH-O__methanol--nitromethane_105	4.086	-31.9522	-32.0287	-32.3926	-32.4674	31.037	31.0241	32.5311	32.5107	-4.9714	-4.99212	-5.08022	-5.10076	-2.97807	-2.98892	-2.97662	-2.98762	-14.5736	-15.0015	-15.3138	-14.9433	-15.386	-15.709	-24.2995	-23.754	-25.3425	-4.87092	-4.89163	-4.9698	-4.99058	-3.04166	-3.05241	-3.04166	-3.05241	-14.592	-15.0171	-15.3273	-14.9614	-15.4037	-15.7264	-24.2651	-23.726	-0.63151
1.025_OH-O__methanol--nitromethane_110	4.181	-26.8679	-26.928	-27.1809	-27.2413	22.5747	22.5678	23.674	23.6621	-3.92956	-3.94501	-4.01059	-4.02665	-2.11695	-2.12363	-2.11544	-2.12225	-12.3575	-12.7014	-12.9523	-12.6772	-13.0341	-13.2946	-23.3811	-23.0227	-24.217	-3.87653	-3.89186	-3.95255	-3.9687	-2.14868	-2.15537	-2.14868	-2.15537	-12.3677	-12.7094	-12.9587	-12.6868	-13.0435	-13.3038	-23.356	-23.0071	-0.411276
1.025_OH-O__methanol--nitromethane_125	4.468	-16.8311	-16.8466	-16.9427	-16.9612	8.6599	8.66088	9.08292	9.08144	-2.01517	-2.02152	-2.05149	-2.0584	-0.758779	-0.760855	-0.757336	-0.759482	-7.61175	-7.7895	-7.91922	-7.80978	-7.99566	-8.1313	-18.8873	-18.829	-19.2841	-2.00754	-2.01384	-2.04293	-2.04983	-0.761868	-0.764011	-0.761868	-0.764011	-7.6077	-7.78442	-7.91338	-7.81113	-7.99697	-8.13258	-18.8836	-18.8262	-0.120188
1.025_OH-O__methanol--nitromethane_150	4.951	-8.89232	-8.87294	-8.92216	-8.90681	1.72454	1.72528	1.81003	1.8093	-0.732963	-0.735397	-0.74462	-0.747391	-0.140806	-0.141381	-0.139733	-0.14034	-3.51616	-3.57964	-3.62596	-3.60422	-3.67132	-3.72028	-11.6504	-11.7055	-11.7361	-0.732125	-0.734514	-0.744262	-0.747031	-0.139899	-0.140507	-0.139899	-0.140507	-3.50987	-3.57286	-3.61882	-3.60426	-3.67136	-3.72032	-11.646	-11.7054	-0.0169824
1.025_OH-O__methanol--nitromethane_200	5.926	-3.40252	-3.39646	-3.43505	-3.43365	0.0608799	0.060974	0.0650562	0.0651518	-0.139853	-0.141176	-0.142293	-0.143834	-0.00651502	-0.00658546	-0.00594537	-0.00602395	-0.887993	-0.901667	-0.911645	-0.909202	-0.923731	-0.934333	-4.3949	-4.45269	-4.41412	-0.140188	-0.141587	-0.142292	-0.143833	-0.00594558	-0.00602413	-0.00594558	-0.00602413	-0.887607	-0.901237	-0.911183	-0.909202	-0.923731	-0.934333	-4.40303	-4.45269	-0.000360507
1.026_OH-O__methanol--nitrosomethane_080	3.407	-76.2041	-76.253	-77.8726	-77.9149	134.757	134.699	140.853	140.766	-16.7787	-16.8176	-17.0909	-17.1331	-14.2597	-14.313	-14.2677	-14.3215	-30.192	-31.2732	-32.0622	-30.8589	-31.9672	-32.776	-4.74667	-1.37945	-4.51872	-14.1729	-14.2129	-14.2335	-14.2782	-16.0794	-16.1328	-16.0794	-16.1328	-30.496	-31.5702	-32.3541	-31.1898	-32.295	-33.1015	-4.25954	-0.66131	-5.76279
1.026_OH-O__methanol--nitrosomethane_085	3.5	-60.6418	-60.6919	-61.8716	-61.9147	98.0762	98.0058	102.634	102.538	-12.155	-12.185	-12.3838	-12.4164	-10.2889	-10.3321	-10.2955	-10.3392	-25.2543	-26.125	-26.7604	-25.8454	-26.7398	-27.3925	-11.9635	-9.52456	-12.2089	-10.775	-10.8083	-10.87	-10.9069	-11.2098	-11.2514	-11.2098	-11.2514	-25.4276	-26.2922	-26.9231	-26.0323	-26.9242	-27.5751	-11.6678	-9.1097	-3.33589
1.026_OH-O__methanol--nitrosomethane_090	3.594	-48.6328	-48.6937	-49.5295	-49.5842	71.4349	71.3658	74.8073	74.7157	-9.02558	-9.05187	-9.20467	-9.23302	-7.35095	-7.38376	-7.35651	-7.38966	-21.1893	-21.8897	-22.4008	-21.7104	-22.4315	-22.9578	-16.1643	-14.449	-16.531	-8.28975	-8.31902	-8.39775	-8.42972	-7.82107	-7.85219	-7.82107	-7.85219	-21.2882	-21.9835	-22.4908	-21.8149	-22.5343	-23.0593	-15.9856	-14.2097	-1.95285
1.026_OH-O__methanol--nitrosomethane_095	3.688	-39.3337	-39.4044	-39.9847	-40.0508	52.0521	51.9996	54.533	54.46	-6.83753	-6.86149	-6.98265	-7.00763	-5.22218	-5.2455	-5.22681	-5.25042	-17.8245	-18.3868	-18.7972	-18.2835	-18.8637	-19.2871	-18.309	-17.1359	-18.6272	-6.44336	-6.46899	-6.5501	-6.57736	-5.46453	-5.48675	-5.46453	-5.48675	-17.8831	-18.4411	-18.8483	-18.3413	-18.9204	-19.343	-18.2019	-16.9979	-1.15688
1.026_OH-O__methanol--nitrosomethane_100	3.783	-32.1049	-32.1772	-32.5748	-32.6448	37.9536	37.9194	39.7608	39.7131	-5.26394	-5.28419	-5.38202	-5.40252	-3.69894	-3.7145	-3.70282	-3.71863	-15.033	-15.4826	-15.8107	-15.4321	-15.8975	-16.2372	-19.0672	-18.29	-19.2673	-5.05276	-5.07371	-5.1489	-5.17055	-3.82529	-3.84032	-3.82529	-3.84032	-15.0661	-15.5127	-15.8386	-15.4638	-15.9285	-16.2677	-19.0097	-18.2103	-0.693397
1.026_OH-O__methanol--nitrosomethane_105	3.877	-26.4596	-26.5245	-26.7931	-26.8577	27.7001	27.6817	29.0088	28.9805	-4.10498	-4.12069	-4.19881	-4.2146	-2.61693	-2.62673	-2.62021	-2.63021	-12.7083	-13.0674	-13.3294	-13.0522	-13.4249	-13.6968	-18.9196	-18.4187	-18.9912	-3.99195	-4.00793	-4.07243	-4.08872	-2.6837	-2.69333	-2.6837	-2.69333	-12.7251	-13.0817	-13.3418	-13.0694	-13.4417	-13.7133	-18.895	-18.3725	-0.420335
1.026_OH-O__methanol--nitrosomethane_110	3.973	-22.0148	-22.0676	-22.2521	-22.3064	20.2241	20.2167	21.1817	21.1661	-3.23433	-3.24569	-3.30631	-3.31828	-1.85137	-1.85731	-1.85415	-1.86025	-10.7626	-11.0489	-11.2578	-11.0608	-11.3588	-11.5763	-18.2118	-17.8952	-18.1544	-3.174	-3.18547	-3.23741	-3.24956	-1.88725	-1.89321	-1.88725	-1.89321	-10.773	-11.0573	-11.2649	-11.0701	-11.3679	-11.5852	-18.2016	-17.8683	-0.257671
1.026_OH-O__methanol--nitrosomethane_125	4.26	-13.3896	-13.4028	-13.4716	-13.4893	7.89821	7.89606	8.26928	8.26444	-1.65338	-1.65697	-1.68196	-1.68576	-0.659608	-0.661386	-0.66136	-0.663236	-6.60744	-6.75232	-6.85805	-6.79995	-6.95261	-7.06401	-14.6831	-14.6378	-14.393	-1.6448	-1.64835	-1.67055	-1.67435	-0.666184	-0.668062	-0.666184	-0.668062	-6.61252	-6.7572	-6.86278	-6.80133	-6.95395	-7.06532	-14.6916	-14.6326	-0.0627547
1.026_OH-O__methanol--nitrosomethane_150	4.744	-6.85685	-6.83867	-6.84687	-6.83267	1.67188	1.66915	1.72823	1.72545	-0.600576	-0.601438	-0.605175	-0.606287	-0.123667	-0.124023	-0.124573	-0.124973	-3.04586	-3.09892	-3.13763	-3.12408	-3.18086	-3.22229	-9.03261	-9.06077	-8.66088	-0.598346	-0.599253	-0.604591	-0.605702	-0.124776	-0.125177	-0.124776	-0.125177	-3.03783	-3.09112	-3.13001	-3.12413	-3.18091	-3.22234	-9.01833	-9.06044	-0.00669114
1.026_OH-O__methanol--nitrosomethane_200	5.725	-2.59104	-2.58731	-2.60129	-2.60218	0.0745245	0.0748152	0.0757442	0.07581	-0.108341	-0.109458	-0.108899	-0.110038	-0.00540375	-0.0054524	-0.00572616	-0.00578954	-0.768493	-0.782088	-0.792009	-0.784213	-0.797708	-0.807556	-3.41942	-3.44976	-3.20494	-0.108101	-0.109126	-0.108897	-0.110037	-0.00572653	-0.00578988	-0.00572653	-0.00578986	-0.764414	-0.777107	-0.786369	-0.784213	-0.797708	-0.807556	-3.41515	-3.44976	-0.000109483
1.027_OH-O__methanol--Nmethylacetamide_080	3.798	-108.283	-108.311	-110.626	-110.635	184.701	184.658	192.761	192.663	-31.2092	-31.2773	-31.8692	-31.9418	-23.3746	-23.4268	-23.3867	-23.4396	-38.2841	-39.5644	-40.4987	-39.0628	-40.3747	-41.3321	-18.8556	-14.686	-16.5645	-25.9024	-25.9614	-26.0381	-26.1077	-27.3884	-27.4518	-27.3884	-27.4518	-38.6452	-39.9189	-40.8483	-39.4581	-40.7671	-41.7224	-17.923	-13.2545	-14.3947
1.027_OH-O__methanol--Nmethylacetamide_085	3.876	-89.5069	-89.5181	-91.276	-91.271	137.431	137.382	143.664	143.557	-23.0671	-23.1156	-23.5481	-23.5996	-17.6097	-17.6629	-17.6201	-17.6739	-32.6303	-33.6793	-34.4448	-33.326	-34.4022	-35.1874	-27.3591	-24.1752	-26.7148	-20.2188	-20.2647	-20.413	-20.4661	-19.694	-19.7505	-19.694	-19.7505	-32.836	-33.8787	-34.6396	-33.5528	-34.6261	-35.4093	-26.8035	-23.3403	-9.05616
1.027_OH-O__methanol--Nmethylacetamide_090	3.955	-74.4544	-74.4625	-75.7778	-75.7749	102.33	102.272	107.084	106.983	-17.5023	-17.5389	-17.8705	-17.91	-13.0796	-13.1269	-13.0885	-13.1364	-27.9367	-28.8015	-29.4325	-28.5579	-29.4466	-30.0952	-32.2891	-29.9338	-32.4971	-15.9725	-16.01	-16.1843	-16.227	-14.1637	-14.2108	-14.1637	-14.2108	-28.0546	-28.9138	-29.5407	-28.6876	-29.5741	-30.221	-31.9632	-29.451	-5.79244
1.027_OH-O__methanol--Nmethylacetamide_095	4.035	-62.3999	-62.4169	-63.3764	-63.3862	76.2848	76.2217	79.8734	79.7808	-13.5726	-13.6035	-13.8632	-13.8967	-9.63268	-9.67084	-9.64027	-9.67889	-24.0159	-24.7313	-25.2534	-24.5672	-25.3041	-25.8418	-34.7229	-33.0228	-35.313	-12.749	-12.782	-12.954	-12.9906	-10.1987	-10.2356	-10.1987	-10.2356	-24.0822	-24.7928	-25.3114	-24.6412	-25.3764	-25.9129	-34.5373	-32.7446	-3.76718
1.027_OH-O__methanol--Nmethylacetamide_100	4.115	-52.7243	-52.7542	-53.4347	-53.4602	56.9418	56.8842	59.6436	59.5649	-10.7126	-10.7407	-10.9468	-10.9765	-7.06114	-7.08989	-7.06763	-7.09676	-20.7186	-21.3113	-21.7439	-21.2065	-21.8184	-22.2649	-35.4445	-34.2335	-36.1498	-10.2678	-10.2979	-10.4545	-10.4867	-7.35857	-7.3862	-7.35857	-7.3862	-20.755	-21.3439	-21.7736	-21.2485	-21.8592	-22.3049	-35.3414	-34.0731	-2.48943
1.027_OH-O__methanol--Nmethylacetamide_105	4.196	-44.9267	-44.967	-45.432	-45.4701	42.5553	42.5131	44.5877	44.5302	-8.57592	-8.60136	-8.76588	-8.79226	-5.16587	-5.18643	-5.17143	-5.19231	-17.9281	-18.4195	-18.7782	-18.3596	-18.8679	-19.2389	-35.0198	-34.1633	-35.6853	-8.33486	-8.3616	-8.49834	-8.52615	-5.32361	-5.34352	-5.32361	-5.34352	-17.948	-18.4361	-18.7924	-18.3832	-18.8908	-19.2612	-34.9639	-34.0707	-1.6695
1.027_OH-O__methanol--Nmethylacetamide_110	4.277	-38.5819	-38.6264	-38.954	-38.9981	31.7904	31.767	33.3594	33.3241	-6.94184	-6.96382	-7.09751	-7.12006	-3.77918	-3.79317	-3.78395	-3.79822	-15.5397	-15.9473	-16.2447	-15.933	-16.3554	-16.6637	-33.861	-33.2559	-34.4008	-6.81298	-6.83552	-6.95157	-6.97482	-3.86395	-3.8777	-3.86395	-3.8777	-15.563	-15.9679	-16.2633	-15.9462	-16.3682	-16.6761	-33.8271	-33.2026	-1.1341
1.027_OH-O__methanol--Nmethylacetamide_125	4.523	-25.6596	-25.682	-25.7583	-25.7863	13.4426	13.4414	14.1082	14.1019	-3.86959	-3.87962	-3.94751	-3.95928	-1.49748	-1.50078	-1.5006	-1.50407	-10.2894	-10.5233	-10.694	-10.5589	-10.8029	-10.9809	-28.315	-28.1286	-28.4805	-3.84947	-3.85964	-3.92284	-3.93461	-1.51268	-1.51614	-1.51268	-1.51614	-10.3004	-10.5327	-10.7023	-10.5611	-10.805	-10.9829	-28.3186	-28.118	-0.379592
1.027_OH-O__methanol--Nmethylacetamide_150	4.939	-14.7425	-14.7309	-14.7029	-14.6947	3.32418	3.32502	3.45519	3.45358	-1.62244	-1.62538	-1.64704	-1.65068	-0.345517	-0.346109	-0.347209	-0.347897	-5.38907	-5.48605	-5.55683	-5.51107	-5.61237	-5.68629	-18.9342	-18.9259	-18.7611	-1.61993	-1.62281	-1.64558	-1.64921	-0.347809	-0.348502	-0.347809	-0.348502	-5.3754	-5.47126	-5.54121	-5.51116	-5.61245	-5.68636	-18.9293	-18.9252	-0.0701091
1.027_OH-O__methanol--Nmethylacetamide_200	5.792	-6.37684	-6.36347	-6.36183	-6.35277	0.204314	0.204225	0.213382	0.21337	-0.373063	-0.374414	-0.378063	-0.379576	-0.0268696	-0.0270268	-0.0275276	-0.0277205	-1.64893	-1.671	-1.6871	-1.68811	-1.71159	-1.72872	-8.24779	-8.27541	-8.06675	-0.372676	-0.373927	-0.378057	-0.37957	-0.0275295	-0.0277224	-0.0275295	-0.0277224	-1.64974	-1.67189	-1.68804	-1.68811	-1.71159	-1.72872	-8.24462	-8.27541	-0.00289517
1.028_OH-O__methanol--phenol_080	3.911	-72.8093	-72.8607	-74.8225	-74.8596	135.663	135.603	142.141	142.044	-16.4473	-16.494	-16.8824	-16.9297	-14.2487	-14.2836	-14.2596	-14.2951	-36.2832	-37.394	-38.2046	-37.0643	-38.2046	-39.0367	-6.24021	-3.07752	-7.18393	-13.8568	-13.9004	-14.0124	-14.0594	-16.1424	-16.1801	-16.1424	-16.1801	-36.4942	-37.5999	-38.4068	-37.2998	-38.4372	-39.2673	-5.76848	-2.32288	-6.52786
1.028_OH-O__methanol--phenol_085	4.001	-57.5994	-57.6489	-59.0947	-59.1333	98.36	98.2964	103.196	103.108	-11.7348	-11.7708	-12.0456	-12.0816	-10.2591	-10.2899	-10.2682	-10.2995	-30.655	-31.5519	-32.2065	-31.3433	-32.266	-32.9394	-13.6196	-11.3461	-15.1879	-10.4206	-10.4562	-10.5847	-10.6217	-11.185	-11.2162	-11.185	-11.2162	-30.7672	-31.6598	-32.3111	-31.4738	-32.3945	-33.0663	-13.3677	-10.9298	-3.85079
1.028_OH-O__methanol--phenol_090	4.091	-45.9215	-45.9781	-47.0199	-47.0669	71.3551	71.2936	74.9473	74.8666	-8.5974	-8.62811	-8.82719	-8.85716	-7.30154	-7.32661	-7.30912	-7.33463	-25.9817	-26.7075	-27.2372	-26.5905	-27.3392	-27.8855	-17.8764	-16.2775	-19.623	-7.93021	-7.96145	-8.08216	-8.11348	-7.75561	-7.7803	-7.75561	-7.7803	-26.0434	-26.7657	-27.2927	-26.6625	-27.4097	-27.9549	-17.7498	-16.049	-2.3128
1.028_OH-O__methanol--phenol_095	4.181	-36.9332	-36.9978	-37.7357	-37.7914	51.7854	51.7384	54.4603	54.3956	-6.43764	-6.46505	-6.61221	-6.6382	-5.16227	-5.18138	-5.16861	-5.18807	-22.0821	-22.6701	-23.0992	-22.623	-23.2312	-23.6749	-20.005	-18.8971	-21.694	-6.09903	-6.12685	-6.23125	-6.25822	-5.38637	-5.40514	-5.38637	-5.40514	-22.1206	-22.7059	-23.133	-22.6624	-23.2696	-23.7127	-19.9472	-18.7719	-1.41491
1.028_OH-O__methanol--phenol_100	4.273	-29.9915	-30.0575	-30.5731	-30.6325	37.6058	37.5769	39.5939	39.5514	-4.90692	-4.9306	-5.04082	-5.06301	-3.63794	-3.65161	-3.64325	-3.65721	-18.8177	-19.294	-19.6415	-19.2949	-19.789	-20.1495	-20.7043	-19.9509	-22.2212	-4.73521	-4.75901	-4.84534	-4.86803	-3.74973	-3.76327	-3.74973	-3.76327	-18.843	-19.3174	-19.6636	-19.3163	-19.8098	-20.1699	-20.6862	-19.8823	-0.881416
1.028_OH-O__methanol--phenol_105	4.364	-24.603	-24.6616	-25.0189	-25.0739	27.336	27.3197	28.8051	28.7798	-3.79575	-3.81487	-3.8973	-3.91571	-2.56139	-2.57054	-2.56585	-2.57525	-16.081	-16.4669	-16.7485	-16.4938	-16.8952	-17.1882	-20.4758	-19.9733	-21.7819	-3.7083	-3.7274	-3.79654	-3.81516	-2.6181	-2.6273	-2.6181	-2.6273	-16.0927	-16.4771	-16.7575	-16.5052	-16.9063	-17.199	-20.4783	-19.9356	-0.559044
1.028_OH-O__methanol--phenol_110	4.456	-20.3923	-20.4382	-20.6828	-20.7278	19.8922	19.8821	20.9727	20.9566	-2.97207	-2.98631	-3.04861	-3.06326	-1.8047	-1.81043	-1.80847	-1.8144	-13.7773	-14.0899	-14.3181	-14.1299	-14.4561	-14.6941	-19.6709	-19.3429	-20.761	-2.92753	-2.9418	-2.99639	-3.01114	-1.83423	-1.84008	-1.83423	-1.84008	-13.7771	-14.0883	-14.3154	-14.136	-14.462	-14.6998	-19.6808	-19.3223	-0.360763
1.028_OH-O__methanol--phenol_125	4.733	-12.2993	-12.3134	-12.3895	-12.4045	7.69324	7.69546	8.12919	8.12817	-1.50699	-1.51253	-1.54353	-1.54944	-0.640057	-0.641317	-0.642392	-0.64378	-8.77074	-8.93763	-9.05942	-8.99584	-9.17037	-9.29773	-15.8313	-15.7672	-16.3887	-1.50166	-1.5072	-1.53602	-1.54191	-0.645583	-0.646974	-0.645583	-0.646974	-8.76117	-8.92656	-9.04724	-8.99671	-9.17119	-9.29852	-15.8384	-15.7637	-0.105882
1.028_OH-O__methanol--phenol_150	5.2	-6.19472	-6.18388	-6.20776	-6.19798	1.58624	1.58596	1.68963	1.68829	-0.558028	-0.559293	-0.57218	-0.573584	-0.123583	-0.123819	-0.12475	-0.125049	-4.29727	-4.35794	-4.40222	-4.41171	-4.47581	-4.52258	-9.68325	-9.7309	-9.84914	-0.558265	-0.559435	-0.571853	-0.573256	-0.124861	-0.12516	-0.124861	-0.12516	-4.29563	-4.35591	-4.39991	-4.41173	-4.47583	-4.5226	-9.68861	-9.7307	-0.015804
1.028_OH-O__methanol--phenol_200	6.148	-2.25415	-2.24939	-2.26768	-2.26422	0.0651627	0.0652014	0.0710942	0.0711278	-0.117767	-0.118307	-0.121157	-0.121769	-0.00750473	-0.00754637	-0.00789792	-0.00796073	-1.22014	-1.23253	-1.24156	-1.25157	-1.26495	-1.27471	-3.55161	-3.59753	-3.58569	-0.118174	-0.118709	-0.121157	-0.121768	-0.00789803	-0.00796083	-0.00789806	-0.00796083	-1.22137	-1.23399	-1.24321	-1.25157	-1.26495	-1.27471	-3.5621	-3.59753	-0.000389519
1.029_OH-O__methanol--water_080	2.922	-80.4363	-80.4006	-81.8729	-81.8167	136.946	136.929	142.742	142.683	-19.8188	-19.8599	-20.2246	-20.2681	-16.6662	-16.7002	-16.6742	-16.7087	-24.2157	-25.1466	-25.8259	-24.7782	-25.7298	-26.4242	-5.85761	-2.53518	-5.15469	-16.512	-16.5446	-16.6041	-16.6418	-19.2148	-19.2567	-19.2148	-19.2567	-24.4061	-25.3315	-26.0068	-24.9823	-25.9315	-26.6241	-5.28862	-1.6568	-9.37932
1.029_OH-O__methanol--water_085	3.016	-64.4002	-64.362	-65.4631	-65.4063	98.5281	98.4954	102.833	102.77	-14.1998	-14.227	-14.4962	-14.5239	-12.0916	-12.1266	-12.0984	-12.1339	-19.8311	-20.5789	-21.1246	-20.321	-21.0868	-21.6457	-13.3448	-10.9398	-13.5562	-12.5086	-12.5337	-12.6419	-12.6689	-13.3625	-13.3992	-13.3625	-13.3992	-19.9303	-20.6733	-21.2154	-20.426	-21.1899	-21.7474	-13.0196	-10.4518	-5.79288
1.029_OH-O__methanol--water_090	3.11	-51.9525	-51.927	-52.7303	-52.6875	70.7827	70.7319	73.9431	73.8717	-10.4419	-10.463	-10.6676	-10.6871	-8.64298	-8.67501	-8.64881	-8.68121	-16.2964	-16.8985	-17.3378	-16.7204	-17.3384	-17.7895	-17.671	-15.9737	-18.2757	-9.58035	-9.6021	-9.72145	-9.74252	-9.27572	-9.30696	-9.27572	-9.30696	-16.3476	-16.9457	-17.3822	-16.7735	-17.3902	-17.8402	-17.488	-15.7056	-3.65161
1.029_OH-O__methanol--water_095	3.204	-42.2874	-42.2827	-42.8479	-42.8264	50.78	50.7237	53.0822	53.0091	-7.84173	-7.86138	-8.01776	-8.03464	-6.11824	-6.14522	-6.12319	-6.15048	-13.4338	-13.9187	-14.2725	-13.7984	-14.2972	-14.6612	-19.8381	-18.6636	-20.5602	-7.40438	-7.42532	-7.53668	-7.5554	-6.43321	-6.45901	-6.43321	-6.45901	-13.4595	-13.9413	-14.2928	-13.8248	-14.3227	-14.686	-19.7387	-18.5178	-2.34683
1.029_OH-O__methanol--water_100	3.298	-34.7635	-34.7782	-35.1587	-35.1564	36.3739	36.327	38.0419	37.9782	-5.98815	-6.00696	-6.12608	-6.14145	-4.30462	-4.32571	-4.30882	-4.33018	-11.1057	-11.4957	-11.7803	-11.418	-11.8197	-12.1128	-20.5642	-19.7626	-21.2589	-5.76699	-5.78683	-5.88235	-5.89913	-4.46172	-4.48196	-4.46172	-4.48196	-11.1183	-11.5056	-11.7883	-11.4308	-11.832	-12.1247	-20.5126	-19.6839	-1.53409
1.029_OH-O__methanol--water_105	3.392	-28.8792	-28.9069	-29.1502	-29.1629	26.0123	25.9834	27.2148	27.1723	-4.6332	-4.64996	-4.73979	-4.75354	-3.01797	-3.03318	-3.02155	-3.03698	-9.20555	-9.51825	-9.74644	-9.47218	-9.79497	-10.0305	-20.353	-19.8117	-20.9577	-4.52187	-4.5392	-4.61681	-4.63134	-3.09675	-3.11154	-3.09675	-3.11154	-9.21166	-9.5222	-9.74881	-9.47823	-9.8007	-10.036	-20.3271	-19.7696	-1.0166
1.029_OH-O__methanol--water_110	3.486	-24.2499	-24.2819	-24.4264	-24.4476	18.5746	18.5633	19.4346	19.414	-3.6223	-3.63625	-3.70243	-3.71473	-2.11237	-2.1224	-2.11543	-2.12565	-7.64974	-7.89963	-8.08199	-7.87632	-8.13524	-8.32418	-19.5593	-19.1982	-20.0581	-3.5664	-3.5806	-3.64063	-3.65325	-2.15231	-2.16223	-2.15231	-2.16223	-7.65247	-7.90068	-8.08181	-7.87909	-8.13782	-8.32663	-19.5471	-19.1758	-0.680607
1.029_OH-O__methanol--water_125	3.77	-15.2711	-15.2836	-15.2983	-15.3062	6.72256	6.72247	7.02762	7.02415	-1.81256	-1.81791	-1.84603	-1.85093	-0.724849	-0.726579	-0.726814	-0.728672	-4.45183	-4.57726	-4.66879	-4.58945	-4.72039	-4.81594	-15.7744	-15.6776	-16.0122	-1.80557	-1.81095	-1.8383	-1.8432	-0.731116	-0.732973	-0.731116	-0.732973	-4.45125	-4.5758	-4.66669	-4.58964	-4.72056	-4.81609	-15.7763	-15.6743	-0.210985
1.029_OH-O__methanol--water_150	4.246	-8.33375	-8.31822	-8.30956	-8.29519	1.21359	1.21569	1.2675	1.26895	-0.642558	-0.643943	-0.65279	-0.654453	-0.12685	-0.126907	-0.127894	-0.128019	-1.89022	-1.93373	-1.96548	-1.94966	-1.99591	-2.02966	-9.83887	-9.83837	-9.89098	-0.642422	-0.643853	-0.652553	-0.654212	-0.128013	-0.12814	-0.128013	-0.12814	-1.88976	-1.9331	-1.96472	-1.94965	-1.99591	-2.02966	-9.84169	-9.83825	-0.0310988
1.029_OH-O__methanol--water_200	5.2	-3.48436	-3.47735	-3.47048	-3.46655	0.0381289	0.0382493	0.0396951	0.0398071	-0.118308	-0.119761	-0.120084	-0.12174	-0.00543045	-0.00552305	-0.00582961	-0.00594778	-0.422595	-0.43394	-0.442219	-0.434856	-0.44708	-0.456	-4.0066	-4.01043	-4.00827	-0.118347	-0.11982	-0.120084	-0.12174	-0.00582971	-0.00594789	-0.00582971	-0.00594789	-0.422568	-0.433914	-0.442193	-0.434856	-0.44708	-0.456	-4.00869	-4.01043	-0.000708386
1.030_OH-O__phenol--acetaldehyde_080	3.916	-111.457	-111.477	-113.621	-113.631	196.958	196.862	205.884	205.753	-30.9044	-30.9515	-31.4132	-31.4638	-23.4317	-23.4846	-23.4306	-23.4834	-46.2315	-47.6891	-48.7527	-47.1673	-48.6614	-49.7517	-17.8044	-12.5763	-16.4599	-24.7662	-24.8088	-24.6536	-24.7024	-27.6965	-27.7543	-27.6965	-27.7543	-46.659	-48.1101	-49.169	-47.6312	-49.121	-50.2081	-16.3417	-10.5421	-13.2838
1.030_OH-O__phenol--acetaldehyde_085	3.996	-91.4453	-91.4546	-93.0164	-93.0189	147.721	147.594	154.669	154.547	-22.7476	-22.7844	-23.096	-23.1316	-17.7521	-17.8009	-17.7512	-17.7999	-39.7198	-40.9115	-41.781	-40.564	-41.7902	-42.6849	-26.2264	-22.0881	-26.3718	-19.3154	-19.3484	-19.3119	-19.3493	-20.0278	-20.0771	-20.0278	-20.0771	-39.9639	-41.152	-42.0191	-40.831	-42.0534	-42.9455	-25.276	-20.8436	-8.14962
1.030_OH-O__phenol--acetaldehyde_090	4.076	-75.4772	-75.4926	-76.5918	-76.5992	110.974	110.882	116.307	116.189	-17.1871	-17.2129	-17.4434	-17.4702	-13.2748	-13.3173	-13.2741	-13.3166	-34.2473	-35.2291	-35.9456	-35.0062	-36.0165	-36.7537	-31.0863	-27.9502	-32.0076	-15.2591	-15.2872	-15.316	-15.3462	-14.4942	-14.5351	-14.4942	-14.5351	-34.385	-35.3616	-36.0743	-35.159	-36.1663	-36.9014	-30.5268	-27.1924	-5.05124
1.030_OH-O__phenol--acetaldehyde_095	4.157	-62.7282	-62.7568	-63.5005	-63.5207	83.5174	83.3965	87.5801	87.4667	-13.2773	-13.3042	-13.4746	-13.4984	-9.85203	-9.88711	-9.85155	-9.88661	-29.6217	-30.4283	-31.0169	-30.3013	-31.1353	-31.7439	-33.5687	-31.1829	-34.7439	-12.1897	-12.2165	-12.2718	-12.2993	-10.5089	-10.542	-10.5089	-10.542	-29.6974	-30.5017	-31.0886	-30.3881	-31.2199	-31.8269	-33.2087	-30.7221	-3.17062
1.030_OH-O__phenol--acetaldehyde_100	4.238	-52.5325	-52.5733	-53.0425	-53.0772	62.9692	62.8796	66.058	65.9563	-10.4491	-10.4722	-10.6031	-10.6262	-7.2841	-7.31166	-7.28379	-7.31133	-25.6926	-26.3588	-26.845	-26.2977	-26.9865	-27.4891	-34.3226	-32.5475	-35.5347	-9.83306	-9.85919	-9.919	-9.94506	-7.64003	-7.66598	-7.64003	-7.66598	-25.7311	-26.394	-26.8777	-26.3466	-27.0338	-27.5352	-34.1267	-32.2671	-2.0115
1.030_OH-O__phenol--acetaldehyde_105	4.32	-44.3511	-44.4002	-44.6609	-44.7056	47.5582	47.4872	49.911	49.8292	-8.35137	-8.37342	-8.47087	-8.49223	-5.37941	-5.39991	-5.37923	-5.39972	-22.341	-22.8902	-23.291	-22.8777	-23.4465	-23.8615	-33.9773	-32.6299	-35.0577	-8.00035	-8.02451	-8.0796	-8.10289	-5.57351	-5.59294	-5.57351	-5.59294	-22.3572	-22.9038	-23.3027	-22.9049	-23.4726	-23.8869	-33.8641	-32.4591	-1.29023
1.030_OH-O__phenol--acetaldehyde_110	4.402	-37.7394	-37.7914	-37.902	-37.95	35.9417	35.8927	37.7619	37.7034	-6.75826	-6.77755	-6.85098	-6.86919	-3.97583	-3.99013	-3.97576	-3.99005	-19.4574	-19.9095	-20.2395	-19.9421	-20.4117	-20.7544	-32.9058	-31.8602	-33.7774	-6.5588	-6.57939	-6.62616	-6.64544	-4.08238	-4.09607	-4.08238	-4.09607	-19.4707	-19.9213	-20.2501	-19.957	-20.4259	-20.7681	-32.8318	-31.7562	-0.833159
1.030_OH-O__phenol--acetaldehyde_125	4.651	-24.3871	-24.4161	-24.2804	-24.3087	15.6731	15.6594	16.4966	16.4788	-3.78738	-3.79512	-3.82244	-3.83078	-1.63105	-1.63422	-1.63118	-1.63435	-13.0112	-13.2635	-13.4476	-13.3514	-13.6155	-13.8082	-27.6336	-27.1033	-27.9073	-3.75086	-3.75879	-3.77858	-3.78703	-1.64949	-1.6526	-1.64949	-1.6526	-13.0165	-13.2683	-13.4519	-13.3536	-13.6175	-13.8101	-27.6079	-27.0796	-0.240408
1.030_OH-O__phenol--acetaldehyde_150	5.074	-13.4336	-13.4227	-13.2366	-13.2273	4.0464	4.04069	4.2542	4.24789	-1.62328	-1.62441	-1.6281	-1.62964	-0.40245	-0.402813	-0.402657	-0.403029	-6.88531	-6.98364	-7.0554	-7.06049	-7.16482	-7.24095	-18.4646	-18.253	-18.2506	-1.62133	-1.6225	-1.625	-1.62654	-0.40374	-0.404113	-0.40374	-0.404113	-6.88014	-6.97872	-7.05066	-7.06051	-7.16482	-7.24094	-18.4739	-18.251	-0.0345574
1.030_OH-O__phenol--acetaldehyde_200	5.939	-5.55148	-5.53912	-5.42761	-5.41628	0.275994	0.275533	0.295794	0.295376	-0.393468	-0.39429	-0.394496	-0.395517	-0.0366432	-0.0367969	-0.0367916	-0.0369509	-2.16763	-2.1896	-2.20563	-2.22638	-2.25016	-2.26752	-7.9003	-7.82089	-7.63162	-0.394847	-0.395691	-0.394478	-0.395499	-0.0367962	-0.0369555	-0.0367962	-0.0369554	-2.1728	-2.19529	-2.2117	-2.22638	-2.25016	-2.26752	-7.91359	-7.82087	-0.000881827
1.031_OH-O__phenol--acetamide_080	4.497	-174.347	-174.403	-177.816	-177.851	292.597	292.462	305.244	305.059	-53.5048	-53.5897	-54.5368	-54.6208	-35.4989	-35.5864	-35.4992	-35.5868	-56.2792	-58.2778	-59.7362	-57.3767	-59.418	-60.9076	-30.8529	-23.9071	-29.4177	-41.0113	-41.0915	-40.7874	-40.872	-44.5711	-44.666	-44.5711	-44.666	-57.3293	-59.3184	-60.77	-58.537	-60.5734	-62.0595	-28.5899	-20.3894	-25.2026
1.031_OH-O__phenol--acetamide_085	4.572	-146.059	-146.114	-148.776	-148.81	225.484	225.386	235.874	235.727	-40.0993	-40.1659	-40.8139	-40.8788	-28.3564	-28.4368	-28.3568	-28.4372	-48.6055	-50.256	-51.4605	-49.6234	-51.3118	-52.5439	-40.7905	-34.9435	-41.9823	-32.6968	-32.7614	-32.6272	-32.694	-33.5098	-33.5925	-33.5098	-33.5925	-49.2619	-50.9033	-52.1011	-50.3458	-52.0289	-53.2571	-39.2668	-32.6271	-16.0726
1.031_OH-O__phenol--acetamide_090	4.647	-122.808	-122.812	-124.845	-124.875	173.872	173.844	182.323	182.193	-30.7877	-30.8285	-31.2988	-31.3466	-22.2155	-22.2874	-22.216	-22.2879	-42.1125	-43.4835	-44.4839	-43.0489	-44.4499	-45.4722	-46.5678	-41.7878	-49.1787	-26.3732	-26.4244	-26.4105	-26.4621	-25.1512	-25.222	-25.1512	-25.222	-42.5227	-43.8817	-44.8734	-43.4971	-44.8933	-45.9121	-45.5594	-40.2775	-10.3339
1.031_OH-O__phenol--acetamide_095	4.722	-103.621	-103.673	-105.171	-105.203	134.216	134.129	140.989	140.863	-24.1238	-24.1633	-24.5163	-24.5538	-17.1828	-17.2443	-17.1834	-17.2449	-36.5843	-37.7186	-38.5463	-37.4427	-38.6072	-39.4571	-49.4977	-45.5957	-52.6515	-21.4832	-21.5257	-21.5867	-21.6295	-18.8614	-18.9202	-18.8614	-18.9202	-36.8427	-37.9698	-38.7923	-37.7194	-38.88	-39.727	-48.7446	-44.6166	-6.71097
1.031_OH-O__phenol--acetamide_100	4.798	-87.7927	-87.8469	-88.9934	-89.0347	103.76	103.668	109.081	108.959	-19.2247	-19.2581	-19.5466	-19.5797	-13.1775	-13.2279	-13.1782	-13.2286	-31.8611	-32.8026	-33.4896	-32.64	-33.6088	-34.3158	-50.155	-47.1996	-53.5803	-17.6447	-17.6827	-17.7838	-17.8223	-14.1411	-14.1886	-14.1411	-14.1886	-32.021	-32.9564	-33.6389	-32.8099	-33.7756	-34.4804	-49.7444	-46.5667	-4.38502
1.031_OH-O__phenol--acetamide_105	4.875	-74.7856	-74.8501	-75.6615	-75.7153	80.2729	80.1837	84.4361	84.3272	-15.5449	-15.5766	-15.8115	-15.8429	-10.0496	-10.0894	-10.0504	-10.0902	-27.8065	-28.5877	-29.1578	-28.509	-29.3149	-29.903	-49.4901	-47.2242	-52.8063	-14.5927	-14.6283	-14.7471	-14.7827	-10.6049	-10.6423	-10.6049	-10.6423	-27.9031	-28.6792	-29.2456	-28.6126	-29.4163	-30.0027	-49.2396	-46.8159	-2.89668
1.031_OH-O__phenol--acetamide_110	4.952	-64.0267	-64.0982	-64.6474	-64.7099	62.1485	62.0734	65.3926	65.3025	-12.7137	-12.7438	-12.9389	-12.9686	-7.6376	-7.66763	-7.63842	-7.66847	-24.3116	-24.9598	-25.4328	-24.9437	-25.6139	-26.103	-47.8691	-46.1474	-50.9193	-12.1393	-12.1723	-12.2943	-12.3268	-7.95883	-7.98719	-7.95883	-7.98719	-24.369	-25.0131	-25.483	-25.0064	-25.675	-26.163	-47.7281	-45.8843	-1.93096
1.031_OH-O__phenol--acetamide_125	5.184	-41.4259	-41.4814	-41.5752	-41.6271	28.9259	28.9013	30.4504	30.4174	-7.30808	-7.32603	-7.4383	-7.45535	-3.32743	-3.33681	-3.32834	-3.33774	-16.4021	-16.7725	-17.0428	-16.8514	-17.2364	-17.5174	-40.2857	-39.5202	-42.2626	-7.18363	-7.20209	-7.29312	-7.3107	-3.39101	-3.4001	-3.39101	-3.4001	-16.4081	-16.7762	-17.0447	-16.8646	-17.2492	-17.5298	-40.2938	-39.4503	-0.603995
1.031_OH-O__phenol--acetamide_150	5.579	-22.0397	-22.0382	-21.9033	-21.9031	8.09606	8.09087	8.54062	8.53242	-3.20404	-3.2079	-3.24356	-3.24766	-0.846188	-0.847681	-0.847035	-0.848557	-8.7352	-8.88078	-8.98702	-8.99216	-9.1452	-9.25687	-26.9899	-26.7238	-27.6186	-3.19479	-3.19875	-3.23124	-3.23534	-0.851254	-0.852771	-0.851254	-0.852771	-8.73956	-8.88408	-8.98955	-8.99297	-9.14595	-9.25759	-26.9945	-26.7164	-0.102442
1.031_OH-O__phenol--acetamide_200	6.385	-8.22041	-8.20374	-8.09628	-8.07898	0.621373	0.620814	0.649559	0.649127	-0.767492	-0.768712	-0.771988	-0.773908	-0.0686131	-0.0688397	-0.0691481	-0.0693936	-2.76355	-2.79434	-2.81681	-2.82969	-2.86293	-2.88718	-11.2373	-11.1603	-11.1462	-0.766581	-0.76818	-0.771904	-0.773823	-0.0691664	-0.0694118	-0.0691664	-0.069412	-2.75379	-2.78479	-2.80741	-2.82969	-2.86293	-2.88718	-11.2338	-11.1603	-0.0038536
1.032_OH-O__phenol--acetone_080	4.279	-125.075	-125.104	-127.529	-127.543	219.942	219.839	229.833	229.692	-35.9342	-35.9877	-36.521	-36.5771	-26.8556	-26.9101	-26.8543	-26.9087	-51.3028	-52.8731	-54.019	-52.2793	-53.8875	-55.0611	-22.1825	-16.3977	-19.5811	-28.4529	-28.4994	-28.2688	-28.3218	-32.1284	-32.19	-32.1284	-32.19	-51.8204	-53.383	-54.5232	-52.8574	-54.4611	-55.6314	-20.5167	-13.994	-16.2509
1.032_OH-O__phenol--acetone_085	4.36	-103.264	-103.283	-105.099	-105.1	166.247	166.16	174.074	173.943	-26.5499	-26.5876	-26.9514	-26.9906	-20.6292	-20.6817	-20.6283	-20.6807	-44.296	-45.5864	-46.528	-45.1826	-46.5062	-47.472	-30.9202	-26.3008	-30.2629	-22.3154	-22.3511	-22.2656	-22.3063	-23.4839	-23.5378	-23.4839	-23.5378	-44.5943	-45.8775	-46.8138	-45.5224	-46.8418	-47.8047	-29.8718	-24.8063	-10.1013
1.032_OH-O__phenol--acetone_090	4.441	-85.7123	-85.7264	-87.0537	-87.0542	125.849	125.756	131.968	131.839	-20.1341	-20.1617	-20.4279	-20.4565	-15.6253	-15.6723	-15.6247	-15.6716	-38.3774	-39.4419	-40.2187	-39.1834	-40.2777	-41.0763	-36.0234	-32.4199	-36.3841	-17.7258	-17.7552	-17.7573	-17.7896	-17.1761	-17.2217	-17.1761	-17.2217	-38.5507	-39.609	-40.3813	-39.3823	-40.4733	-41.2694	-35.3657	-31.4962	-6.34765
1.032_OH-O__phenol--acetone_095	4.523	-71.5979	-71.6181	-72.5517	-72.5614	95.4332	95.3299	100.171	100.045	-15.6152	-15.6389	-15.84	-15.8642	-11.7374	-11.7769	-11.737	-11.7765	-33.3497	-34.2297	-34.8719	-34.08	-34.9872	-35.6493	-38.576	-35.8068	-39.384	-14.2376	-14.2649	-14.31	-14.3386	-12.5838	-12.621	-12.5838	-12.621	-33.4508	-34.3259	-34.9645	-34.1959	-35.1006	-35.7607	-38.1592	-35.2371	-4.02955
1.032_OH-O__phenol--acetone_100	4.605	-60.2216	-60.2541	-60.8781	-60.9015	72.4962	72.3932	76.1539	76.037	-12.3384	-12.3616	-12.5147	-12.5383	-8.77818	-8.80963	-8.77803	-8.80945	-29.058	-29.786	-30.3171	-29.7178	-30.4706	-31.0199	-39.3493	-37.2321	-40.2877	-11.5469	-11.5737	-11.6331	-11.6604	-9.24258	-9.27204	-9.24258	-9.27204	-29.118	-29.8425	-30.3712	-29.785	-30.5359	-31.0838	-39.0821	-36.8807	-2.58487
1.032_OH-O__phenol--acetone_105	4.687	-51.0323	-51.0769	-51.4523	-51.4883	55.1825	55.0961	57.9919	57.8937	-9.90286	-9.92558	-10.0413	-10.0638	-6.55409	-6.57794	-6.55412	-6.57794	-25.3826	-25.9853	-26.425	-25.9733	-26.5978	-27.0536	-38.9094	-37.2898	-39.8066	-9.44531	-9.4707	-9.53057	-9.55562	-6.81041	-6.83286	-6.81041	-6.83286	-25.4155	-26.0155	-26.4534	-26.0119	-26.6351	-27.0899	-38.7429	-37.0729	-1.67582
1.032_OH-O__phenol--acetone_110	4.77	-43.5681	-43.6191	-43.8148	-43.858	42.0914	42.027	44.2365	44.164	-8.04781	-8.06855	-8.15989	-8.17968	-4.89496	-4.91207	-4.89514	-4.91222	-22.2269	-22.7262	-23.0905	-22.7475	-23.2657	-23.6438	-37.6632	-36.4298	-38.4342	-7.7859	-7.80818	-7.86243	-7.88371	-5.03734	-5.05361	-5.03734	-5.05361	-22.2367	-22.7338	-23.0966	-22.7695	-23.2868	-23.6643	-37.5779	-36.2957	-1.09677
1.032_OH-O__phenol--acetone_125	5.02	-28.3734	-28.4094	-28.2924	-28.323	18.8322	18.8123	19.8019	19.7774	-4.58368	-4.59451	-4.62698	-4.63692	-2.06745	-2.07168	-2.06786	-2.07208	-15.0707	-15.3538	-15.5603	-15.4344	-15.7301	-15.9459	-31.8236	-31.2005	-32.0118	-4.53005	-4.53965	-4.56656	-4.57669	-2.09301	-2.09715	-2.09301	-2.09715	-15.0635	-15.3451	-15.5506	-15.4382	-15.7336	-15.9492	-31.7992	-31.1687	-0.326948
1.032_OH-O__phenol--acetone_150	5.443	-15.758	-15.7503	-15.5486	-15.5414	5.03399	5.02915	5.31274	5.30516	-2.01843	-2.01994	-2.02665	-2.02838	-0.531954	-0.532401	-0.532421	-0.532866	-8.12361	-8.23576	-8.3176	-8.32755	-8.44538	-8.53137	-21.591	-21.3288	-21.2254	-2.01648	-2.01792	-2.02207	-2.02381	-0.533977	-0.534424	-0.533977	-0.534424	-8.12278	-8.23413	-8.31538	-8.32767	-8.44548	-8.53145	-21.5874	-21.3259	-0.0482241
1.032_OH-O__phenol--acetone_200	6.301	-6.6038	-6.58981	-6.47064	-6.4575	0.373861	0.373129	0.397854	0.397078	-0.514065	-0.514473	-0.51483	-0.515496	-0.0517086	-0.0518516	-0.0520112	-0.0521573	-2.64229	-2.66607	-2.68342	-2.70433	-2.72989	-2.74854	-9.46643	-9.37662	-9.08346	-0.515264	-0.515765	-0.514801	-0.515466	-0.0520183	-0.0521644	-0.0520183	-0.0521646	-2.64227	-2.66633	-2.6839	-2.70432	-2.72988	-2.74854	-9.48359	-9.37658	-0.000769403
1.033_OH-O__phenol--dimethylcarbonate_080	3.366	-105.733	-105.669	-108.447	-108.366	201.13	201.014	210.851	210.696	-25.5054	-25.545	-26.0538	-26.0946	-21.1983	-21.2455	-21.2005	-21.2477	-68.7648	-70.7019	-72.1156	-70.077	-72.0642	-73.5143	-23.5606	-18.5266	-23.3342	-21.3925	-21.4305	-21.4875	-21.5289	-24.4277	-24.4765	-24.4277	-24.4765	-69.2832	-71.212	-72.6196	-70.6304	-72.6117	-74.0575	-23.1345	-17.733	-6.87425
1.033_OH-O__phenol--dimethylcarbonate_085	3.457	-85.4376	-85.3905	-87.4708	-87.4096	149.334	149.226	156.856	156.721	-19.1361	-19.1672	-19.5231	-19.5546	-15.8893	-15.9288	-15.8913	-15.9308	-59.2101	-60.788	-61.9395	-60.3955	-62.0177	-63.2014	-33.2003	-29.375	-33.7523	-16.895	-16.927	-17.0246	-17.0579	-17.624	-17.6631	-17.624	-17.6631	-59.5166	-61.0872	-62.2334	-60.7257	-62.3434	-63.5239	-32.944	-28.9332	-3.83959
1.033_OH-O__phenol--dimethylcarbonate_090	3.548	-69.6628	-69.6403	-71.166	-71.129	111.077	110.973	116.852	116.728	-14.7554	-14.7836	-15.033	-15.0608	-11.8174	-11.8496	-11.8193	-11.8514	-51.1104	-52.3984	-53.3382	-52.1721	-53.499	-54.4673	-38.6389	-35.7804	-39.5011	-13.5235	-13.5536	-13.6552	-13.6853	-12.7609	-12.792	-12.7609	-12.792	-51.2854	-52.5672	-53.5025	-52.3689	-53.6926	-54.6586	-38.4892	-35.5368	-2.12774
1.033_OH-O__phenol--dimethylcarbonate_095	3.64	-57.3523	-57.3512	-58.4551	-58.4403	82.7373	82.6414	87.1906	87.0795	-11.6337	-11.6608	-11.834	-11.8599	-8.76204	-8.7874	-8.76378	-8.78911	-44.2051	-45.2573	-46.025	-45.1646	-46.2514	-47.0445	-41.1832	-39.0544	-42.0869	-10.9488	-10.9779	-11.0678	-11.0957	-9.28232	-9.3067	-9.28232	-9.3067	-44.3127	-45.3605	-46.1251	-45.2816	-46.3662	-47.1577	-41.0833	-38.9209	-1.15948
1.033_OH-O__phenol--dimethylcarbonate_100	3.732	-47.7098	-47.7226	-48.5096	-48.5111	61.7032	61.6274	65.1737	65.0835	-9.33741	-9.36225	-9.48284	-9.50629	-6.49741	-6.51648	-6.49905	-6.51809	-38.2948	-39.1564	-39.7852	-39.1782	-40.0699	-40.7207	-41.7591	-40.1726	-42.5722	-8.9524	-8.97905	-9.053	-9.07776	-6.78854	-6.8069	-6.78854	-6.8069	-38.3831	-39.2412	-39.8673	-39.2476	-40.1379	-40.7876	-41.6826	-40.0998	-0.612977
1.033_OH-O__phenol--dimethylcarbonate_105	3.824	-40.1414	-40.1605	-40.6898	-40.7005	46.1466	46.0922	48.8036	48.7369	-7.60265	-7.62392	-7.70952	-7.73006	-4.82901	-4.84254	-4.83055	-4.84407	-33.2658	-33.9729	-34.4889	-34.0475	-34.7805	-35.3154	-41.0237	-39.8531	-41.6936	-7.38552	-7.40798	-7.46627	-7.48756	-4.99434	-5.00743	-4.99434	-5.00743	-33.3186	-34.0223	-34.5358	-34.0886	-34.8207	-35.3549	-40.9732	-39.8134	-0.304978
1.033_OH-O__phenol--dimethylcarbonate_110	3.917	-34.1349	-34.1522	-34.4954	-34.5078	34.577	34.5368	36.6001	36.5518	-6.26278	-6.27978	-6.34271	-6.36011	-3.60211	-3.61117	-3.60356	-3.6126	-28.9548	-29.5356	-29.9595	-29.6345	-30.2377	-30.6779	-39.4658	-38.6066	-39.9781	-6.14144	-6.15919	-6.20392	-6.22174	-3.6974	-3.70619	-3.6974	-3.70619	-28.9744	-29.552	-29.9734	-29.6587	-30.2614	-30.7011	-39.4361	-38.5851	-0.133025
1.033_OH-O__phenol--dimethylcarbonate_125	4.196	-22.2584	-22.2595	-22.3042	-22.3	14.6579	14.6406	15.5679	15.5487	-3.69002	-3.69668	-3.72666	-3.73406	-1.53803	-1.54058	-1.53923	-1.54176	-19.2735	-19.5976	-19.834	-19.7186	-20.0572	-20.3042	-32.6902	-32.3314	-32.7858	-3.67022	-3.67742	-3.69976	-3.70724	-1.55803	-1.56051	-1.55803	-1.56051	-19.2465	-19.5687	-19.8039	-19.7235	-20.0619	-20.3088	-32.6658	-32.3279	0.0309974
1.033_OH-O__phenol--dimethylcarbonate_150	4.666	-12.7741	-12.7571	-12.6862	-12.6678	3.5635	3.55937	3.83486	3.82816	-1.72601	-1.72777	-1.74069	-1.74276	-0.413492	-0.414138	-0.414343	-0.414988	-10.0656	-10.1926	-10.2853	-10.3203	-10.4543	-10.5521	-21.6249	-21.5495	-21.443	-1.72826	-1.73011	-1.73876	-1.74084	-0.415802	-0.416443	-0.415802	-0.416443	-10.0623	-10.1888	-10.2812	-10.3206	-10.4546	-10.5524	-21.6243	-21.5493	0.0267247
1.033_OH-O__phenol--dimethylcarbonate_200	5.618	-5.78699	-5.78113	-5.70661	-5.70107	0.216132	0.21613	0.237386	0.236818	-0.500268	-0.501896	-0.502876	-0.504593	-0.0423277	-0.0424296	-0.0427741	-0.0428787	-3.12139	-3.14882	-3.16884	-3.19672	-3.22497	-3.24558	-9.27816	-9.25731	-9.11694	-0.5004	-0.501984	-0.502866	-0.504583	-0.0427833	-0.042888	-0.0427833	-0.042888	-3.11955	-3.14626	-3.16575	-3.19672	-3.22497	-3.24558	-9.28433	-9.25732	0.00221482
1.034_OH-O__phenol--dimethylether_080	4.428	-115.251	-115.356	-118.298	-118.411	207.308	207.248	217.188	217.088	-35.5499	-35.6211	-36.3526	-36.4328	-26.7813	-26.8201	-26.7816	-26.8204	-43.8563	-45.1655	-46.1208	-44.7766	-46.1212	-47.1024	-16.6703	-11.678	-17.4389	-28.0366	-28.0952	-28.0182	-28.0889	-32.3606	-32.4122	-32.3606	-32.4122	-44.2322	-45.5343	-46.4845	-45.2092	-46.5504	-47.5291	-15.1671	-9.35266	-17.4593
1.034_OH-O__phenol--dimethylether_085	4.503	-94.3603	-94.4344	-96.7386	-96.82	154.926	154.829	162.737	162.646	-25.8989	-25.9498	-26.4675	-26.5227	-20.5417	-20.5851	-20.5417	-20.5852	-37.3906	-38.4506	-39.2242	-38.2236	-39.3166	-40.1141	-25.3645	-21.3961	-27.811	-21.7451	-21.7891	-21.8374	-21.8897	-23.5208	-23.5683	-23.5208	-23.5683	-37.6005	-38.6571	-39.4281	-38.4666	-39.5565	-40.3517	-24.3961	-19.9838	-10.929
1.034_OH-O__phenol--dimethylether_090	4.579	-77.6219	-77.6802	-79.4575	-79.517	115.793	115.731	121.908	121.813	-19.363	-19.3973	-19.7843	-19.8209	-15.494	-15.5363	-15.4939	-15.5362	-32.0002	-32.8681	-33.5014	-32.7511	-33.6448	-34.297	-30.384	-27.3584	-33.6519	-17.0675	-17.1011	-17.2149	-17.2525	-17.0823	-17.1242	-17.0823	-17.1242	-32.118	-32.9804	-33.6097	-32.8867	-33.7779	-34.4282	-29.8089	-26.5092	-6.92534
1.034_OH-O__phenol--dimethylether_095	4.656	-64.2495	-64.299	-65.648	-65.6984	86.5712	86.5202	91.3317	91.2298	-14.8102	-14.8343	-15.1286	-15.1552	-11.5643	-11.6016	-11.5641	-11.6014	-27.4779	-28.1908	-28.7111	-28.1535	-28.8876	-29.4232	-32.9257	-30.6485	-36.4175	-13.5383	-13.5665	-13.7021	-13.7318	-12.4105	-12.4457	-12.4105	-12.4457	-27.5465	-28.2534	-28.7692	-28.2286	-28.9607	-29.495	-32.5759	-30.1411	-4.44534
1.034_OH-O__phenol--dimethylether_100	4.733	-53.5533	-53.6144	-54.6093	-54.6615	64.8058	64.7105	68.4469	68.3466	-11.5427	-11.5683	-11.7913	-11.814	-8.57696	-8.60769	-8.57669	-8.60746	-23.6701	-24.2528	-24.6781	-24.2721	-24.8765	-25.3175	-33.758	-32.0538	-37.1414	-10.8399	-10.8656	-10.9986	-11.0244	-9.02764	-9.05627	-9.02764	-9.05627	-23.7082	-24.2892	-24.7131	-24.3132	-24.9162	-25.3562	-33.5294	-31.7518	-2.89617
1.034_OH-O__phenol--dimethylether_105	4.81	-44.979	-45.0424	-45.7677	-45.8265	48.5241	48.4601	51.3184	51.2347	-9.14093	-9.16258	-9.33731	-9.35761	-6.3403	-6.36422	-6.33997	-6.36393	-20.4474	-20.9281	-21.2788	-20.9814	-21.4793	-21.8427	-33.3879	-32.1561	-36.5431	-8.75235	-8.77607	-8.89641	-8.91903	-6.58028	-6.60263	-6.58028	-6.60263	-20.4673	-20.9454	-21.2942	-21.0036	-21.5007	-21.8634	-33.2686	-31.9769	-1.9115
1.034_OH-O__phenol--dimethylether_110	4.888	-38.0858	-38.163	-38.6621	-38.7258	36.3613	36.3108	38.4934	38.4335	-7.33442	-7.35629	-7.49077	-7.50861	-4.6818	-4.69924	-4.68144	-4.69891	-17.7099	-18.1046	-18.3927	-18.1808	-18.591	-18.8904	-32.3004	-31.3903	-35.1079	-7.12024	-7.14118	-7.24544	-7.26464	-4.80953	-4.826	-4.80953	-4.826	-17.7181	-18.1113	-18.3983	-18.1926	-18.6023	-18.9012	-32.2228	-31.2842	-1.28002
1.034_OH-O__phenol--dimethylether_125	5.124	-24.2837	-24.3294	-24.4676	-24.5152	15.3405	15.3313	16.2973	16.2823	-4.01905	-4.02804	-4.09362	-4.10338	-1.89951	-1.90348	-1.89912	-1.90313	-11.6618	-11.8792	-12.0378	-11.9853	-12.2129	-12.3789	-26.9673	-26.6183	-28.7692	-3.98428	-3.99354	-4.05115	-4.06104	-1.91858	-1.92248	-1.91858	-1.92248	-11.6612	-11.8774	-12.0353	-11.9869	-12.2143	-12.3802	-26.9641	-26.5966	-0.407512
1.034_OH-O__phenol--dimethylether_150	5.523	-13.2456	-13.2474	-13.207	-13.2122	3.68257	3.68206	3.93366	3.93172	-1.67557	-1.67702	-1.69888	-1.70094	-0.452355	-0.452388	-0.45207	-0.45213	-6.04994	-6.13054	-6.18936	-6.22026	-6.30551	-6.36771	-17.8841	-17.8013	-18.6146	-1.67444	-1.67594	-1.69654	-1.69858	-0.452937	-0.453001	-0.452937	-0.453001	-6.04827	-6.12842	-6.18691	-6.22026	-6.30549	-6.36769	-17.8936	-17.7998	-0.0710071
1.034_OH-O__phenol--dimethylether_200	6.343	-5.50164	-5.48223	-5.43806	-5.42241	0.215514	0.215529	0.233046	0.232948	-0.396344	-0.396364	-0.400378	-0.400788	-0.0391711	-0.0392138	-0.0390984	-0.039157	-1.8871	-1.90401	-1.91634	-1.93572	-1.95398	-1.9673	-7.61862	-7.5967	-7.76969	-0.396992	-0.39709	-0.400371	-0.40078	-0.0391003	-0.0391589	-0.0391003	-0.0391589	-1.88663	-1.90356	-1.91591	-1.93572	-1.95398	-1.96729	-7.63067	-7.59669	-0.00268092
1.035_OH-O__phenol--dimethylperoxide_080	4.062	-107.276	-107.352	-109.684	-109.746	199.081	198.983	208.639	208.504	-28.5957	-28.6529	-29.0816	-29.1426	-22.933	-22.9719	-22.9347	-22.9736	-50.449	-51.886	-52.9345	-51.4877	-52.9627	-54.0391	-12.9287	-7.39784	-14.8699	-22.9623	-23.0129	-22.8391	-22.8981	-26.8163	-26.8614	-26.8163	-26.8614	-50.8978	-52.3268	-53.3695	-51.9763	-53.4463	-54.519	-11.5471	-5.52097	-12.676
1.035_OH-O__phenol--dimethylperoxide_085	4.148	-86.4813	-86.5285	-88.2609	-88.2953	147.971	147.877	155.381	155.252	-20.7807	-20.8197	-21.1099	-21.1507	-17.25	-17.288	-17.2512	-17.2892	-43.2296	-44.3993	-45.2528	-44.1619	-45.3644	-46.2419	-22.0119	-17.7246	-25.0956	-17.7016	-17.7391	-17.6872	-17.7294	-19.2746	-19.3136	-19.2746	-19.3136	-43.4883	-44.6514	-45.5001	-44.4459	-45.6444	-46.519	-21.1568	-16.6049	-7.74635
1.035_OH-O__phenol--dimethylperoxide_090	4.235	-70.0809	-70.1186	-71.3569	-71.378	110.047	109.928	115.715	115.586	-15.4968	-15.5256	-15.7299	-15.7574	-12.7942	-12.8279	-12.7951	-12.8288	-37.1589	-38.1121	-38.8076	-37.9913	-38.974	-39.6911	-27.3518	-24.069	-30.8152	-13.8098	-13.839	-13.8503	-13.8812	-13.8498	-13.8822	-13.8498	-13.8822	-37.3053	-38.2542	-38.9467	-38.1557	-39.1354	-39.8503	-26.8109	-23.4054	-4.79209
1.035_OH-O__phenol--dimethylperoxide_095	4.322	-57.1382	-57.1704	-58.0347	-58.0572	81.8805	81.7741	86.2105	86.0845	-11.8132	-11.8361	-11.9833	-12.0054	-9.40735	-9.43545	-9.40797	-9.43605	-32.0238	-32.8028	-33.3712	-32.7706	-33.5744	-34.161	-30.0391	-27.5751	-33.5013	-10.8868	-10.9122	-10.9484	-10.9741	-9.95828	-9.98455	-9.95828	-9.98455	-32.111	-32.8858	-33.4512	-32.8653	-33.667	-34.2519	-29.7201	-27.1833	-2.99847
1.035_OH-O__phenol--dimethylperoxide_100	4.409	-46.9244	-46.9664	-47.5231	-47.5556	60.9783	60.8874	64.2673	64.159	-9.17228	-9.19313	-9.29873	-9.31841	-6.88282	-6.90504	-6.88326	-6.90546	-27.6715	-28.3077	-28.7719	-28.3359	-28.9933	-29.473	-30.949	-29.0934	-34.1582	-8.66248	-8.68547	-8.72732	-8.74969	-7.17087	-7.19161	-7.17087	-7.19161	-27.7217	-28.3544	-28.8161	-28.3901	-29.046	-29.5246	-30.7568	-28.8625	-1.90331
1.035_OH-O__phenol--dimethylperoxide_105	4.497	-38.8509	-38.9022	-39.2096	-39.2512	45.4408	45.375	47.9363	47.8551	-7.23364	-7.2527	-7.32575	-7.3429	-5.02431	-5.04091	-5.02462	-5.0412	-23.9659	-24.4849	-24.8636	-24.5535	-25.0907	-25.4827	-30.6845	-29.263	-33.5138	-6.95043	-6.97048	-7.0095	-7.02825	-5.17526	-5.19091	-5.17526	-5.19091	-23.993	-24.5093	-24.8862	-24.5842	-25.1205	-25.5119	-30.5517	-29.1272	-1.22256
1.035_OH-O__phenol--dimethylperoxide_110	4.584	-32.414	-32.4651	-32.6114	-32.6561	33.8877	33.8447	35.7775	35.7237	-5.77485	-5.79046	-5.84292	-5.85694	-3.66655	-3.67807	-3.66678	-3.67828	-20.8005	-21.2236	-21.5324	-21.3176	-21.7565	-22.0767	-29.6214	-28.5444	-32.062	-5.61883	-5.63508	-5.66742	-5.68226	-3.7459	-3.75688	-3.7459	-3.75688	-20.8129	-21.2341	-21.5415	-21.3349	-21.7732	-22.0931	-29.546	-28.4647	-0.792832
1.035_OH-O__phenol--dimethylperoxide_125	4.849	-19.7765	-19.8106	-19.7043	-19.7281	14.1208	14.1103	14.9506	14.9367	-3.10918	-3.11576	-3.12991	-3.13492	-1.44033	-1.44239	-1.44043	-1.44249	-13.7554	-13.9843	-14.1513	-14.1096	-14.3489	-14.5235	-24.4098	-23.8923	-25.7818	-3.08394	-3.08899	-3.09933	-3.10439	-1.45215	-1.45418	-1.45215	-1.45418	-13.7564	-13.9846	-14.1512	-14.1126	-14.3517	-14.5262	-24.3822	-23.8762	-0.234383
1.035_OH-O__phenol--dimethylperoxide_150	5.293	-10.0601	-10.0453	-9.88372	-9.86956	3.35487	3.35223	3.56643	3.56275	-1.25814	-1.25777	-1.25613	-1.25582	-0.327335	-0.327227	-0.327392	-0.327279	-7.16265	-7.24806	-7.31039	-7.3493	-7.43943	-7.50521	-15.5884	-15.3951	-16.0122	-1.25637	-1.25598	-1.25432	-1.25402	-0.327931	-0.327821	-0.327931	-0.327821	-7.16301	-7.2483	-7.31055	-7.34943	-7.43955	-7.50532	-15.5802	-15.394	-0.0354411
1.035_OH-O__phenol--dimethylperoxide_200	6.191	-3.6922	-3.67602	-3.59031	-3.57613	0.202234	0.202136	0.216575	0.216419	-0.283116	-0.283298	-0.280934	-0.281343	-0.0257863	-0.0258377	-0.0258467	-0.025898	-2.23895	-2.25724	-2.27059	-2.29181	-2.31134	-2.32559	-6.05361	-5.99254	-6.07517	-0.283479	-0.283724	-0.280926	-0.281336	-0.0258484	-0.0258995	-0.0258483	-0.0258995	-2.23849	-2.25686	-2.27026	-2.29181	-2.31134	-2.32559	-6.05403	-5.99254	-0.000422548
1.036_OH-O__phenol--furan_080	4.366	-67.5593	-67.622	-69.992	-70.0476	137.472	137.41	144.551	144.452	-19.5964	-19.6344	-20.0724	-20.1115	-16.0868	-16.1325	-16.085	-16.1305	-42.7863	-43.8854	-44.6874	-43.7075	-44.834	-45.656	-10.6667	-7.49368	-9.14204	-16.6	-16.6345	-16.7286	-16.7671	-18.2545	-18.3016	-18.2545	-18.3016	-42.902	-43.9916	-44.7867	-43.8461	-44.969	-45.7885	-10.0044	-6.45303	-7.34227
1.036_OH-O__phenol--furan_085	4.46	-53.2161	-53.2728	-55.0692	-55.1171	99.1051	99.0394	104.497	104.399	-14.1204	-14.1481	-14.4524	-14.4789	-11.6996	-11.7394	-11.6982	-11.7379	-36.2492	-37.1381	-37.7868	-37.0714	-37.9829	-38.6481	-17.9078	-15.5834	-17.3887	-12.5744	-12.6016	-12.7151	-12.7434	-12.7858	-12.8245	-12.7858	-12.8245	-36.3086	-37.1889	-37.8313	-37.1416	-38.0507	-38.714	-17.5295	-15.0004	-4.36993
1.036_OH-O__phenol--furan_090	4.553	-42.2199	-42.2669	-43.618	-43.6665	71.3964	71.3292	75.4807	75.38	-10.4173	-10.4395	-10.6526	-10.6728	-8.42303	-8.45543	-8.42199	-8.45426	-30.795	-31.5147	-32.0399	-31.5307	-32.271	-32.8113	-21.8725	-20.2248	-21.9242	-9.6183	-9.64182	-9.74902	-9.77184	-8.9677	-8.99829	-8.9677	-8.99829	-30.8316	-31.5452	-32.066	-31.5657	-32.3043	-32.8433	-21.6596	-19.9	-2.62545
1.036_OH-O__phenol--furan_095	4.647	-33.7726	-33.8426	-34.83	-34.8872	51.437	51.3749	54.4874	54.4033	-7.8347	-7.85443	-8.00141	-8.01866	-6.03173	-6.05656	-6.03096	-6.05569	-26.2307	-26.8122	-27.2366	-26.8866	-27.4876	-27.9261	-23.6154	-22.4843	-24.0036	-7.42019	-7.44084	-7.53081	-7.55014	-6.30513	-6.32848	-6.30513	-6.32848	-26.2593	-26.8374	-27.2593	-26.9037	-27.5036	-27.9413	-23.5027	-22.3038	-1.58595
1.036_OH-O__phenol--furan_100	4.741	-27.2977	-27.3806	-28.0688	-28.14	37.0589	37.0309	39.3162	39.2696	-5.98217	-6.00171	-6.10102	-6.11839	-4.31067	-4.32853	-4.31012	-4.32791	-22.4135	-22.8852	-23.2295	-22.9877	-23.4759	-23.8321	-23.9095	-23.1488	-24.489	-5.76791	-5.78733	-5.85573	-5.87417	-4.44807	-4.46499	-4.44807	-4.46499	-22.4303	-22.8992	-23.2413	-22.9958	-23.4833	-23.839	-23.8528	-23.0486	-0.958342
1.036_OH-O__phenol--furan_105	4.835	-22.3083	-22.3931	-22.8568	-22.9327	26.7045	26.7021	28.3608	28.3427	-4.62515	-4.64367	-4.71052	-4.72821	-3.08186	-3.09378	-3.08149	-3.09335	-19.2053	-19.5879	-19.8671	-19.7005	-20.0961	-20.3848	-23.2955	-22.7964	-23.9743	-4.51651	-4.53452	-4.58252	-4.60063	-3.15101	-3.1624	-3.15101	-3.1624	-19.2088	-19.5877	-19.8642	-19.7042	-20.0995	-20.3879	-23.2724	-22.7409	-0.574484
1.036_OH-O__phenol--furan_110	4.93	-18.4447	-18.5143	-18.8313	-18.8944	19.252	19.2458	20.4629	20.4485	-3.62129	-3.63462	-3.68299	-3.69616	-2.20789	-2.21517	-2.20765	-2.21488	-16.4938	-16.8009	-17.025	-16.9174	-17.2354	-17.4674	-22.1433	-21.8243	-22.853	-3.56791	-3.58068	-3.61604	-3.62942	-2.24274	-2.24976	-2.24274	-2.24976	-16.4862	-16.7901	-17.0118	-16.919	-17.2367	-17.4686	-22.1383	-21.7937	-0.34032
1.036_OH-O__phenol--furan_125	5.214	-11.1477	-11.1875	-11.273	-11.3065	7.1853	7.19183	7.69227	7.69297	-1.85358	-1.85982	-1.87454	-1.8802	-0.830276	-0.831278	-0.830284	-0.831251	-10.5646	-10.7248	-10.8417	-10.8597	-11.0252	-11.146	-17.5285	-17.471	-18.1711	-1.84778	-1.85341	-1.86487	-1.87051	-0.834841	-0.83581	-0.834841	-0.83581	-10.572	-10.7301	-10.8455	-10.8598	-11.0252	-11.146	-17.5377	-17.4658	-0.0645769
1.036_OH-O__phenol--furan_150	5.689	-5.88114	-5.89134	-5.86183	-5.86063	1.40155	1.40736	1.51147	1.51396	-0.728257	-0.730731	-0.729053	-0.730113	-0.182183	-0.182117	-0.182308	-0.182224	-5.27554	-5.33338	-5.37558	-5.42265	-5.48042	-5.52258	-10.7724	-10.7816	-11.1755	-0.728385	-0.729392	-0.728659	-0.729715	-0.182464	-0.182381	-0.182464	-0.182381	-5.27859	-5.33373	-5.37396	-5.42264	-5.4804	-5.52256	-10.7675	-10.7813	-0.00241761
1.036_OH-O__phenol--furan_200	6.648	-2.43573	-2.43422	-2.40691	-2.40203	0.0533521	0.0536602	0.0577008	0.0579692	-0.172522	-0.173039	-0.171598	-0.171979	-0.015316	-0.0153629	-0.0154188	-0.0154566	-1.58138	-1.59274	-1.60103	-1.61797	-1.62928	-1.63753	-4.16999	-4.16903	-4.32207	-0.173152	-0.17344	-0.171598	-0.171979	-0.015419	-0.0154568	-0.0154191	-0.0154567	-1.57922	-1.5899	-1.5977	-1.61797	-1.62928	-1.63753	-4.17154	-4.16903	8.13905e-05
1.037_OH-O__phenol--methanol_080	4.062	-110.42	-110.444	-112.775	-112.797	194.533	194.469	203.415	203.323	-32.0423	-32.102	-32.6974	-32.7626	-24.3209	-24.3604	-24.3188	-24.3583	-41.0295	-42.3389	-43.2945	-41.9004	-43.2442	-44.2248	-15.7318	-10.8201	-16.0582	-25.7241	-25.7716	-25.7174	-25.7737	-28.9614	-29.0115	-28.9614	-29.0115	-41.3953	-42.6993	-43.6509	-42.2929	-43.6335	-44.6117	-14.3768	-8.87126	-15.2894
1.037_OH-O__phenol--methanol_085	4.14	-90.3047	-90.3237	-92.1091	-92.1186	144.661	144.652	151.607	151.528	-23.3689	-23.4116	-23.8326	-23.8775	-18.4546	-18.4944	-18.4529	-18.4927	-34.8475	-35.9164	-36.6965	-35.6245	-36.7203	-37.5199	-24.2742	-20.4807	-26.0956	-19.9216	-19.9576	-20.009	-20.0501	-20.8953	-20.939	-20.8953	-20.939	-35.0497	-36.111	-36.8855	-35.8441	-36.937	-37.7346	-23.4797	-19.3143	-9.54144
1.037_OH-O__phenol--methanol_090	4.219	-74.2755	-74.287	-75.6304	-75.6354	107.609	107.551	112.973	112.891	-17.4959	-17.5271	-17.838	-17.869	-13.7856	-13.8224	-13.7842	-13.8211	-29.71	-30.5821	-31.2185	-30.3988	-31.2964	-31.9515	-29.3044	-26.3858	-31.7356	-15.615	-15.6441	-15.7457	-15.7764	-15.0673	-15.1044	-15.0673	-15.1044	-29.8178	-30.6854	-31.3184	-30.5209	-31.4164	-32.0698	-28.8064	-25.6948	-6.03907
1.037_OH-O__phenol--methanol_095	4.298	-61.5183	-61.5322	-62.5156	-62.5272	80.0923	80.0439	84.1918	84.1043	-13.3974	-13.4218	-13.6561	-13.6806	-10.1979	-10.2297	-10.1969	-10.2288	-25.4103	-26.127	-26.6499	-26.0207	-26.7582	-27.2963	-31.7897	-29.6285	-34.4092	-12.37	-12.3962	-12.5106	-12.5368	-10.8706	-10.9013	-10.8706	-10.9013	-25.4662	-26.1773	-26.6962	-26.0882	-26.824	-27.3609	-31.5194	-29.2219	-3.87827
1.037_OH-O__phenol--methanol_100	4.378	-51.3386	-51.3699	-52.064	-52.0882	59.6538	59.5866	62.7586	62.6744	-10.4514	-10.475	-10.652	-10.6741	-7.50109	-7.52712	-7.50034	-7.5264	-21.7931	-22.3801	-22.8085	-22.3347	-22.9412	-23.3837	-32.5939	-30.998	-35.1079	-9.89092	-9.91606	-10.0245	-10.0485	-7.85405	-7.87887	-7.85405	-7.87887	-21.822	-22.4057	-22.8317	-22.3717	-22.9769	-23.4186	-32.444	-30.7598	-2.52632
1.037_OH-O__phenol--methanol_105	4.458	-43.1998	-43.2441	-43.7103	-43.7468	44.436	44.3833	46.8008	46.7313	-8.28004	-8.30234	-8.43723	-8.45737	-5.50205	-5.52215	-5.50152	-5.52166	-18.7364	-19.2183	-19.5699	-19.2204	-19.7193	-20.0833	-32.2551	-31.0779	-34.5306	-7.97419	-7.99777	-8.09324	-8.11478	-5.6873	-5.7065	-5.6873	-5.7065	-18.7552	-19.2347	-19.5845	-19.2404	-19.7385	-20.102	-32.173	-30.9388	-1.67055
1.037_OH-O__phenol--methanol_110	4.539	-36.6623	-36.7126	-37.0097	-37.0535	33.1115	33.0773	34.9154	34.8675	-6.64267	-6.66254	-6.76679	-6.78457	-4.03309	-4.04759	-4.03274	-4.04727	-16.1481	-16.5436	-16.8321	-16.5792	-16.9896	-17.2891	-31.1775	-30.307	-33.1708	-6.47691	-6.49759	-6.57811	-6.5967	-4.13037	-4.14433	-4.13037	-4.14433	-16.1624	-16.556	-16.8432	-16.5899	-16.9998	-17.2989	-31.1348	-30.226	-1.11789
1.037_OH-O__phenol--methanol_125	4.783	-23.5957	-23.6148	-23.6448	-23.6739	13.7499	13.7461	14.5421	14.5307	-3.63159	-3.63929	-3.68774	-3.69686	-1.60341	-1.60657	-1.6034	-1.6066	-10.4835	-10.7009	-10.8595	-10.7724	-10.9998	-11.1656	-25.9741	-25.6123	-27.1374	-3.60535	-3.61433	-3.65645	-3.66564	-1.61764	-1.62078	-1.61764	-1.62078	-10.4841	-10.7002	-10.8578	-10.7739	-11.0011	-11.1669	-25.9784	-25.5966	-0.35598
1.037_OH-O__phenol--methanol_150	5.196	-13.0743	-13.0649	-12.9892	-12.9824	3.21697	3.21734	3.40981	3.40921	-1.50499	-1.50652	-1.52236	-1.52448	-0.370061	-0.3702	-0.37026	-0.370426	-5.30354	-5.38572	-5.44569	-5.44804	-5.53501	-5.59848	-17.17	-17.0666	-17.5561	-1.50407	-1.50563	-1.52076	-1.52286	-0.370853	-0.371022	-0.370853	-0.371022	-5.29832	-5.38011	-5.43979	-5.44806	-5.53502	-5.59848	-17.185	-17.0655	-0.0604317
1.037_OH-O__phenol--methanol_200	6.043	-5.55592	-5.53982	-5.48531	-5.47301	0.176721	0.176902	0.189607	0.189642	-0.35601	-0.356905	-0.359295	-0.360531	-0.0300778	-0.0301925	-0.0302898	-0.0304197	-1.57107	-1.58967	-1.60324	-1.61229	-1.63215	-1.64665	-7.35325	-7.32097	-7.39313	-0.356502	-0.357436	-0.359291	-0.360526	-0.030291	-0.0304207	-0.0302909	-0.0304207	-1.57094	-1.58944	-1.60294	-1.61229	-1.63215	-1.64665	-7.36732	-7.32097	-0.00223559
1.038_OH-O__phenol--methylacetate_080	4.553	-108.504	-108.513	-110.823	-110.822	195.817	195.746	204.493	204.397	-31.4328	-31.4858	-32.0086	-32.0659	-23.9633	-24.0176	-23.9621	-24.0164	-49.0784	-50.5002	-51.5378	-50.0426	-51.5014	-52.5659	-19.8077	-15.0731	-18.9242	-26.0155	-26.0605	-26.0357	-26.0869	-27.7038	-27.7663	-27.7038	-27.7663	-49.4196	-50.8349	-51.8676	-50.4176	-51.8728	-52.9347	-18.4854	-13.2128	-13.2541
1.038_OH-O__phenol--methylacetate_085	4.634	-90.0397	-90.0394	-91.7521	-91.7422	147.293	147.221	154.094	153.996	-23.3073	-23.3447	-23.706	-23.7455	-18.1325	-18.1836	-18.1315	-18.1826	-42.4451	-43.6137	-44.4664	-43.321	-44.5226	-45.3994	-28.8127	-25.074	-29.3591	-20.3376	-20.3725	-20.4256	-20.4641	-20.0872	-20.1403	-20.0872	-20.1403	-42.649	-43.8121	-44.6608	-43.5377	-44.7361	-45.6107	-27.9843	-23.9615	-8.19227
1.038_OH-O__phenol--methylacetate_090	4.715	-75.1631	-75.162	-76.3948	-76.3868	111.043	110.957	116.307	116.201	-17.7379	-17.7659	-18.0242	-18.0533	-13.5701	-13.6133	-13.5694	-13.6126	-36.8543	-37.8183	-38.5217	-37.6449	-38.6388	-39.364	-34.1059	-31.2157	-35.3255	-16.1017	-16.1311	-16.215	-16.246	-14.5946	-14.6372	-14.5946	-14.6372	-36.9779	-37.9377	-38.6381	-37.7702	-38.7615	-39.4849	-33.5966	-30.5538	-5.12793
1.038_OH-O__phenol--methylacetate_095	4.797	-63.1798	-63.1859	-64.0386	-64.04	83.9204	83.8242	87.9612	87.8511	-13.7986	-13.8229	-14.0094	-14.0344	-10.0973	-10.1312	-10.0967	-10.1306	-32.1119	-32.9089	-33.4906	-32.8185	-33.6423	-34.2434	-36.8064	-34.5973	-38.2501	-12.8929	-12.9198	-13.0058	-13.0335	-10.6367	-10.6692	-10.6367	-10.6692	-32.1844	-32.9782	-33.5575	-32.8909	-33.7127	-34.3125	-36.4961	-34.204	-3.25242
1.038_OH-O__phenol--methylacetate_100	4.879	-53.5039	-53.5225	-54.0739	-54.0884	63.5881	63.5003	66.6629	66.5633	-10.9317	-10.9542	-11.0898	-11.1125	-7.49639	-7.52168	-7.49605	-7.52132	-28.0669	-28.7271	-29.2088	-28.6893	-29.3726	-29.8712	-37.7069	-36.0301	-39.1288	-10.4281	-10.453	-10.5295	-10.5546	-7.78212	-7.80618	-7.78212	-7.80618	-28.1013	-28.7585	-29.2381	-28.7309	-29.4129	-29.9105	-37.5276	-35.7964	-2.09079
1.038_OH-O__phenol--methylacetate_105	4.961	-45.6753	-45.7029	-46.0054	-46.0302	48.2771	48.2109	50.6225	50.5418	-8.79579	-8.81602	-8.91082	-8.93093	-5.5666	-5.58472	-5.5664	-5.58449	-24.5815	-25.129	-25.5286	-25.1366	-25.7034	-26.117	-37.4213	-36.1208	-38.656	-8.50976	-8.53194	-8.5962	-8.61785	-5.71899	-5.73627	-5.71899	-5.73627	-24.6001	-25.1443	-25.5413	-25.1605	-25.7263	-26.1393	-37.3007	-35.9818	-1.36149
1.038_OH-O__phenol--methylacetate_110	5.044	-39.2744	-39.3038	-39.4401	-39.47	36.7302	36.6843	38.5339	38.4777	-7.1597	-7.17637	-7.24647	-7.26355	-4.14156	-4.15396	-4.14146	-4.15384	-21.5764	-22.0305	-22.3619	-22.0748	-22.5461	-22.8901	-36.3117	-35.2997	-37.3255	-6.99872	-7.01705	-7.06859	-7.08648	-4.22347	-4.23539	-4.22347	-4.23539	-21.5901	-22.0418	-22.3714	-22.0883	-22.5591	-22.9026	-36.2349	-35.2168	-0.897112
1.038_OH-O__phenol--methylacetate_125	5.293	-26.0436	-26.0545	-25.9524	-25.9692	16.378	16.3634	17.213	17.1934	-4.0766	-4.08283	-4.11114	-4.11853	-1.74237	-1.7454	-1.74246	-1.74548	-14.7553	-15.0148	-15.2041	-15.1143	-15.3855	-15.5834	-30.7234	-30.2233	-31.0997	-4.04826	-4.05526	-4.07762	-4.08509	-1.75587	-1.75886	-1.75587	-1.75886	-14.7682	-15.0264	-15.2148	-15.1167	-15.3878	-15.5856	-30.7189	-30.2054	-0.274779
1.038_OH-O__phenol--methylacetate_150	5.715	-14.7468	-14.7353	-14.543	-14.5288	4.39839	4.39591	4.62123	4.61681	-1.78946	-1.79111	-1.79792	-1.79897	-0.451347	-0.451964	-0.451525	-0.452142	-8.08241	-8.18801	-8.26507	-8.26867	-8.38006	-8.46135	-20.8475	-20.6244	-20.6313	-1.78902	-1.78957	-1.7956	-1.79664	-0.452307	-0.452925	-0.452307	-0.452925	-8.07851	-8.18368	-8.26043	-8.26876	-8.38014	-8.46142	-20.8448	-20.6229	-0.0450605
1.038_OH-O__phenol--methylacetate_200	6.574	-6.1137	-6.09724	-5.98828	-5.97253	0.323552	0.323115	0.340946	0.340658	-0.450413	-0.450481	-0.451209	-0.451609	-0.0436341	-0.0437471	-0.0437803	-0.043895	-2.68738	-2.70817	-2.72335	-2.74402	-2.76679	-2.7834	-8.9917	-8.91077	-8.71527	-0.450937	-0.451135	-0.451196	-0.451596	-0.0437839	-0.0438986	-0.0437839	-0.0438986	-2.68572	-2.70714	-2.72277	-2.74402	-2.76678	-2.7834	-9.00287	-8.91075	-0.000961563
1.039_OH-O__phenol--nitromethane_080	4.077	-98.2288	-98.2423	-100.235	-100.242	179.326	179.23	187.354	187.222	-23.8867	-23.9258	-24.3553	-24.3963	-18.783	-18.8415	-18.7718	-18.8301	-48.9564	-50.4373	-51.5179	-49.8772	-51.3916	-52.4967	-13.2978	-8.74268	-14.7026	-19.794	-19.8328	-19.8394	-19.8821	-21.5861	-21.6452	-21.5861	-21.6452	-49.3142	-50.7863	-51.8606	-50.2816	-51.792	-52.8941	-12.4082	-7.44095	-8.32821
1.039_OH-O__phenol--nitromethane_085	4.163	-79.3793	-79.3901	-80.8248	-80.8371	133.296	133.177	139.462	139.345	-17.6015	-17.6349	-17.9327	-17.9639	-14.0306	-14.078	-14.0206	-14.0679	-42.019	-43.227	-44.1085	-42.8463	-44.0866	-44.9918	-22.0342	-18.5158	-24.1584	-15.3917	-15.4236	-15.4834	-15.5173	-15.4772	-15.5235	-15.4772	-15.5235	-42.2187	-43.4212	-44.2987	-43.0798	-44.317	-45.2198	-21.4908	-17.7529	-4.89165
1.039_OH-O__phenol--nitromethane_090	4.248	-64.6169	-64.6421	-65.6295	-65.6511	99.2175	99.1212	103.941	103.829	-13.3231	-13.3486	-13.5591	-13.5858	-10.3824	-10.419	-10.3734	-10.4099	-36.1594	-37.1483	-37.87	-36.9085	-37.9254	-38.6675	-27.1586	-24.4854	-29.4972	-12.1208	-12.1496	-12.2236	-12.2533	-11.1319	-11.167	-11.1319	-11.167	-36.277	-37.2604	-37.9779	-37.043	-38.0575	-38.7978	-26.8363	-24.0404	-2.89623
1.039_OH-O__phenol--nitromethane_095	4.335	-53.0295	-53.0654	-53.7058	-53.7382	73.9604	73.871	77.5741	77.473	-10.3079	-10.3316	-10.4783	-10.5025	-7.64698	-7.67425	-7.63887	-7.66602	-31.1902	-31.9978	-32.587	-31.8683	-32.7014	-33.3093	-29.7872	-27.7429	-32.0369	-9.64962	-9.67625	-9.74585	-9.77256	-8.03681	-8.06277	-8.03681	-8.06277	-31.2651	-32.0689	-32.6554	-31.9453	-32.7767	-33.3834	-29.5809	-27.4838	-1.73265
1.039_OH-O__phenol--nitromethane_100	4.422	-43.8965	-43.9386	-44.311	-44.3505	55.2028	55.1329	57.978	57.8953	-8.11479	-8.13629	-8.24124	-8.26244	-5.62346	-5.64301	-5.61611	-5.63556	-26.9625	-27.6223	-28.1038	-27.5742	-28.2561	-28.7536	-30.6888	-29.1069	-32.7105	-7.75455	-7.77823	-7.8373	-7.86011	-5.82668	-5.84535	-5.82668	-5.84535	-27.0148	-27.6714	-28.1506	-27.6181	-28.2988	-28.7956	-30.544	-28.9563	-1.04551
1.039_OH-O__phenol--nitromethane_105	4.509	-36.6617	-36.7037	-36.8749	-36.9158	41.2794	41.2281	43.3795	43.3214	-6.48079	-6.49901	-6.57318	-6.5909	-4.13723	-4.15065	-4.13058	-4.14391	-23.3607	-23.8996	-24.2929	-23.8991	-24.4579	-24.8657	-30.4182	-29.1949	-32.1666	-6.28284	-6.30218	-6.34928	-6.36787	-4.24305	-4.25593	-4.24305	-4.25593	-23.3899	-23.9271	-24.3191	-23.924	-24.482	-24.8893	-30.3249	-29.1075	-0.636205
1.039_OH-O__phenol--nitromethane_110	4.596	-30.8838	-30.9191	-30.9561	-30.9922	30.8968	30.8615	32.4965	32.4571	-5.23753	-5.25156	-5.3019	-5.31646	-3.04902	-3.05774	-3.04296	-3.05161	-20.269	-20.7094	-21.0308	-20.7459	-21.2043	-21.5388	-29.3977	-28.4421	-30.8654	-5.12702	-5.14163	-5.17709	-5.19209	-3.10363	-3.11204	-3.10363	-3.11204	-20.2885	-20.728	-21.0487	-20.7599	-21.2179	-21.552	-29.3378	-28.3913	-0.389647
1.039_OH-O__phenol--nitromethane_125	4.862	-19.3814	-19.3865	-19.2355	-19.244	13.052	13.0395	13.7573	13.74	-2.90286	-2.90761	-2.92658	-2.93224	-1.23945	-1.24162	-1.23481	-1.23693	-13.3763	-13.6184	-13.7951	-13.6936	-13.9462	-14.1305	-24.2913	-23.8037	-25.0705	-2.88394	-2.88931	-2.90425	-2.90997	-1.24492	-1.24701	-1.24492	-1.24701	-13.3739	-13.6144	-13.7898	-13.696	-13.9484	-14.1327	-24.2815	-23.7936	-0.090954
1.039_OH-O__phenol--nitromethane_150	5.311	-10.2029	-10.1814	-9.97952	-9.9605	3.14637	3.14373	3.33112	3.327	-1.21436	-1.2157	-1.22199	-1.22385	-0.29285	-0.293412	-0.289785	-0.290319	-6.896	-6.99	-7.0586	-7.05638	-7.15523	-7.22737	-15.6054	-15.375	-15.7862	-1.21437	-1.21577	-1.22062	-1.22248	-0.290385	-0.290919	-0.290385	-0.290919	-6.88779	-6.98113	-7.04924	-7.05649	-7.15533	-7.22746	-15.5876	-15.3744	-0.00654309
1.039_OH-O__phenol--nitromethane_200	6.227	-3.76394	-3.75248	-3.63279	-3.62321	0.179973	0.179927	0.194346	0.194089	-0.286354	-0.287582	-0.288965	-0.290439	-0.0203856	-0.0205347	-0.0188884	-0.0190261	-2.07662	-2.09653	-2.11105	-2.12458	-2.14551	-2.16079	-5.99172	-5.89938	-5.97057	-0.287299	-0.288611	-0.28896	-0.290433	-0.0188912	-0.0190289	-0.0188911	-0.019029	-2.07685	-2.09657	-2.11096	-2.12458	-2.14551	-2.16079	-5.9888	-5.89937	0.0004388
1.040_OH-O__phenol--nitrosomethane_080	3.845	-83.675	-83.6977	-85.4056	-85.4184	154.221	154.11	161.381	161.234	-19.1476	-19.1777	-19.4373	-19.469	-15.5838	-15.6372	-15.5839	-15.6373	-41.897	-43.1875	-44.1292	-42.7529	-44.0763	-45.0421	-8.53206	-4.33313	-8.8659	-15.4559	-15.489	-15.3721	-15.409	-17.902	-17.9539	-17.902	-17.9539	-42.2217	-43.5044	-44.4405	-43.107	-44.4258	-45.3883	-7.47644	-2.93592	-6.1914
1.040_OH-O__phenol--nitrosomethane_085	3.93	-67.1426	-67.1697	-68.39	-68.4079	114.486	114.372	119.929	119.784	-13.978	-14.0011	-14.1758	-14.2005	-11.4503	-11.4939	-11.4505	-11.4941	-35.8512	-36.9023	-37.6693	-36.6164	-37.6965	-38.4846	-15.9617	-12.8031	-16.8783	-11.9228	-11.9506	-11.9128	-11.9436	-12.6696	-12.7105	-12.6696	-12.7105	-36.0344	-37.0786	-37.8407	-36.8196	-37.8961	-38.6817	-15.3114	-11.9597	-3.48042
1.040_OH-O__phenol--nitrosomethane_090	4.016	-54.2582	-54.2989	-55.1263	-55.1597	85.2029	85.0938	89.2788	89.1497	-10.4845	-10.5058	-10.6284	-10.6509	-8.34616	-8.37979	-8.3465	-8.38016	-30.7726	-31.6287	-32.2533	-31.4546	-32.3365	-32.98	-20.344	-18.0211	-21.4095	-9.32997	-9.35528	-9.35889	-9.38631	-8.99351	-9.02477	-8.99351	-9.02477	-30.8742	-31.7246	-32.3451	-31.5706	-32.4499	-33.0916	-19.9433	-17.5127	-1.94911
1.040_OH-O__phenol--nitrosomethane_095	4.103	-44.1877	-44.2409	-44.7629	-44.8103	63.5496	63.4594	66.5841	66.4821	-8.04631	-8.06647	-8.15529	-8.17614	-6.06101	-6.08563	-6.06144	-6.0861	-26.4825	-27.1793	-27.6879	-27.0901	-27.8099	-28.3351	-22.6214	-20.9256	-23.6019	-7.39303	-7.41617	-7.43797	-7.46203	-6.40803	-6.43101	-6.40803	-6.43101	-26.5391	-27.2316	-27.7369	-27.1559	-27.8739	-28.3978	-22.3706	-20.6191	-1.08324
1.040_OH-O__phenol--nitrosomethane_100	4.19	-36.2763	-36.3333	-36.6412	-36.6937	47.4953	47.4283	49.7586	49.6827	-6.29142	-6.30941	-6.37556	-6.39374	-4.3977	-4.41473	-4.3982	-4.41525	-22.8442	-23.4115	-23.8255	-23.3806	-23.9678	-24.3963	-23.4547	-22.2163	-24.2463	-5.92129	-5.94118	-5.96742	-5.98746	-4.58552	-4.60158	-4.58552	-4.60158	-22.8728	-23.4367	-23.8481	-23.4176	-24.0037	-24.4313	-23.3015	-22.0313	-0.593436
1.040_OH-O__phenol--nitrosomethane_105	4.278	-30.0295	-30.0809	-30.2453	-30.2939	35.5614	35.5147	37.2626	37.206	-4.99588	-5.01034	-5.05843	-5.07301	-3.19402	-3.20504	-3.19456	-3.20561	-19.7433	-20.2055	-20.5429	-20.2188	-20.6978	-21.0474	-23.3244	-22.4139	-23.9032	-4.78525	-4.8011	-4.82467	-4.84029	-3.29665	-3.30717	-3.29665	-3.30717	-19.7592	-20.2184	-20.5534	-20.2396	-20.7178	-21.0668	-23.2335	-22.3021	-0.317438
1.040_OH-O__phenol--nitrosomethane_110	4.366	-25.0652	-25.1066	-25.1785	-25.2186	26.6672	26.6356	27.9613	27.9213	-4.01765	-4.02813	-4.06101	-4.07186	-2.32486	-2.33152	-2.32543	-2.33212	-17.0938	-17.4704	-17.7452	-17.5185	-17.9096	-18.195	-22.5759	-21.8963	-22.9451	-3.89714	-3.90841	-3.92635	-3.93772	-2.38149	-2.38792	-2.38149	-2.38792	-17.1073	-17.4813	-17.7543	-17.53	-17.9206	-18.2057	-22.5197	-21.8286	-0.160704
1.040_OH-O__phenol--nitrosomethane_125	4.634	-15.3135	-15.3217	-15.2548	-15.2643	11.3477	11.3354	11.9199	11.9047	-2.20765	-2.21022	-2.2143	-2.21725	-0.913677	-0.915027	-0.914242	-0.915619	-11.21	-11.4142	-11.5633	-11.5025	-11.717	-11.8736	-18.6748	-18.366	-18.5644	-2.18327	-2.18614	-2.18795	-2.19095	-0.92388	-0.925242	-0.92388	-0.925242	-11.2189	-11.4229	-11.5718	-11.5044	-11.7188	-11.8752	-18.6586	-18.351	-0.00674848
1.040_OH-O__phenol--nitrosomethane_150	5.09	-7.76297	-7.74255	-7.66502	-7.64599	2.78876	2.78381	2.9465	2.93993	-0.908162	-0.909046	-0.907734	-0.908232	-0.208442	-0.208582	-0.208893	-0.209051	-5.72874	-5.80818	-5.86615	-5.88526	-5.96919	-6.03044	-11.9425	-11.8538	-11.5813	-0.909303	-0.909564	-0.905909	-0.90641	-0.209447	-0.209606	-0.209447	-0.209606	-5.73889	-5.81805	-5.87582	-5.88533	-5.96926	-6.0305	-11.9593	-11.8526	0.00923514
1.040_OH-O__phenol--nitrosomethane_200	6.025	-2.8426	-2.83716	-2.785	-2.78137	0.173315	0.173203	0.185512	0.18521	-0.203229	-0.204509	-0.203129	-0.204588	-0.0145556	-0.0146769	-0.0147852	-0.0149144	-1.70535	-1.72333	-1.73645	-1.74994	-1.76881	-1.78258	-4.61959	-4.59824	-4.36391	-0.204559	-0.20588	-0.20312	-0.204579	-0.0147872	-0.0149164	-0.0147872	-0.0149164	-1.70913	-1.72696	-1.73998	-1.74994	-1.76881	-1.78258	-4.64031	-4.59824	0.00108344
1.041_OH-O__phenol--Nmethylacetamide_080	4.418	-135.056	-135.078	-137.755	-137.767	238.244	238.157	248.68	248.567	-42.8766	-42.948	-43.6133	-43.6911	-31.5759	-31.6321	-31.5745	-31.6306	-55.4336	-57.0701	-58.2642	-56.5138	-58.1914	-59.4156	-29.7651	-23.9378	-27.1793	-34.5869	-34.6451	-34.4821	-34.5499	-37.4489	-37.5192	-37.4489	-37.5192	-55.9692	-57.5985	-58.7874	-57.1016	-58.7757	-59.9973	-27.8909	-21.2667	-19.8688
1.041_OH-O__phenol--Nmethylacetamide_085	4.496	-113.612	-113.624	-115.639	-115.635	182.065	181.993	190.378	190.268	-32.136	-32.1879	-32.6473	-32.7032	-24.5607	-24.6173	-24.5596	-24.6161	-48.3015	-49.658	-50.6479	-49.2873	-50.6796	-51.6956	-39.0845	-34.3816	-38.7731	-27.4407	-27.4857	-27.4583	-27.5111	-27.7459	-27.808	-27.7459	-27.808	-48.6212	-49.9705	-50.9551	-49.6378	-51.0263	-52.0395	-37.9208	-32.7254	-12.632
1.041_OH-O__phenol--Nmethylacetamide_090	4.574	-96.0068	-96.0094	-97.5	-97.4891	139.363	139.32	145.987	145.875	-24.7261	-24.7608	-25.0979	-25.1377	-18.8559	-18.9078	-18.855	-18.9069	-42.2562	-43.3887	-44.2151	-43.1575	-44.3198	-45.168	-44.5726	-40.8272	-45.4466	-22.0516	-22.0875	-22.1391	-22.1797	-20.5885	-20.6411	-20.5885	-20.6411	-42.4526	-43.5767	-44.397	-43.3667	-44.5258	-45.3716	-43.835	-39.807	-8.12215
1.041_OH-O__phenol--Nmethylacetamide_095	4.652	-81.6077	-81.6061	-82.6642	-82.6561	107	106.909	112.179	112.062	-19.455	-19.484	-19.7364	-19.767	-14.372	-14.4155	-14.3714	-14.4148	-37.1019	-38.0469	-38.7365	-37.9197	-38.894	-39.605	-47.3335	-44.3812	-48.7436	-17.9228	-17.9538	-18.0399	-18.0734	-15.319	-15.3612	-15.319	-15.3612	-37.222	-38.1624	-38.8486	-38.0446	-39.0163	-39.7253	-46.8563	-43.7541	-5.29405
1.041_OH-O__phenol--Nmethylacetamide_100	4.731	-69.8078	-69.8152	-70.5263	-70.5278	82.3586	82.2615	86.4092	86.2928	-15.5974	-15.6234	-15.8137	-15.8408	-10.9182	-10.9524	-10.9178	-10.9519	-32.6727	-33.4646	-34.0425	-33.416	-34.2344	-34.8316	-48.1719	-45.8594	-49.7436	-14.7134	-14.7421	-14.8342	-14.8647	-11.439	-11.4715	-11.439	-11.4715	-32.7501	-33.5384	-34.1136	-33.4905	-34.3069	-34.9026	-47.8597	-45.4737	-3.49225
1.041_OH-O__phenol--Nmethylacetamide_105	4.81	-60.1058	-60.1254	-60.5699	-60.5843	63.5761	63.4867	66.7285	66.6252	-12.6982	-12.7226	-12.8687	-12.894	-8.28938	-8.31512	-8.28909	-8.31479	-28.8541	-29.5185	-30.0034	-29.5227	-30.2106	-30.7125	-47.6798	-45.8804	-49.208	-12.1867	-12.2135	-12.2991	-12.327	-8.57784	-8.60218	-8.57784	-8.60218	-28.9008	-29.562	-30.0446	-29.567	-30.2534	-30.7543	-47.488	-45.6425	-2.33261
1.041_OH-O__phenol--Nmethylacetamide_110	4.889	-52.1283	-52.1552	-52.3706	-52.3951	49.2354	49.1631	51.6628	51.5797	-10.4704	-10.4927	-10.6059	-10.6285	-6.3017	-6.32037	-6.30154	-6.32018	-25.5421	-26.1011	-26.5091	-26.14	-26.7185	-27.1407	-46.3143	-44.9048	-47.685	-10.1731	-10.197	-10.2723	-10.2966	-6.46283	-6.48057	-6.46283	-6.48057	-25.5674	-26.1226	-26.5277	-26.1662	-26.7437	-27.1651	-46.2002	-44.7577	-1.57434
1.041_OH-O__phenol--Nmethylacetamide_125	5.129	-35.3099	-35.3345	-35.2114	-35.2355	23.2585	23.2324	24.358	24.3284	-6.21436	-6.2255	-6.27183	-6.28426	-2.82256	-2.82803	-2.82265	-2.82811	-17.9496	-18.2815	-18.5237	-18.3508	-18.6972	-18.95	-39.6793	-38.9695	-40.4049	-6.14894	-6.16046	-6.20164	-6.2143	-2.85239	-2.85773	-2.85239	-2.85773	-17.9232	-18.2537	-18.4949	-18.3561	-18.7022	-18.9547	-39.6862	-38.9339	-0.520052
1.041_OH-O__phenol--Nmethylacetamide_150	5.534	-20.5351	-20.5327	-20.2953	-20.2856	6.87681	6.8726	7.23018	7.22344	-2.91139	-2.91433	-2.92868	-2.93087	-0.809802	-0.810701	-0.81003	-0.810923	-10.1946	-10.3364	-10.4398	-10.4364	-10.5855	-10.6943	-27.8249	-27.4983	-27.7776	-2.90801	-2.90943	-2.92273	-2.92492	-0.812203	-0.813096	-0.812203	-0.813096	-10.1884	-10.3296	-10.4326	-10.4367	-10.5857	-10.6945	-27.8333	-27.4947	-0.0967919
1.041_OH-O__phenol--Nmethylacetamide_200	6.358	-8.97675	-8.96084	-8.77921	-8.75974	0.644464	0.642941	0.681625	0.68073	-0.812503	-0.81226	-0.815548	-0.815937	-0.093925	-0.0940973	-0.0941253	-0.0942975	-3.59299	-3.62353	-3.64583	-3.67326	-3.70685	-3.73135	-12.8701	-12.7206	-12.5771	-0.812558	-0.812601	-0.815494	-0.815881	-0.0941428	-0.0943151	-0.0941429	-0.094315	-3.59063	-3.62223	-3.64529	-3.67326	-3.70684	-3.73135	-12.8545	-12.7205	-0.00470392
1.042_OH-O__phenol--phenol_080	4.746	-86.9369	-86.9579	-89.4183	-89.438	169.068	168.99	177.191	177.092	-24.8602	-24.898	-25.3677	-25.4097	-19.6209	-19.6665	-19.6234	-19.6692	-46.2506	-47.4554	-48.3345	-47.2433	-48.4856	-49.3921	-10.8666	-6.81688	-12.8574	-20.5057	-20.541	-20.5388	-20.5802	-22.6288	-22.6774	-22.6288	-22.6774	-46.486	-47.6861	-48.5618	-47.5089	-48.7478	-49.6519	-9.80567	-5.25548	-10.3941
1.042_OH-O__phenol--phenol_085	4.835	-70.1431	-70.1544	-72.0243	-72.0336	125.283	125.206	131.552	131.455	-18.0343	-18.0606	-18.3815	-18.4096	-14.5587	-14.6001	-14.561	-14.6025	-39.7165	-40.6958	-41.4104	-40.6056	-41.6172	-42.3554	-19.0195	-15.9464	-21.9409	-15.6838	-15.7108	-15.7668	-15.7965	-16.1068	-16.1479	-16.1068	-16.1479	-39.8437	-40.8186	-41.5301	-40.7529	-41.7618	-42.498	-18.3876	-15.0212	-6.28173
1.042_OH-O__phenol--phenol_090	4.925	-56.9439	-56.9438	-58.3508	-58.3608	92.951	92.8805	97.7805	97.677	-13.4211	-13.4408	-13.6634	-13.6842	-10.6836	-10.7185	-10.6858	-10.7207	-34.2235	-35.0236	-35.6075	-35.0234	-35.8506	-36.4542	-23.8302	-21.543	-27.0496	-12.1454	-12.1684	-12.2415	-12.2653	-11.4829	-11.5162	-11.4829	-11.5162	-34.2966	-35.0919	-35.6722	-35.1046	-35.9298	-36.5319	-23.4562	-20.9971	-3.83368
1.042_OH-O__phenol--phenol_095	5.014	-46.5476	-46.5703	-47.6074	-47.6277	69.111	69.0235	72.7846	72.6846	-10.2069	-10.2257	-10.3805	-10.3992	-7.79417	-7.82187	-7.79619	-7.82396	-29.5904	-30.2437	-30.7204	-30.3044	-30.9825	-31.4774	-26.3148	-24.6437	-29.4805	-9.51263	-9.53426	-9.60328	-9.62479	-8.20884	-8.23507	-8.20884	-8.23507	-29.631	-30.2815	-30.7562	-30.3487	-31.0254	-31.5192	-26.1025	-24.3222	-2.3676
1.042_OH-O__phenol--phenol_100	5.104	-38.3744	-38.4267	-39.1531	-39.1877	51.4777	51.4028	54.2724	54.1914	-7.90705	-7.92661	-8.03429	-8.05146	-5.67355	-5.69444	-5.67542	-5.69638	-25.666	-26.2008	-26.5912	-26.2981	-26.8549	-27.2612	-27.2361	-26.0053	-30.1415	-7.52895	-7.54905	-7.6071	-7.62613	-5.89009	-5.90997	-5.89009	-5.90997	-25.685	-26.218	-26.607	-26.3221	-26.8779	-27.2834	-27.1009	-25.8158	-1.47734
1.042_OH-O__phenol--phenol_105	5.194	-31.9186	-31.9638	-32.4779	-32.5217	38.4134	38.3694	40.5363	40.4814	-6.2228	-6.23901	-6.31633	-6.33158	-4.13142	-4.14631	-4.13316	-4.14811	-22.3222	-22.7613	-23.0816	-22.88	-23.3373	-23.671	-27.0614	-26.191	-29.6646	-6.01734	-6.03497	-6.08029	-6.0965	-4.24548	-4.25981	-4.24548	-4.25981	-22.328	-22.7649	-23.0837	-22.8927	-23.3494	-23.6826	-27.0085	-26.0793	-0.931484
1.042_OH-O__phenol--phenol_110	5.284	-26.7901	-26.8344	-27.1838	-27.2284	28.7115	28.6815	30.3293	30.2934	-4.96507	-4.9784	-5.03134	-5.04442	-3.01516	-3.0251	-3.01676	-3.02677	-19.4577	-19.8163	-20.078	-19.9523	-20.3276	-20.6015	-26.2343	-25.6077	-28.4805	-4.85297	-4.86708	-4.90015	-4.91369	-3.07592	-3.08562	-3.07592	-3.08562	-19.4592	-19.8168	-20.0778	-19.9589	-20.3338	-20.6074	-26.2146	-25.5417	-0.593295
1.042_OH-O__phenol--phenol_125	5.556	-16.7176	-16.7379	-16.8185	-16.8414	12.1035	12.0969	12.8411	12.8315	-2.68753	-2.69178	-2.70838	-2.71326	-1.20091	-1.20307	-1.20215	-1.20436	-13.0541	-13.2497	-13.3924	-13.4043	-13.6108	-13.7615	-21.9282	-21.6891	-23.2128	-2.66968	-2.67419	-2.68503	-2.68993	-1.21121	-1.2134	-1.21121	-1.2134	-13.0596	-13.2549	-13.3973	-13.4051	-13.6115	-13.7621	-21.9319	-21.6754	-0.159934
1.042_OH-O__phenol--phenol_150	6.01	-8.8593	-8.85057	-8.82091	-8.81478	2.95767	2.95521	3.15909	3.15611	-1.11791	-1.11779	-1.1208	-1.12114	-0.289818	-0.290238	-0.290609	-0.291056	-6.98666	-7.05979	-7.11315	-7.17606	-7.25423	-7.31127	-14.4165	-14.3821	-14.8532	-1.11819	-1.11817	-1.11934	-1.11968	-0.291075	-0.291522	-0.291075	-0.291522	-6.98967	-7.06293	-7.11638	-7.17603	-7.25419	-7.31122	-14.4305	-14.3811	-0.0220938
1.042_OH-O__phenol--phenol_200	6.927	-3.51524	-3.50504	-3.48279	-3.47519	0.185274	0.185209	0.199975	0.199785	-0.274849	-0.274969	-0.275127	-0.275446	-0.0275893	-0.0276463	-0.0279175	-0.0279855	-2.30529	-2.31961	-2.33006	-2.35982	-2.3751	-2.38625	-5.9525	-5.96509	-6.01659	-0.276246	-0.276453	-0.27512	-0.275441	-0.0279191	-0.0279873	-0.0279193	-0.0279873	-2.30297	-2.31726	-2.32768	-2.35982	-2.3751	-2.38625	-5.96974	-5.96509	0.000112529
1.043_OH-O__phenol--water_080	4.113	-95.6226	-95.557	-97.191	-97.1218	163.464	163.48	170.46	170.4	-26.8109	-26.8502	-27.3184	-27.3623	-20.5705	-20.6101	-20.5678	-20.6073	-30.005	-31.0638	-31.8363	-30.6915	-31.7738	-32.5635	-11.374	-7.25517	-11.4349	-22.2076	-22.2362	-22.2647	-22.2992	-23.967	-24.0158	-23.967	-24.0158	-30.242	-31.2929	-32.0599	-30.9449	-32.0249	-32.813	-10.4316	-5.84998	-12.5215
1.043_OH-O__phenol--water_085	4.194	-78.1443	-78.0638	-79.2857	-79.2033	119.874	119.867	125.224	125.156	-19.5589	-19.5821	-19.9248	-19.9501	-15.2789	-15.3187	-15.2768	-15.3165	-25.0213	-25.8761	-26.4998	-25.6295	-26.5049	-27.1436	-19.5973	-16.4572	-20.7526	-17.1119	-17.1326	-17.2329	-17.2556	-17.0246	-17.0667	-17.0246	-17.0667	-25.1507	-25.9989	-26.6178	-25.7639	-26.6372	-27.2744	-19.0356	-15.6439	-7.82083
1.043_OH-O__phenol--water_090	4.276	-64.2912	-64.2111	-65.0997	-65.0192	87.8943	87.8584	91.9178	91.835	-14.6458	-14.6603	-14.9191	-14.9338	-11.1867	-11.2231	-11.1851	-11.2214	-20.9513	-21.6441	-22.1496	-21.4841	-22.1947	-22.7133	-24.3857	-22.0527	-25.9994	-13.3457	-13.3622	-13.4875	-13.5035	-12.0822	-12.1178	-12.0822	-12.1178	-21.0201	-21.7071	-22.2084	-21.5545	-22.2635	-22.7809	-24.0639	-21.5864	-4.96715
1.043_OH-O__phenol--water_095	4.358	-53.3116	-53.2488	-53.8633	-53.8005	64.4486	64.3972	67.4352	67.3461	-11.2083	-11.2203	-11.4174	-11.4284	-8.11704	-8.14804	-8.11588	-8.14683	-17.6077	-18.1697	-18.5798	-18.0709	-18.6485	-19.07	-26.7998	-25.0997	-28.514	-10.5178	-10.5332	-10.6567	-10.6702	-8.57587	-8.60528	-8.57587	-8.60528	-17.6421	-18.1991	-18.6056	-18.1072	-18.6836	-19.1043	-26.6267	-24.8342	-3.20692
1.043_OH-O__phenol--water_100	4.44	-44.5901	-44.5499	-44.9468	-44.9064	47.2507	47.1993	49.459	49.3749	-8.73135	-8.74374	-8.89367	-8.90427	-5.85862	-5.88357	-5.85782	-5.88273	-14.8449	-15.3007	-15.6333	-15.2475	-15.7166	-16.0588	-27.6113	-26.3773	-29.2336	-8.36487	-8.38053	-8.48995	-8.50264	-6.09349	-6.11702	-6.09349	-6.11702	-14.8617	-15.3131	-15.6426	-15.2659	-15.7342	-16.0759	-27.5234	-26.2271	-2.10222
1.043_OH-O__phenol--water_105	4.523	-37.6342	-37.6133	-37.8464	-37.8269	34.6282	34.5902	36.263	36.1979	-6.90044	-6.91262	-7.02718	-7.03725	-4.21774	-4.23654	-4.21722	-4.23599	-12.5519	-12.9211	-13.1904	-12.9021	-13.2829	-13.5608	-27.3627	-26.463	-28.7985	-6.70662	-6.72143	-6.81319	-6.82464	-4.33788	-4.35573	-4.33788	-4.35573	-12.5603	-12.9261	-13.1931	-12.9112	-13.2915	-13.5691	-27.323	-26.3784	-1.39609
1.043_OH-O__phenol--water_110	4.607	-32.0594	-32.0505	-32.1624	-32.1588	25.3698	25.3492	26.5746	26.5351	-5.51806	-5.52882	-5.61546	-5.62496	-3.03478	-3.04787	-3.03449	-3.04756	-10.6425	-10.9407	-11.1582	-10.9459	-11.2549	-11.4803	-26.4362	-25.7765	-27.6646	-5.4161	-5.42882	-5.50226	-5.51248	-3.09622	-3.10877	-3.09622	-3.10877	-10.6464	-10.9423	-11.1583	-10.9503	-11.2589	-11.4842	-26.4253	-25.7291	-0.937001
1.043_OH-O__phenol--water_125	4.859	-20.9212	-20.9057	-20.8409	-20.8391	9.96972	9.96839	10.4502	10.4418	-2.97725	-2.98049	-3.01878	-3.02278	-1.14095	-1.14354	-1.14106	-1.14366	-6.5821	-6.73771	-6.85126	-6.77918	-6.9417	-7.06031	-21.9126	-21.624	-22.5601	-2.96296	-2.96749	-3.00212	-3.00617	-1.14931	-1.15187	-1.14931	-1.15187	-6.5835	-6.7377	-6.85022	-6.77952	-6.942	-7.06056	-21.9245	-21.6159	-0.29543
1.043_OH-O__phenol--water_150	5.285	-11.8837	-11.8456	-11.7433	-11.7224	2.10593	2.1069	2.20646	2.20664	-1.21167	-1.21136	-1.22282	-1.2235	-0.240294	-0.240407	-0.240602	-0.240732	-3.09196	-3.14903	-3.19068	-3.1846	-3.24535	-3.28968	-14.3812	-14.2696	-14.5436	-1.2106	-1.211	-1.22213	-1.22281	-0.240894	-0.241026	-0.240894	-0.241026	-3.09107	-3.14791	-3.18939	-3.18458	-3.24533	-3.28966	-14.3936	-14.2692	-0.046887
1.043_OH-O__phenol--water_200	6.156	-5.20692	-5.18965	-5.11663	-5.10235	0.0940061	0.09415	0.098966	0.099144	-0.2846	-0.285612	-0.286514	-0.287892	-0.0169965	-0.0171	-0.0172532	-0.0173687	-0.819882	-0.834379	-0.844958	-0.843174	-0.859145	-0.870799	-6.24317	-6.17927	-6.22161	-0.284683	-0.285751	-0.286513	-0.28789	-0.0172536	-0.0173691	-0.0172536	-0.0173691	-0.820192	-0.834883	-0.845603	-0.843174	-0.859145	-0.870799	-6.24004	-6.17925	-0.00173813
1.044_OH-O__water--acetaldehyde_080	2.729	-92.5593	-92.6141	-94.1112	-94.1664	158.119	158.08	164.59	164.511	-24.4932	-24.5565	-24.9567	-25.0276	-18.3173	-18.3654	-18.3209	-18.3694	-31.4166	-32.6309	-33.517	-32.0722	-33.3128	-34.2181	-10.9729	-7.27006	-9.28848	-20.8203	-20.8789	-20.953	-21.0211	-21.1341	-21.1882	-21.1341	-21.1882	-31.736	-32.943	-33.8238	-32.4195	-33.6572	-34.5604	-10.4464	-6.42469	-10.5316
1.044_OH-O__water--acetaldehyde_085	2.818	-75.2205	-75.2722	-76.3469	-76.4002	115.753	115.715	120.628	120.557	-17.867	-17.9158	-18.2094	-18.2644	-13.5253	-13.569	-13.5284	-13.5724	-26.2832	-27.2703	-27.9906	-26.8678	-27.8782	-28.6155	-19.032	-16.2953	-18.3678	-15.932	-15.98	-16.0978	-16.1532	-14.9611	-15.0063	-14.9611	-15.0063	-26.4645	-27.4451	-28.1607	-27.064	-28.072	-28.8075	-18.7175	-15.81	-6.50497
1.044_OH-O__water--acetaldehyde_090	2.907	-61.5912	-61.6517	-62.3921	-62.4557	84.7362	84.6939	88.3733	88.3056	-13.3487	-13.3895	-13.6152	-13.6607	-9.8518	-9.88925	-9.85445	-9.89219	-22.0597	-22.864	-23.451	-22.5803	-23.406	-24.0085	-23.6875	-21.7115	-23.489	-12.3254	-12.3672	-12.4991	-12.5461	-10.5856	-10.6226	-10.5856	-10.6226	-22.1648	-22.964	-23.5473	-22.6904	-23.5143	-24.1155	-23.4917	-21.4343	-4.08115
1.044_OH-O__water--acetaldehyde_095	2.997	-50.8608	-50.9345	-51.4165	-51.4942	62.0496	62.0055	64.7415	64.6783	-10.1687	-10.2059	-10.3821	-10.4229	-7.11553	-7.14596	-7.1178	-7.14848	-18.5696	-19.2257	-19.7044	-19.03	-19.705	-20.1976	-25.9853	-24.5849	-25.9575	-9.62531	-9.66394	-9.78998	-9.83225	-7.49215	-7.52174	-7.49215	-7.52174	-18.6313	-19.2832	-19.7589	-19.0913	-19.7652	-20.2569	-25.8623	-24.4267	-2.59909
1.044_OH-O__water--acetaldehyde_100	3.087	-42.3868	-42.4705	-42.7474	-42.8336	45.4568	45.4208	47.4281	47.3777	-7.86987	-7.90407	-8.03984	-8.07652	-5.11378	-5.13731	-5.11574	-5.13948	-15.6733	-16.208	-16.5982	-16.0761	-16.6276	-17.03	-26.6893	-25.702	-26.6772	-7.57887	-7.61429	-7.7244	-7.76216	-5.30816	-5.33105	-5.30816	-5.33105	-15.708	-16.2395	-16.6273	-16.1101	-16.6607	-17.0626	-26.6091	-25.6117	-1.67837
1.044_OH-O__water--acetaldehyde_105	3.177	-35.6458	-35.7295	-35.8771	-35.9644	33.3071	33.2857	34.7585	34.7257	-6.16703	-6.19717	-6.30294	-6.33487	-3.66595	-3.68321	-3.66764	-3.68507	-13.2593	-13.695	-14.013	-13.611	-14.0612	-14.3897	-26.3372	-25.6484	-26.2797	-6.01167	-6.04282	-6.13405	-6.16656	-3.76699	-3.78392	-3.76699	-3.78392	-13.2797	-13.7126	-14.0284	-13.6297	-14.0793	-14.4075	-26.2883	-25.5967	-1.09717
1.044_OH-O__water--acetaldehyde_110	3.268	-30.2539	-30.3299	-30.3917	-30.473	24.4228	24.4145	25.481	25.4615	-4.88259	-4.9079	-4.98971	-5.01657	-2.62597	-2.63794	-2.62743	-2.63956	-11.2434	-11.598	-11.8567	-11.547	-11.9135	-12.1809	-25.318	-24.8486	-25.2002	-4.80021	-4.82619	-4.89887	-4.92597	-2.67897	-2.69086	-2.67897	-2.69086	-11.2537	-11.6055	-11.8621	-11.5572	-11.9233	-12.1905	-25.2965	-24.8189	-0.725147
1.044_OH-O__water--acetaldehyde_125	3.542	-19.4748	-19.5079	-19.4565	-19.4986	9.66714	9.67262	10.0723	10.0718	-2.53894	-2.55079	-2.58381	-2.59739	-0.970377	-0.973706	-0.971347	-0.974773	-6.93494	-7.12553	-7.26461	-7.12866	-7.32701	-7.47176	-20.6244	-20.4708	-20.3301	-2.52648	-2.53833	-2.56925	-2.58281	-0.978772	-0.982196	-0.978772	-0.982196	-6.93425	-7.12327	-7.2612	-7.13021	-7.3285	-7.4732	-20.6267	-20.4651	-0.220015
1.044_OH-O__water--acetaldehyde_150	4.003	-10.7159	-10.6989	-10.6473	-10.6438	2.07906	2.07984	2.15886	2.15794	-0.948994	-0.952759	-0.960573	-0.965444	-0.194234	-0.195008	-0.194768	-0.195591	-3.20494	-3.27639	-3.32854	-3.29604	-3.37101	-3.42572	-13.0954	-13.0726	-12.7361	-0.948393	-0.952279	-0.959833	-0.964699	-0.19509	-0.195914	-0.19509	-0.195914	-3.20417	-3.27498	-3.32666	-3.2961	-3.37107	-3.42577	-13.1022	-13.0722	-0.0331409
1.044_OH-O__water--acetaldehyde_200	4.936	-4.42078	-4.41198	-4.39018	-4.38824	0.0962811	0.0963323	0.0997407	0.0997809	-0.181541	-0.183289	-0.183276	-0.185301	-0.0107265	-0.0108478	-0.0109396	-0.0110785	-0.801345	-0.817857	-0.829906	-0.823109	-0.840406	-0.853028	-5.33969	-5.33787	-5.11285	-0.181395	-0.183137	-0.183274	-0.185299	-0.0109402	-0.0110792	-0.0109402	-0.0110792	-0.801229	-0.817594	-0.829535	-0.823109	-0.840406	-0.853028	-5.34028	-5.33786	-0.000908974
1.045_OH-O__water--acetamide_080	3.119	-110.005	-110.053	-111.935	-111.977	185.185	185.137	192.807	192.706	-31.6113	-31.6876	-32.2377	-32.3206	-22.7668	-22.8195	-22.7708	-22.8239	-34.9145	-36.2647	-37.25	-35.6223	-37.0008	-38.0067	-16.6727	-12.4226	-14.2005	-26.3062	-26.3744	-26.4397	-26.5194	-26.9669	-27.0304	-26.9669	-27.0304	-35.3189	-36.6615	-37.6412	-36.0568	-37.432	-38.4356	-15.9573	-11.2568	-14.9184
1.045_OH-O__water--acetamide_085	3.206	-90.4202	-90.4592	-91.8627	-91.8986	137	136.962	142.861	142.778	-23.19	-23.2484	-23.6508	-23.7155	-17.1989	-17.2501	-17.2024	-17.254	-29.3593	-30.4611	-31.2651	-29.9934	-31.1197	-31.9417	-25.2609	-22.0317	-24.3132	-20.3354	-20.3906	-20.5254	-20.5898	-19.3961	-19.4512	-19.3961	-19.4512	-29.5913	-30.686	-31.4848	-30.2417	-31.3651	-32.1849	-24.8216	-21.3463	-9.40823
1.045_OH-O__water--acetamide_090	3.292	-74.8092	-74.8488	-75.8663	-75.9061	101.338	101.297	105.761	105.687	-17.4318	-17.4782	-17.7908	-17.8425	-12.7842	-12.8302	-12.7872	-12.8336	-24.7777	-25.6808	-26.3398	-25.3413	-26.2663	-26.9413	-30.2004	-27.837	-30.0579	-15.8949	-15.9413	-16.1062	-16.1594	-13.9337	-13.9801	-13.9337	-13.9801	-24.9088	-25.8056	-26.4601	-25.4825	-26.4053	-27.0786	-29.9403	-27.4377	-6.02225
1.045_OH-O__water--acetamide_095	3.379	-62.3645	-62.4143	-63.1265	-63.1789	74.9566	74.9084	78.2693	78.1986	-13.3724	-13.4129	-13.6629	-13.7071	-9.40435	-9.44312	-9.40698	-9.44606	-20.9754	-21.7171	-22.2584	-21.4752	-22.2366	-22.7922	-32.6202	-30.9256	-32.8402	-12.5435	-12.5852	-12.7536	-12.7997	-10.0066	-10.0445	-10.0066	-10.0445	-21.0496	-21.786	-22.3233	-21.555	-22.3148	-22.8692	-32.4653	-30.6937	-3.91146
1.045_OH-O__water--acetamide_100	3.466	-52.427	-52.4901	-52.9612	-53.0273	55.4531	55.4063	57.9244	57.8601	-10.4302	-10.4679	-10.6679	-10.7083	-6.87323	-6.90423	-6.87552	-6.90678	-17.806	-18.4154	-18.86	-18.2473	-18.8739	-19.3312	-33.316	-32.1136	-33.6561	-9.98199	-10.0209	-10.1758	-10.2179	-7.1896	-7.21965	-7.1896	-7.21965	-17.8478	-18.4526	-18.8939	-18.2922	-18.9177	-19.3742	-33.222	-31.9789	-2.5759
1.045_OH-O__water--acetamide_105	3.554	-44.4772	-44.5477	-44.8187	-44.8945	41.0483	41.0144	42.872	42.8227	-8.24716	-8.28175	-8.44025	-8.47697	-5.00448	-5.02817	-5.00647	-5.03039	-15.1557	-15.6564	-16.0217	-15.5417	-16.0569	-16.4329	-32.8649	-32.012	-33.1917	-8.00335	-8.03905	-8.1732	-8.21096	-5.17128	-5.19438	-5.17128	-5.19438	-15.1764	-15.6729	-16.0352	-15.5668	-16.0813	-16.4567	-32.8055	-31.9338	-1.71749
1.045_OH-O__water--acetamide_110	3.641	-38.0491	-38.1206	-38.2622	-38.3407	30.3791	30.3617	31.7301	31.6989	-6.59263	-6.62336	-6.74884	-6.78097	-3.63733	-3.65462	-3.63907	-3.65656	-12.9259	-13.3369	-13.6368	-13.2643	-13.6875	-13.9964	-31.6737	-31.0758	-31.9281	-6.46022	-6.49158	-6.60358	-6.6362	-3.72574	-3.74279	-3.72574	-3.74279	-12.9366	-13.3438	-13.641	-13.2782	-13.701	-14.0095	-31.6388	-31.0303	-1.15806
1.045_OH-O__water--acetamide_125	3.906	-25.0443	-25.0891	-25.0365	-25.0877	12.355	12.3589	12.8926	12.8917	-3.53853	-3.55574	-3.61158	-3.63061	-1.39897	-1.40417	-1.40016	-1.40549	-8.11574	-8.34198	-8.50707	-8.33987	-8.57511	-8.74678	-26.1972	-25.9788	-26.1751	-3.51554	-3.5324	-3.58771	-3.60671	-1.41298	-1.41831	-1.41298	-1.41831	-8.11692	-8.34153	-8.50544	-8.34214	-8.57729	-8.74889	-26.1781	-25.9699	-0.3746
1.045_OH-O__water--acetamide_150	4.35	-14.2474	-14.2411	-14.1635	-14.167	2.78975	2.79135	2.9034	2.90321	-1.39553	-1.40194	-1.41692	-1.4245	-0.297417	-0.298499	-0.298095	-0.299245	-3.87144	-3.95862	-4.02223	-3.97995	-4.07165	-4.13856	-17.1724	-17.1261	-16.941	-1.39384	-1.40029	-1.41565	-1.42323	-0.298665	-0.299821	-0.298665	-0.299821	-3.87019	-3.9568	-4.02001	-3.98005	-4.07174	-4.13865	-17.1713	-17.1255	-0.0634959
1.045_OH-O__water--acetamide_200	5.248	-6.18282	-6.17233	-6.13004	-6.12635	0.14034	0.139971	0.147673	0.147421	-0.289675	-0.292228	-0.293972	-0.296851	-0.0185728	-0.0187883	-0.0188543	-0.019096	-1.01224	-1.03158	-1.0457	-1.04252	-1.06342	-1.07868	-7.38907	-7.37355	-7.20485	-0.290047	-0.292566	-0.293968	-0.296847	-0.0188557	-0.0190974	-0.0188557	-0.0190974	-1.01533	-1.03506	-1.04946	-1.04252	-1.06342	-1.07868	-7.38544	-7.37355	-0.00205868
1.046_OH-O__water--aceticacid_080	3.134	-92.8065	-92.8713	-94.4081	-94.4642	158.935	158.907	165.454	165.384	-24.7395	-24.8056	-25.2337	-25.3051	-18.1293	-18.181	-18.1326	-18.1847	-31.8577	-33.0838	-33.9786	-32.5242	-33.7767	-34.6907	-10.9295	-7.26086	-9.3345	-21.1481	-21.2083	-21.3186	-21.387	-20.9402	-20.9984	-20.9402	-20.9984	-32.157	-33.3767	-34.2667	-32.845	-34.0949	-35.007	-10.436	-6.47277	-10.745
1.046_OH-O__water--aceticacid_085	3.224	-75.4478	-75.5108	-76.6115	-76.6671	116.165	116.139	121.061	121.001	-18.0417	-18.0931	-18.4054	-18.461	-13.3948	-13.4416	-13.3977	-13.4448	-26.6569	-27.6524	-28.3787	-27.2495	-28.2681	-29.0114	-19.2847	-16.5832	-18.736	-16.1714	-16.2211	-16.3639	-16.4194	-14.8166	-14.8653	-14.8166	-14.8653	-26.8258	-27.8153	-28.5373	-27.4292	-28.4456	-29.1873	-18.9951	-16.1379	-6.6636
1.046_OH-O__water--aceticacid_090	3.315	-61.7937	-61.8636	-62.6203	-62.6856	84.8909	84.858	88.5166	88.4599	-13.4703	-13.5135	-13.7511	-13.7968	-9.75433	-9.79425	-9.75682	-9.79703	-22.3813	-23.1918	-23.7832	-22.9037	-23.7345	-24.3408	-24.0965	-22.1603	-24.0413	-12.4958	-12.5393	-12.686	-12.7327	-10.4742	-10.514	-10.4742	-10.514	-22.475	-23.2799	-23.8674	-23.0037	-23.8329	-24.438	-23.934	-21.9104	-4.20072
1.046_OH-O__water--aceticacid_095	3.406	-51.0375	-51.1182	-51.6091	-51.6865	62.033	61.9964	64.7031	64.6491	-10.2512	-10.2903	-10.4723	-10.513	-7.0384	-7.07077	-7.04055	-7.07316	-18.8473	-19.5075	-19.9893	-19.3044	-19.9825	-20.4774	-26.4723	-25.1008	-26.6019	-9.74251	-9.78261	-9.91533	-9.95726	-7.40377	-7.43551	-7.40377	-7.43551	-18.8972	-19.5527	-20.031	-19.3596	-20.0367	-20.5307	-26.3828	-24.9608	-2.69023
1.046_OH-O__water--aceticacid_100	3.498	-42.5321	-42.6199	-42.9142	-42.9999	45.3208	45.2911	47.2915	47.2476	-7.92286	-7.95855	-8.09628	-8.13294	-5.05041	-5.07545	-5.05227	-5.07751	-15.9119	-16.4487	-16.8405	-16.3112	-16.8643	-17.2679	-27.2033	-26.2306	-27.3508	-7.65595	-7.69265	-7.80427	-7.84184	-5.23659	-5.26113	-5.23659	-5.26113	-15.9378	-16.4714	-16.8607	-16.3415	-16.8939	-17.2969	-27.1505	-26.1522	-1.74775
1.046_OH-O__water--aceticacid_105	3.589	-35.7711	-35.8584	-36.0109	-36.0972	33.107	33.0896	34.5519	34.5232	-6.19979	-6.23123	-6.33415	-6.36605	-3.61284	-3.63129	-3.61445	-3.63306	-13.4625	-13.8986	-14.2169	-13.8106	-14.261	-14.5897	-26.8482	-26.1629	-26.9366	-6.05872	-6.09084	-6.18068	-6.21306	-3.70826	-3.72644	-3.70826	-3.72644	-13.476	-13.9097	-14.2262	-13.827	-14.277	-14.6054	-26.8186	-26.1189	-1.14986
1.046_OH-O__water--aceticacid_110	3.681	-30.3596	-30.4364	-30.4934	-30.5732	24.1785	24.1755	25.2378	25.2232	-4.90001	-4.92588	-5.00205	-5.02888	-2.58113	-2.59403	-2.58252	-2.59557	-11.4123	-11.7668	-12.0255	-11.7161	-12.0824	-12.3497	-25.8063	-25.3241	-25.8153	-4.82483	-4.85143	-4.92116	-4.94817	-2.63042	-2.64326	-2.63042	-2.64326	-11.4206	-11.7726	-12.0295	-11.7249	-12.0909	-12.3581	-25.7901	-25.2995	-0.764661
1.046_OH-O__water--aceticacid_125	3.958	-19.5404	-19.5715	-19.4918	-19.5299	9.44686	9.45394	9.84463	9.84692	-2.52981	-2.5419	-2.56987	-2.58355	-0.943741	-0.947442	-0.944671	-0.948463	-7.03707	-7.22779	-7.36696	-7.23131	-7.42937	-7.5739	-20.9738	-20.7889	-20.761	-2.51667	-2.52911	-2.55774	-2.57139	-0.951201	-0.954993	-0.951201	-0.954993	-7.03658	-7.22525	-7.36292	-7.23261	-7.43062	-7.57511	-20.961	-20.7845	-0.236258
1.046_OH-O__water--aceticacid_150	4.421	-10.694	-10.6834	-10.6181	-10.613	1.97687	1.9785	2.05579	2.05641	-0.930673	-0.935335	-0.942678	-0.947815	-0.184155	-0.184995	-0.18467	-0.185555	-3.26357	-3.3347	-3.38661	-3.35173	-3.4267	-3.4814	-13.2118	-13.1714	-12.8951	-0.930612	-0.934946	-0.942128	-0.94726	-0.184924	-0.185811	-0.184924	-0.185811	-3.25921	-3.32993	-3.38154	-3.35177	-3.42674	-3.48144	-13.2101	-13.1711	-0.0363223
1.046_OH-O__water--aceticacid_200	5.357	-4.32211	-4.31265	-4.28714	-4.28415	0.0807661	0.080709	0.0860086	0.0860567	-0.173432	-0.175218	-0.175836	-0.177851	-0.00961049	-0.00973283	-0.00981554	-0.00995343	-0.817263	-0.832943	-0.844384	-0.8413	-0.858464	-0.87099	-5.26127	-5.25688	-5.06682	-0.174041	-0.175836	-0.175835	-0.17785	-0.00981596	-0.00995393	-0.00981593	-0.00995395	-0.819294	-0.835519	-0.847359	-0.8413	-0.858465	-0.87099	-5.26466	-5.25688	-0.000943631
1.047_OH-O__water--acetone_080	3.232	-99.7538	-99.8157	-101.509	-101.562	169.851	169.795	176.926	176.822	-27.2761	-27.3425	-27.7899	-27.8619	-20.1732	-20.2252	-20.1768	-20.2293	-32.815	-34.0546	-34.9592	-33.4961	-34.7625	-35.6866	-12.5475	-8.51828	-10.2215	-22.9314	-22.9923	-23.0451	-23.1153	-23.5103	-23.5694	-23.5103	-23.5694	-33.1753	-34.4079	-35.3073	-33.8817	-35.1449	-36.0666	-11.8847	-7.49167	-12.362
1.047_OH-O__water--acetone_085	3.321	-81.4163	-81.4711	-82.7179	-82.7656	125.056	125.006	130.451	130.359	-19.9326	-19.9832	-20.3109	-20.3669	-15.0357	-15.0846	-15.039	-15.0882	-27.5335	-28.5408	-29.2759	-28.1425	-29.1734	-29.9256	-20.8089	-17.787	-19.7527	-17.6156	-17.6652	-17.776	-17.8332	-16.7584	-16.8088	-16.7584	-16.8088	-27.7407	-28.7417	-29.4722	-28.3619	-29.39	-30.1402	-20.405	-17.1885	-7.71312
1.047_OH-O__water--acetone_090	3.41	-66.9081	-66.9669	-67.8552	-67.9104	92.0909	92.0354	96.1427	96.0558	-14.9192	-14.9605	-15.2146	-15.2605	-11.0465	-11.089	-11.0494	-11.0922	-23.1832	-24.0049	-24.6045	-23.7246	-24.5673	-25.1822	-25.5855	-23.3895	-25.1668	-13.6802	-13.7229	-13.8577	-13.906	-11.9376	-11.9792	-11.9376	-11.9792	-23.3023	-24.1185	-24.7141	-23.8486	-24.6893	-25.3027	-25.3424	-23.0425	-4.88514
1.047_OH-O__water--acetone_095	3.5	-55.4205	-55.4901	-56.0948	-56.1642	67.8464	67.7869	70.8607	70.7805	-11.3889	-11.4263	-11.6279	-11.6688	-8.04278	-8.07748	-8.04536	-8.08033	-19.581	-20.2523	-20.7422	-20.0591	-20.7494	-21.2531	-27.9491	-26.3859	-27.8069	-10.724	-10.7634	-10.899	-10.9423	-8.50533	-8.53873	-8.50533	-8.53873	-19.6488	-20.3156	-20.8022	-20.1288	-20.8176	-21.3203	-27.8041	-26.185	-3.13938
1.047_OH-O__water--acetone_100	3.59	-46.2986	-46.3797	-46.7641	-46.8457	50.0139	49.9634	52.2409	52.174	-8.83487	-8.86997	-9.02925	-9.06711	-5.8243	-5.85127	-5.82659	-5.85379	-16.5848	-17.1336	-17.534	-17.0039	-17.5692	-17.9817	-28.6715	-27.5742	-28.6186	-8.47653	-8.51322	-8.63611	-8.67567	-6.06558	-6.09156	-6.06558	-6.09156	-16.6219	-17.1668	-17.5643	-17.0428	-17.6071	-18.0189	-28.5879	-27.4578	-2.04504
1.047_OH-O__water--acetone_105	3.68	-39.0225	-39.1071	-39.3282	-39.4154	36.8822	36.8493	38.5234	38.4776	-6.94535	-6.97686	-7.10135	-7.13497	-4.20578	-4.22576	-4.20783	-4.228	-14.0796	-14.5277	-14.8546	-14.4466	-14.9089	-15.2463	-28.315	-27.5471	-28.242	-6.7504	-6.78318	-6.88841	-6.92297	-4.33247	-4.3519	-4.33247	-4.3519	-14.1	-14.5448	-14.8694	-14.4681	-14.9299	-15.2668	-28.2662	-27.4794	-1.34881
1.047_OH-O__water--acetone_110	3.771	-33.1828	-33.2629	-33.3663	-33.4504	27.2223	27.207	28.4129	28.3859	-5.5189	-5.54602	-5.64212	-5.6706	-3.03396	-3.04804	-3.03578	-3.05002	-11.9819	-12.3479	-12.615	-12.2979	-12.6754	-12.9509	-27.2649	-26.736	-27.1374	-5.41187	-5.43961	-5.52633	-5.55523	-3.10104	-3.11491	-3.10104	-3.11491	-11.9889	-12.3515	-12.6161	-12.3097	-12.6869	-12.962	-27.2418	-26.6967	-0.899477
1.047_OH-O__water--acetone_125	4.043	-21.4468	-21.4869	-21.4316	-21.4771	10.9866	10.9898	11.4517	11.4513	-2.90468	-2.91791	-2.95909	-2.97423	-1.14455	-1.14853	-1.14585	-1.14994	-7.4691	-7.66754	-7.81235	-7.67511	-7.88158	-8.03225	-22.3759	-22.1822	-22.0371	-2.88587	-2.8991	-2.93991	-2.95503	-1.15549	-1.15957	-1.15549	-1.15957	-7.46716	-7.66376	-7.80723	-7.67699	-7.88338	-8.03399	-22.3559	-22.1744	-0.280952
1.047_OH-O__water--acetone_150	4.5	-11.84	-11.831	-11.7783	-11.7767	2.45036	2.45188	2.54965	2.54938	-1.11095	-1.11526	-1.12594	-1.13126	-0.237199	-0.238103	-0.237974	-0.238933	-3.52276	-3.59699	-3.65116	-3.61929	-3.69753	-3.75463	-14.3837	-14.3522	-13.9578	-1.10923	-1.11363	-1.1249	-1.13021	-0.238408	-0.23937	-0.238408	-0.23937	-3.51848	-3.5923	-3.64617	-3.61937	-3.69761	-3.7547	-14.3788	-14.3516	-0.0453797
1.047_OH-O__water--acetone_200	5.422	-4.93201	-4.92093	-4.89967	-4.89503	0.119718	0.119513	0.126005	0.125978	-0.22005	-0.221709	-0.223259	-0.225153	-0.0141213	-0.014254	-0.0144485	-0.0146015	-0.9045	-0.920461	-0.932108	-0.930384	-0.947902	-0.960685	-5.96949	-5.9695	-5.70279	-0.22053	-0.222147	-0.223256	-0.22515	-0.0144495	-0.0146024	-0.0144495	-0.0146024	-0.905934	-0.922474	-0.934544	-0.930384	-0.947902	-0.960686	-5.96955	-5.96949	-0.0014038
1.048_OH-O__water--dimethylcarbonate_080	3.677	-87.4694	-87.5066	-89.3718	-89.4052	149.361	149.332	155.516	155.439	-23.8028	-23.8691	-24.3722	-24.4444	-17.1099	-17.1628	-17.1158	-17.1691	-31.8844	-33.0408	-33.8846	-32.5396	-33.7221	-34.585	-13.0915	-10.1647	-12.2047	-20.7442	-20.805	-21.029	-21.0991	-19.4874	-19.5474	-19.4874	-19.5474	-32.105	-33.2548	-34.0938	-32.784	-33.9641	-34.8252	-12.6421	-9.43803	-10.0894
1.048_OH-O__water--dimethylcarbonate_085	3.767	-71.8745	-71.9092	-73.2962	-73.332	108.937	108.909	113.56	113.501	-17.4414	-17.493	-17.8592	-17.9158	-12.5248	-12.572	-12.5301	-12.5776	-26.8228	-27.7672	-28.4564	-27.4035	-28.371	-29.077	-21.5211	-19.4017	-21.4932	-15.8805	-15.9302	-16.15	-16.2065	-13.7081	-13.7573	-13.7081	-13.7573	-26.9458	-27.8844	-28.5693	-27.5391	-28.5046	-29.2092	-21.2677	-19.0042	-6.26193
1.048_OH-O__water--dimethylcarbonate_090	3.856	-59.5344	-59.5763	-60.5888	-60.6346	79.4197	79.3884	82.8792	82.8242	-13.0917	-13.1343	-13.4077	-13.454	-9.05367	-9.09188	-9.05836	-9.09688	-22.6521	-23.4265	-23.9917	-23.166	-23.9609	-24.541	-26.4057	-24.9022	-26.719	-12.2948	-12.3376	-12.534	-12.5812	-9.64338	-9.68153	-9.64338	-9.68153	-22.7225	-23.4921	-24.0536	-23.2409	-24.0344	-24.6134	-26.2563	-24.6866	-3.95293
1.048_OH-O__water--dimethylcarbonate_095	3.946	-49.7611	-49.8135	-50.5346	-50.5924	57.8973	57.8664	60.4787	60.4288	-10.0207	-10.0583	-10.2652	-10.3053	-6.49511	-6.52417	-6.49929	-6.52861	-19.195	-19.831	-20.2951	-19.6479	-20.3021	-20.7796	-28.8248	-27.7771	-29.2169	-9.61364	-9.65192	-9.81796	-9.85915	-6.79014	-6.81871	-6.79014	-6.81871	-19.2364	-19.8685	-20.3298	-19.6891	-20.3424	-20.8191	-28.7359	-27.6606	-2.53536
1.048_OH-O__water--dimethylcarbonate_100	4.037	-41.9943	-42.0533	-42.5481	-42.6145	42.2238	42.2005	44.1294	44.0901	-7.79244	-7.82611	-7.98304	-8.01873	-4.64012	-4.66137	-4.64385	-4.66532	-16.3174	-16.8403	-17.2219	-16.7115	-17.2501	-17.6431	-29.5622	-28.8516	-29.9198	-7.58395	-7.61835	-7.75358	-7.79002	-4.78877	-4.80967	-4.78877	-4.80967	-16.3391	-16.8585	-17.2376	-16.734	-17.272	-17.6646	-29.5163	-28.7886	-1.64977
1.048_OH-O__water--dimethylcarbonate_105	4.127	-35.7711	-35.8322	-36.1681	-36.2372	30.8074	30.7943	32.2074	32.1828	-6.1368	-6.16623	-6.28618	-6.31757	-3.30899	-3.32403	-3.31232	-3.32756	-13.9138	-14.3438	-14.6577	-14.2533	-14.6967	-15.0203	-29.1858	-28.7199	-29.4595	-6.03073	-6.06059	-6.16807	-6.19984	-3.38476	-3.39968	-3.38476	-3.39968	-13.9217	-14.3485	-14.66	-14.2655	-14.7086	-15.0319	-29.1696	-28.6859	-1.08683
1.048_OH-O__water--dimethylcarbonate_110	4.218	-30.7651	-30.8204	-31.0314	-31.0966	22.4835	22.481	23.5068	23.4954	-4.88618	-4.91058	-5.00037	-5.02727	-2.3596	-2.36989	-2.36258	-2.37304	-11.8894	-12.2432	-12.5013	-12.1826	-12.548	-12.8147	-28.1212	-27.8162	-28.2838	-4.83068	-4.85539	-4.93935	-4.96638	-2.39895	-2.40926	-2.39895	-2.40926	-11.8899	-12.2408	-12.4969	-12.1892	-12.5544	-12.8209	-28.1146	-27.7977	-0.723373
1.048_OH-O__water--dimethylcarbonate_125	4.491	-20.5665	-20.5849	-20.6293	-20.6596	8.73612	8.74022	9.15448	9.15523	-2.58672	-2.59844	-2.64052	-2.65435	-0.864629	-0.867572	-0.866779	-0.869832	-7.49693	-7.69386	-7.83756	-7.69378	-7.89878	-8.04837	-23.1483	-23.0769	-23.0497	-2.57857	-2.59047	-2.63185	-2.64566	-0.871533	-0.874595	-0.871533	-0.874595	-7.49934	-7.69484	-7.8375	-7.69477	-7.89973	-8.04929	-23.142	-23.0739	-0.221593
1.048_OH-O__water--dimethylcarbonate_150	4.95	-11.8763	-11.8616	-11.8704	-11.8645	1.82317	1.82372	1.92015	1.92021	-1.00436	-1.00893	-1.02528	-1.03105	-0.174041	-0.17473	-0.175337	-0.176085	-3.61692	-3.69421	-3.75061	-3.71429	-3.79673	-3.85688	-14.9721	-15.0084	-14.7737	-1.00529	-1.01001	-1.0249	-1.03068	-0.175517	-0.176268	-0.175517	-0.176268	-3.61812	-3.69616	-3.75311	-3.71433	-3.79676	-3.85692	-14.984	-15.0082	-0.0330327
1.048_OH-O__water--dimethylcarbonate_200	5.875	-5.13284	-5.11925	-5.12263	-5.12035	0.0774992	0.0774046	0.0830522	0.0829735	-0.211367	-0.213332	-0.215739	-0.218047	-0.0102955	-0.0104039	-0.0108372	-0.0109677	-0.976211	-0.992625	-1.0046	-1.0037	-1.02127	-1.03409	-6.27018	-6.30049	-6.15048	-0.211851	-0.213825	-0.215738	-0.218046	-0.0108376	-0.010968	-0.0108376	-0.0109681	-0.978846	-0.995486	-1.00763	-1.0037	-1.02127	-1.03409	-6.27936	-6.30049	-0.000855467
1.049_OH-O__water--dimethylether_080	2.839	-91.0484	-91.1693	-93.3608	-93.472	160.427	160.352	167.619	167.47	-25.4878	-25.5618	-26.1259	-26.2073	-19.8251	-19.8645	-19.8299	-19.8698	-29.6195	-30.6639	-31.426	-30.274	-31.3413	-32.1201	-7.6696	-4.19973	-7.91613	-20.9357	-21.0038	-21.1189	-21.2011	-23.455	-23.5041	-23.455	-23.5041	-29.8679	-30.9049	-31.6617	-30.5448	-31.6087	-32.385	-7.00525	-3.09258	-12.6348
1.049_OH-O__water--dimethylether_085	2.932	-73.1055	-73.2096	-74.8949	-74.996	116.66	116.588	122.117	121.996	-18.2562	-18.3118	-18.7261	-18.7879	-14.7259	-14.7673	-14.7298	-14.7717	-24.5323	-25.3714	-25.9837	-25.1106	-25.9691	-26.5955	-15.6843	-13.1549	-17.0414	-15.8699	-15.9245	-16.0934	-16.157	-16.5835	-16.6273	-16.5835	-16.6273	-24.665	-25.4977	-26.1052	-25.2549	-26.1107	-26.7352	-15.2933	-12.5193	-7.85306
1.049_OH-O__water--dimethylether_090	3.024	-59.0643	-59.1623	-60.4431	-60.5408	84.6969	84.6211	88.796	88.6877	-13.4067	-13.4504	-13.766	-13.8136	-10.7544	-10.7926	-10.7576	-10.7962	-20.3867	-21.065	-21.56	-20.8947	-21.5899	-22.0972	-20.3443	-18.5601	-22.1626	-12.1602	-12.2054	-12.3863	-12.4367	-11.702	-11.7395	-11.702	-11.7395	-20.457	-21.1299	-21.6209	-20.9707	-21.664	-22.1699	-20.1173	-18.1992	-4.96075
1.049_OH-O__water--dimethylether_095	3.117	-48.0918	-48.1939	-49.1477	-49.249	61.4139	61.3364	64.4742	64.3713	-10.0552	-10.093	-10.3364	-10.3764	-7.76686	-7.79924	-7.76939	-7.80209	-16.9927	-17.5433	-17.9451	-17.4368	-18.0022	-18.4147	-22.6948	-21.4709	-24.6103	-9.40593	-9.4457	-9.61506	-9.6578	-8.24917	-8.28001	-8.24917	-8.28001	-17.0295	-17.5757	-17.9743	-17.4763	-18.0404	-18.4519	-22.5657	-21.2675	-3.18526
1.049_OH-O__water--dimethylether_100	3.21	-39.5034	-39.613	-40.308	-40.4154	44.4739	44.4101	46.7516	46.6647	-7.67414	-7.70824	-7.89662	-7.93173	-5.56896	-5.5948	-5.57095	-5.59707	-14.2031	-14.651	-14.9779	-14.5899	-15.0504	-15.3864	-23.4838	-22.6659	-25.309	-7.33686	-7.37256	-7.52023	-7.55737	-5.81401	-5.83861	-5.81401	-5.83861	-14.2221	-14.6665	-14.9908	-14.6101	-15.0698	-15.4052	-23.4118	-22.5519	-2.07717
1.049_OH-O__water--dimethylether_105	3.302	-32.7601	-32.8726	-33.3678	-33.478	32.1653	32.1238	33.8531	33.7915	-5.94155	-5.97189	-6.11732	-6.14785	-3.97559	-3.99512	-3.97714	-3.9969	-11.9018	-12.2662	-12.5321	-12.2381	-12.613	-12.8867	-23.248	-22.718	-24.8948	-5.7666	-5.79795	-5.92137	-5.95306	-4.09997	-4.11877	-4.09997	-4.11877	-11.9121	-12.2736	-12.5374	-12.2482	-12.6227	-12.896	-23.2082	-22.6544	-1.37359
1.049_OH-O__water--dimethylether_110	3.395	-27.4385	-27.5454	-27.8938	-28.0003	23.2359	23.2139	24.483	24.4467	-4.65451	-4.68036	-4.79204	-4.81825	-2.83164	-2.84551	-2.83283	-2.8469	-9.99795	-10.2938	-10.5097	-10.2895	-10.5947	-10.8174	-22.367	-22.0363	-23.807	-4.56405	-4.59042	-4.69022	-4.71697	-2.89475	-2.90831	-2.89475	-2.90831	-10.0041	-10.2977	-10.5119	-10.2945	-10.5994	-10.822	-22.3445	-22.0009	-0.9195
1.049_OH-O__water--dimethylether_125	3.674	-17.0973	-17.1585	-17.2752	-17.3407	8.72527	8.72604	9.21296	9.20814	-2.36008	-2.37211	-2.42185	-2.43525	-1.02277	-1.026	-1.02329	-1.02665	-6.01238	-6.16844	-6.28232	-6.19817	-6.36043	-6.47885	-18.1129	-18.0733	-18.987	-2.34766	-2.35977	-2.40763	-2.42105	-1.03114	-1.03447	-1.03114	-1.03447	-6.01374	-6.16856	-6.28154	-6.19869	-6.36091	-6.47929	-18.1121	-18.0674	-0.291756
1.049_OH-O__water--dimethylether_150	4.139	-9.13854	-9.1457	-9.16522	-9.17821	1.69209	1.69369	1.79303	1.79324	-0.859586	-0.862943	-0.878448	-0.882699	-0.19526	-0.195595	-0.195377	-0.195775	-2.69834	-2.7524	-2.79185	-2.78396	-2.84093	-2.8825	-11.3024	-11.3459	-11.6692	-0.859306	-0.862561	-0.877908	-0.882153	-0.195627	-0.196027	-0.195627	-0.196027	-2.69846	-2.75209	-2.79123	-2.78397	-2.84093	-2.88251	-11.3047	-11.3457	-0.0470457
1.049_OH-O__water--dimethylether_200	5.07	-3.69744	-3.68988	-3.68932	-3.68638	0.0631432	0.0630538	0.0674614	0.0673556	-0.162956	-0.164085	-0.165822	-0.167275	-0.0103108	-0.0104179	-0.0103183	-0.0104487	-0.662462	-0.674497	-0.68328	-0.681819	-0.694644	-0.704003	-4.48461	-4.50075	-4.58566	-0.162975	-0.164122	-0.165821	-0.167274	-0.0103185	-0.010449	-0.0103186	-0.010449	-0.66231	-0.674352	-0.68314	-0.681819	-0.694644	-0.704003	-4.48614	-4.50075	-0.00125315
1.050_OH-O__water--dimethylperoxide_080	2.729	-77.6614	-77.7356	-79.3493	-79.4079	139.326	139.239	145.368	145.227	-19.4063	-19.4698	-19.8452	-19.9136	-15.5656	-15.6013	-15.57	-15.6059	-30.141	-31.2391	-32.0404	-30.7948	-31.9164	-32.7348	-5.60811	-2.43532	-6.35131	-16.1999	-16.2607	-16.3294	-16.3995	-17.9603	-18.0007	-17.9603	-18.0007	-30.3844	-31.4752	-32.2712	-31.055	-32.1727	-32.9884	-5.02355	-1.56961	-8.58136
1.050_OH-O__water--dimethylperoxide_085	2.824	-61.5936	-61.6589	-62.8238	-62.8788	100.437	100.35	104.928	104.806	-13.84	-13.888	-14.1569	-14.2085	-11.3094	-11.345	-11.3129	-11.3487	-25.1032	-25.9899	-26.6369	-25.6818	-26.5891	-27.2512	-13.1787	-10.881	-14.5729	-12.2034	-12.2521	-12.3588	-12.413	-12.4927	-12.5285	-12.4927	-12.5285	-25.2387	-26.1193	-26.7619	-25.8248	-26.7294	-27.3894	-12.8471	-10.4037	-5.18118
1.050_OH-O__water--dimethylperoxide_090	2.92	-49.2347	-49.3033	-50.1181	-50.1789	72.3395	72.2497	75.6573	75.5414	-10.1343	-10.1736	-10.3714	-10.4125	-8.0975	-8.12896	-8.10025	-8.13189	-20.974	-21.6919	-22.2157	-21.483	-22.2191	-22.7562	-17.5718	-15.9381	-19.1376	-9.30103	-9.34228	-9.45407	-9.49821	-8.68077	-8.71102	-8.68077	-8.71102	-21.05	-21.7629	-22.2832	-21.5612	-22.2954	-22.8312	-17.3843	-15.6779	-3.18561
1.050_OH-O__water--dimethylperoxide_095	3.015	-39.7214	-39.7994	-40.3423	-40.4132	52.0692	51.9886	54.504	54.4007	-7.58521	-7.61972	-7.76668	-7.80181	-5.7447	-5.77038	-5.74688	-5.77271	-17.5758	-18.1573	-18.5815	-18.0199	-18.6171	-19.0529	-19.7824	-18.6398	-21.2798	-7.16244	-7.19881	-7.29972	-7.33724	-6.03182	-6.05628	-6.03182	-6.05628	-17.6175	-18.1951	-18.6166	-18.0624	-18.6584	-19.0933	-19.6814	-18.4992	-1.99528
1.050_OH-O__water--dimethylperoxide_100	3.111	-32.3775	-32.4623	-32.8001	-32.8785	37.4543	37.3966	39.2344	39.1573	-5.78084	-5.81132	-5.92013	-5.95031	-4.05348	-4.07307	-4.05519	-4.07491	-14.7677	-15.2382	-15.5816	-15.1531	-15.637	-15.99	-20.5317	-19.7365	-21.8572	-5.56678	-5.59844	-5.68283	-5.71445	-4.19478	-4.21358	-4.19478	-4.21358	-14.7899	-15.2574	-15.5985	-15.176	-15.6592	-16.0117	-20.4775	-19.661	-1.27232
1.050_OH-O__water--dimethylperoxide_105	3.207	-26.6812	-26.7642	-26.954	-27.0328	26.9283	26.8968	28.2223	28.1754	-4.4714	-4.4972	-4.57672	-4.60218	-2.85239	-2.86627	-2.85375	-2.86774	-12.4387	-12.8192	-13.0969	-12.7718	-13.1636	-13.4495	-20.3278	-19.7769	-21.4514	-4.36305	-4.38948	-4.45631	-4.48245	-2.92202	-2.93552	-2.92202	-2.93552	-12.4502	-12.828	-13.1037	-12.7841	-13.1755	-13.4611	-20.2999	-19.7365	-0.824707
1.050_OH-O__water--dimethylperoxide_110	3.303	-22.2336	-22.3058	-22.3951	-22.4662	19.3549	19.3412	20.2934	20.2683	-3.501	-3.52159	-3.57847	-3.59977	-2.00567	-2.0147	-2.00674	-2.01587	-10.5017	-10.8088	-11.0328	-10.7885	-11.1055	-11.3368	-19.5337	-19.1504	-20.4556	-3.446	-3.46686	-3.51741	-3.53898	-2.0401	-2.04901	-2.0401	-2.04901	-10.5072	-10.8119	-11.0343	-10.7951	-11.1118	-11.343	-19.5173	-19.1289	-0.542544
1.050_OH-O__water--dimethylperoxide_125	3.591	-13.7082	-13.7346	-13.6925	-13.7214	7.19381	7.19615	7.54668	7.54434	-1.77499	-1.78343	-1.80493	-1.81417	-0.702293	-0.703694	-0.702841	-0.704303	-6.40141	-6.56197	-6.67914	-6.58452	-6.75156	-6.87346	-15.7047	-15.569	-16.167	-1.76744	-1.77587	-1.79693	-1.80615	-0.706737	-0.708205	-0.706737	-0.708205	-6.40265	-6.56204	-6.67835	-6.58551	-6.75251	-6.87438	-15.6991	-15.5658	-0.165558
1.050_OH-O__water--dimethylperoxide_150	4.073	-7.23428	-7.22139	-7.16445	-7.15572	1.39239	1.39368	1.46353	1.46361	-0.652108	-0.654206	-0.660486	-0.663131	-0.130257	-0.130307	-0.130474	-0.130552	-2.93172	-2.99023	-3.03292	-3.01752	-3.0792	-3.12421	-9.64515	-9.61	-9.78638	-0.651951	-0.653941	-0.660201	-0.662842	-0.130588	-0.130667	-0.130588	-0.130667	-2.93256	-2.99074	-3.0332	-3.01756	-3.07924	-3.12425	-9.6448	-9.60986	-0.0254915
1.050_OH-O__water--dimethylperoxide_200	5.038	-2.83952	-2.83373	-2.79789	-2.79519	0.05432	0.0541925	0.0570556	0.0568936	-0.130488	-0.131559	-0.131679	-0.132983	-0.00693085	-0.00703608	-0.00698362	-0.00709741	-0.742198	-0.756547	-0.767018	-0.762148	-0.777266	-0.788298	-3.68515	-3.66667	-3.71121	-0.130402	-0.131491	-0.131678	-0.132983	-0.00698375	-0.00709751	-0.00698375	-0.00709754	-0.74194	-0.756257	-0.766704	-0.762148	-0.777266	-0.788298	-3.68393	-3.66667	-0.000666221
1.051_OH-O__water--furan_080	3.571	-52.4155	-52.5051	-54.369	-54.4487	98.4275	98.4395	103.034	103.001	-13.6543	-13.7084	-14.0823	-14.1393	-10.6043	-10.6361	-10.6061	-10.6381	-22.7489	-23.5347	-24.1081	-23.2847	-24.0894	-24.6765	-2.51815	-0.901159	-1.81167	-12.0369	-12.0863	-12.3031	-12.3586	-11.9069	-11.9419	-11.9069	-11.9419	-22.8031	-23.5832	-24.1524	-23.3453	-24.1485	-24.7346	-2.25297	-0.482499	-5.26891
1.051_OH-O__water--furan_085	3.672	-40.7216	-40.7983	-42.2214	-42.2912	68.2262	68.2021	71.5466	71.4946	-9.62756	-9.66809	-9.93542	-9.97684	-7.38609	-7.4137	-7.38761	-7.41539	-18.5566	-19.1742	-19.625	-19.0158	-19.6498	-20.1124	-9.30293	-8.3012	-9.04581	-8.86612	-8.90485	-9.09522	-9.1372	-7.99447	-8.02266	-7.99447	-8.02266	-18.5786	-19.1915	-19.6389	-19.0425	-19.6755	-20.1374	-9.17222	-8.09394	-3.12002
1.051_OH-O__water--furan_090	3.773	-31.9512	-32.0346	-33.1034	-33.173	47.1102	47.0967	49.4963	49.4431	-6.93718	-6.97071	-7.16495	-7.19715	-5.07862	-5.1003	-5.0799	-5.10171	-15.185	-15.6736	-16.0301	-15.58	-16.0803	-16.4454	-13.039	-12.4742	-13.0164	-6.58243	-6.61381	-6.77142	-6.80447	-5.36159	-5.3831	-5.36159	-5.3831	-15.1952	-15.678	-16.0304	-15.5914	-16.091	-16.4557	-12.9732	-12.3731	-1.87639
1.051_OH-O__water--furan_095	3.874	-25.3509	-25.4431	-26.2448	-26.3225	32.3871	32.4045	34.1057	34.0871	-5.08035	-5.11047	-5.25153	-5.28048	-3.46417	-3.48001	-3.46524	-3.48119	-12.4613	-12.849	-13.1319	-12.8015	-13.199	-13.489	-14.7609	-14.486	-14.8658	-4.91798	-4.9459	-5.06879	-5.09806	-3.59542	-3.61104	-3.59542	-3.61104	-12.4685	-12.8513	-13.1307	-12.8061	-13.2032	-13.4929	-14.7199	-14.4374	-1.13948
1.051_OH-O__water--furan_100	3.975	-20.3784	-20.4672	-21.0709	-21.1489	22.2052	22.2375	23.4174	23.4231	-3.77017	-3.7975	-3.89783	-3.92464	-2.35221	-2.36297	-2.35311	-2.36395	-10.2588	-10.5671	-10.792	-10.5472	-10.8637	-11.0947	-15.1822	-15.109	-15.3762	-3.69666	-3.72168	-3.81361	-3.84046	-2.41304	-2.42369	-2.41304	-2.42369	-10.2624	-10.5662	-10.7879	-10.5489	-10.8652	-11.096	-15.1625	-15.0859	-0.694911
1.051_OH-O__water--furan_105	4.077	-16.6116	-16.6805	-17.1488	-17.2127	15.1918	15.2127	16.0403	16.0477	-2.8327	-2.85362	-2.9281	-2.94947	-1.59389	-1.6006	-1.59465	-1.60142	-8.47223	-8.71607	-8.89401	-8.71511	-8.96662	-9.15016	-14.816	-14.8661	-15.0624	-2.79933	-2.81872	-2.88946	-2.91084	-1.62214	-1.62882	-1.62214	-1.62882	-8.47309	-8.71348	-8.88891	-8.71565	-8.96706	-9.15053	-14.8026	-14.8553	-0.423694
1.051_OH-O__water--furan_110	4.178	-13.7349	-13.7881	-14.146	-14.1895	10.3803	10.3976	10.96	10.9608	-2.15325	-2.16929	-2.2238	-2.239	-1.0797	-1.08353	-1.08034	-1.08422	-7.01876	-7.21269	-7.35421	-7.22194	-7.42078	-7.56588	-13.9975	-14.1178	-14.2842	-2.13689	-2.15042	-2.20615	-2.22137	-1.09291	-1.09676	-1.09291	-1.09676	-7.01725	-7.20672	-7.34499	-7.22208	-7.42086	-7.56591	-13.9845	-14.1127	-0.25893
1.051_OH-O__water--furan_125	4.481	-8.32773	-8.35116	-8.55641	-8.57045	3.25103	3.26525	3.45217	3.45761	-0.999204	-1.00798	-1.03319	-1.04091	-0.338602	-0.339348	-0.338995	-0.33977	-4.05967	-4.15833	-4.23033	-4.18354	-4.28434	-4.35789	-10.6636	-10.8514	-10.9872	-0.99894	-1.00574	-1.03155	-1.03926	-0.340184	-0.340962	-0.340185	-0.340962	-4.06025	-4.15576	-4.22545	-4.18351	-4.2843	-4.35785	-10.6568	-10.8509	-0.0594979
1.051_OH-O__water--furan_150	4.987	-4.35453	-4.35499	-4.46582	-4.45531	0.459706	0.4637	0.491642	0.492655	-0.335968	-0.338808	-0.347142	-0.348869	-0.0531698	-0.0534484	-0.0533687	-0.0536571	-1.74712	-1.78226	-1.8079	-1.80073	-1.83548	-1.86083	-6.09145	-6.22602	-6.3555	-0.336823	-0.33822	-0.347112	-0.348838	-0.0533918	-0.0536803	-0.0533918	-0.0536803	-1.74787	-1.78063	-1.80453	-1.80073	-1.83548	-1.86083	-6.08372	-6.22601	-0.00552426
1.051_OH-O__water--furan_200	5.999	-1.66576	-1.66192	-1.70739	-1.70173	0.00882386	0.0089251	0.00947535	0.00952004	-0.0647486	-0.0652467	-0.0663735	-0.0668488	-0.00240677	-0.00244505	-0.00247939	-0.00251917	-0.427292	-0.434462	-0.439693	-0.438624	-0.445886	-0.451185	-2.16038	-2.21276	-2.28028	-0.0647268	-0.0650683	-0.0663735	-0.0668491	-0.00247939	-0.00251919	-0.00247936	-0.00251919	-0.42712	-0.433937	-0.438913	-0.438624	-0.445886	-0.451185	-2.15498	-2.21278	-5.6317e-05
1.052_OH-O__water--methanol_080	2.766	-88.3071	-88.3557	-90.0932	-90.1313	152.072	152.017	158.469	158.358	-23.6896	-23.7524	-24.2266	-24.2967	-18.3657	-18.4057	-18.3679	-18.4084	-26.8695	-27.8957	-28.6445	-27.4644	-28.5119	-29.2762	-7.14112	-3.75459	-6.9831	-19.6852	-19.7411	-19.8477	-19.9155	-21.5187	-21.5671	-21.5187	-21.5671	-27.0967	-28.1163	-28.8603	-27.7097	-28.7542	-29.5164	-6.50703	-2.77223	-11.6283
1.052_OH-O__water--methanol_085	2.858	-71.0014	-71.0446	-72.365	-72.402	110.119	110.069	114.924	114.836	-16.9808	-17.0276	-17.3794	-17.4313	-13.5262	-13.5664	-13.5282	-13.5688	-22.1133	-22.9391	-23.5418	-22.6369	-23.4811	-24.0971	-15.1116	-12.6627	-15.9369	-14.9006	-14.9452	-15.0994	-15.1514	-15.1235	-15.1657	-15.1235	-15.1657	-22.2338	-23.0538	-23.6522	-22.7658	-23.6077	-24.222	-14.739	-12.1047	-7.23801
1.052_OH-O__water--methanol_090	2.95	-57.4826	-57.5309	-58.5186	-58.5623	79.6057	79.5489	83.183	83.0995	-12.4781	-12.5154	-12.785	-12.825	-9.80096	-9.83751	-9.80273	-9.83961	-18.2586	-18.9263	-19.4135	-18.7165	-19.4003	-19.8993	-19.7484	-18.0268	-20.9702	-11.4011	-11.4388	-11.6019	-11.6435	-10.6077	-10.6435	-10.6077	-10.6435	-18.3222	-18.985	-19.4686	-18.7834	-19.4655	-19.9633	-19.5311	-17.7132	-4.58421
1.052_OH-O__water--methanol_095	3.043	-46.9265	-46.9879	-47.7085	-47.7653	57.4618	57.4011	60.1128	60.0307	-9.36073	-9.39381	-9.6022	-9.63649	-7.02588	-7.0568	-7.02744	-7.05865	-15.1202	-15.6612	-16.056	-15.5187	-16.0738	-16.4789	-22.0934	-20.9086	-23.3886	-8.80461	-8.83892	-8.98981	-9.02608	-7.43242	-7.46203	-7.43242	-7.46203	-15.1538	-15.6909	-16.0828	-15.5529	-16.1069	-16.5111	-21.9657	-20.7338	-2.95314
1.052_OH-O__water--methanol_100	3.135	-38.6688	-38.7437	-39.2529	-39.3225	41.4215	41.3697	43.3747	43.3042	-7.14166	-7.17224	-7.33299	-7.36369	-5.00185	-5.02655	-5.00323	-5.02817	-12.5558	-12.9945	-13.3146	-12.9007	-13.3514	-13.6804	-22.8874	-22.0906	-24.104	-6.85509	-6.8868	-7.01679	-7.04901	-5.20644	-5.2301	-5.20644	-5.2301	-12.5732	-13.0087	-13.3266	-12.9178	-13.3679	-13.6963	-22.8131	-21.9937	-1.93239
1.052_OH-O__water--methanol_105	3.228	-32.1832	-32.2655	-32.6135	-32.6913	29.8176	29.7841	31.2479	31.1989	-5.52378	-5.55126	-5.67456	-5.70154	-3.54615	-3.56473	-3.54736	-3.56616	-10.4529	-10.8083	-11.0677	-10.7501	-11.1158	-11.3827	-22.6651	-22.1428	-23.7358	-5.37638	-5.40454	-5.51172	-5.53957	-3.64907	-3.66706	-3.64907	-3.66706	-10.4617	-10.8146	-11.0721	-10.7585	-11.1238	-11.3904	-22.6226	-22.0895	-1.28164
1.052_OH-O__water--methanol_110	3.321	-27.061	-27.1418	-27.3722	-27.4512	21.4366	21.4212	22.4784	22.4515	-4.32045	-4.34378	-4.4373	-4.46065	-2.50874	-2.52181	-2.50982	-2.52306	-8.72302	-9.0104	-9.22011	-8.97827	-9.27476	-9.49111	-21.8063	-21.4745	-22.7149	-4.24465	-4.26829	-4.35364	-4.37738	-2.5606	-2.57343	-2.5606	-2.57343	-8.72761	-9.01295	-9.22117	-8.98233	-9.27857	-9.49475	-21.7816	-21.4452	-0.859559
1.052_OH-O__water--methanol_125	3.6	-17.068	-17.1127	-17.1725	-17.2206	7.92316	7.92521	8.31613	8.31384	-2.17273	-2.18353	-2.22422	-2.23607	-0.888	-0.890992	-0.88876	-0.891868	-5.13902	-5.28891	-5.39828	-5.29864	-5.45452	-5.56826	-17.6603	-17.6029	-18.1544	-2.16242	-2.17333	-2.21296	-2.22482	-0.895011	-0.898104	-0.895011	-0.898104	-5.13997	-5.28876	-5.39735	-5.29902	-5.45486	-5.56858	-17.6556	-17.5982	-0.271178
1.052_OH-O__water--methanol_150	4.067	-9.28733	-9.28685	-9.29217	-9.2971	1.49011	1.49226	1.56666	1.56789	-0.776844	-0.780253	-0.792735	-0.796947	-0.163479	-0.163843	-0.163927	-0.164353	-2.22585	-2.27842	-2.31679	-2.29703	-2.35264	-2.39322	-11.0555	-11.0837	-11.2215	-0.776648	-0.780006	-0.792336	-0.796543	-0.164116	-0.164544	-0.164116	-0.164544	-2.22572	-2.27812	-2.31635	-2.29703	-2.35264	-2.39322	-11.0561	-11.0835	-0.0419709
1.052_OH-O__water--methanol_200	5.004	-3.84761	-3.84326	-3.8387	-3.83905	0.051781	0.0517503	0.0546371	0.0545848	-0.142532	-0.144231	-0.145048	-0.147041	-0.00785584	-0.0079712	-0.00803962	-0.00817825	-0.511557	-0.523975	-0.533036	-0.526941	-0.540153	-0.549794	-4.47675	-4.48948	-4.51035	-0.142536	-0.144242	-0.145048	-0.14704	-0.00803983	-0.00817838	-0.00803983	-0.00817841	-0.511522	-0.523925	-0.532977	-0.526941	-0.540153	-0.549794	-4.47737	-4.48948	-0.0010256
1.053_OH-O__water--methylacetate_080	3.293	-86.0559	-86.0842	-87.7551	-87.7756	148.622	148.563	154.523	154.412	-23.4716	-23.5326	-23.9923	-24.0592	-17.13	-17.1823	-17.1336	-17.1863	-31.5306	-32.661	-33.4859	-32.1614	-33.3166	-34.1595	-11.7223	-8.7683	-10.7947	-20.3504	-20.4077	-20.5914	-20.6582	-19.5058	-19.5643	-19.5058	-19.5643	-31.757	-32.8806	-33.7005	-32.4088	-33.5613	-34.4024	-11.2172	-7.9882	-10.0065
1.053_OH-O__water--methylacetate_085	3.382	-70.4953	-70.5231	-71.7379	-71.7633	108.548	108.495	112.916	112.827	-17.1614	-17.2084	-17.5449	-17.5975	-12.534	-12.5808	-12.5371	-12.5842	-26.5314	-27.4539	-28.127	-27.0853	-28.0293	-28.7182	-19.9447	-17.8359	-19.9368	-15.5568	-15.6035	-15.7953	-15.8493	-13.7184	-13.7664	-13.7184	-13.7664	-26.654	-27.57	-28.2385	-27.223	-28.165	-28.8523	-19.6721	-17.4041	-6.19584
1.053_OH-O__water--methylacetate_090	3.471	-58.1979	-58.2345	-59.0945	-59.1323	79.2613	79.2044	82.489	82.4084	-12.8537	-12.893	-13.1457	-13.1889	-9.05976	-9.09752	-9.06241	-9.10045	-22.4089	-23.1644	-23.7158	-22.8984	-23.6733	-24.2388	-24.7364	-23.2521	-25.0914	-12.028	-12.0684	-12.245	-12.2903	-9.65066	-9.68787	-9.65066	-9.68787	-22.4783	-23.2286	-23.7761	-22.9749	-23.7482	-24.3126	-24.5755	-23.0147	-3.89932
1.053_OH-O__water--methylacetate_095	3.561	-48.4654	-48.5144	-49.105	-49.157	57.8814	57.8303	60.2682	60.1986	-9.81952	-9.8546	-10.0462	-10.084	-6.50113	-6.52962	-6.5034	-6.53212	-18.9905	-19.6105	-20.063	-19.4236	-20.061	-20.5261	-27.1314	-26.1006	-27.5726	-9.39396	-9.43039	-9.58152	-9.62104	-6.79667	-6.82438	-6.79667	-6.82438	-19.0329	-19.6489	-20.0984	-19.4659	-20.1023	-20.5666	-27.0321	-25.9705	-2.49283
1.053_OH-O__water--methylacetate_100	3.651	-40.7421	-40.7994	-41.1823	-41.2453	42.2947	42.2567	44.0407	43.989	-7.62384	-7.6554	-7.80019	-7.83392	-4.64685	-4.66748	-4.64879	-4.66962	-16.1455	-16.6548	-17.0265	-16.5244	-17.0489	-17.4316	-27.8921	-27.1914	-28.2838	-7.40376	-7.43644	-7.55984	-7.59462	-4.79533	-4.81544	-4.79533	-4.81544	-16.1707	-16.6768	-17.0461	-16.5477	-17.0715	-17.4538	-27.8339	-27.1201	-1.61695
1.053_OH-O__water--methylacetate_105	3.741	-34.5636	-34.6245	-34.8643	-34.9312	30.9212	30.901	32.1922	32.1613	-5.99624	-6.02401	-6.13352	-6.16309	-3.31631	-3.33073	-3.31799	-3.33256	-13.7667	-14.1859	-14.4918	-14.0945	-14.5265	-14.8417	-27.57	-27.1073	-27.8613	-5.88304	-5.91128	-6.00875	-6.03881	-3.39144	-3.40563	-3.39144	-3.40563	-13.7799	-14.1959	-14.4994	-14.1073	-14.5388	-14.8538	-27.5416	-27.0681	-1.06241
1.053_OH-O__water--methylacetate_110	3.832	-29.6009	-29.6554	-29.79	-29.853	22.6211	22.6127	23.5425	23.5254	-4.76849	-4.79145	-4.87319	-4.89845	-2.36714	-2.37685	-2.36859	-2.37843	-11.7642	-12.1087	-12.3602	-12.0495	-12.4051	-12.6646	-26.5712	-26.2691	-26.7399	-4.71016	-4.73332	-4.80814	-4.83358	-2.40555	-2.41523	-2.40555	-2.41523	-11.7726	-12.1143	-12.3637	-12.0564	-12.4118	-12.6711	-26.5576	-26.2475	-0.70619
1.053_OH-O__water--methylacetate_125	4.105	-19.5386	-19.5577	-19.5496	-19.5787	8.88843	8.89141	9.24294	9.24303	-2.51935	-2.53023	-2.56465	-2.57741	-0.87093	-0.873555	-0.871886	-0.874597	-7.42793	-7.62007	-7.76028	-7.61799	-7.81816	-7.96424	-21.8304	-21.7519	-21.694	-2.51179	-2.52278	-2.55513	-2.56787	-0.876748	-0.879469	-0.876748	-0.879469	-7.4355	-7.62666	-7.76615	-7.61907	-7.8192	-7.96524	-21.828	-21.7483	-0.218591
1.053_OH-O__water--methylacetate_150	4.563	-11.0695	-11.0542	-11.0263	-11.0193	1.90707	1.90759	1.97699	1.97673	-0.97465	-0.978324	-0.989161	-0.994033	-0.177005	-0.177639	-0.177532	-0.178208	-3.59359	-3.66985	-3.72551	-3.68511	-3.76604	-3.8251	-14.028	-14.0399	-13.7444	-0.975608	-0.979469	-0.988725	-0.993593	-0.177718	-0.178396	-0.177718	-0.178396	-3.59624	-3.67304	-3.72909	-3.68515	-3.76608	-3.82514	-14.0391	-14.0397	-0.0341465
1.053_OH-O__water--methylacetate_200	5.49	-4.62509	-4.61041	-4.59695	-4.59185	0.08665	0.0865406	0.088899	0.0887972	-0.200698	-0.202206	-0.203052	-0.20493	-0.0107905	-0.010908	-0.0109998	-0.0111315	-0.970354	-0.986934	-0.999033	-0.993582	-1.01093	-1.02358	-5.73601	-5.74269	-5.54798	-0.200862	-0.202427	-0.203051	-0.204929	-0.0110002	-0.0111318	-0.0110002	-0.0111318	-0.971101	-0.987614	-0.999664	-0.993582	-1.01093	-1.02358	-5.73947	-5.74269	-0.000979417
1.054_OH-O__water--nitromethane_080	3.019	-83.5515	-83.6421	-85.2188	-85.3087	144.091	144.072	149.827	149.78	-19.6444	-19.7039	-20.088	-20.1522	-14.6096	-14.6702	-14.6051	-14.666	-31.3416	-32.567	-33.4612	-31.9725	-33.2235	-34.1363	-7.4054	-4.48348	-7.9245	-17.2072	-17.264	-17.4373	-17.4997	-16.4808	-16.5438	-16.4808	-16.5438	-31.6262	-32.8452	-33.7347	-32.28	-33.5288	-34.4401	-7.12113	-4.01271	-7.06801
1.054_OH-O__water--nitromethane_085	3.115	-67.2109	-67.3061	-68.4342	-68.5299	104.43	104.409	108.661	108.619	-14.3579	-14.4066	-14.6856	-14.7377	-10.6207	-10.6693	-10.6165	-10.6653	-26.1382	-27.1334	-27.8596	-26.6937	-27.7115	-28.4543	-15.8328	-13.768	-16.7904	-13.1178	-13.166	-13.335	-13.387	-11.5423	-11.5913	-11.5423	-11.5913	-26.2956	-27.2847	-28.0064	-26.8653	-27.8815	-28.623	-15.6759	-13.512	-4.26458
1.054_OH-O__water--nitromethane_090	3.211	-54.5429	-54.6442	-55.4261	-55.5273	75.6337	75.6078	78.7287	78.6874	-10.735	-10.7771	-10.9836	-11.0277	-7.62595	-7.66299	-7.62204	-7.65927	-21.8531	-22.6615	-23.2514	-22.3394	-23.1679	-23.7724	-20.7279	-19.2992	-21.7694	-10.1021	-10.1444	-10.2937	-10.3383	-8.08025	-8.11698	-8.08025	-8.11698	-21.9388	-22.7417	-23.3275	-22.4343	-23.2615	-23.8652	-20.6405	-19.1604	-2.6197
1.054_OH-O__water--nitromethane_095	3.308	-44.6827	-44.7843	-45.3141	-45.4158	54.7273	54.7042	56.9974	56.9608	-8.17073	-8.2075	-8.36056	-8.39853	-5.43318	-5.46014	-5.42954	-5.45664	-18.3085	-18.9639	-19.4422	-18.7341	-19.4073	-19.8986	-23.1899	-22.2088	-24.1417	-7.84643	-7.88367	-8.00701	-8.04551	-5.65713	-5.68372	-5.65713	-5.68372	-18.3563	-19.0071	-19.482	-18.786	-19.4584	-19.9491	-23.1359	-22.1333	-1.6366
1.054_OH-O__water--nitromethane_100	3.404	-36.9825	-37.0753	-37.4113	-37.5051	39.5659	39.5497	41.2256	41.2	-6.30786	-6.3389	-6.4502	-6.482	-3.85258	-3.87126	-3.84917	-3.86797	-15.366	-15.8959	-16.2825	-15.7381	-16.2841	-16.6826	-24.0182	-23.3377	-24.8069	-6.13971	-6.17107	-6.26847	-6.3006	-3.96268	-3.98113	-3.96268	-3.98113	-15.3945	-15.921	-16.3052	-15.7661	-16.3117	-16.7098	-23.9726	-23.2966	-1.03818
1.054_OH-O__water--nitromethane_105	3.501	-30.9124	-30.9892	-31.1985	-31.2786	28.5919	28.585	29.79	29.776	-4.92306	-4.94781	-5.02924	-5.05539	-2.72436	-2.73668	-2.72118	-2.73359	-12.9234	-13.3512	-13.6634	-13.2424	-13.6844	-14.0069	-23.7521	-23.2985	-24.3802	-4.83585	-4.86095	-4.93557	-4.96185	-2.77802	-2.79024	-2.77802	-2.79024	-12.9377	-13.3626	-13.6726	-13.2574	-13.6991	-14.0214	-23.7248	-23.2761	-0.667023
1.054_OH-O__water--nitromethane_110	3.598	-26.0899	-26.1475	-26.2753	-26.339	20.6529	20.651	21.5137	21.5067	-3.87573	-3.8946	-3.95479	-3.9759	-1.92384	-1.93167	-1.92089	-1.92879	-10.8889	-11.2337	-11.4854	-11.1609	-11.518	-11.7786	-22.8081	-22.5156	-23.2923	-3.83113	-3.85035	-3.90633	-3.92749	-1.94946	-1.95728	-1.94946	-1.95728	-10.8944	-11.2367	-11.4864	-11.1689	-11.5258	-11.7862	-22.7954	-22.5033	-0.43314
1.054_OH-O__water--nitromethane_125	3.891	-16.5184	-16.5289	-16.5661	-16.5837	7.74649	7.75029	8.07031	8.07035	-1.96694	-1.97543	-2.00203	-2.01211	-0.677004	-0.679439	-0.674663	-0.677143	-6.57536	-6.75558	-6.88709	-6.74412	-6.93195	-7.06901	-18.3206	-18.2717	-18.5058	-1.96251	-1.97122	-1.99522	-2.00529	-0.678364	-0.680839	-0.678364	-0.680839	-6.57237	-6.75116	-6.88163	-6.74522	-6.93301	-7.07005	-18.3353	-18.2696	-0.124159
1.054_OH-O__water--nitromethane_150	4.381	-8.86038	-8.83406	-8.85532	-8.84	1.4696	1.4705	1.53987	1.5397	-0.70626	-0.709991	-0.717443	-0.722029	-0.122628	-0.123361	-0.121107	-0.12186	-2.92675	-2.99151	-3.03876	-3.00659	-3.07502	-3.12496	-11.2357	-11.2692	-11.2299	-0.706809	-0.710602	-0.717184	-0.721769	-0.121232	-0.121986	-0.121232	-0.121986	-2.92857	-2.99296	-3.03996	-3.00662	-3.07505	-3.12499	-11.2513	-11.2691	-0.0165956
1.054_OH-O__water--nitromethane_200	5.367	-3.46125	-3.45261	-3.46244	-3.46253	0.047993	0.0481423	0.0518853	0.0519788	-0.131166	-0.132929	-0.133569	-0.135769	-0.00570889	-0.00580422	-0.00500226	-0.00510171	-0.69564	-0.710344	-0.721074	-0.714121	-0.729193	-0.740191	-4.26427	-4.29162	-4.23839	-0.131814	-0.133773	-0.133569	-0.135769	-0.00500237	-0.00510185	-0.00500239	-0.00510185	-0.696496	-0.710683	-0.721036	-0.714122	-0.729193	-0.740191	-4.27414	-4.29162	-0.000313984
1.055_OH-O__water--nitrosomethane_080	2.777	-72.959	-73.034	-74.2812	-74.3576	128.672	128.616	133.985	133.904	-16.9429	-16.9925	-17.2438	-17.2999	-13.4836	-13.5379	-13.4871	-13.5418	-27.63	-28.6948	-29.4718	-28.2272	-29.3171	-30.1125	-4.42001	-1.40792	-3.78234	-14.5638	-14.6141	-14.6543	-14.7117	-15.1644	-15.2196	-15.1644	-15.2196	-27.9009	-28.9592	-29.7315	-28.5176	-29.6047	-30.3979	-3.98532	-0.7829	-5.96859
1.055_OH-O__water--nitrosomethane_085	2.874	-58.1791	-58.2589	-59.126	-59.2063	93.2113	93.1485	97.1287	97.0436	-12.2748	-12.3149	-12.5007	-12.546	-9.68087	-9.72516	-9.68391	-9.72849	-22.9693	-23.8293	-24.4569	-23.4943	-24.3764	-25.02	-11.6073	-9.45722	-11.4265	-11.0231	-11.0655	-11.1385	-11.1867	-10.5251	-10.5684	-10.5251	-10.5684	-23.1199	-23.9741	-24.5974	-23.6566	-24.5365	-25.1785	-11.3459	-9.09632	-3.50535
1.055_OH-O__water--nitrosomethane_090	2.97	-46.7753	-46.8669	-47.4431	-47.5347	67.5699	67.5115	70.4209	70.3425	-9.10593	-9.14089	-9.28508	-9.32444	-6.88329	-6.91733	-6.8859	-6.92019	-19.1525	-19.8472	-20.3541	-19.6106	-20.3245	-20.8455	-15.7677	-14.2822	-15.7277	-8.44254	-8.4797	-8.5641	-8.60592	-7.31047	-7.34335	-7.31047	-7.34335	-19.2338	-19.9235	-20.4268	-19.7005	-20.4129	-20.9327	-15.6143	-14.0742	-2.08379
1.055_OH-O__water--nitrosomethane_095	3.067	-37.944	-38.0423	-38.4143	-38.5144	48.9929	48.9515	51.0701	51.01	-6.88726	-6.91823	-7.03292	-7.0675	-4.86697	-4.89171	-4.86922	-4.89417	-16.0077	-16.568	-16.9769	-16.4104	-16.9875	-17.4085	-17.8777	-16.8746	-17.8113	-6.53385	-6.56633	-6.64891	-6.68498	-5.08495	-5.10889	-5.08495	-5.10889	-16.0553	-16.6113	-17.0171	-16.4598	-17.0358	-17.4562	-17.7808	-16.7544	-1.25438
1.055_OH-O__water--nitrosomethane_100	3.164	-31.0684	-31.1643	-31.3985	-31.4967	35.5153	35.4902	37.0444	37.0078	-5.29266	-5.31938	-5.40902	-5.43792	-3.43167	-3.44869	-3.43362	-3.45081	-13.4047	-13.8546	-14.1829	-13.7622	-14.2278	-14.5675	-18.6251	-17.9451	-18.4598	-5.10302	-5.13013	-5.2033	-5.23291	-3.54396	-3.56057	-3.54396	-3.56057	-13.4392	-13.8866	-14.2131	-13.789	-14.254	-14.5933	-18.5477	-17.8757	-0.764051
1.055_OH-O__water--nitrosomethane_105	3.262	-25.6873	-25.7711	-25.9159	-26.0029	25.7641	25.7523	26.8828	26.8622	-4.11882	-4.14035	-4.21026	-4.23331	-2.41736	-2.42845	-2.41905	-2.43028	-11.2486	-11.6094	-11.8726	-11.5623	-11.937	-12.2104	-18.4602	-18.0148	-18.2046	-4.01742	-4.03896	-4.09942	-4.12278	-2.47584	-2.48679	-2.47584	-2.48679	-11.2753	-11.6345	-11.8967	-11.5768	-11.9511	-12.2243	-18.4078	-17.9746	-0.470487
1.055_OH-O__water--nitrosomethane_110	3.36	-21.4525	-21.5195	-21.5991	-21.6708	18.7207	18.7165	19.5191	19.5091	-3.2393	-3.2557	-3.30823	-3.32629	-1.70327	-1.71023	-1.70475	-1.71182	-9.46225	-9.75123	-9.96211	-9.73037	-10.0316	-10.2514	-17.731	-17.4511	-17.4054	-3.18491	-3.20121	-3.24822	-3.26639	-1.73415	-1.74111	-1.73415	-1.74111	-9.47913	-9.76716	-9.97734	-9.73813	-10.0391	-10.2588	-17.7029	-17.4279	-0.292809
1.055_OH-O__water--nitrosomethane_125	3.654	-13.2142	-13.2321	-13.2229	-13.2484	7.25383	7.25325	7.50562	7.50256	-1.65183	-1.65782	-1.67612	-1.68365	-0.600701	-0.602747	-0.601705	-0.603822	-5.70579	-5.856	-5.96561	-5.85745	-6.01457	-6.12923	-14.205	-14.1626	-13.7654	-1.64184	-1.64821	-1.66636	-1.67388	-0.605903	-0.608021	-0.605903	-0.608021	-5.69717	-5.8463	-5.95512	-5.85859	-6.01568	-6.1303	-14.2118	-14.1581	-0.0738361
1.055_OH-O__water--nitrosomethane_150	4.149	-6.87426	-6.85593	-6.82776	-6.81827	1.50566	1.50613	1.54894	1.54737	-0.600814	-0.602842	-0.603591	-0.606353	-0.111483	-0.111917	-0.112056	-0.112523	-2.54017	-2.59777	-2.63981	-2.60766	-2.66736	-2.71093	-8.70437	-8.70071	-8.25922	-0.597454	-0.599542	-0.603096	-0.605856	-0.112228	-0.112696	-0.112228	-0.112696	-2.53517	-2.59139	-2.63242	-2.6077	-2.6674	-2.71097	-8.67993	-8.70042	-0.00839451
1.055_OH-O__water--nitrosomethane_200	5.146	-2.62278	-2.61636	-2.61524	-2.61789	0.0634928	0.0634386	0.0643207	0.064296	-0.107853	-0.109129	-0.108249	-0.109907	-0.00490173	-0.00496508	-0.00513947	-0.00521432	-0.597188	-0.610425	-0.620085	-0.609979	-0.623101	-0.632677	-3.28711	-3.30139	-3.06687	-0.107516	-0.108959	-0.108248	-0.109906	-0.00513976	-0.00521458	-0.00513973	-0.00521458	-0.593987	-0.606417	-0.615488	-0.609979	-0.623101	-0.632677	-3.28552	-3.30139	-0.000156847
1.056_OH-O__water--Nmethylacetamide_080	3.247	-103.809	-103.848	-105.699	-105.73	175.098	175.029	182.138	182.009	-30.2015	-30.2777	-30.8278	-30.9108	-21.5174	-21.5731	-21.5215	-21.5778	-34.6472	-35.896	-36.8074	-35.3475	-36.6237	-37.555	-17.4769	-13.7638	-15.5728	-25.6782	-25.7486	-25.891	-25.9741	-24.9871	-25.0527	-24.9871	-25.0527	-34.987	-36.2287	-37.1349	-35.7087	-36.982	-37.9111	-16.7484	-12.6581	-13.8564
1.056_OH-O__water--Nmethylacetamide_085	3.332	-85.9998	-86.0296	-87.401	-87.4273	129.661	129.6	135.027	134.912	-22.3068	-22.3648	-22.7706	-22.8355	-16.1112	-16.1651	-16.1148	-16.1691	-29.3398	-30.3635	-31.1106	-29.9633	-31.0108	-31.7751	-26.0704	-23.2949	-25.5517	-19.9066	-19.9633	-20.1482	-20.2151	-17.8961	-17.9528	-17.8961	-17.9528	-29.535	-30.552	-31.2941	-30.1702	-31.215	-31.9774	-25.6386	-22.6605	-8.75606
1.056_OH-O__water--Nmethylacetamide_090	3.417	-71.7351	-71.7682	-72.7526	-72.7868	96.0639	96.0063	100.072	99.9766	-16.887	-16.9337	-17.2456	-17.2984	-11.8995	-11.9458	-11.9026	-11.9493	-24.9557	-25.8001	-26.4163	-25.5056	-26.371	-27.0025	-31.0577	-29.0603	-31.2336	-15.6122	-15.6599	-15.852	-15.9074	-12.8184	-12.8644	-12.8184	-12.8644	-25.0645	-25.9027	-26.5144	-25.6238	-26.4871	-27.1171	-30.8174	-28.6992	-5.62088
1.056_OH-O__water--Nmethylacetamide_095	3.503	-60.3133	-60.3556	-61.0331	-61.08	71.221	71.1621	74.1958	74.1105	-13.0491	-13.0896	-13.3333	-13.3786	-8.71657	-8.75324	-8.71927	-8.75626	-21.3064	-22.0053	-22.5153	-21.7902	-22.5079	-23.0316	-33.5517	-32.1359	-33.9992	-12.3695	-12.4118	-12.5908	-12.6386	-9.19076	-9.22636	-9.19076	-9.22636	-21.3653	-22.059	-22.5652	-21.8575	-22.5738	-23.0964	-33.4159	-31.9308	-3.66403
1.056_OH-O__water--Nmethylacetamide_100	3.589	-51.1343	-51.1876	-51.6342	-51.6939	52.8319	52.7817	55.049	54.9795	-10.2529	-10.2898	-10.481	-10.5215	-6.35559	-6.38308	-6.35793	-6.3857	-18.2472	-18.8265	-19.2491	-18.6756	-19.2718	-19.7069	-34.3279	-33.3286	-34.8151	-9.88926	-9.92766	-10.0839	-10.1262	-6.60129	-6.62791	-6.60129	-6.62791	-18.2811	-18.8563	-19.2761	-18.7138	-19.3091	-19.7434	-34.2468	-33.212	-2.42253
1.056_OH-O__water--Nmethylacetamide_105	3.675	-43.7067	-43.7684	-44.0595	-44.1281	39.1952	39.1662	40.8787	40.8311	-8.16413	-8.19778	-8.3487	-8.38488	-4.6245	-4.64439	-4.62654	-4.64666	-15.668	-16.1495	-16.5009	-16.053	-16.5487	-16.9104	-33.9453	-33.2389	-34.3674	-7.97003	-8.00436	-8.1354	-8.17259	-4.75259	-4.772	-4.75259	-4.772	-15.6946	-16.1721	-16.5206	-16.0746	-16.5697	-16.9309	-33.8898	-33.1725	-1.62236
1.056_OH-O__water--Nmethylacetamide_110	3.762	-37.7005	-37.7611	-37.9231	-37.9931	29.1312	29.1199	30.3771	30.3497	-6.57472	-6.6041	-6.72176	-6.75327	-3.36419	-3.37807	-3.36596	-3.38004	-13.4921	-13.8928	-14.1852	-13.8305	-14.2429	-14.5438	-32.8086	-32.3205	-33.1205	-6.47029	-6.49984	-6.60666	-6.63861	-3.43154	-3.44526	-3.43154	-3.44526	-13.5098	-13.9063	-14.1957	-13.8426	-14.2546	-14.5553	-32.7773	-32.2825	-1.09933
1.056_OH-O__water--Nmethylacetamide_125	4.023	-25.3619	-25.389	-25.3648	-25.4037	12.0376	12.0424	12.546	12.5458	-3.6064	-3.62157	-3.67638	-3.69419	-1.30881	-1.31271	-1.31002	-1.31405	-8.72172	-8.95258	-9.12105	-8.95388	-9.19394	-9.36911	-27.402	-27.2353	-27.3759	-3.59049	-3.60574	-3.65765	-3.67542	-1.31958	-1.32362	-1.31958	-1.32362	-8.73377	-8.96284	-9.13	-8.95596	-9.19594	-9.37105	-27.3929	-27.228	-0.360538
1.056_OH-O__water--Nmethylacetamide_150	4.463	-14.7511	-14.7374	-14.7063	-14.7026	2.82826	2.82865	2.94674	2.94664	-1.47376	-1.4794	-1.49915	-1.50601	-0.291387	-0.292255	-0.292079	-0.293016	-4.37669	-4.47083	-4.53953	-4.49732	-4.59766	-4.67088	-18.2199	-18.2259	-17.9996	-1.47641	-1.48187	-1.49811	-1.50496	-0.29252	-0.293463	-0.29252	-0.293463	-4.38481	-4.48004	-4.54954	-4.49742	-4.59775	-4.67097	-18.2523	-18.2254	-0.062805
1.056_OH-O__water--Nmethylacetamide_200	5.354	-6.51088	-6.49128	-6.47159	-6.4649	0.157863	0.157731	0.162964	0.162851	-0.32663	-0.328915	-0.331282	-0.334045	-0.0210569	-0.021244	-0.0213488	-0.0215631	-1.2441	-1.26624	-1.28239	-1.27585	-1.29918	-1.31621	-7.9661	-7.97386	-7.78224	-0.326868	-0.329199	-0.331279	-0.334041	-0.02135	-0.0215643	-0.02135	-0.0215643	-1.24558	-1.26772	-1.28388	-1.27585	-1.29918	-1.31621	-7.97273	-7.97386	-0.00226985
1.057_OH-O__water--phenol_080	4.016	-68.9985	-69.0543	-70.704	-70.7632	125.476	125.441	130.984	130.882	-17.5837	-17.6348	-18.0426	-18.1003	-13.5922	-13.6328	-13.5975	-13.6385	-27.378	-28.318	-29.004	-28.0194	-28.9816	-29.6837	-3.88487	-1.3032	-4.90783	-15.2083	-15.2605	-15.4387	-15.4969	-15.3786	-15.4225	-15.3786	-15.4225	-27.5385	-28.4719	-29.153	-28.1944	-29.1541	-29.8544	-3.47694	-0.654534	-7.24478
1.057_OH-O__water--phenol_085	4.104	-55.0196	-55.0731	-56.2949	-56.3536	90.4576	90.4187	94.5313	94.4433	-12.6072	-12.6459	-12.9406	-12.9845	-9.73311	-9.76872	-9.73767	-9.77362	-22.8003	-23.5552	-24.1061	-23.3631	-24.1374	-24.7024	-11.1752	-9.37081	-12.6984	-11.4093	-11.4515	-11.626	-11.6715	-10.6057	-10.6415	-10.6057	-10.6415	-22.8885	-23.6378	-24.1846	-23.4584	-24.2309	-24.7946	-10.9529	-9.01792	-4.3695
1.057_OH-O__water--phenol_090	4.192	-44.2298	-44.2887	-45.1746	-45.2388	65.2243	65.1841	68.2226	68.1428	-9.25891	-9.2909	-9.50748	-9.5431	-6.88802	-6.9166	-6.89193	-6.9208	-19.0603	-19.6683	-20.112	-19.5513	-20.1764	-20.6326	-15.4241	-14.1925	-17.0498	-8.65415	-8.68993	-8.84329	-8.88064	-7.31476	-7.34274	-7.31476	-7.34274	-19.1085	-19.7121	-20.1525	-19.6031	-20.2269	-20.6822	-15.3036	-14.0016	-2.67861
1.057_OH-O__water--phenol_095	4.281	-35.8827	-35.9478	-36.5784	-36.6488	47.0441	47.013	49.2466	49.1842	-6.93631	-6.9641	-7.12443	-7.15471	-4.84045	-4.86203	-4.84381	-4.86564	-15.9879	-16.4779	-16.8354	-16.4154	-16.9207	-17.2894	-17.5964	-16.7744	-19.1209	-6.63028	-6.66132	-6.78829	-6.81979	-5.04991	-5.07096	-5.04991	-5.07096	-16.0146	-16.5014	-16.8566	-16.4433	-16.9478	-17.3159	-17.5325	-16.6713	-1.67213
1.057_OH-O__water--phenol_100	4.37	-29.3986	-29.4632	-29.9084	-29.9801	33.9526	33.9377	35.5628	35.5229	-5.28173	-5.30543	-5.42472	-5.45049	-3.38881	-3.4043	-3.3917	-3.40741	-13.4544	-13.8495	-14.1379	-13.8242	-14.2327	-14.5308	-18.3731	-17.8459	-19.7234	-5.12657	-5.15291	-5.25418	-5.28058	-3.49232	-3.50755	-3.49232	-3.50755	-13.4683	-13.861	-14.1475	-13.8391	-14.2472	-14.5449	-18.3454	-17.7902	-1.05973
1.057_OH-O__water--phenol_105	4.459	-24.3352	-24.3901	-24.7034	-24.769	24.5316	24.5292	25.6987	25.677	-4.07684	-4.09581	-4.18459	-4.20609	-2.36915	-2.37968	-2.37165	-2.38236	-11.3577	-11.6765	-11.9092	-11.675	-12.0052	-12.2462	-18.2457	-17.9266	-19.397	-3.9979	-4.01913	-4.09775	-4.11952	-2.42089	-2.43136	-2.42089	-2.43136	-11.3631	-11.6796	-11.9105	-11.6829	-12.0129	-12.2537	-18.2408	-17.8966	-0.681649
1.057_OH-O__water--phenol_110	4.549	-20.3493	-20.3901	-20.6114	-20.6646	17.7432	17.7465	18.5887	18.5762	-3.18355	-3.19762	-3.26356	-3.28087	-1.65669	-1.66344	-1.65887	-1.66577	-9.61393	-9.87107	-10.0587	-9.88605	-10.1529	-10.3476	-17.5633	-17.3827	-18.5142	-3.14296	-3.15891	-3.21912	-3.23655	-1.68304	-1.68984	-1.68304	-1.68984	-9.61502	-9.86976	-10.0557	-9.89023	-10.1569	-10.3516	-17.5664	-17.3663	-0.444595
1.057_OH-O__water--phenol_125	4.821	-12.5687	-12.5746	-12.6571	-12.675	6.7568	6.76679	7.07631	7.07786	-1.59776	-1.60322	-1.63318	-1.64056	-0.573018	-0.574555	-0.574476	-0.576111	-5.92187	-6.05763	-6.15671	-6.09141	-6.23273	-6.33585	-14.1423	-14.1496	-14.6314	-1.592	-1.5983	-1.62703	-1.6344	-0.57741	-0.579047	-0.57741	-0.579047	-5.91673	-6.05048	-6.14809	-6.09199	-6.23328	-6.33638	-14.1432	-14.1469	-0.132372
1.057_OH-O__water--phenol_150	5.279	-6.49908	-6.47842	-6.51072	-6.50135	1.37637	1.37887	1.43731	1.43687	-0.581263	-0.582508	-0.591853	-0.594069	-0.105273	-0.105624	-0.106072	-0.106474	-2.76864	-2.81909	-2.8559	-2.84546	-2.89782	-2.93602	-8.64359	-8.70105	-8.78222	-0.579202	-0.580827	-0.591602	-0.593816	-0.106168	-0.106571	-0.106168	-0.106571	-2.76305	-2.81194	-2.84762	-2.84548	-2.89783	-2.93604	-8.63223	-8.70091	-0.0197065
1.057_OH-O__water--phenol_200	6.212	-2.37012	-2.35587	-2.39056	-2.38614	0.0551143	0.0552008	0.059705	0.0598066	-0.116716	-0.117235	-0.119151	-0.120008	-0.00556918	-0.00562679	-0.00586064	-0.00593704	-0.727261	-0.738714	-0.747072	-0.74928	-0.761979	-0.771246	-3.17061	-3.22352	-3.21331	-0.116715	-0.117393	-0.11915	-0.120008	-0.00586072	-0.0059372	-0.00586077	-0.0059372	-0.72901	-0.740834	-0.749463	-0.74928	-0.761979	-0.771246	-3.1774	-3.22352	-0.000496587
1.058_OH-O__water--water_080	2.516	-78.9316	-78.9166	-80.0742	-80.0466	133.26	133.243	138.422	138.368	-19.9487	-19.9991	-20.3628	-20.4196	-15.8096	-15.8464	-15.811	-15.8481	-22.3626	-23.2853	-23.9587	-22.8767	-23.8176	-24.5041	-5.47734	-2.45081	-4.95804	-16.9322	-16.9748	-17.0889	-17.14	-18.1707	-18.215	-18.1707	-18.215	-22.5361	-23.4529	-24.122	-23.0594	-23.9979	-24.6828	-4.98754	-1.71672	-9.52423
1.058_OH-O__water--water_085	2.613	-63.3896	-63.376	-64.2276	-64.2028	95.5651	95.5386	99.3527	99.2975	-14.2823	-14.3189	-14.5934	-14.6333	-11.443	-11.4794	-11.4443	-11.481	-18.2012	-18.9429	-19.4842	-18.6471	-19.4047	-19.9575	-13.1199	-10.9771	-13.3637	-12.7489	-12.7831	-12.9277	-12.9666	-12.6162	-12.6541	-12.6162	-12.6541	-18.2897	-19.0263	-19.5637	-18.7397	-19.4954	-20.047	-12.8437	-10.5729	-5.92312
1.058_OH-O__water--water_090	2.71	-51.3167	-51.3161	-51.9224	-51.9105	68.4055	68.3638	71.1585	71.092	-10.4766	-10.5067	-10.7183	-10.7491	-8.16148	-8.19418	-8.16272	-8.19564	-14.861	-15.4587	-15.8948	-15.2452	-15.8567	-16.3029	-17.548	-16.0661	-18.0874	-9.69998	-9.73023	-9.87398	-9.90592	-8.74282	-8.77479	-8.74282	-8.77479	-14.9055	-15.4987	-15.9315	-15.2914	-15.9015	-16.3468	-17.3952	-15.846	-3.75442
1.058_OH-O__water--water_095	2.807	-41.9307	-41.9478	-42.3599	-42.3656	48.8775	48.828	50.8655	50.7949	-7.83782	-7.86544	-8.02804	-8.05496	-5.76514	-5.79255	-5.76628	-5.79389	-12.1684	-12.6496	-13.0007	-12.4981	-12.9911	-13.3509	-19.7785	-18.7705	-20.3719	-7.44575	-7.47434	-7.6015	-7.62998	-6.05267	-6.07897	-6.05267	-6.07897	-12.1906	-12.6682	-13.0166	-12.5206	-13.0128	-13.3719	-19.6938	-18.6516	-2.42211
1.058_OH-O__water--water_100	2.903	-34.6124	-34.6451	-34.9062	-34.9277	34.864	34.8218	36.2869	36.2266	-5.95706	-5.98259	-6.10607	-6.12986	-4.0476	-4.06914	-4.04866	-4.07037	-9.99046	-10.3769	-10.6589	-10.2716	-10.6683	-10.9578	-20.5339	-19.8592	-21.079	-5.75963	-5.786	-5.89134	-5.91631	-4.18968	-4.21041	-4.18968	-4.21041	-10.0011	-10.3847	-10.6647	-10.2823	-10.6785	-10.9676	-20.488	-19.7955	-1.58632
1.058_OH-O__water--water_105	3	-28.8755	-28.9179	-29.0675	-29.1012	24.822	24.8002	25.8327	25.797	-4.58481	-4.60701	-4.69924	-4.72002	-2.83166	-2.84744	-2.83263	-2.84856	-8.22236	-8.53228	-8.75844	-8.46096	-8.77982	-9.01251	-20.3306	-19.8852	-20.7903	-4.48571	-4.5084	-4.59156	-4.61294	-2.90188	-2.91725	-2.90188	-2.91725	-8.22714	-8.53469	-8.75912	-8.4659	-8.78446	-9.01693	-20.3064	-19.8513	-1.05113
1.058_OH-O__water--water_110	3.097	-24.3491	-24.3924	-24.4634	-24.5022	17.6427	17.6394	18.3527	18.3387	-3.56437	-3.58267	-3.64945	-3.66771	-1.97756	-1.98828	-1.97845	-1.98931	-6.78244	-7.03029	-7.21115	-6.98397	-7.23964	-7.42621	-19.5352	-19.2467	-19.8991	-3.51464	-3.53316	-3.59566	-3.61414	-2.01238	-2.02297	-2.01238	-2.02297	-6.78443	-7.03019	-7.20954	-6.98617	-7.24167	-7.42812	-19.5235	-19.2287	-0.702444
1.058_OH-O__water--water_125	3.388	-15.5114	-15.5275	-15.5085	-15.5268	6.29195	6.29515	6.53401	6.53396	-1.7528	-1.76057	-1.78753	-1.796	-0.673776	-0.676131	-0.674475	-0.67691	-3.85465	-3.97963	-4.07084	-3.97569	-4.10587	-4.20086	-15.7399	-15.6666	-15.8908	-1.74649	-1.75445	-1.78089	-1.78935	-0.678421	-0.680855	-0.678421	-0.680855	-3.8548	-3.97885	-4.06938	-3.97583	-4.10598	-4.20096	-15.7375	-15.664	-0.214831
1.058_OH-O__water--water_150	3.872	-8.56775	-8.55368	-8.52668	-8.51886	1.10722	1.11024	1.14542	1.14781	-0.603786	-0.60659	-0.613419	-0.616941	-0.116186	-0.116506	-0.116629	-0.117	-1.56807	-1.61216	-1.64434	-1.61844	-1.66514	-1.69921	-9.81087	-9.8042	-9.8324	-0.603589	-0.606435	-0.613219	-0.616737	-0.116738	-0.117111	-0.116738	-0.117111	-1.56786	-1.6118	-1.64386	-1.61844	-1.66513	-1.6992	-9.81086	-9.8041	-0.0304608
1.058_OH-O__water--water_200	4.841	-3.60802	-3.60337	-3.58442	-3.5853	0.0331962	0.0332483	0.0340012	0.0340565	-0.105255	-0.107271	-0.106735	-0.109024	-0.00477214	-0.00488477	-0.00496456	-0.00509704	-0.321032	-0.332194	-0.34034	-0.330858	-0.342753	-0.351433	-4.02262	-4.0168	-4.01664	-0.105248	-0.107279	-0.106734	-0.109024	-0.00496464	-0.00509712	-0.00496464	-0.00509712	-0.321033	-0.332165	-0.340289	-0.330858	-0.342753	-0.351433	-4.02275	-4.0168	-0.000627337
1.059_OH-Ox2__aceticacid--aceticacid_080	3.724	-294.973	-295.157	-301.188	-301.352	564.176	563.987	587.987	587.766	-133.933	-134.14	-136.628	-136.858	-98.6593	-98.8065	-98.6602	-98.8073	-81.479	-84.5472	-86.7861	-83.1297	-86.274	-88.5685	-50.9028	-37.8197	-37.543	-99.8184	-99.983	-98.9941	-99.1926	-121.803	-122.004	-121.803	-122.004	-83.8021	-86.8623	-89.0954	-85.6527	-88.7975	-91.0923	-42.2986	-25.8752	-73.9774
1.059_OH-Ox2__aceticacid--aceticacid_085	3.806	-249.079	-249.239	-254.032	-254.158	432.459	432.31	451.947	451.738	-99.4816	-99.6436	-101.363	-101.541	-77.947	-78.0904	-77.9478	-78.0911	-68.8627	-71.358	-73.1789	-70.3629	-72.9234	-74.7918	-67.8413	-56.8433	-62.3416	-78.8349	-78.976	-78.4878	-78.66	-91.3413	-91.5134	-91.3413	-91.5134	-70.2792	-72.7624	-74.5745	-71.9002	-74.4544	-76.3182	-62.0199	-48.9112	-48.7952
1.059_OH-Ox2__aceticacid--aceticacid_090	3.888	-210.397	-210.517	-214.289	-214.368	331.277	331.146	346.994	346.779	-75.2911	-75.4151	-76.6683	-76.8022	-60.5029	-60.6454	-60.5036	-60.646	-58.4075	-60.4498	-61.9401	-59.761	-61.8582	-63.3885	-77.3716	-68.426	-76.5798	-62.7958	-62.9127	-62.7831	-62.9248	-68.2484	-68.402	-68.2484	-68.402	-59.2638	-61.2931	-62.7739	-60.6911	-62.7804	-64.3051	-73.4889	-63.2212	-32.384
1.059_OH-Ox2__aceticacid--aceticacid_095	3.97	-178.091	-178.183	-181.126	-181.18	253.64	253.503	266.203	265.986	-57.9598	-58.054	-59.0182	-59.1182	-46.3918	-46.5251	-46.3924	-46.5257	-49.6872	-51.3672	-52.5932	-50.9112	-52.6387	-53.8993	-81.8522	-74.7369	-83.6298	-50.3974	-50.494	-50.597	-50.7091	-50.8698	-51.004	-50.8698	-51.004	-50.2089	-51.877	-53.0943	-51.4694	-53.1896	-54.4448	-79.2648	-71.3518	-21.6356
1.059_OH-Ox2__aceticacid--aceticacid_100	4.052	-151.261	-151.35	-153.6	-153.655	194.234	194.079	204.133	203.92	-45.2908	-45.3671	-46.1298	-46.2087	-35.2689	-35.386	-35.2695	-35.3865	-42.3971	-43.7854	-44.7985	-43.4929	-44.9226	-45.9659	-82.8227	-77.2967	-85.8473	-40.7106	-40.7938	-41.0226	-41.1142	-37.8583	-37.9716	-37.8583	-37.9716	-42.71	-44.0873	-45.0923	-43.8249	-45.2485	-46.2873	-81.1255	-75.1086	-14.5619
1.059_OH-Ox2__aceticacid--aceticacid_105	4.134	-129.024	-129.13	-130.797	-130.874	148.777	148.605	156.504	156.302	-35.8463	-35.9143	-36.5215	-36.5918	-26.6534	-26.7513	-26.654	-26.7519	-36.2716	-37.4218	-38.261	-37.2479	-38.4348	-39.3009	-81.451	-77.2169	-84.8724	-33.0687	-33.1454	-33.4232	-33.505	-28.1511	-28.2442	-28.1511	-28.2442	-36.4571	-37.5975	-38.4297	-37.4432	-38.6254	-39.488	-80.3406	-75.8094	-9.87669
1.059_OH-Ox2__aceticacid--aceticacid_110	4.217	-110.585	-110.717	-111.907	-112.014	113.994	113.824	120	119.811	-28.6759	-28.7411	-29.2273	-29.2941	-20.0608	-20.1397	-20.0614	-20.1402	-31.108	-32.0615	-32.7573	-31.9741	-32.9604	-33.6802	-78.5315	-75.3177	-81.8641	-26.9911	-27.0642	-27.3474	-27.4233	-20.9272	-21.0019	-20.9272	-21.0019	-31.2158	-32.1612	-32.8511	-32.0878	-33.0705	-33.7877	-77.8099	-74.416	-6.75061
1.059_OH-Ox2__aceticacid--aceticacid_125	4.463	-71.9156	-72.0838	-72.3447	-72.4918	51.476	51.3988	54.1719	54.0836	-15.4102	-15.4594	-15.7143	-15.7611	-8.45545	-8.48831	-8.456	-8.48882	-19.9207	-20.4639	-20.8603	-20.4929	-21.0564	-21.4676	-65.4929	-64.1257	-67.5088	-15.0323	-15.0837	-15.295	-15.3438	-8.62339	-8.65513	-8.62339	-8.65513	-19.9116	-20.4495	-20.842	-20.5133	-21.0757	-21.4861	-65.3237	-63.8932	-2.2561
1.059_OH-Ox2__aceticacid--aceticacid_150	4.873	-38.7762	-38.8279	-38.7833	-38.832	13.639	13.6314	14.4654	14.4509	-6.0375	-6.0504	-6.14012	-6.15238	-2.01095	-2.01513	-2.01139	-2.01556	-9.786	-9.99469	-10.147	-10.1233	-10.3427	-10.5028	-43.409	-43.0519	-43.501	-6.01286	-6.02536	-6.1061	-6.11842	-2.02219	-2.02634	-2.02219	-2.02634	-9.80628	-10.0134	-10.1645	-10.1239	-10.3432	-10.5032	-43.4064	-43.0291	-0.411902
1.059_OH-Ox2__aceticacid--aceticacid_200	5.694	-14.9043	-14.8731	-14.8008	-14.7689	0.976718	0.975886	1.05485	1.05401	-1.14967	-1.15085	-1.16443	-1.16581	-0.132982	-0.133377	-0.133234	-0.133622	-2.69699	-2.73746	-2.76699	-2.80094	-2.84611	-2.87908	-17.9485	-17.8934	-17.2883	-1.15183	-1.1528	-1.16421	-1.16559	-0.133279	-0.133667	-0.133279	-0.133667	-2.71437	-2.75584	-2.7861	-2.80093	-2.8461	-2.87907	-17.964	-17.8933	-0.0174741
1.060_OH-Ox2__phenol--aceticacid_080	4.561	-192.826	-192.86	-196.893	-196.911	337.055	336.948	351.598	351.416	-61.3382	-61.4246	-62.6901	-62.7758	-40.7222	-40.8566	-40.7247	-40.8591	-60.492	-62.7295	-64.3623	-61.66	-63.9403	-65.6044	-22.5553	-14.7337	-23.3886	-47.525	-47.6055	-47.4493	-47.5365	-49.9889	-50.1265	-49.9889	-50.1265	-61.9322	-64.1588	-65.7837	-63.2436	-65.5175	-67.1769	-19.5364	-10.3343	-26.505
1.060_OH-Ox2__phenol--aceticacid_085	4.644	-158.731	-158.845	-162.013	-162.045	257.78	257.615	269.615	269.473	-45.7378	-45.8204	-46.719	-46.7848	-31.756	-31.8686	-31.7582	-31.8708	-51.4319	-53.2614	-54.5964	-52.5095	-54.3821	-55.7486	-33.516	-26.9766	-36.5682	-37.3624	-37.4281	-37.4332	-37.5014	-37.1725	-37.2849	-37.1725	-37.2849	-52.3191	-54.1425	-55.473	-53.4841	-55.3504	-56.7123	-31.3513	-24.071	-16.9079
1.060_OH-Ox2__phenol--aceticacid_090	4.728	-130.885	-130.946	-133.487	-133.54	196.552	196.447	206.04	205.909	-34.5439	-34.5986	-35.2695	-35.3231	-24.2873	-24.3808	-24.2893	-24.3827	-43.7726	-45.2755	-46.3722	-44.7571	-46.2958	-47.4186	-39.8508	-34.7558	-44.1621	-29.5052	-29.5628	-29.6645	-29.7218	-27.4234	-27.5147	-27.4234	-27.5147	-44.3162	-45.8104	-46.9007	-45.35	-46.8832	-48.002	-38.5246	-32.87	-10.7086
1.060_OH-Ox2__phenol--aceticacid_095	4.812	-108.24	-108.329	-110.266	-110.344	149.486	149.375	156.978	156.846	-26.4113	-26.4616	-26.9612	-27.0098	-18.3016	-18.378	-18.3034	-18.3798	-37.3008	-38.5319	-39.4302	-38.1895	-39.4528	-40.3746	-43.2236	-39.262	-47.8566	-23.4031	-23.4577	-23.6069	-23.6604	-20.1016	-20.1752	-20.1016	-20.1752	-37.6297	-38.8535	-39.7465	-38.5461	-39.805	-40.7237	-42.3725	-38.0571	-6.76101
1.060_OH-Ox2__phenol--aceticacid_100	4.896	-89.8582	-89.975	-91.415	-91.516	113.43	113.33	119.262	119.138	-20.4233	-20.4721	-20.8521	-20.8985	-13.635	-13.6962	-13.6366	-13.6978	-31.8321	-32.8393	-33.5743	-32.6234	-33.659	-34.4146	-44.3873	-41.3893	-48.8817	-18.6426	-18.6953	-18.8611	-18.9123	-14.6598	-14.7184	-14.6598	-14.7184	-32.0241	-33.0252	-33.7557	-32.8356	-33.8678	-34.6211	-43.8707	-40.6302	-4.25566
1.060_OH-Ox2__phenol--aceticacid_105	4.98	-74.9499	-75.0815	-76.1413	-76.2586	85.8906	85.8139	90.3692	90.2691	-15.9571	-16.0034	-16.2982	-16.3413	-10.0707	-10.1178	-10.0722	-10.1193	-27.2069	-28.0307	-28.6319	-27.9035	-28.7512	-29.3698	-44.0209	-41.82	-48.1286	-14.9122	-14.9613	-15.1255	-15.172	-10.6498	-10.6951	-10.6498	-10.6951	-27.3112	-28.1291	-28.726	-28.0283	-28.8737	-29.4907	-43.7421	-41.3472	-2.67233
1.060_OH-Ox2__phenol--aceticacid_110	5.065	-62.8814	-63.0142	-63.7643	-63.8842	64.9113	64.8583	68.3133	68.242	-12.5827	-12.624	-12.8549	-12.893	-7.39009	-7.42467	-7.39145	-7.42607	-23.2849	-23.9581	-24.4493	-23.897	-24.5904	-25.0964	-42.6539	-41.0577	-46.229	-11.9749	-12.0181	-12.1689	-12.2091	-7.71526	-7.74861	-7.71526	-7.74861	-23.3374	-24.0049	-24.492	-23.9697	-24.6615	-25.1664	-42.514	-40.7663	-1.67547
1.060_OH-Ox2__phenol--aceticacid_125	5.32	-38.5536	-38.6301	-38.8817	-38.9526	27.6896	27.6614	29.2224	29.1905	-6.45254	-6.47241	-6.57793	-6.59793	-2.85402	-2.86342	-2.85515	-2.86457	-14.7108	-15.0729	-15.3371	-15.1404	-15.5185	-15.7944	-35.6416	-35.0191	-37.5849	-6.33786	-6.35816	-6.44482	-6.46528	-2.91012	-2.91928	-2.91012	-2.91928	-14.7278	-15.0884	-15.3515	-15.1539	-15.5316	-15.8072	-35.6223	-34.9539	-0.41316
1.060_OH-Ox2__phenol--aceticacid_150	5.751	-19.4214	-19.4201	-19.4094	-19.4088	6.55564	6.5506	6.92174	6.91505	-2.34575	-2.35075	-2.37674	-2.38215	-0.575242	-0.576785	-0.576045	-0.577611	-7.09225	-7.22277	-7.31801	-7.30082	-7.43889	-7.53964	-23.1151	-22.9932	-23.5392	-2.33891	-2.34391	-2.36877	-2.37419	-0.578655	-0.580213	-0.578655	-0.580213	-7.08778	-7.21765	-7.31242	-7.3015	-7.43953	-7.54025	-23.1338	-22.9884	-0.0407293
1.060_OH-Ox2__phenol--aceticacid_200	6.624	-7.07749	-7.0606	-7.02163	-7.0055	0.346351	0.346107	0.367572	0.367381	-0.411314	-0.413074	-0.415083	-0.417119	-0.0298802	-0.0300763	-0.030269	-0.0304758	-1.92939	-1.95497	-1.97363	-1.98086	-2.00864	-2.02891	-9.13127	-9.11463	-8.9705	-0.411635	-0.413493	-0.415058	-0.417095	-0.0302739	-0.0304806	-0.0302738	-0.0304807	-1.92671	-1.95241	-1.97116	-1.98086	-2.00864	-2.02891	-9.14483	-9.11461	4.03014e-05
2.001_NH-O__1Hpyrrole--acetaldehyde_080	4.224	-81.6438	-81.6518	-82.8014	-82.7793	141.832	141.831	148.138	148.074	-19.2485	-19.2859	-19.4146	-19.4455	-17.5421	-17.5919	-17.5433	-17.593	-33.6391	-34.7731	-35.6006	-34.2962	-35.4536	-36.2983	-12.2997	-8.04239	-8.30106	-15.8418	-15.8751	-15.6728	-15.7057	-20.4471	-20.4972	-20.4471	-20.4972	-33.7638	-34.893	-35.7169	-34.4396	-35.5948	-36.4378	-11.9361	-7.34622	-7.67903
2.001_NH-O__1Hpyrrole--acetaldehyde_085	4.324	-64.5414	-64.5585	-65.3043	-65.3058	100.061	100.03	104.762	104.714	-13.7919	-13.8213	-13.8781	-13.9032	-12.8376	-12.8763	-12.8385	-12.8773	-27.7881	-28.6876	-29.344	-28.3629	-29.2828	-29.9541	-20.5703	-17.3267	-17.6439	-12.1215	-12.15	-12.0334	-12.0601	-14.2508	-14.289	-14.2508	-14.289	-27.8455	-28.7406	-29.3938	-28.4292	-29.3472	-30.0171	-20.3567	-16.9584	-4.52134
2.001_NH-O__1Hpyrrole--acetaldehyde_090	4.424	-51.6548	-51.7021	-52.1022	-52.1278	70.3564	70.3499	73.8293	73.7947	-10.2056	-10.2335	-10.2511	-10.274	-9.23495	-9.26521	-9.23575	-9.26599	-23.0398	-23.7547	-24.2763	-23.5459	-24.278	-24.8123	-25.1273	-22.6855	-22.8363	-9.38968	-9.41663	-9.34686	-9.3709	-9.91848	-9.94796	-9.91848	-9.94796	-23.0702	-23.7811	-24.2999	-23.5754	-24.3063	-24.8396	-25.0035	-22.4917	-2.72556
2.001_NH-O__1Hpyrrole--acetaldehyde_095	4.524	-41.9034	-41.9676	-42.1096	-42.1557	49.3441	49.3417	51.8697	51.8552	-7.74897	-7.77498	-7.77347	-7.79437	-6.57123	-6.59458	-6.57189	-6.59524	-19.1683	-19.7359	-20.1501	-19.6104	-20.1939	-20.6197	-27.1456	-25.3098	-25.263	-7.35169	-7.37691	-7.33198	-7.3534	-6.9003	-6.92306	-6.9003	-6.92306	-19.1858	-19.7515	-20.1643	-19.6229	-20.2056	-20.6308	-27.0679	-25.2078	-1.68012
2.001_NH-O__1Hpyrrole--acetaldehyde_100	4.624	-34.4599	-34.525	-34.5096	-34.5615	34.4977	34.5286	36.342	36.3408	-6.00338	-6.02606	-6.0158	-6.03423	-4.64539	-4.66268	-4.64595	-4.66323	-15.9947	-16.4485	-16.7797	-16.3798	-16.8441	-17.183	-27.4648	-26.1012	-25.8906	-5.81085	-5.83334	-5.80086	-5.8195	-4.80327	-4.82017	-4.80327	-4.82017	-16.0086	-16.4578	-16.7857	-16.3847	-16.8486	-17.1872	-27.4311	-26.0476	-1.05693
2.001_NH-O__1Hpyrrole--acetaldehyde_105	4.725	-28.7324	-28.7982	-28.687	-28.7353	24.0721	24.1012	25.4207	25.4364	-4.7238	-4.74306	-4.728	-4.74354	-3.27298	-3.28492	-3.27345	-3.28539	-13.3953	-13.7547	-14.017	-13.7247	-14.0955	-14.366	-26.7421	-25.6938	-25.3927	-4.63175	-4.64977	-4.62346	-4.639	-3.34856	-3.36027	-3.34856	-3.36027	-13.4024	-13.7603	-14.0215	-13.7265	-14.097	-14.3673	-26.7073	-25.6654	-0.676028
2.001_NH-O__1Hpyrrole--acetaldehyde_110	4.825	-24.2947	-24.3489	-24.1762	-24.2158	16.786	16.8097	17.7402	17.7571	-3.76479	-3.77957	-3.76187	-3.7744	-2.30362	-2.31124	-2.30403	-2.31165	-11.251	-11.5357	-11.7435	-11.5292	-11.824	-12.0391	-25.3734	-24.5839	-24.217	-3.72049	-3.73403	-3.71112	-3.72364	-2.33978	-2.34727	-2.33978	-2.34727	-11.2516	-11.5351	-11.7419	-11.5298	-11.8244	-12.0394	-25.3602	-24.569	-0.438572
2.001_NH-O__1Hpyrrole--acetaldehyde_125	5.125	-15.7912	-15.8002	-15.5734	-15.5726	5.64541	5.66031	5.98364	5.99449	-2.00825	-2.01374	-2.00052	-2.00465	-0.810054	-0.811796	-0.810334	-0.812082	-6.77162	-6.91338	-7.01683	-6.94649	-7.0933	-7.20044	-19.9823	-19.5952	-19.2464	-2.0041	-2.00862	-1.99471	-1.99884	-0.814136	-0.815871	-0.814136	-0.815871	-6.77158	-6.91202	-7.01451	-6.94642	-7.09321	-7.20032	-19.9826	-19.5931	-0.125582
2.001_NH-O__1Hpyrrole--acetaldehyde_150	5.625	-9.15551	-9.13424	-8.95462	-8.92723	0.901619	0.904543	0.959961	0.962904	-0.800045	-0.801237	-0.795286	-0.796059	-0.155094	-0.155548	-0.155263	-0.155724	-3.08121	-3.12905	-3.16395	-3.16095	-3.21152	-3.24842	-12.3504	-12.1645	-11.9244	-0.799859	-0.80057	-0.795129	-0.795901	-0.15535	-0.155812	-0.15535	-0.155812	-3.08185	-3.12966	-3.16454	-3.16094	-3.21151	-3.24841	-12.343	-12.1644	-0.0163619
2.001_NH-O__1Hpyrrole--acetaldehyde_200	6.627	-4.16924	-4.15892	-4.07293	-4.06063	0.0222316	0.0223116	0.0238623	0.024005	-0.182609	-0.183377	-0.181588	-0.182322	-0.0103697	-0.0104487	-0.0104436	-0.0105261	-0.817422	-0.827411	-0.834701	-0.83569	-0.846556	-0.854486	-5.16513	-5.08396	-4.93712	-0.182754	-0.183473	-0.181587	-0.182322	-0.0104437	-0.0105261	-0.0104437	-0.0105262	-0.817457	-0.827693	-0.835162	-0.83569	-0.846556	-0.854486	-5.16869	-5.08396	-0.000267512
2.002_NH-O__1Hpyrrole--acetamide_080	4.034	-125.158	-125.117	-126.612	-126.531	206.17	206.07	215.843	215.674	-31.3372	-31.3898	-31.6551	-31.6995	-25.5924	-25.6778	-25.5935	-25.6789	-47.316	-48.8404	-49.9529	-48.3074	-49.8645	-51.0009	-26.0669	-19.2355	-20.0288	-24.4655	-24.5196	-24.0666	-24.1207	-31.1358	-31.2191	-31.1358	-31.2191	-47.6582	-49.1748	-50.2816	-48.689	-50.2428	-51.3767	-25.0704	-17.5729	-12.7511
2.002_NH-O__1Hpyrrole--acetamide_085	4.131	-102.317	-102.302	-103.251	-103.198	152.268	152.19	159.799	159.665	-23.1326	-23.174	-23.309	-23.3442	-19.6451	-19.7148	-19.646	-19.7157	-39.8882	-41.1177	-42.015	-40.7772	-42.0357	-42.9541	-35.0155	-29.5474	-30.7733	-19.369	-19.4123	-19.1355	-19.1789	-22.6203	-22.6871	-22.6203	-22.6871	-40.0737	-41.2962	-42.1883	-40.9779	-42.233	-43.1489	-34.4035	-28.5484	-7.69771
2.002_NH-O__1Hpyrrole--acetamide_090	4.227	-84.368	-84.3861	-84.8946	-84.8807	112.336	112.292	118.129	118.035	-17.5675	-17.6039	-17.6779	-17.7093	-14.8229	-14.8782	-14.8237	-14.8789	-33.747	-34.7412	-35.4667	-34.5389	-35.5581	-36.3019	-40.043	-35.736	-36.8652	-15.5038	-15.5409	-15.3808	-15.4176	-16.4224	-16.4748	-16.4224	-16.4748	-33.8474	-34.8352	-35.5561	-34.6422	-35.6588	-36.4006	-39.6692	-35.1388	-4.70596
2.002_NH-O__1Hpyrrole--acetamide_095	4.324	-70.2015	-70.2481	-70.4322	-70.4506	82.8069	82.7741	87.2154	87.1637	-13.6519	-13.6868	-13.7322	-13.7625	-11.0591	-11.1017	-11.0598	-11.1023	-28.6402	-29.4433	-30.0294	-29.339	-30.1661	-30.7696	-42.292	-38.9213	-39.7606	-12.5185	-12.5532	-12.466	-12.4992	-11.9209	-11.9613	-11.9209	-11.9613	-28.6912	-29.4906	-30.074	-29.3908	-30.2159	-30.8181	-42.0548	-38.5655	-2.91282
2.002_NH-O__1Hpyrrole--acetamide_100	4.421	-58.9656	-59.0224	-58.976	-59.0123	61.0467	61.0318	64.3516	64.321	-10.8036	-10.8362	-10.8666	-10.8951	-8.19105	-8.22259	-8.19163	-8.22316	-24.3739	-25.0249	-25.4999	-24.9872	-25.6577	-26.1469	-42.5492	-39.9565	-40.5011	-10.179	-10.2112	-10.1669	-10.1971	-8.65662	-8.68665	-8.65662	-8.68665	-24.3968	-25.0433	-25.5151	-25.0123	-25.6814	-26.1697	-42.4317	-39.7448	-1.82547
2.002_NH-O__1Hpyrrole--acetamide_105	4.517	-50.0219	-50.0731	-49.8443	-49.8784	44.986	44.9904	47.47	47.4585	-8.67191	-8.70073	-8.71986	-8.74477	-6.03946	-6.0616	-6.03997	-6.0621	-20.791	-21.32	-21.7061	-21.3296	-21.8748	-22.2726	-41.5511	-39.4994	-39.8233	-8.32459	-8.35254	-8.33222	-8.35799	-6.29164	-6.31282	-6.29164	-6.31282	-20.7993	-21.3242	-21.7073	-21.3412	-21.8856	-22.2828	-41.4634	-39.3735	-1.15621
2.002_NH-O__1Hpyrrole--acetamide_110	4.614	-42.8112	-42.8603	-42.5194	-42.5479	33.1417	33.1427	34.9912	34.9828	-7.03434	-7.05855	-7.07109	-7.09138	-4.44164	-4.45622	-4.44209	-4.45666	-17.773	-18.1997	-18.5112	-18.2424	-18.6838	-19.006	-39.7435	-38.1191	-38.2501	-6.84072	-6.86357	-6.85608	-6.87687	-4.5786	-4.59261	-4.5786	-4.59261	-17.7733	-18.197	-18.5061	-18.2474	-18.6883	-19.01	-39.6771	-38.0446	-0.738524
2.002_NH-O__1Hpyrrole--acetamide_125	4.904	-28.0798	-28.0901	-27.6795	-27.6773	13.2379	13.2419	14.0251	14.0239	-3.90956	-3.9205	-3.92606	-3.93553	-1.76058	-1.76406	-1.76092	-1.76439	-11.2279	-11.453	-11.6173	-11.551	-11.7852	-11.9561	-32.1501	-31.3095	-31.2587	-3.87936	-3.88909	-3.88905	-3.89858	-1.78291	-1.7863	-1.78291	-1.7863	-11.2342	-11.4577	-11.6208	-11.5511	-11.7851	-11.9559	-32.1309	-31.2942	-0.199574
2.002_NH-O__1Hpyrrole--acetamide_150	5.387	-15.7238	-15.6963	-15.3849	-15.3517	2.85861	2.86465	3.03441	3.03799	-1.60346	-1.60807	-1.60641	-1.6105	-0.388068	-0.389295	-0.388296	-0.389526	-5.42633	-5.50843	-5.56834	-5.58734	-5.67352	-5.73641	-20.3974	-20.0502	-19.9912	-1.60211	-1.60627	-1.60445	-1.60854	-0.389354	-0.390584	-0.389354	-0.390584	-5.43007	-5.51164	-5.57117	-5.58727	-5.67345	-5.73633	-20.4063	-20.0492	-0.0237495
2.002_NH-O__1Hpyrrole--acetamide_200	6.354	-6.4719	-6.45095	-6.31865	-6.2965	0.130211	0.130608	0.138063	0.138514	-0.352745	-0.354369	-0.354003	-0.355818	-0.0254695	-0.025662	-0.0255799	-0.0257751	-1.49956	-1.51656	-1.52896	-1.53761	-1.5554	-1.56839	-8.22933	-8.10797	-8.05838	-0.353538	-0.355252	-0.353997	-0.355813	-0.0255822	-0.0257774	-0.0255822	-0.0257774	-1.49787	-1.51448	-1.52661	-1.53761	-1.5554	-1.56839	-8.2371	-8.10797	-0.000175541
2.003_NH-O__1Hpyrrole--aceticacid_080	4.195	-85.1025	-85.1313	-86.3217	-86.3249	147.021	146.991	153.936	153.864	-20.0344	-20.0767	-20.2028	-20.2424	-17.867	-17.9264	-17.8681	-17.9274	-37.006	-38.1505	-38.9856	-37.7812	-38.9519	-39.8062	-15.1286	-10.4368	-10.2048	-16.5851	-16.6262	-16.4013	-16.4432	-20.7893	-20.8492	-20.7893	-20.8492	-37.1267	-38.265	-39.0957	-37.9172	-39.0857	-39.9383	-14.7173	-9.6915	-8.14619
2.003_NH-O__1Hpyrrole--aceticacid_085	4.295	-68.424	-68.4762	-69.1916	-69.2191	105.629	105.62	110.838	110.801	-14.5454	-14.5818	-14.6315	-14.6632	-13.1887	-13.2361	-13.1896	-13.237	-31.0052	-31.9195	-32.5866	-31.6874	-32.6258	-33.3106	-23.2606	-19.6292	-19.4933	-12.7933	-12.8277	-12.6958	-12.7289	-14.6578	-14.7042	-14.6578	-14.7042	-31.0616	-31.972	-32.6363	-31.7499	-32.6864	-33.3699	-22.9966	-19.2214	-4.87484
2.003_NH-O__1Hpyrrole--aceticacid_090	4.394	-55.6118	-55.6817	-56.0432	-56.0894	75.7859	75.7778	79.6716	79.6405	-10.8812	-10.9133	-10.9264	-10.9545	-9.60097	-9.63774	-9.60178	-9.63851	-26.0739	-26.8061	-27.3404	-26.6799	-27.4322	-27.9811	-27.7952	-25.0231	-24.7442	-9.9895	-10.0212	-9.94015	-9.96963	-10.3404	-10.3758	-10.3404	-10.3758	-26.1077	-26.8356	-27.3668	-26.7072	-27.4581	-28.006	-27.6345	-24.8004	-2.97289
2.003_NH-O__1Hpyrrole--aceticacid_095	4.493	-45.7101	-45.7883	-45.9237	-45.9809	54.3128	54.307	57.228	57.2025	-8.33567	-8.36528	-8.36276	-8.38814	-6.93102	-6.9586	-6.93172	-6.95928	-22.0063	-22.5927	-23.0205	-22.5419	-23.1455	-23.5859	-29.8257	-27.7117	-27.2797	-7.88302	-7.9122	-7.8589	-7.88527	-7.3041	-7.33064	-7.3041	-7.33064	-22.0299	-22.6134	-23.0391	-22.5529	-23.1555	-23.5953	-29.7251	-27.5896	-1.84635
2.003_NH-O__1Hpyrrole--aceticacid_100	4.592	-38.0488	-38.1277	-38.0786	-38.1383	38.9261	38.9262	41.0621	41.0413	-6.50964	-6.53599	-6.52417	-6.54623	-4.98076	-5.00055	-4.98139	-5.00115	-18.6391	-19.1089	-19.4517	-19.102	-19.5857	-19.9386	-30.1898	-28.5831	-28.0161	-6.27855	-6.30444	-6.26623	-6.28888	-5.1697	-5.18881	-5.1697	-5.18881	-18.6509	-19.1176	-19.4582	-19.1058	-19.5889	-19.9414	-30.1333	-28.5162	-1.16542
2.003_NH-O__1Hpyrrole--aceticacid_105	4.691	-32.0298	-32.1033	-31.9423	-31.9981	27.9016	27.913	29.4589	29.4561	-5.15758	-5.17915	-5.16407	-5.18194	-3.57248	-3.58585	-3.57303	-3.58638	-15.8359	-16.2128	-16.4879	-16.2327	-16.6219	-16.9059	-29.4431	-28.2162	-27.5977	-5.04079	-5.06139	-5.03154	-5.04959	-3.66862	-3.6816	-3.66862	-3.6816	-15.8381	-16.2131	-16.4867	-16.2336	-16.6224	-16.9061	-29.4182	-28.1793	-0.745889
2.003_NH-O__1Hpyrrole--aceticacid_110	4.79	-27.2687	-27.3276	-27.1044	-27.1495	19.9989	20.0133	21.1199	21.1256	-4.13545	-4.15183	-4.13491	-4.1491	-2.56226	-2.57074	-2.56276	-2.57122	-13.4872	-13.7895	-14.01	-13.8269	-14.1397	-14.3679	-28.0468	-27.1122	-26.4722	-4.07648	-4.09198	-4.06666	-4.08089	-2.61148	-2.61975	-2.61148	-2.61975	-13.4839	-13.7841	-14.0032	-13.8267	-14.1393	-14.3674	-28.0507	-27.092	-0.482787
2.003_NH-O__1Hpyrrole--aceticacid_125	5.088	-17.8574	-17.874	-17.5865	-17.5912	7.35061	7.36162	7.79372	7.80133	-2.24104	-2.24739	-2.23136	-2.23644	-0.95571	-0.957786	-0.956077	-0.958142	-8.44219	-8.59717	-8.71026	-8.66908	-8.83146	-8.94996	-22.4278	-21.9344	-21.4012	-2.232	-2.2377	-2.22183	-2.22691	-0.962696	-0.964741	-0.962696	-0.964741	-8.44587	-8.60088	-8.71398	-8.66877	-8.83111	-8.94957	-22.4173	-21.9311	-0.13641
2.003_NH-O__1Hpyrrole--aceticacid_150	5.584	-10.1439	-10.1217	-9.92545	-9.89926	1.39128	1.39793	1.48172	1.48644	-0.90298	-0.904187	-0.899006	-0.899889	-0.199701	-0.200168	-0.199929	-0.20039	-4.0599	-4.1164	-4.15763	-4.17091	-4.22932	-4.27194	-13.9857	-13.785	-13.4683	-0.903708	-0.904719	-0.898633	-0.899515	-0.200183	-0.200645	-0.200183	-0.200645	-4.06381	-4.11897	-4.15923	-4.17088	-4.22929	-4.27191	-13.9978	-13.7849	-0.0176218
2.003_NH-O__1Hpyrrole--aceticacid_200	6.577	-4.331	-4.31946	-4.2309	-4.21598	0.048739	0.0490478	0.052015	0.0523335	-0.205653	-0.206425	-0.204864	-0.205569	-0.0137816	-0.0138834	-0.0138743	-0.0139744	-1.13964	-1.15124	-1.1597	-1.16785	-1.1802	-1.18921	-5.65042	-5.5724	-5.42246	-0.206071	-0.206807	-0.204864	-0.205568	-0.0138746	-0.0139748	-0.0138747	-0.0139748	-1.14092	-1.15253	-1.161	-1.16785	-1.1802	-1.18921	-5.65862	-5.5724	-0.00027783
2.004_NH-O__1Hpyrrole--acetone_080	3.341	-75.7588	-75.7572	-77.1087	-77.0866	136.082	136.034	142.154	142.049	-11.7347	-11.7539	-11.8296	-11.8446	-12.4519	-12.4758	-12.4522	-12.4761	-51.98	-53.4785	-54.572	-52.822	-54.3502	-55.4654	-18.5253	-14.8235	-10.4433	-9.62425	-9.64358	-9.49539	-9.5135	-14.6705	-14.6931	-14.6705	-14.6931	-52.1807	-53.6727	-54.7615	-53.0485	-54.5729	-55.6852	-18.8323	-14.9293	-1.79489
2.004_NH-O__1Hpyrrole--acetone_085	3.454	-58.4026	-58.4204	-59.2747	-59.2763	93.9203	93.8902	98.3043	98.2388	-8.55579	-8.57497	-8.5734	-8.58929	-9.01363	-9.02965	-9.014	-9.03002	-43.0936	-44.2629	-45.1161	-43.8366	-45.0321	-45.9044	-27.2509	-24.5613	-20.602	-7.57078	-7.58955	-7.47781	-7.49505	-10.0695	-10.0853	-10.0695	-10.0853	-43.1918	-44.3563	-45.2061	-43.9507	-45.1436	-46.0142	-27.4321	-24.6321	-0.747695
2.004_NH-O__1Hpyrrole--acetone_090	3.567	-45.8266	-45.8409	-46.3205	-46.3262	64.7216	64.6968	67.8334	67.7883	-6.4921	-6.50701	-6.47259	-6.48663	-6.4291	-6.43985	-6.42953	-6.44028	-35.8196	-36.7364	-37.4054	-36.4693	-37.4109	-38.0979	-31.4964	-29.5627	-26.0328	-6.03499	-6.0498	-5.95951	-5.97425	-6.93137	-6.94212	-6.93137	-6.94212	-35.8664	-36.7801	-37.4468	-36.5259	-37.4659	-38.1518	-31.6234	-29.606	-0.287657
2.004_NH-O__1Hpyrrole--acetone_095	3.68	-36.6535	-36.6482	-36.872	-36.863	44.54	44.5193	46.7574	46.7102	-5.08085	-5.08931	-5.04079	-5.04996	-4.54985	-4.5566	-4.55034	-4.55708	-29.8589	-30.5806	-31.1073	-30.4235	-31.164	-31.7043	-32.882	-31.4641	-28.3633	-4.86672	-4.87574	-4.80061	-4.81029	-4.78922	-4.79593	-4.78922	-4.79593	-29.8796	-30.5965	-31.1197	-30.4512	-31.1907	-31.7303	-32.9572	-31.4893	-0.0954351
2.004_NH-O__1Hpyrrole--acetone_100	3.792	-29.8953	-29.8714	-29.9089	-29.8884	30.5795	30.5847	32.1811	32.1579	-4.06122	-4.06563	-4.01241	-4.01768	-3.20951	-3.21346	-3.21002	-3.21398	-24.9349	-25.5105	-25.9305	-25.4372	-26.0258	-26.4553	-32.4963	-31.4174	-28.7273	-3.95884	-3.96372	-3.89999	-3.90546	-3.32405	-3.32791	-3.32405	-3.32791	-24.9543	-25.5228	-25.9377	-25.4505	-26.0386	-26.4677	-32.5185	-31.4315	-0.019551
2.004_NH-O__1Hpyrrole--acetone_105	3.905	-24.8162	-24.7927	-24.7115	-24.6875	20.9673	20.9703	22.1113	22.1019	-3.2875	-3.29098	-3.24208	-3.24512	-2.26377	-2.26609	-2.2643	-2.26662	-20.8692	-21.3224	-21.6531	-21.3104	-21.7767	-22.1169	-31.0326	-30.2142	-27.8905	-3.2411	-3.24404	-3.18946	-3.19257	-2.31894	-2.32117	-2.31894	-2.32117	-20.8892	-21.3382	-21.6659	-21.3167	-21.7827	-22.1227	-31.0362	-30.222	0.00723646
2.004_NH-O__1Hpyrrole--acetone_110	4.018	-20.9464	-20.9271	-20.7704	-20.7455	14.3945	14.394	15.1885	15.1829	-2.68831	-2.6911	-2.64711	-2.64897	-1.60007	-1.60159	-1.60059	-1.60212	-17.5256	-17.8813	-18.1409	-17.8955	-18.2632	-18.5314	-28.9667	-28.3452	-26.3634	-2.66738	-2.66899	-2.62242	-2.6243	-1.6269	-1.62836	-1.6269	-1.62836	-17.5311	-17.8847	-18.1426	-17.8985	-18.266	-18.5341	-28.9688	-28.3494	0.0142019
2.004_NH-O__1Hpyrrole--acetone_125	4.357	-13.6842	-13.6623	-13.4401	-13.4089	4.63709	4.64036	4.91233	4.91404	-1.52605	-1.52766	-1.49946	-1.49991	-0.58027	-0.581019	-0.580741	-0.581497	-10.5309	-10.7053	-10.8326	-10.7574	-10.9387	-11.0711	-21.9632	-21.6473	-20.4807	-1.52587	-1.52627	-1.49688	-1.49734	-0.583789	-0.584533	-0.583789	-0.584533	-10.5251	-10.6995	-10.8268	-10.7577	-10.939	-11.0713	-21.9732	-21.648	0.00903907
2.004_NH-O__1Hpyrrole--acetone_150	4.923	-8.12514	-8.10317	-7.88825	-7.86378	0.692138	0.694038	0.739476	0.740166	-0.650604	-0.651645	-0.636393	-0.636952	-0.121307	-0.121495	-0.121638	-0.121831	-4.74402	-4.80216	-4.84459	-4.85274	-4.91216	-4.95552	-13.0269	-12.8379	-12.3093	-0.649743	-0.650275	-0.636333	-0.63689	-0.121736	-0.121929	-0.121736	-0.121929	-4.74624	-4.80338	-4.84508	-4.85275	-4.91216	-4.95552	-13.016	-12.8379	0.00168145
2.004_NH-O__1Hpyrrole--acetone_200	6.058	-3.73718	-3.72962	-3.62379	-3.61399	0.015063	0.0150595	0.0164472	0.0164903	-0.150867	-0.151402	-0.148083	-0.148553	-0.00877048	-0.00882499	-0.00890958	-0.00896653	-1.20595	-1.21484	-1.22133	-1.23138	-1.24077	-1.24762	-5.09612	-5.00263	-4.8116	-0.150964	-0.151416	-0.148082	-0.148553	-0.00890974	-0.00896663	-0.00890979	-0.00896669	-1.20653	-1.21564	-1.22229	-1.23138	-1.24077	-1.24762	-5.09736	-5.00263	5.01733e-05
2.005_NH-O__1Hpyrrole--dimethylcarbonate_080	4.72	-82.1332	-82.1425	-83.7491	-83.7323	142.797	142.799	149.707	149.668	-19.9036	-19.9485	-20.1166	-20.1576	-17.5706	-17.6248	-17.574	-17.6282	-39.8003	-40.9445	-41.7795	-40.6078	-41.7798	-42.6351	-18.696	-14.4856	-13.0959	-17.0638	-17.1023	-16.966	-17.0059	-20.0203	-20.0766	-20.0203	-20.0766	-39.9028	-41.0412	-41.8719	-40.7267	-41.8967	-42.7506	-18.3954	-13.8977	-7.5484
2.005_NH-O__1Hpyrrole--dimethylcarbonate_085	4.818	-66.6052	-66.6282	-67.7357	-67.7361	102.177	102.183	107.41	107.38	-14.6094	-14.6448	-14.7329	-14.7645	-12.8792	-12.9214	-12.8822	-12.9245	-33.5186	-34.4365	-35.1063	-34.2265	-35.1674	-35.854	-27.1176	-23.8988	-22.6982	-13.2121	-13.2441	-13.1701	-13.202	-14.0879	-14.1299	-14.0879	-14.1299	-33.5653	-34.4773	-35.1428	-34.2816	-35.2209	-35.9062	-26.9493	-23.5939	-4.50772
2.005_NH-O__1Hpyrrole--dimethylcarbonate_090	4.917	-54.6601	-54.6954	-55.4005	-55.417	73.0056	73.0029	76.8998	76.8736	-11.0472	-11.0777	-11.1203	-11.147	-9.32887	-9.36039	-9.33162	-9.36317	-28.3429	-29.0805	-29.6188	-28.9584	-29.7161	-30.269	-31.7493	-29.3225	-28.1165	-10.3575	-10.386	-10.3452	-10.3726	-9.92668	-9.9574	-9.92668	-9.9574	-28.3591	-29.0923	-29.6273	-28.983	-29.7394	-30.2914	-31.6641	-29.1648	-2.7458
2.005_NH-O__1Hpyrrole--dimethylcarbonate_095	5.015	-45.4137	-45.4558	-45.8808	-45.9087	52.0878	52.0764	54.9896	54.9627	-8.5508	-8.57791	-8.59814	-8.62173	-6.71185	-6.73472	-6.71437	-6.73727	-24.0463	-24.6397	-25.0727	-24.5874	-25.1983	-25.6441	-33.7647	-31.9491	-30.7147	-8.21053	-8.23675	-8.21293	-8.23716	-7.009	-7.03116	-7.009	-7.03116	-24.0539	-24.6441	-25.0748	-24.5977	-25.2078	-25.6529	-33.728	-31.8673	-1.70192
2.005_NH-O__1Hpyrrole--dimethylcarbonate_100	5.113	-38.2434	-38.285	-38.4835	-38.5132	37.1502	37.1523	39.3026	39.2872	-6.74309	-6.76655	-6.77295	-6.79308	-4.8136	-4.82963	-4.81591	-4.83197	-20.4729	-20.9544	-21.3058	-20.9456	-21.441	-21.8024	-34.0346	-32.6534	-31.4344	-6.57361	-6.59594	-6.58078	-6.60124	-4.96247	-4.97803	-4.96247	-4.97803	-20.4743	-20.9524	-21.3013	-20.9496	-21.4444	-21.8055	-34.0038	-32.6106	-1.07069
2.005_NH-O__1Hpyrrole--dimethylcarbonate_105	5.212	-32.5732	-32.612	-32.6748	-32.7031	26.4265	26.4353	28.0264	28.0219	-5.39167	-5.41064	-5.41314	-5.42998	-3.4499	-3.46061	-3.45202	-3.46276	-17.4644	-17.8538	-18.1379	-17.8758	-18.2772	-18.5701	-33.1858	-32.144	-30.9532	-5.30993	-5.32789	-5.31717	-5.33414	-3.52535	-3.53579	-3.52535	-3.53579	-17.4639	-17.8503	-18.1323	-17.877	-18.2781	-18.5707	-33.1671	-32.1219	-0.681016
2.005_NH-O__1Hpyrrole--dimethylcarbonate_110	5.31	-28.052	-28.0852	-28.0573	-28.0804	18.8282	18.8366	19.9827	19.9845	-4.35962	-4.37412	-4.37543	-4.38853	-2.47529	-2.48211	-2.47724	-2.48408	-14.9486	-15.2629	-15.4923	-15.2957	-15.6209	-15.8581	-31.5972	-30.8267	-29.7273	-4.32134	-4.3347	-4.32727	-4.34042	-2.51418	-2.52085	-2.51418	-2.52085	-14.9376	-15.25	-15.478	-15.2959	-15.6208	-15.858	-31.6027	-30.8152	-0.437228
2.005_NH-O__1Hpyrrole--dimethylcarbonate_125	5.605	-19.0304	-19.0252	-18.8725	-18.861	6.7688	6.78032	7.25745	7.26667	-2.42873	-2.43355	-2.43411	-2.43846	-0.930675	-0.932522	-0.93218	-0.93405	-9.47834	-9.64519	-9.76695	-9.72736	-9.90231	-10.03	-25.3779	-24.9968	-24.263	-2.42296	-2.42734	-2.42781	-2.43215	-0.937113	-0.93896	-0.937113	-0.93896	-9.49122	-9.65863	-9.78079	-9.72716	-9.90208	-10.0297	-25.3639	-24.9951	-0.118506
2.005_NH-O__1Hpyrrole--dimethylcarbonate_150	6.098	-11.3776	-11.3412	-11.2085	-11.1724	1.24027	1.2452	1.34186	1.34524	-1.02991	-1.03032	-1.03434	-1.03495	-0.201613	-0.20209	-0.202588	-0.203082	-4.67087	-4.73282	-4.77802	-4.79372	-4.85772	-4.90443	-16.1064	-15.9696	-15.6523	-1.03061	-1.0312	-1.03411	-1.03472	-0.202784	-0.203277	-0.202784	-0.203277	-4.67704	-4.7378	-4.78214	-4.7937	-4.8577	-4.9044	-16.1154	-15.9696	-0.0135656
2.005_NH-O__1Hpyrrole--dimethylcarbonate_200	7.083	-5.16367	-5.14629	-5.07824	-5.05919	0.041106	0.0413965	0.0449442	0.0452038	-0.257491	-0.257899	-0.258899	-0.259338	-0.0158785	-0.0159436	-0.0163097	-0.0163836	-1.37217	-1.3827	-1.39039	-1.40315	-1.41429	-1.42242	-6.76912	-6.71213	-6.61909	-0.257957	-0.258336	-0.258899	-0.259338	-0.0163101	-0.0163839	-0.0163101	-0.0163839	-1.37236	-1.38288	-1.39055	-1.40315	-1.41429	-1.42242	-6.77628	-6.71213	-0.000145584
2.006_NH-O__1Hpyrrole--dimethylether_080	4.238	-80.879	-80.9408	-82.8683	-82.925	144.952	144.952	152.249	152.213	-22.059	-22.1117	-22.4289	-22.4828	-20.2918	-20.3456	-20.2952	-20.3492	-31.2981	-32.1872	-32.836	-32.0221	-32.9372	-33.605	-11.2818	-7.14897	-10.3261	-18.2287	-18.2771	-18.1678	-18.2207	-23.6419	-23.6987	-23.6419	-23.6987	-31.351	-32.2355	-32.8809	-32.089	-33.0025	-33.6691	-10.8918	-6.30058	-10.3142
2.006_NH-O__1Hpyrrole--dimethylether_085	4.334	-64.9018	-64.9619	-66.3928	-66.4458	103.402	103.41	108.988	108.966	-15.8475	-15.8887	-16.0862	-16.1265	-14.9279	-14.9735	-14.9305	-14.9762	-25.9115	-26.6141	-27.1268	-26.5433	-27.268	-27.7968	-19.5406	-16.379	-19.4598	-13.9373	-13.9762	-13.9438	-13.9845	-16.5969	-16.642	-16.5969	-16.642	-25.9295	-26.6285	-27.1386	-26.5646	-27.2878	-27.8155	-19.3024	-15.9215	-6.2946
2.006_NH-O__1Hpyrrole--dimethylether_090	4.429	-52.6165	-52.6842	-53.7	-53.7577	73.5697	73.5852	77.7527	77.7367	-11.7364	-11.7702	-11.8976	-11.9295	-10.8118	-10.8484	-10.8137	-10.8504	-21.5537	-22.1145	-22.5237	-22.1006	-22.6797	-23.1023	-24.2414	-21.9032	-24.5684	-10.7851	-10.818	-10.8248	-10.8578	-11.6398	-11.6749	-11.6398	-11.6749	-21.5568	-22.1142	-22.521	-22.1039	-22.6819	-23.1037	-24.117	-21.6573	-3.91842
2.006_NH-O__1Hpyrrole--dimethylether_095	4.524	-43.1506	-43.2217	-43.9168	-43.9784	52.1957	52.1967	55.3346	55.3034	-8.91107	-8.93995	-9.0259	-9.05299	-7.75316	-7.78123	-7.7545	-7.78265	-18.0002	-18.4516	-18.781	-18.4777	-18.9425	-19.2817	-26.5272	-24.7923	-26.9826	-8.43753	-8.46703	-8.48957	-8.51799	-8.16254	-8.18921	-8.16254	-8.18921	-18.0026	-18.4498	-18.7761	-18.475	-18.9391	-19.2777	-26.4374	-24.6599	-2.48298
2.006_NH-O__1Hpyrrole--dimethylether_100	4.619	-35.8167	-35.8914	-36.3458	-36.4114	36.9791	36.9628	39.2891	39.2622	-6.90318	-6.92937	-6.98794	-7.0114	-5.52653	-5.54708	-5.52743	-5.54805	-15.0923	-15.4538	-15.7175	-15.5063	-15.8816	-16.1555	-27.1226	-25.8641	-27.627	-6.6676	-6.69369	-6.72018	-6.74448	-5.72837	-5.74802	-5.72837	-5.74802	-15.0944	-15.4553	-15.7186	-15.5026	-15.8774	-16.151	-27.0687	-25.7926	-1.59956
2.006_NH-O__1Hpyrrole--dimethylether_105	4.714	-30.1002	-30.1718	-30.4496	-30.5148	26.1505	26.1523	27.835	27.8167	-5.43526	-5.45717	-5.49858	-5.51854	-3.92713	-3.94135	-3.92771	-3.94198	-12.7022	-12.9946	-13.208	-13.0562	-13.3591	-13.5801	-26.626	-25.7388	-27.1374	-5.31832	-5.34031	-5.36503	-5.3854	-4.0264	-4.04015	-4.0264	-4.04015	-12.7007	-12.9912	-13.2032	-13.053	-13.3556	-13.5765	-26.6129	-25.7001	-1.04428
2.006_NH-O__1Hpyrrole--dimethylether_110	4.81	-25.607	-25.6674	-25.8201	-25.8774	18.4587	18.4678	19.6857	19.6819	-4.33642	-4.35345	-4.38299	-4.39925	-2.78798	-2.79717	-2.78829	-2.79753	-10.7265	-10.9615	-11.133	-11.03	-11.2742	-11.4525	-25.4833	-24.8447	-25.9659	-4.27854	-4.29546	-4.31639	-4.33278	-2.83666	-2.84565	-2.83666	-2.84565	-10.724	-10.9577	-11.1282	-11.0277	-11.2718	-11.4499	-25.4757	-24.8238	-0.689063
2.006_NH-O__1Hpyrrole--dimethylether_125	5.095	-16.8074	-16.8246	-16.8175	-16.8374	6.45321	6.46762	6.91493	6.92394	-2.33379	-2.33906	-2.3542	-2.3597	-1.00664	-1.0084	-1.00653	-1.00833	-6.58597	-6.70564	-6.79296	-6.77594	-6.90043	-6.99128	-20.4974	-20.2728	-20.8907	-2.32828	-2.33392	-2.34589	-2.35136	-1.01218	-1.01397	-1.01218	-1.01397	-6.58194	-6.70022	-6.78652	-6.77537	-6.89983	-6.99066	-20.5117	-20.2694	-0.206352
2.006_NH-O__1Hpyrrole--dimethylether_150	5.571	-9.74013	-9.71883	-9.66929	-9.65067	1.10698	1.11066	1.19787	1.20133	-0.949956	-0.949812	-0.956883	-0.95703	-0.20208	-0.202355	-0.201815	-0.202111	-3.10962	-3.14774	-3.17555	-3.19929	-3.2397	-3.26918	-12.9359	-12.8777	-13.1754	-0.950355	-0.950279	-0.956613	-0.956759	-0.201973	-0.20227	-0.201973	-0.20227	-3.10852	-3.14624	-3.17376	-3.19926	-3.23966	-3.26915	-12.9404	-12.8775	-0.0286347
2.006_NH-O__1Hpyrrole--dimethylether_200	6.524	-4.35555	-4.33512	-4.30593	-4.28738	0.032283	0.0324455	0.0356079	0.0357566	-0.223879	-0.223795	-0.225062	-0.22509	-0.015389	-0.0154106	-0.0152255	-0.0152564	-0.881302	-0.888706	-0.894108	-0.903299	-0.911305	-0.917148	-5.43598	-5.40911	-5.52288	-0.224066	-0.223981	-0.225061	-0.22509	-0.0152257	-0.0152565	-0.0152257	-0.0152565	-0.881285	-0.888634	-0.893996	-0.903299	-0.911305	-0.917147	-5.43828	-5.40912	-0.000535891
2.007_NH-O__1Hpyrrole--dimethylperoxide_080	3.822	-72.6392	-72.67	-74.0193	-74.0237	135.294	135.27	141.879	141.807	-16.9581	-16.9961	-17.0927	-17.1264	-15.295	-15.3393	-15.2974	-15.3416	-39.8746	-41.0277	-41.8691	-40.6737	-41.8536	-42.7147	-11.6047	-7.3993	-10.5688	-14.2923	-14.3285	-14.1368	-14.1731	-17.4684	-17.5123	-17.4684	-17.5123	-39.9977	-41.1444	-41.9812	-40.8142	-41.9915	-42.8505	-11.1869	-6.75257	-6.74562
2.007_NH-O__1Hpyrrole--dimethylperoxide_085	3.923	-57.0582	-57.0979	-57.9619	-57.9789	95.4036	95.3855	100.273	100.223	-12.1807	-12.2104	-12.2418	-12.2674	-11.0622	-11.0997	-11.064	-11.1015	-33.3237	-34.2405	-34.9096	-34.0237	-34.9635	-35.6493	-19.9322	-16.7738	-19.443	-10.8794	-10.9085	-10.7926	-10.8203	-12.1067	-12.1424	-12.1067	-12.1424	-33.3796	-34.2907	-34.9555	-34.09	-35.0279	-35.7123	-19.7036	-16.4306	-4.00003
2.007_NH-O__1Hpyrrole--dimethylperoxide_090	4.023	-45.3598	-45.4121	-45.9283	-45.958	67.091	67.07	70.7007	70.6498	-9.02345	-9.04983	-9.05056	-9.07286	-7.88996	-7.91991	-7.89129	-7.92117	-27.9469	-28.678	-29.2114	-28.5599	-29.3097	-29.8569	-24.5232	-22.1591	-24.2546	-8.39093	-8.41728	-8.34167	-8.36582	-8.39026	-8.41837	-8.39026	-8.41837	-27.9722	-28.6976	-29.227	-28.5903	-29.3389	-29.8851	-24.3896	-21.9775	-2.4249
2.007_NH-O__1Hpyrrole--dimethylperoxide_095	4.123	-36.559	-36.6205	-36.8819	-36.9224	47.1195	47.0931	49.7595	49.7175	-6.85386	-6.87843	-6.86483	-6.88465	-5.58115	-5.60365	-5.58213	-5.60458	-23.5178	-24.0995	-24.524	-24.0476	-24.6467	-25.0839	-26.5335	-24.778	-26.3801	-6.54831	-6.57221	-6.51829	-6.53926	-5.82026	-5.84149	-5.82026	-5.84149	-23.5234	-24.1021	-24.5244	-24.0611	-24.6594	-25.096	-26.4602	-24.6817	-1.50165
2.007_NH-O__1Hpyrrole--dimethylperoxide_100	4.224	-29.8964	-29.9604	-30.0346	-30.0795	33.0437	33.0387	34.9638	34.9366	-5.31335	-5.33407	-5.31222	-5.32882	-3.93126	-3.94688	-3.93197	-3.94755	-19.8476	-20.3134	-20.6533	-20.3058	-20.7844	-21.1336	-26.856	-25.553	-26.7734	-5.16472	-5.18491	-5.14284	-5.15998	-4.0454	-4.06031	-4.0454	-4.06031	-19.8447	-20.3066	-20.6436	-20.3115	-20.7896	-21.1385	-26.818	-25.5018	-0.947106
2.007_NH-O__1Hpyrrole--dimethylperoxide_105	4.324	-24.8021	-24.8578	-24.8075	-24.8483	23.1333	23.1408	24.5355	24.5283	-4.18649	-4.20246	-4.17653	-4.18952	-2.76528	-2.77513	-2.7658	-2.77561	-16.7953	-17.1678	-17.4396	-17.1928	-17.5766	-17.8566	-26.1342	-25.1417	-26.0872	-4.1136	-4.12897	-4.09368	-4.10685	-2.81978	-2.82927	-2.81978	-2.82927	-16.7906	-17.1599	-17.4294	-17.1951	-17.5786	-17.8584	-26.0976	-25.1145	-0.60651
2.007_NH-O__1Hpyrrole--dimethylperoxide_110	4.424	-20.8668	-20.9092	-20.7785	-20.8093	16.2051	16.2124	17.2051	17.204	-3.34047	-3.35197	-3.3256	-3.33542	-1.94639	-1.95196	-1.94675	-1.9523	-14.2569	-14.5529	-14.7689	-14.5958	-14.9019	-15.1252	-24.7696	-24.0183	-24.7609	-3.30483	-3.31571	-3.285	-3.29488	-1.97244	-1.97785	-1.97244	-1.97785	-14.2473	-14.5411	-14.7555	-14.5966	-14.9026	-15.1258	-24.7435	-24.0039	-0.393141
2.007_NH-O__1Hpyrrole--dimethylperoxide_125	4.726	-13.3537	-13.3532	-13.1482	-13.1454	5.54264	5.55323	5.91767	5.92553	-1.79558	-1.79804	-1.77953	-1.78159	-0.690381	-0.691064	-0.69051	-0.691177	-8.84406	-8.99521	-9.10551	-9.06773	-9.22477	-9.33937	-19.3946	-19.032	-19.4598	-1.79077	-1.79331	-1.77467	-1.77672	-0.693299	-0.693968	-0.693299	-0.693968	-8.84365	-8.99356	-9.10296	-9.06771	-9.22473	-9.33932	-19.3781	-19.0299	-0.111961
2.007_NH-O__1Hpyrrole--dimethylperoxide_150	5.227	-7.50436	-7.4737	-7.3194	-7.28897	0.932915	0.935682	1.00315	1.00554	-0.728616	-0.728095	-0.720657	-0.720193	-0.137475	-0.137525	-0.137489	-0.137531	-4.22762	-4.2801	-4.3184	-4.33231	-4.38744	-4.42767	-11.722	-11.5688	-11.8156	-0.728689	-0.728241	-0.720506	-0.72004	-0.137562	-0.137605	-0.137562	-0.137605	-4.22647	-4.27855	-4.31655	-4.3323	-4.38743	-4.42766	-11.7174	-11.5687	-0.0142877
2.007_NH-O__1Hpyrrole--dimethylperoxide_200	6.231	-3.18679	-3.17299	-3.09642	-3.08347	0.0273925	0.027582	0.0296552	0.0298463	-0.171886	-0.172212	-0.169732	-0.170098	-0.0103473	-0.0103949	-0.0103368	-0.010382	-1.20047	-1.2113	-1.2192	-1.22548	-1.23705	-1.2455	-4.54721	-4.47961	-4.58148	-0.171945	-0.172298	-0.169732	-0.170097	-0.0103368	-0.010382	-0.0103368	-0.010382	-1.19914	-1.21002	-1.21796	-1.22548	-1.23705	-1.2455	-4.54558	-4.4796	-0.000218048
2.008_NH-O__1Hpyrrole--methanol_080	3.941	-76.2111	-76.2536	-77.6939	-77.723	133.83	133.876	140.262	140.261	-19.6558	-19.7101	-19.9372	-19.9909	-17.9549	-17.9955	-17.9561	-17.9968	-29.7925	-30.7241	-31.4039	-30.4705	-31.4275	-32.1258	-11.4875	-7.57603	-9.42655	-16.5592	-16.6062	-16.5078	-16.5567	-20.6691	-20.7154	-20.6691	-20.7154	-29.8432	-30.7706	-31.4473	-30.5246	-31.4801	-32.1773	-11.164	-6.91188	-8.76355
2.008_NH-O__1Hpyrrole--methanol_085	4.037	-61.0918	-61.134	-62.1445	-62.1761	94.6245	94.6572	99.4539	99.462	-14.1184	-14.1588	-14.2923	-14.3318	-13.0525	-13.0886	-13.0535	-13.0897	-24.5414	-25.2805	-25.8199	-25.1308	-25.8923	-26.4479	-19.5441	-16.5834	-18.3259	-12.6104	-12.6479	-12.6121	-12.6496	-14.3747	-14.4124	-14.3747	-14.4124	-24.563	-25.2993	-25.8366	-25.148	-25.9082	-26.4629	-19.367	-16.2389	-5.31057
2.008_NH-O__1Hpyrrole--methanol_090	4.134	-49.5312	-49.5836	-50.2483	-50.2873	66.671	66.6963	70.2482	70.2514	-10.4484	-10.4821	-10.5636	-10.5947	-9.34585	-9.37605	-9.34667	-9.37695	-20.3083	-20.8969	-21.3264	-20.8154	-21.4229	-21.8663	-24.0719	-21.8738	-23.2756	-9.71838	-9.75055	-9.74502	-9.7758	-9.98679	-10.0169	-9.98679	-10.0169	-20.3157	-20.9019	-21.3296	-20.8183	-21.4249	-21.8676	-23.9795	-21.6963	-3.28489
2.008_NH-O__1Hpyrrole--methanol_095	4.231	-40.6745	-40.7338	-41.1323	-41.1776	46.8423	46.8542	49.4718	49.4676	-7.92395	-7.9533	-8.00387	-8.03001	-6.62781	-6.6519	-6.62847	-6.65262	-16.8712	-17.34	-17.6821	-17.3078	-17.7931	-18.1473	-26.1669	-24.5399	-25.5977	-7.57131	-7.60003	-7.60641	-7.63279	-6.93727	-6.9609	-6.93727	-6.9609	-16.8736	-17.3413	-17.6826	-17.3061	-17.7908	-18.1445	-26.1092	-24.4482	-2.07077
2.008_NH-O__1Hpyrrole--methanol_100	4.328	-33.8519	-33.912	-34.1171	-34.1656	32.8325	32.8424	34.734	34.732	-6.12823	-6.15361	-6.18516	-6.20747	-4.67355	-4.69176	-4.67408	-4.69235	-14.0655	-14.4396	-14.7126	-14.44	-14.8278	-15.1108	-26.6276	-25.4441	-26.2002	-5.95844	-5.98357	-5.99277	-6.0153	-4.8225	-4.84034	-4.8225	-4.84034	-14.0658	-14.4387	-14.7108	-14.4374	-14.8248	-15.1076	-26.6045	-25.3967	-1.32665
2.008_NH-O__1Hpyrrole--methanol_105	4.425	-28.5458	-28.5997	-28.6765	-28.7219	22.9623	22.9803	24.3372	24.3403	-4.81419	-4.83488	-4.85437	-4.87318	-3.28624	-3.29913	-3.28667	-3.29961	-11.7672	-12.066	-12.2841	-12.0884	-12.3984	-12.6245	-26.0376	-25.179	-25.7149	-4.73277	-4.7532	-4.76135	-4.78026	-3.35777	-3.37045	-3.35777	-3.37045	-11.7674	-12.0649	-12.2821	-12.0862	-12.3959	-12.622	-26.0304	-25.1543	-0.860802
2.008_NH-O__1Hpyrrole--methanol_110	4.521	-24.3835	-24.4228	-24.4192	-24.4542	16.0148	16.0426	17.0088	17.0239	-3.83103	-3.84643	-3.85855	-3.87341	-2.3092	-2.31767	-2.30954	-2.31806	-9.87602	-10.1157	-10.2906	-10.1496	-10.3982	-10.5795	-24.8349	-24.2013	-24.581	-3.79214	-3.80743	-3.81366	-3.82851	-2.34352	-2.3519	-2.34352	-2.3519	-9.87465	-10.1122	-10.2855	-10.1481	-10.3965	-10.5778	-24.8324	-24.1884	-0.563763
2.008_NH-O__1Hpyrrole--methanol_125	4.812	-16.2225	-16.2286	-16.1329	-16.1358	5.39957	5.4125	5.75898	5.77031	-2.04328	-2.04855	-2.05483	-2.05985	-0.809615	-0.811468	-0.809806	-0.811683	-5.9517	-6.06967	-6.15575	-6.12098	-6.24506	-6.3356	-19.8318	-19.5726	-19.7359	-2.03973	-2.04469	-2.04977	-2.05478	-0.813469	-0.815336	-0.813469	-0.815336	-5.94865	-6.0666	-6.15268	-6.12062	-6.24468	-6.33521	-19.8394	-19.5708	-0.163306
2.008_NH-O__1Hpyrrole--methanol_150	5.296	-9.60949	-9.58702	-9.49315	-9.47098	0.863072	0.867115	0.928631	0.93248	-0.823232	-0.824157	-0.827467	-0.828523	-0.155484	-0.155876	-0.155568	-0.155975	-2.72202	-2.76169	-2.79063	-2.80011	-2.84253	-2.87348	-12.4906	-12.3965	-12.4767	-0.823331	-0.824123	-0.827333	-0.828387	-0.155656	-0.156062	-0.155656	-0.156063	-2.72176	-2.76138	-2.79029	-2.80009	-2.84251	-2.87346	-12.4908	-12.3964	-0.0210372
2.008_NH-O__1Hpyrrole--methanol_200	6.264	-4.42271	-4.40782	-4.36074	-4.34584	0.0212515	0.0214134	0.0232733	0.0234409	-0.19374	-0.194451	-0.194787	-0.195567	-0.0111373	-0.0112052	-0.0111624	-0.0112359	-0.731124	-0.7397	-0.745959	-0.749461	-0.758841	-0.765685	-5.33802	-5.29488	-5.3346	-0.193869	-0.194522	-0.194787	-0.195567	-0.0111624	-0.0112359	-0.0111624	-0.0112359	-0.73106	-0.739748	-0.746088	-0.749461	-0.758841	-0.765685	-5.3382	-5.29488	-0.00033315
2.009_NH-O__1Hpyrrole--methylacetate_080	4.638	-88.6009	-88.6303	-90.0491	-90.0473	153.285	153.264	160.591	160.511	-21.8391	-21.8823	-22.0613	-22.1009	-19.2617	-19.3225	-19.2629	-19.3236	-37.3982	-38.5289	-39.3539	-38.1779	-39.3349	-40.1792	-15.9251	-11.1398	-11.2968	-17.9863	-18.0276	-17.8028	-17.8454	-22.5051	-22.5669	-22.5051	-22.5669	-37.5162	-38.6405	-39.4609	-38.3176	-39.4724	-40.3151	-15.4625	-10.2634	-9.27199
2.009_NH-O__1Hpyrrole--methylacetate_085	4.736	-71.5122	-71.5554	-72.4888	-72.5059	110.551	110.527	116.09	116.044	-15.8674	-15.9026	-15.994	-16.0252	-14.2861	-14.3358	-14.2871	-14.3368	-31.3849	-32.2864	-32.9442	-32.0764	-33.0032	-33.6796	-24.2107	-20.5037	-20.7987	-13.8957	-13.9303	-13.8061	-13.8395	-15.9261	-15.9746	-15.9261	-15.9746	-31.4413	-32.3398	-32.9954	-32.1397	-33.0646	-33.7396	-23.9236	-20.0158	-5.59696
2.009_NH-O__1Hpyrrole--methylacetate_090	4.834	-58.3191	-58.3788	-58.9344	-58.9717	79.6296	79.62	83.7863	83.7468	-11.8782	-11.9093	-11.9548	-11.9827	-10.4452	-10.4842	-10.4461	-10.485	-26.4512	-27.1748	-27.7028	-27.0615	-27.8053	-28.348	-28.8551	-26.0407	-26.1918	-10.8668	-10.8989	-10.8298	-10.8597	-11.2747	-11.312	-11.2747	-11.312	-26.4796	-27.1989	-27.7239	-27.0885	-27.8308	-28.3725	-28.696	-25.7692	-3.44072
2.009_NH-O__1Hpyrrole--methylacetate_095	4.932	-48.1001	-48.1729	-48.4445	-48.4957	57.3148	57.298	60.416	60.386	-9.11067	-9.14017	-9.16064	-9.18645	-7.57094	-7.60047	-7.57167	-7.60119	-22.3803	-22.9602	-23.3833	-22.9143	-23.513	-23.9499	-30.9989	-28.8473	-28.8027	-8.59114	-8.62103	-8.58091	-8.60811	-7.99117	-8.01938	-7.99117	-8.01938	-22.3929	-22.9711	-23.393	-22.9248	-23.5225	-23.9586	-30.8941	-28.6958	-2.1522
2.009_NH-O__1Hpyrrole--methylacetate_100	5.03	-40.1257	-40.1983	-40.2763	-40.3328	41.3108	41.3098	43.5279	43.5016	-7.12245	-7.14887	-7.15902	-7.18172	-5.46129	-5.48272	-5.46192	-5.48334	-19.0165	-19.4855	-19.8278	-19.4634	-19.9445	-20.2956	-31.3479	-29.7918	-29.5725	-6.85759	-6.8843	-6.85958	-6.88312	-5.67476	-5.69534	-5.67476	-5.69534	-19.0028	-19.4668	-19.8054	-19.4666	-19.9471	-20.2977	-31.3634	-29.7073	-1.36854
2.009_NH-O__1Hpyrrole--methylacetate_105	5.128	-33.8825	-33.9479	-33.877	-33.9313	29.667	29.6899	31.3561	31.3473	-5.65976	-5.6817	-5.68113	-5.69977	-3.93144	-3.94611	-3.93199	-3.94666	-16.1827	-16.5619	-16.8387	-16.5819	-16.9699	-17.253	-30.7245	-29.4834	-29.1541	-5.52091	-5.54277	-5.52589	-5.54485	-4.0403	-4.05448	-4.0403	-4.05448	-16.1779	-16.5518	-16.8247	-16.5823	-16.9699	-17.2528	-30.6935	-29.4361	-0.880948
2.009_NH-O__1Hpyrrole--methylacetate_110	5.226	-28.9114	-28.9692	-28.818	-28.8615	21.298	21.3152	22.5756	22.5833	-4.55016	-4.56709	-4.56248	-4.57709	-2.82992	-2.83929	-2.8304	-2.83978	-13.8029	-14.1056	-14.3265	-14.1627	-14.4768	-14.7061	-29.3868	-28.4012	-27.9951	-4.47849	-4.49506	-4.48177	-4.49646	-2.8857	-2.89483	-2.8857	-2.89483	-13.8101	-14.1116	-14.3316	-14.1622	-14.4761	-14.7052	-29.3402	-28.3747	-0.573088
2.009_NH-O__1Hpyrrole--methylacetate_125	5.519	-19.0194	-19.036	-18.8115	-18.8221	7.9564	7.96837	8.45704	8.46331	-2.49043	-2.49679	-2.48917	-2.49446	-1.06777	-1.06984	-1.06812	-1.07019	-8.72466	-8.88088	-8.99489	-8.96368	-9.1265	-9.24531	-23.6291	-23.1688	-22.7568	-2.48035	-2.4863	-2.47754	-2.48282	-1.07565	-1.0777	-1.07565	-1.0777	-8.73297	-8.88878	-9.00249	-8.96327	-9.12604	-9.24481	-23.6292	-23.1642	-0.165884
2.009_NH-O__1Hpyrrole--methylacetate_150	6.009	-10.895	-10.8748	-10.7134	-10.6889	1.55645	1.56228	1.6493	1.65374	-1.02446	-1.02527	-1.02473	-1.02543	-0.2287	-0.229134	-0.228912	-0.22935	-4.27127	-4.32684	-4.36738	-4.37819	-4.43581	-4.47786	-14.9343	-14.7678	-14.4808	-1.02624	-1.02711	-1.02425	-1.02494	-0.229203	-0.229641	-0.229203	-0.229641	-4.26616	-4.32066	-4.36042	-4.37815	-4.43577	-4.47782	-14.9554	-14.7676	-0.0224876
2.009_NH-O__1Hpyrrole--methylacetate_200	6.988	-4.7373	-4.72484	-4.64953	-4.63423	0.0571205	0.0573292	0.0617905	0.0620901	-0.242202	-0.242819	-0.242325	-0.242848	-0.0172089	-0.0173023	-0.0172941	-0.0173898	-1.22993	-1.24035	-1.24796	-1.26034	-1.27202	-1.28054	-6.17559	-6.11291	-5.96638	-0.242734	-0.243292	-0.242324	-0.242848	-0.0172947	-0.0173903	-0.0172946	-0.0173904	-1.23195	-1.24287	-1.25083	-1.26034	-1.27202	-1.28054	-6.18237	-6.11292	-0.000395637
2.010_NH-O__1Hpyrrole--nitromethane_080	4.492	-52.9258	-52.9437	-54.0812	-54.078	96.602	96.6116	101.394	101.372	-11.8669	-11.8946	-11.9823	-12.0074	-11.37	-11.4152	-11.3668	-11.4119	-27.7674	-28.6329	-29.2645	-28.3994	-29.2898	-29.9396	-8.90638	-6.06506	-8.38892	-10.3915	-10.4194	-10.3499	-10.3771	-12.5503	-12.5933	-12.5503	-12.5933	-27.8122	-28.673	-29.3012	-28.4472	-29.3362	-29.9848	-8.62012	-5.66137	-4.14121
2.010_NH-O__1Hpyrrole--nitromethane_085	4.595	-41.8161	-41.8457	-42.6038	-42.6151	66.6797	66.669	70.1342	70.1075	-8.66318	-8.68754	-8.73157	-8.75327	-7.96165	-7.99555	-7.95874	-7.99259	-22.7942	-23.4732	-23.9687	-23.3349	-24.0364	-24.5484	-15.8285	-13.8019	-15.6189	-7.95681	-7.98152	-7.94966	-7.9733	-8.51067	-8.54259	-8.51067	-8.54259	-22.8108	-23.4875	-23.9814	-23.3525	-24.0531	-24.5643	-15.6638	-13.5878	-2.44362
2.010_NH-O__1Hpyrrole--nitromethane_090	4.699	-33.6564	-33.7024	-34.1847	-34.2105	45.9263	45.9257	48.4235	48.3953	-6.533	-6.55558	-6.57696	-6.59689	-5.53032	-5.55451	-5.52768	-5.55183	-18.7882	-19.3236	-19.7143	-19.2526	-19.804	-20.2064	-19.6011	-18.1703	-19.5351	-6.1946	-6.21734	-6.20217	-6.22332	-5.78458	-5.80754	-5.78458	-5.80754	-18.7964	-19.3271	-19.7144	-19.258	-19.8087	-20.2107	-19.5032	-18.0567	-1.47665
2.010_NH-O__1Hpyrrole--nitromethane_095	4.803	-27.6446	-27.6906	-27.9651	-27.9974	31.628	31.6295	33.3699	33.3579	-5.05779	-5.07714	-5.08882	-5.1053	-3.82833	-3.84457	-3.82594	-3.84215	-15.5546	-15.9739	-16.2799	-15.9421	-16.3763	-16.6931	-21.2627	-20.28	-21.2924	-4.8975	-4.9165	-4.90914	-4.92609	-3.94537	-3.961	-3.94537	-3.961	-15.5499	-15.9668	-16.271	-15.943	-16.3768	-16.6933	-21.2254	-20.2199	-0.910973
2.010_NH-O__1Hpyrrole--nitromethane_100	4.907	-23.1603	-23.1992	-23.3292	-23.3581	21.7541	21.7696	22.9895	22.9906	-4.00127	-4.01561	-4.01962	-4.03238	-2.64989	-2.66002	-2.64772	-2.65782	-12.9214	-13.2517	-13.4927	-13.2528	-13.5947	-13.8442	-21.5978	-20.9018	-21.6689	-3.92337	-3.93761	-3.93319	-3.94605	-2.70322	-2.71308	-2.70322	-2.71308	-12.9179	-13.2458	-13.485	-13.2523	-13.594	-13.8433	-21.5666	-20.8699	-0.571736
2.010_NH-O__1Hpyrrole--nitromethane_105	5.011	-19.7604	-19.7844	-19.8253	-19.8427	14.9416	14.9655	15.8278	15.8392	-3.22136	-3.23015	-3.22894	-3.23759	-1.83849	-1.84437	-1.83652	-1.84238	-10.7656	-11.0262	-11.2164	-11.0542	-11.3243	-11.5213	-21.1098	-20.6048	-21.2045	-3.18129	-3.19043	-3.18725	-3.19588	-1.86233	-1.8681	-1.86233	-1.8681	-10.7693	-11.0277	-11.2162	-11.0536	-11.3235	-11.5204	-21.0748	-20.5879	-0.363386
2.010_NH-O__1Hpyrrole--nitromethane_110	5.115	-17.1369	-17.1452	-17.1361	-17.1389	10.2502	10.2704	10.8992	10.9116	-2.62801	-2.6333	-2.63069	-2.63548	-1.28088	-1.28417	-1.2791	-1.28237	-8.99793	-9.20259	-9.35193	-9.25232	-9.46554	-9.62114	-20.1442	-19.7663	-20.2506	-2.60706	-2.61229	-2.6105	-2.61525	-1.29111	-1.29436	-1.29111	-1.29436	-9.01047	-9.21391	-9.36236	-9.25176	-9.46493	-9.62048	-20.1002	-19.7574	-0.233122
2.010_NH-O__1Hpyrrole--nitromethane_125	5.427	-12.0623	-12.0417	-12.0063	-11.9825	3.34088	3.34792	3.56038	3.56678	-1.51003	-1.51142	-1.51448	-1.51542	-0.45047	-0.451435	-0.449165	-0.450119	-5.38421	-5.48455	-5.55777	-5.53064	-5.63722	-5.71499	-16.2144	-16.0963	-16.3804	-1.51008	-1.51109	-1.51214	-1.51307	-0.450389	-0.451346	-0.450389	-0.451346	-5.38405	-5.48498	-5.55863	-5.5305	-5.63708	-5.71484	-16.2254	-16.095	-0.0635685
2.010_NH-O__1Hpyrrole--nitromethane_150	5.95	-7.89728	-7.85781	-7.81241	-7.77224	0.523007	0.524327	0.557831	0.558734	-0.692858	-0.692525	-0.694381	-0.694042	-0.0961604	-0.0963018	-0.0953769	-0.095513	-2.45417	-2.49162	-2.51894	-2.51577	-2.55572	-2.58488	-10.6413	-10.5879	-10.7445	-0.691981	-0.691634	-0.694313	-0.693975	-0.0954051	-0.0955413	-0.0954052	-0.0955413	-2.45133	-2.48888	-2.51628	-2.51576	-2.55572	-2.58487	-10.641	-10.5879	-0.00751914
2.010_NH-O__1Hpyrrole--nitromethane_200	6.998	-4.22011	-4.20191	-4.17697	-4.16263	0.0130918	0.0132937	0.0137704	0.0138851	-0.199339	-0.200316	-0.200273	-0.201276	-0.0100481	-0.0101455	-0.00973105	-0.00982612	-0.663394	-0.673054	-0.680103	-0.676033	-0.685641	-0.692652	-5.07918	-5.0525	-5.09193	-0.19893	-0.199927	-0.200273	-0.201276	-0.00973107	-0.00982614	-0.00973107	-0.00982612	-0.661309	-0.670319	-0.676894	-0.676033	-0.685641	-0.692652	-5.08777	-5.0525	-0.000104862
2.011_NH-O__1Hpyrrole--Nmethylacetamide_080	4.357	-100.395	-100.401	-101.979	-101.955	172.491	172.48	180.405	180.335	-27.2754	-27.328	-27.5472	-27.5974	-23.4359	-23.498	-23.4372	-23.4993	-42.6452	-43.8584	-44.7437	-43.5073	-44.7506	-45.658	-23.4903	-18.3741	-17.9033	-22.7007	-22.7469	-22.508	-22.5577	-27.1803	-27.2475	-27.1803	-27.2475	-42.8206	-44.0292	-44.9112	-43.6921	-44.9336	-45.8396	-22.8058	-17.2641	-11.7644
2.011_NH-O__1Hpyrrole--Nmethylacetamide_085	4.45	-82.5397	-82.5506	-83.6107	-83.5997	126.023	126.016	132.01	131.968	-20.1469	-20.1888	-20.3054	-20.3448	-17.5894	-17.6418	-17.5905	-17.6429	-36.1992	-37.1801	-37.896	-36.9479	-37.9548	-38.6895	-32.2613	-28.3089	-28.242	-17.7766	-17.8154	-17.6838	-17.724	-19.4999	-19.5528	-19.4999	-19.5528	-36.2777	-37.254	-37.9664	-37.0372	-38.0421	-38.7754	-31.8934	-27.6839	-7.2299
2.011_NH-O__1Hpyrrole--Nmethylacetamide_090	4.543	-68.5125	-68.5347	-69.1921	-69.1969	91.9981	91.9853	96.4672	96.4333	-15.3302	-15.3649	-15.429	-15.4618	-13.0311	-13.0724	-13.032	-13.0733	-30.8709	-31.6692	-32.2518	-31.5181	-32.3383	-32.9369	-37.2385	-34.2356	-34.1498	-14.0995	-14.1337	-14.0637	-14.0982	-14.0064	-14.0465	-14.0064	-14.0465	-30.8948	-31.6884	-32.2675	-31.5599	-32.3786	-32.976	-37.0688	-33.8842	-4.51656
2.011_NH-O__1Hpyrrole--Nmethylacetamide_095	4.637	-57.4611	-57.4953	-57.8482	-57.8675	67.0297	67.0193	70.4561	70.412	-11.9529	-11.9843	-12.0182	-12.0475	-9.58125	-9.61243	-9.58205	-9.6132	-26.4059	-27.058	-27.5338	-26.99	-27.6598	-28.1485	-39.6066	-37.2647	-37.0284	-11.3101	-11.3417	-11.3047	-11.3358	-10.0802	-10.1101	-10.0802	-10.1101	-26.4251	-27.0722	-27.5444	-27.0087	-27.6773	-28.1652	-39.4764	-37.0665	-2.86525
2.011_NH-O__1Hpyrrole--Nmethylacetamide_100	4.73	-48.7107	-48.7536	-48.8816	-48.9111	48.8621	48.8359	51.4441	51.4097	-9.50187	-9.53053	-9.54888	-9.57504	-7.01755	-7.04037	-7.01825	-7.04104	-22.6678	-23.1997	-23.5878	-23.1893	-23.7392	-24.1404	-40.0763	-38.2579	-37.8694	-9.16549	-9.19404	-9.17439	-9.20172	-7.27375	-7.2956	-7.27375	-7.2956	-22.6842	-23.2151	-23.6025	-23.197	-23.7461	-24.1468	-39.9794	-38.1455	-1.84404
2.011_NH-O__1Hpyrrole--Nmethylacetamide_105	4.823	-41.7248	-41.7746	-41.7508	-41.7872	35.6405	35.6296	37.5662	37.538	-7.66896	-7.69383	-7.70555	-7.72794	-5.13368	-5.1498	-5.13429	-5.15039	-19.5267	-19.9632	-20.2818	-19.9861	-20.4371	-20.7662	-39.2704	-37.8937	-37.3757	-7.49438	-7.51903	-7.50807	-7.5311	-5.26589	-5.28143	-5.26589	-5.28143	-19.5396	-19.9745	-20.2918	-19.9889	-20.4394	-20.7681	-39.2277	-37.8299	-1.20071
2.011_NH-O__1Hpyrrole--Nmethylacetamide_110	4.917	-36.0886	-36.1318	-36.0176	-36.0509	26.0078	26.0196	27.4472	27.4413	-6.26584	-6.28561	-6.2938	-6.31172	-3.75834	-3.76922	-3.75888	-3.76974	-16.8703	-17.2316	-17.4953	-17.2704	-17.6432	-17.9152	-37.6623	-36.6063	-36.0368	-6.17674	-6.19614	-6.18906	-6.20717	-3.82702	-3.83759	-3.82702	-3.83759	-16.8759	-17.235	-17.4971	-17.2711	-17.6436	-17.9154	-37.6537	-36.5698	-0.789984
2.011_NH-O__1Hpyrrole--Nmethylacetamide_125	5.197	-24.6471	-24.6542	-24.4262	-24.4262	10.1693	10.182	10.7191	10.7301	-3.60736	-3.61464	-3.61421	-3.62099	-1.4997	-1.50252	-1.50008	-1.5029	-11.0228	-11.2225	-11.3683	-11.2788	-11.4875	-11.6399	-30.9576	-30.4598	-29.8947	-3.59518	-3.60214	-3.59812	-3.60488	-1.5099	-1.51269	-1.5099	-1.51269	-11.0143	-11.2144	-11.3604	-11.2785	-11.4871	-11.6394	-30.9952	-30.453	-0.235157
2.011_NH-O__1Hpyrrole--Nmethylacetamide_150	5.665	-14.8194	-14.782	-14.5854	-14.549	2.14691	2.15197	2.26905	2.27244	-1.60198	-1.60273	-1.60588	-1.60689	-0.357713	-0.358426	-0.357947	-0.358659	-5.64017	-5.71622	-5.77171	-5.77631	-5.85493	-5.9123	-20.3629	-20.1544	-19.8196	-1.60482	-1.60574	-1.6051	-1.60612	-0.358388	-0.359099	-0.358388	-0.359099	-5.64186	-5.71668	-5.77129	-5.77626	-5.85488	-5.91224	-20.3906	-20.1541	-0.0331117
2.011_NH-O__1Hpyrrole--Nmethylacetamide_200	6.604	-6.84123	-6.81655	-6.72262	-6.6964	0.0966481	0.0970519	0.102165	0.102553	-0.421884	-0.422089	-0.423325	-0.423675	-0.0336731	-0.0337728	-0.0337647	-0.0338644	-1.73164	-1.74582	-1.75618	-1.76872	-1.78391	-1.79499	-8.93154	-8.84637	-8.71527	-0.423071	-0.423308	-0.423323	-0.423674	-0.0337658	-0.0338655	-0.0337658	-0.0338654	-1.73173	-1.74612	-1.75663	-1.76872	-1.78391	-1.79499	-8.94494	-8.84637	-0.000689876
2.012_NH-O__1Hpyrrole--phenol_080	4.675	-61.9389	-61.9458	-63.2694	-63.2632	119.396	119.397	125.344	125.303	-14.3978	-14.424	-14.5519	-14.5746	-13.798	-13.8426	-13.8015	-13.8462	-36.7685	-37.7221	-38.418	-37.5578	-38.537	-39.2516	-9.23333	-5.63262	-7.33455	-12.4186	-12.4424	-12.3467	-12.3701	-15.4625	-15.5062	-15.4625	-15.5062	-36.8564	-37.8045	-38.4963	-37.6535	-38.6312	-39.3447	-9.02568	-5.18131	-5.44636
2.012_NH-O__1Hpyrrole--phenol_085	4.771	-48.4809	-48.5015	-49.404	-49.4148	84.0017	83.9876	88.4529	88.422	-10.3066	-10.3285	-10.3923	-10.4097	-9.87041	-9.90579	-9.87344	-9.90889	-30.7743	-31.5297	-32.081	-31.474	-32.2537	-32.8226	-16.8291	-14.1339	-15.6398	-9.35679	-9.37687	-9.32603	-9.34458	-10.6605	-10.6943	-10.6605	-10.6943	-30.8266	-31.5795	-32.129	-31.5193	-32.2978	-32.8659	-16.699	-13.8976	-3.19052
2.012_NH-O__1Hpyrrole--phenol_090	4.868	-38.4223	-38.4625	-39.032	-39.0592	59.0459	59.0336	62.3046	62.2723	-7.6055	-7.62554	-7.65613	-7.67217	-6.98254	-7.00939	-6.98512	-7.01203	-25.871	-26.4719	-26.9104	-26.4786	-27.0992	-27.5521	-20.9742	-19.0232	-20.2422	-7.15195	-7.17145	-7.14068	-7.15775	-7.35715	-7.38277	-7.35715	-7.38277	-25.8981	-26.4955	-26.9314	-26.4996	-27.1194	-27.5718	-20.9318	-18.8992	-1.90695
2.012_NH-O__1Hpyrrole--phenol_095	4.965	-30.8631	-30.9148	-31.2474	-31.287	41.448	41.4458	43.8442	43.8187	-5.75675	-5.77473	-5.7846	-5.79933	-4.90989	-4.9292	-4.91209	-4.93146	-21.8338	-22.3124	-22.6616	-22.3602	-22.8537	-23.2139	-22.8345	-21.413	-22.376	-5.53936	-5.55729	-5.53496	-5.55024	-5.08775	-5.10635	-5.08775	-5.10635	-21.8467	-22.3215	-22.668	-22.3698	-22.8628	-23.2226	-22.8179	-21.3476	-1.16047
2.012_NH-O__1Hpyrrole--phenol_100	5.062	-25.1551	-25.2065	-25.3694	-25.4124	29.0763	29.0857	30.8192	30.8093	-4.44771	-4.46224	-4.46122	-4.47355	-3.4441	-3.45706	-3.446	-3.45901	-18.4852	-18.8659	-19.1438	-18.9428	-19.336	-19.623	-23.1838	-22.1587	-22.92	-4.3443	-4.35917	-4.34004	-4.35255	-3.52895	-3.54158	-3.52895	-3.54157	-18.4931	-18.8705	-19.1459	-18.947	-19.34	-19.6268	-23.1893	-22.124	-0.717239
2.012_NH-O__1Hpyrrole--phenol_105	5.159	-20.8017	-20.8445	-20.8946	-20.9309	20.4015	20.4049	21.6612	21.6582	-3.49517	-3.50651	-3.4984	-3.50809	-2.41629	-2.42431	-2.41793	-2.426	-15.7031	-16.0028	-16.2216	-16.0986	-16.4117	-16.6402	-22.5921	-21.8469	-22.4555	-3.44644	-3.45721	-3.43928	-3.44903	-2.45715	-2.46506	-2.45715	-2.46506	-15.707	-16.0068	-16.2255	-16.1005	-16.4134	-16.6418	-22.6009	-21.8285	-0.44944
2.012_NH-O__1Hpyrrole--phenol_110	5.256	-17.436	-17.4672	-17.4507	-17.4766	14.3204	14.3291	15.2227	15.2248	-2.78636	-2.79359	-2.78317	-2.78957	-1.69861	-1.70324	-1.70003	-1.7047	-13.3855	-13.6243	-13.7985	-13.7216	-13.971	-14.153	-21.4334	-20.8991	-21.4053	-2.76389	-2.77067	-2.7542	-2.76062	-1.71864	-1.72324	-1.71864	-1.72324	-13.381	-13.6192	-13.793	-13.7223	-13.9717	-14.1536	-21.4537	-20.8893	-0.284684
2.012_NH-O__1Hpyrrole--phenol_125	5.549	-11.0475	-11.0474	-10.9549	-10.9546	4.94751	4.9555	5.2887	5.29383	-1.50726	-1.50838	-1.50008	-1.50112	-0.605057	-0.606024	-0.606003	-0.606999	-8.42204	-8.54127	-8.62828	-8.64051	-8.76508	-8.85599	-16.8346	-16.6249	-16.9452	-1.50596	-1.50709	-1.49655	-1.49759	-0.608046	-0.609043	-0.608046	-0.609043	-8.4204	-8.5384	-8.62451	-8.64055	-8.7651	-8.85599	-16.8548	-16.6234	-0.0752039
2.012_NH-O__1Hpyrrole--phenol_150	6.041	-6.15112	-6.12978	-6.05467	-6.03427	0.849597	0.851377	0.918719	0.920251	-0.634785	-0.633835	-0.631047	-0.630039	-0.124844	-0.124976	-0.12535	-0.125497	-4.1264	-4.16626	-4.19535	-4.23546	-4.278	-4.30905	-10.2326	-10.1786	-10.3721	-0.636202	-0.635263	-0.63093	-0.629924	-0.125409	-0.125557	-0.125409	-0.125557	-4.12862	-4.16861	-4.19779	-4.23546	-4.278	-4.30904	-10.2539	-10.1786	-0.00810284
2.012_NH-O__1Hpyrrole--phenol_200	7.033	-2.6338	-2.62444	-2.58535	-2.57616	0.0261276	0.026241	0.0287804	0.0288955	-0.167198	-0.167176	-0.165517	-0.165426	-0.0109038	-0.010942	-0.0110712	-0.0111152	-1.23508	-1.24257	-1.24804	-1.26319	-1.27141	-1.2774	-4.02435	-4.00121	-4.08358	-0.167375	-0.167319	-0.165516	-0.165425	-0.0110713	-0.0111153	-0.0110713	-0.0111153	-1.23492	-1.24265	-1.24828	-1.26319	-1.27141	-1.27741	-4.03325	-4.0012	-3.74921e-05
2.013_NH-O__1Hpyrrole--water_080	3.824	-67.251	-67.1959	-68.1474	-68.0698	114.086	114.114	119.201	119.195	-16.4905	-16.5271	-16.6889	-16.7229	-15.0714	-15.1137	-15.0716	-15.1138	-22.7587	-23.5301	-24.0929	-23.3017	-24.0938	-24.6719	-8.81541	-5.38378	-6.80318	-14.2567	-14.2892	-14.2324	-14.2642	-17.0212	-17.0657	-17.0212	-17.0657	-22.7784	-23.5464	-24.1068	-23.3254	-24.1164	-24.6937	-8.5501	-4.89884	-7.27492
2.013_NH-O__1Hpyrrole--water_085	3.924	-53.9837	-53.9479	-54.5544	-54.4973	79.8022	79.8319	83.5545	83.5536	-11.895	-11.9223	-12.0215	-12.0452	-10.7471	-10.7831	-10.7473	-10.7833	-18.4787	-19.0882	-19.5331	-18.9439	-19.5698	-20.0266	-16.3544	-13.7988	-14.9578	-10.8277	-10.8534	-10.8444	-10.8679	-11.6791	-11.7146	-11.6791	-11.7146	-18.4833	-19.0886	-19.5304	-18.9463	-19.5714	-20.0275	-16.2088	-13.5537	-4.4371
2.013_NH-O__1Hpyrrole--water_090	4.023	-43.8895	-43.8764	-44.2132	-44.1788	55.6177	55.6347	58.3497	58.3383	-8.8297	-8.85313	-8.91588	-8.93512	-7.56151	-7.59068	-7.56171	-7.59086	-15.0689	-15.5524	-15.9052	-15.4677	-15.9646	-16.3271	-20.5908	-18.6937	-19.5016	-8.32146	-8.34469	-8.35445	-8.37438	-8.00511	-8.03317	-8.00511	-8.03317	-15.0707	-15.5505	-15.9006	-15.4638	-15.96	-16.3221	-20.4969	-18.5703	-2.76199
2.013_NH-O__1Hpyrrole--water_095	4.122	-36.1692	-36.1769	-36.3214	-36.3076	38.6544	38.6532	40.6076	40.5916	-6.70567	-6.7272	-6.7667	-6.78367	-5.27561	-5.29815	-5.2758	-5.29834	-12.3407	-12.7228	-13.0016	-12.6765	-13.0717	-13.3601	-22.5507	-21.158	-21.6522	-6.46437	-6.48593	-6.49986	-6.51755	-5.486	-5.50763	-5.486	-5.50763	-12.3388	-12.7198	-12.9978	-12.6719	-13.0667	-13.3547	-22.4957	-21.0959	-1.74936
2.013_NH-O__1Hpyrrole--water_100	4.221	-30.2224	-30.2403	-30.2538	-30.2546	26.8122	26.8169	28.1758	28.1675	-5.18514	-5.20367	-5.22825	-5.2429	-3.66289	-3.67933	-3.66308	-3.67952	-10.1479	-10.4518	-10.6736	-10.4269	-10.7416	-10.9711	-22.98	-21.9807	-22.2547	-5.07134	-5.08986	-5.10178	-5.11683	-3.76241	-3.77828	-3.76241	-3.77828	-10.1414	-10.444	-10.6648	-10.4233	-10.7376	-10.9671	-22.9721	-21.9493	-1.12281
2.013_NH-O__1Hpyrrole--water_105	4.321	-25.605	-25.6235	-25.548	-25.5551	18.5331	18.5529	19.4965	19.4991	-4.06801	-4.0827	-4.09669	-4.10921	-2.53743	-2.54863	-2.53761	-2.54881	-8.37005	-8.61199	-8.78855	-8.60628	-8.85574	-9.03778	-22.4904	-21.7518	-21.8823	-4.0144	-4.02913	-4.0369	-4.04956	-2.58442	-2.59532	-2.58442	-2.59532	-8.3655	-8.60494	-8.77966	-8.60378	-8.8531	-9.03503	-22.4913	-21.7359	-0.727037
2.013_NH-O__1Hpyrrole--water_110	4.42	-21.9766	-21.9895	-21.8622	-21.8658	12.7789	12.799	13.4565	13.4678	-3.22975	-3.24033	-3.24842	-3.25769	-1.75718	-1.7643	-1.75735	-1.76448	-6.92568	-7.11619	-7.25521	-7.12608	-7.32396	-7.46835	-21.4503	-20.8886	-20.9284	-3.20465	-3.21506	-3.22019	-3.2295	-1.77935	-1.78635	-1.77935	-1.78635	-6.92302	-7.11232	-7.25046	-7.12451	-7.32231	-7.46665	-21.4473	-20.8806	-0.473173
2.013_NH-O__1Hpyrrole--water_125	4.718	-14.8166	-14.8062	-14.6488	-14.6347	4.15281	4.16404	4.37879	4.38853	-1.70603	-1.70914	-1.71294	-1.7156	-0.590055	-0.591666	-0.590202	-0.591821	-4.0015	-4.09214	-4.15829	-4.12139	-4.21689	-4.28658	-17.1012	-16.8402	-16.8071	-1.70433	-1.7073	-1.70997	-1.71262	-0.59247	-0.594082	-0.59247	-0.594082	-4.00026	-4.09087	-4.15699	-4.1211	-4.21659	-4.28627	-17.109	-16.8391	-0.131822
2.013_NH-O__1Hpyrrole--water_150	5.214	-8.91041	-8.87908	-8.76362	-8.73268	0.623696	0.627286	0.65881	0.662154	-0.678554	-0.678755	-0.680529	-0.680831	-0.105804	-0.106033	-0.105903	-0.10614	-1.71335	-1.74268	-1.76408	-1.76464	-1.7961	-1.81906	-10.8007	-10.6766	-10.6734	-0.678716	-0.678863	-0.680458	-0.68076	-0.105954	-0.106191	-0.105954	-0.106191	-1.71321	-1.74246	-1.76381	-1.76463	-1.79609	-1.81905	-10.8027	-10.6765	-0.0155998
2.013_NH-O__1Hpyrrole--water_200	6.207	-4.16228	-4.14807	-4.08797	-4.07549	0.0135865	0.0137114	0.0143231	0.0144743	-0.157056	-0.158119	-0.157541	-0.158805	-0.00676284	-0.00683541	-0.00680083	-0.00687687	-0.413986	-0.421724	-0.42737	-0.424901	-0.433458	-0.439703	-4.72669	-4.6664	-4.66934	-0.1571	-0.15819	-0.15754	-0.158805	-0.00680089	-0.00687684	-0.00680086	-0.00687687	-0.413876	-0.421738	-0.427474	-0.424901	-0.433459	-0.439703	-4.72804	-4.6664	-0.000206758
2.014_NH-O__ammonia--acetaldehyde_080	2.95	-64.9372	-65.0034	-65.835	-65.8872	110.188	110.124	114.82	114.729	-11.7302	-11.7665	-11.9118	-11.9475	-10.1404	-10.1752	-10.1415	-10.1763	-27.3687	-28.3476	-29.0619	-27.9722	-28.973	-29.7033	-5.88338	-2.9852	-3.54803	-10.2715	-10.3081	-10.3241	-10.3607	-11.2048	-11.2394	-11.2048	-11.2394	-27.5488	-28.5226	-29.2332	-28.1609	-29.1595	-29.8882	-5.65297	-2.64648	-3.92242
2.014_NH-O__ammonia--acetaldehyde_085	3.055	-51.2071	-51.2887	-51.7535	-51.823	79.1216	79.0697	82.4502	82.3796	-8.63423	-8.66597	-8.75475	-8.78568	-7.23536	-7.26128	-7.23628	-7.26228	-22.6527	-23.4276	-23.9932	-23.1747	-23.9695	-24.5495	-12.1394	-10.0408	-10.5186	-7.90616	-7.9384	-7.9631	-7.99472	-7.74582	-7.7713	-7.74582	-7.7713	-22.7516	-23.5228	-24.0856	-23.2764	-24.0698	-24.6487	-12.0016	-9.85806	-2.34908
2.014_NH-O__ammonia--acetaldehyde_090	3.161	-40.8428	-40.9251	-41.1417	-41.2143	56.8481	56.8116	59.2363	59.1829	-6.51534	-6.54212	-6.59687	-6.6229	-5.1134	-5.13148	-5.11418	-5.13233	-18.8051	-19.4178	-19.8649	-19.2561	-19.8865	-20.3465	-15.652	-14.1332	-14.4222	-6.14951	-6.17675	-6.19937	-6.22588	-5.36036	-5.37808	-5.36036	-5.37808	-18.8606	-19.4706	-19.9158	-19.3103	-19.9397	-20.399	-15.571	-14.0344	-1.44371
2.014_NH-O__ammonia--acetaldehyde_095	3.267	-32.9665	-33.0383	-33.0874	-33.1522	40.8586	40.8355	42.5588	42.52	-5.00602	-5.02723	-5.06032	-5.08078	-3.59309	-3.60473	-3.59376	-3.60545	-15.65	-16.1337	-16.4867	-16.0355	-16.5342	-16.8981	-17.3214	-16.2165	-16.3009	-4.82125	-4.84252	-4.8596	-4.88032	-3.7137	-3.72512	-3.7137	-3.72512	-15.6802	-16.1614	-16.5126	-16.0638	-16.5619	-16.9254	-17.272	-16.163	-0.908086
2.014_NH-O__ammonia--acetaldehyde_100	3.373	-26.9329	-26.9893	-26.9244	-26.9768	29.3636	29.3484	30.5705	30.5448	-3.89736	-3.91306	-3.93043	-3.94622	-2.51614	-2.52306	-2.51672	-2.52368	-13.0489	-13.4296	-13.7074	-13.3787	-13.7725	-14.06	-17.7844	-16.9619	-16.8699	-3.8026	-3.81815	-3.82859	-3.8445	-2.57561	-2.58242	-2.57561	-2.58242	-13.0667	-13.4457	-13.7223	-13.3933	-13.7868	-14.074	-17.7421	-16.9329	-0.582507
2.014_NH-O__ammonia--acetaldehyde_105	3.479	-22.2584	-22.2991	-22.1657	-22.2041	21.0853	21.0737	21.9521	21.935	-3.0618	-3.07302	-3.08076	-3.09271	-1.75831	-1.76228	-1.7588	-1.76281	-10.8948	-11.1935	-11.4115	-11.1805	-11.4915	-11.7184	-17.4721	-16.843	-16.6147	-3.01294	-3.02403	-3.02888	-3.0409	-1.78791	-1.79184	-1.78791	-1.79184	-10.9102	-11.2083	-11.4259	-11.1878	-11.4986	-11.7254	-17.427	-16.8272	-0.379436
2.014_NH-O__ammonia--acetaldehyde_110	3.586	-18.5948	-18.6223	-18.4567	-18.4828	15.1443	15.1358	15.757	15.744	-2.42099	-2.42915	-2.43202	-2.44076	-1.22719	-1.22959	-1.22761	-1.23005	-9.11486	-9.34959	-9.52088	-9.35763	-9.603	-9.78204	-16.6662	-16.1917	-15.8657	-2.39621	-2.40424	-2.40553	-2.41431	-1.24208	-1.24446	-1.24208	-1.24446	-9.1257	-9.3603	-9.5315	-9.36128	-9.60653	-9.78549	-16.6342	-16.1831	-0.250317
2.014_NH-O__ammonia--acetaldehyde_125	3.908	-11.5169	-11.52	-11.3485	-11.3542	5.61727	5.61557	5.81168	5.80704	-1.2335	-1.2372	-1.23528	-1.23977	-0.41652	-0.417569	-0.416793	-0.417863	-5.40396	-5.5205	-5.60554	-5.54066	-5.66358	-5.75328	-13.1648	-12.9581	-12.5102	-1.22976	-1.23361	-1.23172	-1.23621	-0.41859	-0.419657	-0.41859	-0.419657	-5.39866	-5.51531	-5.60043	-5.54104	-5.66394	-5.75363	-13.1685	-12.9567	-0.0756214
2.014_NH-O__ammonia--acetaldehyde_150	4.448	-6.07441	-6.0642	-5.96175	-5.9579	1.04051	1.03983	1.07578	1.07464	-0.435538	-0.437146	-0.435987	-0.437965	-0.0703227	-0.0704717	-0.0704596	-0.0706202	-2.34025	-2.38221	-2.41283	-2.39823	-2.44292	-2.47553	-7.94482	-7.86738	-7.48518	-0.435183	-0.436787	-0.435866	-0.437844	-0.0705137	-0.0706743	-0.0705137	-0.0706743	-2.33707	-2.37911	-2.40978	-2.39824	-2.44292	-2.47554	-7.95223	-7.86732	-0.0110439
2.014_NH-O__ammonia--acetaldehyde_200	5.537	-2.414	-2.4112	-2.36652	-2.37055	0.0315487	0.0316542	0.0321296	0.0321371	-0.0763801	-0.0772183	-0.076742	-0.0775131	-0.00263847	-0.00264853	-0.00267893	-0.00269287	-0.532544	-0.541667	-0.548323	-0.54478	-0.553373	-0.559643	-3.00773	-2.97826	-2.79491	-0.0764778	-0.0771583	-0.0767419	-0.077513	-0.00267896	-0.00269292	-0.00267896	-0.00269292	-0.531906	-0.540069	-0.546025	-0.54478	-0.553373	-0.559643	-3.00836	-2.97826	-0.000243883
2.015_NH-O__ammonia--acetamide_080	3.304	-74.9425	-74.9925	-76.0915	-76.1261	126.871	126.811	132.231	132.143	-15.0515	-15.0941	-15.3117	-15.3538	-12.757	-12.799	-12.7581	-12.8003	-30.6535	-31.7474	-32.5456	-31.3116	-32.4284	-33.2433	-8.62036	-5.38031	-6.15466	-13.0393	-13.0811	-13.1163	-13.1587	-14.3292	-14.372	-14.3292	-14.372	-30.8615	-31.9491	-32.7428	-31.5302	-32.6445	-33.4576	-8.36543	-4.97126	-5.49409
2.015_NH-O__ammonia--acetamide_085	3.405	-59.5645	-59.6308	-60.3127	-60.3669	91.7844	91.7284	95.68	95.6052	-11.1175	-11.1541	-11.2939	-11.3297	-9.22775	-9.26093	-9.2287	-9.26198	-25.5244	-26.3995	-27.038	-26.0956	-26.9911	-27.6446	-15.3555	-12.998	-13.8407	-10.1109	-10.1476	-10.1957	-10.2322	-9.98665	-10.0195	-9.98665	-10.0195	-25.6383	-26.5079	-27.1425	-26.216	-27.1097	-27.7619	-15.2131	-12.7753	-3.33017
2.015_NH-O__ammonia--acetamide_090	3.507	-47.8454	-47.9205	-48.3014	-48.3662	66.4305	66.3842	69.258	69.1947	-8.43443	-8.46646	-8.55908	-8.58986	-6.59666	-6.62139	-6.59746	-6.62229	-21.3202	-22.0196	-22.53	-21.8163	-22.534	-23.0576	-19.1541	-17.4413	-18.1544	-7.92883	-7.96098	-8.00712	-8.03859	-6.96477	-6.98909	-6.96477	-6.98909	-21.3834	-22.0786	-22.5859	-21.882	-22.5984	-23.1212	-19.0717	-17.3203	-2.07057
2.015_NH-O__ammonia--acetamide_095	3.609	-38.8805	-38.9564	-39.109	-39.1739	48.0746	48.0435	50.1358	50.0882	-6.52806	-6.5551	-6.61737	-6.64267	-4.68198	-4.69924	-4.68266	-4.7	-17.8496	-18.4068	-18.8134	-18.2832	-18.8573	-19.2761	-20.9806	-19.7045	-20.2171	-6.27301	-6.29971	-6.3387	-6.36441	-4.86171	-4.87868	-4.86171	-4.87868	-17.8896	-18.4444	-18.8493	-18.3186	-18.8918	-19.3102	-20.9043	-19.639	-1.31739
2.015_NH-O__ammonia--acetamide_100	3.711	-31.9484	-32.014	-32.0278	-32.086	34.8291	34.8107	36.3087	36.2783	-5.12672	-5.14792	-5.19024	-5.2105	-3.30884	-3.32002	-3.30942	-3.32066	-14.987	-15.4308	-15.7546	-15.3593	-15.8182	-16.1531	-21.4259	-20.492	-20.807	-4.99776	-5.01867	-5.0487	-5.06913	-3.39727	-3.4083	-3.39727	-3.4083	-15.0094	-15.4517	-15.7745	-15.3781	-15.8365	-16.1711	-21.3795	-20.4562	-0.855368
2.015_NH-O__ammonia--acetamide_105	3.813	-26.5455	-26.597	-26.5261	-26.5738	25.2465	25.2352	26.3015	26.283	-4.06923	-4.08505	-4.11305	-4.12928	-2.33264	-2.33943	-2.33313	-2.33998	-12.6106	-12.9635	-13.221	-12.9284	-13.2951	-13.5628	-21.0073	-20.3228	-20.4681	-4.0038	-4.01949	-4.04074	-4.05703	-2.37653	-2.38326	-2.37653	-2.38326	-12.6218	-12.9741	-13.2311	-12.9382	-13.3047	-13.5721	-20.9862	-20.3032	-0.564631
2.015_NH-O__ammonia--acetamide_110	3.916	-22.2936	-22.3314	-22.2136	-22.2497	18.3112	18.3038	19.0557	19.0431	-3.2559	-3.26749	-3.28527	-3.29777	-1.6422	-1.64622	-1.64262	-1.64669	-10.6325	-10.9131	-11.1178	-10.9012	-11.1941	-11.4079	-20.0592	-19.5589	-19.5686	-3.22208	-3.23364	-3.24814	-3.26067	-1.66419	-1.66821	-1.66419	-1.66821	-10.6354	-10.9157	-11.1203	-10.9062	-11.199	-11.4127	-20.0594	-19.5481	-0.377823
2.015_NH-O__ammonia--acetamide_125	4.225	-13.9984	-14.0065	-13.8602	-13.8725	6.96989	6.97069	7.23782	7.23401	-1.72166	-1.72709	-1.73155	-1.73769	-0.572048	-0.573398	-0.572315	-0.573695	-6.43211	-6.5753	-6.6798	-6.59641	-6.74679	-6.85653	-16.0161	-15.8064	-15.577	-1.71607	-1.72156	-1.72642	-1.73255	-0.575042	-0.57642	-0.575042	-0.57642	-6.42864	-6.57159	-6.6759	-6.59701	-6.74737	-6.85709	-16.0379	-15.8046	-0.119191
2.015_NH-O__ammonia--acetamide_150	4.743	-7.5287	-7.519	-7.40849	-7.40619	1.34882	1.34823	1.41845	1.41739	-0.643364	-0.645717	-0.64908	-0.65175	-0.10093	-0.1012	-0.101058	-0.101343	-2.86671	-2.91736	-2.95432	-2.95333	-3.00788	-3.04769	-9.87201	-9.78959	-9.51442	-0.644842	-0.647081	-0.648888	-0.651558	-0.101147	-0.101432	-0.101147	-0.101432	-2.87838	-2.92966	-2.96708	-2.95334	-3.00789	-3.04769	-9.88002	-9.78949	-0.0184794
2.015_NH-O__ammonia--acetamide_200	5.787	-3.05514	-3.05004	-3.00471	-3.00968	0.0478395	0.0478775	0.0499605	0.0499854	-0.124542	-0.125772	-0.126018	-0.127049	-0.00409302	-0.00411946	-0.00412498	-0.00415669	-0.690765	-0.701541	-0.709405	-0.708901	-0.719781	-0.72772	-3.84146	-3.81862	-3.67355	-0.124864	-0.125786	-0.126017	-0.127049	-0.00412505	-0.00415677	-0.00412503	-0.0041568	-0.69209	-0.702415	-0.709949	-0.708901	-0.719781	-0.72772	-3.84935	-3.81862	-0.0004639
2.016_NH-O__ammonia--aceticacid_080	3.353	-67.1057	-67.1744	-68.0719	-68.1231	114.121	114.064	118.872	118.79	-12.2747	-12.3126	-12.4769	-12.5129	-10.4125	-10.4509	-10.4134	-10.4519	-28.3773	-29.3899	-30.1289	-28.9907	-30.0246	-30.779	-6.00249	-3.0767	-3.95806	-10.7926	-10.8301	-10.8628	-10.899	-11.5363	-11.575	-11.5363	-11.575	-28.5479	-29.5551	-30.2901	-29.1719	-30.2039	-30.9569	-5.81195	-2.76379	-4.21049
2.016_NH-O__ammonia--aceticacid_085	3.459	-52.9519	-53.0354	-53.5564	-53.6246	81.8893	81.8452	85.3097	85.2453	-9.0326	-9.06552	-9.16607	-9.19679	-7.45721	-7.48596	-7.45799	-7.48679	-23.5027	-24.3051	-24.8906	-24.0319	-24.8532	-25.4525	-12.6323	-10.5154	-11.3135	-8.30066	-8.33361	-8.36832	-8.39942	-7.99394	-8.02247	-7.99394	-8.02247	-23.5939	-24.3919	-24.9742	-24.1291	-24.949	-25.5474	-12.5298	-10.3486	-2.5428
2.016_NH-O__ammonia--aceticacid_090	3.566	-42.2565	-42.3423	-42.594	-42.6661	58.7481	58.7186	61.2158	61.1679	-6.81189	-6.83969	-6.90014	-6.92579	-5.28406	-5.30435	-5.28472	-5.30507	-19.5162	-20.15	-20.6126	-19.9756	-20.6267	-21.1019	-16.3803	-14.831	-15.4306	-6.44741	-6.47519	-6.50369	-6.5296	-5.54245	-5.56251	-5.54245	-5.56251	-19.5687	-20.1998	-20.6603	-20.0269	-20.6772	-21.1518	-16.3107	-14.7421	-1.57664
2.016_NH-O__ammonia--aceticacid_095	3.672	-34.1198	-34.1941	-34.2687	-34.334	42.1644	42.1462	43.9183	43.8863	-5.22885	-5.25055	-5.28627	-5.30671	-3.71967	-3.73299	-3.72023	-3.73359	-16.2508	-16.7509	-17.1158	-16.6422	-17.1576	-17.5337	-18.1472	-17.0217	-17.4013	-5.04643	-5.06825	-5.08816	-5.10871	-3.84518	-3.85832	-3.84518	-3.85832	-16.2773	-16.7754	-17.1389	-16.6688	-17.1837	-17.5594	-18.1107	-16.9741	-1.00061
2.016_NH-O__ammonia--aceticacid_100	3.779	-27.8813	-27.9386	-27.8952	-27.9478	30.2666	30.2553	31.4993	31.4784	-4.06549	-4.08144	-4.09999	-4.11593	-2.60768	-2.61583	-2.60816	-2.61635	-13.5612	-13.9554	-14.2431	-13.8921	-14.2996	-14.597	-18.6236	-17.7987	-17.9786	-3.97283	-3.98889	-4.00046	-4.01647	-2.6692	-2.67725	-2.6692	-2.67725	-13.572	-13.9645	-14.251	-13.9056	-14.3129	-14.61	-18.6047	-17.7731	-0.647341
2.016_NH-O__ammonia--aceticacid_105	3.885	-23.0429	-23.0843	-22.9719	-23.0101	21.7157	21.7074	22.5867	22.5716	-3.1887	-3.2001	-3.20884	-3.22067	-1.82329	-1.82807	-1.82371	-1.82852	-11.336	-11.6464	-11.8729	-11.6172	-11.9394	-12.1745	-18.278	-17.6622	-17.6816	-3.14159	-3.15305	-3.15858	-3.17046	-1.85372	-1.85846	-1.85372	-1.85846	-11.3401	-11.6493	-11.8749	-11.624	-11.946	-12.181	-18.2648	-17.6484	-0.425011
2.016_NH-O__ammonia--aceticacid_110	3.993	-19.2499	-19.2793	-19.1302	-19.1569	15.5768	15.5716	16.186	16.1749	-2.51704	-2.5255	-2.52891	-2.5376	-1.27262	-1.27552	-1.27297	-1.2759	-9.49311	-9.73783	-9.91641	-9.7301	-9.98477	-10.1706	-17.4252	-16.9661	-16.8657	-2.49319	-2.50157	-2.50345	-2.51218	-1.28781	-1.2907	-1.28781	-1.2907	-9.49246	-9.73625	-9.91415	-9.73338	-9.98794	-10.1737	-17.4206	-16.9586	-0.282347
2.016_NH-O__ammonia--aceticacid_125	4.314	-11.8866	-11.8928	-11.7401	-11.7457	5.6996	5.70011	5.92043	5.9178	-1.27139	-1.27563	-1.27544	-1.27996	-0.430832	-0.432012	-0.43106	-0.432255	-5.62409	-5.74523	-5.83362	-5.76854	-5.89618	-5.98932	-13.734	-13.5294	-13.2465	-1.2693	-1.27334	-1.27212	-1.27664	-0.432879	-0.434072	-0.432879	-0.434072	-5.62251	-5.74375	-5.83223	-5.76884	-5.89646	-5.98959	-13.742	-13.5282	-0.0861345
2.016_NH-O__ammonia--aceticacid_150	4.854	-6.21518	-6.20584	-6.12287	-6.11872	1.02877	1.02837	1.07613	1.07544	-0.441509	-0.443214	-0.443482	-0.445481	-0.0718964	-0.0720728	-0.072008	-0.0721911	-2.43821	-2.4807	-2.5117	-2.50447	-2.55027	-2.5837	-8.20446	-8.14466	-7.85755	-0.442501	-0.444211	-0.443375	-0.445374	-0.0720616	-0.0722449	-0.0720616	-0.0722449	-2.44146	-2.48458	-2.51605	-2.50446	-2.55027	-2.5837	-8.22768	-8.1446	-0.0123923
2.016_NH-O__ammonia--aceticacid_200	5.938	-2.41309	-2.40759	-2.36816	-2.37198	0.0298361	0.0299619	0.0315197	0.0315636	-0.075245	-0.0760412	-0.0758454	-0.076589	-0.00260135	-0.00261382	-0.00263243	-0.00264656	-0.561946	-0.571301	-0.578128	-0.577183	-0.586233	-0.592837	-3.03441	-3.01249	-2.86604	-0.0756054	-0.0762749	-0.0758453	-0.0765889	-0.00263246	-0.00264658	-0.00263243	-0.00264661	-0.563792	-0.572384	-0.578653	-0.577183	-0.586233	-0.592837	-3.03976	-3.01249	-0.000253256
2.017_NH-O__ammonia--acetone_080	3.47	-68.0021	-68.0669	-69.0112	-69.0594	116.07	115.998	121.052	120.954	-12.9031	-12.9412	-13.1124	-13.1498	-11.0743	-11.1129	-11.0753	-11.1141	-28.3058	-29.2888	-30.0061	-28.924	-29.9289	-30.6622	-6.12927	-3.03181	-3.77815	-11.2267	-11.2653	-11.2804	-11.3191	-12.3093	-12.3477	-12.3093	-12.3477	-28.4921	-29.4697	-30.1831	-29.1206	-30.1232	-30.8549	-5.86587	-2.62742	-4.64611
2.017_NH-O__ammonia--acetone_085	3.575	-53.644	-53.7238	-54.283	-54.3497	83.551	83.489	87.1505	87.069	-9.46544	-9.49872	-9.60703	-9.63949	-7.91663	-7.94573	-7.91759	-7.94677	-23.4873	-24.2673	-24.8365	-24.0225	-24.8219	-25.4053	-12.5158	-10.2724	-10.9746	-8.62884	-8.66289	-8.69202	-8.72567	-8.50839	-8.53678	-8.50839	-8.53678	-23.5888	-24.3643	-24.9303	-24.1289	-24.9267	-25.5089	-12.3677	-10.0521	-2.7972
2.017_NH-O__ammonia--acetone_090	3.679	-42.785	-42.8705	-43.145	-43.2184	60.1468	60.0999	62.752	62.6882	-7.1253	-7.15405	-7.22246	-7.2501	-5.60059	-5.62119	-5.60146	-5.62214	-19.5442	-20.1618	-20.6124	-20.01	-20.645	-21.1084	-16.1582	-14.5108	-15.0164	-6.70398	-6.73314	-6.76312	-6.79157	-5.88603	-5.90608	-5.88603	-5.90608	-19.6034	-20.2179	-20.6663	-20.0669	-20.7008	-21.1635	-16.0503	-14.3913	-1.72619
2.017_NH-O__ammonia--acetone_095	3.784	-34.5111	-34.5904	-34.6785	-34.748	43.3409	43.3097	45.201	45.1558	-5.46671	-5.48993	-5.53424	-5.55632	-3.93735	-3.95092	-3.93814	-3.95178	-16.3141	-16.8028	-17.1593	-16.7127	-17.2165	-17.5842	-17.8809	-16.6845	-16.9703	-5.25339	-5.27671	-5.30232	-5.32482	-4.07615	-4.0894	-4.07615	-4.0894	-16.3453	-16.8317	-17.1866	-16.7427	-17.2459	-17.6131	-17.8182	-16.6195	-1.08954
2.017_NH-O__ammonia--acetone_100	3.889	-28.1617	-28.2269	-28.1973	-28.2567	31.2593	31.241	32.5739	32.5458	-4.25371	-4.27117	-4.29943	-4.31659	-2.75789	-2.7662	-2.75861	-2.76697	-13.6545	-14.0411	-14.3231	-13.9923	-14.3922	-14.6839	-18.3464	-17.4784	-17.5686	-4.14478	-4.16228	-4.18162	-4.19893	-2.82601	-2.83416	-2.82601	-2.83416	-13.6678	-14.0526	-14.3334	-14.0079	-14.4074	-14.6988	-18.3176	-17.4428	-0.701465
2.017_NH-O__ammonia--acetone_105	3.995	-23.2443	-23.294	-23.1943	-23.2414	22.5505	22.5394	23.4799	23.4625	-3.3442	-3.3569	-3.37385	-3.3873	-1.92768	-1.93254	-1.92833	-1.93323	-11.4514	-11.7567	-11.9795	-11.7382	-12.0554	-12.2869	-18.0236	-17.3863	-17.3134	-3.28813	-3.30082	-3.31367	-3.32719	-1.96147	-1.96626	-1.96147	-1.96626	-11.4558	-11.76	-11.9819	-11.7462	-12.0631	-12.2945	-18.0119	-17.3668	-0.459011
2.017_NH-O__ammonia--acetone_110	4.1	-19.3939	-19.4298	-19.2943	-19.3292	16.2674	16.261	16.9226	16.9106	-2.64898	-2.65828	-2.66835	-2.67845	-1.34588	-1.34878	-1.34646	-1.3494	-9.62119	-9.86241	-10.0384	-9.86381	-10.1153	-10.2988	-17.2143	-16.7453	-16.5435	-2.62012	-2.62939	-2.63749	-2.64763	-1.36284	-1.36574	-1.36284	-1.36574	-9.62049	-9.86084	-10.0362	-9.8678	-10.1191	-10.3025	-17.2148	-16.7345	-0.304318
2.017_NH-O__ammonia--acetone_125	4.418	-11.9545	-11.9628	-11.8116	-11.8211	6.07202	6.07184	6.31611	6.3122	-1.35876	-1.36322	-1.36628	-1.371	-0.457874	-0.459077	-0.458291	-0.459518	-5.75725	-5.87685	-5.96412	-5.90877	-6.03473	-6.12665	-13.6773	-13.466	-13.0834	-1.35572	-1.35994	-1.36208	-1.36679	-0.460316	-0.46154	-0.460316	-0.46154	-5.7577	-5.87724	-5.96447	-5.90921	-6.03515	-6.12705	-13.6825	-13.4642	-0.093403
2.017_NH-O__ammonia--acetone_150	4.95	-6.26881	-6.25962	-6.17995	-6.17637	1.14339	1.1423	1.20002	1.19891	-0.488295	-0.489762	-0.492221	-0.494017	-0.078051	-0.0782338	-0.0782856	-0.0784802	-2.53703	-2.57817	-2.60819	-2.60929	-2.65409	-2.68679	-8.2935	-8.23674	-7.86174	-0.4895	-0.49099	-0.49207	-0.493866	-0.0783479	-0.0785428	-0.0783479	-0.0785428	-2.54316	-2.58526	-2.61598	-2.60929	-2.6541	-2.68679	-8.31849	-8.23666	-0.0139597
2.017_NH-O__ammonia--acetone_200	6.02	-2.50628	-2.4996	-2.45827	-2.46184	0.0376981	0.0378029	0.0399663	0.0400155	-0.089967	-0.0907603	-0.0910947	-0.0917811	-0.00301014	-0.00301838	-0.00309176	-0.00310379	-0.600816	-0.610048	-0.616785	-0.618077	-0.627104	-0.633692	-3.17236	-3.1504	-2.95809	-0.0903905	-0.0909908	-0.0910945	-0.091781	-0.00309179	-0.00310381	-0.00309179	-0.00310381	-0.603698	-0.612261	-0.618509	-0.618077	-0.627104	-0.633692	-3.17767	-3.1504	-0.000332073
2.018_NH-O__ammonia--dimethylcarbonate_080	3.62	-65.0267	-65.092	-66.263	-66.3152	111.822	111.773	116.588	116.512	-12.357	-12.3983	-12.5984	-12.6386	-11.0415	-11.0784	-11.0445	-11.0816	-29.5805	-30.5946	-31.3346	-30.2246	-31.2601	-32.0157	-8.13034	-5.53906	-5.87434	-10.9682	-11.0078	-11.0791	-11.119	-12.1437	-12.1811	-12.1437	-12.1811	-29.7308	-30.7389	-31.4745	-30.3858	-31.4193	-32.1735	-7.99091	-5.27673	-3.93227
2.018_NH-O__ammonia--dimethylcarbonate_085	3.723	-52.0431	-52.119	-52.8877	-52.9525	80.91	80.8685	84.3879	84.3241	-9.21478	-9.24956	-9.37789	-9.41083	-7.93974	-7.96764	-7.94238	-7.9704	-24.6684	-25.4784	-26.0694	-25.2242	-26.0528	-26.6575	-14.5371	-12.6671	-13.0248	-8.52252	-8.55648	-8.61876	-8.652	-8.47459	-8.50231	-8.47459	-8.50231	-24.7478	-25.5526	-26.1399	-25.3119	-26.1391	-26.7427	-14.4729	-12.5254	-2.39536
2.018_NH-O__ammonia--dimethylcarbonate_090	3.827	-42.1342	-42.2079	-42.6902	-42.7564	58.6252	58.5899	61.1648	61.1143	-7.04295	-7.07164	-7.15859	-7.18555	-5.66631	-5.68598	-5.66861	-5.68838	-20.6358	-21.2811	-21.7521	-21.1173	-21.7793	-22.2623	-18.1277	-16.7782	-17.0331	-6.69603	-6.72428	-6.77431	-6.8016	-5.93008	-5.94949	-5.93008	-5.94949	-20.6791	-21.3203	-21.7883	-21.1643	-21.8253	-22.3076	-18.104	-16.7007	-1.502
2.018_NH-O__ammonia--dimethylcarbonate_095	3.93	-34.4981	-34.5621	-34.8481	-34.9069	42.4861	42.463	44.3581	44.3218	-5.48042	-5.50263	-5.56113	-5.58261	-4.02726	-4.04013	-4.02928	-4.04223	-17.3028	-17.8151	-18.1889	-17.7205	-18.2475	-18.6321	-19.8307	-18.842	-18.9535	-5.30436	-5.32639	-5.36433	-5.38604	-4.15971	-4.17237	-4.15971	-4.17237	-17.3285	-17.8377	-18.2093	-17.7451	-18.2715	-18.6557	-19.8164	-18.7992	-0.965331
2.018_NH-O__ammonia--dimethylcarbonate_100	4.034	-28.5737	-28.6227	-28.7714	-28.8185	30.8085	30.7955	32.1859	32.1617	-4.31893	-4.33518	-4.37397	-4.39057	-2.85617	-2.86403	-2.85793	-2.86587	-14.5401	-14.9459	-15.2421	-14.9008	-15.3194	-15.6249	-20.2685	-19.5381	-19.5142	-4.228	-4.24423	-4.27205	-4.2888	-2.92393	-2.93167	-2.92393	-2.93167	-14.5562	-14.9595	-15.2538	-14.9134	-15.3317	-15.6369	-20.2554	-19.5142	-0.632662
2.018_NH-O__ammonia--dimethylcarbonate_105	4.139	-23.9285	-23.9614	-24.0175	-24.052	22.3428	22.334	23.3637	23.3459	-3.4336	-3.44499	-3.47142	-3.48357	-2.02333	-2.02797	-2.02488	-2.02958	-12.2392	-12.56	-12.7941	-12.5526	-12.8845	-13.1268	-19.8945	-19.346	-19.2129	-3.38586	-3.39739	-3.41814	-3.43038	-2.05868	-2.06326	-2.05868	-2.06326	-12.2531	-12.5719	-12.8046	-12.5588	-12.8906	-13.1327	-19.8756	-19.3324	-0.420572
2.018_NH-O__ammonia--dimethylcarbonate_110	4.243	-20.2437	-20.2635	-20.256	-20.2796	16.2073	16.2016	16.9676	16.9542	-2.74649	-2.75471	-2.77379	-2.78275	-1.43249	-1.43532	-1.43384	-1.43672	-10.3211	-10.5749	-10.7601	-10.5941	-10.8574	-11.0495	-19.012	-18.5943	-18.3845	-2.72139	-2.72973	-2.74571	-2.75474	-1.45131	-1.45412	-1.45131	-1.45412	-10.3353	-10.5874	-10.7714	-10.5971	-10.8603	-11.0523	-18.9889	-18.5865	-0.282582
2.018_NH-O__ammonia--dimethylcarbonate_125	4.559	-12.9482	-12.9502	-12.8523	-12.8583	6.20576	6.20529	6.48635	6.48225	-1.44379	-1.44805	-1.45625	-1.46095	-0.508053	-0.509245	-0.508964	-0.510185	-6.26601	-6.39429	-6.4879	-6.42843	-6.56178	-6.65909	-15.1901	-15.0063	-14.7068	-1.43931	-1.44347	-1.45206	-1.45677	-0.511438	-0.512654	-0.511439	-0.512654	-6.26512	-6.392	-6.48459	-6.42866	-6.56198	-6.65928	-15.1755	-15.0048	-0.0893303
2.018_NH-O__ammonia--dimethylcarbonate_150	5.087	-7.06632	-7.06275	-6.98082	-6.97931	1.2222	1.22244	1.27032	1.26973	-0.532323	-0.533941	-0.536786	-0.53903	-0.0915748	-0.0917396	-0.0920638	-0.0922427	-2.82224	-2.86768	-2.90084	-2.88831	-2.93645	-2.97157	-9.36683	-9.31242	-9.06254	-0.530942	-0.532847	-0.53662	-0.538864	-0.0921555	-0.0923349	-0.0921555	-0.0923348	-2.81457	-2.85993	-2.89303	-2.8883	-2.93643	-2.97156	-9.35847	-9.31233	-0.0137754
2.018_NH-O__ammonia--dimethylcarbonate_200	6.155	-2.91271	-2.91377	-2.86823	-2.87399	0.041322	0.0413411	0.0414906	0.0414795	-0.0984416	-0.09949	-0.0994091	-0.10036	-0.00362771	-0.00363771	-0.00379786	-0.00381173	-0.681992	-0.690963	-0.69751	-0.695837	-0.704725	-0.71121	-3.67307	-3.64789	-3.54385	-0.0980974	-0.0989301	-0.0994089	-0.10036	-0.00379792	-0.00381173	-0.00379792	-0.00381173	-0.679233	-0.687656	-0.693803	-0.695837	-0.704725	-0.71121	-3.65632	-3.64789	-0.000316136
2.019_NH-O__ammonia--dimethylether_080	2.816	-54.0467	-54.1008	-55.0621	-55.1159	100.742	100.683	105.036	104.961	-9.81527	-9.85411	-10.0183	-10.0575	-8.70453	-8.72622	-8.70626	-8.72806	-28.8357	-29.8134	-30.5268	-29.3893	-30.3874	-31.1157	-2.5249	-0.0565355	-2.70705	-8.25159	-8.2902	-8.30224	-8.34175	-9.91234	-9.93479	-9.91234	-9.93479	-28.9303	-29.9019	-30.6109	-29.4903	-30.4858	-31.2123	-2.26161	0.35587	-3.65771
2.019_NH-O__ammonia--dimethylether_085	2.925	-40.747	-40.8228	-41.4317	-41.5055	69.848	69.8038	72.9218	72.8615	-6.81428	-6.84823	-6.94232	-6.97533	-6.05691	-6.07465	-6.05834	-6.07617	-23.5922	-24.3604	-24.921	-24.0693	-24.8554	-25.4291	-8.86287	-7.12459	-9.42237	-6.08712	-6.12122	-6.1403	-6.17376	-6.60065	-6.61846	-6.60065	-6.61846	-23.6385	-24.4021	-24.9593	-24.1187	-24.9031	-25.4756	-8.72977	-6.91184	-2.07353
2.019_NH-O__ammonia--dimethylether_090	3.035	-31.0832	-31.1666	-31.5229	-31.6037	48.324	48.298	50.502	50.4613	-4.88261	-4.9116	-4.96508	-4.99235	-4.14212	-4.15589	-4.14327	-4.15713	-19.362	-19.9657	-20.4062	-19.7693	-20.3882	-20.8399	-12.3423	-11.1317	-12.9913	-4.54696	-4.57606	-4.59293	-4.62045	-4.38533	-4.39899	-4.38533	-4.39899	-19.3824	-19.9825	-20.4204	-19.7931	-20.411	-20.862	-12.2838	-11.0238	-1.20887
2.019_NH-O__ammonia--dimethylether_095	3.144	-24.0376	-24.1139	-24.2979	-24.3733	33.3617	33.3469	34.8961	34.8708	-3.58702	-3.6103	-3.63881	-3.66115	-2.80112	-2.81081	-2.80204	-2.81181	-15.932	-16.4054	-16.7508	-16.2787	-16.7653	-17.1205	-13.9389	-13.0959	-14.5352	-3.43294	-3.45633	-3.46718	-3.48965	-2.90941	-2.91899	-2.90941	-2.91899	-15.9403	-16.411	-16.7545	-16.2899	-16.776	-17.1308	-13.915	-13.0419	-0.724451
2.019_NH-O__ammonia--dimethylether_100	3.254	-18.8678	-18.9281	-19.0012	-19.0634	22.9837	22.9713	24.064	24.0457	-2.68652	-2.70386	-2.71714	-2.7349	-1.88085	-1.88689	-1.88158	-1.88768	-13.1399	-13.5098	-13.7798	-13.4359	-13.8177	-14.0963	-14.3273	-13.7366	-14.8155	-2.61609	-2.63354	-2.63838	-2.65625	-1.92895	-1.93492	-1.92895	-1.93492	-13.1447	-13.5128	-13.7813	-13.4412	-13.8227	-14.1011	-14.3159	-13.7099	-0.445158
2.019_NH-O__ammonia--dimethylether_105	3.364	-15.0405	-15.0846	-15.089	-15.1355	15.8083	15.7984	16.5639	16.5496	-2.04144	-2.05382	-2.05943	-2.07235	-1.25736	-1.26072	-1.25794	-1.26135	-10.8636	-11.1525	-11.3633	-11.1151	-11.414	-11.6321	-13.9641	-13.5517	-14.3386	-2.00975	-2.02219	-2.02346	-2.03645	-1.27873	-1.28207	-1.27873	-1.28207	-10.8663	-11.1537	-11.3634	-11.1175	-11.4162	-11.6342	-13.9617	-13.5387	-0.279469
2.019_NH-O__ammonia--dimethylether_110	3.473	-12.1778	-12.209	-12.1697	-12.2033	10.8578	10.8514	11.3806	11.3711	-1.569	-1.57806	-1.57941	-1.58877	-0.838381	-0.840124	-0.838828	-0.840618	-9.0041	-9.22985	-9.39459	-9.21529	-9.44921	-9.6199	-13.1703	-12.8815	-13.4474	-1.55477	-1.56383	-1.56305	-1.57244	-0.847915	-0.84967	-0.847915	-0.84967	-9.00399	-9.22859	-9.39249	-9.21639	-9.45021	-9.62084	-13.1735	-12.8752	-0.178551
2.019_NH-O__ammonia--dimethylether_125	3.802	-7.05163	-7.0582	-6.97813	-6.98893	3.48163	3.48044	3.65724	3.65502	-0.749364	-0.753472	-0.751096	-0.755693	-0.247753	-0.24819	-0.247956	-0.248422	-5.20089	-5.30984	-5.38934	-5.32672	-5.44052	-5.52356	-9.96876	-9.86158	-10.0416	-0.747921	-0.751977	-0.74959	-0.754185	-0.248694	-0.249162	-0.248694	-0.249162	-5.19959	-5.30832	-5.38766	-5.32682	-5.4406	-5.52363	-9.9736	-9.86089	-0.049242
2.019_NH-O__ammonia--dimethylether_150	4.35	-3.55023	-3.54397	-3.48176	-3.47931	0.509509	0.509281	0.537382	0.536933	-0.251166	-0.252567	-0.251153	-0.252843	-0.0340972	-0.0341557	-0.034145	-0.034219	-2.2069	-2.24427	-2.27153	-2.26045	-2.29967	-2.32829	-5.59294	-5.55773	-5.57309	-0.251207	-0.252646	-0.251127	-0.252816	-0.0341553	-0.0342298	-0.0341553	-0.0342297	-2.20623	-2.24374	-2.27111	-2.26045	-2.29967	-2.32829	-5.59601	-5.55771	-0.00603461
2.019_NH-O__ammonia--dimethylether_200	5.447	-1.35989	-1.36012	-1.33126	-1.33353	0.0101774	0.0101999	0.0108001	0.0108232	-0.0439087	-0.0442997	-0.0438088	-0.0442727	-0.00112093	-0.00112545	-0.00112075	-0.00113067	-0.511965	-0.518971	-0.524084	-0.523401	-0.530678	-0.535988	-1.91943	-1.90409	-1.9079	-0.0439166	-0.044318	-0.0438088	-0.0442727	-0.00112075	-0.0011307	-0.00112077	-0.00113067	-0.511838	-0.518881	-0.524021	-0.523401	-0.530678	-0.535988	-1.92018	-1.90409	-9.14987e-05
2.020_NH-O__ammonia--dimethylperoxide_080	2.825	-47.8267	-47.8709	-48.7085	-48.7427	91.3096	91.2562	95.0105	94.9342	-7.19644	-7.23276	-7.30694	-7.34236	-6.88697	-6.9009	-6.88677	-6.90075	-28.9154	-29.9246	-30.661	-29.4739	-30.5045	-31.2566	-1.4093	0.691812	-1.92046	-6.13894	-6.17418	-6.15384	-6.18855	-7.65678	-7.67194	-7.65678	-7.67194	-29.0181	-30.0221	-30.7548	-29.5859	-30.6142	-31.3646	-1.2142	0.966396	-2.2696
2.020_NH-O__ammonia--dimethylperoxide_085	2.935	-35.6164	-35.673	-36.185	-36.2324	62.4022	62.3682	64.9977	64.9426	-4.97052	-5.00008	-5.03057	-5.05815	-4.71162	-4.7242	-4.71143	-4.72406	-23.6137	-24.399	-24.972	-24.0947	-24.8985	-25.4851	-8.00114	-6.55711	-8.64833	-4.49706	-4.52625	-4.51302	-4.54038	-5.04264	-5.05551	-5.04264	-5.05551	-23.6647	-24.4461	-25.0163	-24.1497	-24.9521	-25.5377	-7.90002	-6.42337	-1.23095
2.020_NH-O__ammonia--dimethylperoxide_090	3.046	-26.8794	-26.9342	-27.2248	-27.2731	42.548	42.5293	44.3564	44.3221	-3.55408	-3.57743	-3.58474	-3.6065	-3.17116	-3.1812	-3.171	-3.18106	-19.3393	-19.9504	-20.3964	-19.7501	-20.3776	-20.8355	-11.5599	-10.5741	-12.1587	-3.34366	-3.36691	-3.35418	-3.37589	-3.31241	-3.32239	-3.31241	-3.32239	-19.3643	-19.9727	-20.4166	-19.7767	-20.4034	-20.8607	-11.5068	-10.5101	-0.691678
2.020_NH-O__ammonia--dimethylperoxide_095	3.157	-20.5969	-20.6383	-20.7855	-20.8244	28.9592	28.9445	30.2047	30.1802	-2.61084	-2.62791	-2.6233	-2.64037	-2.11275	-2.11959	-2.11259	-2.11947	-15.8815	-16.3565	-16.7032	-16.2286	-16.7183	-17.0756	-13.1444	-12.4796	-13.6273	-2.51793	-2.53503	-2.52124	-2.53837	-2.17259	-2.17933	-2.17259	-2.17933	-15.8924	-16.3653	-16.7104	-16.2413	-16.7305	-17.0875	-13.1198	-12.4494	-0.403268
2.020_NH-O__ammonia--dimethylperoxide_100	3.268	-16.0393	-16.0651	-16.1235	-16.1489	19.6696	19.6571	20.5288	20.5101	-1.95737	-1.96899	-1.96012	-1.97222	-1.39889	-1.40292	-1.39874	-1.4028	-13.0732	-13.4419	-13.711	-13.3674	-13.7489	-14.0273	-13.4909	-13.0412	-13.8449	-1.91672	-1.92841	-1.91519	-1.92736	-1.42405	-1.42801	-1.42405	-1.42801	-13.0786	-13.4459	-13.714	-13.3734	-13.7547	-14.0329	-13.4781	-13.0271	-0.243392
2.020_NH-O__ammonia--dimethylperoxide_105	3.379	-12.6978	-12.711	-12.7145	-12.7286	13.3359	13.3277	13.9261	13.914	-1.4902	-1.49809	-1.4885	-1.49681	-0.922865	-0.925001	-0.922727	-0.924885	-10.7886	-11.075	-11.284	-11.0368	-11.3341	-11.551	-13.0904	-12.7872	-13.3302	-1.47243	-1.48037	-1.46882	-1.47717	-0.933347	-0.935451	-0.933347	-0.935451	-10.7907	-11.0763	-11.2846	-11.0395	-11.3367	-11.5536	-13.0841	-12.7807	-0.15141
2.020_NH-O__ammonia--dimethylperoxide_110	3.491	-10.2181	-10.2219	-10.1909	-10.1967	9.02441	9.02023	9.43089	9.42393	-1.14814	-1.15355	-1.14453	-1.15042	-0.607694	-0.608797	-0.607565	-0.608686	-8.92516	-9.148	-9.31061	-9.13448	-9.36654	-9.53588	-12.2747	-12.0677	-12.4181	-1.14032	-1.14573	-1.13595	-1.14186	-0.611998	-0.613095	-0.611998	-0.613095	-8.92616	-9.1485	-9.31074	-9.13576	-9.36775	-9.53704	-12.2697	-12.0647	-0.0962237
2.020_NH-O__ammonia--dimethylperoxide_125	3.826	-5.82038	-5.80882	-5.74718	-5.7393	2.77115	2.77144	2.90265	2.90168	-0.555022	-0.55696	-0.551498	-0.553982	-0.173911	-0.174172	-0.173811	-0.174081	-5.13719	-5.24468	-5.32312	-5.26074	-5.37376	-5.45623	-9.09163	-9.02191	-9.08346	-0.554441	-0.55642	-0.550807	-0.553289	-0.174124	-0.174395	-0.174124	-0.174395	-5.13668	-5.24423	-5.32271	-5.26086	-5.37386	-5.45633	-9.0887	-9.02163	-0.0265017
2.020_NH-O__ammonia--dimethylperoxide_150	4.385	-2.82745	-2.81657	-2.76954	-2.76163	0.377893	0.3777	0.397383	0.396938	-0.193264	-0.193962	-0.191481	-0.192463	-0.0232479	-0.023252	-0.0231878	-0.0231967	-2.18009	-2.21786	-2.24542	-2.23224	-2.27223	-2.30141	-4.90151	-4.88176	-4.85344	-0.193209	-0.193943	-0.191471	-0.192454	-0.0231911	-0.0232002	-0.0231911	-0.0232002	-2.17967	-2.21762	-2.24532	-2.23224	-2.27223	-2.30141	-4.90122	-4.88175	-0.00329395
2.020_NH-O__ammonia--dimethylperoxide_200	5.508	-0.968803	-0.968875	-0.946092	-0.947396	0.00657488	0.00656785	0.00696359	0.00694623	-0.0370495	-0.0373505	-0.0366607	-0.0370207	-0.000845411	-0.000847984	-0.00082228	-0.000826061	-0.512041	-0.518987	-0.524055	-0.523537	-0.530814	-0.536124	-1.52456	-1.51442	-1.51042	-0.0370359	-0.0373431	-0.0366607	-0.0370207	-0.000822254	-0.000826035	-0.000822254	-0.000826035	-0.512128	-0.519112	-0.524208	-0.523537	-0.530814	-0.536124	-1.52379	-1.51442	-5.02258e-05
2.021_NH-O__ammonia--furan_080	3.684	-44.9473	-44.99	-45.8128	-45.8531	80.7705	80.7931	84	83.9883	-6.36793	-6.39487	-6.50816	-6.53286	-6.36413	-6.3825	-6.36504	-6.38342	-24.0879	-24.9114	-25.5124	-24.5779	-25.4154	-26.0265	-2.48658	-0.807565	-0.598312	-5.50671	-5.53219	-5.5831	-5.60778	-7.04947	-7.06757	-7.04947	-7.06757	-24.1402	-24.9578	-25.5544	-24.6335	-25.47	-26.0805	-2.35711	-0.620612	-1.29964
2.021_NH-O__ammonia--furan_085	3.804	-33.6643	-33.695	-34.212	-34.2466	53.8612	53.8797	56.0643	56.071	-4.47129	-4.49118	-4.55622	-4.57562	-4.34801	-4.36015	-4.34876	-4.36091	-19.2647	-19.8891	-20.3448	-19.678	-20.3166	-20.7826	-9.01148	-7.8948	-7.6107	-4.08808	-4.10719	-4.14393	-4.1632	-4.65097	-4.66285	-4.65097	-4.66285	-19.2886	-19.9089	-20.3616	-19.7009	-20.339	-20.8046	-8.93395	-7.80629	-0.637917
2.021_NH-O__ammonia--furan_090	3.925	-25.6574	-25.6693	-25.9816	-25.9964	35.832	35.8405	37.2866	37.2813	-3.24109	-3.25486	-3.29112	-3.30408	-2.92322	-2.93042	-2.92384	-2.93105	-15.4622	-15.9388	-16.2867	-15.8021	-16.2895	-16.6452	-12.3008	-11.5954	-11.2424	-3.06886	-3.08162	-3.10824	-3.1213	-3.05686	-3.06385	-3.05686	-3.06385	-15.4673	-15.9389	-16.283	-15.811	-16.2981	-16.6535	-12.2783	-11.5538	-0.317677
2.021_NH-O__ammonia--furan_095	4.046	-19.8829	-19.8831	-20.0707	-20.0691	23.7487	23.7614	24.7275	24.7232	-2.39869	-2.40909	-2.43247	-2.44136	-1.94431	-1.94813	-1.94481	-1.94864	-12.4455	-12.8116	-13.0787	-12.7299	-13.104	-13.3769	-13.5576	-13.1128	-12.7696	-2.32455	-2.33338	-2.35162	-2.36061	-2.00321	-2.00689	-2.00321	-2.00689	-12.4474	-12.808	-13.0711	-12.7331	-13.1069	-13.3797	-13.5537	-13.0931	-0.159742
2.021_NH-O__ammonia--furan_100	4.167	-15.6986	-15.687	-15.7821	-15.7724	15.6889	15.6957	16.3481	16.3473	-1.80676	-1.81394	-1.82854	-1.8351	-1.28384	-1.28579	-1.28425	-1.28621	-10.0472	-10.3256	-10.5287	-10.2849	-10.5715	-10.7807	-13.6198	-13.3271	-13.0122	-1.77444	-1.78088	-1.79292	-1.79954	-1.30983	-1.3117	-1.30983	-1.3117	-10.049	-10.3242	-10.5251	-10.2859	-10.5724	-10.7815	-13.6103	-13.3178	-0.0822031
2.021_NH-O__ammonia--furan_105	4.287	-12.6077	-12.596	-12.6307	-12.6182	10.3451	10.353	10.7777	10.779	-1.37818	-1.38407	-1.39255	-1.39771	-0.843657	-0.844781	-0.843994	-0.845124	-8.13803	-8.35051	-8.50556	-8.33299	-8.55208	-8.71195	-12.9774	-12.794	-12.5227	-1.36406	-1.36898	-1.37691	-1.3821	-0.855169	-0.856258	-0.855169	-0.856258	-8.13748	-8.34707	-8.50002	-8.33318	-8.55221	-8.71205	-12.9742	-12.7896	-0.0434715
2.021_NH-O__ammonia--furan_110	4.408	-10.2877	-10.2733	-10.2797	-10.2647	6.80811	6.81675	7.09395	7.09566	-1.0616	-1.06637	-1.07201	-1.07599	-0.552781	-0.553594	-0.553058	-0.553876	-6.61328	-6.77607	-6.89486	-6.77391	-6.94138	-7.06359	-11.9714	-11.8625	-11.6483	-1.05587	-1.05961	-1.06515	-1.06913	-0.557931	-0.558732	-0.557931	-0.558732	-6.61223	-6.77207	-6.88871	-6.77388	-6.94132	-7.06351	-11.9757	-11.8604	-0.023617
2.021_NH-O__ammonia--furan_125	4.77	-6.07787	-6.05845	-6.02757	-6.00928	1.92251	1.92695	2.00386	2.00527	-0.508927	-0.511053	-0.513063	-0.514852	-0.155011	-0.155433	-0.155169	-0.155595	-3.62429	-3.69902	-3.75356	-3.71419	-3.7909	-3.84688	-8.55155	-8.52133	-8.45586	-0.508765	-0.510353	-0.512488	-0.514276	-0.15557	-0.155995	-0.15557	-0.155995	-3.62342	-3.69622	-3.74935	-3.71415	-3.79087	-3.84685	-8.55576	-8.52112	-0.00452988
2.021_NH-O__ammonia--furan_150	5.374	-3.03206	-3.02389	-2.99207	-2.98232	0.229899	0.230191	0.239079	0.239101	-0.17083	-0.171707	-0.171847	-0.172727	-0.0194903	-0.0195688	-0.0195611	-0.0196413	-1.44458	-1.46867	-1.48625	-1.47903	-1.50401	-1.52223	-4.47123	-4.45783	-4.48106	-0.170813	-0.17154	-0.171838	-0.172718	-0.0195671	-0.0196474	-0.0195671	-0.0196474	-1.44376	-1.46732	-1.48452	-1.47903	-1.50401	-1.52223	-4.4734	-4.45782	-0.000406664
2.021_NH-O__ammonia--furan_200	6.581	-1.0368	-1.0362	-1.0213	-1.02072	0.00320461	0.00321364	0.00332123	0.00332866	-0.0298776	-0.0301189	-0.0300412	-0.0303079	-0.000483381	-0.000486873	-0.00050386	-0.000507798	-0.319353	-0.323346	-0.32626	-0.326225	-0.33037	-0.333395	-1.38986	-1.3816	-1.40164	-0.029869	-0.0300948	-0.0300412	-0.0303079	-0.00050386	-0.000507798	-0.00050386	-0.000507798	-0.319161	-0.323078	-0.325936	-0.326225	-0.33037	-0.333395	-1.39241	-1.3816	-3.99076e-06
2.022_NH-O__ammonia--methylacetate_080	3.4	-60.0114	-60.0666	-61.0529	-61.0978	105.554	105.493	109.858	109.775	-11.4121	-11.4488	-11.6195	-11.6562	-10.3452	-10.3807	-10.3462	-10.3818	-28.1653	-29.1086	-29.7971	-28.7658	-29.7304	-30.4343	-6.20044	-3.79501	-4.36391	-10.1456	-10.182	-10.2417	-10.2787	-11.3108	-11.3465	-11.3108	-11.3465	-28.3017	-29.2399	-29.9245	-28.9087	-29.8714	-30.5739	-6.02522	-3.52177	-3.6826
2.022_NH-O__ammonia--methylacetate_085	3.505	-47.7969	-47.8626	-48.4704	-48.5279	76.1549	76.1041	79.2357	79.1671	-8.44465	-8.47557	-8.58153	-8.61176	-7.35324	-7.37936	-7.35409	-7.38028	-23.4733	-24.2259	-24.7751	-23.9886	-24.76	-25.3229	-12.3886	-10.6757	-11.2006	-7.81867	-7.8497	-7.90115	-7.93195	-7.81297	-7.83874	-7.81297	-7.83874	-23.5459	-24.2942	-24.8403	-24.0663	-24.8363	-25.3983	-12.2936	-10.5297	-2.22109
2.022_NH-O__ammonia--methylacetate_090	3.609	-38.4807	-38.5476	-38.9093	-38.9683	55.0554	55.0182	57.239	57.1852	-6.40722	-6.43249	-6.50113	-6.52559	-5.1904	-5.20836	-5.1911	-5.20912	-19.6356	-20.2349	-20.6723	-20.0713	-20.6869	-21.1362	-15.8425	-14.6539	-15.0331	-6.09575	-6.12114	-6.161	-6.18588	-5.4123	-5.42992	-5.4123	-5.42992	-19.6673	-20.263	-20.6978	-20.113	-20.7278	-21.1764	-15.8225	-14.5752	-1.37815
2.022_NH-O__ammonia--methylacetate_095	3.714	-31.3456	-31.4025	-31.5883	-31.6404	39.8351	39.8112	41.382	41.3443	-4.95116	-4.97079	-5.01502	-5.0342	-3.65076	-3.66229	-3.65134	-3.66293	-16.4646	-16.9408	-17.2883	-16.8352	-17.3252	-17.6828	-17.5128	-16.676	-16.8657	-4.7951	-4.81456	-4.84304	-4.86245	-3.75954	-3.77085	-3.75954	-3.77085	-16.4763	-16.9492	-17.2943	-16.8572	-17.3467	-17.7039	-17.5199	-16.6332	-0.876529
2.022_NH-O__ammonia--methylacetate_100	3.82	-25.8313	-25.8751	-25.9377	-25.9787	28.8559	28.8401	29.9529	29.9279	-3.87735	-3.89176	-3.91911	-3.93373	-2.5638	-2.57078	-2.56429	-2.57131	-13.8381	-14.2154	-14.4908	-14.1546	-14.5443	-14.8286	-17.9884	-17.3844	-17.4138	-3.79811	-3.81211	-3.83106	-3.84581	-2.61798	-2.62483	-2.61798	-2.62483	-13.8412	-14.216	-14.4895	-14.166	-14.5553	-14.8394	-17.9949	-17.3608	-0.569114
2.022_NH-O__ammonia--methylacetate_105	3.925	-21.5166	-21.548	-21.5352	-21.5648	20.8996	20.8887	21.7047	21.6878	-3.06438	-3.0746	-3.09243	-3.1031	-1.79958	-1.8037	-1.79999	-1.80415	-11.6476	-11.9454	-12.1627	-11.9264	-12.2359	-12.4618	-17.7003	-17.2461	-17.1418	-3.02476	-3.03458	-3.04684	-3.05758	-1.82698	-1.83105	-1.82698	-1.83105	-11.6551	-11.952	-12.1687	-11.9321	-12.2415	-12.4672	-17.6911	-17.2329	-0.375459
2.022_NH-O__ammonia--methylacetate_110	4.031	-18.1022	-18.1252	-18.0701	-18.09	15.1461	15.14	15.7404	15.729	-2.43787	-2.44543	-2.4581	-2.46587	-1.26327	-1.26583	-1.26361	-1.2662	-9.82335	-10.0584	-10.2299	-10.0677	-10.3136	-10.4931	-16.9264	-16.5862	-16.3845	-2.41907	-2.42611	-2.43428	-2.44208	-1.27732	-1.27987	-1.27732	-1.27987	-9.8342	-10.0695	-10.2413	-10.0705	-10.3163	-10.4958	-16.9125	-16.5787	-0.25099
2.022_NH-O__ammonia--methylacetate_125	4.349	-11.4063	-11.4187	-11.2899	-11.2928	5.79876	5.798	6.00462	6.00153	-1.26521	-1.26855	-1.27174	-1.27553	-0.438658	-0.439732	-0.438861	-0.439954	-5.96846	-6.08565	-6.17117	-6.11519	-6.24062	-6.33215	-13.5001	-13.3389	-12.9997	-1.26211	-1.26525	-1.26824	-1.27203	-0.440726	-0.441818	-0.440726	-0.441818	-5.97038	-6.08949	-6.1764	-6.11544	-6.24085	-6.33237	-13.4756	-13.3375	-0.0787665
2.022_NH-O__ammonia--methylacetate_150	4.883	-6.07041	-6.06227	-5.9775	-5.97311	1.16108	1.1609	1.17812	1.17748	-0.457293	-0.457862	-0.458005	-0.459574	-0.0773313	-0.0774401	-0.0774196	-0.077537	-2.70546	-2.74811	-2.77923	-2.75508	-2.80056	-2.83375	-8.2159	-8.16649	-7.86174	-0.455595	-0.456818	-0.457867	-0.459435	-0.0774864	-0.0776039	-0.0774864	-0.077604	-2.69092	-2.73373	-2.76497	-2.75508	-2.80056	-2.83375	-8.21122	-8.16642	-0.012273
2.022_NH-O__ammonia--methylacetate_200	5.958	-2.37975	-2.37507	-2.34418	-2.34687	0.0401223	0.0391845	0.0396862	0.039651	-0.0804232	-0.0812369	-0.0809797	-0.0816442	-0.00304595	-0.00305574	-0.00306388	-0.00307625	-0.656533	-0.663902	-0.66928	-0.668356	-0.676755	-0.682884	-3.08946	-3.07482	-2.93717	-0.0804739	-0.0810424	-0.0809795	-0.0816441	-0.00306391	-0.00307627	-0.00306391	-0.00307632	-0.654078	-0.662079	-0.667918	-0.668356	-0.676755	-0.682884	-3.08714	-3.07482	-0.000294922
2.023_NH-O__ammonia--nitrosomethane_080	3.009	-54.4268	-54.4986	-55.1498	-55.2201	94.1876	94.111	98.0972	98.0023	-8.46676	-8.49349	-8.5779	-8.60512	-7.99596	-8.02688	-7.99721	-8.02822	-24.5797	-25.4471	-26.0801	-25.1316	-26.0174	-26.6638	-2.98818	-0.514876	-0.79496	-7.3218	-7.3517	-7.33863	-7.36768	-8.7499	-8.77984	-8.7499	-8.77984	-24.7353	-25.5971	-26.226	-25.292	-26.176	-26.821	-2.73309	-0.186269	-2.33952
2.023_NH-O__ammonia--nitrosomethane_085	3.124	-42.2258	-42.3026	-42.6481	-42.7243	66.842	66.795	69.5838	69.5213	-6.18611	-6.20765	-6.25569	-6.27808	-5.62655	-5.6468	-5.62763	-5.64795	-20.1118	-20.7866	-21.279	-20.5813	-21.2719	-21.7758	-8.64104	-6.90482	-6.99146	-5.6045	-5.62841	-5.62939	-5.65264	-5.99312	-6.01273	-5.99312	-6.01273	-20.1928	-20.8627	-21.3515	-20.664	-21.3533	-21.8564	-8.49349	-6.72472	-1.34506
2.023_NH-O__ammonia--nitrosomethane_090	3.239	-33.1397	-33.2056	-33.3528	-33.4202	47.4084	47.3817	49.3116	49.2727	-4.62394	-4.63974	-4.66565	-4.68279	-3.92209	-3.93421	-3.92303	-3.93521	-16.4945	-17.0187	-17.4012	-16.891	-17.4288	-17.8213	-11.7991	-10.5868	-10.4516	-4.32756	-4.34518	-4.34906	-4.36664	-4.10101	-4.11274	-4.10101	-4.11274	-16.5351	-17.055	-17.4344	-16.9328	-17.4699	-17.8618	-11.715	-10.4887	-0.790766
2.023_NH-O__ammonia--nitrosomethane_095	3.355	-26.3222	-26.3707	-26.3966	-26.4478	33.5997	33.5829	34.9172	34.8891	-3.51336	-3.52415	-3.53595	-3.54847	-2.71568	-2.72236	-2.7165	-2.72322	-13.5549	-13.9614	-14.2581	-13.889	-14.3073	-14.6125	-13.2924	-12.4428	-12.1252	-3.3622	-3.37436	-3.37604	-3.38884	-2.80324	-2.80968	-2.80324	-2.80968	-13.5751	-13.978	-14.272	-13.9098	-14.3275	-14.6324	-13.2444	-12.3896	-0.474778
2.023_NH-O__ammonia--nitrosomethane_100	3.471	-21.1631	-21.1952	-21.1501	-21.185	23.8012	23.7882	24.7035	24.6811	-2.70044	-2.70764	-2.71097	-2.71981	-1.87094	-1.87453	-1.87165	-1.87529	-11.1624	-11.4771	-11.7068	-11.4411	-11.7659	-12.0029	-13.696	-13.1019	-12.6524	-2.62363	-2.63176	-2.63033	-2.63937	-1.91389	-1.91736	-1.91389	-1.91736	-11.1701	-11.4819	-11.7095	-11.4511	-11.7757	-12.0125	-13.6742	-13.0731	-0.290542
2.023_NH-O__ammonia--nitrosomethane_105	3.587	-17.2193	-17.2393	-17.1542	-17.1763	16.8368	16.8269	17.4544	17.4362	-2.0927	-2.09777	-2.09645	-2.10261	-1.28404	-1.28618	-1.28466	-1.28684	-9.20648	-9.45004	-9.62778	-9.43913	-9.69148	-9.87564	-13.4241	-13.0051	-12.4767	-2.05398	-2.05962	-2.05593	-2.06222	-1.30517	-1.30726	-1.30517	-1.30726	-9.2085	-9.45004	-9.62631	-9.44392	-9.69612	-9.88016	-13.4178	-12.9897	-0.18075
2.023_NH-O__ammonia--nitrosomethane_110	3.704	-14.1728	-14.1853	-14.0847	-14.0984	11.884	11.8784	12.3147	12.3012	-1.63126	-1.63535	-1.63233	-1.63699	-0.878754	-0.880285	-0.879296	-0.880858	-7.60362	-7.79256	-7.93044	-7.79903	-7.99561	-8.13907	-12.753	-12.454	-11.8826	-1.61256	-1.61681	-1.61206	-1.61679	-0.889218	-0.890738	-0.889218	-0.890738	-7.60426	-7.79194	-7.9289	-7.80126	-7.99776	-8.14115	-12.7548	-12.4458	-0.114089
2.023_NH-O__ammonia--nitrosomethane_125	4.054	-8.46647	-8.46823	-8.36915	-8.36902	4.13573	4.13306	4.27752	4.2729	-0.795934	-0.798648	-0.795937	-0.798651	-0.279418	-0.280105	-0.279783	-0.28049	-4.32742	-4.4183	-4.48462	-4.43824	-4.53512	-4.60583	-9.89855	-9.78108	-9.21317	-0.794897	-0.797208	-0.79348	-0.796196	-0.280873	-0.281579	-0.280873	-0.281579	-4.32459	-4.41624	-4.48312	-4.43843	-4.53531	-4.606	-9.90741	-9.77989	-0.0307589
2.023_NH-O__ammonia--nitrosomethane_150	4.639	-4.33667	-4.33958	-4.27777	-4.27741	0.68475	0.681757	0.712437	0.711413	-0.264879	-0.26611	-0.265324	-0.266875	-0.0419385	-0.0419758	-0.0421364	-0.0421843	-1.7657	-1.79579	-1.81775	-1.81371	-1.84958	-1.87577	-5.78366	-5.75082	-5.34297	-0.265667	-0.266962	-0.265256	-0.266807	-0.0421612	-0.042209	-0.0421613	-0.042209	-1.76781	-1.80152	-1.82612	-1.81371	-1.84959	-1.87577	-5.79369	-5.75078	-0.00393539
2.023_NH-O__ammonia--nitrosomethane_200	5.816	-1.7237	-1.7272	-1.69292	-1.69914	0.0184683	0.017435	0.01815	0.0181129	-0.0441108	-0.0445835	-0.0439283	-0.0445009	-0.00130742	-0.00130763	-0.00137939	-0.00138317	-0.376568	-0.380034	-0.382563	-0.383958	-0.390204	-0.394762	-2.13822	-2.12167	-1.93719	-0.0439533	-0.0444562	-0.0439283	-0.0445008	-0.00137939	-0.00138319	-0.00137939	-0.00138317	-0.37489	-0.380836	-0.385175	-0.383958	-0.390204	-0.394762	-2.13587	-2.12167	-7.70584e-05
2.024_NH-O__ammonia--Nmethylacetamide_080	3.359	-71.0785	-71.1225	-72.2634	-72.2937	123.035	122.968	128.246	128.146	-15.0818	-15.1253	-15.3416	-15.3858	-13.2874	-13.3282	-13.2887	-13.3296	-30.8837	-31.9166	-32.6703	-31.5532	-32.6094	-33.3801	-9.27805	-6.24336	-6.75298	-13.2183	-13.2608	-13.3072	-13.3522	-14.7407	-14.7823	-14.7407	-14.7823	-31.0761	-32.1032	-32.8526	-31.7531	-32.8067	-33.5756	-9.02664	-5.85793	-5.40575
2.024_NH-O__ammonia--Nmethylacetamide_085	3.458	-57.1651	-57.2221	-57.9408	-57.9878	89.9181	89.8548	93.7191	93.6325	-11.2575	-11.2938	-11.4328	-11.4698	-9.61509	-9.64733	-9.61619	-9.64855	-25.9482	-26.7815	-27.3897	-26.529	-27.3832	-28.0065	-15.6981	-13.4801	-14.0875	-10.3207	-10.3573	-10.4108	-10.4489	-10.3196	-10.3514	-10.3196	-10.3514	-26.0557	-26.8843	-27.4889	-26.6421	-27.4944	-28.1164	-15.5592	-13.2719	-3.31036
2.024_NH-O__ammonia--Nmethylacetamide_090	3.558	-46.4634	-46.5269	-46.9412	-46.9976	65.892	65.8377	68.645	68.5722	-8.63448	-8.66553	-8.75827	-8.78936	-6.90262	-6.92646	-6.90354	-6.92748	-21.8879	-22.5604	-23.0512	-22.3892	-23.08	-23.5841	-19.3324	-17.7263	-18.2255	-8.15814	-8.18965	-8.2389	-8.271	-7.24824	-7.27144	-7.24824	-7.27144	-21.9451	-22.6137	-23.1015	-22.4528	-23.1423	-23.6455	-19.2648	-17.6133	-2.08358
2.024_NH-O__ammonia--Nmethylacetamide_095	3.657	-38.1578	-38.2195	-38.4381	-38.4952	48.3967	48.3585	50.3932	50.3378	-6.75482	-6.78084	-6.84598	-6.87149	-4.93622	-4.95273	-4.93699	-4.95359	-18.5219	-19.0642	-19.46	-18.9545	-19.5125	-19.9196	-21.0545	-19.9021	-20.2296	-6.51152	-6.53746	-6.57861	-6.60474	-5.10833	-5.1244	-5.10833	-5.1244	-18.5504	-19.0893	-19.4825	-18.9899	-19.5471	-19.9536	-21.0434	-19.8402	-1.34386
2.024_NH-O__ammonia--Nmethylacetamide_100	3.757	-31.6853	-31.7394	-31.8141	-31.8656	35.6073	35.5831	37.0642	37.0266	-5.36181	-5.38236	-5.42825	-5.44854	-3.52521	-3.53591	-3.52586	-3.53662	-15.7109	-16.1471	-16.4654	-16.0871	-16.5373	-16.8658	-21.5399	-20.69	-20.8405	-5.23623	-5.25641	-5.28871	-5.30932	-3.61241	-3.62286	-3.61241	-3.62286	-15.727	-16.1606	-16.477	-16.1066	-16.5563	-16.8844	-21.5399	-20.6556	-0.884951
2.024_NH-O__ammonia--Nmethylacetamide_105	3.857	-26.5893	-26.6324	-26.6078	-26.6508	26.2486	26.2343	27.3107	27.2872	-4.30076	-4.3162	-4.34784	-4.36387	-2.51778	-2.52435	-2.51832	-2.52495	-13.3569	-13.7072	-13.9628	-13.6835	-14.0464	-14.3113	-21.2015	-20.5637	-20.5602	-4.23521	-4.25023	-4.274	-4.29017	-2.56276	-2.56923	-2.56276	-2.56923	-13.3669	-13.7155	-13.9699	-13.6941	-14.0567	-14.3213	-21.2004	-20.5443	-0.59282
2.024_NH-O__ammonia--Nmethylacetamide_110	3.958	-22.5311	-22.5626	-22.4743	-22.5076	19.3706	19.3616	20.1636	20.1487	-3.47477	-3.48607	-3.50874	-3.52108	-1.79983	-1.80382	-1.80029	-1.80433	-11.3746	-11.6554	-11.8603	-11.6635	-11.956	-12.1695	-20.3512	-19.8538	-19.7276	-3.44118	-3.4522	-3.46912	-3.48152	-1.82347	-1.82744	-1.82347	-1.82744	-11.387	-11.6671	-11.8716	-11.6691	-11.9615	-12.1748	-20.3374	-19.8427	-0.402291
2.024_NH-O__ammonia--Nmethylacetamide_125	4.261	-14.4361	-14.4462	-14.2878	-14.2992	7.90061	7.89837	8.17628	8.17128	-1.88945	-1.89444	-1.90222	-1.90803	-0.663174	-0.664638	-0.663452	-0.664947	-7.1241	-7.27101	-7.37822	-7.29521	-7.44941	-7.56193	-16.4851	-16.2628	-15.9452	-1.88372	-1.88866	-1.89573	-1.90154	-0.666985	-0.668478	-0.666985	-0.668478	-7.11634	-7.263	-7.37003	-7.29595	-7.4501	-7.5626	-16.4879	-16.2605	-0.133187
2.024_NH-O__ammonia--Nmethylacetamide_150	4.77	-7.86445	-7.85853	-7.73558	-7.73334	1.77508	1.77543	1.80738	1.8065	-0.73386	-0.735536	-0.736898	-0.739336	-0.130508	-0.130782	-0.130631	-0.130921	-3.36725	-3.42247	-3.46276	-3.43226	-3.49025	-3.53256	-10.4122	-10.3297	-9.99976	-0.731351	-0.733286	-0.736566	-0.739002	-0.130798	-0.131088	-0.130798	-0.131088	-3.34856	-3.40311	-3.44292	-3.43227	-3.49025	-3.53257	-10.4106	-10.3295	-0.0229589
2.024_NH-O__ammonia--Nmethylacetamide_200	5.798	-3.22368	-3.21602	-3.17706	-3.18167	0.0807553	0.0808112	0.0787395	0.0787107	-0.144948	-0.146192	-0.145892	-0.146943	-0.00624412	-0.00626035	-0.0062693	-0.00629028	-0.863742	-0.876205	-0.8853	-0.874844	-0.886257	-0.894585	-4.17296	-4.15078	-3.98317	-0.14436	-0.145264	-0.145891	-0.146943	-0.00626962	-0.00629057	-0.00626962	-0.00629054	-0.855157	-0.865982	-0.873882	-0.874844	-0.886256	-0.894584	-4.17235	-4.15078	-0.000745747
2.025_NH-O__ammonia--phenol_080	4.121	-50.2976	-50.3892	-51.2208	-51.2634	92.5529	92.5431	96.5887	96.5189	-8.79409	-8.8225	-8.95893	-8.9855	-8.06235	-8.09111	-8.06574	-8.09467	-25.881	-26.6946	-27.2882	-26.4725	-27.3055	-27.9133	-2.04791	0.262064	-2.45601	-7.86583	-7.89384	-7.9459	-7.97306	-8.74884	-8.77748	-8.74884	-8.77748	-25.9816	-26.7896	-27.3792	-26.5829	-27.4144	-28.0211	-1.89288	0.483952	-2.77848
2.025_NH-O__ammonia--phenol_085	4.223	-38.9903	-39.0838	-39.584	-39.6324	65.7707	65.7693	68.6626	68.6106	-6.39852	-6.42171	-6.50453	-6.52594	-5.64393	-5.66399	-5.64682	-5.66703	-21.4114	-22.0517	-22.519	-21.9198	-22.5771	-23.0568	-7.9191	-6.27157	-8.57302	-5.94945	-5.97242	-6.01442	-6.03625	-5.96412	-5.98397	-5.96412	-5.98397	-21.4645	-22.1004	-22.5644	-21.9778	-22.6341	-23.1131	-7.82624	-6.15516	-1.64538
2.025_NH-O__ammonia--phenol_090	4.325	-30.5583	-30.6433	-30.9158	-30.9608	46.7696	46.7753	48.8407	48.8065	-4.76972	-4.78766	-4.83738	-4.85421	-3.9209	-3.93377	-3.92337	-3.93636	-17.7699	-18.2733	-18.6406	-18.2058	-18.7243	-19.1026	-11.23	-10.0475	-11.9077	-4.5499	-4.56769	-4.59808	-4.61509	-4.07221	-4.08495	-4.07221	-4.08495	-17.7986	-18.2986	-18.6634	-18.2357	-18.7536	-19.1315	-11.1654	-9.98586	-1.00286
2.025_NH-O__ammonia--phenol_095	4.428	-24.2249	-24.2934	-24.4148	-24.4494	33.2876	33.2933	34.7567	34.7327	-3.61889	-3.63151	-3.66077	-3.67356	-2.71164	-2.71913	-2.71376	-2.72134	-14.7913	-15.1864	-15.4747	-15.1611	-15.5694	-15.8674	-12.8254	-11.979	-13.439	-3.50994	-3.5226	-3.54286	-3.55576	-2.78428	-2.79171	-2.78428	-2.79171	-14.8048	-15.1972	-15.4836	-15.1762	-15.5842	-15.8819	-12.7805	-11.946	-0.62709
2.025_NH-O__ammonia--phenol_100	4.532	-19.4246	-19.4758	-19.4977	-19.5202	23.7106	23.7148	24.7408	24.7237	-2.78079	-2.78914	-2.80618	-2.81535	-1.87016	-1.87416	-1.87197	-1.87607	-12.3449	-12.6547	-12.8807	-12.6557	-12.977	-13.2114	-13.305	-12.6993	-13.8156	-2.72603	-2.73451	-2.74761	-2.75686	-1.90569	-1.9097	-1.90569	-1.9097	-12.3478	-12.6553	-12.8796	-12.6631	-12.9842	-13.2185	-13.2756	-12.6815	-0.400958
2.025_NH-O__ammonia--phenol_105	4.636	-15.7458	-15.7848	-15.744	-15.7568	16.8834	16.8897	17.6103	17.6001	-2.15628	-2.16206	-2.17227	-2.17877	-1.28746	-1.2896	-1.28902	-1.29123	-10.3244	-10.5671	-10.7442	-10.5874	-10.8399	-11.0242	-13.091	-12.6509	-13.485	-2.12839	-2.13426	-2.14302	-2.14956	-1.30527	-1.30744	-1.30527	-1.30744	-10.3233	-10.5642	-10.74	-10.5909	-10.8433	-11.0276	-13.0661	-12.6412	-0.261121
2.025_NH-O__ammonia--phenol_110	4.74	-12.8927	-12.8982	-12.8493	-12.8552	12.0114	12.0097	12.5333	12.5276	-1.68305	-1.68737	-1.69411	-1.69884	-0.885213	-0.886516	-0.886556	-0.887924	-8.65129	-8.8408	-8.9791	-8.87594	-9.07443	-9.21927	-12.4415	-12.1336	-12.7486	-1.669	-1.67317	-1.67943	-1.68418	-0.894432	-0.895778	-0.894432	-0.895778	-8.65039	-8.8392	-8.97698	-8.87756	-9.07598	-9.22078	-12.435	-12.1283	-0.172539
2.025_NH-O__ammonia--phenol_125	5.056	-7.49376	-7.50487	-7.41	-7.40362	4.31488	4.31903	4.50797	4.50603	-0.825553	-0.827346	-0.830976	-0.833221	-0.28675	-0.287424	-0.287623	-0.288339	-5.16051	-5.2536	-5.32153	-5.29786	-5.39598	-5.46758	-9.62214	-9.48673	-9.69851	-0.823774	-0.825546	-0.829097	-0.831342	-0.288533	-0.289247	-0.288533	-0.289247	-5.16001	-5.25259	-5.32016	-5.29797	-5.39608	-5.46767	-9.60371	-9.48584	-0.052213
2.025_NH-O__ammonia--phenol_150	5.588	-3.52728	-3.52994	-3.46908	-3.46042	0.76366	0.764332	0.798	0.797374	-0.27645	-0.277116	-0.278806	-0.279856	-0.0440416	-0.0441042	-0.0444919	-0.0445769	-2.28942	-2.32236	-2.3464	-2.34805	-2.38311	-2.4087	-5.43324	-5.39619	-5.40154	-0.276251	-0.277039	-0.278748	-0.279798	-0.0445161	-0.0446008	-0.0445161	-0.0446008	-2.2878	-2.32059	-2.34451	-2.34804	-2.38311	-2.4087	-5.4216	-5.39615	-0.00765273
2.025_NH-O__ammonia--phenol_200	6.668	-1.10516	-1.1094	-1.08787	-1.08622	0.0206183	0.0206745	0.021821	0.0218376	-0.0464285	-0.046591	-0.0470101	-0.0473403	-0.00113117	-0.00112553	-0.00127959	-0.00128193	-0.562289	-0.568204	-0.57252	-0.575978	-0.582336	-0.586975	-1.70896	-1.69998	-1.69034	-0.0464042	-0.0466648	-0.0470101	-0.0473402	-0.00127959	-0.00128193	-0.00127959	-0.00128195	-0.562513	-0.568465	-0.572808	-0.575978	-0.582336	-0.586975	-1.70105	-1.69998	-0.00016307
2.026_NH-O__aniline--acetaldehyde_080	3.278	-72.0286	-72.0008	-73.3561	-73.3183	141.574	141.449	147.662	147.509	-9.70416	-9.72254	-9.89539	-9.91129	-13.4356	-13.4604	-13.4353	-13.4601	-52.917	-54.4458	-55.5615	-53.8145	-55.3748	-56.5134	-9.29607	-5.69445	-6.61072	-7.68529	-7.70658	-7.66983	-7.68958	-15.2693	-15.2928	-15.2693	-15.2928	-53.2177	-54.7391	-55.8493	-54.1486	-55.7042	-56.8393	-9.41206	-5.6314	-1.24114
2.026_NH-O__aniline--acetaldehyde_085	3.378	-55.1913	-55.1783	-56.0478	-56.0283	100.233	100.141	104.644	104.529	-7.09324	-7.10791	-7.18488	-7.19851	-9.70588	-9.72145	-9.70568	-9.72126	-44.0982	-45.2867	-46.154	-44.8946	-46.1119	-47.0002	-18.0204	-15.4198	-16.2256	-6.07001	-6.08647	-6.05588	-6.07158	-10.6428	-10.6576	-10.6428	-10.6576	-44.2607	-45.444	-46.3074	-45.0769	-46.2912	-47.1774	-18.1025	-15.4063	-0.432763
2.026_NH-O__aniline--acetaldehyde_090	3.479	-42.9075	-42.8938	-43.4315	-43.416	71.0105	70.9374	74.2078	74.119	-5.38258	-5.39287	-5.42071	-5.43155	-6.94667	-6.95559	-6.94654	-6.95548	-36.844	-37.7714	-38.4481	-37.5439	-38.4974	-39.1933	-22.753	-20.8773	-21.4807	-4.86179	-4.87335	-4.84348	-4.85553	-7.43124	-7.43967	-7.43124	-7.43967	-36.9299	-37.8538	-38.528	-37.6425	-38.5942	-39.2886	-22.8094	-20.8809	-0.0815085
2.026_NH-O__aniline--acetaldehyde_095	3.582	-33.8848	-33.8675	-34.1763	-34.1584	50.3403	50.2843	52.6653	52.5955	-4.20208	-4.20876	-4.21375	-4.22124	-4.94645	-4.9512	-4.94638	-4.95115	-30.8549	-31.5814	-32.1115	-31.4645	-32.2132	-32.7596	-24.8546	-23.4949	-23.8781	-3.93718	-3.94461	-3.91629	-3.92452	-5.19985	-5.20431	-5.19985	-5.20431	-30.8976	-31.6209	-32.1487	-31.5173	-32.2649	-32.8104	-24.8949	-23.5021	0.0570196
2.026_NH-O__aniline--acetaldehyde_100	3.685	-27.1829	-27.1628	-27.3222	-27.3021	35.7015	35.66	37.4004	37.348	-3.34812	-3.35238	-3.34843	-3.35326	-3.51324	-3.51594	-3.51322	-3.51595	-25.8952	-26.4649	-26.8807	-26.423	-27.0119	-27.4416	-25.2518	-24.2648	-24.4513	-3.21505	-3.21967	-3.19408	-3.19936	-3.647	-3.64955	-3.647	-3.64955	-25.9135	-26.4809	-26.8949	-26.451	-27.0392	-27.4684	-25.2899	-24.2713	0.0999635
2.026_NH-O__aniline--acetaldehyde_105	3.789	-22.1638	-22.1436	-22.1896	-22.169	25.3287	25.2992	26.5782	26.5403	-2.71043	-2.71325	-2.70311	-2.7065	-2.49321	-2.4952	-2.49322	-2.49524	-21.7772	-22.2239	-22.5499	-22.2362	-22.6997	-23.0379	-24.6028	-23.8684	-23.8948	-2.64235	-2.64526	-2.62256	-2.62619	-2.56435	-2.56628	-2.56435	-2.56628	-21.7859	-22.2313	-22.5563	-22.2509	-22.714	-23.0519	-24.6279	-23.8732	0.102413
2.026_NH-O__aniline--acetaldehyde_110	3.894	-18.356	-18.3362	-18.3044	-18.284	17.9687	17.9496	18.9	18.8741	-2.21912	-2.22091	-2.20858	-2.21104	-1.77004	-1.77188	-1.77008	-1.77195	-18.3484	-18.699	-18.9548	-18.7531	-19.1183	-19.3849	-23.3342	-22.7777	-22.6815	-2.18438	-2.18616	-2.16634	-2.16893	-1.8081	-1.80992	-1.8081	-1.80992	-18.3593	-18.7094	-18.9649	-18.7607	-19.1257	-19.3921	-23.3472	-22.7808	0.0898131
2.026_NH-O__aniline--acetaldehyde_125	4.213	-11.3553	-11.3326	-11.2017	-11.1806	6.43785	6.43257	6.81039	6.80156	-1.27853	-1.27871	-1.26706	-1.26785	-0.640596	-0.64184	-0.640671	-0.641935	-11.132	-11.3047	-11.4306	-11.3897	-11.5706	-11.7026	-18.2512	-17.9914	-17.6941	-1.27358	-1.27382	-1.26086	-1.26168	-0.646586	-0.647838	-0.646586	-0.647838	-11.1349	-11.3074	-11.4333	-11.3907	-11.5716	-11.7035	-18.2561	-17.9921	0.0439466
2.026_NH-O__aniline--acetaldehyde_150	4.757	-6.2676	-6.24799	-6.11305	-6.09519	1.16413	1.16147	1.24842	1.24462	-0.566534	-0.566449	-0.560086	-0.560296	-0.126844	-0.127045	-0.126915	-0.127129	-5.07942	-5.13828	-5.18124	-5.20453	-5.26662	-5.31193	-10.9613	-10.8499	-10.5395	-0.566291	-0.566252	-0.559829	-0.560041	-0.127183	-0.127395	-0.127183	-0.127395	-5.08467	-5.14367	-5.18673	-5.20456	-5.26665	-5.31196	-10.9576	-10.85	0.0096778
2.026_NH-O__aniline--acetaldehyde_200	5.873	-2.67716	-2.67262	-2.61223	-2.60674	0.0382678	0.0382199	0.0417139	0.0415243	-0.14499	-0.145423	-0.143292	-0.143723	-0.00786508	-0.00784631	-0.00790068	-0.00788761	-1.3007	-1.31236	-1.32087	-1.32838	-1.34021	-1.34884	-4.10855	-4.06567	-3.92041	-0.144858	-0.145199	-0.143291	-0.143723	-0.0079011	-0.00788803	-0.00790113	-0.00788808	-1.29955	-1.31094	-1.31925	-1.32838	-1.34021	-1.34884	-4.1128	-4.06567	0.000286626
2.027_NH-O__aniline--acetamide_080	4.163	-111.34	-111.26	-112.892	-112.792	199.25	199.152	208.715	208.567	-26.4278	-26.465	-26.7194	-26.7531	-26.0447	-26.1139	-26.0427	-26.1118	-53.4711	-55.0226	-56.1547	-54.5995	-56.1891	-57.3492	-20.8423	-14.4398	-16.9368	-21.6346	-21.671	-21.4146	-21.4542	-29.7032	-29.7712	-29.7032	-29.7712	-53.8848	-55.4275	-56.5532	-55.0587	-56.6433	-57.7997	-20.134	-13.2509	-9.03343
2.027_NH-O__aniline--acetamide_085	4.253	-90.3445	-90.2884	-91.3159	-91.2493	147.801	147.699	155.011	154.884	-20.0384	-20.0676	-20.222	-20.2497	-19.6456	-19.7013	-19.6438	-19.6995	-45.4379	-46.6875	-47.5994	-46.4397	-47.7228	-48.6592	-29.9572	-24.9734	-27.8822	-17.42	-17.452	-17.3176	-17.3502	-21.5738	-21.6274	-21.5738	-21.6274	-45.668	-46.9097	-47.8157	-46.7063	-47.9854	-48.9188	-29.5303	-24.2615	-5.43069
2.027_NH-O__aniline--acetamide_090	4.344	-74.0176	-73.988	-74.5525	-74.5155	109.724	109.626	115.201	115.088	-15.6324	-15.6597	-15.7515	-15.7779	-14.6719	-14.7153	-14.6703	-14.7137	-38.7188	-39.7263	-40.4615	-39.6165	-40.6537	-41.4106	-35.1987	-31.3294	-34.1665	-14.1906	-14.2208	-14.1504	-14.1807	-15.6964	-15.7381	-15.6964	-15.7381	-38.8527	-39.8537	-40.5841	-39.7706	-40.8049	-41.5595	-34.9262	-30.9056	-3.32256
2.027_NH-O__aniline--acetamide_095	4.435	-61.2496	-61.2413	-61.4768	-61.461	81.5175	81.4347	85.6817	85.5844	-12.4633	-12.4886	-12.5475	-12.5718	-10.8941	-10.9268	-10.8927	-10.9254	-33.0748	-33.8873	-34.4803	-33.8787	-34.7175	-35.3296	-37.7023	-34.7035	-37.2376	-11.6675	-11.6949	-11.6591	-11.6861	-11.4433	-11.4747	-11.4433	-11.4747	-33.1568	-33.9646	-34.5541	-33.9673	-34.804	-35.4146	-37.5325	-34.4521	-2.06808
2.027_NH-O__aniline--acetamide_100	4.527	-51.2001	-51.207	-51.2203	-51.2166	60.6081	60.5502	63.7743	63.698	-10.1049	-10.1277	-10.1649	-10.1852	-8.06427	-8.08769	-8.06298	-8.08642	-28.3201	-28.9752	-29.4533	-29.0345	-29.7132	-30.2084	-38.3254	-35.9986	-38.1455	-9.6624	-9.68528	-9.66903	-9.69096	-8.36124	-8.38381	-8.36124	-8.38381	-28.3707	-29.0232	-29.4992	-29.085	-29.7623	-30.2566	-38.2328	-35.8499	-1.31324
2.027_NH-O__aniline--acetamide_105	4.619	-43.2593	-43.2641	-43.1152	-43.1154	45.1222	45.081	47.4985	47.4438	-8.29529	-8.31246	-8.33569	-8.35194	-5.9619	-5.97775	-5.96075	-5.97662	-24.3057	-24.8352	-25.2216	-24.93	-25.4793	-25.8802	-37.6949	-35.8803	-37.6267	-8.04642	-8.06411	-8.05752	-8.07467	-6.12374	-6.13909	-6.12374	-6.13909	-24.3305	-24.8573	-25.2418	-24.9586	-25.507	-25.9072	-37.6586	-35.7926	-0.846215
2.027_NH-O__aniline--acetamide_110	4.712	-36.922	-36.9217	-36.6582	-36.6565	33.6371	33.6057	35.406	35.3667	-6.86926	-6.88171	-6.89587	-6.90873	-4.4071	-4.41726	-4.40607	-4.41624	-20.9061	-21.3338	-21.6458	-21.4454	-21.8903	-22.215	-36.2608	-34.8298	-36.2083	-6.72941	-6.74223	-6.73903	-6.75239	-4.49587	-4.50573	-4.49587	-4.50573	-20.9107	-21.336	-21.6465	-21.4615	-21.9058	-22.2301	-36.2592	-34.778	-0.553959
2.027_NH-O__aniline--acetamide_125	4.991	-24.2516	-24.2353	-23.8084	-23.7949	13.9238	13.9102	14.7241	14.7068	-4.037	-4.04098	-4.04466	-4.04911	-1.79033	-1.79293	-1.78957	-1.79217	-13.4056	-13.6298	-13.7934	-13.7924	-14.0281	-14.2	-29.9524	-29.1294	-29.6646	-4.01276	-4.01675	-4.01593	-4.02046	-1.80514	-1.8077	-1.80514	-1.8077	-13.4257	-13.6494	-13.8127	-13.7951	-14.0306	-14.2025	-29.9286	-29.1187	-0.169054
2.027_NH-O__aniline--acetamide_150	5.462	-13.7856	-13.759	-13.3896	-13.3667	3.24642	3.24316	3.43241	3.42813	-1.78273	-1.7838	-1.78478	-1.78617	-0.415662	-0.416328	-0.415201	-0.415874	-6.65036	-6.73289	-6.79311	-6.83222	-6.91945	-6.98311	-19.509	-19.1237	-19.033	-1.78041	-1.78116	-1.78304	-1.78444	-0.416088	-0.416761	-0.416088	-0.416761	-6.64601	-6.72794	-6.78772	-6.83232	-6.91955	-6.9832	-19.509	-19.1229	-0.0278351
2.027_NH-O__aniline--acetamide_200	6.42	-5.89254	-5.87266	-5.70718	-5.68918	0.173436	0.173267	0.185404	0.184981	-0.429667	-0.430319	-0.430754	-0.431502	-0.029444	-0.0295022	-0.0292791	-0.0293424	-1.8993	-1.91636	-1.92881	-1.94683	-1.96485	-1.97799	-8.08802	-7.94303	-7.75295	-0.429095	-0.429632	-0.430748	-0.431496	-0.0292818	-0.0293451	-0.0292818	-0.029345	-1.89728	-1.91412	-1.9264	-1.94683	-1.96485	-1.97799	-8.10166	-7.94302	-0.00086098
2.028_NH-O__aniline--aceticacid_080	3.423	-72.4295	-72.4216	-73.9525	-73.931	139.569	139.445	145.798	145.644	-10.4089	-10.4336	-10.5636	-10.5869	-12.112	-12.1442	-12.1108	-12.1431	-54.189	-55.6859	-56.7782	-55.1458	-56.6785	-57.797	-12.3328	-8.81407	-10.4265	-8.65776	-8.68437	-8.62687	-8.65296	-13.5814	-13.6128	-13.5814	-13.6128	-54.4604	-55.951	-57.0387	-55.4453	-56.974	-58.0895	-12.3248	-8.64239	-1.83896
2.028_NH-O__aniline--aceticacid_085	3.52	-56.6553	-56.6665	-57.6899	-57.6884	100.646	100.549	105.24	105.119	-7.73009	-7.75122	-7.80376	-7.8234	-8.72425	-8.74678	-8.72341	-8.7459	-45.8943	-47.0845	-47.953	-46.7485	-47.9712	-48.8635	-20.5686	-18.0026	-19.4054	-6.84199	-6.86436	-6.81969	-6.841	-9.4654	-9.48735	-9.4654	-9.48735	-46.0498	-47.2361	-48.1018	-46.9197	-48.1397	-49.0301	-20.5664	-17.9282	-0.823601
2.028_NH-O__aniline--aceticacid_090	3.618	-44.8921	-44.9082	-45.5725	-45.578	72.7018	72.6301	76.0802	75.9888	-5.94722	-5.96409	-5.97541	-5.99135	-6.25555	-6.27101	-6.25492	-6.27036	-38.9758	-39.9246	-40.6169	-39.7266	-40.7042	-41.4175	-25.1302	-23.2684	-24.3718	-5.49309	-5.51066	-5.46961	-5.48651	-6.6362	-6.65127	-6.6362	-6.65127	-39.0585	-40.0045	-40.6949	-39.824	-40.7999	-41.512	-25.1288	-23.239	-0.334875
2.028_NH-O__aniline--aceticacid_095	3.716	-36.0542	-36.0651	-36.4769	-36.4803	52.591	52.5353	55.0873	55.0186	-4.69798	-4.71016	-4.69947	-4.71206	-4.48352	-4.49374	-4.48307	-4.49327	-33.1732	-33.9305	-34.4831	-33.832	-34.6153	-35.1869	-27.2168	-25.854	-26.6521	-4.46349	-4.47617	-4.43637	-4.44954	-4.68269	-4.69265	-4.68269	-4.69265	-33.2155	-33.9715	-34.5232	-33.8871	-34.6694	-35.2402	-27.2078	-25.8441	-0.105701
2.028_NH-O__aniline--aceticacid_100	3.815	-29.3559	-29.3577	-29.5937	-29.5912	38.1009	38.059	39.9484	39.8953	-3.78322	-3.79113	-3.77055	-3.77936	-3.22021	-3.22679	-3.21989	-3.22646	-28.29	-28.896	-29.3382	-28.8706	-29.4988	-29.9573	-27.6548	-26.6591	-27.1751	-3.66134	-3.66978	-3.63207	-3.64124	-3.32628	-3.33269	-3.32628	-3.33269	-28.3131	-28.9179	-29.3593	-28.9016	-29.5292	-29.9872	-27.6515	-26.657	-0.00388241
2.028_NH-O__aniline--aceticacid_105	3.915	-24.236	-24.2301	-24.3345	-24.3263	27.6454	27.6159	29.0066	28.9668	-3.09187	-3.09685	-3.0706	-3.07628	-2.32111	-2.32545	-2.32089	-2.32521	-24.1704	-24.6564	-25.011	-24.6799	-25.184	-25.5518	-27.0475	-26.3128	-26.5893	-3.02607	-3.03152	-2.99692	-3.00282	-2.37849	-2.38273	-2.37849	-2.38273	-24.1825	-24.6666	-25.0199	-24.6973	-25.2009	-25.5684	-27.0469	-26.3135	0.0363897
2.028_NH-O__aniline--aceticacid_110	4.016	-20.2703	-20.2591	-20.2693	-20.2565	20.0727	20.0515	21.0862	21.0572	-2.55289	-2.55599	-2.52768	-2.53149	-1.68039	-1.68346	-1.68025	-1.68331	-20.6869	-21.0763	-21.3604	-21.133	-21.5378	-21.8332	-25.8075	-25.2473	-25.3299	-2.51596	-2.51934	-2.48809	-2.49203	-1.71185	-1.71487	-1.71185	-1.71487	-20.6933	-21.0811	-21.3641	-21.1426	-21.5472	-21.8424	-25.7953	-25.2486	0.0481967
2.028_NH-O__aniline--aceticacid_125	4.322	-12.6951	-12.6746	-12.5716	-12.5522	7.71672	7.70946	8.14825	8.13744	-1.49474	-1.4952	-1.47322	-1.47428	-0.656897	-0.658232	-0.656884	-0.658216	-13.1139	-13.3156	-13.4627	-13.4106	-13.6221	-13.7764	-20.5813	-20.3236	-20.0832	-1.48851	-1.48916	-1.46677	-1.46786	-0.662403	-0.663726	-0.662404	-0.663726	-13.1151	-13.3166	-13.4636	-13.4122	-13.6236	-13.7779	-20.5722	-20.3242	0.0342712
2.028_NH-O__aniline--aceticacid_150	4.84	-6.93613	-6.91567	-6.80392	-6.78438	1.5834	1.5812	1.68506	1.68122	-0.670628	-0.670292	-0.658787	-0.658743	-0.151394	-0.151474	-0.151443	-0.151527	-6.37161	-6.4446	-6.49787	-6.51624	-6.59277	-6.64862	-12.6541	-12.562	-12.2215	-0.670461	-0.670172	-0.658446	-0.658406	-0.151766	-0.151849	-0.151766	-0.151849	-6.3689	-6.44139	-6.49429	-6.51631	-6.59283	-6.64868	-12.6584	-12.5621	0.00948
2.028_NH-O__aniline--aceticacid_200	5.902	-2.8858	-2.87608	-2.81812	-2.81028	0.0660165	0.0658599	0.0719229	0.0715692	-0.167452	-0.167589	-0.164986	-0.165181	-0.0111726	-0.0111776	-0.011222	-0.0112292	-1.76102	-1.77516	-1.78548	-1.79998	-1.81451	-1.82511	-4.77446	-4.74023	-4.56474	-0.168002	-0.168119	-0.164984	-0.16518	-0.0112229	-0.0112302	-0.011223	-0.0112302	-1.76127	-1.77506	-1.78513	-1.79998	-1.81451	-1.82511	-4.78362	-4.74023	0.000410996
2.029_NH-O__aniline--acetone_080	3.258	-80.8312	-80.7937	-82.7039	-82.6563	161.106	160.955	168.243	168.058	-11.3494	-11.3705	-11.5395	-11.5594	-15.1141	-15.1452	-15.1135	-15.1446	-64.5622	-66.2536	-67.4879	-65.6075	-67.3376	-68.6001	-13.8425	-9.90288	-11.0792	-9.22811	-9.25234	-9.1825	-9.20661	-17.0598	-17.0894	-17.0598	-17.0894	-64.9086	-66.5918	-67.8201	-66.0068	-67.7312	-68.9895	-14.0548	-9.88444	-1.8549
2.029_NH-O__aniline--acetone_085	3.355	-62.6767	-62.6612	-63.9825	-63.959	115.543	115.43	120.806	120.661	-8.47556	-8.49342	-8.56599	-8.58264	-10.8971	-10.9175	-10.8967	-10.9171	-54.4081	-55.7389	-56.71	-55.3535	-56.7188	-57.715	-23.3518	-20.5129	-21.5392	-7.39026	-7.40963	-7.35385	-7.37279	-11.8977	-11.9174	-11.8977	-11.9174	-54.612	-55.9371	-56.9041	-55.5809	-56.9424	-57.936	-23.4973	-20.5243	-0.800437
2.029_NH-O__aniline--acetone_090	3.454	-49.2585	-49.2492	-50.1411	-50.1267	82.9501	82.8663	86.8142	86.7049	-6.5698	-6.58353	-6.60298	-6.61639	-7.80645	-7.81959	-7.80623	-7.81939	-45.9784	-47.0289	-47.7954	-46.8191	-47.9	-48.6887	-28.5815	-26.5463	-27.309	-6.0108	-6.02527	-5.9744	-5.98906	-8.32768	-8.34036	-8.32768	-8.34036	-46.0959	-47.1425	-47.9062	-46.9478	-48.0263	-48.8133	-28.6816	-26.5644	-0.29945
2.029_NH-O__aniline--acetone_095	3.554	-39.2654	-39.2528	-39.8488	-39.8339	59.614	59.5483	62.4501	62.3659	-5.23331	-5.24284	-5.23918	-5.24954	-5.5783	-5.58642	-5.57822	-5.58637	-38.956	-39.7878	-40.3948	-39.6895	-40.5478	-41.1741	-30.9285	-29.4781	-29.9574	-4.94816	-4.9581	-4.91045	-4.92157	-5.85319	-5.86105	-5.85319	-5.86105	-39.0151	-39.844	-40.4489	-39.7618	-40.6186	-41.2439	-31.011	-29.4945	-0.0739595
2.029_NH-O__aniline--acetone_100	3.654	-31.7705	-31.7604	-32.1322	-32.1138	42.8856	42.8376	44.9673	44.9023	-4.25578	-4.26325	-4.2462	-4.25327	-3.98635	-3.99132	-3.98637	-3.99137	-33.0802	-33.7405	-34.2224	-33.717	-34.4	-34.8984	-31.3996	-30.3546	-30.5641	-4.1102	-4.11653	-4.07293	-4.08045	-4.133	-4.13783	-4.133	-4.13783	-33.1042	-33.7622	-34.2423	-33.7574	-34.4394	-34.9372	-31.4621	-30.367	0.0204844
2.029_NH-O__aniline--acetone_105	3.755	-26.0921	-26.073	-26.2887	-26.2681	30.8623	30.8262	32.4061	32.3582	-3.51336	-3.5173	-3.49416	-3.49874	-2.85392	-2.85714	-2.85403	-2.85727	-28.1423	-28.6674	-29.0505	-28.7022	-29.2464	-29.6435	-30.6717	-29.9095	-29.8905	-3.4375	-3.44142	-3.40221	-3.40704	-2.93297	-2.93613	-2.93297	-2.93613	-28.1542	-28.6774	-29.0592	-28.7245	-29.2682	-29.6649	-30.7159	-29.918	0.0557902
2.029_NH-O__aniline--acetone_110	3.857	-21.7307	-21.7103	-21.8171	-21.7959	22.2223	22.197	23.3753	23.3409	-2.92934	-2.9316	-2.90749	-2.91051	-2.04957	-2.05188	-2.04973	-2.05206	-23.9919	-24.4097	-24.7145	-24.4827	-24.9168	-25.2336	-29.2112	-28.6512	-28.4512	-2.89106	-2.89334	-2.85838	-2.86153	-2.09258	-2.09487	-2.09258	-2.09487	-23.998	-24.4146	-24.7186	-24.495	-24.9288	-25.2453	-29.2429	-28.6567	0.0621481
2.029_NH-O__aniline--acetone_125	4.166	-13.5776	-13.5601	-13.4895	-13.4676	8.31657	8.31016	8.8053	8.79375	-1.77372	-1.77435	-1.75082	-1.75164	-0.780274	-0.78127	-0.780509	-0.781527	-15.0435	-15.2558	-15.4107	-15.3775	-15.5997	-15.7618	-23.2163	-22.9688	-22.4639	-1.76755	-1.76775	-1.74312	-1.74396	-0.787604	-0.788613	-0.787604	-0.788613	-15.053	-15.2653	-15.4202	-15.3795	-15.6016	-15.7636	-23.2192	-22.97	0.0375136
2.029_NH-O__aniline--acetone_150	4.691	-7.50214	-7.48714	-7.38745	-7.36835	1.6311	1.62856	1.74502	1.74092	-0.834926	-0.834884	-0.821623	-0.821574	-0.175247	-0.175269	-0.175466	-0.175504	-7.23211	-7.30465	-7.35758	-7.39124	-7.46744	-7.52305	-14.2263	-14.1476	-13.6106	-0.834923	-0.83454	-0.821253	-0.821207	-0.175839	-0.175874	-0.175839	-0.175874	-7.23054	-7.30313	-7.3561	-7.39132	-7.46752	-7.52312	-14.2328	-14.1476	0.0090004
2.029_NH-O__aniline--acetone_200	5.765	-3.23641	-3.22652	-3.16367	-3.15564	0.0624296	0.0622769	0.0688635	0.068514	-0.225669	-0.225935	-0.222189	-0.222497	-0.0137843	-0.0137773	-0.0139032	-0.0139032	-1.98013	-1.99298	-2.00235	-2.02434	-2.0375	-2.04711	-5.40631	-5.37064	-5.1003	-0.225798	-0.225976	-0.222188	-0.222496	-0.0139041	-0.0139041	-0.0139041	-0.0139041	-1.98278	-1.99536	-2.00453	-2.02434	-2.0375	-2.04711	-5.40619	-5.37064	0.000363816
2.030_NH-O__aniline--dimethylcarbonate_080	3.184	-87.6597	-87.596	-90.3202	-90.2406	174.565	174.413	183.146	182.956	-12.2012	-12.2282	-12.4428	-12.4687	-13.6676	-13.6961	-13.6679	-13.6963	-73.7625	-75.7322	-77.1695	-75.0882	-77.1074	-78.581	-16.2768	-12.0305	-15.2298	-10.0764	-10.1056	-10.0773	-10.1065	-15.478	-15.5059	-15.478	-15.5059	-74.213	-76.1741	-77.6051	-75.5731	-77.586	-79.0549	-16.3873	-11.9518	-0.920435
2.030_NH-O__aniline--dimethylcarbonate_085	3.288	-67.649	-67.624	-69.6038	-69.5592	124.83	124.708	131.278	131.127	-9.26015	-9.28684	-9.3905	-9.41274	-9.97944	-9.9989	-9.9797	-9.99919	-62.3425	-63.8934	-65.0252	-63.5669	-65.1637	-66.3289	-27.2265	-24.173	-26.8111	-8.16994	-8.19518	-8.18135	-8.2055	-10.8951	-10.9142	-10.8951	-10.9142	-62.6362	-64.1832	-65.312	-63.843	-65.4357	-66.598	-27.2649	-24.1498	-0.115389
2.030_NH-O__aniline--dimethylcarbonate_090	3.392	-52.9335	-52.9248	-54.3443	-54.3193	89.3989	89.3095	94.1716	94.0569	-7.28286	-7.30451	-7.35756	-7.37605	-7.22919	-7.24187	-7.22946	-7.24217	-52.8382	-54.0647	-54.9597	-53.9188	-55.1844	-56.108	-33.1214	-30.9886	-33.0578	-6.72504	-6.7453	-6.734	-6.75356	-7.69916	-7.71153	-7.69916	-7.71153	-53.0087	-54.2318	-55.1243	-54.0749	-55.338	-56.2597	-33.1605	-30.9872	0.194955
2.030_NH-O__aniline--dimethylcarbonate_095	3.496	-42.0657	-42.0556	-43.0597	-43.043	64.1643	64.097	67.635	67.5503	-5.88012	-5.89467	-5.92636	-5.94145	-5.22229	-5.22992	-5.22258	-5.23024	-44.9134	-45.8875	-46.5984	-45.8253	-46.8311	-47.5651	-35.6816	-34.2295	-35.769	-5.59821	-5.61349	-5.60159	-5.61733	-5.46731	-5.47469	-5.46731	-5.47469	-44.9737	-45.9432	-46.6507	-45.913	-46.9173	-47.6501	-35.7463	-34.2349	0.283246
2.030_NH-O__aniline--dimethylcarbonate_100	3.601	-33.9969	-33.9914	-34.6539	-34.6372	46.116	46.0631	48.642	48.5764	-4.84351	-4.85533	-4.86853	-4.87942	-3.77438	-3.77875	-3.77469	-3.77909	-38.2548	-39.029	-39.5939	-39.0242	-39.8243	-40.4083	-36.1564	-35.1276	-36.2125	-4.69817	-4.7089	-4.69762	-4.70894	-3.90416	-3.90833	-3.90416	-3.90833	-38.2473	-39.0168	-39.5783	-39.0732	-39.8724	-40.4556	-36.1793	-35.1338	0.27854
2.030_NH-O__aniline--dimethylcarbonate_105	3.707	-27.8987	-27.8832	-28.3275	-28.31	33.1474	33.1043	35.0294	34.978	-4.04532	-4.05222	-4.05557	-4.0633	-2.73508	-2.73771	-2.73541	-2.73806	-32.617	-33.232	-33.6808	-33.2944	-33.9316	-34.3965	-35.2496	-34.5298	-35.2376	-3.96744	-3.97489	-3.96472	-3.97273	-2.80487	-2.80738	-2.80487	-2.80738	-32.5972	-33.2086	-33.6547	-33.3216	-33.9582	-34.4227	-35.251	-34.5347	0.240192
2.030_NH-O__aniline--dimethylcarbonate_110	3.813	-23.2424	-23.2257	-23.5189	-23.5015	23.8375	23.8068	25.2547	25.216	-3.41054	-3.41549	-3.41328	-3.41905	-1.98997	-1.99185	-1.99031	-1.99222	-27.8548	-28.3446	-28.7019	-28.4547	-28.9626	-29.3332	-33.5282	-33.03	-33.4343	-3.36861	-3.37401	-3.36453	-3.37046	-2.02806	-2.02987	-2.02806	-2.02987	-27.8359	-28.3223	-28.6773	-28.4697	-28.9772	-29.3476	-33.5178	-33.0334	0.194338
2.030_NH-O__aniline--dimethylcarbonate_125	4.134	-14.5959	-14.5817	-14.6482	-14.6327	8.90843	8.89936	9.51852	9.50475	-2.12011	-2.1221	-2.1167	-2.11935	-0.791521	-0.792651	-0.791863	-0.793012	-17.5476	-17.798	-17.9807	-17.9556	-18.2163	-18.4065	-26.5778	-26.4468	-26.3048	-2.11357	-2.11586	-2.1088	-2.11148	-0.798285	-0.799416	-0.798286	-0.799416	-17.537	-17.7855	-17.9668	-17.958	-18.2186	-18.4088	-26.5698	-26.4477	0.0881323
2.030_NH-O__aniline--dimethylcarbonate_150	4.676	-8.24295	-8.22622	-8.19966	-8.18444	1.74453	1.74293	1.90314	1.89962	-1.03841	-1.03916	-1.03574	-1.03662	-0.191912	-0.19188	-0.192207	-0.192189	-8.45701	-8.5445	-8.60834	-8.6766	-8.76883	-8.83613	-16.3227	-16.3498	-15.9996	-1.03827	-1.03894	-1.03532	-1.0362	-0.192577	-0.19256	-0.192577	-0.19256	-8.46738	-8.55473	-8.61847	-8.67671	-8.76893	-8.83622	-16.3263	-16.3498	0.0191354
2.030_NH-O__aniline--dimethylcarbonate_200	5.776	-3.68087	-3.66934	-3.66428	-3.65648	0.0695712	0.0695766	0.0773758	0.0771748	-0.297893	-0.298797	-0.297837	-0.298429	-0.016533	-0.0165494	-0.0167131	-0.0167368	-2.33546	-2.35249	-2.36492	-2.38718	-2.40427	-2.41673	-6.28003	-6.3112	-6.11701	-0.298063	-0.298568	-0.297835	-0.298426	-0.0167142	-0.016738	-0.0167143	-0.0167379	-2.33284	-2.34907	-2.36091	-2.38718	-2.40427	-2.41673	-6.29698	-6.31119	0.000789225
2.031_NH-O__aniline--dimethylether_080	4.1	-77.0316	-77.0769	-79.2527	-79.2962	145.401	145.337	152.672	152.584	-15.0622	-15.1052	-15.3741	-15.4185	-15.6943	-15.7297	-15.6945	-15.73	-43.3429	-44.5153	-45.3709	-44.2292	-45.4342	-46.3136	-7.94531	-4.17463	-8.60649	-11.9078	-11.9484	-11.8554	-11.8992	-18.0544	-18.0914	-18.0544	-18.0914	-43.5423	-44.7087	-45.5598	-44.4488	-45.6506	-46.5276	-7.352	-3.23073	-6.17565
2.031_NH-O__aniline--dimethylether_085	4.185	-60.2978	-60.3496	-61.9482	-61.9973	105.071	105.006	110.55	110.467	-10.6735	-10.7077	-10.866	-10.9005	-11.3811	-11.4094	-11.3811	-11.4095	-36.5741	-37.5113	-38.1953	-37.3579	-38.3237	-39.0285	-15.6558	-12.8691	-17.0916	-9.06466	-9.09888	-9.06366	-9.09899	-12.5319	-12.56	-12.5319	-12.56	-36.6854	-37.6178	-38.2983	-37.4762	-38.4396	-39.1426	-15.3096	-12.3321	-3.52446
2.031_NH-O__aniline--dimethylether_090	4.271	-47.6404	-47.6994	-48.8465	-48.9008	75.9732	75.9125	80.0503	79.9742	-7.8304	-7.85961	-7.95423	-7.98274	-8.14107	-8.16276	-8.14092	-8.16265	-30.98	-31.7319	-32.2805	-31.6649	-32.4411	-33.0074	-20.0898	-18.0794	-21.807	-7.00986	-7.03972	-7.03004	-7.05972	-8.70138	-8.72244	-8.70138	-8.72244	-31.0372	-31.7851	-32.3308	-31.7282	-32.5027	-33.0678	-19.8912	-17.7765	-2.04284
2.031_NH-O__aniline--dimethylether_095	4.358	-38.0446	-38.1118	-38.907	-38.9626	54.9746	54.9305	57.9864	57.9258	-5.91397	-5.94018	-5.99698	-6.02021	-5.77619	-5.79194	-5.77593	-5.79172	-26.3275	-26.9321	-27.3733	-26.9218	-27.5467	-28.0027	-22.2867	-20.8514	-23.9952	-5.49549	-5.52078	-5.52216	-5.54626	-6.04894	-6.06415	-6.04894	-6.06415	-26.3518	-26.9529	-27.3915	-26.9554	-27.5792	-28.0344	-22.169	-20.6816	-1.2059
2.031_NH-O__aniline--dimethylether_100	4.446	-30.73	-30.7868	-31.3353	-31.3868	39.8054	39.7736	42.0303	41.9877	-4.57245	-4.5924	-4.62865	-4.64735	-4.08078	-4.09133	-4.08044	-4.09103	-22.4355	-22.9218	-23.2767	-22.9523	-23.4562	-23.824	-22.9736	-21.9615	-24.535	-4.35873	-4.37886	-4.38412	-4.4033	-4.2136	-4.22381	-4.2136	-4.22381	-22.4438	-22.9274	-23.2802	-22.97	-23.4733	-23.8405	-22.9093	-21.8667	-0.722736
2.031_NH-O__aniline--dimethylether_105	4.534	-25.1159	-25.1656	-25.5337	-25.5764	28.8362	28.8161	30.485	30.4564	-3.60139	-3.61711	-3.63833	-3.65326	-2.87856	-2.88491	-2.87817	-2.88455	-19.1641	-19.5552	-19.8406	-19.617	-20.0237	-20.3205	-22.6921	-21.9783	-24.0454	-3.49182	-3.50666	-3.51206	-3.52721	-2.94325	-2.94942	-2.94325	-2.94942	-19.1681	-19.5572	-19.8411	-19.6262	-20.0325	-20.3289	-22.6554	-21.9256	-0.441078
2.031_NH-O__aniline--dimethylether_110	4.623	-20.7772	-20.8132	-21.0572	-21.0882	20.9038	20.8891	22.1288	22.1087	-2.87786	-2.88874	-2.90195	-2.91269	-2.03133	-2.03471	-2.03091	-2.03431	-16.4099	-16.7243	-16.9537	-16.8075	-17.1356	-17.375	-21.8013	-21.3015	-22.9283	-2.82152	-2.83159	-2.83653	-2.84739	-2.0628	-2.06611	-2.0628	-2.06611	-16.4135	-16.7265	-16.955	-16.8123	-17.14	-17.3792	-21.7825	-21.2722	-0.274549
2.031_NH-O__aniline--dimethylether_125	4.892	-12.607	-12.612	-12.6569	-12.6628	8.00383	8.00084	8.50494	8.49903	-1.55754	-1.56081	-1.56599	-1.56969	-0.724678	-0.725024	-0.724248	-0.724616	-10.4515	-10.616	-10.7361	-10.7153	-10.8879	-11.0138	-17.6331	-17.4718	-18.1962	-1.55027	-1.55343	-1.55672	-1.56042	-0.728084	-0.728448	-0.728084	-0.728448	-10.4536	-10.6174	-10.7369	-10.7159	-10.8884	-11.0143	-17.6397	-17.4669	-0.0714341
2.031_NH-O__aniline--dimethylether_150	5.35	-6.62662	-6.61201	-6.57749	-6.56466	1.63617	1.63527	1.75462	1.75299	-0.637829	-0.638118	-0.640301	-0.640942	-0.144068	-0.144072	-0.143746	-0.143764	-5.1632	-5.22258	-5.26591	-5.29316	-5.35596	-5.40178	-11.0248	-10.9982	-11.142	-0.637978	-0.638195	-0.639923	-0.640561	-0.143867	-0.143886	-0.143867	-0.143886	-5.16303	-5.22216	-5.26531	-5.29317	-5.35596	-5.40178	-11.0278	-10.9979	-0.00922104
2.031_NH-O__aniline--dimethylether_200	6.289	-2.694	-2.68564	-2.65393	-2.64749	0.0702074	0.0701937	0.0766556	0.0766125	-0.148103	-0.148398	-0.148513	-0.148961	-0.0101348	-0.0101504	-0.0100016	-0.0100239	-1.50748	-1.51957	-1.5284	-1.54225	-1.55514	-1.56455	-4.30239	-4.29441	-4.29278	-0.14827	-0.148566	-0.148512	-0.14896	-0.0100018	-0.0100241	-0.0100018	-0.0100241	-1.50757	-1.51969	-1.52853	-1.54225	-1.55514	-1.56455	-4.30642	-4.29441	-0.000230414
2.032_NH-O__aniline--dimethylperoxide_080	4.253	-67.3609	-67.3879	-68.9347	-68.9504	127.763	127.693	134.08	133.975	-11.8327	-11.8702	-11.949	-11.9855	-13.3687	-13.3985	-13.3687	-13.3984	-41.8005	-42.9238	-43.7434	-42.669	-43.8228	-44.6646	-8.70754	-5.0238	-9.17133	-9.64631	-9.68288	-9.51992	-9.55699	-14.9153	-14.945	-14.9153	-14.945	-41.9749	-43.0917	-43.9067	-42.876	-44.0264	-44.8659	-8.26343	-4.34327	-3.97192
2.032_NH-O__aniline--dimethylperoxide_085	4.339	-52.8701	-52.9075	-53.9456	-53.9733	92.3743	92.3043	97.0608	96.9632	-8.49708	-8.52697	-8.54236	-8.57055	-9.63258	-9.65652	-9.63243	-9.65632	-35.4935	-36.3915	-37.0468	-36.259	-37.1828	-37.8569	-15.8335	-13.094	-16.8532	-7.40489	-7.43541	-7.32425	-7.35397	-10.368	-10.3911	-10.368	-10.3911	-35.5834	-36.4758	-37.1271	-36.3745	-37.296	-37.9685	-15.5975	-12.7237	-2.17861
2.032_NH-O__aniline--dimethylperoxide_090	4.425	-41.9774	-42.0278	-42.6839	-42.7206	66.9014	66.8444	70.372	70.2921	-6.3343	-6.3606	-6.34307	-6.36566	-6.88213	-6.90009	-6.88192	-6.89985	-30.2365	-30.9539	-31.4774	-30.9156	-31.6554	-32.1952	-19.9215	-17.8892	-21.0874	-5.78671	-5.81225	-5.72973	-5.75361	-7.23328	-7.2504	-7.23328	-7.2504	-30.2855	-30.999	-31.5196	-30.9799	-31.7181	-32.2569	-19.7896	-17.6894	-1.2175
2.032_NH-O__aniline--dimethylperoxide_095	4.513	-33.753	-33.7999	-34.1858	-34.2254	48.5441	48.5056	51.121	51.0643	-4.8657	-4.88574	-4.8556	-4.87355	-4.89997	-4.91233	-4.89974	-4.91208	-25.8353	-26.4085	-26.8268	-26.4375	-27.0298	-27.462	-21.9191	-20.4088	-23.0371	-4.58964	-4.60999	-4.54504	-4.56371	-5.06879	-5.0806	-5.06879	-5.0806	-25.8648	-26.435	-26.851	-26.4731	-27.0645	-27.4961	-21.8449	-20.3015	-0.691664
2.032_NH-O__aniline--dimethylperoxide_100	4.601	-27.5008	-27.5443	-27.7357	-27.7707	35.3072	35.2831	37.2126	37.1742	-3.82456	-3.84043	-3.80507	-3.81933	-3.4881	-3.49568	-3.48785	-3.49542	-22.1396	-22.5971	-22.9309	-22.6655	-23.1395	-23.4854	-22.5283	-21.3966	-23.489	-3.68508	-3.7	-3.64673	-3.66135	-3.57	-3.57729	-3.57	-3.57729	-22.1533	-22.6083	-22.9403	-22.6851	-23.1586	-23.5041	-22.4847	-21.3392	-0.404201
2.032_NH-O__aniline--dimethylperoxide_105	4.689	-22.7095	-22.7365	-22.8002	-22.8252	25.735	25.7167	27.1463	27.1193	-3.05985	-3.06971	-3.03595	-3.04604	-2.48786	-2.4919	-2.48761	-2.49165	-19.017	-19.3814	-19.6474	-19.4772	-19.8561	-20.1326	-22.2288	-21.3762	-23.012	-2.98835	-2.99809	-2.95455	-2.96482	-2.52804	-2.53195	-2.52804	-2.53195	-19.0234	-19.386	-19.6506	-19.4879	-19.8665	-20.1428	-22.2055	-21.3454	-0.24206
2.032_NH-O__aniline--dimethylperoxide_110	4.779	-18.9949	-19.0103	-18.9857	-19.0003	18.7894	18.7771	19.8443	19.8255	-2.4797	-2.48575	-2.45587	-2.46207	-1.78019	-1.78203	-1.77994	-1.78178	-16.3685	-16.6585	-16.8702	-16.7743	-17.0768	-17.2975	-21.3711	-20.7162	-21.9618	-2.44258	-2.44854	-2.41365	-2.41993	-1.80013	-1.80191	-1.80013	-1.80191	-16.3744	-16.6633	-16.8741	-16.7802	-17.0824	-17.303	-21.3534	-20.6997	-0.14901
2.032_NH-O__aniline--dimethylperoxide_125	5.051	-11.909	-11.902	-11.768	-11.762	7.41001	7.4088	7.8419	7.83748	-1.38728	-1.38837	-1.37149	-1.3728	-0.669286	-0.669467	-0.669071	-0.669253	-10.5821	-10.7307	-10.8391	-10.8452	-11.0011	-11.1148	-17.3902	-17.0813	-17.577	-1.38202	-1.38287	-1.36527	-1.36656	-0.671832	-0.672017	-0.671832	-0.672017	-10.5776	-10.7253	-10.8331	-10.8461	-11.0019	-11.1156	-17.3889	-17.0787	-0.040433
2.032_NH-O__aniline--dimethylperoxide_150	5.515	-6.5223	-6.49974	-6.37186	-6.35058	1.60979	1.60921	1.71689	1.71492	-0.584946	-0.584242	-0.579257	-0.578695	-0.145016	-0.144981	-0.144861	-0.14483	-5.31733	-5.37159	-5.41118	-5.45238	-5.51011	-5.55223	-11.0309	-10.9114	-10.9537	-0.585109	-0.584244	-0.578957	-0.578393	-0.14499	-0.14496	-0.14499	-0.14496	-5.3179	-5.37198	-5.41145	-5.4524	-5.51013	-5.55225	-11.0326	-10.9113	-0.00669503
2.032_NH-O__aniline--dimethylperoxide_200	6.472	-2.72382	-2.71627	-2.64545	-2.63875	0.0781787	0.0781867	0.0842691	0.0841751	-0.136188	-0.136434	-0.13521	-0.135517	-0.0101563	-0.0101688	-0.0100891	-0.0101035	-1.57672	-1.58803	-1.59628	-1.61267	-1.62464	-1.63338	-4.38096	-4.33357	-4.30115	-0.13616	-0.136365	-0.135209	-0.135516	-0.0100894	-0.010104	-0.0100895	-0.0101039	-1.57637	-1.58761	-1.59581	-1.61267	-1.62464	-1.63338	-4.37924	-4.33357	-0.000307341
2.033_NH-O__aniline--methanol_080	3.895	-69.7626	-69.7807	-71.3006	-71.3164	128.138	128.103	134.293	134.24	-13.6167	-13.6572	-13.8583	-13.8993	-13.8368	-13.8635	-13.8356	-13.8624	-37.4456	-38.5565	-39.3671	-38.2247	-39.3663	-40.1993	-8.56532	-5.03778	-8.52699	-11.292	-11.3284	-11.2792	-11.3172	-15.5762	-15.6058	-15.5762	-15.6058	-37.5913	-38.6979	-39.5054	-38.3829	-39.5221	-40.3534	-8.10017	-4.35315	-5.13705
2.033_NH-O__aniline--methanol_085	3.981	-55.0289	-55.0547	-56.0984	-56.1214	91.9589	91.9185	96.5297	96.4742	-9.78447	-9.81608	-9.92689	-9.9578	-9.89965	-9.92232	-9.89873	-9.9215	-31.4422	-32.3298	-32.9775	-32.1258	-33.0406	-33.7081	-15.8522	-13.2347	-16.4891	-8.63194	-8.66215	-8.64638	-8.67662	-10.7239	-10.7474	-10.7239	-10.7474	-31.5209	-32.4052	-33.0505	-32.2105	-33.1235	-33.7897	-15.5896	-12.861	-2.94189
2.033_NH-O__aniline--methanol_090	4.069	-43.893	-43.926	-44.6168	-44.6461	66.0503	66.0114	69.4036	69.352	-7.27602	-7.30222	-7.36273	-7.38751	-7.0053	-7.0235	-7.00458	-7.02285	-26.5071	-27.2178	-27.7364	-27.1014	-27.8355	-28.3712	-19.9767	-18.0756	-20.8698	-6.70488	-6.7308	-6.72651	-6.75151	-7.3954	-7.41364	-7.3954	-7.41364	-26.5458	-27.254	-27.7707	-27.1465	-27.8794	-28.4142	-19.838	-17.8734	-1.722
2.033_NH-O__aniline--methanol_095	4.157	-35.4514	-35.4866	-35.9159	-35.9481	47.4896	47.4608	49.9327	49.8933	-5.56456	-5.58616	-5.61846	-5.63885	-4.92861	-4.94222	-4.92803	-4.9417	-22.4214	-22.9913	-23.4072	-22.9351	-23.5252	-23.9558	-21.9613	-20.5912	-22.8823	-5.28099	-5.30256	-5.30176	-5.32242	-5.11326	-5.12675	-5.11326	-5.12675	-22.4361	-23.0039	-23.4182	-22.959	-23.5484	-23.9785	-21.8944	-20.4825	-1.02906
2.033_NH-O__aniline--methanol_100	4.246	-29.0108	-29.0408	-29.2824	-29.3121	34.173	34.1548	35.9573	35.931	-4.35052	-4.36725	-4.384	-4.40079	-3.46007	-3.46937	-3.4596	-3.46896	-19.0173	-19.4746	-19.8083	-19.4654	-19.9406	-20.2873	-22.531	-21.5381	-23.3551	-4.20923	-4.22595	-4.22591	-4.24287	-3.54758	-3.5568	-3.54758	-3.5568	-19.0235	-19.479	-19.8114	-19.4781	-19.9527	-20.2991	-22.4997	-21.4798	-0.629721
2.033_NH-O__aniline--methanol_105	4.336	-24.0524	-24.0778	-24.1883	-24.2097	24.609	24.5977	25.9203	25.9029	-3.45987	-3.47244	-3.48155	-3.49421	-2.42995	-2.43571	-2.42958	-2.43539	-16.1738	-16.5404	-16.808	-16.5646	-16.947	-17.2261	-22.1962	-21.4625	-22.8697	-3.38976	-3.40156	-3.40237	-3.41511	-2.47152	-2.47724	-2.47152	-2.47724	-16.1764	-16.5418	-16.8085	-16.5712	-16.9533	-17.2322	-22.1755	-21.4314	-0.393483
2.033_NH-O__aniline--methanol_110	4.426	-20.1985	-20.208	-20.2396	-20.2511	17.7335	17.726	18.7046	18.6928	-2.78864	-2.79646	-2.80408	-2.81267	-1.71007	-1.71332	-1.70976	-1.71305	-13.7911	-14.0851	-14.2996	-14.1303	-14.4377	-14.662	-21.2914	-20.7461	-21.807	-2.75402	-2.76183	-2.76425	-2.77288	-1.72985	-1.73309	-1.72985	-1.73309	-13.791	-14.084	-14.2978	-14.1337	-14.441	-14.6652	-21.2788	-20.7295	-0.248895
2.033_NH-O__aniline--methanol_125	4.7	-12.8219	-12.8129	-12.7205	-12.714	6.67181	6.67093	7.06824	7.06581	-1.54641	-1.54886	-1.55352	-1.5567	-0.609902	-0.610581	-0.609729	-0.610435	-8.66778	-8.81968	-8.93052	-8.89417	-9.05469	-9.17182	-17.2319	-16.9872	-17.3803	-1.54182	-1.54419	-1.54832	-1.5515	-0.612022	-0.612726	-0.612022	-0.612726	-8.67116	-8.82295	-8.93372	-8.89462	-9.0551	-9.1722	-17.2222	-16.9846	-0.0707093
2.033_NH-O__aniline--methanol_150	5.165	-7.13586	-7.11867	-7.02072	-7.00335	1.32999	1.3298	1.41903	1.41793	-0.658024	-0.658757	-0.661873	-0.662902	-0.122811	-0.122937	-0.12274	-0.122881	-4.19375	-4.25032	-4.2916	-4.3027	-4.36305	-4.40708	-10.8622	-10.7783	-10.7864	-0.658135	-0.658646	-0.661682	-0.66271	-0.122811	-0.122953	-0.122811	-0.122953	-4.19344	-4.24998	-4.29125	-4.30271	-4.36305	-4.40708	-10.8625	-10.7782	-0.0110087
2.033_NH-O__aniline--methanol_200	6.119	-3.05759	-3.04898	-2.99503	-2.98843	0.0535277	0.0535666	0.0581155	0.0580913	-0.163937	-0.164418	-0.165466	-0.16611	-0.00857948	-0.00860754	-0.00857265	-0.00860657	-1.17597	-1.18828	-1.19727	-1.20501	-1.21813	-1.2277	-4.36571	-4.33276	-4.29697	-0.164136	-0.164599	-0.165466	-0.166109	-0.00857278	-0.00860668	-0.00857276	-0.0086067	-1.17658	-1.18885	-1.19781	-1.20501	-1.21813	-1.22771	-4.36707	-4.33276	-0.000430188
2.034_NH-O__aniline--methylacetate_080	3.524	-75.4288	-75.4084	-77.3356	-77.296	150.102	149.977	156.942	156.782	-10.9006	-10.9277	-11.0912	-11.1144	-13.0738	-13.1065	-13.0728	-13.1056	-60.4238	-62.0158	-63.1776	-61.4933	-63.1249	-64.3155	-12.6436	-9.04948	-10.8826	-8.93836	-8.96529	-8.91956	-8.94596	-14.777	-14.8088	-14.777	-14.8088	-60.7514	-62.3368	-63.4936	-61.8412	-63.4681	-64.6553	-12.6845	-8.924	-1.88166
2.034_NH-O__aniline--methylacetate_085	3.622	-58.682	-58.6805	-60.034	-60.0199	108.185	108.088	113.226	113.1	-8.04113	-8.06254	-8.13943	-8.15905	-9.43039	-9.45305	-9.42966	-9.45233	-51.1744	-52.4359	-53.3564	-52.1273	-53.4236	-54.3696	-21.4646	-18.9008	-20.4849	-7.03647	-7.05913	-7.02392	-7.04544	-10.3014	-10.3233	-10.3014	-10.3233	-51.3657	-52.6226	-53.5398	-52.3266	-53.6198	-54.5636	-21.5141	-18.8521	-0.805762
2.034_NH-O__aniline--methylacetate_090	3.721	-46.2687	-46.2759	-47.1777	-47.1747	78.1424	78.0713	81.8045	81.7104	-6.1502	-6.16706	-6.19418	-6.2103	-6.76415	-6.77949	-6.76358	-6.77893	-43.478	-44.4817	-45.2141	-44.3028	-45.3359	-46.0898	-26.3653	-24.5433	-25.786	-5.6313	-5.64941	-5.61479	-5.63199	-7.21727	-7.23213	-7.21727	-7.23213	-43.5714	-44.5708	-45.3001	-44.4165	-45.4476	-46.2	-26.4051	-24.5284	-0.298432
2.034_NH-O__aniline--methylacetate_095	3.82	-36.9577	-36.9612	-37.5654	-37.5628	56.4977	56.4415	59.204	59.1312	-4.83671	-4.84918	-4.84709	-4.86011	-4.84517	-4.85512	-4.84473	-4.85469	-37.0064	-37.8059	-38.3894	-37.7385	-38.5642	-39.1668	-28.6135	-27.3132	-28.2127	-4.56493	-4.57833	-4.54251	-4.55623	-5.08498	-5.09459	-5.08498	-5.09459	-37.0618	-37.8584	-38.4397	-37.803	-38.6274	-39.229	-28.6383	-27.3115	-0.0656337
2.034_NH-O__aniline--methylacetate_100	3.921	-29.9248	-29.9218	-30.3216	-30.3148	40.928	40.8833	42.9279	42.8698	-3.87999	-3.8886	-3.87416	-3.88364	-3.47529	-3.48152	-3.47496	-3.4812	-31.5783	-32.2171	-32.6833	-32.2203	-32.8815	-33.364	-29.0919	-28.174	-28.7692	-3.73849	-3.7477	-3.7122	-3.72213	-3.60423	-3.61025	-3.60423	-3.61025	-31.6073	-32.2437	-32.7081	-32.2567	-32.9171	-33.399	-29.1202	-28.1765	0.0326724
2.034_NH-O__aniline--methylacetate_105	4.022	-24.5622	-24.555	-24.8146	-24.8043	29.6919	29.6583	31.175	31.131	-3.15995	-3.16584	-3.14666	-3.15304	-2.50026	-2.50421	-2.5	-2.50397	-27.0032	-27.5139	-27.8867	-27.5643	-28.0942	-28.4809	-28.4535	-27.8112	-28.1332	-3.08718	-3.09343	-3.05964	-3.06629	-2.57053	-2.57437	-2.57053	-2.57437	-27.0167	-27.5259	-27.8975	-27.5847	-28.1141	-28.5005	-28.4912	-27.8144	0.0671392
2.034_NH-O__aniline--methylacetate_110	4.123	-20.4406	-20.4312	-20.5754	-20.563	21.5615	21.5373	22.6697	22.6372	-2.60384	-2.60789	-2.58581	-2.59022	-1.80607	-1.80879	-1.80589	-1.80861	-23.133	-23.5412	-23.8392	-23.6247	-24.0498	-24.3599	-27.1497	-26.6845	-26.7985	-2.56586	-2.56999	-2.53863	-2.54319	-1.8448	-1.84746	-1.8448	-1.84746	-23.1402	-23.5478	-23.8452	-23.636	-24.0608	-24.3708	-27.1759	-26.6872	0.0736262
2.034_NH-O__aniline--methylacetate_125	4.431	-12.6668	-12.6529	-12.6159	-12.6004	8.32232	8.31479	8.76997	8.75884	-1.52661	-1.52773	-1.50626	-1.50789	-0.701224	-0.702362	-0.701156	-0.702302	-14.7283	-14.9396	-15.0937	-15.0377	-15.2582	-15.419	-21.662	-21.4708	-21.2129	-1.52086	-1.52211	-1.49844	-1.5001	-0.708001	-0.709138	-0.708001	-0.709138	-14.7121	-14.9224	-15.076	-15.0396	-15.26	-15.4208	-21.6677	-21.4716	0.0449812
2.034_NH-O__aniline--methylacetate_150	4.952	-6.86171	-6.84331	-6.75921	-6.74251	1.70888	1.70689	1.82541	1.82163	-0.69065	-0.69079	-0.677866	-0.67809	-0.160752	-0.160729	-0.160762	-0.160744	-7.20452	-7.27906	-7.33345	-7.36838	-7.4464	-7.50334	-13.3214	-13.2631	-12.8867	-0.690405	-0.690414	-0.677449	-0.677676	-0.161161	-0.161143	-0.161161	-0.161142	-7.20535	-7.2794	-7.33343	-7.36845	-7.44647	-7.50341	-13.3227	-13.2631	0.0111131
2.034_NH-O__aniline--methylacetate_200	6.015	-2.86089	-2.85185	-2.77976	-2.77304	0.0720953	0.0719579	0.0795879	0.079218	-0.17571	-0.175979	-0.172899	-0.173129	-0.0119031	-0.011913	-0.0119366	-0.0119493	-2.02649	-2.04057	-2.05084	-2.07591	-2.09012	-2.1005	-5.01863	-4.9794	-4.78231	-0.176234	-0.176385	-0.172897	-0.173127	-0.0119379	-0.0119505	-0.0119379	-0.0119506	-2.03269	-2.04623	-2.0561	-2.07591	-2.09012	-2.1005	-5.00503	-4.97939	0.000442502
2.035_NH-O__aniline--Nmethylacetamide_080	3.599	-92.3812	-92.3437	-94.5974	-94.5502	174.848	174.747	183.057	182.917	-16.989	-17.0211	-17.235	-17.2675	-17.878	-17.9167	-17.8774	-17.9161	-63.1296	-64.8017	-66.0219	-64.2982	-66.0091	-67.2577	-18.5565	-14.0744	-15.8908	-13.9509	-13.9826	-13.8742	-13.9083	-20.3982	-20.4374	-20.3982	-20.4374	-63.5144	-65.1782	-66.3923	-64.7126	-66.4185	-67.6633	-18.3969	-13.6422	-4.9309
[truncated: 2,809 more rows]
