# Supplementary material for: Benchmarking Swaths of Intermolecular Interaction Components with Symmetry-Adapted Perturbation Theory
Source: J Chem Theory Comput. 2023 Dec 20;20(1):30–48. doi: 10.1021/acs.jctc.3c00801 (PMC10782453; doi:10.1021/acs.jctc.3c00801)
Supplement: Supplementary file 3 — ct3c00801_si_003.zip [file ct3c00801_si_003.zip › IHB100x10.xls]

## Sheet: IHB100x10
Name_of_dimer	COM_COM_Distance	Els/PBE0AC/tz	Els/PBE0AC/qz	Els/B3LYPAC/tz	Els/B3LYPAC/qz	Ex/PBE0AC/tz	Ex/PBE0AC/qz	Ex/B3LYPAC/tz	Ex/B3LYPAC/qz	Ind/PBE0AC/tz	Ind/PBE0AC/qz	Ind/B3LYPAC/tz	Ind/B3LYPAC/qz	deltaHF/PBE0AC/tz	deltaHF/PBE0AC/qz	deltaHF/B3LYPAC/tz	deltaHF/B3LYPAC/qz	Disp/PBE0AC/tz	Disp/PBE0AC/qz	Disp/PBE0AC/cbs	Disp/B3LYPAC/tz	Disp/B3LYPAC/qz	Disp/B3LYPAC/cbs	Total/PBE0AC/cbs	Total/B3LYPAC/cbs	Total/Reference	Ind(sinf)/PBE0AC/tz	Ind(Sinf)/PBE0AC/qz	Ind(Sinf)/B3LYPAC/tz	Ind(Sinf)/B3LYPAC/qz	deltaHF(Sinf)/PBE0AC/tz	deltaHF(Sinf)/PBE0AC/qz	deltaHF(Sinf)/B3LYPAC/tz	deltaHF(Sinf)/B3LYPAC/qz	Disp(Sinf)/PBE0AC/tz	Disp(Sinf)/PBE0AC/qz	Disp(Sinf)/PBE0AC/cbs	Disp(Sinf)/B3LYPAC/tz	Disp(Sinf)/B3LYPAC/qz	Disp(Sinf)/B3LYPAC/cbs	Total(Sinf)/PBE0AC/cbs	Total(Sinf)/B3LYPAC/cbs
01.001_OHk-O__oxonium--methylcyanate_080	2.821	-95.8449	-95.9578	-100.065	-100.183	363.681	363.523	374.492	374.384	-186.834	-186.941	-186.911	-187.052	-87.5132	-87.7414	-87.5132	-87.7414	-42.5216	-43.9567	-45.004	-43.7452	-45.2189	-46.2943	-52.1216	-46.888	-55.6263	-162.112	-162.199	-160.875	-160.991	-108.377	-108.63	-108.377	-108.63	-42.5216	-43.9567	-45.004	-43.7452	-45.2189	-46.2944	-48.2685	-41.7154
01.001_OHk-O__oxonium--methylcyanate_085	2.891	-87.4018	-87.5548	-91.1092	-91.2675	285.08	284.953	293.884	293.791	-151.942	-152.021	-151.927	-152.034	-75.1824	-75.3351	-75.1824	-75.3351	-35.799	-36.9553	-37.7991	-36.8793	-38.0763	-38.9498	-67.7569	-63.7959	-75.6551	-136.673	-136.741	-135.833	-135.925	-87.9458	-88.1155	-87.9458	-88.1155	-35.799	-36.9553	-37.799	-36.8793	-38.0764	-38.9499	-65.2572	-60.4666
01.001_OHk-O__oxonium--methylcyanate_090	2.961	-78.031	-78.2016	-81.3009	-81.4748	222.753	222.65	229.807	229.73	-125.469	-125.538	-125.467	-125.554	-63.3102	-63.4218	-63.3102	-63.4218	-30.3158	-31.251	-31.9334	-31.2754	-32.2573	-32.9738	-76.4453	-73.6939	-87.0188	-116.069	-116.133	-115.554	-115.633	-71.0901	-71.2122	-71.0901	-71.2122	-30.3158	-31.251	-31.9334	-31.2754	-32.2573	-32.9738	-74.8299	-71.5637
01.001_OHk-O__oxonium--methylcyanate_095	3.03	-68.8099	-68.9816	-71.7038	-71.8756	173.564	173.483	179.14	179.075	-105.036	-105.103	-105.085	-105.161	-52.6013	-52.6926	-52.6013	-52.6926	-25.7932	-26.5557	-27.1121	-26.6479	-27.4421	-28.0217	-80.4058	-78.6755	-92.4371	-99.265	-99.3293	-98.9988	-99.0706	-57.3285	-57.4254	-57.3285	-57.4254	-25.7932	-26.5557	-27.1121	-26.6479	-27.4421	-28.0217	-79.365	-77.3182
01.001_OHk-O__oxonium--methylcyanate_100	3.1	-60.2664	-60.4284	-62.8349	-62.9949	134.899	134.839	139.258	139.205	-89.0009	-89.0669	-89.1064	-89.1739	-43.3114	-43.3913	-43.3114	-43.3913	-22.0335	-22.6648	-23.1255	-22.7951	-23.449	-23.9262	-81.1733	-80.2814	-93.7969	-85.4666	-85.5316	-85.3793	-85.4453	-46.1758	-46.258	-46.1758	-46.258	-22.0335	-22.6648	-23.1255	-22.7951	-23.449	-23.9262	-80.5046	-79.4195
01.001_OHk-O__oxonium--methylcyanate_105	3.17	-52.6162	-52.7648	-54.9001	-55.0458	104.621	104.573	107.991	107.949	-76.2172	-76.2814	-76.3668	-76.427	-35.4509	-35.5218	-35.4509	-35.5218	-18.8847	-19.4106	-19.7943	-19.5626	-20.1084	-20.5067	-79.7895	-79.5523	-92.4204	-74.0569	-74.121	-74.0896	-74.1495	-37.1822	-37.2534	-37.1822	-37.2534	-18.8847	-19.4106	-19.7943	-19.5626	-20.1084	-20.5067	-79.3607	-79.0065
01.001_OHk-O__oxonium--methylcyanate_110	3.239	-45.9004	-46.0401	-47.9333	-48.0678	80.9852	80.9418	83.5599	83.5224	-65.8737	-65.9355	-66.0492	-66.1034	-28.9079	-28.9698	-28.9079	-28.9698	-16.2325	-16.6687	-16.987	-16.8339	-17.2887	-17.6206	-76.9907	-77.2392	-89.2489	-64.5551	-64.6176	-64.6607	-64.7155	-29.9521	-30.0133	-29.9521	-30.0133	-16.2325	-16.6687	-16.987	-16.8339	-17.2887	-17.6206	-76.7163	-76.8947
01.001_OHk-O__oxonium--methylcyanate_125	3.449	-30.7509	-30.9051	-32.1972	-32.3364	37.2102	37.173	38.2804	38.2442	-44.438	-44.4957	-44.5919	-44.639	-15.5343	-15.5719	-15.5343	-15.5719	-10.4249	-10.6844	-10.8737	-10.8389	-11.1098	-11.3075	-64.6734	-65.6106	-74.7346	-44.1403	-44.1989	-44.2806	-44.3285	-15.7606	-15.7973	-15.7606	-15.7973	-10.4249	-10.6844	-10.8737	-10.8389	-11.1098	-11.3075	-64.602	-65.5255
01.001_OHk-O__oxonium--methylcyanate_150	3.798	-16.9428	-17.0556	-17.7821	-17.8947	9.93831	9.92502	10.1013	10.0941	-25.5362	-25.5713	-25.5358	-25.5733	-5.58681	-5.59839	-5.58681	-5.59839	-5.15299	-5.2613	-5.34034	-5.36014	-5.47555	-5.55976	-43.6406	-44.532	-49.8984	-25.5118	-25.547	-25.511	-25.5486	-5.60383	-5.61532	-5.60383	-5.61532	-5.15299	-5.2613	-5.34034	-5.36014	-5.47554	-5.55976	-43.6332	-44.5242
01.001_OHk-O__oxonium--methylcyanate_200	4.496	-6.8267	-6.80579	-7.20771	-7.19033	0.673216	0.672669	0.655942	0.656121	-10.5624	-10.5649	-10.4879	-10.4959	-0.837601	-0.840366	-0.837601	-0.840366	-1.43492	-1.45286	-1.46595	-1.4855	-1.50524	-1.51964	-19.0043	-19.3901	-21.4388	-10.5623	-10.5647	-10.4878	-10.4957	-0.837687	-0.840452	-0.837687	-0.840452	-1.43492	-1.45286	-1.46595	-1.4855	-1.50524	-1.51964	-19.0043	-19.39
02.001_NHk-O__ammonium--acetaldehyde_080	3.547	-187.841	-187.905	-190.714	-190.798	319.316	319.182	329.621	329.495	-113.604	-113.725	-113.941	-114.063	-60.352	-60.4696	-60.352	-60.4696	-36.3007	-37.6612	-38.654	-37.2874	-38.6918	-39.7166	-81.5723	-75.5532	-74.8016	-94.4377	-94.5413	-93.6079	-93.7155	-76.8145	-76.9585	-76.8145	-76.9585	-36.3007	-37.6612	-38.654	-37.2874	-38.6918	-39.7166	-78.8773	-71.6941
02.001_NHk-O__ammonium--acetaldehyde_085	3.624	-167.025	-167.1	-169.444	-169.539	244.684	244.581	253.019	252.921	-90.0879	-90.1892	-90.292	-90.3906	-49.8092	-49.905	-49.8092	-49.905	-30.0884	-31.2012	-32.0132	-30.9518	-32.0939	-32.9274	-94.6265	-89.8409	-92.1359	-78.7831	-78.8746	-78.2627	-78.3523	-59.3393	-59.4506	-59.3393	-59.4506	-30.0884	-31.2012	-32.0132	-30.9518	-32.0939	-32.9274	-92.8575	-87.3482
02.001_NHk-O__ammonium--acetaldehyde_090	3.701	-148.977	-149.052	-151.02	-151.11	187.016	186.943	193.68	193.603	-73.0791	-73.165	-73.2301	-73.3094	-40.2987	-40.3852	-40.2987	-40.3852	-25.1151	-26.0198	-26.68	-25.8736	-26.8119	-27.4966	-102.339	-98.6984	-102.449	-66.4236	-66.5046	-66.1271	-66.2024	-45.7985	-45.8931	-45.7985	-45.8931	-25.1151	-26.0199	-26.6801	-25.8736	-26.8119	-27.4965	-101.187	-97.0994
02.001_NHk-O__ammonium--acetaldehyde_095	3.778	-133.55	-133.625	-135.281	-135.367	142.636	142.582	147.909	147.847	-60.479	-60.5516	-60.6147	-60.6779	-32.1983	-32.2773	-32.1983	-32.2773	-21.0699	-21.8203	-22.3679	-21.7418	-22.5169	-23.0825	-106.239	-103.557	-107.801	-56.5646	-56.6352	-56.4248	-56.4869	-35.3657	-35.4481	-35.3657	-35.4481	-21.0699	-21.8203	-22.3679	-21.7418	-22.5169	-23.0825	-105.493	-102.537
02.001_NHk-O__ammonium--acetaldehyde_100	3.855	-120.448	-120.528	-121.917	-122.005	108.599	108.553	112.735	112.682	-50.916	-50.9777	-51.0511	-51.1024	-25.5325	-25.6025	-25.5325	-25.6025	-17.7682	-18.3894	-18.8426	-18.3624	-19.0045	-19.4731	-107.398	-105.501	-109.65	-48.6139	-48.6756	-48.5804	-48.6321	-27.3544	-27.425	-27.3544	-27.425	-17.7682	-18.3894	-18.8426	-18.3624	-19.0045	-19.4731	-106.918	-104.853
02.001_NHk-O__ammonium--acetaldehyde_105	3.932	-109.334	-109.426	-110.585	-110.682	82.5646	82.5195	85.7901	85.7397	-43.4862	-43.5402	-43.6236	-43.6676	-20.165	-20.2246	-20.165	-20.2246	-15.044	-15.5636	-15.9428	-15.5691	-16.1059	-16.4976	-106.614	-105.332	-109.064	-42.1317	-42.1867	-42.1662	-42.2114	-21.2123	-21.2712	-21.2123	-21.2712	-15.044	-15.5636	-15.9428	-15.5691	-16.1059	-16.4976	-106.307	-104.922
02.001_NHk-O__ammonium--acetaldehyde_110	4.01	-99.8871	-99.9943	-100.957	-101.066	62.6924	62.6481	65.1934	65.1448	-37.588	-37.6371	-37.7255	-37.7652	-15.9023	-15.9518	-15.9023	-15.9518	-12.7777	-13.1979	-13.5045	-13.2428	-13.6841	-14.0061	-104.44	-103.644	-106.83	-36.7903	-36.8407	-36.8654	-36.9065	-16.5042	-16.5526	-16.5042	-16.5526	-12.7777	-13.1979	-13.5045	-13.2428	-13.6841	-14.0061	-104.244	-103.386
02.001_NHk-O__ammonium--acetaldehyde_125	4.241	-78.932	-79.0533	-79.6122	-79.7348	27.2851	27.2647	28.416	28.3922	-25.6072	-25.6453	-25.7213	-25.7523	-7.86669	-7.89093	-7.86669	-7.89093	-7.94459	-8.17331	-8.34022	-8.26031	-8.49902	-8.67322	-93.6651	-93.659	-95.1525	-25.4433	-25.4818	-25.5438	-25.5753	-7.98094	-8.00469	-7.98094	-8.00469	-7.94459	-8.17331	-8.34022	-8.26031	-8.49902	-8.67322	-93.6154	-93.5958
02.001_NHk-O__ammonium--acetaldehyde_150	4.628	-58.261	-58.3114	-58.6223	-58.6798	6.74725	6.74503	7.02231	7.01933	-15.0976	-15.1105	-15.1535	-15.1655	-2.64695	-2.65147	-2.64695	-2.65147	-3.73834	-3.82352	-3.88568	-3.8974	-3.98766	-4.05352	-73.214	-73.531	-73.22	-15.0856	-15.0985	-15.1405	-15.1526	-2.65414	-2.65865	-2.65414	-2.65865	-3.73834	-3.82352	-3.88568	-3.8974	-3.98766	-4.05352	-73.2092	-73.5252
02.001_NHk-O__ammonium--acetaldehyde_200	5.404	-37.505	-37.4675	-37.6753	-37.6486	0.41365	0.413111	0.428654	0.427977	-6.49496	-6.49515	-6.51191	-6.51452	-0.436276	-0.438657	-0.436276	-0.438657	-0.957314	-0.970867	-0.980756	-0.997448	-1.01222	-1.02301	-44.9689	-45.1968	-44.0073	-6.49489	-6.49508	-6.51184	-6.51445	-0.436306	-0.438686	-0.436306	-0.438686	-0.957314	-0.970867	-0.980756	-0.997448	-1.01222	-1.02301	-44.9689	-45.1967
02.002_NHk-O__ammonium--dimethylcarbonate_080	3.627	-244.628	-244.647	-247.883	-247.914	393.645	393.494	406.346	406.188	-148.415	-148.546	-148.986	-149.124	-78.2217	-78.3845	-78.2217	-78.3845	-44.8499	-46.5087	-47.7193	-46.0152	-47.7301	-48.9815	-125.802	-118.217	-117.37	-118.857	-118.962	-117.589	-117.71	-103.98	-104.178	-103.98	-104.178	-44.8499	-46.5088	-47.7193	-46.0152	-47.7301	-48.9816	-122.012	-112.596
02.002_NHk-O__ammonium--dimethylcarbonate_085	3.697	-221.304	-221.352	-224.065	-224.124	307.735	307.619	318.299	318.176	-118.16	-118.265	-118.476	-118.584	-66.8768	-66.9981	-66.8768	-66.9981	-37.6313	-38.9849	-39.9727	-38.6692	-40.071	-41.0939	-138.969	-132.625	-136.206	-100.015	-100.105	-99.1299	-99.228	-82.4468	-82.5905	-82.4468	-82.5905	-37.6313	-38.9849	-39.9726	-38.6692	-40.071	-41.0939	-136.401	-128.861
02.002_NHk-O__ammonium--dimethylcarbonate_090	3.766	-200.373	-200.429	-202.722	-202.79	239.958	239.874	248.641	248.552	-96.1198	-96.2097	-96.3185	-96.4078	-55.8546	-55.9584	-55.8546	-55.9584	-31.7873	-32.9111	-33.7312	-32.7177	-33.8761	-34.7214	-146.455	-141.325	-147.348	-85.0036	-85.0848	-84.4246	-84.5072	-65.239	-65.3562	-65.239	-65.3562	-31.7873	-32.9111	-33.7312	-32.7177	-33.8761	-34.7214	-144.728	-138.822
02.002_NHk-O__ammonium--dimethylcarbonate_095	3.835	-181.996	-182.048	-184.009	-184.067	186.71	186.648	193.782	193.709	-79.7328	-79.8111	-79.8898	-79.9632	-45.9451	-46.0404	-45.9451	-46.0404	-27.0105	-27.944	-28.6252	-27.8462	-28.8081	-29.51	-149.876	-145.872	-153.034	-72.9306	-73.005	-72.5849	-72.6563	-51.5899	-51.6923	-51.5899	-51.6923	-27.0105	-27.944	-28.6253	-27.8462	-28.8081	-29.51	-148.722	-144.217
02.002_NHk-O__ammonium--dimethylcarbonate_100	3.905	-166.043	-166.089	-167.777	-167.826	145.022	144.972	150.738	150.674	-67.2852	-67.3536	-67.4375	-67.4978	-37.4251	-37.5129	-37.4251	-37.5129	-23.0565	-23.8476	-24.4248	-23.8063	-24.6238	-25.2204	-150.409	-147.383	-154.846	-63.1249	-63.1926	-62.9526	-63.0137	-40.8163	-40.9068	-40.8163	-40.9068	-23.0565	-23.8476	-24.4249	-23.8063	-24.6238	-25.2204	-149.642	-146.293
02.002_NHk-O__ammonium--dimethylcarbonate_105	3.975	-152.26	-152.308	-153.763	-153.809	112.476	112.429	117.072	117.011	-57.6251	-57.6852	-57.7876	-57.8379	-30.3008	-30.3797	-30.3008	-30.3797	-19.7636	-20.4163	-20.8926	-20.4381	-21.1126	-21.6048	-148.837	-146.621	-153.921	-55.0806	-55.1417	-55.0338	-55.0861	-32.3369	-32.4159	-32.3369	-32.4159	-19.7636	-20.4163	-20.8926	-20.4381	-21.1126	-21.6048	-148.329	-145.905
02.002_NHk-O__ammonium--dimethylcarbonate_110	4.045	-140.361	-140.419	-141.669	-141.723	87.1263	87.0793	90.8068	90.7477	-49.9714	-50.0253	-50.1465	-50.1907	-24.4501	-24.5192	-24.4501	-24.5192	-16.9983	-17.5405	-17.9363	-17.6034	-18.169	-18.5817	-145.821	-144.267	-151.109	-48.4144	-48.4701	-48.4549	-48.5016	-25.6723	-25.7401	-25.6723	-25.7401	-16.9983	-17.5405	-17.9362	-17.6034	-18.169	-18.5817	-145.487	-143.799
02.002_NHk-O__ammonium--dimethylcarbonate_125	4.256	-113.327	-113.428	-114.218	-114.306	40.2556	40.2202	42.109	42.0624	-34.4697	-34.5161	-34.6593	-34.697	-12.8142	-12.8558	-12.8142	-12.8558	-10.9829	-11.2993	-11.5302	-11.421	-11.7463	-11.9836	-132.11	-131.78	-136.725	-34.1117	-34.1592	-34.2661	-34.3051	-13.0786	-13.1191	-13.0786	-13.1191	-10.9829	-11.2993	-11.5302	-11.421	-11.7463	-11.9836	-132.016	-131.652
02.002_NHk-O__ammonium--dimethylcarbonate_150	4.61	-85.8281	-85.8959	-86.3496	-86.4138	10.9654	10.9641	11.5198	11.5147	-20.8441	-20.8692	-20.9854	-21.0083	-4.59456	-4.6055	-4.59456	-4.6055	-5.49904	-5.62413	-5.71541	-5.73848	-5.87001	-5.96599	-106.122	-106.479	-108.88	-20.8129	-20.838	-20.9507	-20.9736	-4.61519	-4.62606	-4.61519	-4.62606	-5.49904	-5.62413	-5.71541	-5.73848	-5.87001	-5.96599	-106.111	-106.465
02.002_NHk-O__ammonium--dimethylcarbonate_200	5.327	-57.2065	-57.1896	-57.4986	-57.484	0.800918	0.80133	0.849292	0.849095	-9.40436	-9.41185	-9.47407	-9.48309	-0.803183	-0.806829	-0.803183	-0.806829	-1.56109	-1.58336	-1.59961	-1.63131	-1.65525	-1.67272	-68.2065	-68.5975	-69.0109	-9.40412	-9.41161	-9.4738	-9.48281	-0.803309	-0.806955	-0.803309	-0.806955	-1.56109	-1.58337	-1.59963	-1.63131	-1.65525	-1.67272	-68.2064	-68.5974
02.003_NHk-O__ammonium--dimethylether_080	2.875	-199.535	-199.632	-203.373	-203.521	379.235	379.064	392.455	392.289	-139.49	-139.621	-140.172	-140.314	-76.3436	-76.5094	-76.3436	-76.5094	-44.524	-46.0956	-47.2425	-45.7501	-47.3499	-48.5172	-83.9413	-76.572	-79.1906	-111.619	-111.735	-110.428	-110.559	-101.095	-101.281	-101.095	-101.281	-44.524	-46.0956	-47.2425	-45.7501	-47.3499	-48.5173	-80.827	-71.5895
02.003_NHk-O__ammonium--dimethylether_085	2.95	-176.779	-176.906	-180.05	-180.229	295.409	295.266	306.386	306.249	-110.308	-110.416	-110.716	-110.831	-64.9553	-65.077	-64.9553	-65.077	-37.3395	-38.6101	-39.5372	-38.4154	-39.7325	-40.6937	-96.6702	-90.582	-97.1901	-93.3419	-93.4436	-92.531	-92.6424	-79.8462	-79.9797	-79.8462	-79.9797	-37.3395	-38.6101	-39.5372	-38.4154	-39.7325	-40.6937	-94.6008	-87.296
02.003_NHk-O__ammonium--dimethylether_090	3.025	-156.528	-156.667	-159.319	-159.509	229.493	229.382	238.504	238.401	-89.1192	-89.2138	-89.3934	-89.4918	-53.9757	-54.0757	-53.9757	-54.0757	-31.5085	-32.5511	-33.3119	-32.471	-33.5463	-34.3309	-103.887	-99.006	-107.73	-78.8187	-78.9109	-78.3068	-78.4029	-62.905	-63.0113	-62.905	-63.0113	-31.5085	-32.5511	-33.3119	-32.471	-33.5463	-34.3309	-102.519	-96.8528
02.003_NHk-O__ammonium--dimethylether_095	3.099	-138.906	-139.043	-141.297	-141.479	177.879	177.797	185.209	185.13	-73.4172	-73.5009	-73.6346	-73.7175	-44.1602	-44.2478	-44.1602	-44.2478	-26.7374	-27.604	-28.2364	-27.5971	-28.4948	-29.1499	-107.232	-103.464	-113.039	-67.1747	-67.258	-66.8864	-66.9695	-49.5015	-49.5917	-49.5015	-49.5917	-26.7374	-27.604	-28.2364	-27.5971	-28.4948	-29.1499	-106.333	-102.06
02.003_NHk-O__ammonium--dimethylether_100	3.174	-123.758	-123.89	-125.812	-125.982	137.607	137.546	143.527	143.462	-61.5304	-61.6036	-61.7292	-61.7981	-35.762	-35.8394	-35.762	-35.8394	-22.7825	-23.5107	-24.0422	-23.553	-24.3066	-24.8565	-107.829	-105.014	-114.675	-57.7514	-57.8254	-57.6258	-57.6961	-38.9516	-39.0291	-38.9516	-39.0291	-22.7825	-23.5108	-24.0422	-23.553	-24.3066	-24.8565	-107.241	-104.101
02.003_NHk-O__ammonium--dimethylether_105	3.249	-110.812	-110.942	-112.582	-112.744	106.282	106.231	111.035	110.979	-52.3373	-52.4014	-52.5344	-52.5916	-28.7717	-28.8388	-28.7717	-28.8388	-19.4868	-20.1179	-20.5783	-20.1766	-20.8216	-21.2923	-106.529	-104.487	-113.759	-50.0507	-50.1163	-50.0402	-50.0994	-30.6743	-30.7401	-30.6743	-30.7401	-19.4868	-20.1179	-20.5784	-20.1766	-20.8216	-21.2923	-106.146	-103.896
02.003_NHk-O__ammonium--dimethylether_110	3.324	-99.7692	-99.9022	-101.299	-101.458	81.9759	81.9299	85.777	85.7251	-45.08	-45.1374	-45.2796	-45.3289	-23.0571	-23.1143	-23.0571	-23.1143	-16.7178	-17.2066	-17.5633	-17.3357	-17.8445	-18.2158	-103.787	-102.392	-111.102	-43.6965	-43.7557	-43.7637	-43.8151	-24.1913	-24.2464	-24.1913	-24.2464	-16.7178	-17.2066	-17.5633	-17.3357	-17.8445	-18.2158	-103.538	-102.01
02.003_NHk-O__ammonium--dimethylether_125	3.548	-75.3244	-75.4736	-76.332	-76.4926	37.362	37.3361	39.2616	39.2281	-30.4948	-30.5429	-30.6848	-30.723	-11.7952	-11.8275	-11.7952	-11.8275	-10.6986	-10.9764	-11.1791	-11.1354	-11.4249	-11.6361	-91.687	-91.4511	-97.9014	-30.1879	-30.2368	-30.3444	-30.3836	-12.0348	-12.0659	-12.0348	-12.0659	-10.6986	-10.9764	-11.1791	-11.1354	-11.4249	-11.6361	-91.6192	-91.3501
02.003_NHk-O__ammonium--dimethylether_150	3.922	-51.9785	-52.0579	-52.523	-52.6182	9.92575	9.92143	10.482	10.4762	-17.9195	-17.9407	-18.0417	-18.0609	-4.01409	-4.02035	-4.01409	-4.02035	-5.26293	-5.37742	-5.46097	-5.49783	-5.61878	-5.70704	-69.5585	-69.9303	-73.4125	-17.8944	-17.9156	-18.0135	-18.0327	-4.03185	-4.03804	-4.03185	-4.03804	-5.26293	-5.37742	-5.46097	-5.49783	-5.61878	-5.70704	-69.5511	-69.9198
02.003_NHk-O__ammonium--dimethylether_200	4.669	-30.5722	-30.5466	-30.8302	-30.8207	0.682903	0.682376	0.7284	0.727658	-7.73976	-7.74072	-7.78902	-7.79235	-0.615964	-0.617689	-0.615964	-0.617689	-1.44442	-1.46199	-1.47481	-1.50993	-1.52905	-1.543	-39.6975	-40.0461	-41.1915	-7.7396	-7.74055	-7.78883	-7.79216	-0.616059	-0.617784	-0.616059	-0.617784	-1.44442	-1.46199	-1.47481	-1.50993	-1.52905	-1.543	-39.6974	-40.046
02.004_NHk-O__ammonium--nitromethane_080	3.165	-168.197	-168.247	-170.124	-170.189	262.832	262.688	271.788	271.643	-86.6217	-86.6982	-86.6808	-86.7559	-44.629	-44.7437	-44.629	-44.7437	-33.7224	-35.0182	-35.9638	-34.5947	-35.9292	-36.9031	-72.9645	-66.9488	-75.2576	-73.5492	-73.6282	-72.7607	-72.8396	-55.5539	-55.6735	-55.5539	-55.6735	-33.7224	-35.0182	-35.9638	-34.5947	-35.9293	-36.9031	-70.8243	-63.9623
02.004_NHk-O__ammonium--nitromethane_085	3.244	-148.108	-148.151	-149.671	-149.723	198.432	198.335	205.514	205.407	-69.2707	-69.3392	-69.2847	-69.3469	-35.9702	-36.0688	-35.9702	-36.0688	-28.2015	-29.2742	-30.0569	-28.9941	-30.0906	-30.8908	-85.2807	-80.6228	-89.7384	-61.6945	-61.7652	-61.1893	-61.2554	-42.1421	-42.2428	-42.1421	-42.2428	-28.2015	-29.2742	-30.0569	-28.9941	-30.0906	-30.8907	-83.8807	-78.7052
02.004_NHk-O__ammonium--nitromethane_090	3.323	-131.514	-131.546	-132.783	-132.821	149.579	149.506	155.114	155.03	-56.8058	-56.8652	-56.8254	-56.8761	-28.5182	-28.6041	-28.5182	-28.6041	-23.7182	-24.5973	-25.2387	-24.4261	-25.3354	-25.999	-92.7483	-89.2708	-98.2696	-52.4148	-52.477	-52.1181	-52.1727	-31.9993	-32.0848	-31.9993	-32.0848	-23.7182	-24.5973	-25.2388	-24.4261	-25.3354	-25.999	-91.8407	-88.0481
02.004_NHk-O__ammonium--nitromethane_095	3.403	-117.86	-117.89	-118.895	-118.927	112.628	112.562	116.924	116.848	-47.5918	-47.6433	-47.6334	-47.6758	-22.3918	-22.465	-22.3918	-22.465	-20.0289	-20.7586	-21.2911	-20.6647	-21.4195	-21.9704	-96.7284	-94.1904	-102.6	-45.0443	-45.0992	-44.8938	-44.9404	-24.354	-24.4253	-24.354	-24.4253	-20.0289	-20.7585	-21.291	-20.6647	-21.4195	-21.9703	-96.1444	-93.4152
02.004_NHk-O__ammonium--nitromethane_100	3.483	-106.613	-106.653	-107.461	-107.499	84.7401	84.6713	88.0582	87.9827	-40.5841	-40.6308	-40.648	-40.6869	-17.4928	-17.5538	-17.4928	-17.5538	-16.9771	-17.5722	-18.0065	-17.5452	-18.16	-18.6087	-98.1725	-96.3658	-103.968	-39.1038	-39.154	-39.0514	-39.0942	-18.5988	-18.6575	-18.5988	-18.6575	-16.9771	-17.5721	-18.0064	-17.5452	-18.16	-18.6087	-97.7993	-95.8768
02.004_NHk-O__ammonium--nitromethane_105	3.563	-97.3087	-97.3618	-98.0046	-98.0546	63.7192	63.6493	66.2667	66.1907	-35.1096	-35.1544	-35.1903	-35.2291	-13.6426	-13.6927	-13.6426	-13.6927	-14.4329	-14.9163	-15.269	-14.9377	-15.4404	-15.8072	-97.8286	-96.5928	-103.303	-34.2479	-34.2957	-34.2586	-34.3007	-14.2663	-14.3143	-14.2663	-14.3143	-14.4329	-14.9163	-15.269	-14.9377	-15.4404	-15.8072	-97.5915	-96.286
02.004_NHk-O__ammonium--nitromethane_110	3.644	-89.5558	-89.6229	-90.1299	-90.1915	47.8901	47.8282	49.8406	49.7701	-30.7283	-30.7721	-30.819	-30.8576	-10.6493	-10.6898	-10.6493	-10.6898	-12.2957	-12.6912	-12.9799	-12.7445	-13.1545	-13.4538	-96.2364	-95.4225	-101.261	-30.2258	-30.2718	-30.2745	-30.3156	-11.0012	-11.0401	-11.0012	-11.0401	-12.2957	-12.6912	-12.9799	-12.7445	-13.1545	-13.4538	-96.0865	-95.2309
02.004_NHk-O__ammonium--nitromethane_125	3.885	-72.7504	-72.8199	-73.0791	-73.1438	20.2884	20.2716	21.1333	21.1115	-21.6439	-21.6789	-21.7303	-21.7617	-5.18312	-5.20066	-5.18312	-5.20066	-7.69479	-7.91059	-8.06807	-7.99903	-8.22478	-8.38951	-87.4959	-87.3842	-91.0313	-21.5435	-21.5788	-21.6213	-21.653	-5.24657	-5.26379	-5.24657	-5.26379	-7.69479	-7.91059	-8.06807	-7.99903	-8.22477	-8.3895	-87.459	-87.3386
02.004_NHk-O__ammonium--nitromethane_150	4.291	-56.2773	-56.284	-56.4411	-56.4491	4.8551	4.85342	5.05027	5.04751	-13.2677	-13.2873	-13.3186	-13.3393	-1.7666	-1.77159	-1.7666	-1.77159	-3.64593	-3.72513	-3.78293	-3.79734	-3.88133	-3.94262	-70.2724	-70.4551	-71.969	-13.2607	-13.2803	-13.311	-13.3317	-1.77029	-1.77528	-1.77029	-1.77528	-3.64593	-3.72514	-3.78293	-3.79734	-3.88133	-3.94262	-70.2691	-70.4512
02.004_NHk-O__ammonium--nitromethane_200	5.111	-38.7109	-38.6722	-38.8107	-38.776	0.280672	0.280599	0.291136	0.2909	-5.90273	-5.92064	-5.92279	-5.94376	-0.317242	-0.320804	-0.317242	-0.320804	-0.944553	-0.959327	-0.970109	-0.982484	-0.998452	-1.0101	-45.6032	-45.7598	-45.819	-5.9027	-5.92061	-5.92275	-5.94372	-0.317255	-0.320817	-0.317255	-0.320817	-0.944553	-0.959327	-0.970108	-0.982484	-0.998452	-1.0101	-45.6032	-45.7598
02.005_NHk-O__guanidinium--nitrosomethane_080	3.777	-154.767	-154.754	-156.855	-156.858	250.936	250.85	260.194	260.102	-53.2777	-53.3126	-53.3967	-53.4242	-32.9113	-33.0142	-32.9113	-33.0142	-39.3743	-40.8455	-41.9191	-40.4815	-42.0098	-43.1251	-32.1493	-26.3195	-42.4425	-47.4358	-47.4703	-47.125	-47.1535	-37.4296	-37.5337	-37.4296	-37.5337	-39.3743	-40.8456	-41.9192	-40.4815	-42.0098	-43.1251	-30.8266	-24.5684
02.005_NHk-O__guanidinium--nitrosomethane_085	3.872	-129.856	-129.85	-131.457	-131.461	185.144	185.066	192.143	192.058	-42.8448	-42.87	-42.9358	-42.9512	-25.552	-25.6334	-25.552	-25.6334	-33.1812	-34.3501	-35.2031	-34.188	-35.4016	-36.2873	-48.4908	-44.2745	-58.6973	-39.6909	-39.7175	-39.5418	-39.5593	-27.9154	-27.9957	-27.9154	-27.9957	-33.1812	-34.3501	-35.2031	-34.188	-35.4016	-36.2873	-47.7007	-43.2451
02.005_NHk-O__guanidinium--nitrosomethane_090	3.967	-110.167	-110.187	-111.385	-111.411	136.176	136.096	141.424	141.342	-35.301	-35.3233	-35.3817	-35.3942	-19.5704	-19.6337	-19.5704	-19.6337	-28.0176	-28.9556	-29.6401	-28.9241	-29.897	-30.6069	-58.6878	-55.7044	-68.1574	-33.6026	-33.627	-33.5501	-33.565	-20.803	-20.8645	-20.803	-20.8645	-28.0176	-28.9556	-29.64	-28.9241	-29.897	-30.607	-58.2222	-55.1059
02.005_NHk-O__guanidinium--nitrosomethane_095	4.062	-94.5905	-94.6417	-95.5107	-95.5629	99.8666	99.7899	103.772	103.694	-29.6514	-29.6747	-29.7255	-29.7392	-14.8619	-14.9106	-14.8619	-14.9106	-23.6941	-24.4468	-24.9961	-24.5036	-25.2883	-25.861	-64.4333	-62.3798	-72.8644	-28.7391	-28.7643	-28.7398	-28.7555	-15.503	-15.55	-15.503	-15.55	-23.6941	-24.4468	-24.9961	-24.5036	-25.2883	-25.861	-64.1622	-62.0354
02.005_NHk-O__guanidinium--nitrosomethane_100	4.157	-82.2249	-82.3007	-82.912	-82.9852	73.0185	72.9604	75.9021	75.8405	-25.2875	-25.3114	-25.3526	-25.3664	-11.2326	-11.2691	-11.2326	-11.2691	-20.0612	-20.6595	-21.0961	-20.7764	-21.4011	-21.8569	-67.0169	-65.6371	-74.3078	-24.7988	-24.824	-24.8239	-24.8391	-11.565	-11.6003	-11.565	-11.6003	-20.0612	-20.6595	-21.0961	-20.7764	-21.4011	-21.8569	-66.8607	-65.441
02.005_NHk-O__guanidinium--nitrosomethane_105	4.252	-72.3563	-72.4413	-72.8602	-72.943	53.228	53.1885	55.3413	55.2983	-21.8267	-21.8489	-21.878	-21.8907	-8.47382	-8.50005	-8.47382	-8.50005	-17.0021	-17.4719	-17.8147	-17.6304	-18.1218	-18.4803	-67.4165	-66.5158	-73.5756	-21.5658	-21.5887	-21.5955	-21.609	-8.64569	-8.67114	-8.64569	-8.67114	-17.0021	-17.4717	-17.8144	-17.6304	-18.1218	-18.4803	-67.3271	-66.4051
02.005_NHk-O__guanidinium--nitrosomethane_110	4.348	-64.4232	-64.5036	-64.7855	-64.8668	38.7035	38.674	40.2383	40.2081	-19.02	-19.0384	-19.0548	-19.066	-6.39572	-6.41338	-6.39572	-6.41338	-14.4243	-14.7972	-15.0693	-14.9721	-15.3635	-15.6491	-66.3507	-65.7871	-71.446	-18.881	-18.8998	-18.9042	-18.9159	-6.4843	-6.50152	-6.4843	-6.50152	-14.4243	-14.7972	-15.0693	-14.9721	-15.3635	-15.6491	-66.3002	-65.7252
02.005_NHk-O__guanidinium--nitrosomethane_125	4.634	-48.315	-48.3548	-48.4415	-48.4868	14.6645	14.6557	15.2329	15.2246	-13.1113	-13.1158	-13.1119	-13.1139	-2.80516	-2.80932	-2.80516	-2.80932	-8.85589	-9.03997	-9.17429	-9.21023	-9.40543	-9.54787	-58.7986	-58.7333	-61.4128	-13.0906	-13.0952	-13.0895	-13.0916	-2.81706	-2.82117	-2.81706	-2.82117	-8.85589	-9.03997	-9.1743	-9.21023	-9.40543	-9.54787	-58.7898	-58.7228
02.005_NHk-O__guanidinium--nitrosomethane_150	5.112	-34.3707	-34.3533	-34.4011	-34.3918	2.79522	2.79323	2.90047	2.89835	-7.69119	-7.68915	-7.68279	-7.68126	-0.808696	-0.811131	-0.808696	-0.811131	-4.03975	-4.10262	-4.14849	-4.2047	-4.27221	-4.32147	-44.2089	-44.3074	-44.7144	-7.69036	-7.68833	-7.6819	-7.68037	-0.809092	-0.811526	-0.809092	-0.811526	-4.03975	-4.10262	-4.14849	-4.2047	-4.27221	-4.32147	-44.2084	-44.3069
02.005_NHk-O__guanidinium--nitrosomethane_200	6.071	-21.7861	-21.757	-21.8171	-21.7944	0.0917065	0.091813	0.0949707	0.0950395	-3.22508	-3.23013	-3.22279	-3.22865	-0.119017	-0.120595	-0.119017	-0.120595	-1.01367	-1.02705	-1.03681	-1.05265	-1.06707	-1.0776	-26.0527	-26.1262	-25.5935	-3.22508	-3.23013	-3.22279	-3.22865	-0.119017	-0.120595	-0.119017	-0.120595	-1.01367	-1.02705	-1.03681	-1.05265	-1.06707	-1.0776	-26.0527	-26.1262
02.006_NHk-O__imidazolium--acetone_080	4.737	-167.058	-167.098	-169.802	-169.848	276.506	276.473	286.704	286.673	-82.8883	-82.9713	-83.0417	-83.1212	-50.5272	-50.6174	-50.5272	-50.6174	-36.1416	-37.4086	-38.3331	-37.1244	-38.4323	-39.3868	-62.5469	-56.3012	-62.1868	-68.538	-68.5982	-67.6632	-67.7215	-62.2335	-62.3507	-62.2335	-62.3507	-36.1415	-37.4086	-38.3332	-37.1244	-38.4324	-39.3869	-59.9072	-52.6349
02.006_NHk-O__imidazolium--acetone_085	4.815	-146.658	-146.682	-148.886	-148.913	209.324	209.305	217.458	217.436	-64.9314	-64.9942	-64.9692	-65.0246	-40.5868	-40.667	-40.5868	-40.667	-30.2547	-31.2988	-32.0607	-31.1217	-32.2108	-33.0055	-75.0986	-70.1749	-77.655	-56.686	-56.7374	-56.1033	-56.1486	-47.1336	-47.2278	-47.1336	-47.2278	-30.2547	-31.2988	-32.0607	-31.1217	-32.2108	-33.0055	-73.4027	-67.8597
02.006_NHk-O__imidazolium--acetone_090	4.892	-129.461	-129.471	-131.27	-131.28	158.19	158.176	164.599	164.577	-52.2179	-52.265	-52.213	-52.2503	-32.0417	-32.1157	-32.0417	-32.1157	-25.5322	-26.3865	-27.0098	-26.3035	-27.1895	-27.8361	-82.686	-78.9051	-86.7385	-47.4853	-47.5273	-47.1083	-47.1418	-35.6928	-35.7727	-35.6928	-35.7727	-25.5322	-26.3865	-27.01	-26.3035	-27.1895	-27.8361	-81.6054	-77.4536
02.006_NHk-O__imidazolium--acetone_095	4.97	-115.079	-115.085	-116.55	-116.551	119.397	119.376	124.397	124.367	-42.9663	-43.0021	-42.9526	-42.9775	-25.0302	-25.0961	-25.0302	-25.0961	-21.6826	-22.3864	-22.8999	-22.3685	-23.1123	-23.655	-86.7072	-83.9134	-91.3409	-40.2501	-40.2845	-40.014	-40.0387	-27.0631	-27.1304	-27.0631	-27.1304	-21.6826	-22.3863	-22.8998	-22.3685	-23.1123	-23.655	-86.0239	-83.0089
02.006_NHk-O__imidazolium--acetone_100	5.049	-103.077	-103.09	-104.273	-104.279	90.0346	90.0058	93.9086	93.87	-36.0431	-36.0728	-36.0344	-36.0534	-19.4383	-19.4944	-19.4383	-19.4944	-18.5077	-19.0772	-19.4929	-19.1229	-19.7193	-20.1546	-88.1441	-86.1113	-92.8179	-34.4831	-34.5133	-34.3419	-34.3623	-20.5693	-20.6248	-20.5693	-20.6248	-18.5077	-19.0772	-19.4929	-19.1229	-19.7193	-20.1546	-87.715	-85.5506
02.006_NHk-O__imidazolium--acetone_105	5.127	-93.0423	-93.0688	-94.0172	-94.0346	67.8364	67.8	70.8237	70.779	-30.723	-30.7501	-30.7224	-30.74	-15.0576	-15.1037	-15.0576	-15.1037	-15.8647	-16.3296	-16.6688	-16.4124	-16.8972	-17.2509	-87.7914	-86.3502	-92.1568	-29.8261	-29.8546	-29.747	-29.7664	-15.6868	-15.7316	-15.6868	-15.7316	-15.8647	-16.3296	-16.6688	-16.4124	-16.8972	-17.2509	-87.5239	-86.0045
02.006_NHk-O__imidazolium--acetone_110	5.205	-84.619	-84.6601	-85.4152	-85.4465	51.0765	51.0391	53.3689	53.3251	-26.5351	-26.5608	-26.5416	-26.5585	-11.6644	-11.7012	-11.6644	-11.7012	-13.6455	-14.0332	-14.3162	-14.132	-14.5377	-14.8338	-86.1992	-85.215	-90.069	-26.0189	-26.0459	-25.979	-25.9975	-12.0145	-12.0502	-12.0145	-12.0502	-13.6455	-14.0332	-14.3162	-14.132	-14.5377	-14.8338	-86.0332	-85.0029
02.006_NHk-O__imidazolium--acetone_125	5.441	-66.2728	-66.3216	-66.7123	-66.7563	21.7229	21.7066	22.7302	22.7116	-18.1213	-18.1376	-18.1286	-18.1391	-5.52031	-5.53586	-5.52031	-5.53586	-8.83515	-9.0409	-9.19103	-9.17422	-9.39117	-9.54949	-77.4795	-77.2692	-79.6843	-18.022	-18.0387	-18.0201	-18.0309	-5.58085	-5.59609	-5.58085	-5.59609	-8.83515	-9.04089	-9.19103	-9.17422	-9.39117	-9.54949	-77.4408	-77.2213
02.006_NHk-O__imidazolium--acetone_150	5.836	-48.6009	-48.6018	-48.7975	-48.7992	5.2051	5.20287	5.44395	5.44104	-10.8158	-10.8149	-10.8087	-10.8062	-1.78267	-1.785	-1.78267	-1.785	-4.48344	-4.55918	-4.61445	-4.66337	-4.74434	-4.80342	-60.6133	-60.7528	-60.9023	-10.8092	-10.8083	-10.8015	-10.799	-1.78599	-1.78831	-1.78599	-1.78831	-4.48344	-4.55918	-4.61445	-4.66337	-4.74436	-4.80346	-60.61	-60.749
02.006_NHk-O__imidazolium--acetone_200	6.63	-31.2165	-31.1707	-31.3096	-31.2683	0.304668	0.303834	0.317593	0.31657	-4.83693	-4.83281	-4.83014	-4.82683	-0.304064	-0.30499	-0.304064	-0.30499	-1.36789	-1.38154	-1.3915	-1.41949	-1.43432	-1.44514	-37.3962	-37.5287	-36.6602	-4.83689	-4.83277	-4.8301	-4.8268	-0.304075	-0.305001	-0.304075	-0.305001	-1.36789	-1.38154	-1.3915	-1.41949	-1.43432	-1.44514	-37.3962	-37.5287
02.007_NHk-O__imidazolium--Nmethylacetamide_080	4.789	-218.52	-218.564	-221.625	-221.689	360.904	360.856	373.794	373.756	-117.113	-117.228	-117.422	-117.541	-71.4621	-71.589	-71.4621	-71.589	-44.4824	-46.0741	-47.2356	-45.6359	-47.2809	-48.4813	-93.7604	-85.544	-91.7007	-92.3941	-92.4735	-90.9776	-91.0629	-92.0166	-92.1874	-92.0166	-92.1874	-44.4824	-46.074	-47.2355	-45.6359	-47.2808	-48.4811	-89.6042	-79.6644
02.007_NHk-O__imidazolium--Nmethylacetamide_085	4.864	-194.932	-194.978	-197.456	-197.517	279.923	279.887	290.498	290.468	-91.7269	-91.8132	-91.8126	-91.8969	-59.6959	-59.7991	-59.6959	-59.7991	-37.4955	-38.8187	-39.7843	-38.5215	-39.9018	-40.909	-106.487	-99.6537	-109.048	-76.823	-76.8887	-75.8168	-75.8825	-71.8144	-71.943	-71.8144	-71.943	-37.4955	-38.8186	-39.7842	-38.5215	-39.9018	-40.909	-103.707	-95.7831
02.007_NHk-O__imidazolium--Nmethylacetamide_090	4.939	-174.244	-174.274	-176.289	-176.33	216.706	216.68	225.271	225.249	-73.5649	-73.6321	-73.5593	-73.6203	-48.8232	-48.9171	-48.8232	-48.9171	-31.872	-32.9605	-33.7549	-32.789	-33.9259	-34.7556	-113.898	-108.373	-119.206	-64.5855	-64.643	-63.8969	-63.9492	-55.9491	-56.0564	-55.9491	-56.0564	-31.872	-32.9605	-33.7548	-32.789	-33.9255	-34.7548	-112.048	-105.841
02.007_NHk-O__imidazolium--Nmethylacetamide_095	5.013	-156.383	-156.397	-158.038	-158.057	167.532	167.51	174.395	174.37	-60.2811	-60.3338	-60.252	-60.2958	-39.3899	-39.4771	-39.3899	-39.4771	-27.2712	-28.1746	-28.8338	-28.0978	-29.0342	-29.7174	-117.532	-113.177	-124.298	-54.8718	-54.9207	-54.4175	-54.4588	-43.5733	-43.6665	-43.5733	-43.6665	-27.2712	-28.1746	-28.8338	-28.0978	-29.0341	-29.7173	-116.308	-111.53
02.007_NHk-O__imidazolium--Nmethylacetamide_100	5.088	-141.085	-141.09	-142.425	-142.428	129.39	129.365	134.839	134.804	-50.3386	-50.38	-50.3167	-50.3475	-31.5073	-31.5859	-31.5073	-31.5859	-23.4683	-24.2017	-24.7368	-24.2137	-24.9761	-25.5324	-118.428	-115.09	-125.825	-47.0782	-47.119	-46.7921	-46.8238	-33.9616	-34.0417	-33.9616	-34.0417	-23.4683	-24.2017	-24.7368	-24.2137	-24.9762	-25.5326	-117.623	-114.023
02.007_NHk-O__imidazolium--Nmethylacetamide_105	5.163	-128.018	-128.026	-129.102	-129.104	99.8638	99.8329	104.162	104.119	-42.7217	-42.7563	-42.718	-42.7416	-25.0753	-25.1434	-25.0753	-25.1434	-20.2913	-20.8983	-21.3412	-20.9627	-21.5948	-22.0562	-117.434	-114.927	-124.876	-40.7545	-40.79	-40.5869	-40.6126	-26.5151	-26.5824	-26.5151	-26.5824	-20.2913	-20.8983	-21.3412	-20.9627	-21.5948	-22.0561	-116.907	-114.237
02.007_NHk-O__imidazolium--Nmethylacetamide_110	5.238	-116.851	-116.87	-117.726	-117.737	77.0319	76.9942	80.4063	80.3572	-36.7548	-36.7863	-36.7693	-36.7905	-19.9076	-19.9647	-19.9076	-19.9647	-17.6039	-18.1279	-18.5103	-18.2138	-18.7534	-19.1472	-115.137	-113.282	-122.24	-35.5661	-35.5993	-35.4793	-35.503	-20.7525	-20.808	-20.7525	-20.808	-17.6039	-18.1279	-18.5103	-18.2138	-18.7533	-19.1471	-114.793	-112.838
02.007_NHk-O__imidazolium--Nmethylacetamide_125	5.464	-91.9224	-91.9772	-92.3774	-92.4224	35.2649	35.2402	36.8524	36.8206	-24.8899	-24.9164	-24.9298	-24.9483	-9.99191	-10.0212	-9.99191	-10.0212	-11.6995	-11.9957	-12.2119	-12.1415	-12.4525	-12.6795	-103.886	-103.251	-109.236	-24.6253	-24.6526	-24.642	-24.6615	-10.1633	-10.1918	-10.1633	-10.1918	-11.6995	-11.9957	-12.2119	-12.1415	-12.4525	-12.6795	-103.793	-103.135
02.007_NHk-O__imidazolium--Nmethylacetamide_150	5.84	-67.4122	-67.4302	-67.5616	-67.5801	9.55698	9.55205	9.9646	9.95995	-14.7803	-14.7855	-14.7919	-14.7946	-3.40153	-3.40637	-3.40153	-3.40637	-6.18364	-6.30415	-6.39209	-6.43262	-6.56105	-6.65477	-82.4621	-82.4759	-85.0189	-14.7579	-14.7632	-14.7677	-14.7705	-3.41373	-3.41855	-3.41373	-3.41855	-6.18364	-6.30413	-6.39206	-6.43262	-6.56104	-6.65474	-82.4519	-82.4639
02.007_NHk-O__imidazolium--Nmethylacetamide_200	6.596	-43.3801	-43.3427	-43.4345	-43.4025	0.713723	0.712393	0.735791	0.734294	-6.59965	-6.59797	-6.58985	-6.58928	-0.585101	-0.586717	-0.585101	-0.586717	-1.98099	-2.0026	-2.01837	-2.0571	-2.08044	-2.09748	-51.8334	-51.9417	-52.1703	-6.59947	-6.5978	-6.58967	-6.58909	-0.585168	-0.586783	-0.585168	-0.586783	-1.98099	-2.0026	-2.01837	-2.0571	-2.08045	-2.09748	-51.8333	-51.9416
02.008_NHk-O__imidazolium--phenol_080	4.39	-128.513	-128.513	-130.099	-130.121	245.541	245.452	255.046	254.952	-68.9301	-68.9753	-68.9952	-69.0349	-40.8026	-40.885	-40.8026	-40.885	-43.3004	-44.585	-45.5223	-44.4668	-45.8017	-46.7758	-38.4428	-31.8644	-46.798	-59.1075	-59.1481	-58.4053	-58.4419	-48.8174	-48.908	-48.8174	-48.908	-43.3007	-44.5849	-45.5221	-44.4668	-45.8017	-46.7759	-36.6383	-29.2945
02.008_NHk-O__imidazolium--phenol_085	4.469	-108.826	-108.821	-109.956	-109.966	183.456	183.397	190.911	190.847	-54.7526	-54.7888	-54.7473	-54.7736	-32.1532	-32.2247	-32.1532	-32.2247	-36.8011	-37.8433	-38.6038	-37.8503	-38.9309	-39.7195	-51.0411	-45.8367	-60.7559	-49.2831	-49.3169	-48.8236	-48.8486	-36.4904	-36.5654	-36.4904	-36.5654	-36.801	-37.8434	-38.604	-37.8503	-38.9309	-39.7194	-49.9102	-44.2524
02.008_NHk-O__imidazolium--phenol_090	4.548	-92.8901	-92.8827	-93.6614	-93.664	136.868	136.822	142.659	142.607	-44.7419	-44.7702	-44.7173	-44.7331	-24.9528	-25.0144	-24.9528	-25.0144	-31.4304	-32.2894	-32.9163	-32.3742	-33.2664	-33.9174	-58.7619	-54.7222	-68.8059	-41.7022	-41.7298	-41.4101	-41.426	-27.2908	-27.3529	-27.2908	-27.3529	-31.4304	-32.2894	-32.9163	-32.3742	-33.2662	-33.9171	-58.06	-53.7533
02.008_NHk-O__imidazolium--phenol_095	4.628	-80.0364	-80.0364	-80.5283	-80.5345	101.99	101.945	106.464	106.413	-37.4436	-37.4675	-37.4212	-37.4318	-19.1922	-19.2441	-19.1922	-19.2441	-26.9645	-27.651	-28.1519	-27.8114	-28.5265	-29.0483	-62.9551	-59.8453	-72.7221	-35.7562	-35.7806	-35.5769	-35.5885	-20.4491	-20.5	-20.4491	-20.5	-26.9645	-27.651	-28.1519	-27.8114	-28.5266	-29.0485	-62.5241	-59.2581
02.008_NHk-O__imidazolium--phenol_100	4.708	-69.6688	-69.6833	-69.9426	-69.9608	75.9338	75.8797	79.3745	79.318	-31.9515	-31.9748	-31.937	-31.948	-14.6956	-14.7384	-14.6956	-14.7384	-23.2176	-23.7812	-24.1924	-23.9751	-24.5644	-24.9944	-64.7092	-62.3237	-73.8058	-31.015	-31.0395	-30.909	-30.9214	-15.37	-15.4115	-15.37	-15.4115	-23.2176	-23.7812	-24.1924	-23.9751	-24.5644	-24.9945	-64.447	-61.9702
02.008_NHk-O__imidazolium--phenol_105	4.788	-61.2761	-61.3109	-61.3817	-61.4169	56.4818	56.432	59.1184	59.0651	-27.6965	-27.7201	-27.69	-27.7022	-11.2401	-11.2749	-11.2401	-11.2749	-20.0469	-20.5097	-20.8474	-20.7241	-21.2068	-21.559	-64.7214	-62.888	-72.9731	-27.177	-27.2016	-27.1173	-27.1307	-11.6014	-11.6351	-11.6014	-11.6351	-20.0469	-20.5096	-20.8473	-20.7241	-21.2068	-21.559	-64.563	-62.6766
02.008_NHk-O__imidazolium--phenol_110	4.868	-54.4462	-54.4988	-54.4237	-54.4732	41.9712	41.9339	43.9839	43.9422	-24.3137	-24.3371	-24.3124	-24.3247	-8.61058	-8.63819	-8.61058	-8.63819	-17.3533	-17.7351	-18.0137	-17.955	-18.3538	-18.6448	-63.5539	-62.1387	-70.8979	-24.0255	-24.0495	-23.9936	-24.0066	-8.80399	-8.83082	-8.80399	-8.83082	-17.3533	-17.7351	-18.0137	-17.955	-18.3538	-18.6448	-63.459	-62.0133
02.008_NHk-O__imidazolium--phenol_125	5.11	-40.3867	-40.4275	-40.136	-40.1793	17.1711	17.1502	18.0429	18.021	-17.3608	-17.3731	-17.3577	-17.3643	-3.98404	-3.99425	-3.98404	-3.99425	-11.4209	-11.6267	-11.7769	-11.839	-12.0551	-12.2128	-56.4215	-55.7297	-61.2998	-17.3113	-17.3237	-17.3025	-17.3092	-4.01367	-4.02376	-4.01367	-4.02376	-11.4209	-11.6267	-11.7769	-11.839	-12.055	-12.2127	-56.4017	-55.704
02.008_NHk-O__imidazolium--phenol_150	5.517	-28.0629	-28.0535	-27.7314	-27.7264	3.84779	3.84275	4.05892	4.05337	-10.9976	-10.9952	-10.9934	-10.9892	-1.29321	-1.29509	-1.29321	-1.29509	-5.93364	-6.00644	-6.05956	-6.15652	-6.23394	-6.29043	-42.5606	-42.2477	-44.8692	-10.9949	-10.9925	-10.9904	-10.9861	-1.29455	-1.29643	-1.29455	-1.29643	-5.93368	-6.00645	-6.05955	-6.15652	-6.23394	-6.29043	-42.5592	-42.246
02.008_NHk-O__imidazolium--phenol_200	6.341	-17.1432	-17.1071	-16.8903	-16.8581	0.194239	0.193743	0.206757	0.206126	-5.31673	-5.31367	-5.31711	-5.31382	-0.255911	-0.256908	-0.255911	-0.256908	-1.89256	-1.90504	-1.91415	-1.95954	-1.97305	-1.98291	-24.3981	-24.2056	-25.0412	-5.31673	-5.31366	-5.3171	-5.31381	-0.255914	-0.256912	-0.255914	-0.256912	-1.89255	-1.90504	-1.91415	-1.95954	-1.97305	-1.98291	-24.3981	-24.2056
02.009_NHk-O__trimethylammonium--acetaldehyde_080	3.98	-152.617	-152.634	-156.805	-156.833	237.118	237.087	247.889	247.833	-65.1981	-65.274	-66.0367	-66.1039	-39.1804	-39.2458	-39.1804	-39.2458	-34.9677	-36.1363	-36.9891	-35.9076	-37.1349	-38.0304	-57.0563	-52.3795	-54.8355	-54.5187	-54.5765	-54.2644	-54.3154	-48.1561	-48.2405	-48.1561	-48.2405	-34.9677	-36.1361	-36.9888	-35.9076	-37.1349	-38.0306	-55.3531	-49.5859
02.009_NHk-O__trimethylammonium--acetaldehyde_085	4.064	-132.232	-132.24	-135.725	-135.748	176.529	176.517	185.266	185.243	-51.2333	-51.2881	-51.8391	-51.8826	-30.9029	-30.9653	-30.9029	-30.9653	-29.3126	-30.2696	-30.968	-30.155	-31.1525	-31.8804	-68.9446	-65.2326	-69.3331	-45.3413	-45.3869	-45.2831	-45.317	-35.7233	-35.7943	-35.7233	-35.7943	-29.3126	-30.2698	-30.9683	-30.155	-31.1518	-31.8791	-67.8727	-63.4949
02.009_NHk-O__trimethylammonium--acetaldehyde_090	4.149	-115.673	-115.679	-118.588	-118.604	131.177	131.165	138.221	138.204	-41.448	-41.488	-41.9144	-41.9414	-23.965	-24.0233	-23.965	-24.0233	-24.7415	-25.5275	-26.1011	-25.4968	-26.3114	-26.9058	-76.127	-73.2706	-77.8684	-38.2033	-38.2397	-38.2687	-38.2918	-26.5441	-26.6052	-26.5441	-26.6052	-24.7415	-25.5276	-26.1012	-25.4968	-26.3112	-26.9056	-75.4607	-72.2027
02.009_NHk-O__trimethylammonium--acetaldehyde_095	4.234	-102.25	-102.263	-104.685	-104.701	97.3426	97.3162	103.006	102.969	-34.3515	-34.3826	-34.7308	-34.7495	-18.4078	-18.4592	-18.4078	-18.4592	-20.9891	-21.6297	-22.0972	-21.6673	-22.3382	-22.8277	-79.886	-77.7688	-82.2198	-32.5657	-32.5966	-32.7036	-32.7225	-19.7844	-19.8358	-19.7844	-19.8358	-20.9891	-21.6297	-22.0971	-21.6673	-22.3379	-22.8272	-79.4765	-77.1179
02.009_NHk-O__trimethylammonium--acetaldehyde_100	4.318	-91.3429	-91.3713	-93.3797	-93.4054	72.1491	72.1128	76.7108	76.6578	-29.0298	-29.0568	-29.3517	-29.3678	-14.0762	-14.1192	-14.0762	-14.1192	-17.8832	-18.3888	-18.7577	-18.4928	-19.0285	-19.4195	-81.1922	-79.6541	-83.6633	-28.0471	-28.0752	-28.2241	-28.2419	-14.8099	-14.8519	-14.8099	-14.8519	-17.8832	-18.3887	-18.7577	-18.4928	-19.0289	-19.4201	-80.9432	-79.2615
02.009_NHk-O__trimethylammonium--acetaldehyde_105	4.403	-82.4337	-82.4789	-84.1353	-84.1767	53.4124	53.3771	57.0832	57.0313	-24.9159	-24.9411	-25.1974	-25.2127	-10.7557	-10.7901	-10.7557	-10.7901	-15.2928	-15.6963	-15.9908	-15.8394	-16.2639	-16.5737	-80.8237	-79.7219	-83.1361	-24.3752	-24.4014	-24.5705	-24.5874	-11.1464	-11.1798	-11.1464	-11.1798	-15.2928	-15.6962	-15.9906	-15.8394	-16.2639	-16.5737	-80.6735	-79.4862
02.009_NHk-O__trimethylammonium--acetaldehyde_110	4.488	-75.1016	-75.1594	-76.5229	-76.5773	39.499	39.4716	42.4426	42.4029	-21.6508	-21.6741	-21.8997	-21.914	-8.23525	-8.26156	-8.23525	-8.26156	-13.1157	-13.4403	-13.6772	-13.6063	-13.9509	-14.2024	-79.3007	-78.5524	-81.3035	-21.3532	-21.3772	-21.5514	-21.5667	-8.44324	-8.46882	-8.44324	-8.46882	-13.1157	-13.4403	-13.6772	-13.6063	-13.9508	-14.2021	-79.2109	-78.412
02.009_NHk-O__trimethylammonium--acetaldehyde_125	4.742	-59.5523	-59.6023	-60.3906	-60.4441	15.8888	15.88	17.3654	17.3544	-14.9785	-14.9893	-15.1454	-15.1525	-3.81287	-3.82125	-3.81287	-3.82125	-8.39075	-8.56801	-8.69736	-8.7408	-8.92965	-9.06745	-71.2302	-71.131	-72.1071	-14.9285	-14.9394	-15.0857	-15.0929	-3.84431	-3.85258	-3.84431	-3.85258	-8.39075	-8.56804	-8.69741	-8.7408	-8.9296	-9.06738	-71.2117	-71.1027
02.009_NHk-O__trimethylammonium--acetaldehyde_150	5.167	-44.8684	-44.8718	-45.2757	-45.2874	3.44316	3.44207	3.86957	3.86791	-9.02379	-9.02217	-9.11122	-9.10962	-1.23024	-1.23205	-1.23024	-1.23205	-4.15627	-4.21681	-4.26099	-4.35084	-4.41686	-4.46503	-55.9449	-56.2262	-55.597	-9.02116	-9.01953	-9.10802	-9.10642	-1.23162	-1.23344	-1.23162	-1.23344	-4.15627	-4.21682	-4.26101	-4.35084	-4.41684	-4.465	-55.9437	-56.2243
02.009_NHk-O__trimethylammonium--acetaldehyde_200	6.019	-30.0099	-29.97	-30.1936	-30.1625	0.160453	0.160064	0.189061	0.188267	-4.05794	-4.05491	-4.08781	-4.08576	-0.218598	-0.21939	-0.218598	-0.21939	-1.21118	-1.22355	-1.23258	-1.27	-1.28371	-1.29371	-35.3168	-35.5731	-34.426	-4.05793	-4.0549	-4.0878	-4.08575	-0.218601	-0.219393	-0.218601	-0.219393	-1.21118	-1.22354	-1.23257	-1.27	-1.28371	-1.29372	-35.3168	-35.5731
02.010_NHk-O__trimethylammonium--acetamide_080	3.896	-207.228	-207.226	-212.324	-212.327	313.016	312.958	327.204	327.104	-92.5468	-92.6562	-93.9145	-94.0159	-55.3609	-55.4444	-55.3609	-55.4444	-44.262	-45.7863	-46.8986	-45.3931	-46.9683	-48.1177	-89.2669	-82.8007	-84.1361	-73.9491	-74.0308	-73.4144	-73.497	-71.3547	-71.4719	-71.3547	-71.4719	-44.262	-45.7863	-46.8987	-45.3931	-46.9674	-48.1162	-86.6691	-78.3079
02.010_NHk-O__trimethylammonium--acetamide_085	3.973	-182.383	-182.38	-186.684	-186.695	238.524	238.488	250.396	250.332	-72.6872	-72.7664	-73.6519	-73.7233	-45.4213	-45.4961	-45.4213	-45.4961	-37.4511	-38.6808	-39.5782	-38.478	-39.7672	-40.7079	-101.733	-96.2903	-100.751	-61.9522	-62.0153	-61.6912	-61.749	-54.458	-54.551	-54.458	-54.551	-37.4509	-38.6805	-39.5778	-38.478	-39.7672	-40.7079	-100.036	-93.3708
02.010_NHk-O__trimethylammonium--acetamide_090	4.05	-161.528	-161.517	-165.154	-165.161	181.391	181.37	191.27	191.239	-58.6999	-58.758	-59.4205	-59.4685	-36.4838	-36.5552	-36.4838	-36.5552	-31.8945	-32.9019	-33.637	-32.8351	-33.8791	-34.6409	-109.097	-104.587	-110.6	-52.5168	-52.5668	-52.4534	-52.4929	-41.5709	-41.6509	-41.5709	-41.6509	-31.8945	-32.9018	-33.6368	-32.8351	-33.8775	-34.6382	-108.001	-102.705
02.010_NHk-O__trimethylammonium--acetamide_095	4.128	-144.143	-144.129	-147.2	-147.2	137.726	137.707	145.914	145.89	-48.5557	-48.5986	-49.1284	-49.159	-28.927	-28.9936	-28.927	-28.9936	-27.319	-28.1423	-28.7431	-28.1783	-29.0384	-29.6661	-112.757	-109.129	-115.633	-44.9984	-45.0383	-45.0716	-45.0986	-31.7841	-31.8537	-31.7841	-31.8537	-27.3191	-28.1424	-28.7431	-28.1783	-29.0382	-29.6657	-112.057	-107.928
02.010_NHk-O__trimethylammonium--acetamide_100	4.205	-129.673	-129.665	-132.252	-132.25	104.449	104.422	111.225	111.185	-40.974	-41.007	-41.4553	-41.4756	-22.7653	-22.8245	-22.7653	-22.8245	-23.5109	-24.1916	-24.6883	-24.2974	-25.007	-25.5247	-113.763	-110.89	-117.269	-38.9278	-38.9607	-39.0912	-39.1117	-24.3679	-24.4272	-24.3679	-24.4272	-23.5109	-24.1916	-24.6883	-24.2974	-25.0074	-25.5256	-113.32	-110.129
02.010_NHk-O__trimethylammonium--acetamide_105	4.282	-117.604	-117.611	-119.783	-119.786	79.1343	79.1002	84.7483	84.6912	-35.1403	-35.1682	-35.5641	-35.5806	-17.8529	-17.9032	-17.8529	-17.9032	-20.3091	-20.8815	-21.2991	-21.0287	-21.6223	-22.0555	-112.881	-110.634	-116.55	-33.963	-33.9919	-34.1846	-34.2032	-18.7514	-18.8007	-18.7514	-18.8007	-20.3091	-20.881	-21.2984	-21.0287	-21.6228	-22.0562	-112.602	-110.155
02.010_NHk-O__trimethylammonium--acetamide_110	4.36	-107.492	-107.517	-109.331	-109.349	59.8975	59.8631	64.5495	64.4902	-30.5314	-30.5574	-30.9183	-30.9341	-13.9914	-14.0326	-13.9914	-14.0326	-17.6	-18.0601	-18.3959	-18.2579	-18.7417	-19.0948	-110.64	-108.92	-114.227	-29.8538	-29.8808	-30.1128	-30.1306	-14.4952	-14.5353	-14.4952	-14.5353	-17.6	-18.0604	-18.3964	-18.2579	-18.742	-19.0953	-110.467	-108.62
02.010_NHk-O__trimethylammonium--acetamide_125	4.593	-85.5195	-85.5704	-86.6187	-86.6637	25.8402	25.8313	28.4415	28.4218	-21.167	-21.1862	-21.4827	-21.4944	-6.84065	-6.85842	-6.84065	-6.85842	-11.6268	-11.8739	-12.0542	-12.126	-12.3876	-12.5785	-99.8378	-99.1733	-102.441	-21.0372	-21.0565	-21.322	-21.3341	-6.92985	-6.94728	-6.92985	-6.94728	-11.6268	-11.8738	-12.054	-12.126	-12.3879	-12.5789	-99.7969	-99.1023
02.010_NHk-O__trimethylammonium--acetamide_150	4.984	-64.3456	-64.3591	-64.8465	-64.8599	6.28683	6.28965	7.19747	7.19919	-12.8451	-12.8486	-13.0688	-13.07	-2.32004	-2.32281	-2.32004	-2.32281	-6.04816	-6.13867	-6.20471	-6.3543	-6.45087	-6.52134	-79.4456	-79.5749	-80.4374	-12.8366	-12.8401	-13.0577	-13.0588	-2.32515	-2.32793	-2.32515	-2.32793	-6.04816	-6.13875	-6.20485	-6.3543	-6.45098	-6.52153	-79.4424	-79.569
02.010_NHk-O__trimethylammonium--acetamide_200	5.771	-43.0069	-42.9709	-43.2009	-43.1668	0.367776	0.367459	0.459686	0.458036	-5.85666	-5.85646	-5.96815	-5.96776	-0.425895	-0.427172	-0.425895	-0.427172	-1.88567	-1.90441	-1.91809	-1.99327	-2.01378	-2.02873	-50.8052	-51.1324	-50.5971	-5.85662	-5.85642	-5.96809	-5.9677	-0.425914	-0.427191	-0.425914	-0.427191	-1.88567	-1.90441	-1.91809	-1.99327	-2.01379	-2.02876	-50.8051	-51.1324
02.011_NHk-O__trimethylammonium--aceticacid_080	3.948	-157.285	-157.305	-161.391	-161.406	254.012	253.976	265.492	265.424	-70.8049	-70.8904	-71.7367	-71.8144	-42.5864	-42.6582	-42.5864	-42.6582	-38.0908	-39.353	-40.274	-39.1247	-40.4342	-41.3898	-57.152	-51.8444	-54.7602	-58.6185	-58.6833	-58.3114	-58.372	-52.8525	-52.9472	-52.8525	-52.9472	-38.0908	-39.3547	-40.277	-39.1248	-40.4335	-41.3885	-55.237	-48.6898
02.011_NHk-O__trimethylammonium--aceticacid_085	4.029	-136.023	-136.036	-139.42	-139.433	190.267	190.254	199.631	199.599	-55.6346	-55.6968	-56.3049	-56.3571	-33.8645	-33.9318	-33.8645	-33.9318	-32.058	-33.0697	-33.808	-32.985	-34.053	-34.8324	-69.2184	-64.9557	-69.7096	-48.8354	-48.8864	-48.7453	-48.7863	-39.4428	-39.5213	-39.4428	-39.5213	-32.058	-33.0695	-33.8077	-32.985	-34.0529	-34.8322	-67.9972	-62.9743
02.011_NHk-O__trimethylammonium--aceticacid_090	4.11	-118.608	-118.616	-121.414	-121.421	142.253	142.245	149.841	149.823	-44.9963	-45.0417	-45.511	-45.5442	-26.4467	-26.5096	-26.4467	-26.5096	-27.1577	-27.979	-28.5783	-27.9942	-28.845	-29.4658	-76.5	-73.1169	-78.5379	-41.2102	-41.2506	-41.261	-41.2888	-29.4659	-29.5332	-29.4659	-29.5332	-27.1577	-27.9787	-28.5777	-27.9942	-28.8444	-29.4648	-75.7319	-71.8841
02.011_NHk-O__trimethylammonium--aceticacid_095	4.191	-104.394	-104.406	-106.711	-106.714	106.208	106.19	112.338	112.306	-37.2854	-37.3203	-37.7034	-37.7255	-20.4359	-20.4919	-20.4359	-20.4919	-23.131	-23.8061	-24.2987	-23.8801	-24.5878	-25.1042	-80.3264	-77.7305	-83.0566	-35.1787	-35.2123	-35.3145	-35.3359	-22.0659	-22.1227	-22.0659	-22.1227	-23.131	-23.8056	-24.2979	-23.8801	-24.5876	-25.1039	-79.8484	-76.9713
02.011_NHk-O__trimethylammonium--aceticacid_100	4.273	-92.7821	-92.8047	-94.694	-94.7022	79.2066	79.1758	84.1623	84.1106	-31.5108	-31.5403	-31.8654	-31.8836	-15.7052	-15.7527	-15.7052	-15.7527	-19.7871	-20.3424	-20.7477	-20.4625	-21.0411	-21.4634	-81.6696	-79.6913	-84.5712	-30.3387	-30.3688	-30.522	-30.5417	-16.5837	-16.6306	-16.5837	-16.6306	-19.7871	-20.3426	-20.7479	-20.4625	-21.0414	-21.4638	-81.3761	-79.2277
02.011_NHk-O__trimethylammonium--aceticacid_105	4.354	-83.2552	-83.2941	-84.8286	-84.8509	59.0054	58.9714	63.0118	62.9555	-27.0538	-27.0811	-27.3646	-27.3816	-12.0483	-12.087	-12.0483	-12.087	-16.9896	-17.4316	-17.7542	-17.5972	-18.061	-18.3995	-81.2451	-79.7636	-84.0315	-26.4017	-26.4299	-26.6091	-26.6279	-12.5214	-12.5592	-12.5214	-12.5592	-16.9896	-17.4316	-17.7542	-17.5972	-18.0609	-18.3993	-81.066	-79.4818
02.011_NHk-O__trimethylammonium--aceticacid_110	4.436	-75.3896	-75.4428	-76.6789	-76.7156	43.9117	43.8841	47.1396	47.0931	-23.5216	-23.5473	-23.798	-23.8143	-9.25245	-9.2829	-9.25245	-9.2829	-14.6321	-14.9844	-15.2415	-15.1792	-15.5577	-15.8339	-79.6303	-78.5536	-82.1277	-23.1586	-23.185	-23.3734	-23.391	-9.50712	-9.53676	-9.50712	-9.53676	-14.6321	-14.9846	-15.2418	-15.1792	-15.558	-15.8344	-79.5223	-78.3846
02.011_NHk-O__trimethylammonium--aceticacid_125	4.682	-58.67	-58.7232	-59.3687	-59.4137	18.0003	17.9921	19.6474	19.6351	-16.3169	-16.3313	-16.507	-16.5175	-4.29755	-4.30863	-4.29755	-4.30863	-9.48328	-9.67	-9.80625	-9.87745	-10.0772	-10.2229	-71.1773	-70.8277	-72.5004	-16.254	-16.2685	-16.4318	-16.4424	-4.3373	-4.34824	-4.3373	-4.34824	-9.48328	-9.67001	-9.80627	-9.87745	-10.0772	-10.223	-71.1541	-70.7923
02.011_NHk-O__trimethylammonium--aceticacid_150	5.092	-42.9944	-43.0035	-43.2673	-43.2746	4.02435	4.0248	4.51448	4.51427	-9.89329	-9.89436	-9.99528	-9.9963	-1.37477	-1.37718	-1.37477	-1.37718	-4.80259	-4.8678	-4.9154	-5.02571	-5.0968	-5.14868	-55.1656	-55.2825	-55.0991	-9.88979	-9.89086	-9.99103	-9.99205	-1.3766	-1.37901	-1.3766	-1.37901	-4.80259	-4.86782	-4.91542	-5.02571	-5.09679	-5.14866	-55.164	-55.28
02.011_NHk-O__trimethylammonium--aceticacid_200	5.918	-27.5943	-27.5605	-27.6777	-27.6449	0.19841	0.198078	0.233647	0.232789	-4.50641	-4.5056	-4.54253	-4.54293	-0.238571	-0.239524	-0.238571	-0.239524	-1.45364	-1.46668	-1.47619	-1.52382	-1.53833	-1.54891	-33.5838	-33.7435	-32.8193	-4.5064	-4.50559	-4.54251	-4.54292	-0.238575	-0.239528	-0.238575	-0.239528	-1.45364	-1.46668	-1.47619	-1.52382	-1.53832	-1.5489	-33.5837	-33.7435
02.012_NHk-O__trimethylammonium--nitrosomethane_080	3.648	-130.107	-130.085	-133.567	-133.566	215.356	215.281	225.244	225.144	-55.2373	-55.2776	-55.7703	-55.7992	-33.1176	-33.1867	-33.1176	-33.1867	-34.4612	-35.6267	-36.4773	-35.2994	-36.5464	-37.4564	-39.7456	-34.8649	-40.9321	-46.3775	-46.4129	-46.0068	-46.0329	-40.3437	-40.4213	-40.3437	-40.4213	-34.4612	-35.6268	-36.4773	-35.2994	-36.5468	-37.457	-38.1156	-32.3338
02.012_NHk-O__trimethylammonium--nitrosomethane_085	3.736	-110.045	-110.011	-112.901	-112.885	158.651	158.601	166.586	166.523	-43.371	-43.4001	-43.747	-43.7608	-25.8112	-25.8741	-25.8112	-25.8741	-29.0239	-29.9565	-30.6371	-29.8008	-30.7796	-31.4938	-51.322	-47.4909	-54.1702	-38.5425	-38.5704	-38.3764	-38.3898	-29.6228	-29.6886	-29.6228	-29.6886	-29.0239	-29.9564	-30.6368	-29.8008	-30.7795	-31.4936	-50.3065	-45.9343
02.012_NHk-O__trimethylammonium--nitrosomethane_090	3.824	-94.2371	-94.2039	-96.594	-96.5701	116.673	116.622	123.018	122.95	-35.1043	-35.1257	-35.3945	-35.3996	-19.7848	-19.8404	-19.7848	-19.8404	-24.5583	-25.3026	-25.8458	-25.2703	-26.0502	-26.6193	-58.3938	-55.4794	-61.9316	-32.4786	-32.5012	-32.4451	-32.4526	-21.7869	-21.8423	-21.7869	-21.8423	-24.5583	-25.3026	-25.8457	-25.2703	-26.0504	-26.6197	-57.7711	-54.5346
02.012_NHk-O__trimethylammonium--nitrosomethane_095	3.912	-81.7755	-81.7605	-83.7214	-83.7075	85.6809	85.6279	90.7623	90.6856	-29.1285	-29.1472	-29.3682	-29.3726	-15.0234	-15.0712	-15.0234	-15.0712	-20.8496	-21.4674	-21.9182	-21.5013	-22.1406	-22.6071	-62.2694	-60.0728	-65.8813	-27.7026	-27.7233	-27.7495	-27.7573	-16.0718	-16.1182	-16.0718	-16.1182	-20.8496	-21.4675	-21.9183	-21.5013	-22.1408	-22.6073	-61.8925	-59.5047
02.012_NHk-O__trimethylammonium--nitrosomethane_100	4	-71.9136	-71.9249	-73.5156	-73.526	62.8296	62.7768	66.9022	66.8305	-24.6531	-24.6727	-24.8609	-24.8686	-11.3584	-11.3984	-11.3584	-11.3984	-17.7544	-18.2427	-18.599	-18.348	-18.8579	-19.23	-63.8182	-62.1924	-67.2034	-23.8797	-23.9011	-23.9737	-23.984	-11.9061	-11.9447	-11.9061	-11.9447	-17.7544	-18.2428	-18.5992	-18.348	-18.8576	-19.2295	-63.5931	-61.8538
02.012_NHk-O__trimethylammonium--nitrosomethane_105	4.088	-64.0641	-64.1002	-65.3778	-65.411	46.0132	45.968	49.262	49.2002	-21.1926	-21.2133	-21.3779	-21.3878	-8.58234	-8.61471	-8.58234	-8.61471	-15.1579	-15.5475	-15.8319	-15.6934	-16.1008	-16.398	-63.7922	-62.6113	-66.7599	-20.7733	-20.7955	-20.8924	-20.9042	-8.86805	-8.89934	-8.86805	-8.89934	-15.1579	-15.5476	-15.832	-15.6934	-16.1009	-16.3983	-63.6591	-62.4125
02.012_NHk-O__trimethylammonium--nitrosomethane_110	4.176	-57.7637	-57.8166	-58.8398	-58.8893	33.6539	33.6227	36.2359	36.1917	-18.443	-18.4633	-18.6084	-18.6182	-6.49954	-6.52437	-6.49954	-6.52437	-12.9695	-13.2783	-13.5037	-13.4515	-13.7774	-14.0152	-62.6852	-61.8555	-65.1742	-18.216	-18.237	-18.3432	-18.354	-6.64837	-6.67255	-6.64837	-6.67255	-12.9695	-13.2784	-13.5037	-13.4515	-13.7774	-14.0151	-62.6071	-61.7394
02.012_NHk-O__trimethylammonium--nitrosomethane_125	4.44	-44.9632	-45.0133	-45.5593	-45.612	13.0802	13.0745	14.3264	14.3178	-12.8002	-12.8097	-12.9108	-12.9151	-2.91545	-2.92333	-2.91545	-2.92333	-8.21469	-8.37351	-8.48941	-8.55843	-8.72679	-8.84964	-56.1612	-55.9823	-57.2706	-12.7641	-12.7736	-12.8679	-12.8723	-2.9364	-2.94422	-2.9364	-2.94422	-8.2147	-8.37351	-8.48941	-8.55843	-8.72682	-8.84969	-56.1461	-55.9604
02.012_NHk-O__trimethylammonium--nitrosomethane_150	4.882	-33.6428	-33.6503	-33.9167	-33.9306	2.66858	2.6675	3.00593	3.0028	-7.71544	-7.71639	-7.77437	-7.7747	-0.893952	-0.896625	-0.893952	-0.896579	-3.98284	-4.038	-4.07825	-4.17184	-4.22872	-4.27023	-43.674	-43.8693	-43.4634	-7.71373	-7.71468	-7.77231	-7.76425	-0.894755	-0.89743	-0.894755	-0.895327	-3.98284	-4.038	-4.07825	-4.17184	-4.16923	-4.16733	-43.6731	-43.7469
02.012_NHk-O__trimethylammonium--nitrosomethane_200	5.768	-22.6943	-22.6609	-22.8309	-22.8043	0.10856	0.108337	0.128193	0.127648	-3.45195	-3.45176	-3.47384	-3.47424	-0.146369	-0.147202	-0.146369	-0.147202	-1.12259	-1.13362	-1.14167	-1.17611	-1.18828	-1.19716	-27.2931	-27.4952	-26.514	-3.45195	-3.45175	-3.47384	-3.47424	-0.14637	-0.147203	-0.14637	-0.147203	-1.12259	-1.13362	-1.14167	-1.17611	-1.18829	-1.19717	-27.2931	-27.4952
02.013_NHk-O__guanidinium--acetamide_080	4.29	-194.913	-195.01	-198.001	-198.103	241.018	241.015	251.738	251.716	-63.5383	-63.6334	-64.2315	-64.3165	-29.8336	-29.9333	-29.8336	-29.9333	-39.658	-41.1891	-42.3064	-40.8197	-42.3951	-43.5448	-89.8683	-84.1815	-97.0562	-56.7447	-56.8235	-56.7847	-56.8544	-35.193	-35.3042	-35.193	-35.3042	-39.658	-41.1891	-42.3063	-40.8197	-42.3952	-43.5449	-88.4293	-82.0903
02.013_NHk-O__guanidinium--acetamide_085	4.359	-174.261	-174.356	-176.834	-176.932	187.051	187.045	195.89	195.872	-53.2435	-53.3192	-53.7667	-53.8319	-24.544	-24.6318	-24.544	-24.6318	-34.4279	-35.7075	-36.6412	-35.4977	-36.8227	-37.7895	-101.903	-97.3134	-109.784	-49.3795	-49.4466	-49.4989	-49.5555	-27.4931	-27.5867	-27.4931	-27.5867	-34.4279	-35.7075	-36.6412	-35.4977	-36.8226	-37.7894	-100.986	-95.9919
02.013_NHk-O__guanidinium--acetamide_090	4.43	-157.215	-157.319	-159.36	-159.463	145.89	145.875	153.146	153.121	-45.7824	-45.8452	-46.1927	-46.245	-20.1337	-20.2091	-20.1337	-20.2091	-30.041	-31.1256	-31.917	-31.0291	-32.1535	-32.974	-109.416	-105.77	-117.227	-43.5371	-43.5958	-43.6956	-43.7437	-21.7912	-21.8692	-21.7912	-21.8692	-30.041	-31.1255	-31.917	-31.0291	-32.1535	-32.974	-108.827	-104.929
02.013_NHk-O__guanidinium--acetamide_095	4.502	-143.034	-143.149	-144.825	-144.935	114.28	114.259	120.217	120.187	-40.1103	-40.1652	-40.4425	-40.4868	-16.543	-16.6062	-16.543	-16.6062	-26.3112	-27.226	-27.8935	-27.2179	-28.1671	-28.8598	-113.554	-110.701	-120.909	-38.7752	-38.8282	-38.9483	-38.9907	-17.4972	-17.5614	-17.4972	-17.5614	-26.3112	-27.226	-27.8935	-27.2179	-28.1671	-28.8598	-113.172	-110.16
02.013_NHk-O__guanidinium--acetamide_100	4.574	-131.119	-131.24	-132.617	-132.732	89.8225	89.8078	94.6705	94.6458	-35.609	-35.6579	-35.8856	-35.9237	-13.6398	-13.6914	-13.6398	-13.6914	-23.1063	-23.8761	-24.4379	-23.9375	-24.7367	-25.32	-115.22	-113.021	-121.922	-34.7974	-34.8454	-34.972	-35.0092	-14.2025	-14.2544	-14.2025	-14.2544	-23.1063	-23.8761	-24.4379	-23.9375	-24.7367	-25.3199	-114.97	-112.67
02.013_NHk-O__guanidinium--acetamide_105	4.647	-121.001	-121.119	-122.255	-122.367	70.7621	70.7533	74.7216	74.7032	-31.9059	-31.949	-32.1418	-32.1743	-11.2881	-11.3291	-11.2881	-11.3291	-20.3312	-20.9792	-21.4521	-21.0899	-21.7643	-22.2564	-115.096	-113.424	-121.056	-31.4031	-31.4457	-31.5727	-31.6048	-11.6272	-11.6682	-11.6272	-11.6682	-20.3312	-20.9792	-21.4521	-21.0899	-21.7645	-22.2569	-114.932	-113.194
02.013_NHk-O__guanidinium--acetamide_110	4.721	-112.316	-112.423	-113.368	-113.469	55.8224	55.8175	59.0596	59.0454	-28.7716	-28.8083	-28.9764	-29.0042	-9.37211	-9.4036	-9.37211	-9.4036	-17.9063	-18.4467	-18.8411	-18.5975	-19.1633	-19.5762	-113.658	-112.408	-118.88	-28.4555	-28.492	-28.6168	-28.6444	-9.57991	-9.6113	-9.57991	-9.6113	-17.9063	-18.4467	-18.8411	-18.5975	-19.1633	-19.5762	-113.55	-112.256
02.013_NHk-O__guanidinium--acetamide_125	4.946	-92.3356	-92.3817	-92.9658	-93.0154	27.3473	27.3495	29.1079	29.1043	-21.5705	-21.5863	-21.7179	-21.7313	-5.42867	-5.44083	-5.42867	-5.44083	-12.2718	-12.5892	-12.8208	-12.7852	-13.1194	-13.3634	-104.88	-104.447	-108.123	-21.4889	-21.5045	-21.6237	-21.637	-5.47885	-5.49096	-5.47885	-5.49096	-12.2718	-12.5892	-12.8208	-12.7852	-13.1192	-13.3629	-104.849	-104.402
02.013_NHk-O__guanidinium--acetamide_150	5.332	-70.7745	-70.7598	-71.0768	-71.068	7.93809	7.9409	8.55594	8.55664	-13.8115	-13.8112	-13.9227	-13.9225	-2.23306	-2.23648	-2.23306	-2.23648	-6.54652	-6.67708	-6.77236	-6.84594	-6.9859	-7.08803	-85.6389	-85.7584	-86.7469	-13.8034	-13.8031	-13.9131	-13.9128	-2.23753	-2.24095	-2.23753	-2.24095	-6.54652	-6.67708	-6.77235	-6.84594	-6.98577	-7.0878	-85.6353	-85.753
02.013_NHk-O__guanidinium--acetamide_200	6.137	-46.3887	-46.3368	-46.5062	-46.4573	0.523584	0.523026	0.584564	0.583213	-6.14473	-6.14466	-6.21079	-6.21095	-0.44289	-0.445216	-0.44289	-0.445216	-1.94058	-1.96529	-1.98332	-2.03429	-2.06095	-2.08041	-54.387	-54.6107	-54.1159	-6.14467	-6.14461	-6.21072	-6.21089	-0.442912	-0.445238	-0.442912	-0.445238	-1.94058	-1.96529	-1.98332	-2.03429	-2.06095	-2.08041	-54.387	-54.6106
02.014_NHk-O__guanidinium--furan_080	4.135	-100.776	-100.981	-104.017	-104.241	169.381	169.386	177.231	177.224	-44.4427	-44.5179	-45	-45.0624	-16.426	-16.5034	-16.426	-16.5034	-35.9025	-37.1318	-38.0288	-37.0248	-38.2994	-39.2296	-30.6446	-27.8127	-35.2209	-41.1265	-41.1975	-41.3521	-41.4101	-19.2945	-19.3722	-19.2945	-19.3722	-35.9025	-37.1319	-38.029	-37.0248	-38.2994	-39.2295	-30.1931	-27.0291
02.014_NHk-O__guanidinium--furan_085	4.237	-84.2994	-84.507	-86.9604	-87.1818	124.941	124.923	130.975	130.945	-37.596	-37.6587	-38.0017	-38.0508	-13.4414	-13.5037	-13.4414	-13.5037	-30.2946	-31.2754	-31.991	-31.2889	-32.3141	-33.0622	-42.7374	-40.8536	-47.434	-35.7533	-35.8147	-35.9676	-36.0154	-15.029	-15.0911	-15.029	-15.0911	-30.2946	-31.2754	-31.991	-31.2889	-32.3141	-33.0622	-42.4808	-40.4056
02.014_NHk-O__guanidinium--furan_090	4.339	-71.2232	-71.4428	-73.4196	-73.6438	91.4651	91.466	96.0341	96.0104	-32.2178	-32.2717	-32.5174	-32.5575	-10.7371	-10.7862	-10.7371	-10.7862	-25.5559	-26.3553	-26.9387	-26.439	-27.2685	-27.8739	-49.9733	-48.8509	-54.5845	-31.2083	-31.2613	-31.3991	-31.4388	-11.6054	-11.6539	-11.6054	-11.6539	-25.5559	-26.3553	-26.9387	-26.439	-27.2684	-27.8737	-49.8307	-48.5998
02.014_NHk-O__guanidinium--furan_095	4.441	-60.8184	-61.0473	-62.6417	-62.8743	66.4642	66.509	69.8829	69.9028	-27.8908	-27.9397	-28.1144	-28.1514	-8.44495	-8.48203	-8.44495	-8.48203	-21.5563	-22.2199	-22.7041	-22.337	-23.0235	-23.5244	-53.6641	-53.1293	-58.0656	-27.3457	-27.3934	-27.5083	-27.5445	-8.91484	-8.95132	-8.91484	-8.95132	-21.5563	-22.2199	-22.7041	-22.337	-23.0235	-23.5244	-53.5871	-52.9918
02.014_NHk-O__guanidinium--furan_100	4.543	-52.5076	-52.7234	-54.0335	-54.2572	47.9843	48.044	50.5194	50.5626	-24.3406	-24.3848	-24.5095	-24.5447	-6.58115	-6.60758	-6.58115	-6.60758	-18.1973	-18.734	-19.1256	-18.8761	-19.4487	-19.8665	-54.7974	-54.7133	-58.9693	-24.0498	-24.0931	-24.1851	-24.2196	-6.83309	-6.85899	-6.83309	-6.85899	-18.1973	-18.7325	-19.1231	-18.8761	-19.4486	-19.8664	-54.7545	-54.6395
02.014_NHk-O__guanidinium--furan_105	4.645	-45.833	-46.0105	-47.1245	-47.3133	34.4451	34.4865	36.3095	36.3421	-21.3867	-21.4204	-21.5166	-21.544	-5.10588	-5.12332	-5.10588	-5.12332	-15.3697	-15.784	-16.0864	-15.9591	-16.4015	-16.7244	-54.1541	-54.3629	-58.1116	-21.2331	-21.2664	-21.3448	-21.3718	-5.2398	-5.25688	-5.2398	-5.25688	-15.3697	-15.7846	-16.0873	-15.9591	-16.4015	-16.7244	-54.1347	-54.3244
02.014_NHk-O__guanidinium--furan_110	4.747	-40.4242	-40.5661	-41.5373	-41.6892	24.5885	24.6085	25.9545	25.9684	-18.8995	-18.9219	-19.0016	-19.0188	-3.95802	-3.96853	-3.95802	-3.96853	-12.9917	-13.3065	-13.5362	-13.5032	-13.8348	-14.0768	-52.3842	-52.7849	-56.0949	-18.8192	-18.8415	-18.9115	-18.9286	-4.02866	-4.03894	-4.02866	-4.03894	-12.9917	-13.3065	-13.5362	-13.5032	-13.8347	-14.0765	-52.3743	-52.7649
02.014_NHk-O__guanidinium--furan_125	5.053	-29.1678	-29.2371	-29.9342	-30.0137	8.64238	8.65883	9.16451	9.1771	-13.3782	-13.3865	-13.432	-13.4375	-1.87864	-1.88025	-1.87864	-1.88025	-7.89638	-8.04912	-8.16057	-8.22241	-8.38404	-8.50199	-44.0056	-44.6564	-47.0031	-13.3675	-13.3757	-13.4198	-13.4253	-1.88858	-1.89017	-1.88858	-1.89017	-7.89638	-8.04912	-8.16057	-8.22241	-8.38403	-8.50197	-44.0047	-44.6541
02.014_NHk-O__guanidinium--furan_150	5.563	-19.1361	-19.1785	-19.6666	-19.7233	1.39169	1.39944	1.4876	1.4952	-8.05207	-8.05766	-8.07642	-8.08176	-0.614975	-0.615741	-0.614975	-0.615741	-3.58479	-3.63152	-3.66562	-3.73465	-3.78477	-3.82135	-30.1181	-30.747	-32.0787	-8.05175	-8.05733	-8.07605	-8.08138	-0.615315	-0.616081	-0.615315	-0.616081	-3.58479	-3.63152	-3.66562	-3.73465	-3.78478	-3.82136	-30.1181	-30.747
02.014_NHk-O__guanidinium--furan_200	6.582	-10.3126	-10.3063	-10.6579	-10.6625	0.0296153	0.0297887	0.0321466	0.0323278	-3.5092	-3.5124	-3.51773	-3.52117	-0.0993401	-0.100562	-0.0993401	-0.100562	-0.930178	-0.937662	-0.943124	-0.965238	-0.973403	-0.979362	-14.8326	-15.2313	-15.6774	-3.5092	-3.5124	-3.51773	-3.52117	-0.0993404	-0.100563	-0.0993404	-0.100563	-0.930178	-0.937662	-0.943124	-0.965239	-0.973403	-0.979362	-14.8326	-15.2313
02.015_NHk-O__guanidinium--nitromethane_080	3.973	-163.736	-163.81	-166.54	-166.611	259.657	259.559	270.076	269.963	-55.6535	-55.7306	-55.8917	-55.9567	-34.7535	-34.8786	-34.7535	-34.8786	-40.8095	-42.3245	-43.4301	-41.9868	-43.5679	-44.7217	-38.2905	-32.2055	-49.8356	-48.9454	-49.0271	-48.6369	-48.7099	-39.7519	-39.8758	-39.7519	-39.8758	-40.8095	-42.3245	-43.4301	-41.9868	-43.5679	-44.7217	-36.5841	-29.956
02.015_NHk-O__guanidinium--nitromethane_085	4.07	-138.146	-138.228	-140.278	-140.351	186.223	186.119	193.917	193.799	-43.4922	-43.5544	-43.6576	-43.7075	-25.8594	-25.9612	-25.8594	-25.9612	-33.8107	-35.0106	-35.8862	-34.8641	-36.1066	-37.0133	-57.51	-53.2344	-68.8686	-39.9601	-40.0284	-39.8259	-39.8838	-28.3796	-28.4775	-28.3796	-28.4775	-33.8107	-35.0106	-35.8863	-34.8641	-36.1074	-37.0147	-56.5004	-51.9284
02.015_NHk-O__guanidinium--nitromethane_090	4.167	-118.318	-118.428	-119.934	-120.032	133.424	133.314	139.066	138.945	-35.0706	-35.1263	-35.1992	-35.2437	-19.0434	-19.1225	-19.0434	-19.1225	-28.1357	-29.0953	-29.7955	-29.0686	-30.0668	-30.7951	-69.1587	-66.2486	-79.6048	-33.2055	-33.2669	-33.1706	-33.2217	-20.3157	-20.3907	-20.3157	-20.3907	-28.1357	-29.0952	-29.7953	-29.0686	-30.0669	-30.7953	-68.5673	-65.495
02.015_NHk-O__guanidinium--nitromethane_095	4.265	-102.888	-103.029	-104.112	-104.237	95.5129	95.4153	99.6259	99.5184	-29.0037	-29.0554	-29.11	-29.1505	-13.9628	-14.022	-13.9628	-14.022	-23.4942	-24.2491	-24.8001	-24.316	-25.1043	-25.6796	-75.4911	-73.5704	-84.7511	-28.0158	-28.0716	-28.0334	-28.0783	-14.6064	-14.6626	-14.6064	-14.6626	-23.4942	-24.2491	-24.8001	-24.316	-25.1043	-25.6796	-75.1479	-73.1389
02.015_NHk-O__guanidinium--nitromethane_100	4.362	-90.7895	-90.9463	-91.7105	-91.8528	68.3	68.2359	71.2805	71.207	-24.4718	-24.5176	-24.5587	-24.5937	-10.2386	-10.2811	-10.2386	-10.2811	-19.6738	-20.2684	-20.7023	-20.3933	-21.0146	-21.468	-78.2113	-76.9886	-86.1904	-23.9473	-23.9952	-23.9861	-24.0236	-10.565	-10.6056	-10.565	-10.6056	-19.6738	-20.2686	-20.7026	-20.3933	-21.0146	-21.468	-78.0138	-76.7429
02.015_NHk-O__guanidinium--nitromethane_105	4.459	-81.2082	-81.3594	-81.8967	-82.0388	48.815	48.7705	50.9579	50.9099	-20.9744	-21.0121	-21.0411	-21.0705	-7.5346	-7.56339	-7.5346	-7.56339	-16.5189	-16.9785	-17.314	-17.1431	-17.6275	-17.9809	-78.4784	-77.7436	-85.249	-20.6948	-20.7336	-20.7359	-20.7664	-7.70051	-7.72836	-7.70051	-7.72836	-16.5189	-16.9785	-17.3139	-17.1431	-17.6273	-17.9806	-78.3649	-77.6042
02.015_NHk-O__guanidinium--nitromethane_110	4.556	-73.5223	-73.6518	-74.0351	-74.1618	34.8774	34.847	36.4074	36.3778	-18.1991	-18.2268	-18.2463	-18.2698	-5.57953	-5.59788	-5.57953	-5.59788	-13.8956	-14.253	-14.5138	-14.4361	-14.8136	-15.089	-77.1432	-76.7407	-82.8181	-18.0497	-18.0778	-18.0832	-18.1071	-5.66412	-5.68202	-5.66412	-5.68202	-13.8956	-14.253	-14.5137	-14.4361	-14.8136	-15.089	-77.0784	-76.6622
02.015_NHk-O__guanidinium--nitromethane_125	4.848	-57.7312	-57.7856	-57.9621	-58.0154	12.6987	12.6899	13.2494	13.2404	-12.5057	-12.5126	-12.5226	-12.5278	-2.39452	-2.3991	-2.39452	-2.3991	-8.38573	-8.55803	-8.68376	-8.72961	-8.91274	-9.04638	-68.6912	-68.7483	-71.8644	-12.4824	-12.4894	-12.4973	-12.5025	-2.40594	-2.41049	-2.40594	-2.41049	-8.38573	-8.55803	-8.68376	-8.72961	-8.91274	-9.04637	-68.6794	-68.7344
02.015_NHk-O__guanidinium--nitromethane_150	5.334	-43.2276	-43.2068	-43.3247	-43.3052	2.35771	2.3549	2.45784	2.45461	-7.38136	-7.38249	-7.3862	-7.38856	-0.733051	-0.735848	-0.733051	-0.735848	-3.78375	-3.83887	-3.8791	-3.94134	-4.00037	-4.04344	-52.8493	-53.0184	-53.9778	-7.38028	-7.38141	-7.38502	-7.38739	-0.733475	-0.736271	-0.733475	-0.736271	-3.78375	-3.83888	-3.8791	-3.94134	-4.00037	-4.04344	-52.8486	-53.0177
02.015_NHk-O__guanidinium--nitromethane_200	6.307	-28.6714	-28.6499	-28.7268	-28.7092	0.0815794	0.0816755	0.08482	0.0848794	-3.13143	-3.14329	-3.13379	-3.14716	-0.12853	-0.130686	-0.12853	-0.130686	-0.962385	-0.975399	-0.984896	-0.999526	-1.01354	-1.02377	-32.8271	-32.9259	-32.8695	-3.13143	-3.14329	-3.13379	-3.14716	-0.12853	-0.130686	-0.12853	-0.130686	-0.962385	-0.975399	-0.984895	-0.999526	-1.01354	-1.02377	-32.8271	-32.9259
03.001_NHk-N__ammonium--methylazide_080	4.268	-113.379	-113.326	-116.28	-116.251	221.772	221.768	228.476	228.47	-89.3513	-89.4045	-89.3789	-89.4331	-38.2111	-38.3093	-38.2111	-38.3093	-30.815	-31.777	-32.479	-31.7338	-32.7245	-33.4474	-51.7507	-48.9708	-47.7269	-79.3969	-79.4467	-78.8656	-78.9172	-47.0394	-47.1465	-47.0394	-47.1465	-30.815	-31.7769	-32.4789	-31.7338	-32.7243	-33.4472	-50.63	-47.2919
03.001_NHk-N__ammonium--methylazide_085	4.355	-99.9217	-99.8608	-102.445	-102.407	164.585	164.592	169.844	169.843	-72.2269	-72.2741	-72.2389	-72.2795	-30.3599	-30.4406	-30.3599	-30.4406	-24.9957	-25.7573	-26.313	-25.7689	-26.5541	-27.1271	-64.2961	-62.411	-63.3458	-66.7596	-66.8041	-66.4426	-66.4813	-35.1324	-35.2188	-35.1324	-35.2188	-24.9957	-25.7572	-26.313	-25.7689	-26.554	-27.1269	-63.6042	-61.3908
03.001_NHk-N__ammonium--methylazide_090	4.442	-88.5847	-88.516	-90.7931	-90.7451	121.669	121.685	125.748	125.756	-59.7286	-59.7714	-59.7526	-59.7827	-23.6854	-23.7552	-23.6854	-23.7552	-20.4346	-21.0575	-21.5121	-21.0888	-21.7314	-22.2003	-71.8699	-70.7272	-72.6133	-56.7432	-56.7839	-56.5753	-56.6038	-26.2494	-26.3224	-26.2494	-26.3224	-20.4346	-21.0575	-21.5121	-21.0888	-21.7314	-22.2004	-71.4495	-70.1155
03.001_NHk-N__ammonium--methylazide_095	4.529	-79.1292	-79.0616	-81.0707	-81.0227	89.6221	89.6376	92.7532	92.7655	-50.3305	-50.3673	-50.3707	-50.3924	-18.2829	-18.3424	-18.2829	-18.3424	-16.8183	-17.3128	-17.6737	-17.3765	-17.8877	-18.2608	-75.8073	-75.2529	-77.4207	-48.7083	-48.7438	-48.6378	-48.6585	-19.6533	-19.7142	-19.6533	-19.7142	-16.8183	-17.3128	-17.6736	-17.3765	-17.8877	-18.2607	-75.5556	-74.8906
03.001_NHk-N__ammonium--methylazide_100	4.615	-71.2654	-71.2116	-72.9819	-72.9458	65.8026	65.8101	68.1854	68.1915	-43.06	-43.0914	-43.1113	-43.1288	-14.038	-14.0869	-14.038	-14.0869	-13.9213	-14.3097	-14.5931	-14.3988	-14.8009	-15.0942	-77.173	-77.0642	-79.1404	-42.182	-42.2129	-42.1702	-42.1872	-14.7672	-14.8165	-14.7672	-14.8165	-13.9213	-14.3097	-14.5931	-14.3988	-14.8008	-15.0942	-77.024	-76.8522
03.001_NHk-N__ammonium--methylazide_105	4.702	-64.714	-64.6822	-66.2421	-66.225	48.1726	48.1686	49.9752	49.9694	-37.2903	-37.3188	-37.3466	-37.3627	-10.7635	-10.8025	-10.7635	-10.8025	-11.5797	-11.8876	-12.1123	-11.9896	-12.3106	-12.5448	-76.7472	-76.9655	-78.7471	-36.8166	-36.8451	-36.8371	-36.8534	-11.1501	-11.1889	-11.1501	-11.1889	-11.5797	-11.8875	-12.1122	-11.9896	-12.3105	-12.5448	-76.6599	-76.8426
03.001_NHk-N__ammonium--methylazide_110	4.789	-59.2274	-59.2211	-60.5964	-60.6017	35.1636	35.1553	36.5178	36.5062	-32.6117	-32.6393	-32.6683	-32.6845	-8.26572	-8.296	-8.26572	-8.296	-9.66446	-9.90293	-10.0769	-10.0172	-10.2653	-10.4464	-75.0781	-75.5225	-76.9563	-32.3569	-32.3846	-32.3935	-32.41	-8.46992	-8.49999	-8.46992	-8.49999	-9.66446	-9.90293	-10.077	-10.0172	-10.2653	-10.4464	-75.0274	-75.4519
03.001_NHk-N__ammonium--methylazide_125	5.05	-47.2799	-47.3227	-48.3009	-48.3578	13.4573	13.4596	14.0082	14.0083	-22.7725	-22.7979	-22.8144	-22.8351	-3.85652	-3.86873	-3.85652	-3.86873	-5.72393	-5.84034	-5.92529	-5.94679	-6.07006	-6.16001	-66.455	-67.2133	-67.6427	-22.7336	-22.759	-22.7721	-22.7928	-3.88608	-3.89822	-3.88608	-3.89822	-5.72393	-5.84034	-5.92528	-5.94679	-6.07004	-6.15997	-66.4455	-67.2005
03.001_NHk-N__ammonium--methylazide_150	5.484	-35.593	-35.6344	-36.3125	-36.3661	2.60126	2.60233	2.7174	2.71803	-13.7488	-13.7623	-13.7774	-13.788	-1.26264	-1.2658	-1.26264	-1.2658	-2.51723	-2.56117	-2.59323	-2.62035	-2.6671	-2.70121	-50.6534	-51.4031	-50.8942	-13.7472	-13.7606	-13.7756	-13.7862	-1.26376	-1.26692	-1.26376	-1.26692	-2.51723	-2.56118	-2.59325	-2.62035	-2.6671	-2.70121	-50.6529	-51.4024
03.001_NHk-N__ammonium--methylazide_200	6.353	-23.5211	-23.5303	-23.9672	-23.9854	0.0874649	0.0875495	0.0921085	0.0921707	-6.15088	-6.15538	-6.16437	-6.16803	-0.23017	-0.231793	-0.23017	-0.231793	-0.608081	-0.615122	-0.620259	-0.632084	-0.639801	-0.645432	-30.4502	-30.9385	-30.0997	-6.15088	-6.15538	-6.16436	-6.16803	-0.230172	-0.231794	-0.230172	-0.231794	-0.608081	-0.615121	-0.620259	-0.632084	-0.639802	-0.645434	-30.4502	-30.9385
03.002_NHk-N__ammonium--methylcyanate_080	4.251	-208.379	-208.318	-210.754	-210.681	325.279	325.21	333.691	333.632	-121.725	-121.787	-121.529	-121.592	-59.8597	-60.0374	-59.8597	-60.0374	-40.0313	-41.3557	-42.3222	-41.1706	-42.5283	-43.519	-107.254	-102.197	-94.9601	-100.029	-100.096	-98.9295	-98.9994	-79.1968	-79.3807	-79.1968	-79.3807	-40.0313	-41.3557	-42.3221	-41.1706	-42.5283	-43.519	-104.906	-98.9472
03.002_NHk-N__ammonium--methylcyanate_085	4.332	-188.705	-188.657	-190.666	-190.612	250.544	250.494	257.146	257.112	-96.6799	-96.7262	-96.4837	-96.5305	-50.3688	-50.5058	-50.3688	-50.5058	-32.7772	-33.8564	-34.644	-33.7402	-34.8607	-35.6784	-120.039	-116.215	-113.629	-83.761	-83.8104	-83.0417	-83.091	-61.6926	-61.8345	-61.6926	-61.8345	-32.7772	-33.8565	-34.644	-33.7402	-34.8607	-35.6783	-118.452	-114.104
03.002_NHk-N__ammonium--methylcyanate_090	4.413	-171.211	-171.164	-172.843	-172.792	192.381	192.35	197.457	197.442	-78.4901	-78.5294	-78.3585	-78.3931	-41.3554	-41.4705	-41.3554	-41.4705	-27.0265	-27.9077	-28.5506	-27.8513	-28.7602	-29.4235	-127.364	-124.637	-124.779	-70.8261	-70.8672	-70.3974	-70.4326	-47.9556	-48.0741	-47.9556	-48.0741	-27.0265	-27.9077	-28.5507	-27.8513	-28.7602	-29.4235	-126.306	-123.28
03.002_NHk-N__ammonium--methylcyanate_095	4.494	-155.936	-155.883	-157.305	-157.247	147.313	147.3	151.155	151.149	-64.9802	-65.016	-64.9264	-64.9529	-33.4207	-33.5201	-33.4207	-33.5201	-22.4516	-23.1704	-23.6949	-23.1625	-23.9057	-24.448	-130.815	-129.019	-130.595	-60.4476	-60.484	-60.2272	-60.2539	-37.2526	-37.354	-37.2526	-37.354	-22.4516	-23.1704	-23.6949	-23.1625	-23.9056	-24.4479	-130.117	-128.154
03.002_NHk-N__ammonium--methylcyanate_100	4.575	-142.714	-142.657	-143.868	-143.804	112.529	112.524	115.391	115.387	-54.7154	-54.7469	-54.7279	-54.7471	-26.7369	-26.8213	-26.7369	-26.8213	-18.758	-19.3633	-19.805	-19.3735	-19.9977	-20.4531	-131.506	-130.439	-132.624	-52.041	-52.0728	-51.9619	-51.9815	-28.9545	-29.0396	-28.9545	-29.0396	-18.758	-19.3633	-19.805	-19.3735	-19.9976	-20.4531	-131.051	-129.892
03.002_NHk-N__ammonium--methylcyanate_105	4.656	-131.301	-131.248	-132.275	-132.214	85.7762	85.7695	87.8677	87.8593	-46.7389	-46.7656	-46.7971	-46.8101	-21.2602	-21.3296	-21.2602	-21.3296	-15.7573	-16.2325	-16.5793	-16.2919	-16.783	-17.1413	-130.153	-129.636	-132.009	-45.1636	-45.1908	-45.1729	-45.1866	-22.5401	-22.6093	-22.5401	-22.6093	-15.7573	-16.2325	-16.5792	-16.2919	-16.7828	-17.1411	-129.858	-129.292
03.002_NHk-N__ammonium--methylcyanate_110	4.737	-121.439	-121.398	-122.261	-122.214	65.2608	65.2467	66.7549	66.7432	-40.4073	-40.4306	-40.4885	-40.4987	-16.8521	-16.9075	-16.8521	-16.9075	-13.2947	-13.6832	-13.9667	-13.7609	-14.161	-14.453	-127.456	-127.33	-129.57	-39.4805	-39.5045	-39.5369	-39.5478	-17.5891	-17.644	-17.5891	-17.644	-13.2947	-13.6832	-13.9667	-13.7609	-14.161	-14.4531	-127.267	-127.116
03.002_NHk-N__ammonium--methylcyanate_125	4.979	-98.909	-98.9239	-99.4032	-99.4095	28.4528	28.4419	28.9007	28.8835	-27.5407	-27.5622	-27.6006	-27.6115	-8.40052	-8.42612	-8.40052	-8.42612	-8.13413	-8.34778	-8.50368	-8.43712	-8.6554	-8.81468	-114.974	-115.378	-116.654	-27.353	-27.3749	-27.4115	-27.4228	-8.5395	-8.56477	-8.5395	-8.56477	-8.13413	-8.34779	-8.5037	-8.43712	-8.65541	-8.81471	-114.925	-115.328
03.002_NHk-N__ammonium--methylcyanate_150	5.384	-75.5846	-75.6081	-75.8025	-75.8348	6.95045	6.94862	6.90857	6.90922	-16.2343	-16.2452	-16.1953	-16.2058	-2.8229	-2.82784	-2.8229	-2.82784	-3.7494	-3.82536	-3.88079	-3.88512	-3.9659	-4.02485	-91.6134	-91.9841	-91.935	-16.2215	-16.2324	-16.183	-16.1935	-2.83121	-2.83614	-2.83121	-2.83614	-3.7494	-3.82536	-3.8808	-3.88512	-3.9659	-4.02485	-91.6088	-91.98
03.002_NHk-N__ammonium--methylcyanate_200	6.193	-50.7665	-50.7529	-50.8463	-50.8524	0.389416	0.38943	0.363763	0.364297	-6.98215	-6.98357	-6.92673	-6.93202	-0.464962	-0.467062	-0.464962	-0.467062	-0.926795	-0.938118	-0.946381	-0.954776	-0.967473	-0.976739	-58.7605	-58.8639	-58.0237	-6.98209	-6.98352	-6.92668	-6.93197	-0.464989	-0.467088	-0.464989	-0.467088	-0.926795	-0.938118	-0.946381	-0.954776	-0.967474	-0.97674	-58.7605	-58.8639
03.003_NHk-N__guanidinium--ammonia_080	3.491	-162.868	-162.736	-163.697	-163.591	247.482	247.345	255.881	255.746	-61.4525	-61.4327	-61.0277	-61.0171	-39.0543	-39.1553	-39.0543	-39.1553	-32.8851	-34.1064	-34.9976	-33.7928	-35.0934	-36.0425	-50.9764	-44.0594	-51.7519	-47.5601	-47.5541	-46.2909	-46.2958	-51.0955	-51.1917	-51.0955	-51.1917	-32.8851	-34.1064	-34.9976	-33.7928	-35.0968	-36.0484	-49.1342	-41.3805
03.003_NHk-N__guanidinium--ammonia_085	3.577	-140.525	-140.404	-141.071	-140.968	187.521	187.433	194.126	194.037	-47.3446	-47.3263	-46.9291	-46.916	-31.6186	-31.6975	-31.6186	-31.6975	-27.3053	-28.2995	-29.0251	-28.1116	-29.1451	-29.8992	-61.0197	-55.4435	-64.4001	-39.1823	-39.1705	-38.2583	-38.2526	-38.572	-38.6478	-38.572	-38.6478	-27.3053	-28.2995	-29.0249	-28.1116	-29.1451	-29.8993	-59.8139	-53.7304
03.003_NHk-N__guanidinium--ammonia_090	3.664	-122.079	-121.961	-122.414	-122.309	141.897	141.841	147.001	146.949	-37.5306	-37.5115	-37.1914	-37.1719	-25.0859	-25.1481	-25.0859	-25.1481	-22.8262	-23.6237	-24.2057	-23.5466	-24.3718	-24.9739	-66.985	-62.6541	-71.7598	-32.7419	-32.7263	-32.0997	-32.0837	-29.0963	-29.1551	-29.0963	-29.1551	-22.8262	-23.6235	-24.2053	-23.5466	-24.3717	-24.9738	-66.2064	-61.5728
03.003_NHk-N__guanidinium--ammonia_095	3.752	-106.889	-106.775	-107.067	-106.962	107.255	107.209	111.163	111.119	-30.5101	-30.4919	-30.2607	-30.2391	-19.6457	-19.6938	-19.6457	-19.6938	-19.2047	-19.8347	-20.2944	-19.8478	-20.4991	-20.9744	-70.0459	-66.7508	-75.3915	-27.7028	-27.6877	-27.2732	-27.2548	-21.9569	-22.0014	-21.9569	-22.0014	-19.2047	-19.8347	-20.2945	-19.8478	-20.4992	-20.9745	-69.5493	-66.0741
03.003_NHk-N__guanidinium--ammonia_100	3.839	-94.3631	-94.2617	-94.4247	-94.3279	80.999	80.9495	83.9703	83.9184	-25.339	-25.3237	-25.1673	-25.1486	-15.2612	-15.2979	-15.2612	-15.2979	-16.2348	-16.7463	-17.1195	-16.8084	-17.3397	-17.7274	-71.0532	-68.5834	-76.4375	-23.6938	-23.6818	-23.4152	-23.4001	-16.5925	-16.6257	-16.5925	-16.6257	-16.2348	-16.7463	-17.1195	-16.8084	-17.3397	-17.7274	-70.7392	-68.1627
03.003_NHk-N__guanidinium--ammonia_105	3.927	-83.9958	-83.9141	-83.9718	-83.8925	61.1137	61.0656	63.3605	63.3094	-21.4194	-21.4073	-21.3066	-21.292	-11.8021	-11.8299	-11.8021	-11.8299	-13.7779	-14.1919	-14.494	-14.2882	-14.7185	-15.0325	-70.5797	-68.7374	-75.7095	-20.4557	-20.4464	-20.2799	-20.2681	-12.5685	-12.5935	-12.5685	-12.5935	-13.7779	-14.1919	-14.494	-14.2882	-14.7185	-15.0325	-70.3824	-68.4772
03.003_NHk-N__guanidinium--ammonia_110	4.015	-75.3695	-75.3086	-75.2808	-75.2207	46.0663	46.0231	47.7533	47.7081	-18.3662	-18.3576	-18.2943	-18.2838	-9.11173	-9.13255	-9.11173	-9.13255	-11.7319	-12.0599	-12.2992	-12.184	-12.5256	-12.775	-69.0748	-67.7038	-73.7974	-17.8021	-17.7954	-17.6933	-17.6847	-9.55263	-9.57147	-9.55263	-9.57147	-11.7319	-12.0599	-12.2992	-12.184	-12.5256	-12.7749	-68.9516	-67.5437
03.003_NHk-N__guanidinium--ammonia_125	4.28	-56.8501	-56.8275	-56.6483	-56.6239	19.6229	19.6057	20.2981	20.2789	-12.2892	-12.2869	-12.2652	-12.2602	-4.23852	-4.24514	-4.23852	-4.24514	-7.32959	-7.4996	-7.62366	-7.6361	-7.81453	-7.94474	-61.3775	-60.7951	-64.6637	-12.1767	-12.1747	-12.1458	-12.1412	-4.32201	-4.32819	-4.32201	-4.32819	-7.32959	-7.4996	-7.62365	-7.6361	-7.81457	-7.9448	-61.3483	-60.7592
03.003_NHk-N__guanidinium--ammonia_150	4.724	-39.5556	-39.5312	-39.3236	-39.3011	4.65799	4.65186	4.77935	4.7725	-7.01266	-7.01066	-6.98359	-6.98087	-1.3218	-1.32265	-1.3218	-1.32265	-3.45228	-3.51409	-3.55921	-3.60284	-3.66854	-3.71647	-46.7719	-46.5486	-48.3001	-7.00515	-7.00317	-6.97578	-6.97308	-1.3269	-1.32773	-1.3269	-1.32773	-3.45228	-3.5141	-3.55921	-3.60284	-3.66853	-3.71647	-46.7695	-46.5459
03.003_NHk-N__guanidinium--ammonia_200	5.621	-23.5237	-23.5143	-23.374	-23.3725	0.250089	0.250149	0.252168	0.252272	-2.76489	-2.77016	-2.746	-2.75258	-0.214298	-0.214505	-0.214298	-0.214505	-0.875286	-0.888139	-0.897518	-0.911416	-0.92535	-0.935518	-27.1463	-27.0228	-27.4219	-2.76486	-2.77013	-2.74597	-2.75255	-0.214316	-0.214522	-0.214316	-0.214522	-0.875286	-0.888139	-0.897518	-0.911416	-0.92535	-0.935518	-27.1463	-27.0228
03.004_NHk-N__guanidinium--dimethyldiazene_080	3.664	-134.684	-134.632	-136.186	-136.156	225	224.876	233.758	233.636	-58.7381	-58.7513	-58.859	-58.8719	-28.882	-28.9831	-28.882	-28.9831	-39.8469	-41.0722	-41.9663	-41.0108	-42.2861	-43.2166	-39.4569	-33.5918	-44.6684	-46.7127	-46.7395	-45.9366	-45.9648	-38.311	-38.4047	-38.311	-38.4047	-39.8469	-41.0723	-41.9665	-41.0108	-42.2873	-43.2187	-36.8669	-30.1084
03.004_NHk-N__guanidinium--dimethyldiazene_085	3.75	-114.103	-114.042	-115.222	-115.174	171.032	170.933	177.966	177.858	-46.9822	-46.9902	-47.013	-47.0173	-23.2864	-23.3658	-23.2864	-23.3658	-33.9465	-34.9269	-35.6424	-34.9987	-36.0145	-36.7558	-49.1075	-44.4548	-56.1493	-39.7502	-39.7681	-39.2194	-39.2359	-28.7457	-28.8191	-28.7457	-28.8191	-33.9465	-34.9269	-35.6423	-34.9987	-36.0148	-36.7563	-47.3387	-42.1274
03.004_NHk-N__guanidinium--dimethyldiazene_090	3.836	-97.5079	-97.4446	-98.3258	-98.2693	130.243	130.156	135.668	135.565	-38.7652	-38.7688	-38.7781	-38.7765	-18.4812	-18.5419	-18.4812	-18.5419	-29.0983	-29.8963	-30.4786	-30.0524	-30.8824	-31.488	-55.0778	-51.5111	-62.9064	-34.3849	-34.3962	-34.0485	-34.0571	-21.6597	-21.7152	-21.6597	-21.7152	-29.0983	-29.8963	-30.4786	-30.0524	-30.8829	-31.4889	-53.8786	-49.9658
03.004_NHk-N__guanidinium--dimethyldiazene_095	3.923	-84.095	-84.04	-84.6784	-84.6271	99.382	99.3008	103.584	103.486	-32.8329	-32.8338	-32.8574	-32.8537	-14.5517	-14.597	-14.5517	-14.597	-25.0643	-25.7127	-26.1858	-25.9275	-26.6026	-27.0952	-58.3558	-55.6866	-66.3415	-30.1609	-30.1681	-29.9692	-29.9735	-16.4132	-16.4541	-16.4132	-16.4541	-25.0643	-25.7127	-26.1858	-25.9275	-26.6026	-27.0952	-57.5473	-54.6636
03.004_NHk-N__guanidinium--dimethyldiazene_100	4.01	-73.1994	-73.1587	-73.6008	-73.5634	75.9855	75.9104	79.2181	79.131	-28.4047	-28.4047	-28.4461	-28.4425	-11.4282	-11.4615	-11.4282	-11.4615	-21.6748	-22.2073	-22.5959	-22.4555	-23.0088	-23.4126	-59.7104	-57.749	-67.4503	-26.7643	-26.7691	-26.6721	-26.6743	-12.5247	-12.5546	-12.5247	-12.5546	-21.6747	-22.2071	-22.5956	-22.4555	-23.0088	-23.4125	-59.1677	-57.0737
03.004_NHk-N__guanidinium--dimethyldiazene_105	4.097	-64.2889	-64.2629	-64.5495	-64.5264	58.2167	58.1495	60.69	60.6152	-24.9889	-24.9891	-25.0421	-25.0399	-8.98679	-9.01073	-8.98679	-9.01073	-18.8019	-19.2376	-19.5555	-19.5037	-19.9598	-20.2927	-59.6688	-58.2545	-66.9607	-23.9758	-23.9796	-23.9466	-23.9484	-9.63599	-9.65754	-9.63599	-9.65754	-18.802	-19.2376	-19.5555	-19.5037	-19.9599	-20.2928	-59.306	-57.81
03.004_NHk-N__guanidinium--dimethyldiazene_110	4.185	-56.9392	-56.9243	-57.0924	-57.08	44.6921	44.6361	46.5773	46.5163	-22.271	-22.2712	-22.3297	-22.3278	-7.09636	-7.1129	-7.09636	-7.1129	-16.3488	-16.7057	-16.9662	-16.9783	-17.3513	-17.6234	-58.6385	-57.6278	-65.375	-21.6422	-21.6448	-21.6502	-21.6509	-7.48248	-7.49747	-7.48248	-7.49747	-16.3488	-16.7057	-16.9661	-16.9783	-17.3513	-17.6234	-58.3966	-57.3355
03.004_NHk-N__guanidinium--dimethyldiazene_125	4.452	-41.3015	-41.2946	-41.2648	-41.2594	20.4221	20.3964	21.2353	21.2072	-16.5817	-16.5772	-16.6276	-16.6206	-3.64531	-3.64894	-3.64531	-3.64894	-10.8707	-11.0563	-11.1916	-11.3149	-11.5094	-11.6514	-52.316	-51.973	-57.3292	-16.4283	-16.4244	-16.4628	-16.4563	-3.72819	-3.7315	-3.72819	-3.7315	-10.8707	-11.0563	-11.1916	-11.3149	-11.5094	-11.6513	-52.2457	-51.8913
03.004_NHk-N__guanidinium--dimethyldiazene_150	4.902	-26.7766	-26.7569	-26.6662	-26.6467	5.67637	5.66529	5.86237	5.85058	-10.9554	-10.9468	-10.9646	-10.9553	-1.42562	-1.42657	-1.42562	-1.42657	-5.65749	-5.72638	-5.77665	-5.89421	-5.96759	-6.02113	-39.2417	-39.1991	-42.0743	-10.9404	-10.9319	-10.9487	-10.9395	-1.43218	-1.4331	-1.43218	-1.4331	-5.65749	-5.72638	-5.77666	-5.89421	-5.96758	-6.02111	-39.2333	-39.1898
03.004_NHk-N__guanidinium--dimethyldiazene_200	5.82	-13.6451	-13.6256	-13.5894	-13.5693	0.443838	0.442782	0.452789	0.451779	-5.21756	-5.21222	-5.21393	-5.20896	-0.332406	-0.332488	-0.332406	-0.332488	-1.69641	-1.70988	-1.71972	-1.7632	-1.77755	-1.78803	-20.4472	-20.447	-21.2966	-5.21743	-5.21209	-5.21379	-5.20883	-0.332443	-0.332526	-0.332443	-0.332526	-1.69641	-1.70989	-1.71973	-1.7632	-1.77755	-1.78803	-20.4472	-20.4469
03.005_NHk-N__imidazolium--acetonitrile_080	4.992	-159.969	-159.872	-161.605	-161.508	248.201	248.185	256.166	256.166	-74.1059	-74.1124	-73.8007	-73.8064	-42.6655	-42.7844	-42.6655	-42.7844	-33.2718	-34.3489	-35.1349	-34.1912	-35.3048	-36.1174	-63.7184	-58.0499	-61.7893	-61.53	-60.4841	-60.4841	-60.4914	-53.2543	-53.2543	-53.2543	-53.3822	-33.2718	-34.1912	-34.8621	-34.1912	-35.3048	-36.1175	-54.0394	-55.3328
03.005_NHk-N__imidazolium--acetonitrile_085	5.079	-141.383	-141.288	-142.669	-142.572	186.624	186.632	192.885	192.904	-57.7625	-57.7675	-57.4618	-57.4619	-34.2575	-34.3551	-34.2575	-34.3551	-27.3472	-28.2072	-28.8348	-28.1398	-29.025	-29.671	-75.6136	-71.1564	-76.994	-50.6406	-49.9014	-49.9014	-49.9002	-40.1108	-40.1108	-40.1108	-40.2143	-27.3472	-28.1399	-28.7183	-28.1399	-29.0251	-29.6711	-68.5147	-69.454
03.005_NHk-N__imidazolium--acetonitrile_090	5.166	-125.724	-125.62	-126.736	-126.629	139.959	139.974	144.831	144.849	-46.2038	-46.2079	-45.9501	-45.945	-26.9595	-27.0412	-26.9595	-27.0412	-22.69	-23.3896	-23.9	-23.3737	-24.1006	-24.631	-82.7957	-79.3965	-85.9101	-42.1859	-42.189	-41.6735	-41.6676	-30.1789	-30.2638	-30.1789	-30.2638	-22.69	-23.3896	-23.9001	-23.3737	-24.1007	-24.6313	-81.9995	-78.342
03.005_NHk-N__imidazolium--acetonitrile_095	5.254	-112.617	-112.509	-113.414	-113.3	104.728	104.731	108.493	108.496	-37.8003	-37.8029	-37.6039	-37.5939	-20.9523	-21.0187	-20.9523	-21.0187	-18.9558	-19.5333	-19.9547	-19.551	-20.1478	-20.5833	-86.5545	-83.9997	-90.4246	-35.5405	-35.5431	-35.1919	-35.1822	-22.7158	-22.7835	-22.7158	-22.7835	-18.9558	-19.5334	-19.9548	-19.551	-20.1478	-20.5832	-86.0596	-83.3528
03.005_NHk-N__imidazolium--acetonitrile_100	5.341	-101.658	-101.56	-102.28	-102.175	78.2149	78.2064	81.1003	81.0925	-31.5171	-31.5192	-31.3706	-31.3597	-16.1644	-16.2163	-16.1644	-16.2163	-15.9376	-16.3812	-16.7048	-16.4583	-16.9172	-17.2521	-87.7939	-85.9107	-91.8723	-30.249	-30.2516	-30.0138	-30.0035	-17.1273	-17.1793	-17.1273	-17.1793	-15.9376	-16.3812	-16.7049	-16.4583	-16.9174	-17.2524	-87.4893	-85.5178
03.005_NHk-N__imidazolium--acetonitrile_105	5.428	-92.4703	-92.3926	-92.951	-92.8667	58.2912	58.2825	60.4897	60.4814	-26.6928	-26.6958	-26.5833	-26.5757	-12.4258	-12.4651	-12.4258	-12.4651	-13.467	-13.8187	-14.0754	-13.9234	-14.286	-14.5505	-87.3464	-85.9766	-91.2279	-25.9828	-25.9864	-25.822	-25.8149	-12.95	-12.989	-12.95	-12.989	-13.467	-13.8187	-14.0753	-13.9234	-14.286	-14.5506	-87.1609	-85.7399
03.005_NHk-N__imidazolium--acetonitrile_110	5.516	-84.7308	-84.6775	-85.0998	-85.0388	43.3585	43.344	45.0241	45.0107	-22.8983	-22.9038	-22.8148	-22.8114	-9.54456	-9.57385	-9.54456	-9.57385	-11.4282	-11.7011	-11.9002	-11.829	-12.113	-12.3202	-85.7113	-84.7336	-89.1945	-22.5015	-22.5076	-22.3886	-22.3858	-9.82929	-9.85824	-9.82929	-9.85824	-11.4282	-11.7011	-11.9002	-11.829	-12.113	-12.3202	-85.5995	-84.5923
03.005_NHk-N__imidazolium--acetonitrile_125	5.778	-67.7327	-67.729	-67.8853	-67.8731	17.6741	17.6701	18.3702	18.3646	-15.2924	-15.3007	-15.2443	-15.2459	-4.39441	-4.40515	-4.39441	-4.40515	-7.10818	-7.24412	-7.34333	-7.37555	-7.51819	-7.62228	-77.1081	-76.7817	-79.1194	-15.2237	-15.2321	-15.1703	-15.172	-4.43947	-4.45011	-4.43947	-4.45011	-7.10818	-7.24412	-7.34333	-7.37555	-7.5182	-7.62229	-77.0844	-76.7528
03.005_NHk-N__imidazolium--acetonitrile_150	6.215	-51.0214	-51.0202	-51.0428	-51.0382	3.85315	3.85206	4.0037	4.00207	-8.77656	-8.77839	-8.74545	-8.74515	-1.36032	-1.36217	-1.36032	-1.36217	-3.37605	-3.43128	-3.47158	-3.50903	-3.56743	-3.61004	-60.7802	-60.7535	-61.078	-8.77293	-8.77476	-8.74156	-8.74125	-1.36234	-1.36419	-1.36234	-1.36419	-3.37605	-3.43128	-3.47159	-3.50903	-3.56743	-3.61005	-60.7786	-60.7516
03.005_NHk-N__imidazolium--acetonitrile_200	7.088	-33.9828	-33.9626	-33.9685	-33.9494	0.170953	0.170714	0.177767	0.177402	-3.68442	-3.68313	-3.67301	-3.67173	-0.220857	-0.221472	-0.220857	-0.221472	-0.92054	-0.931265	-0.939091	-0.954877	-0.966289	-0.974616	-38.6356	-38.6398	-38.0577	-3.68441	-3.68312	-3.673	-3.67172	-0.220861	-0.221475	-0.220861	-0.221475	-0.92054	-0.931265	-0.939091	-0.954877	-0.966289	-0.974617	-38.6356	-38.6398
03.006_NHk-N__imidazolium--aniline_080	4.001	-167.426	-167.291	-167.628	-167.514	311.262	311.075	322.26	322.064	-89.4101	-89.4016	-88.8936	-88.883	-56.0272	-56.1612	-56.0272	-56.1612	-57.6255	-59.2869	-60.4993	-59.0245	-60.7385	-61.9893	-62.2784	-52.4833	-66.4921	-72.4262	-72.4407	-70.7385	-70.7535	-70.9137	-71.0375	-70.9137	-71.0375	-57.6255	-59.2862	-60.4981	-59.0246	-60.739	-61.99	-60.1927	-49.2308
03.006_NHk-N__imidazolium--aniline_085	4.08	-143.285	-143.168	-143.123	-143.021	236.588	236.457	245.432	245.294	-70.7384	-70.7338	-70.1729	-70.1641	-46.2498	-46.3521	-46.2498	-46.3521	-48.9806	-50.3474	-51.3448	-50.2483	-51.6614	-52.6925	-75.1421	-66.9359	-82.726	-60.7682	-60.7753	-59.4688	-59.473	-54.823	-54.9195	-54.823	-54.9195	-48.9806	-50.3477	-51.3453	-50.2484	-51.6615	-52.6927	-73.7516	-64.8124
03.006_NHk-N__imidazolium--aniline_090	4.16	-123.368	-123.248	-122.938	-122.83	179.468	179.367	186.495	186.389	-57.483	-57.4788	-56.9665	-56.9536	-37.4259	-37.5057	-37.4259	-37.5057	-41.856	-42.9213	-43.6988	-43.0014	-44.1067	-44.9132	-82.5649	-75.8138	-92.0898	-51.6479	-51.6508	-50.6746	-50.6695	-42.3401	-42.416	-42.3401	-42.416	-41.8559	-42.9218	-43.6997	-43.0014	-44.107	-44.9138	-81.6482	-74.4407
03.006_NHk-N__imidazolium--aniline_095	4.24	-107.03	-106.91	-106.406	-106.291	135.925	135.849	141.466	141.382	-47.8141	-47.8089	-47.3836	-47.366	-29.8999	-29.9613	-29.8999	-29.9613	-35.9473	-36.8035	-37.4282	-36.9835	-37.8764	-38.528	-86.2589	-80.7646	-96.596	-44.4067	-44.4059	-43.6928	-43.6805	-32.7055	-32.7638	-32.7055	-32.7638	-35.9474	-36.8037	-37.4286	-36.9835	-37.8761	-38.5275	-85.6586	-79.881
03.006_NHk-N__imidazolium--aniline_100	4.32	-93.6353	-93.5234	-92.87	-92.7605	102.776	102.724	107.129	107.065	-40.5599	-40.5533	-40.218	-40.1974	-23.6969	-23.7435	-23.6969	-23.7435	-30.9901	-31.6825	-32.1878	-31.9277	-32.6491	-33.1755	-87.2843	-82.8119	-97.7048	-38.575	-38.5708	-38.058	-38.0405	-25.2932	-25.3371	-25.2932	-25.3371	-30.9901	-31.6825	-32.1879	-31.9277	-32.649	-33.1753	-86.8955	-82.2484
03.006_NHk-N__imidazolium--aniline_105	4.4	-82.6386	-82.5402	-81.7726	-81.6759	77.596	77.5484	81.0048	80.9482	-34.9649	-34.9582	-34.6995	-34.6787	-18.696	-18.7314	-18.696	-18.7314	-26.8009	-27.3799	-27.8024	-27.6482	-28.2445	-28.6796	-86.4837	-82.8175	-96.4872	-33.8108	-33.8058	-33.4377	-33.419	-19.6014	-19.6346	-19.6014	-19.6346	-26.8008	-27.3799	-27.8025	-27.6481	-28.2444	-28.6794	-86.2346	-82.4608
03.006_NHk-N__imidazolium--aniline_110	4.481	-73.5818	-73.5007	-72.6435	-72.5635	58.5257	58.4766	61.1804	61.1253	-30.5341	-30.5296	-30.3293	-30.312	-14.7229	-14.7499	-14.7229	-14.7499	-23.2263	-23.703	-24.0508	-23.9891	-24.4839	-24.845	-84.3544	-81.3451	-93.7258	-29.8635	-29.8605	-29.5929	-29.5773	-15.235	-15.2603	-15.235	-15.2603	-23.2263	-23.703	-24.0509	-23.989	-24.484	-24.8451	-84.1958	-81.1209
03.006_NHk-N__imidazolium--aniline_125	4.726	-54.5585	-54.5222	-53.531	-53.493	24.9305	24.9053	26.1544	26.1244	-21.4821	-21.4829	-21.3836	-21.3736	-7.24583	-7.25615	-7.24583	-7.25615	-15.3273	-15.5751	-15.756	-15.8692	-16.1286	-16.3179	-74.1119	-72.3163	-81.0859	-21.3515	-21.3527	-21.2387	-21.2291	-7.33697	-7.34688	-7.33697	-7.34688	-15.3273	-15.5751	-15.756	-15.8692	-16.1285	-16.3178	-74.0724	-72.2624
03.006_NHk-N__imidazolium--aniline_150	5.137	-37.6406	-37.6055	-36.6737	-36.6413	5.90569	5.89946	6.21851	6.21072	-13.2637	-13.2613	-13.2152	-13.207	-2.43091	-2.43162	-2.43091	-2.43162	-7.93526	-8.02967	-8.09856	-8.23073	-8.33006	-8.40255	-55.4975	-54.4717	-59.145	-13.2553	-13.2529	-13.2058	-13.1976	-2.43581	-2.4365	-2.43581	-2.4365	-7.93526	-8.02972	-8.09864	-8.23073	-8.33001	-8.40245	-55.4941	-54.4671
03.006_NHk-N__imidazolium--aniline_200	5.974	-22.7548	-22.7125	-22.0781	-22.0394	0.316388	0.315872	0.336533	0.335897	-6.05644	-6.05262	-6.04164	-6.0368	-0.423194	-0.424318	-0.423194	-0.424318	-2.46036	-2.47544	-2.48645	-2.54845	-2.56479	-2.57672	-31.36	-30.7413	-32.3758	-6.05641	-6.05259	-6.0416	-6.03677	-0.423206	-0.42433	-0.423206	-0.42433	-2.46036	-2.47544	-2.48644	-2.54845	-2.5648	-2.57673	-31.36	-30.7413
03.007_NHk-N__trimethylammonium--acetonitrile_080	4.222	-168.435	-168.353	-171.953	-171.859	247.375	247.362	257.76	257.735	-71.3192	-71.3321	-71.9571	-71.959	-38.7427	-38.8482	-38.7427	-38.8482	-37.2474	-38.38	-39.2064	-38.2835	-39.4705	-40.3367	-70.3784	-65.2675	-64.0445	-58.3411	-58.3528	-57.7926	-57.7958	-50.0538	-50.1677	-50.0538	-50.1677	-37.2475	-38.3781	-39.2032	-38.2835	-39.4669	-40.3304	-68.7154	-62.4176
03.007_NHk-N__trimethylammonium--acetonitrile_085	4.311	-147.51	-147.429	-150.444	-150.355	185.423	185.436	193.912	193.93	-55.7851	-55.7944	-56.2363	-56.2333	-31.3495	-31.4372	-31.3495	-31.4372	-30.8524	-31.8239	-32.5328	-31.7647	-32.7759	-33.5138	-81.7574	-77.6095	-79.3412	-48.5041	-48.5108	-48.2232	-48.2176	-37.5423	-37.6354	-37.5423	-37.6354	-30.8524	-31.8236	-32.5324	-31.7647	-32.7765	-33.5149	-80.6715	-75.7931
03.007_NHk-N__trimethylammonium--acetonitrile_090	4.399	-130.283	-130.196	-132.73	-132.637	138.633	138.653	145.55	145.571	-44.8881	-44.8948	-45.2417	-45.2333	-24.79	-24.863	-24.79	-24.863	-25.7609	-26.5292	-27.0899	-26.5617	-27.36	-27.9425	-88.3908	-85.105	-88.4247	-40.8201	-40.8247	-40.7244	-40.7135	-28.1619	-28.2379	-28.1619	-28.2379	-25.7609	-26.5314	-27.0937	-26.5617	-27.3599	-27.9424	-87.6993	-83.9599
03.007_NHk-N__trimethylammonium--acetonitrile_095	4.488	-116.147	-116.059	-118.193	-118.095	103.425	103.435	109.056	109.058	-37.0033	-37.0073	-37.3046	-37.2915	-19.3328	-19.3915	-19.3328	-19.3915	-21.6568	-22.27	-22.7175	-22.3648	-23.0135	-23.4869	-91.7401	-89.2066	-93.1066	-34.7374	-34.7406	-34.7636	-34.7504	-21.1609	-21.2206	-21.1609	-21.2206	-21.6568	-22.2697	-22.7169	-22.3648	-23.0154	-23.4902	-91.302	-88.498
03.007_NHk-N__trimethylammonium--acetonitrile_100	4.577	-104.528	-104.452	-106.235	-106.144	77.0063	77.002	81.5807	81.558	-31.1145	-31.1175	-31.3828	-31.3703	-14.9603	-15.0057	-14.9603	-15.0057	-18.3082	-18.7821	-19.1279	-18.9328	-19.4304	-19.7936	-92.7005	-90.7558	-94.7258	-29.8555	-29.8586	-29.9571	-29.9456	-15.9481	-15.9935	-15.9481	-15.9935	-18.3082	-18.7825	-19.1286	-18.9328	-19.4307	-19.794	-92.4301	-90.3195
03.007_NHk-N__trimethylammonium--acetonitrile_105	4.666	-94.9377	-94.8805	-96.3546	-96.2845	57.2388	57.2263	60.9411	60.9101	-26.5832	-26.5874	-26.825	-26.8171	-11.5373	-11.5715	-11.5373	-11.5715	-15.5403	-15.913	-16.185	-16.0992	-16.4937	-16.7817	-91.998	-90.5447	-94.2237	-25.8848	-25.8893	-26.0269	-26.02	-12.0695	-12.1035	-12.0695	-12.1035	-15.5403	-15.9131	-16.1851	-16.0992	-16.4926	-16.7796	-91.832	-90.2776
03.007_NHk-N__trimethylammonium--acetonitrile_110	4.755	-86.9661	-86.9302	-88.1407	-88.0926	42.4584	42.4457	45.4503	45.4268	-23.0039	-23.01	-23.2211	-23.2171	-8.89614	-8.92133	-8.89614	-8.92133	-13.2415	-13.5436	-13.764	-13.7355	-14.0555	-14.289	-90.1798	-89.0932	-92.3116	-22.6172	-22.6237	-22.7755	-22.772	-9.18232	-9.20721	-9.18232	-9.20721	-13.2415	-13.544	-13.7647	-13.7355	-14.0566	-14.291	-90.08	-88.936
03.007_NHk-N__trimethylammonium--acetonitrile_125	5.021	-69.7964	-69.7998	-70.4625	-70.4563	17.1611	17.1609	18.6635	18.6594	-15.7425	-15.7495	-15.8887	-15.8891	-4.16674	-4.17489	-4.16674	-4.17489	-8.33349	-8.47204	-8.57315	-8.6783	-8.82543	-8.93279	-81.1364	-80.7936	-82.4499	-15.6773	-15.6843	-15.8121	-15.8126	-4.21077	-4.21885	-4.21077	-4.21885	-8.33349	-8.47233	-8.57364	-8.6783	-8.82555	-8.933	-81.1156	-80.7613
03.007_NHk-N__trimethylammonium--acetonitrile_150	5.465	-53.2388	-53.2438	-53.532	-53.5342	3.68776	3.68948	4.11785	4.11829	-9.34388	-9.34611	-9.4147	-9.41489	-1.34854	-1.35043	-1.34854	-1.35043	-4.02034	-4.06882	-4.1042	-4.20662	-4.25906	-4.29733	-64.355	-64.4786	-64.3959	-9.34057	-9.34279	-9.41073	-9.41092	-1.35044	-1.35233	-1.35044	-1.35233	-4.02034	-4.06872	-4.10402	-4.20662	-4.25898	-4.29719	-64.3534	-64.4764
03.007_NHk-N__trimethylammonium--acetonitrile_200	6.353	-36.1763	-36.1626	-36.2855	-36.2734	0.158821	0.158583	0.187001	0.186301	-4.11052	-4.10976	-4.1327	-4.13192	-0.238673	-0.23942	-0.238673	-0.23942	-1.11609	-1.12546	-1.13231	-1.17005	-1.18035	-1.18787	-41.4855	-41.6463	-40.8066	-4.11051	-4.10975	-4.13269	-4.13191	-0.238677	-0.239424	-0.238677	-0.239424	-1.11609	-1.12545	-1.13228	-1.17005	-1.18036	-1.18789	-41.4855	-41.6463
03.008_NHk-N__trimethylammonium--ammonia_080	2.927	-194.747	-194.599	-197.617	-197.484	302.546	302.373	314.751	314.553	-81.8602	-81.8449	-81.9321	-81.9123	-48.9264	-49.0477	-48.9264	-49.0477	-40.6885	-42.0638	-43.0673	-41.6427	-43.058	-44.0908	-66.1858	-57.9823	-58.6262	-60.2566	-60.2586	-58.6313	-58.6365	-68.4598	-68.5793	-68.4598	-68.5793	-40.6885	-42.0628	-43.0657	-41.6427	-43.0571	-44.0891	-64.1294	-54.2365
03.008_NHk-N__trimethylammonium--ammonia_085	3.015	-167.809	-167.675	-170.125	-170.004	232.229	232.108	242.395	242.261	-63.0319	-63.0144	-62.9334	-62.9136	-41.1669	-41.263	-41.1669	-41.263	-34.048	-35.1764	-35.9997	-34.9253	-36.0973	-36.9526	-75.8438	-68.8719	-73.128	-50.0278	-50.0212	-48.8336	-48.8291	-52.7421	-52.8355	-52.7421	-52.8355	-34.048	-35.176	-35.9991	-34.9253	-36.0979	-36.9537	-74.4225	-66.361
03.008_NHk-N__trimethylammonium--ammonia_090	3.103	-145.351	-145.22	-147.219	-147.094	177.942	177.86	186.324	186.232	-49.8379	-49.8174	-49.7115	-49.6853	-33.7406	-33.8191	-33.7406	-33.8191	-28.6818	-29.6295	-30.321	-29.4908	-30.4749	-31.193	-81.3175	-75.5594	-81.701	-42.0297	-42.0155	-41.2029	-41.1859	-40.5828	-40.658	-40.5828	-40.658	-28.6818	-29.6295	-30.3211	-29.4908	-30.4751	-31.1934	-80.3546	-73.8993
03.008_NHk-N__trimethylammonium--ammonia_095	3.191	-126.731	-126.599	-128.232	-128.098	136.15	136.088	143.018	142.938	-40.3607	-40.3384	-40.2759	-40.2435	-27.1883	-27.2523	-27.1883	-27.2523	-24.3002	-25.0349	-25.5711	-25.0491	-25.8087	-26.363	-83.6726	-79.0196	-86.0607	-35.6812	-35.6636	-35.1511	-35.1261	-31.2255	-31.2856	-31.2255	-31.2856	-24.3002	-25.035	-25.5712	-25.0491	-25.8087	-26.3631	-83.0312	-77.9356
03.008_NHk-N__trimethylammonium--ammonia_100	3.279	-111.311	-111.183	-112.51	-112.377	104.049	103.99	109.671	109.585	-33.3669	-33.3464	-33.3427	-33.3116	-21.6692	-21.7208	-21.6692	-21.7208	-20.6887	-21.2979	-21.7425	-21.3753	-22.0067	-22.4675	-84.0032	-80.2912	-87.4498	-30.5661	-30.5501	-30.2597	-30.2353	-24.048	-24.0956	-24.048	-24.0956	-20.6887	-21.2981	-21.7428	-21.3753	-22.0062	-22.4667	-83.5819	-79.5889
03.008_NHk-N__trimethylammonium--ammonia_105	3.367	-98.5217	-98.4078	-99.4663	-99.3479	79.4362	79.3782	84.0283	83.9445	-28.0653	-28.0482	-28.0958	-28.07	-17.153	-17.1944	-17.153	-17.1944	-17.6812	-18.1632	-18.5149	-18.3098	-18.8162	-19.1858	-82.7871	-79.8536	-86.7803	-26.3907	-26.3774	-26.2436	-26.2231	-18.553	-18.5908	-18.553	-18.5908	-17.6812	-18.1631	-18.5148	-18.3098	-18.8162	-19.1857	-82.5127	-79.4031
03.008_NHk-N__trimethylammonium--ammonia_110	3.455	-87.8739	-87.7821	-88.6078	-88.5129	60.5677	60.52	64.3167	64.2531	-23.9428	-23.9286	-24.0129	-23.9919	-13.5271	-13.5602	-13.5271	-13.5602	-15.1628	-15.5535	-15.8386	-15.7361	-16.144	-16.4416	-80.5894	-78.2535	-84.7176	-22.9431	-22.9315	-22.902	-22.8845	-14.3502	-14.3805	-14.3502	-14.3805	-15.1628	-15.5535	-15.8387	-15.7361	-16.1439	-16.4415	-80.4127	-77.9663
03.008_NHk-N__trimethylammonium--ammonia_125	3.719	-65.1287	-65.0896	-65.4206	-65.3775	26.6825	26.6583	28.6295	28.6013	-15.7883	-15.7827	-15.8927	-15.8824	-6.6266	-6.64055	-6.6266	-6.64055	-9.67883	-9.89236	-10.0482	-10.0988	-10.322	-10.4848	-70.9027	-69.784	-74.3957	-15.577	-15.572	-15.6559	-15.6465	-6.79268	-6.80586	-6.79268	-6.80586	-9.67882	-9.89239	-10.0482	-10.0988	-10.3219	-10.4847	-70.8574	-69.7133
03.008_NHk-N__trimethylammonium--ammonia_150	4.16	-44.3741	-44.3568	-44.3554	-44.3332	6.67484	6.66654	7.25576	7.24226	-8.84438	-8.84149	-8.89266	-8.88521	-2.15788	-2.15977	-2.15788	-2.15977	-4.71392	-4.78699	-4.84031	-4.94494	-5.02211	-5.07842	-53.5318	-53.2143	-55.4422	-8.82893	-8.82609	-8.87537	-8.868	-2.16911	-2.17097	-2.16911	-2.17097	-4.71392	-4.787	-4.84033	-4.94494	-5.02208	-5.07836	-53.5276	-53.2083
03.008_NHk-N__trimethylammonium--ammonia_200	5.041	-26.0766	-26.0635	-25.9945	-25.9883	0.395194	0.394854	0.437781	0.436762	-3.43928	-3.44048	-3.44152	-3.44358	-0.338915	-0.338631	-0.338915	-0.338631	-1.24868	-1.26341	-1.27416	-1.3127	-1.3288	-1.34056	-30.7219	-30.6743	-31.1206	-3.4392	-3.44041	-3.44144	-3.4435	-0.338962	-0.338677	-0.338962	-0.338677	-1.24868	-1.26341	-1.27416	-1.3127	-1.3288	-1.34056	-30.7219	-30.6743
03.009_NHk-N__trimethylammonium--dimethylamine_080	3.153	-234.125	-234.024	-238.976	-238.895	409.839	409.586	427.226	426.925	-126.792	-126.802	-128.086	-128.078	-69.8595	-70.0348	-69.8595	-70.0348	-60.941	-62.7787	-64.1196	-62.2081	-64.0936	-65.4695	-85.3934	-75.553	-74.1823	-87.524	-87.5631	-85.3932	-85.4397	-105.405	-105.571	-105.405	-105.571	-60.941	-62.7759	-64.1149	-62.2081	-64.104	-65.4875	-81.6864	-68.4687
03.009_NHk-N__trimethylammonium--dimethylamine_085	3.235	-201.882	-201.807	-205.858	-205.816	321.729	321.509	336.62	336.371	-98.2931	-98.2909	-98.9221	-98.9141	-61.7114	-61.8484	-61.7114	-61.8484	-51.8145	-53.3332	-54.4415	-53.0018	-54.5837	-55.738	-94.878	-85.9462	-90.7133	-73.4317	-73.4559	-71.7068	-71.7376	-83.8478	-83.9739	-83.8478	-83.9739	-51.8144	-53.3357	-54.4458	-53.0017	-54.5782	-55.7286	-92.1728	-80.8858
03.009_NHk-N__trimethylammonium--dimethylamine_090	3.316	-174.376	-174.308	-177.641	-177.607	252.124	251.948	264.774	264.582	-78.0096	-77.9997	-78.2682	-78.258	-52.7911	-52.9034	-52.7911	-52.9034	-44.3277	-45.5929	-46.5162	-45.4428	-46.7591	-47.7196	-99.7787	-91.9057	-100.487	-62.2955	-62.307	-60.9535	-60.9717	-66.5408	-66.6425	-66.5408	-66.6425	-44.3277	-45.5958	-46.5211	-45.4428	-46.757	-47.7159	-97.83	-88.3548
03.009_NHk-N__trimethylammonium--dimethylamine_095	3.398	-151.164	-151.092	-153.845	-153.8	197.32	197.18	207.986	207.831	-63.3058	-63.2896	-63.391	-63.3747	-44.2257	-44.3183	-44.2257	-44.3183	-38.1284	-39.1496	-39.8948	-39.1707	-40.2456	-41.03	-101.415	-94.6915	-105.458	-53.3851	-53.3854	-52.3907	-52.3962	-52.7491	-52.8322	-52.7491	-52.8322	-38.1284	-39.1497	-39.8949	-39.1707	-40.2443	-41.0277	-100.025	-92.2245
03.009_NHk-N__trimethylammonium--dimethylamine_100	3.48	-131.692	-131.611	-133.889	-133.827	154.282	154.165	163.223	163.082	-52.4241	-52.4037	-52.4578	-52.4342	-36.5379	-36.6129	-36.5379	-36.6129	-32.9466	-33.7678	-34.367	-33.9231	-34.7816	-35.4081	-100.83	-95.1998	-107.023	-46.1651	-46.1578	-45.4752	-45.4694	-41.8138	-41.8803	-41.8138	-41.8803	-32.9466	-33.7666	-34.365	-33.9231	-34.7807	-35.4065	-99.8498	-93.5008
03.009_NHk-N__trimethylammonium--dimethylamine_105	3.562	-115.393	-115.31	-117.187	-117.116	120.545	120.442	128.01	127.877	-44.1904	-44.1693	-44.2389	-44.2117	-29.9085	-29.968	-29.9085	-29.968	-28.573	-29.2593	-29.7601	-29.4898	-30.1968	-30.7127	-98.765	-94.1314	-106.194	-40.2431	-40.2324	-39.8092	-39.7964	-33.1708	-33.2227	-33.1708	-33.2227	-28.573	-29.2572	-29.7565	-29.4898	-30.1957	-30.7109	-98.0792	-92.969
03.009_NHk-N__trimethylammonium--dimethylamine_110	3.644	-101.748	-101.672	-103.201	-103.135	94.1348	94.0438	100.346	100.228	-37.8195	-37.7999	-37.9071	-37.8804	-24.3366	-24.3834	-24.3366	-24.3834	-24.8646	-25.4085	-25.8054	-25.7154	-26.2868	-26.7038	-95.6166	-91.8744	-103.726	-35.3306	-35.3188	-35.0985	-35.0821	-26.3521	-26.3926	-26.3521	-26.3926	-24.8646	-25.4083	-25.805	-25.7154	-26.2857	-26.7019	-95.1444	-91.0834
03.009_NHk-N__trimethylammonium--dimethylamine_125	3.889	-72.5391	-72.5075	-73.2626	-73.2411	44.698	44.6416	48.2154	48.1506	-25.3844	-25.3731	-25.5567	-25.5424	-12.9327	-12.9543	-12.9327	-12.9543	-16.619	-16.9301	-17.1572	-17.2879	-17.6141	-17.8522	-83.3504	-81.4394	-91.2572	-24.7612	-24.7526	-24.8431	-24.8321	-13.4058	-13.4249	-13.4058	-13.4249	-16.619	-16.93	-17.1571	-17.2878	-17.6146	-17.853	-83.2005	-81.2005
03.009_NHk-N__trimethylammonium--dimethylamine_150	4.299	-46.4821	-46.4874	-46.6187	-46.6295	12.8317	12.8183	14.0793	14.065	-14.957	-14.9509	-15.1	-15.0903	-4.64316	-4.64394	-4.64316	-4.64394	-8.7644	-8.8656	-8.93944	-9.17842	-9.28725	-9.36666	-62.2033	-61.6654	-67.7431	-14.8953	-14.8894	-15.0285	-15.019	-4.68471	-4.68531	-4.68471	-4.68531	-8.76441	-8.86549	-8.93926	-9.17843	-9.2871	-9.3664	-62.183	-61.6353
03.009_NHk-N__trimethylammonium--dimethylamine_200	5.119	-25.333	-25.3224	-25.2512	-25.2465	1.05018	1.04747	1.17671	1.17281	-6.48169	-6.47733	-6.51954	-6.51476	-0.79863	-0.798078	-0.79863	-0.798078	-2.69647	-2.71348	-2.72589	-2.83454	-2.85264	-2.86585	-34.2763	-34.2523	-36.405	-6.4811	-6.47675	-6.51886	-6.51408	-0.798934	-0.79838	-0.798934	-0.79838	-2.69647	-2.71348	-2.7259	-2.83454	-2.85267	-2.86589	-34.276	-34.252
03.010_NHk-N__trimethylammonium--dimethyldiazene_080	3.289	-165.823	-165.752	-169.481	-169.424	304.338	304.173	318.089	317.898	-85.5201	-85.5267	-86.1677	-86.1697	-47.5632	-47.695	-47.5632	-47.695	-51.6579	-53.1682	-54.2703	-52.986	-54.5772	-55.7384	-49.0716	-41.1292	-46.0617	-64.4627	-64.4879	-63.1605	-63.1886	-65.3714	-65.4985	-65.3714	-65.4985	-51.658	-53.1667	-54.2676	-52.986	-54.5754	-55.7353	-45.8337	-35.9486
03.010_NHk-N__trimethylammonium--dimethyldiazene_085	3.377	-139.486	-139.416	-142.47	-142.413	233.301	233.181	244.762	244.633	-67.1427	-67.1414	-67.4724	-67.4686	-39.7541	-39.8618	-39.7541	-39.8618	-43.8541	-45.0585	-45.9374	-45.0721	-46.3104	-47.214	-59.1749	-52.3241	-60.6094	-54.3539	-54.3659	-53.4098	-53.4235	-50.2481	-50.3509	-50.2481	-50.3509	-43.8542	-45.0578	-45.9362	-45.0721	-46.3125	-47.2177	-56.8873	-48.7717
03.010_NHk-N__trimethylammonium--dimethyldiazene_090	3.465	-117.888	-117.806	-120.323	-120.249	178.717	178.62	188.202	188.092	-54.2178	-54.2094	-54.4081	-54.3953	-32.4468	-32.5344	-32.4468	-32.5344	-37.4496	-38.3979	-39.0899	-38.5715	-39.5655	-40.2909	-65.0203	-59.3782	-69.2912	-46.4411	-46.4436	-45.8056	-45.807	-38.6262	-38.7086	-38.6262	-38.7086	-37.4497	-38.3971	-39.0884	-38.5715	-39.5632	-40.2869	-63.4272	-56.9602
03.010_NHk-N__trimethylammonium--dimethyldiazene_095	3.553	-100.251	-100.161	-102.24	-102.15	136.856	136.768	144.676	144.563	-44.8871	-44.8749	-45.0405	-45.0215	-26.0946	-26.1636	-26.0946	-26.1636	-32.1397	-32.9042	-33.462	-33.173	-33.9777	-34.5649	-67.8935	-63.3374	-73.8058	-40.1498	-40.1472	-39.7702	-39.7646	-29.7336	-29.7975	-29.7336	-29.7975	-32.1397	-32.9038	-33.4614	-33.173	-33.9764	-34.5626	-66.799	-61.712
03.010_NHk-N__trimethylammonium--dimethyldiazene_100	3.641	-85.8534	-85.7661	-87.4711	-87.38	104.788	104.7	111.2	111.083	-37.9603	-37.9479	-38.1243	-38.1051	-20.8007	-20.8535	-20.8007	-20.8535	-27.7014	-28.325	-28.78	-28.6498	-29.3038	-29.7811	-68.6473	-65.0365	-75.3831	-35.0688	-35.0645	-34.8917	-34.8836	-22.9451	-22.9931	-22.9451	-22.9931	-27.7014	-28.3238	-28.778	-28.6498	-29.3033	-29.7802	-67.9015	-63.9538
03.010_NHk-N__trimethylammonium--dimethyldiazene_105	3.729	-74.0799	-74.0054	-75.3869	-75.3089	80.2437	80.1623	85.4796	85.3713	-32.6726	-32.6615	-32.8589	-32.8423	-16.5024	-16.5422	-16.5024	-16.5422	-23.9602	-24.4599	-24.8246	-24.8298	-25.3532	-25.7351	-67.8714	-65.0572	-74.9229	-30.9038	-30.899	-30.8733	-30.8648	-17.7671	-17.8031	-17.7671	-17.8031	-23.9602	-24.4604	-24.8253	-24.8298	-25.3553	-25.7388	-67.3705	-64.3442
03.010_NHk-N__trimethylammonium--dimethyldiazene_110	3.817	-64.4198	-64.3629	-65.4716	-65.411	61.4509	61.381	65.7194	65.6297	-28.528	-28.5188	-28.7313	-28.7179	-13.0705	-13.1003	-13.0705	-13.1003	-20.7856	-21.1852	-21.4768	-21.5796	-21.9981	-22.3036	-66.0777	-63.9031	-73.0777	-27.444	-27.4392	-27.5099	-27.502	-13.8172	-13.8441	-13.8172	-13.8441	-20.7856	-21.1848	-21.4761	-21.5796	-21.9987	-22.3046	-65.7412	-63.432
03.010_NHk-N__trimethylammonium--dimethyldiazene_125	4.082	-44.3734	-44.3579	-44.9035	-44.8826	27.6513	27.6177	29.8814	29.8391	-20.1799	-20.1743	-20.3819	-20.3722	-6.56755	-6.57798	-6.56755	-6.57798	-13.7477	-13.9528	-14.1025	-14.3388	-14.5555	-14.7136	-57.595	-56.7073	-63.4378	-19.9277	-19.9232	-20.096	-20.0876	-6.72193	-6.73166	-6.72193	-6.73166	-13.7477	-13.9528	-14.1025	-14.3387	-14.5549	-14.7126	-57.4976	-56.5753
03.010_NHk-N__trimethylammonium--dimethyldiazene_150	4.524	-27.1455	-27.1403	-27.2965	-27.2863	7.36642	7.35783	8.0477	8.03603	-12.6511	-12.6453	-12.7661	-12.7567	-2.31325	-2.31498	-2.31325	-2.31498	-7.13704	-7.20644	-7.25708	-7.476	-7.54848	-7.60138	-41.9998	-41.9233	-45.5219	-12.6285	-12.6227	-12.7405	-12.7312	-2.32454	-2.32624	-2.32454	-2.32624	-7.13705	-7.20644	-7.25707	-7.476	-7.54843	-7.60128	-41.9885	-41.9089
03.010_NHk-N__trimethylammonium--dimethyldiazene_200	5.411	-13.6081	-13.5947	-13.6353	-13.6221	0.540689	0.5395	0.596269	0.59441	-5.87649	-5.87291	-5.90715	-5.90392	-0.445054	-0.444862	-0.445054	-0.444862	-2.17229	-2.18324	-2.19122	-2.27731	-2.28904	-2.29759	-21.5642	-21.6741	-22.6229	-5.87631	-5.87273	-5.90694	-5.90371	-0.445115	-0.444922	-0.445115	-0.444922	-2.17229	-2.18323	-2.19122	-2.27731	-2.28903	-2.29759	-21.564	-21.6739
03.011_NHk-N__trimethylammonium--methylamine_080	3.163	-218.577	-218.444	-222.584	-222.472	359.3	359.073	374.207	373.944	-104.14	-104.137	-104.763	-104.749	-59.7181	-59.8658	-59.7181	-59.8658	-50.6278	-52.2521	-53.4373	-51.7312	-53.4133	-54.6408	-76.8106	-67.7842	-67.4461	-73.7057	-73.7276	-71.7921	-71.8187	-87.152	-87.2942	-87.152	-87.2942	-50.6278	-52.2535	-53.4399	-51.7312	-53.4134	-54.641	-73.8324	-62.2822
03.011_NHk-N__trimethylammonium--methylamine_085	3.246	-188.516	-188.404	-191.807	-191.72	279.41	279.232	292.05	291.849	-80.4469	-80.4371	-80.6578	-80.6452	-51.6183	-51.7337	-51.6183	-51.7337	-42.7452	-44.0705	-45.0376	-43.7791	-45.161	-46.1695	-86.3809	-78.4194	-83.044	-61.5642	-61.5742	-60.0736	-60.0891	-68.3505	-68.4594	-68.3505	-68.4594	-42.7452	-44.0708	-45.0381	-43.7791	-45.1607	-46.1689	-84.2442	-74.5884
03.011_NHk-N__trimethylammonium--methylamine_090	3.329	-163.144	-163.037	-165.853	-165.765	216.926	216.792	227.54	227.391	-63.7098	-63.695	-63.7311	-63.7151	-43.3307	-43.4248	-43.3307	-43.4248	-36.3289	-37.4224	-38.2204	-37.291	-38.4283	-39.2583	-91.5859	-84.7716	-92.299	-52.0156	-52.0152	-50.9076	-50.9117	-53.5105	-53.5983	-53.5105	-53.5983	-36.3289	-37.4226	-38.2206	-37.2909	-38.4287	-39.2589	-90.0798	-82.1423
03.011_NHk-N__trimethylammonium--methylamine_095	3.413	-141.904	-141.794	-144.131	-144.034	168.204	168.098	177.047	176.924	-51.6364	-51.6173	-51.6054	-51.5821	-35.6889	-35.7661	-35.6889	-35.7661	-31.0457	-31.9393	-32.5913	-31.9461	-32.8706	-33.5451	-93.6702	-88.0027	-97.0186	-44.4037	-44.3953	-43.6296	-43.6212	-41.8711	-41.9419	-41.8711	-41.9419	-31.0458	-31.9389	-32.5907	-31.9462	-32.8703	-33.5447	-92.6234	-86.2172
03.011_NHk-N__trimethylammonium--methylamine_100	3.496	-124.186	-124.073	-126.015	-125.909	130.298	130.209	137.631	137.517	-42.7221	-42.7015	-42.7129	-42.6841	-29.0298	-29.092	-29.0298	-29.092	-26.6562	-27.3805	-27.909	-27.4908	-28.2477	-28.8	-93.5664	-88.9677	-98.5332	-38.2529	-38.2408	-37.7573	-37.7406	-32.7792	-32.8354	-32.7792	-32.8354	-26.6562	-27.3805	-27.909	-27.4908	-28.2476	-28.7998	-92.8492	-87.7674
03.011_NHk-N__trimethylammonium--methylamine_105	3.58	-109.412	-109.305	-110.909	-110.806	100.85	100.771	106.919	106.816	-35.9781	-35.9588	-36.017	-35.9881	-23.4231	-23.4726	-23.4231	-23.4726	-22.9771	-23.567	-23.9975	-23.7533	-24.3665	-24.814	-91.9632	-88.2652	-97.8052	-33.2185	-33.2059	-32.9404	-32.9205	-25.6947	-25.7389	-25.6947	-25.7389	-22.977	-23.5672	-23.9979	-23.7533	-24.3664	-24.8138	-91.477	-87.4636
03.011_NHk-N__trimethylammonium--methylamine_110	3.663	-97.0728	-96.9788	-98.2883	-98.1984	78.0048	77.9313	83.0123	82.9165	-30.7526	-30.7361	-30.8377	-30.8132	-18.8067	-18.8461	-18.8067	-18.8461	-19.8706	-20.3534	-20.7058	-20.5867	-21.0911	-21.4592	-89.3354	-86.4004	-95.5416	-29.0494	-29.0381	-28.9291	-28.9113	-20.1819	-20.2168	-20.1819	-20.2168	-19.8706	-20.3537	-20.7063	-20.5867	-21.0909	-21.4589	-89.0087	-85.8689
03.011_NHk-N__trimethylammonium--methylamine_125	3.914	-70.6657	-70.6253	-71.2831	-71.247	35.9486	35.9062	38.6952	38.6485	-20.5041	-20.496	-20.6544	-20.6429	-9.65933	-9.67723	-9.65933	-9.67723	-13.0314	-13.3013	-13.4982	-13.5827	-13.8684	-14.0769	-78.3906	-76.9956	-84.0984	-20.1051	-20.0987	-20.2017	-20.192	-9.96276	-9.97911	-9.96276	-9.97911	-13.0314	-13.3012	-13.4981	-13.5827	-13.8683	-14.0767	-78.295	-76.8464
03.011_NHk-N__trimethylammonium--methylamine_150	4.334	-46.8298	-46.8214	-46.9786	-46.9696	9.77335	9.76272	10.6816	10.6684	-11.8421	-11.8379	-11.9445	-11.9362	-3.33774	-3.3388	-3.33774	-3.3388	-6.65457	-6.74183	-6.80551	-6.97779	-7.07208	-7.14088	-59.0409	-58.717	-62.6889	-11.8071	-11.803	-11.9044	-11.8963	-3.36168	-3.36266	-3.36168	-3.36266	-6.65457	-6.74179	-6.80543	-6.97779	-7.07199	-7.14072	-59.0297	-58.7008
03.011_NHk-N__trimethylammonium--methylamine_200	5.175	-26.6599	-26.6458	-26.6471	-26.6383	0.703366	0.701791	0.784906	0.782259	-4.89995	-4.89821	-4.92167	-4.92022	-0.559585	-0.559226	-0.559585	-0.559226	-1.92622	-1.94147	-1.95261	-2.02596	-2.04262	-2.05478	-33.354	-33.3903	-34.5389	-4.8997	-4.89796	-4.92138	-4.91993	-0.559724	-0.559364	-0.559724	-0.559364	-1.92622	-1.94148	-1.95262	-2.02596	-2.04263	-2.05479	-33.3539	-33.3902
03.012_NHk-N__trimethylammonium--methylazide_080	3.49	-123.981	-123.935	-126.993	-126.956	244.527	244.419	255.455	255.327	-73.1559	-73.1855	-73.6918	-73.7187	-43.0954	-43.2102	-43.0954	-43.2102	-42.9388	-44.1395	-45.0156	-44.1131	-45.3561	-46.2632	-40.9272	-34.8218	-37.1707	-59.217	-59.2544	-58.4005	-58.4401	-56.7177	-56.834	-56.7177	-56.834	-42.9387	-44.1384	-45.0139	-44.1131	-45.3533	-46.2582	-40.6181	-33.1621
03.012_NHk-N__trimethylammonium--methylazide_085	3.579	-103.994	-103.949	-106.4	-106.362	183.342	183.27	192.271	192.192	-57.3159	-57.338	-57.6574	-57.6755	-35.1999	-35.2927	-35.1999	-35.2927	-35.872	-36.8564	-37.5748	-36.9051	-37.9387	-38.693	-50.8849	-45.832	-50.7477	-49.4305	-49.4573	-48.9311	-48.9563	-42.889	-42.9812	-42.889	-42.9812	-35.872	-36.8559	-37.5739	-36.9051	-37.9379	-38.6916	-50.6917	-44.7999
03.012_NHk-N__trimethylammonium--methylazide_090	3.668	-87.7637	-87.71	-89.6731	-89.621	137.13	137.072	144.395	144.324	-46.1932	-46.2088	-46.4446	-46.4522	-28.1082	-28.1831	-28.1082	-28.1831	-30.1861	-30.9521	-31.5112	-31.1031	-31.8972	-32.4767	-56.5409	-52.4087	-58.7434	-41.7499	-41.7695	-41.4815	-41.4954	-32.4342	-32.5071	-32.4342	-32.5071	-30.186	-30.9517	-31.5103	-31.1031	-31.8974	-32.477	-56.4248	-51.7762
03.012_NHk-N__trimethylammonium--methylazide_095	3.757	-74.6589	-74.6006	-76.1619	-76.1	102.343	102.29	108.249	108.177	-38.1291	-38.1402	-38.342	-38.3418	-22.1339	-22.1927	-22.1339	-22.1927	-25.5537	-26.1824	-26.6412	-26.3714	-27.0271	-27.5055	-59.2847	-55.9632	-62.8102	-35.6333	-35.648	-35.5263	-35.5319	-24.5623	-24.6184	-24.5623	-24.6184	-25.5536	-26.1816	-26.6398	-26.3714	-27.0272	-27.5058	-59.2167	-55.5791
03.012_NHk-N__trimethylammonium--methylazide_100	3.846	-64.0893	-64.0387	-65.2525	-65.1972	76.2256	76.1806	81.0109	80.9462	-32.0915	-32.0995	-32.2877	-32.284	-17.2866	-17.3316	-17.2866	-17.3316	-21.7357	-22.24	-22.608	-22.4676	-23.0032	-23.3941	-59.8971	-57.2607	-64.1491	-30.6935	-30.7041	-30.6951	-30.6953	-18.6476	-18.6898	-18.6476	-18.6898	-21.7357	-22.2398	-22.6077	-22.4676	-23.0045	-23.3963	-59.8596	-57.0325
03.012_NHk-N__trimethylammonium--methylazide_105	3.936	-55.5523	-55.5176	-56.4334	-56.3947	56.6668	56.6339	60.5338	60.487	-27.4321	-27.4385	-27.6163	-27.6127	-13.4447	-13.4786	-13.4447	-13.4786	-18.5642	-18.9538	-19.2381	-19.2193	-19.628	-19.9262	-59.0389	-56.9251	-63.6219	-26.6507	-26.6588	-26.7178	-26.7164	-14.2066	-14.2381	-14.2066	-14.2381	-18.5642	-18.9546	-19.2395	-19.2193	-19.6283	-19.9268	-59.0201	-56.7891
03.012_NHk-N__trimethylammonium--methylazide_110	4.025	-48.6312	-48.6123	-49.2798	-49.2567	42.0415	42.0153	45.1528	45.1183	-23.7394	-23.7459	-23.9105	-23.908	-10.4449	-10.47	-10.4449	-10.47	-15.9079	-16.2171	-16.4428	-16.495	-16.8198	-17.0567	-57.2557	-55.5732	-61.8646	-23.3037	-23.3113	-23.4051	-23.4039	-10.871	-10.8945	-10.871	-10.8945	-15.9079	-16.2171	-16.4427	-16.4951	-16.8201	-17.0572	-57.2455	-55.4941
03.012_NHk-N__trimethylammonium--methylazide_125	4.293	-34.5295	-34.5433	-34.7123	-34.722	16.9831	16.9781	18.5303	18.5213	-16.2013	-16.2085	-16.3235	-16.3244	-4.96652	-4.97517	-4.96652	-4.97517	-10.1575	-10.3128	-10.426	-10.5757	-10.7394	-10.8589	-49.1749	-48.3592	-53.141	-16.1266	-16.134	-16.2351	-16.2362	-5.04068	-5.049	-5.04068	-5.049	-10.1575	-10.3128	-10.426	-10.5757	-10.7393	-10.8587	-49.1741	-48.3447
03.012_NHk-N__trimethylammonium--methylazide_150	4.739	-22.6662	-22.6807	-22.562	-22.5761	3.63673	3.63915	4.07305	4.07384	-9.52019	-9.52554	-9.58171	-9.58489	-1.60582	-1.60755	-1.60582	-1.60755	-5.00581	-5.06149	-5.10212	-5.23624	-5.29639	-5.34028	-35.2768	-35.035	-37.8359	-9.51636	-9.52169	-9.57706	-9.58023	-1.6098	-1.61152	-1.6098	-1.61152	-5.00582	-5.06147	-5.10209	-5.23624	-5.29639	-5.34027	-35.2768	-35.0343
03.012_NHk-N__trimethylammonium--methylazide_200	5.633	-13.0207	-13.0243	-12.8755	-12.8809	0.15576	0.155974	0.183635	0.183488	-4.10317	-4.10665	-4.1253	-4.12873	-0.266002	-0.266245	-0.266002	-0.266245	-1.43895	-1.44979	-1.4577	-1.50765	-1.51887	-1.52706	-18.6989	-18.6195	-19.7527	-4.10316	-4.10664	-4.12528	-4.12872	-0.266013	-0.266256	-0.266013	-0.266256	-1.43895	-1.44979	-1.4577	-1.50765	-1.51888	-1.52707	-18.6989	-18.6195
03.013_NHk-N__trimethylammonium--trimethylamine_080	3.126	-242.499	-242.442	-247.826	-247.789	453.404	453.142	472.976	472.655	-148.998	-149.019	-151.026	-151.023	-79.0908	-79.2931	-79.0908	-79.2931	-71.3406	-73.4336	-74.9609	-72.7732	-74.8676	-76.3959	-92.5729	-81.8455	-79.0232	-101.368	-101.423	-99.0738	-99.1402	-122.588	-122.776	-122.588	-122.776	-71.3407	-73.3408	-74.8005	-72.7733	-74.9201	-76.4867	-88.2998	-73.536
03.013_NHk-N__trimethylammonium--trimethylamine_085	3.206	-208.931	-208.906	-213.251	-213.263	358.382	358.137	375.265	374.98	-115.887	-115.892	-117.002	-116.998	-71.1441	-71.3029	-71.1441	-71.3029	-60.9765	-62.6001	-63.7849	-62.319	-64.0938	-65.389	-101.749	-91.9726	-96.4077	-85.3271	-85.3646	-83.4206	-83.4674	-98.6509	-98.7932	-98.6509	-98.7932	-60.9765	-62.5908	-63.7688	-62.3191	-64.0288	-65.2765	-98.6955	-85.8199
03.013_NHk-N__trimethylammonium--trimethylamine_090	3.286	-180.023	-180.008	-183.519	-183.549	282.747	282.539	297.196	296.964	-92.1728	-92.1679	-92.7326	-92.7272	-61.8056	-61.9366	-61.8056	-61.9366	-52.4292	-53.831	-54.854	-53.6897	-55.1397	-56.1978	-106.428	-97.4464	-106.638	-72.5997	-72.6227	-71.072	-71.1039	-79.1511	-79.2665	-79.1511	-79.2665	-52.4293	-53.8031	-54.8056	-53.6897	-55.1485	-56.2131	-104.164	-93.1683
03.013_NHk-N__trimethylammonium--trimethylamine_095	3.366	-155.461	-155.442	-158.283	-158.303	222.754	222.584	235.029	234.843	-74.9052	-74.8923	-75.1619	-75.1514	-52.4881	-52.5972	-52.4881	-52.5972	-45.3169	-46.5036	-47.3695	-46.5032	-47.7704	-48.6951	-107.716	-99.9034	-111.801	-62.3845	-62.3939	-61.2114	-61.2296	-63.4015	-63.4971	-63.4015	-63.4971	-45.3169	-46.5024	-47.3675	-46.5031	-47.7755	-48.704	-106.116	-96.8904
03.013_NHk-N__trimethylammonium--trimethylamine_100	3.447	-134.755	-134.724	-137.021	-137.02	175.305	175.164	185.672	185.509	-62.0919	-62.0728	-62.2113	-62.1931	-43.9016	-43.9908	-43.9016	-43.9908	-39.341	-40.295	-40.9912	-40.4589	-41.4782	-42.2221	-106.615	-99.9173	-113.378	-54.0885	-54.0867	-53.2345	-53.2394	-50.7566	-50.8342	-50.7566	-50.8342	-39.3408	-40.2936	-40.9888	-40.4587	-41.4787	-42.223	-105.47	-97.808
03.013_NHk-N__trimethylammonium--trimethylamine_105	3.527	-117.369	-117.33	-119.174	-119.155	137.86	137.74	146.576	146.422	-52.3868	-52.3646	-52.4694	-52.4453	-36.3436	-36.4144	-36.3436	-36.4144	-34.2691	-35.0409	-35.604	-35.3302	-36.1381	-36.7277	-103.973	-98.3197	-112.428	-47.2724	-47.2636	-46.6957	-46.6906	-40.644	-40.7051	-40.644	-40.7051	-34.2692	-35.0406	-35.6035	-35.33	-36.1315	-36.7164	-103.162	-96.8444
03.013_NHk-N__trimethylammonium--trimethylamine_110	3.607	-102.787	-102.747	-104.207	-104.182	108.349	108.245	115.655	115.515	-44.8785	-44.8562	-44.9762	-44.9505	-29.8808	-29.9361	-29.8808	-29.9361	-29.961	-30.604	-31.0733	-30.9337	-31.6025	-32.0905	-100.367	-95.6439	-109.751	-41.6107	-41.5984	-41.2642	-41.2527	-32.5761	-32.6233	-32.5761	-32.6233	-29.9605	-30.6039	-31.0733	-30.9337	-31.6066	-32.0977	-99.7967	-94.6405
03.013_NHk-N__trimethylammonium--trimethylamine_125	3.848	-71.5856	-71.5748	-72.1759	-72.1809	52.4685	52.407	56.6974	56.625	-30.257	-30.2415	-30.4389	-30.422	-16.2968	-16.3224	-16.2968	-16.3224	-20.2971	-20.6821	-20.963	-21.078	-21.4823	-21.7772	-86.6946	-84.0776	-96.3408	-29.4043	-29.3924	-29.4546	-29.4419	-16.9573	-16.9797	-16.9573	-16.9797	-20.2971	-20.6839	-20.9662	-21.078	-21.4819	-21.7766	-86.506	-83.7541
03.013_NHk-N__trimethylammonium--trimethylamine_150	4.249	-44.0876	-44.1095	-44.0196	-44.051	15.5991	15.5851	17.172	17.1564	-18.0659	-18.0571	-18.2382	-18.2261	-6.01298	-6.01455	-6.01298	-6.01455	-10.9562	-11.0803	-11.1708	-11.4555	-11.5916	-11.6908	-63.7669	-62.8261	-70.9816	-17.9749	-17.9664	-18.1315	-18.1197	-6.07545	-6.07677	-6.07545	-6.07677	-10.9562	-11.0804	-11.1711	-11.4555	-11.5916	-11.6909	-63.7387	-62.7819
03.013_NHk-N__trimethylammonium--trimethylamine_200	5.052	-22.6918	-22.686	-22.4109	-22.4117	1.38794	1.38425	1.56247	1.5577	-8.09845	-8.09102	-8.15261	-8.14459	-1.0442	-1.04325	-1.0442	-1.04325	-3.52261	-3.54162	-3.5555	-3.69991	-3.71947	-3.73374	-33.9915	-33.7755	-36.9866	-8.09741	-8.08998	-8.15138	-8.14336	-1.04473	-1.04379	-1.04473	-1.04379	-3.52261	-3.54169	-3.55562	-3.69991	-3.71948	-3.73376	-33.9911	-33.7749
03.014_NHk-N__guanidinium--methylcyanate_080	4.88	-162.097	-162.07	-164.242	-164.207	206.594	206.588	212.587	212.597	-53.5968	-53.6316	-54.1565	-54.1795	-20.364	-20.452	-20.364	-20.452	-37.6084	-39.0085	-40.0303	-38.8006	-40.2441	-41.2975	-69.5959	-67.5391	-73.0066	-46.6995	-46.7276	-46.9664	-46.983	-25.7502	-25.8414	-25.7502	-25.8414	-37.6084	-39.0085	-40.0303	-38.8006	-40.2441	-41.2974	-68.0814	-65.7319
03.014_NHk-N__guanidinium--methylcyanate_085	4.983	-143.683	-143.662	-145.337	-145.306	155.834	155.826	160.153	160.166	-44.5146	-44.5426	-44.9589	-44.9743	-17.1329	-17.2047	-17.1329	-17.2047	-31.3993	-32.5172	-33.333	-32.4315	-33.59	-34.4354	-82.9159	-81.7548	-87.3368	-40.5103	-40.5348	-40.8057	-40.8175	-20.1695	-20.2428	-20.1695	-20.2428	-31.3993	-32.5173	-33.3332	-32.4315	-33.5901	-34.4355	-81.9463	-80.6362
03.014_NHk-N__guanidinium--methylcyanate_090	5.086	-128.551	-128.548	-129.818	-129.803	116.84	116.829	119.848	119.858	-37.6239	-37.6485	-37.9771	-37.9891	-14.0181	-14.0771	-14.0181	-14.0771	-26.2623	-27.158	-27.8115	-27.1537	-28.0811	-28.7579	-91.2562	-90.7695	-95.96	-35.325	-35.3481	-35.6071	-35.6173	-15.7085	-15.7679	-15.7085	-15.7679	-26.2623	-27.1579	-27.8115	-27.1537	-28.0811	-28.7578	-90.6465	-90.0884
03.014_NHk-N__guanidinium--methylcyanate_095	5.188	-116.049	-116.067	-117.009	-117.011	87.1153	87.1019	89.1354	89.1357	-32.2615	-32.2846	-32.5391	-32.5497	-11.2668	-11.3144	-11.2668	-11.3144	-22.0083	-22.7179	-23.2358	-22.7726	-23.5107	-24.0494	-95.8001	-95.7892	-100.357	-30.955	-30.9776	-31.2017	-31.2118	-12.1972	-12.2447	-12.1972	-12.2447	-22.0083	-22.7179	-23.2358	-22.7726	-23.5107	-24.0493	-95.4233	-95.3815
03.014_NHk-N__guanidinium--methylcyanate_100	5.291	-105.648	-105.684	-106.365	-106.385	64.6167	64.6061	65.9167	65.9131	-27.9824	-28.0046	-28.1943	-28.2045	-8.95858	-8.99545	-8.95858	-8.99545	-18.472	-19.0229	-19.4249	-19.1261	-19.7028	-20.1236	-97.5027	-97.7957	-101.675	-27.2467	-27.2687	-27.4474	-27.4575	-9.46546	-9.50208	-9.46546	-9.50208	-18.472	-19.0229	-19.425	-19.1261	-19.7028	-20.1236	-97.2735	-97.5554
03.014_NHk-N__guanidinium--methylcyanate_105	5.393	-96.9232	-96.9682	-97.4468	-97.482	47.6921	47.6851	48.4743	48.4769	-24.49	-24.5103	-24.6412	-24.6522	-7.08382	-7.11088	-7.08382	-7.11088	-15.5305	-15.9594	-16.2723	-16.0875	-16.5366	-16.8644	-97.1766	-97.6326	-100.818	-24.0792	-24.0995	-24.2283	-24.2392	-7.35741	-7.38424	-7.35741	-7.38424	-15.5305	-15.9594	-16.2724	-16.0875	-16.5366	-16.8644	-97.0392	-97.4929
03.014_NHk-N__guanidinium--methylcyanate_110	5.496	-89.5349	-89.5795	-89.9076	-89.9503	35.0396	35.0334	35.4605	35.4694	-21.5845	-21.6014	-21.6805	-21.692	-5.59221	-5.61092	-5.59221	-5.61092	-13.0759	-13.4161	-13.6644	-13.5469	-13.9058	-14.1676	-95.4228	-95.9515	-98.4704	-21.3569	-21.3738	-21.4543	-21.4657	-5.73864	-5.75718	-5.73864	-5.75718	-13.0759	-13.4161	-13.6644	-13.5469	-13.9058	-14.1676	-95.3415	-95.8715
03.014_NHk-N__guanidinium--methylcyanate_125	5.804	-72.9393	-72.9641	-73.07	-73.0985	13.5582	13.5552	13.517	13.5205	-15.2092	-15.2142	-15.1992	-15.203	-2.79368	-2.79839	-2.79368	-2.79839	-7.86732	-8.02772	-8.14477	-8.14856	-8.31988	-8.4449	-85.5662	-86.0243	-87.0398	-15.172	-15.177	-15.1636	-15.1674	-2.81514	-2.81983	-2.81514	-2.81983	-7.86732	-8.02771	-8.14475	-8.14856	-8.31988	-8.44489	-85.5504	-86.0101
03.014_NHk-N__guanidinium--methylcyanate_150	6.316	-55.6089	-55.6061	-55.6298	-55.6349	2.60312	2.6028	2.51479	2.51628	-9.00407	-9.00217	-8.94481	-8.9446	-0.983483	-0.985592	-0.983483	-0.985592	-3.47958	-3.52951	-3.56594	-3.59405	-3.64847	-3.68818	-66.557	-66.737	-66.5298	-9.00244	-9.00054	-8.94336	-8.94316	-0.98426	-0.986368	-0.98426	-0.986368	-3.47958	-3.52951	-3.56594	-3.59405	-3.64848	-3.6882	-66.5562	-66.7364
03.014_NHk-N__guanidinium--methylcyanate_200	7.342	-36.5694	-36.546	-36.5686	-36.5558	0.0809434	0.0810251	0.0723702	0.0725432	-3.70671	-3.70481	-3.67224	-3.67169	-0.178682	-0.179456	-0.178682	-0.179456	-0.832965	-0.841956	-0.848517	-0.856355	-0.865995	-0.87303	-41.1978	-41.2074	-40.543	-3.70671	-3.7048	-3.67224	-3.67169	-0.178683	-0.179456	-0.178683	-0.179456	-0.832965	-0.841954	-0.848514	-0.856355	-0.865995	-0.873029	-41.1977	-41.2074
03.015_NHk-N__guanidinium--Nmethyl2propanimine_080	3.859	-204.724	-204.648	-207.833	-207.779	300.408	300.245	313.264	313.101	-81.7835	-81.8061	-82.6266	-82.6402	-29.9326	-30.0695	-29.9326	-30.0695	-54.7666	-56.5557	-57.8613	-56.2706	-58.122	-59.4731	-74.1402	-66.8605	-78.337	-63.9438	-63.9848	-63.2597	-63.293	-44.3375	-44.4575	-44.3375	-44.4575	-54.7665	-56.5556	-57.8611	-56.2706	-58.122	-59.473	-70.7067	-61.9013
03.015_NHk-N__guanidinium--Nmethyl2propanimine_085	3.957	-178.691	-178.608	-181.067	-180.998	234.021	233.881	244.445	244.299	-67.2813	-67.2958	-67.8114	-67.8151	-27.1054	-27.2131	-27.1054	-27.2131	-46.752	-48.2053	-49.2658	-48.1323	-49.6282	-50.7198	-88.5013	-82.4472	-94.9517	-55.879	-55.9074	-55.4019	-55.4214	-36.0713	-36.1664	-36.0713	-36.1664	-46.752	-48.2051	-49.2655	-48.1324	-49.6282	-50.7198	-86.0658	-79.0068
03.015_NHk-N__guanidinium--Nmethyl2propanimine_090	4.054	-156.823	-156.749	-158.615	-158.548	181.59	181.47	189.897	189.763	-56.3668	-56.3755	-56.7094	-56.7076	-23.6088	-23.694	-23.6088	-23.694	-40.0031	-41.16	-42.0043	-41.2531	-42.4637	-43.3471	-97.3527	-92.5332	-105.09	-49.1285	-49.1476	-48.8173	-48.828	-29.1425	-29.2179	-29.1425	-29.2179	-40.0031	-41.1609	-42.0057	-41.2531	-42.4638	-43.3473	-95.6501	-90.1778
03.015_NHk-N__guanidinium--Nmethyl2propanimine_095	4.152	-138.433	-138.376	-139.765	-139.71	140.432	140.327	146.963	146.843	-48.0082	-48.014	-48.245	-48.2418	-20.0425	-20.1095	-20.0425	-20.1095	-34.2837	-35.1842	-35.8413	-35.4147	-36.35	-37.0326	-102.014	-98.2512	-110.378	-43.4411	-43.4549	-43.258	-43.2647	-23.4317	-23.4911	-23.4317	-23.4911	-34.2837	-35.1839	-35.8409	-35.4147	-36.3501	-37.0327	-100.836	-96.6558
03.015_NHk-N__guanidinium--Nmethyl2propanimine_100	4.25	-122.932	-122.895	-123.902	-123.866	108.282	108.188	113.373	113.267	-41.4796	-41.4851	-41.658	-41.6566	-16.7256	-16.7774	-16.7256	-16.7774	-29.4219	-30.1551	-30.69	-30.4413	-31.2038	-31.7602	-103.66	-100.793	-112.089	-38.6139	-38.6258	-38.5251	-38.5312	-18.7866	-18.8327	-18.7866	-18.8327	-29.4219	-30.1551	-30.6901	-30.4413	-31.2038	-31.7602	-102.856	-99.7227
03.015_NHk-N__guanidinium--Nmethyl2propanimine_105	4.348	-109.819	-109.8	-110.508	-110.49	83.2784	83.1944	87.2238	87.13	-36.273	-36.2796	-36.4174	-36.4188	-13.8019	-13.8405	-13.8019	-13.8405	-25.3011	-25.892	-26.3232	-26.2148	-26.8304	-27.2797	-103.049	-100.899	-111.223	-34.4844	-34.4958	-34.4602	-34.467	-15.0468	-15.0815	-15.0468	-15.0815	-25.3012	-25.8919	-26.323	-26.2148	-26.8305	-27.2799	-102.506	-100.188
03.015_NHk-N__guanidinium--Nmethyl2propanimine_110	4.445	-98.6757	-98.6715	-99.149	-99.1434	63.8817	63.8163	66.9224	66.8472	-32.0365	-32.0429	-32.1583	-32.1599	-11.3112	-11.3387	-11.3112	-11.3387	-21.7899	-22.273	-22.6256	-22.6047	-23.1081	-23.4754	-100.862	-99.2702	-108.554	-30.9263	-30.9359	-30.9427	-30.948	-12.0585	-12.0832	-12.0585	-12.0832	-21.7899	-22.2731	-22.6256	-22.6047	-23.1082	-23.4756	-100.5	-98.803
03.015_NHk-N__guanidinium--Nmethyl2propanimine_125	4.739	-73.9422	-73.9438	-74.0306	-74.0323	28.4773	28.4516	29.8188	29.7874	-23.0184	-23.0176	-23.0913	-23.0863	-6.15219	-6.15795	-6.15219	-6.15795	-14.026	-14.2711	-14.45	-14.5922	-14.8485	-15.0355	-89.1178	-88.5247	-94.9224	-22.7605	-22.7603	-22.8092	-22.8049	-6.3082	-6.31337	-6.3082	-6.31337	-14.026	-14.2711	-14.4499	-14.5922	-14.8485	-15.0355	-89.0159	-88.3987
03.015_NHk-N__guanidinium--Nmethyl2propanimine_150	5.23	-49.8455	-49.8266	-49.7572	-49.7396	7.19331	7.1835	7.50001	7.48883	-14.3043	-14.2969	-14.3226	-14.3136	-2.34596	-2.34673	-2.34596	-2.34673	-6.89291	-6.96968	-7.0257	-7.18297	-7.26546	-7.32565	-66.3124	-66.2367	-69.3707	-14.2834	-14.276	-14.2999	-14.291	-2.35634	-2.35708	-2.35634	-2.35708	-6.89291	-6.96968	-7.0257	-7.18297	-7.26546	-7.32565	-66.3019	-66.2245
03.015_NHk-N__guanidinium--Nmethyl2propanimine_200	6.215	-27.6845	-27.6631	-27.6417	-27.6221	0.426587	0.425779	0.440908	0.440092	-6.28149	-6.27564	-6.28019	-6.27468	-0.458619	-0.458717	-0.458619	-0.458717	-1.88078	-1.89352	-1.90282	-1.95512	-1.96885	-1.97886	-35.8745	-35.8943	-36.5012	-6.28138	-6.27554	-6.28007	-6.27457	-0.458654	-0.458752	-0.458654	-0.458752	-1.88078	-1.89353	-1.90284	-1.95512	-1.96885	-1.97886	-35.8745	-35.8942
04.001_NHk-C__ammonium--methylisocyanide_080	3.955	-195.035	-194.927	-195.918	-195.797	304.531	304.456	311.387	311.289	-111.813	-111.834	-110.839	-110.853	-54.6535	-54.8303	-54.6535	-54.8303	-38.6758	-39.8794	-40.7577	-39.6387	-40.8779	-41.7821	-97.892	-91.9734	-87.2113	-88.4395	-88.4687	-86.6397	-86.6684	-77.1217	-77.2984	-77.1217	-77.2984	-38.6758	-39.8793	-40.7576	-39.6387	-40.8778	-41.782	-96.9951	-90.2569
04.001_NHk-C__ammonium--methylisocyanide_085	4.042	-176.06	-175.967	-176.692	-176.589	235.493	235.46	241.045	240.983	-88.7448	-88.7584	-87.81	-87.8197	-47.2327	-47.3639	-47.2327	-47.3639	-31.5403	-32.5339	-33.259	-32.3671	-33.3792	-34.1177	-109.888	-104.908	-104.885	-74.5275	-74.5415	-73.0801	-73.0949	-60.764	-60.8976	-60.764	-60.8976	-31.5403	-32.5339	-33.259	-32.3671	-33.3791	-34.1176	-109.205	-103.716
04.001_NHk-C__ammonium--methylisocyanide_090	4.13	-159.158	-159.065	-159.62	-159.523	181.53	181.53	185.938	185.919	-71.9944	-72.0031	-71.1952	-71.1999	-39.6574	-39.7624	-39.6574	-39.7624	-25.9252	-26.7044	-27.273	-26.6348	-27.4324	-28.0145	-116.574	-112.581	-115.457	-63.3835	-63.3887	-62.2693	-62.2727	-47.7676	-47.8756	-47.7676	-47.8756	-25.9252	-26.7044	-27.2731	-26.6348	-27.4324	-28.0145	-116.073	-111.767
04.001_NHk-C__ammonium--methylisocyanide_095	4.218	-144.351	-144.25	-144.696	-144.596	139.541	139.556	142.981	142.992	-59.5652	-59.5726	-58.9358	-58.9359	-32.6758	-32.7633	-32.6758	-32.7633	-21.4075	-22.0537	-22.5252	-22.0249	-22.6859	-23.1681	-119.555	-116.471	-120.947	-54.3689	-54.3727	-53.547	-53.544	-37.5155	-37.6057	-37.5155	-37.6057	-21.4075	-22.0537	-22.5253	-22.0249	-22.6859	-23.1681	-119.197	-115.922
04.001_NHk-C__ammonium--methylisocyanide_100	4.306	-131.488	-131.38	-131.749	-131.642	106.999	107.017	109.657	109.666	-50.1318	-50.1408	-49.6631	-49.6617	-26.5935	-26.6668	-26.5935	-26.6668	-17.7968	-18.3447	-18.7445	-18.3304	-18.8948	-19.3067	-119.915	-117.612	-122.813	-47.006	-47.0124	-46.4196	-46.4163	-29.4699	-29.5452	-29.4699	-29.5452	-17.7968	-18.3447	-18.7445	-18.3304	-18.8948	-19.3067	-119.665	-117.245
04.001_NHk-C__ammonium--methylisocyanide_105	4.394	-120.348	-120.239	-120.548	-120.438	81.8702	81.8866	83.916	83.9173	-42.8101	-42.8211	-42.4754	-42.4723	-21.4744	-21.5352	-21.4744	-21.5352	-14.8703	-15.3316	-15.6682	-15.3413	-15.8159	-16.1622	-118.376	-116.691	-122.127	-40.9349	-40.9441	-40.528	-40.5241	-23.1777	-23.2396	-23.1777	-23.2396	-14.8703	-15.3316	-15.6682	-15.3413	-15.8159	-16.1622	-118.204	-116.447
04.001_NHk-C__ammonium--methylisocyanide_110	4.482	-110.694	-110.592	-110.846	-110.742	62.5166	62.5261	64.0732	64.0689	-37.0031	-37.0157	-36.7717	-36.7678	-17.2614	-17.3116	-17.2614	-17.3116	-12.4822	-12.8544	-13.126	-12.8957	-13.2766	-13.5546	-115.519	-114.307	-119.683	-35.8811	-35.8926	-35.6058	-35.6017	-18.2666	-18.3171	-18.2666	-18.3171	-12.4822	-12.8544	-13.126	-12.8957	-13.2766	-13.5546	-115.402	-114.147
04.001_NHk-C__ammonium--methylisocyanide_125	4.745	-88.5667	-88.5173	-88.6164	-88.5606	27.55	27.5402	28.187	28.1713	-25.1879	-25.2049	-25.1094	-25.114	-8.91788	-8.94518	-8.91788	-8.94518	-7.51098	-7.70622	-7.8487	-7.78422	-7.98444	-8.13055	-102.976	-102.579	-106.93	-24.9505	-24.9677	-24.8631	-24.8681	-9.12057	-9.1475	-9.12057	-9.1475	-7.51098	-7.70624	-7.84872	-7.78422	-7.98444	-8.13055	-102.941	-102.535
04.001_NHk-C__ammonium--methylisocyanide_150	5.184	-65.7683	-65.7703	-65.7302	-65.7268	6.82767	6.82555	6.92839	6.92569	-14.7052	-14.7166	-14.6583	-14.6639	-3.1423	-3.14797	-3.1423	-3.14797	-3.36118	-3.41768	-3.45892	-3.4893	-3.54843	-3.59158	-80.2683	-80.2045	-82.6675	-14.6881	-14.6996	-14.6409	-14.6465	-3.15551	-3.16113	-3.15551	-3.16113	-3.36118	-3.41769	-3.45892	-3.4893	-3.54844	-3.59159	-80.2644	-80.2003
04.001_NHk-C__ammonium--methylisocyanide_200	6.062	-42.385	-42.38	-42.3455	-42.3371	0.389736	0.389348	0.387904	0.387287	-6.06183	-6.06644	-6.03466	-6.03637	-0.539466	-0.541136	-0.539466	-0.541136	-0.774674	-0.783037	-0.78914	-0.802588	-0.811569	-0.818123	-49.3874	-49.3455	-50.0365	-6.06176	-6.06637	-6.03459	-6.03629	-0.539512	-0.541182	-0.539512	-0.541182	-0.774674	-0.783038	-0.789141	-0.802588	-0.811591	-0.818161	-49.3874	-49.3455
04.002_NHk-C__imidazolium--methylisocyanide_080	5.136	-159.463	-159.358	-160.074	-159.957	246.442	246.43	252.781	252.755	-73.4994	-73.4911	-72.5538	-72.5421	-41.8623	-41.9709	-41.8623	-41.9709	-34.0546	-35.0691	-35.8094	-34.9237	-35.9653	-36.7254	-64.2001	-58.4405	-62.8646	-57.9709	-57.9626	-56.4025	-56.3946	-56.1251	-56.2395	-56.1251	-56.2395	-34.0546	-35.0691	-35.8095	-34.9236	-35.9653	-36.7254	-62.9403	-56.5617
04.002_NHk-C__imidazolium--methylisocyanide_085	5.229	-141.308	-141.204	-141.676	-141.567	186.965	186.982	191.947	191.961	-57.234	-57.2209	-56.3991	-56.3826	-34.7417	-34.8273	-34.7417	-34.8273	-27.8618	-28.7031	-29.3169	-28.6114	-29.4702	-30.0969	-75.5878	-70.9129	-77.8684	-48.1824	-48.1648	-46.9805	-46.9604	-42.933	-43.0227	-42.933	-43.0227	-27.8618	-28.703	-29.3169	-28.6114	-29.4702	-30.0969	-74.7272	-69.6861
04.002_NHk-C__imidazolium--methylisocyanide_090	5.322	-125.806	-125.691	-126.008	-125.894	141.46	141.478	145.3	145.332	-45.7413	-45.7265	-45.067	-45.0457	-28.0946	-28.1645	-28.0946	-28.1645	-23.0228	-23.6895	-24.176	-23.6691	-24.354	-24.8538	-82.2799	-78.626	-86.6925	-40.4876	-40.4695	-39.5989	-39.5734	-32.7748	-32.8475	-32.7748	-32.8475	-23.0228	-23.6895	-24.176	-23.6691	-24.354	-24.8538	-81.7059	-77.8366
04.002_NHk-C__imidazolium--methylisocyanide_095	5.415	-112.683	-112.556	-112.771	-112.647	106.793	106.801	109.72	109.739	-37.4052	-37.3928	-36.8894	-36.8675	-22.3407	-22.3975	-22.3407	-22.3975	-19.1615	-19.7072	-20.1054	-19.7242	-20.2874	-20.6984	-85.6502	-82.8713	-91.1401	-34.3659	-34.3521	-33.7248	-33.7011	-25.0026	-25.061	-25.0026	-25.061	-19.1615	-19.7072	-20.1054	-19.7242	-20.2874	-20.6983	-85.273	-82.3682
04.002_NHk-C__imidazolium--methylisocyanide_100	5.508	-101.594	-101.465	-101.604	-101.476	80.4248	80.4297	82.6464	82.6484	-31.1918	-31.1831	-30.8087	-30.788	-17.5751	-17.6202	-17.5751	-17.6202	-16.0429	-16.4915	-16.8188	-16.5383	-17.0007	-17.3382	-86.6576	-84.5734	-92.5333	-29.44	-29.4306	-28.9834	-28.9624	-19.0831	-19.1288	-19.0831	-19.1288	-16.0429	-16.4915	-16.8188	-16.5383	-17.0007	-17.3382	-86.4137	-84.2565
04.002_NHk-C__imidazolium--methylisocyanide_105	5.601	-92.2155	-92.0948	-92.1703	-92.0474	60.4515	60.4394	62.1222	62.1035	-26.4358	-26.4302	-26.1542	-26.135	-13.7371	-13.7721	-13.7371	-13.7721	-13.5054	-13.8713	-14.1383	-13.9406	-14.3185	-14.5943	-85.996	-84.4453	-91.8221	-25.4287	-25.4232	-25.1045	-25.0858	-14.5882	-14.6233	-14.5882	-14.6233	-13.5053	-13.8713	-14.1383	-13.9406	-14.3185	-14.5942	-85.8403	-84.2472
04.002_NHk-C__imidazolium--methylisocyanide_110	5.695	-84.2537	-84.1499	-84.1668	-84.0598	45.3554	45.3394	46.5956	46.5741	-22.7027	-22.6998	-22.4937	-22.4777	-10.7028	-10.7295	-10.7028	-10.7295	-11.4264	-11.7037	-11.9061	-11.8089	-12.095	-12.3038	-84.146	-82.9967	-89.7008	-22.1251	-22.1224	-21.8917	-21.8763	-11.1816	-11.2081	-11.1816	-11.2081	-11.4264	-11.7037	-11.9061	-11.8089	-12.095	-12.3038	-84.0472	-82.8739
04.002_NHk-C__imidazolium--methylisocyanide_125	5.974	-66.589	-66.5418	-66.4298	-66.374	18.9415	18.9322	19.4089	19.3955	-15.2119	-15.2147	-15.1051	-15.0983	-5.08193	-5.09191	-5.08193	-5.09191	-7.03568	-7.18042	-7.28605	-7.28876	-7.43848	-7.54773	-75.2022	-74.7165	-79.2701	-15.1044	-15.1074	-14.9936	-14.987	-5.16561	-5.17539	-5.16561	-5.17539	-7.03568	-7.18042	-7.28604	-7.28876	-7.43849	-7.54775	-75.1783	-74.6887
04.002_NHk-C__imidazolium--methylisocyanide_150	6.44	-49.1709	-49.1565	-48.9952	-48.9752	4.29385	4.29275	4.35914	4.35758	-8.70855	-8.71096	-8.63782	-8.63605	-1.61105	-1.6122	-1.61105	-1.6122	-3.28724	-3.32819	-3.35807	-3.40764	-3.45082	-3.48233	-58.545	-58.3482	-60.5341	-8.70226	-8.70469	-8.63144	-8.62968	-1.61537	-1.61651	-1.61537	-1.61651	-3.28724	-3.32819	-3.35807	-3.40764	-3.45082	-3.48234	-58.543	-58.3462
04.002_NHk-C__imidazolium--methylisocyanide_200	7.371	-31.8576	-31.8425	-31.7495	-31.7313	0.204967	0.204368	0.204108	0.203401	-3.55169	-3.55211	-3.52141	-3.52016	-0.257687	-0.258227	-0.257687	-0.258227	-0.851875	-0.859482	-0.865033	-0.880178	-0.888308	-0.89424	-36.3135	-36.2005	-36.7815	-3.55167	-3.55209	-3.5214	-3.52014	-0.257697	-0.258236	-0.257697	-0.258236	-0.851875	-0.859483	-0.865034	-0.880178	-0.888309	-0.894242	-36.3135	-36.2005
04.003_NHk-C__trimethylammonium--methylisocyanide_080	4.357	-170.016	-169.924	-172.448	-172.326	248.8	248.803	258.08	258.057	-73.4254	-73.4299	-73.5687	-73.558	-36.0752	-36.1754	-36.0752	-36.1754	-39.5237	-40.6581	-41.4859	-40.6233	-41.7908	-42.6427	-72.2125	-66.6452	-65.6972	-56.7045	-56.7063	-55.6647	-55.661	-51.8509	-51.9571	-51.8509	-51.9571	-39.5237	-40.6573	-41.4845	-40.6233	-41.7912	-42.6435	-71.2693	-64.5306
04.003_NHk-C__trimethylammonium--methylisocyanide_085	4.451	-149.198	-149.109	-151.158	-151.055	188.442	188.468	196.086	196.109	-57.2644	-57.262	-57.2994	-57.2849	-30.5789	-30.6582	-30.5789	-30.6582	-32.652	-33.5752	-34.2489	-33.6124	-34.5659	-35.2617	-82.8106	-78.1501	-80.8391	-47.5544	-47.5461	-46.8522	-46.8343	-39.5977	-39.6812	-39.5977	-39.6812	-32.652	-33.577	-34.252	-33.6124	-34.5652	-35.2605	-82.1209	-76.7212
04.003_NHk-C__trimethylammonium--methylisocyanide_090	4.545	-131.835	-131.738	-133.425	-133.321	142.343	142.372	148.585	148.623	-45.9289	-45.9238	-45.9584	-45.9397	-25.0779	-25.1432	-25.0779	-25.1432	-27.1716	-27.9277	-28.4794	-28.017	-28.7913	-29.3564	-88.9119	-85.1375	-89.8765	-40.3157	-40.3062	-39.8892	-39.8662	-30.206	-30.2739	-30.206	-30.2739	-27.1717	-27.9281	-28.48	-28.017	-28.7918	-29.3572	-88.4257	-84.1956
04.003_NHk-C__trimethylammonium--methylisocyanide_095	4.639	-117.423	-117.319	-118.717	-118.604	107.273	107.29	112.351	112.361	-37.7497	-37.7453	-37.8103	-37.7907	-20.1474	-20.2008	-20.1474	-20.2008	-22.756	-23.3519	-23.7868	-23.5017	-24.1162	-24.5647	-91.7619	-88.7983	-94.5626	-34.5168	-34.5103	-34.2967	-34.2759	-23.0499	-23.1047	-23.0499	-23.1047	-22.756	-23.3529	-23.7884	-23.5017	-24.1121	-24.5576	-91.4323	-88.1803
04.003_NHk-C__trimethylammonium--methylisocyanide_100	4.733	-105.463	-105.36	-106.514	-106.4	80.6823	80.691	84.8149	84.8004	-31.6718	-31.6688	-31.7662	-31.7471	-15.9819	-16.0246	-15.9819	-16.0246	-19.1609	-19.6677	-20.0376	-19.8225	-20.3606	-20.7532	-92.4	-90.125	-96.1609	-29.8153	-29.8112	-29.7378	-29.7191	-17.6184	-17.6614	-17.6184	-17.6614	-19.1609	-19.6665	-20.0354	-19.8225	-20.3594	-20.7512	-92.177	-89.7318
04.003_NHk-C__trimethylammonium--methylisocyanide_105	4.827	-95.5039	-95.4102	-96.3504	-96.2477	60.5473	60.5486	63.8915	63.8747	-27.0215	-27.0194	-27.1373	-27.12	-12.5855	-12.6189	-12.5855	-12.6189	-16.2097	-16.5984	-16.8821	-16.794	-17.1975	-17.492	-91.3821	-89.604	-95.6253	-25.9586	-25.9562	-25.9705	-25.9537	-13.5051	-13.5382	-13.5051	-13.5382	-16.2097	-16.5986	-16.8824	-16.794	-17.1987	-17.494	-91.2384	-89.359
04.003_NHk-C__trimethylammonium--methylisocyanide_110	4.922	-87.1699	-87.0904	-87.8428	-87.756	45.3593	45.3518	48.0234	48.0017	-23.365	-23.3642	-23.4873	-23.4737	-9.87794	-9.9036	-9.87794	-9.9036	-13.7772	-14.0664	-14.2774	-14.2936	-14.5938	-14.8128	-89.2837	-87.9445	-93.6379	-22.7576	-22.7569	-22.8186	-22.8055	-10.3931	-10.4183	-10.3931	-10.4183	-13.7772	-14.0663	-14.2772	-14.2936	-14.5938	-14.8129	-89.1909	-87.7909
04.003_NHk-C__trimethylammonium--methylisocyanide_125	5.204	-69.0677	-69.0299	-69.3896	-69.3422	18.8651	18.8618	20.1666	20.1565	-15.9732	-15.9761	-16.066	-16.0593	-4.80967	-4.81877	-4.80967	-4.81877	-8.56083	-8.72105	-8.83797	-8.9134	-9.07941	-9.20055	-79.8011	-79.2644	-83.3955	-15.8613	-15.8643	-15.9421	-15.9357	-4.89881	-4.90762	-4.89881	-4.90762	-8.56083	-8.721	-8.83789	-8.9134	-9.07985	-9.20131	-79.778	-79.2303
04.003_NHk-C__trimethylammonium--methylisocyanide_150	5.675	-51.6201	-51.6094	-51.6989	-51.6819	4.24441	4.24634	4.58981	4.58936	-9.42351	-9.42686	-9.44888	-9.44724	-1.61145	-1.61242	-1.61145	-1.61242	-4.0552	-4.09679	-4.12714	-4.23439	-4.27867	-4.31098	-62.5295	-62.4632	-64.488	-9.41704	-9.4204	-9.44176	-9.44013	-1.616	-1.61696	-1.616	-1.61696	-4.0552	-4.09679	-4.12714	-4.23439	-4.27867	-4.31099	-62.5276	-62.4606
04.003_NHk-C__trimethylammonium--methylisocyanide_200	6.616	-34.1671	-34.1534	-34.1707	-34.1539	0.19929	0.198795	0.219641	0.218636	-4.02495	-4.02582	-4.02405	-4.02282	-0.286414	-0.286972	-0.286414	-0.286972	-1.0679	-1.07819	-1.08569	-1.1153	-1.12638	-1.13447	-39.353	-39.3795	-39.861	-4.02493	-4.0258	-4.02403	-4.0228	-0.286424	-0.286982	-0.286424	-0.286982	-1.0679	-1.07819	-1.0857	-1.1153	-1.12639	-1.13448	-39.353	-39.3795
04.004_NHk-C__guanidinium--methylisocyanide_080	4.652	-138.684	-138.564	-140.017	-139.895	180.547	180.521	185.918	185.876	-46.649	-46.6442	-46.8544	-46.8382	-14.8633	-14.936	-14.8633	-14.936	-34.1102	-35.3504	-36.2554	-35.1255	-36.3944	-37.3203	-55.878	-53.1138	-61.7098	-38.1976	-38.1911	-38.0155	-38.0012	-22.1081	-22.179	-22.1081	-22.179	-34.1102	-35.3504	-36.2554	-35.1255	-36.3944	-37.3203	-54.6678	-51.5198
04.004_NHk-C__guanidinium--methylisocyanide_085	4.764	-122.996	-122.865	-123.966	-123.829	135.434	135.416	139.43	139.386	-38.0433	-38.0401	-38.1723	-38.1538	-12.9489	-13.0052	-12.9489	-13.0052	-28.1314	-29.1152	-29.8332	-29.0079	-30.0205	-30.7594	-68.3268	-66.3618	-74.9898	-33.1668	-33.1623	-33.0747	-33.0584	-17.0462	-17.1015	-17.0462	-17.1015	-28.1314	-29.1152	-29.8332	-29.0079	-30.0205	-30.7595	-67.5453	-65.3627
04.004_NHk-C__guanidinium--methylisocyanide_090	4.876	-110.01	-109.885	-110.696	-110.562	101.015	100.994	103.931	103.887	-31.7645	-31.7629	-31.8507	-31.8327	-10.8161	-10.8615	-10.8161	-10.8615	-23.2644	-24.0033	-24.5426	-24.0207	-24.7827	-25.3388	-76.0576	-74.7076	-82.9938	-28.9818	-28.9797	-28.9451	-28.9289	-13.1047	-13.1493	-13.1047	-13.1493	-23.2644	-24.0033	-24.5426	-24.0207	-24.7827	-25.3388	-75.5621	-74.0915
04.004_NHk-C__guanidinium--methylisocyanide_095	4.988	-99.1978	-99.0917	-99.6685	-99.5528	74.9242	74.9099	77.0232	76.9912	-27.0353	-27.0362	-27.0926	-27.0789	-8.80358	-8.84059	-8.80358	-8.84059	-19.289	-19.8837	-20.3176	-19.9381	-20.5497	-20.996	-80.3762	-79.4771	-87.069	-25.4638	-25.4645	-25.4541	-25.4416	-10.0675	-10.1036	-10.0675	-10.1036	-19.289	-19.8837	-20.3176	-19.9381	-20.5497	-20.9961	-80.0675	-79.1029
04.004_NHk-C__guanidinium--methylisocyanide_100	5.1	-90.1371	-90.0551	-90.4408	-90.3496	55.276	55.2603	56.7636	56.7375	-23.3541	-23.3579	-23.387	-23.3783	-7.05567	-7.08499	-7.05567	-7.08499	-16.0306	-16.4884	-16.8225	-16.5876	-17.0625	-17.4091	-82.0602	-81.4845	-88.2866	-22.4751	-22.4791	-22.4725	-22.4646	-7.74642	-7.77497	-7.74642	-7.77497	-16.0306	-16.4884	-16.8225	-16.5876	-17.0625	-17.4091	-81.8714	-81.2608
04.004_NHk-C__guanidinium--methylisocyanide_105	5.212	-82.4842	-82.4265	-82.6594	-82.5919	40.5871	40.5706	41.62	41.5967	-20.3984	-20.4048	-20.4106	-20.4054	-5.6089	-5.63098	-5.6089	-5.63098	-13.3483	-13.7087	-13.9716	-13.8239	-14.1977	-14.4705	-81.8634	-81.502	-87.4874	-19.911	-19.9177	-19.905	-19.9004	-5.98275	-6.00423	-5.98275	-6.00423	-13.3483	-13.7087	-13.9716	-13.8239	-14.1977	-14.4705	-81.7495	-81.3702
04.004_NHk-C__guanidinium--methylisocyanide_110	5.323	-75.9626	-75.9247	-76.0421	-75.9948	29.6633	29.6518	30.3652	30.3489	-17.9613	-17.9687	-17.9548	-17.9522	-4.44608	-4.4617	-4.44608	-4.4617	-11.1354	-11.4247	-11.6359	-11.539	-11.8421	-12.0633	-80.3393	-80.123	-85.3076	-17.6932	-17.7008	-17.6778	-17.6755	-4.64658	-4.66177	-4.64658	-4.66177	-11.1354	-11.4247	-11.6359	-11.539	-11.8421	-12.0633	-80.2714	-80.0464
04.004_NHk-C__guanidinium--methylisocyanide_125	5.659	-61.2115	-61.1994	-61.1418	-61.1237	11.2953	11.2896	11.4888	11.4826	-12.627	-12.6319	-12.5849	-12.5843	-2.24912	-2.25332	-2.24912	-2.25332	-6.51794	-6.65118	-6.74841	-6.76174	-6.90165	-7.00374	-71.5434	-71.4825	-74.7639	-12.5843	-12.5892	-12.5414	-12.5409	-2.27854	-2.28266	-2.27854	-2.28266	-6.51794	-6.65118	-6.74841	-6.76174	-6.90165	-7.00374	-71.5301	-71.4684
04.004_NHk-C__guanidinium--methylisocyanide_150	6.218	-45.7877	-45.778	-45.6845	-45.6701	2.11231	2.11044	2.12577	2.12343	-7.37998	-7.38387	-7.33765	-7.33752	-0.814355	-0.81653	-0.814355	-0.81653	-2.75946	-2.79725	-2.82482	-2.8615	-2.90166	-2.93096	-54.6928	-54.6316	-56.1242	-7.37822	-7.38211	-7.3359	-7.33577	-0.815401	-0.817573	-0.815401	-0.817573	-2.75947	-2.79725	-2.82482	-2.8615	-2.90165	-2.93095	-54.6921	-54.6309
04.004_NHk-C__guanidinium--methylisocyanide_200	7.337	-29.2377	-29.2126	-29.1724	-29.145	0.0624106	0.0622945	0.0613826	0.0612463	-2.91927	-2.91744	-2.90084	-2.89784	-0.149336	-0.149609	-0.149336	-0.149609	-0.615169	-0.619623	-0.622873	-0.636146	-0.640879	-0.644332	-32.8402	-32.7755	-33.1708	-2.91927	-2.91744	-2.90083	-2.89784	-0.149337	-0.14961	-0.149337	-0.14961	-0.615169	-0.619623	-0.622873	-0.636146	-0.640879	-0.644332	-32.8402	-32.7755
05.001_OH-Oa__water--oxalate_080	3.366	-305.227	-305.094	-309.966	-309.969	394.931	394.71	409.827	409.584	-75.7969	-76.0199	-76.2148	-76.4218	-43.139	-43.2631	-43.139	-43.2631	-44.4405	-47.2769	-49.3466	-44.7381	-47.7033	-49.8672	-79.0134	-69.9369	-94.0647	-59.4671	-59.6731	-58.7759	-58.9646	-54.4018	-54.5478	-54.4018	-54.5478	-44.4405	-47.2769	-49.3467	-44.7381	-47.7033	-49.8672	-73.9514	-63.7645
05.001_OH-Oa__water--oxalate_085	3.46	-262.049	-261.941	-266.098	-266.132	302.327	302.132	314.667	314.477	-60.08	-60.2544	-60.3342	-60.5002	-34.8158	-34.9311	-34.8158	-34.9311	-38.6505	-40.9953	-42.7064	-39.0801	-41.5704	-43.3876	-97.7014	-90.4743	-112.119	-49.8717	-50.0412	-49.3176	-49.4744	-41.4228	-41.5479	-41.4228	-41.5479	-38.6506	-40.9954	-42.7064	-39.0801	-41.5704	-43.3876	-94.1052	-86.0653
05.001_OH-Oa__water--oxalate_090	3.555	-226.783	-226.704	-230.224	-230.285	231.769	231.569	241.863	241.676	-49.1624	-49.3049	-49.3194	-49.4609	-27.5218	-27.6265	-27.5218	-27.6265	-33.465	-35.4736	-36.9394	-34.0701	-36.1342	-37.6404	-109.005	-103.337	-122.29	-42.6814	-42.8266	-42.2466	-42.387	-31.4256	-31.5334	-31.4256	-31.5334	-33.465	-35.4736	-36.9394	-34.0701	-36.1342	-37.6404	-106.434	-100.17
05.001_OH-Oa__water--oxalate_095	3.649	-198.007	-197.957	-200.922	-201.007	178.073	177.872	186.269	186.073	-41.3426	-41.4642	-41.4519	-41.5828	-21.4487	-21.5413	-21.4487	-21.5413	-29.0239	-30.7337	-31.9814	-29.7052	-31.4242	-32.6785	-115.072	-110.737	-126.972	-37.1575	-37.2845	-36.8315	-36.9657	-23.7755	-23.8682	-23.7755	-23.8682	-29.0239	-30.7337	-31.9814	-29.7052	-31.4241	-32.6785	-113.22	-108.447
05.001_OH-Oa__water--oxalate_100	3.744	-174.482	-174.456	-176.94	-177.043	137.222	137.034	143.85	143.652	-35.5528	-35.659	-35.6531	-35.7796	-16.5517	-16.631	-16.5517	-16.631	-25.192	-26.6239	-27.6689	-25.8523	-27.312	-28.3772	-117.381	-114.178	-127.901	-32.8023	-32.9134	-32.5819	-32.7131	-17.9522	-18.0307	-17.9522	-18.0307	-25.192	-26.6239	-27.6689	-25.8523	-27.312	-28.3772	-116.035	-112.511
05.001_OH-Oa__water--oxalate_105	3.838	-155.173	-155.159	-157.232	-157.34	106.133	105.977	111.477	111.302	-31.1191	-31.2108	-31.2374	-31.3594	-12.6861	-12.7513	-12.6861	-12.7513	-21.8886	-23.0785	-23.9468	-22.5082	-23.7248	-24.6125	-117.091	-114.761	-126.307	-29.2794	-29.3743	-29.162	-29.2882	-13.5376	-13.6022	-13.5376	-13.6022	-21.8886	-23.0785	-23.9468	-22.5082	-23.7248	-24.6125	-116.106	-113.541
05.001_OH-Oa__water--oxalate_110	3.933	-139.234	-139.219	-140.944	-141.045	82.4456	82.3264	86.7307	86.5864	-27.6094	-27.6865	-27.7634	-27.8767	-9.67812	-9.72963	-9.67812	-9.72963	-18.9878	-20.0137	-20.7623	-19.5722	-20.6428	-21.4241	-115.071	-113.489	-123.068	-26.3576	-26.4364	-26.34	-26.4564	-10.2013	-10.2523	-10.2013	-10.2523	-18.9878	-20.0137	-20.7623	-19.5722	-20.6428	-21.4241	-114.343	-112.591
05.001_OH-Oa__water--oxalate_125	4.216	-105.468	-105.404	-106.368	-106.385	39.9397	39.8959	41.9895	41.9059	-20.2785	-20.3204	-20.577	-20.659	-4.23332	-4.25464	-4.23332	-4.25464	-12.4808	-13.086	-13.5277	-12.9071	-13.4917	-13.9183	-103.611	-103.311	-108.843	-19.8452	-19.887	-20.0842	-20.1679	-4.36183	-4.38299	-4.36183	-4.38299	-12.4808	-13.086	-13.5277	-12.9071	-13.4917	-13.9183	-103.305	-102.948
05.001_OH-Oa__water--oxalate_150	4.689	-74.4832	-74.3719	-74.5354	-74.4871	13.7682	13.7785	13.964	13.9348	-13.032	-13.0484	-13.5012	-13.5573	-1.05152	-1.05848	-1.05152	-1.05848	-6.32007	-6.59155	-6.78966	-6.50741	-6.77772	-6.97497	-81.4901	-82.143	-84.1695	-12.9366	-12.9524	-13.4044	-13.461	-1.06575	-1.07269	-1.06575	-1.07269	-6.32007	-6.59155	-6.78966	-6.50741	-6.77772	-6.97496	-81.4082	-82.0609
05.001_OH-Oa__water--oxalate_200	5.634	-46.079	-46.0379	-45.355	-45.3308	3.22318	3.52324	2.13705	2.12618	-5.71968	-5.76904	-6.30708	-6.36349	-0.0619554	-0.062591	-0.0619554	-0.062591	-1.89041	-2.06435	-2.19128	-1.81529	-1.88936	-1.94341	-50.5375	-51.5741	-51.5594	-5.7079	-5.75452	-6.30292	-6.35938	-0.0621873	-0.0628223	-0.0621873	-0.0628223	-1.89041	-2.06435	-2.19128	-1.81529	-1.88936	-1.94341	-50.5232	-51.5702
05.002_OH-Oa__aceticacid--benzoate_080	5.688	-260.123	-260.179	-264.888	-264.953	486.804	486.732	504.91	504.762	-165.562	-165.861	-167.336	-167.66	-104.445	-104.57	-104.445	-104.57	-50.1267	-52.534	-54.2906	-50.9294	-53.4419	-55.2754	-98.1673	-87.6956	-91.2154	-119.802	-119.994	-117.907	-118.141	-139.056	-139.281	-139.056	-139.281	-50.1267	-52.5339	-54.2905	-50.9294	-53.4422	-55.2759	-87.012	-72.8889
05.002_OH-Oa__aceticacid--benzoate_085	5.756	-233.109	-233.187	-237.031	-237.117	391.358	391.291	407.046	406.924	-129.716	-129.939	-130.843	-131.087	-91.4398	-91.526	-91.4398	-91.526	-43.0525	-45.1028	-46.599	-43.866	-45.9885	-47.5374	-109.96	-100.344	-110.269	-100.227	-100.382	-98.7825	-98.9698	-113.186	-113.339	-113.186	-113.339	-43.0525	-45.1029	-46.5991	-43.866	-45.9886	-47.5375	-102.216	-90.0403
05.002_OH-Oa__aceticacid--benzoate_090	5.823	-207.868	-207.944	-211.072	-211.156	314.163	314.094	327.636	327.526	-103.696	-103.867	-104.424	-104.612	-78.0415	-78.1171	-78.0415	-78.1171	-37.3317	-39.053	-40.309	-38.1181	-39.9086	-41.2152	-116.143	-107.574	-121.098	-84.6952	-84.8247	-83.6434	-83.7971	-91.6864	-91.8036	-91.6864	-91.8036	-37.3323	-39.053	-40.3086	-38.1181	-39.9095	-41.2167	-110.787	-100.448
05.002_OH-Oa__aceticacid--benzoate_095	5.891	-185.049	-185.11	-187.643	-187.708	251.942	251.874	263.417	263.309	-84.5101	-84.6438	-85.0142	-85.1593	-65.4595	-65.537	-65.4595	-65.537	-32.5793	-34.0324	-35.0927	-33.3548	-34.8806	-35.9941	-118.509	-111.089	-126.286	-72.2576	-72.3681	-71.543	-71.6707	-74.0169	-74.1183	-74.0169	-74.1183	-32.5793	-34.0323	-35.0926	-33.3548	-34.8807	-35.9942	-114.815	-106.182
05.002_OH-Oa__aceticacid--benzoate_100	5.959	-164.825	-164.865	-166.9	-166.937	201.924	201.859	211.615	211.502	-70.1163	-70.2229	-70.5127	-70.6249	-54.2455	-54.3265	-54.2455	-54.3265	-28.609	-29.8387	-30.7361	-29.354	-30.6435	-31.5844	-118.291	-111.97	-127.591	-62.2025	-62.2975	-61.7726	-61.8785	-59.6143	-59.7075	-59.6143	-59.7075	-28.609	-29.8388	-30.7361	-29.354	-30.6435	-31.5844	-115.747	-108.605
05.002_OH-Oa__aceticacid--benzoate_105	6.027	-147.109	-147.129	-148.745	-148.757	161.797	161.733	169.905	169.787	-59.1174	-59.204	-59.4773	-59.5649	-44.5719	-44.6526	-44.5719	-44.6526	-25.2211	-26.2816	-27.0555	-25.945	-27.0576	-27.8695	-116.308	-111.057	-126.252	-53.9936	-54.076	-53.7981	-53.8864	-47.9439	-48.0294	-47.9439	-48.0294	-25.2211	-26.2816	-27.0555	-25.945	-27.0576	-27.8694	-114.557	-108.755
05.002_OH-Oa__aceticacid--benzoate_110	6.094	-131.693	-131.701	-132.96	-132.958	129.653	129.584	136.367	136.245	-50.5538	-50.6261	-50.9152	-50.9863	-36.4047	-36.4808	-36.4047	-36.4808	-22.3313	-23.2413	-23.9054	-23.0282	-23.9847	-24.6827	-113.129	-108.863	-123.127	-47.2262	-47.2989	-47.217	-47.2923	-38.5263	-38.6029	-38.5263	-38.6029	-22.3313	-23.2414	-23.9054	-23.0282	-23.9848	-24.6829	-111.924	-107.291
05.002_OH-Oa__aceticacid--benzoate_125	6.299	-96.6875	-96.72	-97.1892	-97.2089	66.8877	66.8073	70.4914	70.3766	-33.7906	-33.8433	-34.2074	-34.2631	-19.4406	-19.4915	-19.4406	-19.4915	-15.7689	-16.3577	-16.7873	-16.3705	-16.9894	-17.441	-100.035	-98.028	-108.449	-32.8591	-32.9156	-33.1674	-33.2282	-19.9762	-20.0251	-19.9762	-20.0251	-15.7689	-16.3575	-16.7871	-16.3705	-16.9894	-17.441	-99.6404	-97.5267
05.002_OH-Oa__aceticacid--benzoate_150	6.64	-62.8073	-62.8705	-62.7279	-62.7777	22.5001	22.4766	23.7015	23.6614	-19.8986	-19.9352	-20.2967	-20.3333	-6.71539	-6.7306	-6.71539	-6.7306	-9.14362	-9.41811	-9.61841	-9.57076	-9.86269	-10.0757	-76.6781	-76.2559	-81.5001	-19.7787	-19.8157	-20.1623	-20.1996	-6.77228	-6.78724	-6.77228	-6.78724	-9.14362	-9.41808	-9.61836	-9.57076	-9.86274	-10.0758	-76.6152	-76.1789
05.002_OH-Oa__aceticacid--benzoate_200	7.326	-33.466	-33.455	-33.1363	-33.1173	2.74367	2.73919	2.85965	2.85236	-8.84274	-8.8523	-9.02019	-9.02976	-0.846098	-0.848177	-0.846098	-0.848177	-3.30769	-3.37141	-3.4179	-3.48332	-3.55197	-3.60207	-43.8342	-43.7449	-44.9529	-8.84017	-8.84974	-9.01736	-9.02694	-0.846878	-0.848958	-0.846878	-0.848958	-3.30769	-3.3714	-3.4179	-3.48332	-3.552	-3.60212	-43.8324	-43.7429
05.003_OH-Oa__aceticacid--nitrite_080	3.999	-316.522	-316.577	-320.675	-320.786	630.772	630.58	652.108	651.827	-250.871	-251.471	-252.953	-253.598	-145.301	-145.482	-145.301	-145.482	-57.9561	-61.0984	-63.3914	-58.5257	-61.81	-64.2067	-146.343	-132.247	-125.164	-169.609	-170.01	-165.724	-166.199	-205.775	-206.145	-205.775	-206.145	-57.9561	-61.0984	-63.3914	-58.5257	-61.8101	-64.2067	-125.544	-105.51
05.003_OH-Oa__aceticacid--nitrite_085	4.06	-291.625	-291.707	-294.896	-295.038	521.424	521.258	540.327	540.088	-198.287	-198.736	-199.423	-199.917	-134.319	-134.455	-134.319	-134.455	-49.9745	-52.7281	-54.7374	-50.5722	-53.3849	-55.4375	-158.377	-144.759	-148.741	-143.368	-143.678	-140.13	-140.504	-174.229	-174.495	-174.229	-174.495	-49.9745	-52.7281	-54.7374	-50.5722	-53.3849	-55.4374	-143.359	-125.386
05.003_OH-Oa__aceticacid--nitrite_090	4.12	-265.708	-265.806	-268.25	-268.407	430.078	429.922	446.705	446.494	-159.195	-159.532	-159.702	-160.078	-120.254	-120.359	-120.254	-120.359	-43.4468	-45.7334	-47.402	-44.0442	-46.415	-48.145	-163.178	-150.495	-161.791	-122.101	-122.349	-119.437	-119.737	-146.554	-146.742	-146.554	-146.742	-43.4468	-45.7334	-47.402	-44.0442	-46.415	-48.1451	-152.379	-136.537
05.003_OH-Oa__aceticacid--nitrite_095	4.18	-240.525	-240.631	-242.461	-242.62	354.125	353.977	368.652	368.464	-129.808	-130.069	-129.928	-130.222	-105.33	-105.42	-105.33	-105.42	-38.0513	-40.0222	-41.4604	-38.6527	-40.6948	-42.1851	-163.603	-151.984	-167.716	-104.754	-104.961	-102.595	-102.844	-122.645	-122.786	-122.645	-122.786	-38.0513	-40.0222	-41.4604	-38.6527	-40.6948	-42.1851	-155.861	-141.973
05.003_OH-Oa__aceticacid--nitrite_100	4.241	-216.998	-217.103	-218.431	-218.583	291.209	291.073	303.818	303.65	-107.443	-107.653	-107.352	-107.59	-90.8335	-90.9205	-90.8335	-90.9205	-33.5474	-35.2231	-36.4459	-34.1493	-35.9291	-37.2278	-161.05	-150.671	-168.812	-90.5076	-90.6873	-88.7948	-89.0077	-102.229	-102.346	-102.229	-102.346	-33.5474	-35.2231	-36.4459	-34.1493	-35.929	-37.2278	-155.51	-143.515
05.003_OH-Oa__aceticacid--nitrite_105	4.302	-195.546	-195.64	-196.556	-196.691	239.249	239.127	250.121	249.969	-90.1913	-90.3671	-90.0125	-90.2098	-77.4507	-77.5399	-77.4507	-77.5399	-29.7124	-31.1728	-32.2384	-30.3388	-31.847	-32.9476	-156.659	-147.42	-166.661	-78.7298	-78.8884	-77.4064	-77.5904	-84.9517	-85.0582	-84.9517	-85.0582	-29.7124	-31.1728	-32.2384	-30.3388	-31.847	-32.9476	-152.699	-142.319
05.003_OH-Oa__aceticacid--nitrite_110	4.363	-176.279	-176.358	-176.937	-177.049	196.438	196.331	205.746	205.606	-76.696	-76.845	-76.5115	-76.6758	-65.4914	-65.5818	-65.4914	-65.5818	-26.4344	-27.7081	-28.6375	-27.0638	-28.375	-29.3319	-151.092	-143.032	-162.339	-68.9246	-69.0652	-67.9385	-68.0976	-70.4326	-70.532	-70.4326	-70.532	-26.4344	-27.7081	-28.6375	-27.0638	-28.375	-29.3319	-148.263	-139.404
05.003_OH-Oa__aceticacid--nitrite_125	4.546	-130.602	-130.661	-130.528	-130.601	108.595	108.506	114.147	114.03	-50.3149	-50.4139	-50.318	-50.4236	-38.3741	-38.4478	-38.3741	-38.4478	-18.9786	-19.8287	-20.449	-19.5663	-20.4524	-21.099	-131.465	-126.542	-142.93	-47.8552	-47.9569	-47.593	-47.703	-39.7991	-39.8722	-39.7991	-39.8722	-18.9786	-19.8287	-20.449	-19.5663	-20.4523	-21.0988	-130.433	-125.245
05.003_OH-Oa__aceticacid--nitrite_150	4.853	-84.134	-84.24	-83.5472	-83.6534	40.6329	40.5647	42.7085	42.619	-28.8738	-28.9438	-29.1323	-29.2128	-15.0208	-15.054	-15.0208	-15.054	-11.3399	-11.7863	-12.112	-11.8141	-12.2816	-12.6227	-99.7851	-97.9239	-107.495	-28.4899	-28.5622	-28.7065	-28.7895	-15.2078	-15.2404	-15.2078	-15.2404	-11.3399	-11.7863	-12.112	-11.8141	-12.2816	-12.6227	-99.5898	-97.6869
05.003_OH-Oa__aceticacid--nitrite_200	5.474	-43.5052	-43.5141	-42.8002	-42.8066	5.92975	5.91849	6.18713	6.17231	-12.4196	-12.4374	-12.6093	-12.6294	-2.24907	-2.25351	-2.24907	-2.25351	-4.28084	-4.39574	-4.47959	-4.50567	-4.62863	-4.71836	-56.7661	-56.2356	-58.7894	-12.4081	-12.426	-12.5967	-12.6169	-2.25284	-2.25729	-2.25284	-2.25729	-4.28084	-4.39574	-4.47959	-4.50567	-4.62862	-4.71834	-56.7585	-56.2268
05.004_OH-Oa__methanol--acetate_080	3.365	-206.732	-206.801	-210.333	-210.4	322.466	322.384	335.709	335.572	-76.6252	-76.7941	-77.2215	-77.3957	-48.4164	-48.4651	-48.4164	-48.4651	-41.9943	-44.0801	-45.6021	-42.8477	-45.0085	-46.5853	-55.2787	-47.2734	-60.1994	-61.2076	-61.3396	-60.4119	-60.5568	-60.2128	-60.3007	-60.2128	-60.3007	-41.9943	-44.0801	-45.6021	-42.8477	-45.0087	-46.5856	-51.6598	-42.2705
05.004_OH-Oa__methanol--acetate_085	3.448	-176.82	-176.874	-179.678	-179.727	247.77	247.704	258.619	258.494	-60.4875	-60.6178	-60.8469	-60.9805	-39.2955	-39.3499	-39.2955	-39.3499	-36.1185	-37.8717	-39.151	-36.9804	-38.795	-40.1192	-68.289	-61.6828	-75.0233	-51.3236	-51.4339	-50.7857	-50.905	-46.0462	-46.1226	-46.0462	-46.1226	-36.1185	-37.8716	-39.151	-36.9803	-38.795	-40.1192	-65.8777	-58.38
05.004_OH-Oa__methanol--acetate_090	3.531	-152.053	-152.079	-154.295	-154.315	190.38	190.309	199.161	199.026	-49.1438	-49.2431	-49.3869	-49.4873	-31.2727	-31.3331	-31.2727	-31.3331	-31.2345	-32.6794	-33.7338	-32.0812	-33.5838	-34.6803	-76.0804	-70.7893	-83.5461	-43.6703	-43.7619	-43.3429	-43.4398	-35.1435	-35.2134	-35.1435	-35.2134	-31.2345	-32.6794	-33.7338	-32.0812	-33.5839	-34.6804	-74.4795	-68.6223
05.004_OH-Oa__methanol--acetate_095	3.614	-131.642	-131.645	-133.38	-133.376	146.349	146.258	153.357	153.208	-40.9229	-40.9989	-41.1188	-41.1962	-24.5706	-24.6316	-24.5706	-24.6316	-27.1023	-28.2893	-29.1555	-27.9175	-29.149	-30.0476	-80.1722	-76.0432	-87.6925	-37.6324	-37.709	-37.4696	-37.5507	-26.7981	-26.8609	-26.7981	-26.8609	-27.1023	-28.2893	-29.1555	-27.9175	-29.149	-30.0477	-79.1117	-74.6272
05.004_OH-Oa__methanol--acetate_100	3.697	-114.837	-114.83	-116.168	-116.153	112.588	112.477	118.105	117.945	-34.7745	-34.8351	-34.9599	-35.0241	-19.1437	-19.2003	-19.1437	-19.2003	-23.5599	-24.5581	-25.2865	-24.3373	-25.3936	-26.1644	-81.6741	-78.5975	-88.8138	-32.7815	-32.8469	-32.7429	-32.8144	-20.4316	-20.4864	-20.4316	-20.4864	-23.5599	-24.5581	-25.2865	-24.3373	-25.3936	-26.1644	-80.9721	-77.674
05.004_OH-Oa__methanol--acetate_105	3.78	-100.977	-100.975	-101.983	-101.973	86.6984	86.5793	90.9965	90.8335	-30.0345	-30.0857	-30.2284	-30.2851	-14.8359	-14.8853	-14.8359	-14.8853	-20.5335	-21.362	-21.9666	-21.2637	-22.1289	-22.7602	-81.3328	-79.0696	-87.8891	-28.8181	-28.875	-28.8727	-28.9373	-15.5847	-15.6312	-15.5847	-15.6312	-20.5335	-21.362	-21.9666	-21.2637	-22.1288	-22.7602	-80.8681	-78.4676
05.004_OH-Oa__methanol--acetate_110	3.863	-89.5073	-89.5199	-90.256	-90.2599	66.8308	66.7205	70.1575	70.0051	-26.277	-26.3226	-26.4851	-26.5371	-11.4608	-11.5017	-11.4608	-11.5017	-17.9264	-18.6244	-19.1338	-18.6061	-19.34	-19.8755	-79.7575	-78.1691	-85.6088	-25.529	-25.5794	-25.6507	-25.7092	-11.8985	-11.9369	-11.8985	-11.9369	-17.9264	-18.6244	-19.1338	-18.6061	-19.3399	-19.8754	-79.4496	-77.7763
05.004_OH-Oa__methanol--acetate_125	4.112	-65.3098	-65.3465	-65.5682	-65.6014	30.8249	30.7773	32.3136	32.2448	-18.558	-18.59	-18.7777	-18.8132	-5.25361	-5.27102	-5.25361	-5.27102	-12.0204	-12.4258	-12.7216	-12.5448	-12.9707	-13.2815	-71.1518	-70.7223	-74.9773	-18.3766	-18.4098	-18.5759	-18.6128	-5.34419	-5.36103	-5.34419	-5.36103	-12.0204	-12.4258	-12.7216	-12.5448	-12.9707	-13.2815	-71.0616	-70.6119
05.004_OH-Oa__methanol--acetate_150	4.528	-43.8243	-43.8207	-43.7687	-43.7661	8.76326	8.7522	9.12813	9.11178	-11.4425	-11.4543	-11.5823	-11.596	-1.4596	-1.46189	-1.4596	-1.46189	-6.29927	-6.47192	-6.59791	-6.6057	-6.78871	-6.92226	-54.5826	-54.6344	-56.166	-11.4231	-11.4349	-11.561	-11.5747	-1.46696	-1.46927	-1.46696	-1.46927	-6.29927	-6.47192	-6.59791	-6.6057	-6.78871	-6.92225	-54.5706	-54.6205
05.004_OH-Oa__methanol--acetate_200	5.361	-25.4928	-25.4653	-25.365	-25.3401	0.812573	0.809723	0.830414	0.826874	-5.08777	-5.09229	-5.1293	-5.13463	-0.130501	-0.131453	-0.130501	-0.131453	-1.87397	-1.91751	-1.94928	-1.96676	-2.01366	-2.04789	-31.8286	-31.8272	-31.9867	-5.08748	-5.092	-5.129	-5.13432	-0.130567	-0.131519	-0.130567	-0.131519	-1.87397	-1.91751	-1.94928	-1.96676	-2.01366	-2.04789	-31.8284	-31.827
05.005_OH-Oa__methanol--benzoate_080	4.962	-189.418	-189.489	-193.257	-193.31	297.776	297.717	310.442	310.318	-67.7575	-67.9034	-68.4806	-68.6266	-43.8393	-43.8888	-43.8393	-43.8888	-40.5451	-42.4691	-43.8731	-41.4753	-43.4188	-44.8371	-47.4375	-40.3445	-53.0448	-54.6479	-54.7629	-54.148	-54.2718	-53.8727	-53.9549	-53.8727	-53.9549	-40.5451	-42.4692	-43.8732	-41.4753	-43.4188	-44.8371	-44.3632	-36.0559
05.005_OH-Oa__methanol--benzoate_085	5.047	-161.098	-161.143	-164.172	-164.196	227.149	227.097	237.437	237.311	-53.2052	-53.3148	-53.707	-53.8143	-35.1896	-35.2464	-35.1896	-35.2464	-34.8582	-36.4438	-37.6009	-35.7322	-37.3804	-38.5832	-60.2081	-54.5285	-67.2578	-45.5546	-45.6487	-45.2847	-45.3837	-40.83	-40.9035	-40.83	-40.9035	-34.8582	-36.4438	-37.6009	-35.7322	-37.3804	-38.5831	-58.1991	-51.755
05.005_OH-Oa__methanol--benzoate_090	5.132	-137.85	-137.866	-140.29	-140.284	173.252	173.192	181.497	181.359	-43.0221	-43.1036	-43.4129	-43.4907	-27.7214	-27.7825	-27.7214	-27.7825	-30.103	-31.4119	-32.367	-30.9546	-32.3147	-33.3072	-67.9277	-63.5058	-75.4375	-38.5401	-38.6168	-38.4514	-38.5298	-30.8952	-30.9623	-30.8952	-30.9623	-30.103	-31.4119	-32.367	-30.9546	-32.3147	-33.3072	-66.6206	-61.7246
05.005_OH-Oa__methanol--benzoate_095	5.216	-118.837	-118.836	-120.761	-120.739	132.182	132.104	138.69	138.543	-35.6675	-35.7295	-36.0072	-36.0667	-21.5744	-21.6339	-21.5744	-21.6339	-26.0737	-27.1677	-27.9661	-26.8928	-28.0328	-28.8646	-72.0613	-68.7613	-79.4291	-33.0276	-33.091	-33.0725	-33.1374	-23.3646	-23.4243	-23.3646	-23.4243	-26.0737	-27.1678	-27.9662	-26.8928	-28.0326	-28.8644	-71.2132	-67.6221
05.005_OH-Oa__methanol--benzoate_100	5.301	-103.292	-103.29	-104.802	-104.779	100.907	100.816	105.975	105.824	-30.1822	-30.2323	-30.5013	-30.5515	-16.6601	-16.7138	-16.6601	-16.7138	-22.6468	-23.5547	-24.2172	-23.4178	-24.3591	-25.046	-73.6376	-71.2659	-80.5336	-28.6173	-28.6714	-28.7563	-28.8135	-17.6735	-17.7249	-17.6735	-17.7249	-22.6468	-23.5548	-24.2173	-23.4178	-24.359	-25.0459	-73.088	-70.5389
05.005_OH-Oa__methanol--benzoate_105	5.386	-90.5551	-90.5653	-91.7336	-91.7243	77.091	76.9979	81.0027	80.8579	-25.9637	-26.0075	-26.2763	-26.3215	-12.8038	-12.8495	-12.8038	-12.8495	-19.704	-20.4517	-20.9972	-20.4225	-21.2061	-21.7779	-73.4216	-71.8153	-79.701	-25.0299	-25.0778	-25.2327	-25.2842	-13.3798	-13.423	-13.3798	-13.423	-19.704	-20.4517	-20.9973	-20.4225	-21.2061	-21.778	-73.0655	-71.3515
05.005_OH-Oa__methanol--benzoate_110	5.47	-80.0818	-80.1076	-80.9967	-81.0056	58.9452	58.8638	61.9494	61.8229	-22.6281	-22.6684	-22.9364	-22.9783	-9.81423	-9.85136	-9.81423	-9.85136	-17.1759	-17.7992	-18.254	-17.8419	-18.495	-18.9716	-72.0176	-70.9839	-77.5923	-22.0672	-22.1106	-22.3085	-22.3549	-10.1431	-10.1783	-10.1431	-10.1783	-17.1759	-17.7992	-18.254	-17.8419	-18.4951	-18.9718	-71.7867	-70.6876
05.005_OH-Oa__methanol--benzoate_125	5.724	-58.2081	-58.251	-58.6158	-58.6493	26.5108	26.4853	27.8351	27.7907	-15.8132	-15.8421	-16.0813	-16.109	-4.41089	-4.42588	-4.41089	-4.42588	-11.4633	-11.8224	-12.0843	-11.9678	-12.3451	-12.6205	-64.118	-64.0139	-67.7306	-15.6866	-15.716	-15.9395	-15.9679	-4.47393	-4.48857	-4.47393	-4.48857	-11.4633	-11.8223	-12.0843	-11.9678	-12.3451	-12.6205	-64.0546	-63.9355
05.005_OH-Oa__methanol--benzoate_150	6.148	-39.04	-39.0418	-39.1066	-39.1051	7.20593	7.20095	7.52964	7.51918	-9.61942	-9.63029	-9.77525	-9.78562	-1.20343	-1.20557	-1.20343	-1.20557	-5.97449	-6.11664	-6.22038	-6.26371	-6.41602	-6.52716	-48.897	-49.1043	-50.4423	-9.60735	-9.6182	-9.76188	-9.77225	-1.2079	-1.21006	-1.2079	-1.21006	-5.97449	-6.11666	-6.2204	-6.26372	-6.41602	-6.52717	-48.8895	-49.0954
05.005_OH-Oa__methanol--benzoate_200	6.996	-22.792	-22.774	-22.7446	-22.7272	0.602801	0.601963	0.62125	0.61987	-4.22466	-4.2299	-4.27574	-4.28114	-0.114068	-0.114767	-0.114068	-0.114767	-1.78427	-1.8172	-1.84123	-1.87129	-1.90691	-1.9329	-28.3579	-28.4362	-28.5893	-4.22452	-4.22976	-4.27558	-4.28099	-0.114099	-0.114798	-0.114099	-0.114798	-1.78427	-1.8172	-1.84123	-1.87129	-1.90691	-1.9329	-28.3578	-28.4361
05.006_OH-Oa__methanol--nitrate_080	3.227	-161.068	-161.119	-163.811	-163.837	253.419	253.362	263.715	263.605	-53.9563	-54.0772	-54.2482	-54.3677	-35.8853	-35.942	-35.8853	-35.942	-36.2604	-38.0492	-39.3544	-37.0781	-38.9274	-40.2769	-37.1304	-30.8189	-44.2416	-44.4146	-44.5154	-43.8571	-43.9651	-43.014	-43.0917	-43.014	-43.0917	-36.2604	-38.0491	-39.3544	-37.0781	-38.9274	-40.2769	-34.7184	-27.566
05.006_OH-Oa__methanol--nitrate_085	3.312	-135.73	-135.748	-137.844	-137.833	190.741	190.68	198.916	198.783	-42.355	-42.4465	-42.5349	-42.6246	-28.1246	-28.1862	-28.1246	-28.1862	-31.0413	-32.5011	-33.5664	-31.8383	-33.3567	-34.4647	-49.2672	-44.3253	-56.9317	-36.9759	-37.0593	-36.6468	-36.7362	-31.9821	-32.053	-31.9821	-32.053	-31.0413	-32.5011	-33.5664	-31.8383	-33.3556	-34.4628	-47.7468	-42.3018
05.006_OH-Oa__methanol--nitrate_090	3.398	-115.296	-115.288	-116.9	-116.864	143.499	143.421	149.877	149.723	-34.2961	-34.365	-34.4369	-34.5052	-21.6653	-21.7271	-21.6653	-21.7271	-26.6626	-27.8792	-28.7669	-27.4284	-28.6919	-29.6138	-56.7259	-52.9875	-64.1826	-31.2594	-31.328	-31.1008	-31.1745	-23.7499	-23.8139	-23.7499	-23.8139	-26.6626	-27.8792	-28.7669	-27.4284	-28.6919	-29.6138	-55.7756	-51.7435
05.006_OH-Oa__methanol--nitrate_095	3.483	-98.849	-98.8315	-100.05	-100.008	107.944	107.849	112.832	112.673	-28.4973	-28.551	-28.6308	-28.6864	-16.5048	-16.5617	-16.5048	-16.5617	-22.9649	-23.98	-24.7207	-23.683	-24.7438	-25.5179	-60.8162	-58.1012	-67.672	-26.7784	-26.8357	-26.7377	-26.8004	-17.6315	-17.6871	-17.6315	-17.6871	-22.9649	-23.98	-24.7207	-23.683	-24.7438	-25.5179	-60.2262	-57.3406
05.006_OH-Oa__methanol--nitrate_100	3.569	-85.5947	-85.5862	-86.4807	-86.4522	81.204	81.1038	84.9103	84.7629	-24.1755	-24.2202	-24.3133	-24.3606	-12.4852	-12.5342	-12.4852	-12.5342	-19.8234	-20.6794	-21.304	-20.492	-21.3821	-22.0316	-62.5407	-60.6157	-68.605	-23.1994	-23.2485	-23.2361	-23.2897	-13.0947	-13.1414	-13.0947	-13.1414	-19.8234	-20.6794	-21.304	-20.492	-21.3821	-22.0316	-62.1763	-60.152
05.006_OH-Oa__methanol--nitrate_105	3.654	-74.8788	-74.8878	-75.5208	-75.5134	61.095	61.0054	63.8931	63.7681	-20.8471	-20.8867	-20.9898	-21.0318	-9.40489	-9.44474	-9.40489	-9.44474	-17.1453	-17.8475	-18.3599	-17.7598	-18.4988	-19.0381	-62.5738	-61.26	-67.8268	-20.291	-20.3341	-20.3748	-20.4214	-9.73517	-9.773	-9.73517	-9.773	-17.1453	-17.8475	-18.3599	-17.7598	-18.4988	-19.0381	-62.3495	-60.9778
05.006_OH-Oa__methanol--nitrate_110	3.74	-66.1741	-66.1984	-66.6272	-66.6382	45.9727	45.9038	48.0787	47.9842	-18.208	-18.2439	-18.3511	-18.3889	-7.06914	-7.09991	-7.06914	-7.09991	-14.8482	-15.4342	-15.8617	-15.4095	-16.0249	-16.474	-61.5002	-60.6168	-65.9482	-17.8902	-17.9284	-17.9989	-18.0396	-7.24842	-7.27784	-7.24842	-7.27784	-14.8482	-15.4341	-15.8617	-15.4095	-16.0249	-16.474	-61.3625	-60.4454
05.006_OH-Oa__methanol--nitrate_125	3.998	-48.3303	-48.353	-48.4372	-48.4531	19.6304	19.6158	20.5161	20.492	-12.7786	-12.8007	-12.8963	-12.9175	-3.00046	-3.01072	-3.00046	-3.01072	-9.71234	-10.0486	-10.2939	-10.1209	-10.476	-10.7351	-54.8426	-54.6245	-57.3292	-12.7179	-12.7401	-12.8288	-12.8502	-3.02957	-3.0397	-3.02957	-3.0397	-9.71234	-10.0486	-10.2939	-10.1209	-10.476	-10.7351	-54.811	-54.5862
05.006_OH-Oa__methanol--nitrate_150	4.429	-32.9675	-32.9396	-32.876	-32.8465	4.82518	4.8209	5.02452	5.0171	-7.78919	-7.79438	-7.84718	-7.85293	-0.743091	-0.74457	-0.743091	-0.744569	-4.88306	-5.01533	-5.11185	-5.1063	-5.24741	-5.35038	-41.7695	-41.7773	-42.5513	-7.78493	-7.79011	-7.84248	-7.84821	-0.744615	-0.746108	-0.744615	-0.746108	-4.88306	-5.01532	-5.11185	-5.1063	-5.24741	-5.35038	-41.7668	-41.7741
05.006_OH-Oa__methanol--nitrate_200	5.296	-19.7108	-19.6813	-19.6006	-19.5742	0.310954	0.31057	0.322044	0.321448	-3.43449	-3.43898	-3.45293	-3.45849	-0.0551555	-0.0562871	-0.0551555	-0.0562871	-1.3571	-1.39477	-1.42227	-1.41941	-1.46034	-1.4902	-24.2883	-24.2577	-24.2505	-3.43446	-3.43896	-3.4529	-3.45846	-0.0551612	-0.0562928	-0.0551612	-0.0562928	-1.3571	-1.39477	-1.42227	-1.41941	-1.46034	-1.4902	-24.2882	-24.2577
05.007_OH-Oa__methanol--nitrite_080	2.827	-194.865	-194.941	-198.13	-198.215	302.378	302.245	314.818	314.641	-65.5467	-65.7059	-65.9736	-66.1415	-44.836	-44.8969	-44.836	-44.8969	-38.3822	-40.4454	-41.9509	-39.0702	-41.2043	-42.7616	-45.25	-37.3736	-53.5845	-50.9942	-51.1326	-50.0636	-50.2185	-54.7119	-54.8007	-54.7119	-54.8007	-38.3822	-40.4454	-41.9509	-39.0702	-41.2043	-42.7617	-40.5805	-31.3545
05.007_OH-Oa__methanol--nitrite_085	2.912	-166.409	-166.452	-169.003	-169.043	232.714	232.598	242.906	242.735	-51.7203	-51.8399	-51.9433	-52.0679	-35.9229	-35.9884	-35.9229	-35.9884	-33.1089	-34.7893	-36.0155	-33.8278	-35.5747	-36.8494	-57.6977	-51.2137	-67.195	-42.7755	-42.8883	-42.0907	-42.2165	-41.5991	-41.6786	-41.5991	-41.6786	-33.1089	-34.7893	-36.0155	-33.8278	-35.5747	-36.8494	-54.4362	-47.0525
05.007_OH-Oa__methanol--nitrite_090	2.996	-143.056	-143.065	-145.087	-145.096	179.4	179.279	187.654	187.481	-42.0496	-42.1378	-42.1702	-42.2617	-28.3223	-28.3897	-28.3223	-28.3897	-28.6581	-30.0751	-31.1092	-29.3885	-30.8519	-31.9197	-65.4227	-60.1858	-75.0651	-36.4814	-36.5729	-35.9993	-36.0996	-31.6063	-31.6778	-31.6063	-31.6778	-28.6581	-30.0751	-31.1092	-29.3885	-30.8519	-31.9197	-63.1458	-57.3118
05.007_OH-Oa__methanol--nitrite_095	3.081	-123.925	-123.915	-125.492	-125.489	138.599	138.462	145.202	145.029	-35.0721	-35.1382	-35.1497	-35.22	-22.1033	-22.1676	-22.1033	-22.1676	-24.8882	-26.0794	-26.9486	-25.597	-26.8393	-27.7458	-69.7071	-65.5934	-78.9563	-31.5594	-31.634	-31.2385	-31.3207	-24.019	-24.0818	-24.019	-24.0818	-24.8882	-26.0794	-26.9486	-25.597	-26.8393	-27.7457	-68.1171	-63.6083
05.007_OH-Oa__methanol--nitrite_100	3.165	-108.236	-108.221	-109.43	-109.423	107.349	107.196	112.584	112.406	-29.8754	-29.9275	-29.9463	-30.0048	-17.1417	-17.199	-17.1417	-17.199	-21.664	-22.6636	-23.393	-22.3488	-23.3888	-24.1477	-71.5446	-68.3686	-80.0985	-27.63	-27.6924	-27.4379	-27.5094	-18.2694	-18.3231	-18.2694	-18.3231	-21.664	-22.6636	-23.393	-22.3488	-23.3888	-24.1476	-70.4337	-66.9973
05.007_OH-Oa__methanol--nitrite_105	3.25	-95.33	-95.3175	-96.227	-96.2176	83.3734	83.2149	87.504	87.318	-25.8837	-25.9285	-25.9686	-26.0229	-13.2459	-13.2943	-13.2459	-13.2943	-18.8965	-19.7314	-20.3407	-19.5462	-20.417	-21.0524	-71.6661	-69.2691	-79.3872	-24.4305	-24.4854	-24.3422	-24.4092	-13.916	-13.9608	-13.916	-13.9608	-18.8965	-19.7314	-20.3406	-19.5462	-20.417	-21.0524	-70.8894	-68.322
05.007_OH-Oa__methanol--nitrite_110	3.335	-84.6612	-84.6531	-85.3196	-85.3118	64.9376	64.7865	68.1799	67.9962	-22.7286	-22.7702	-22.8365	-22.8905	-10.2179	-10.2569	-10.2179	-10.2569	-16.5114	-17.2127	-17.7244	-17.1234	-17.8604	-18.3983	-70.6181	-68.8613	-77.4542	-21.7779	-21.828	-21.7725	-21.8375	-10.6197	-10.656	-10.6197	-10.656	-16.5114	-17.2126	-17.7243	-17.1234	-17.8604	-18.3983	-70.075	-68.2074
05.007_OH-Oa__methanol--nitrite_125	3.59	-62.0889	-62.0867	-62.2844	-62.2868	31.2274	31.1396	32.7176	32.6045	-16.2659	-16.2944	-16.4383	-16.4778	-4.6958	-4.71136	-4.6958	-4.71136	-11.105	-11.5171	-11.8178	-11.5902	-12.0261	-12.3441	-63.7707	-63.2156	-68.1825	-15.9866	-16.0177	-16.1296	-16.1725	-4.78702	-4.80214	-4.78702	-4.80214	-11.105	-11.5171	-11.8178	-11.5902	-12.0261	-12.3441	-63.5848	-63.0011
05.007_OH-Oa__methanol--nitrite_150	4.016	-41.7598	-41.7241	-41.6696	-41.6415	9.78248	9.75396	10.1157	10.0787	-10.2584	-10.2632	-10.4156	-10.4256	-1.32905	-1.33213	-1.32905	-1.33213	-5.85262	-6.02942	-6.15844	-6.14565	-6.33343	-6.47045	-49.7239	-49.791	-51.526	-10.2184	-10.2235	-10.373	-10.3832	-1.33794	-1.34105	-1.33794	-1.34105	-5.85262	-6.02942	-6.15844	-6.14565	-6.33343	-6.47045	-49.6931	-49.7576
05.007_OH-Oa__methanol--nitrite_200	4.871	-24.0357	-23.9863	-23.8865	-23.8449	1.16328	1.1543	1.1632	1.15263	-4.64619	-4.64687	-4.68904	-4.69185	-0.124453	-0.126649	-0.124453	-0.126649	-1.74556	-1.80014	-1.83996	-1.83207	-1.89108	-1.93414	-29.4454	-29.4449	-29.5767	-4.64525	-4.64595	-4.68809	-4.69093	-0.124566	-0.126762	-0.124566	-0.126762	-1.74556	-1.80013	-1.83996	-1.83207	-1.89108	-1.93414	-29.4446	-29.4441
05.008_OH-Oa__phenol--acetate_080	4.613	-279.743	-279.777	-283.643	-283.679	461.609	461.527	480.367	480.207	-135.722	-135.974	-136.827	-137.094	-81.7514	-81.8276	-81.7514	-81.8276	-55.4898	-58.1441	-60.081	-56.5712	-59.3265	-61.3371	-96.1331	-83.731	-98.8596	-105.688	-105.875	-104.17	-104.382	-104.224	-104.368	-104.224	-104.368	-55.4899	-58.144	-60.0809	-56.5712	-59.3264	-61.3369	-88.5735	-73.5593
05.008_OH-Oa__phenol--acetate_085	4.689	-244.688	-244.735	-247.673	-247.726	363.896	363.828	379.598	379.475	-109.125	-109.321	-109.793	-110.001	-69.0301	-69.0973	-69.0301	-69.0973	-48.0383	-50.263	-51.8865	-49.1092	-51.437	-53.1357	-111.213	-100.486	-118.173	-90.2937	-90.4489	-89.1895	-89.3628	-82.6289	-82.7382	-82.6289	-82.7382	-48.0384	-50.263	-51.8863	-49.1092	-51.4372	-53.1359	-105.981	-93.4884
05.008_OH-Oa__phenol--acetate_090	4.765	-214.407	-214.442	-216.633	-216.674	286.786	286.73	299.824	299.722	-89.9856	-90.1389	-90.4129	-90.5737	-57.0846	-57.1563	-57.0846	-57.1563	-41.8226	-43.6721	-45.0218	-42.8692	-44.7917	-46.1946	-120.029	-110.877	-129.327	-78.1378	-78.2668	-77.3812	-77.5215	-65.3224	-65.4179	-65.3224	-65.4179	-41.8226	-43.672	-45.0216	-42.8691	-44.7914	-46.1942	-116.419	-106.086
05.008_OH-Oa__phenol--acetate_095	4.84	-188.555	-188.564	-190.154	-190.166	226.05	225.999	236.791	236.691	-75.8813	-76.0007	-76.1953	-76.317	-46.5557	-46.6317	-46.5557	-46.6317	-36.5976	-38.1457	-39.2753	-37.6106	-39.2212	-40.3964	-124.473	-116.819	-134.775	-68.3923	-68.4995	-67.9228	-68.0358	-51.558	-51.6453	-51.558	-51.6453	-36.5976	-38.1456	-39.2753	-37.6107	-39.2212	-40.3964	-121.986	-113.552
05.008_OH-Oa__phenol--acetate_100	4.916	-166.616	-166.598	-167.702	-167.682	178.274	178.216	187.044	186.934	-65.2191	-65.3129	-65.494	-65.5872	-37.6187	-37.6937	-37.6187	-37.6937	-32.1405	-33.4576	-34.4188	-33.1138	-34.4809	-35.4786	-125.807	-119.507	-136.248	-60.458	-60.5487	-60.2189	-60.312	-40.6671	-40.7457	-40.6671	-40.7457	-32.1404	-33.4576	-34.4188	-33.1138	-34.4809	-35.4786	-124.095	-117.284
05.008_OH-Oa__phenol--acetate_105	4.992	-148.042	-148.002	-148.711	-148.669	140.722	140.645	147.81	147.683	-56.9482	-57.0235	-57.2216	-57.2962	-30.2122	-30.2813	-30.2122	-30.2813	-28.3253	-29.4341	-30.2432	-29.2432	-30.4046	-31.2522	-124.905	-119.816	-134.984	-53.9017	-53.9798	-53.8399	-53.9201	-32.078	-32.1466	-32.078	-32.1466	-28.3254	-29.4341	-30.2431	-29.2433	-30.4046	-31.2521	-123.726	-118.305
05.008_OH-Oa__phenol--acetate_110	5.068	-132.311	-132.264	-132.649	-132.597	111.21	111.109	116.882	116.735	-50.3706	-50.4324	-50.6576	-50.721	-24.17	-24.2306	-24.17	-24.2306	-25.0163	-25.9534	-26.6373	-25.8915	-26.8726	-27.5886	-122.455	-118.403	-131.863	-48.408	-48.4756	-48.477	-48.5486	-25.3177	-25.3759	-25.3177	-25.3759	-25.0162	-25.9534	-26.6373	-25.8911	-26.8726	-27.5889	-121.644	-117.376
05.008_OH-Oa__phenol--acetate_125	5.296	-97.8808	-97.8659	-97.5887	-97.5661	55.2978	55.2084	58.1219	57.9975	-36.8013	-36.843	-37.1322	-37.1784	-12.2651	-12.2983	-12.2651	-12.2983	-17.474	-18.0386	-18.4506	-18.1811	-18.788	-19.231	-110.249	-108.276	-116.993	-36.2574	-36.3028	-36.5279	-36.5788	-12.5407	-12.5722	-12.5407	-12.5722	-17.474	-18.0386	-18.4505	-18.181	-18.788	-19.2309	-109.983	-107.95
05.008_OH-Oa__phenol--acetate_150	5.675	-65.8477	-65.8246	-65.169	-65.1416	17.724	17.696	18.5624	18.5224	-24.1055	-24.1218	-24.3852	-24.3997	-4.02162	-4.02728	-4.02162	-4.02728	-9.86912	-10.114	-10.2927	-10.3295	-10.5895	-10.7792	-86.5703	-85.8255	-89.6045	-24.0344	-24.0511	-24.307	-24.322	-4.04981	-4.05538	-4.04981	-4.05538	-9.86911	-10.114	-10.2927	-10.3295	-10.5895	-10.7792	-86.5277	-85.7758
05.008_OH-Oa__phenol--acetate_200	6.436	-38.07	-38.0107	-37.4119	-37.3529	2.03296	2.02473	2.09606	2.08635	-12.0456	-12.0467	-12.1632	-12.1645	-0.50909	-0.510531	-0.50909	-0.510531	-3.40895	-3.4664	-3.50833	-3.57798	-3.64013	-3.68548	-52.0515	-51.627	-52.187	-12.044	-12.0452	-12.1615	-12.1628	-0.509479	-0.510919	-0.509479	-0.510919	-3.40901	-3.46641	-3.50829	-3.57798	-3.64013	-3.68549	-52.0503	-51.6257
05.009_OH-Oa__phenol--benzoate_080	5.917	-247.054	-247.079	-251.16	-251.194	421.246	421.199	437.289	437.212	-125.396	-125.643	-126.791	-127.05	-72.5381	-72.6011	-72.5381	-72.6011	-54.1553	-56.5408	-58.2816	-55.1552	-57.666	-59.4982	-82.4058	-73.1303	-84.0022	-96.8731	-97.0439	-95.9085	-96.0902	-94.4439	-94.5782	-94.4439	-94.5772	-54.1553	-56.5409	-58.2817	-55.155	-57.6647	-59.4961	-75.7838	-64.1451
05.009_OH-Oa__phenol--benzoate_085	5.961	-217.86	-217.887	-221.152	-221.189	335.368	335.328	349.07	349.009	-99.321	-99.5079	-100.27	-100.467	-61.8168	-61.8698	-61.8168	-61.8698	-47.6707	-49.6936	-51.1698	-48.6728	-50.762	-52.2865	-95.1058	-86.8022	-101.119	-81.6668	-81.8056	-81.025	-81.172	-74.9739	-75.0729	-74.9739	-75.0729	-47.6708	-49.6938	-51.1701	-48.6727	-50.7619	-52.2864	-90.6069	-80.7104
05.009_OH-Oa__phenol--benzoate_090	6.006	-191.975	-191.985	-194.572	-194.59	267.088	267.053	278.681	278.624	-80.6406	-80.7825	-81.322	-81.471	-51.499	-51.5573	-51.499	-51.5573	-42.2593	-43.9711	-45.2202	-43.248	-45.0271	-46.3254	-102.492	-95.3198	-111.002	-69.6937	-69.8064	-69.3162	-69.4353	-59.4019	-59.4876	-59.4019	-59.4876	-42.259	-43.9713	-45.2208	-43.248	-45.0269	-46.3251	-99.447	-91.2142
05.009_OH-Oa__phenol--benzoate_095	6.052	-169.406	-169.395	-171.416	-171.406	212.879	212.847	222.6	222.537	-66.9566	-67.0644	-67.4889	-67.6002	-42.2879	-42.3528	-42.2879	-42.3528	-37.6771	-39.1468	-40.2193	-38.6509	-40.1951	-41.322	-106.184	-100.144	-115.859	-60.1469	-60.2379	-59.9819	-60.0776	-47.0418	-47.1213	-47.0418	-47.1213	-37.677	-39.1467	-40.2193	-38.651	-40.1952	-41.3221	-104.126	-97.3903
05.009_OH-Oa__phenol--benzoate_100	6.098	-149.912	-149.883	-151.43	-151.397	169.873	169.837	177.949	177.874	-56.6914	-56.7737	-57.1476	-57.2303	-34.4108	-34.4775	-34.4108	-34.4775	-33.7497	-34.9874	-35.8907	-34.6959	-35.9814	-36.9195	-107.188	-102.151	-117.215	-52.4361	-52.5101	-52.4373	-52.514	-37.2783	-37.3512	-37.2783	-37.3512	-33.7495	-34.9874	-35.8907	-34.6959	-35.9814	-36.9195	-105.798	-100.308
05.009_OH-Oa__phenol--benzoate_105	6.144	-133.156	-133.117	-134.265	-134.219	135.754	135.708	142.4	142.309	-48.8029	-48.8668	-49.2234	-49.2865	-27.8503	-27.9134	-27.8503	-27.9134	-30.3454	-31.3953	-32.1615	-31.2594	-32.3564	-33.157	-106.351	-102.267	-116.165	-46.129	-46.1904	-46.255	-46.3178	-29.5864	-29.6503	-29.5864	-29.651	-30.3454	-31.3952	-32.1613	-31.2594	-32.3564	-33.1569	-105.411	-101.036
05.009_OH-Oa__phenol--benzoate_110	6.191	-118.779	-118.741	-119.553	-119.507	108.67	108.612	114.087	113.982	-42.5981	-42.6496	-43.0015	-43.0524	-22.4774	-22.5333	-22.4774	-22.5333	-27.3684	-28.2716	-28.9307	-28.2438	-29.1899	-29.8803	-104.243	-100.991	-113.495	-40.9073	-40.9596	-41.121	-41.1748	-23.5332	-23.5882	-23.5332	-23.5882	-27.3687	-28.2716	-28.9304	-28.2438	-29.1899	-29.8802	-103.608	-100.168
05.009_OH-Oa__phenol--benzoate_125	6.336	-86.7197	-86.7127	-86.8345	-86.8214	56.3314	56.2752	59.1474	59.0577	-30.1197	-30.1532	-30.4867	-30.5228	-11.8112	-11.8407	-11.8112	-11.8407	-20.3062	-20.8894	-21.3149	-21.0547	-21.6816	-22.1391	-93.7464	-92.2664	-100.604	-29.6756	-29.711	-29.9915	-30.0301	-12.0558	-12.0841	-12.0558	-12.0837	-20.3064	-20.8895	-21.315	-21.0547	-21.6816	-22.1391	-93.5475	-92.0166
05.009_OH-Oa__phenol--benzoate_150	6.588	-56.3415	-56.3299	-56.0239	-56.0119	19.4444	19.4425	20.3691	20.3576	-19.1029	-19.1158	-19.3773	-19.3893	-4.24241	-4.24701	-4.24241	-4.24701	-12.6655	-12.9349	-13.1315	-13.1906	-13.4764	-13.6851	-73.3818	-72.9756	-76.7346	-19.0494	-19.0623	-19.3176	-19.3297	-4.26598	-4.27054	-4.26598	-4.27054	-12.6655	-12.9349	-13.1314	-13.1906	-13.4765	-13.6851	-73.3517	-72.9396
05.009_OH-Oa__phenol--benzoate_200	7.126	-30.9023	-30.8497	-30.4965	-30.4464	2.48136	2.47988	2.58243	2.57985	-9.42705	-9.4249	-9.54251	-9.54107	-0.731708	-0.732334	-0.731708	-0.732334	-5.19408	-5.26265	-5.31268	-5.42036	-5.49444	-5.54849	-43.8397	-43.6885	-44.1872	-9.42601	-9.42385	-9.54136	-9.53992	-0.731999	-0.732624	-0.731999	-0.732624	-5.19408	-5.26266	-5.3127	-5.42035	-5.49441	-5.54845	-43.839	-43.6876
05.010_OH-Oa__phenol--nitrate_080	4.465	-214.019	-214.054	-216.881	-216.904	347.45	347.365	361.5	361.378	-91.189	-91.3411	-91.6465	-91.8011	-57.9279	-57.9925	-57.9279	-57.9925	-46.5003	-48.6544	-50.2263	-47.5023	-49.725	-51.347	-66.2491	-56.6662	-74.4334	-73.7014	-73.8217	-72.6235	-72.7535	-70.802	-70.8987	-70.802	-70.8987	-46.5003	-48.6544	-50.2262	-47.5022	-49.7249	-51.3468	-61.6359	-50.5246
05.010_OH-Oa__phenol--nitrate_085	4.542	-185.081	-185.108	-187.204	-187.215	269.381	269.318	280.91	280.803	-73.2384	-73.358	-73.4842	-73.6035	-47.3109	-47.3761	-47.3109	-47.3761	-40.299	-42.09	-43.397	-41.272	-43.1374	-44.4987	-79.9212	-71.8894	-89.8807	-62.8089	-62.9099	-62.0784	-62.1858	-54.6863	-54.7699	-54.6863	-54.7699	-40.299	-42.09	-43.3969	-41.272	-43.1373	-44.4985	-76.8669	-67.8655
05.010_OH-Oa__phenol--nitrate_090	4.619	-160.719	-160.72	-162.231	-162.212	208.757	208.706	218.106	217.999	-60.5123	-60.6051	-60.6712	-60.7614	-37.9563	-38.0243	-37.9563	-38.0243	-35.0868	-36.5874	-37.6825	-36.0271	-37.6031	-38.7532	-88.3262	-81.7527	-98.7926	-54.2828	-54.3667	-53.8298	-53.9175	-42.1768	-42.2535	-42.1768	-42.2535	-35.0868	-36.5874	-37.6824	-36.0271	-37.6032	-38.7533	-86.3169	-79.1381
05.010_OH-Oa__phenol--nitrate_095	4.697	-140.364	-140.338	-141.377	-141.33	161.775	161.719	169.257	169.139	-51.2222	-51.294	-51.3604	-51.4294	-30.1008	-30.1672	-30.1008	-30.1672	-30.6776	-31.9379	-32.8576	-31.5726	-32.8861	-33.8445	-92.9384	-87.6325	-103.127	-47.491	-47.5611	-47.2505	-47.3229	-32.5163	-32.5852	-32.5163	-32.5852	-30.6776	-31.9378	-32.8575	-31.5723	-32.8861	-33.8449	-91.6235	-85.9444
05.010_OH-Oa__phenol--nitrate_100	4.774	-123.406	-123.364	-124.018	-123.956	125.41	125.332	131.321	131.188	-44.2296	-44.2857	-44.3752	-44.4299	-23.6947	-23.7549	-23.6947	-23.7549	-26.896	-27.9457	-28.7116	-27.7499	-28.8464	-29.6465	-94.7835	-90.5998	-104.269	-41.9867	-42.0457	-41.8996	-41.9607	-25.0787	-25.1382	-25.0787	-25.1382	-26.896	-27.9456	-28.7116	-27.7499	-28.8464	-29.6466	-93.9268	-89.514
05.010_OH-Oa__phenol--nitrate_105	4.852	-109.274	-109.231	-109.57	-109.508	97.2735	97.1741	101.9	101.756	-38.8049	-38.8506	-38.966	-39.0109	-18.5673	-18.619	-18.5673	-18.619	-23.6377	-24.5331	-25.1865	-24.4346	-25.3719	-26.0559	-94.7131	-91.4385	-103.223	-37.4517	-37.5019	-37.4698	-37.5216	-19.3617	-19.4116	-19.3617	-19.4116	-23.6377	-24.5331	-25.1865	-24.4346	-25.3719	-26.0558	-94.157	-90.7417
05.010_OH-Oa__phenol--nitrate_110	4.93	-97.4698	-97.4389	-97.5188	-97.4707	75.4914	75.3878	79.0962	78.9564	-34.4758	-34.5153	-34.6512	-34.69	-14.5132	-14.5558	-14.5132	-14.5558	-20.8183	-21.5598	-22.101	-21.5604	-22.3451	-22.9178	-93.2233	-90.678	-100.721	-33.6566	-33.7003	-33.7441	-33.7885	-14.9702	-15.0109	-14.9702	-15.0109	-20.8183	-21.5598	-22.1009	-21.5604	-22.3451	-22.9177	-92.8633	-90.2314
05.010_OH-Oa__phenol--nitrate_125	5.164	-72.2025	-72.2034	-71.7984	-71.7859	35.3763	35.3302	37.0656	37.001	-25.4384	-25.4657	-25.6233	-25.6477	-6.91982	-6.93861	-6.91982	-6.93861	-14.3458	-14.7902	-15.1144	-14.9234	-15.3935	-15.7366	-84.3919	-83.1078	-88.9435	-25.2535	-25.2819	-25.4178	-25.4436	-7.00816	-7.02638	-7.00816	-7.02638	-14.3459	-14.7902	-15.1144	-14.9234	-15.3936	-15.7367	-84.2959	-82.9916
05.010_OH-Oa__phenol--nitrate_150	5.557	-49.3011	-49.2651	-48.6579	-48.6177	10.1159	10.1063	10.576	10.5627	-16.778	-16.7822	-16.9045	-16.9083	-2.08495	-2.08763	-2.08495	-2.08763	-7.86555	-8.04636	-8.17831	-8.21641	-8.40959	-8.55056	-66.2069	-65.6015	-67.6678	-16.7614	-16.7657	-16.8862	-16.89	-2.09102	-2.09371	-2.09102	-2.09371	-7.86555	-8.04638	-8.17834	-8.21641	-8.40965	-8.55066	-66.1965	-65.5894
05.010_OH-Oa__phenol--nitrate_200	6.349	-29.3116	-29.254	-28.7674	-28.7112	0.863654	0.862015	0.898384	0.896322	-8.42536	-8.4247	-8.4825	-8.48271	-0.237288	-0.238559	-0.237288	-0.238559	-2.55141	-2.59735	-2.63087	-2.66923	-2.71918	-2.75563	-39.6861	-39.2918	-39.3505	-8.4252	-8.42454	-8.48232	-8.48253	-0.237325	-0.238596	-0.237325	-0.238596	-2.55142	-2.59735	-2.63086	-2.66923	-2.71918	-2.75563	-39.686	-39.2916
05.011_OH-Oa__phenol--nitrite_080	4.585	-242.246	-242.288	-245.088	-245.162	392.326	392.186	407.348	407.181	-116.991	-117.204	-117.797	-118.026	-71.3531	-71.4296	-71.3531	-71.4296	-44.1043	-46.3885	-48.0553	-44.6955	-47.0849	-48.8286	-86.7904	-76.2653	-90.9685	-88.8994	-89.0604	-87.3444	-87.5263	-91.5219	-91.6509	-91.5219	-91.6509	-44.1043	-46.3884	-48.0552	-44.6956	-47.0853	-48.8291	-78.8682	-65.9872
05.011_OH-Oa__phenol--nitrite_085	4.637	-213.38	-213.429	-215.575	-215.65	311.917	311.814	324.771	324.647	-93.8951	-94.062	-94.3349	-94.5159	-60.1973	-60.2672	-60.1973	-60.2672	-38.6104	-40.5179	-41.9099	-39.2501	-41.2699	-42.7437	-97.8542	-88.5302	-105.818	-75.9901	-76.1254	-74.7874	-74.9392	-72.4643	-72.568	-72.4643	-72.568	-38.6105	-40.5178	-41.9096	-39.2502	-41.27	-42.7439	-92.2181	-81.2545
05.011_OH-Oa__phenol--nitrite_090	4.689	-188.394	-188.424	-190.035	-190.087	248.362	248.28	259.267	259.167	-77.3981	-77.5275	-77.6333	-77.7728	-49.8287	-49.9023	-49.8287	-49.9023	-34.005	-35.657	-36.8625	-34.6667	-36.3772	-37.6253	-104.436	-96.2198	-114.365	-65.8888	-66.0009	-64.9881	-65.1123	-57.3223	-57.4151	-57.3223	-57.4151	-34.0051	-35.6571	-36.8625	-34.6668	-36.3772	-37.6254	-100.423	-91.0723
05.011_OH-Oa__phenol--nitrite_095	4.742	-167.007	-167.012	-168.18	-168.203	198.163	198.086	207.345	207.248	-65.3311	-65.4302	-65.4671	-65.573	-40.7558	-40.8314	-40.7558	-40.8314	-30.1242	-31.5797	-32.6417	-30.8018	-32.3107	-33.4118	-107.829	-100.771	-118.533	-57.8585	-57.9507	-57.2119	-57.313	-45.3612	-45.4456	-45.3612	-45.4456	-30.1242	-31.5796	-32.6416	-30.8019	-32.3106	-33.4116	-104.964	-97.1245
05.011_OH-Oa__phenol--nitrite_100	4.796	-148.797	-148.782	-149.577	-149.578	158.504	158.418	166.176	166.069	-56.276	-56.3519	-56.3772	-56.4583	-33.0911	-33.1637	-33.0911	-33.1637	-26.8158	-28.0268	-28.9105	-27.4886	-28.74	-29.6532	-108.791	-102.784	-119.646	-51.3699	-51.4461	-50.9335	-51.0168	-35.9423	-36.0172	-35.9423	-36.0172	-26.8157	-28.0268	-28.9107	-27.4886	-28.74	-29.6532	-106.739	-100.196
05.011_OH-Oa__phenol--nitrite_105	4.851	-133.316	-133.29	-133.771	-133.757	127.136	127.033	133.498	133.373	-49.3018	-49.3614	-49.4047	-49.4693	-26.7547	-26.8203	-26.7547	-26.8203	-23.9542	-24.967	-25.7061	-24.6195	-25.6869	-26.4658	-108.144	-103.14	-118.65	-46.0427	-46.1072	-45.7769	-45.8486	-28.5347	-28.5989	-28.5347	-28.5989	-23.9542	-24.967	-25.706	-24.6195	-25.6869	-26.4658	-106.669	-101.297
05.011_OH-Oa__phenol--nitrite_110	4.906	-120.142	-120.112	-120.33	-120.308	102.281	102.161	107.513	107.368	-43.7932	-43.8423	-43.916	-43.9721	-21.5872	-21.6436	-21.5872	-21.6436	-21.4444	-22.3406	-22.9946	-22.107	-23.0356	-23.7132	-106.432	-102.269	-116.232	-41.6025	-41.659	-41.4728	-41.5386	-22.7082	-22.762	-22.7082	-22.762	-21.4444	-22.3406	-22.9946	-22.107	-23.0356	-23.7132	-105.367	-100.954
05.011_OH-Oa__phenol--nitrite_125	5.076	-90.9765	-90.9611	-90.6281	-90.6191	54.239	54.1246	57.0125	56.88	-32.5593	-32.5949	-32.7693	-32.8185	-11.3485	-11.3772	-11.3485	-11.3772	-15.6044	-16.1745	-16.5905	-16.1865	-16.7889	-17.2284	-97.3992	-95.1633	-104.613	-31.8507	-31.8917	-31.9813	-32.037	-11.6438	-11.6711	-11.6438	-11.6711	-15.6044	-16.1744	-16.5904	-16.1865	-16.7889	-17.2285	-96.9897	-94.6756
05.011_OH-Oa__phenol--nitrite_150	5.37	-63.0283	-62.9946	-62.3456	-62.3189	19.9291	19.8886	20.7982	20.7462	-22.1458	-22.1565	-22.4206	-22.4391	-4.03284	-4.03705	-4.03284	-4.03705	-9.43474	-9.70755	-9.90662	-9.86029	-10.1494	-10.3604	-79.2062	-78.4091	-82.6717	-22.0195	-22.031	-22.2833	-22.3028	-4.07038	-4.07455	-4.07038	-4.07455	-9.43473	-9.70753	-9.9066	-9.86029	-10.1494	-10.3604	-79.1182	-78.3103
05.011_OH-Oa__phenol--nitrite_200	5.993	-37.4997	-37.4163	-36.8293	-36.7514	3.16519	3.14859	3.2218	3.20109	-11.8406	-11.8342	-11.9695	-11.9655	-0.601425	-0.60351	-0.601425	-0.60351	-3.62684	-3.70866	-3.76836	-3.80504	-3.89209	-3.95561	-50.4738	-50.0749	-50.7184	-11.8352	-11.8289	-11.9639	-11.96	-0.602324	-0.604409	-0.602324	-0.604409	-3.62682	-3.70865	-3.76837	-3.80504	-3.89211	-3.95564	-50.4694	-50.0704
05.012_OH-Oa__water--hydroxide_080	2.138	-354.826	-354.098	-357.908	-357.137	652.4	651.788	670.401	669.682	-258.719	-259.671	-259.73	-260.644	-136.407	-136.385	-136.407	-136.385	-56.1258	-60.0345	-62.8868	-55.8303	-59.8519	-62.7866	-161.253	-147.271	-130.014	-178.615	-179.28	-175.48	-176.115	-202.615	-202.915	-202.615	-202.915	-56.1258	-60.0345	-62.8868	-55.8303	-59.8519	-62.7866	-147.392	-129.272
05.012_OH-Oa__water--hydroxide_085	2.204	-326.7	-326.071	-329.141	-328.481	542.692	542.157	558.895	558.26	-205.49	-206.214	-205.991	-206.685	-127.36	-127.333	-127.36	-127.333	-48.78	-52.1346	-54.5826	-48.6605	-52.1239	-54.6512	-172.042	-158.89	-152.168	-150.74	-151.269	-148.068	-148.577	-171.651	-171.846	-171.651	-171.846	-48.78	-52.1346	-54.5826	-48.6605	-52.1239	-54.6512	-161.612	-145.295
05.012_OH-Oa__water--hydroxide_090	2.27	-298.044	-297.492	-299.952	-299.378	450.848	450.372	465.345	464.771	-165.869	-166.423	-165.992	-166.522	-114.768	-114.745	-114.768	-114.745	-42.6896	-45.6239	-47.7652	-42.7225	-45.7666	-47.988	-176.053	-163.862	-164.465	-128.309	-128.741	-126.018	-126.436	-144.462	-144.587	-144.462	-144.587	-42.6896	-45.6239	-47.7652	-42.7225	-45.7666	-47.988	-168.212	-153.618
05.012_OH-Oa__water--hydroxide_095	2.335	-270.49	-269.991	-271.95	-271.439	374.273	373.845	387.169	386.641	-136.028	-136.458	-135.883	-136.295	-101.006	-100.996	-101.006	-100.996	-37.6197	-40.1514	-41.9988	-37.778	-40.3915	-42.2987	-175.6	-164.388	-170.113	-110.132	-110.49	-108.157	-108.51	-120.98	-121.065	-120.98	-121.065	-37.6197	-40.1514	-41.9988	-37.778	-40.3915	-42.2987	-169.701	-156.671
05.012_OH-Oa__water--hydroxide_100	2.401	-244.874	-244.411	-245.955	-245.489	310.626	310.237	322.032	321.545	-113.256	-113.593	-112.933	-113.259	-87.4508	-87.4587	-87.4508	-87.4587	-33.339	-35.5395	-37.1452	-33.5976	-35.875	-37.5368	-172.371	-162.198	-171.243	-95.2894	-95.5891	-93.5842	-93.8847	-100.944	-101.011	-100.944	-101.011	-33.339	-35.5395	-37.1452	-33.5976	-35.875	-37.5368	-167.92	-156.377
05.012_OH-Oa__water--hydroxide_105	2.467	-221.552	-221.11	-222.311	-221.878	257.844	257.487	267.875	267.425	-95.6274	-95.893	-95.1994	-95.4581	-74.8401	-74.8653	-74.8401	-74.8653	-29.6818	-31.621	-33.0361	-30.0172	-32.0198	-33.4811	-167.417	-158.257	-169.331	-83.0717	-83.3219	-81.6009	-81.8554	-84.0036	-84.0648	-84.0036	-84.0648	-29.6818	-31.621	-33.0361	-30.0172	-32.0198	-33.4811	-164.045	-153.854
05.012_OH-Oa__water--hydroxide_110	2.533	-200.592	-200.167	-201.08	-200.674	214.142	213.811	222.91	222.494	-81.774	-81.982	-81.2959	-81.4998	-63.516	-63.5541	-63.516	-63.5541	-26.5179	-28.221	-29.4639	-26.9052	-28.6793	-29.9739	-161.356	-153.208	-165.373	-72.9285	-73.135	-71.6646	-71.8759	-69.7771	-69.8355	-69.7771	-69.8355	-26.5179	-28.221	-29.4639	-26.9052	-28.6793	-29.9739	-158.79	-149.866
05.012_OH-Oa__water--hydroxide_125	2.73	-150.657	-150.313	-150.589	-150.282	123.38	123.12	129.022	128.713	-54.3865	-54.4833	-53.9458	-54.0459	-37.6822	-37.7297	-37.6822	-37.7297	-19.1951	-20.372	-21.2308	-19.6547	-20.8796	-21.7734	-140.636	-135.118	-147.289	-51.1292	-51.2374	-50.3499	-50.4635	-39.7627	-39.8104	-39.7627	-39.8104	-19.1951	-20.372	-21.2308	-19.6547	-20.8796	-21.7734	-139.471	-133.616
05.012_OH-Oa__water--hydroxide_150	3.059	-99.1138	-98.9354	-98.6902	-98.5386	50.7395	50.586	53.2534	53.0768	-31.5056	-31.5355	-31.3426	-31.3877	-15.1778	-15.2057	-15.1778	-15.2057	-11.5252	-12.1719	-12.6439	-11.9462	-12.6208	-13.113	-107.735	-105.168	-113.579	-30.7844	-30.8196	-30.5344	-30.5861	-15.5542	-15.5811	-15.5542	-15.5811	-11.5252	-12.1719	-12.6439	-11.9462	-12.6208	-13.113	-107.394	-104.742
05.012_OH-Oa__water--hydroxide_200	3.717	-52.7457	-52.6059	-52.2489	-52.1261	9.94438	9.90283	10.2533	10.2011	-13.2814	-13.27	-13.4455	-13.4408	-2.4728	-2.47868	-2.4728	-2.47868	-4.34361	-4.53471	-4.67415	-4.57883	-4.78318	-4.93229	-63.1259	-62.7767	-65.283	-13.2334	-13.2224	-13.3945	-13.3903	-2.48894	-2.4949	-2.48894	-2.4949	-4.34361	-4.53471	-4.67415	-4.57883	-4.78318	-4.93229	-63.0946	-62.7425
05.013_OH-Oa__water--nitrate_080	3.247	-138.235	-138.322	-140.328	-140.408	211.159	211.129	219.281	219.18	-44.3441	-44.4881	-44.7179	-44.8643	-30.1986	-30.252	-30.1986	-30.252	-26.0423	-27.4589	-28.4927	-26.628	-28.0921	-29.1604	-30.4262	-25.505	-36.0117	-36.5496	-36.6746	-36.2871	-36.4241	-36.074	-36.1486	-36.074	-36.1486	-26.0423	-27.4589	-28.4927	-26.628	-28.0921	-29.1604	-28.5094	-22.9615
05.013_OH-Oa__water--nitrate_085	3.327	-116.712	-116.771	-118.333	-118.386	157.598	157.554	163.988	163.864	-34.1059	-34.2196	-34.3853	-34.5024	-23.2947	-23.3524	-23.2947	-23.3524	-21.9883	-23.1494	-23.9967	-22.5583	-23.764	-24.6439	-40.7851	-37.0198	-46.9068	-29.8021	-29.9077	-29.711	-29.8271	-26.4221	-26.4895	-26.4221	-26.4895	-21.9883	-23.1494	-23.9967	-22.5583	-23.764	-24.6439	-39.6103	-35.4815
05.013_OH-Oa__water--nitrate_090	3.408	-99.4344	-99.4766	-100.673	-100.711	117.549	117.49	122.469	122.333	-27.0587	-27.1491	-27.2957	-27.3916	-17.6667	-17.7233	-17.6667	-17.7233	-18.6603	-19.6159	-20.3132	-19.2051	-20.1992	-20.9246	-47.1722	-44.4178	-53.1452	-24.6821	-24.7708	-24.7072	-24.806	-19.3282	-19.3878	-19.3282	-19.3878	-18.6603	-19.6159	-20.3133	-19.2051	-20.1992	-20.9246	-46.4584	-43.4967
05.013_OH-Oa__water--nitrate_095	3.489	-85.5867	-85.6282	-86.5213	-86.5628	87.643	87.5775	91.3571	91.2302	-22.0381	-22.1125	-22.2544	-22.336	-13.2511	-13.3023	-13.2511	-13.3023	-15.8963	-16.6885	-17.2666	-16.4088	-17.2319	-17.8325	-50.7322	-48.8034	-56.1869	-20.724	-20.7996	-20.82	-20.9055	-14.1334	-14.1844	-14.1334	-14.1844	-15.8963	-16.6885	-17.2666	-16.4088	-17.2319	-17.8325	-50.3012	-48.255
05.013_OH-Oa__water--nitrate_100	3.571	-74.4711	-74.5214	-75.1667	-75.2216	65.3322	65.2693	68.1021	67.9962	-18.3386	-18.402	-18.5425	-18.6128	-9.86914	-9.91254	-9.86914	-9.91254	-13.5846	-14.2438	-14.7249	-14.0581	-14.7456	-15.2472	-52.2915	-50.998	-57.0656	-17.6104	-17.6757	-17.7461	-17.8197	-10.3377	-10.38	-10.3377	-10.38	-13.5846	-14.2438	-14.7249	-14.0581	-14.7456	-15.2472	-52.0326	-50.6724
05.013_OH-Oa__water--nitrate_105	3.653	-65.5152	-65.5743	-66.0237	-66.0906	48.7001	48.6488	50.7539	50.6745	-15.5254	-15.5811	-15.7169	-15.779	-7.31876	-7.35361	-7.31876	-7.35361	-11.6349	-12.1853	-12.5869	-12.0683	-12.6435	-13.0633	-52.4471	-51.6119	-56.5091	-15.1207	-15.178	-15.2736	-15.3378	-7.56788	-7.60162	-7.56788	-7.60162	-11.6349	-12.1853	-12.5869	-12.0683	-12.6435	-13.0633	-52.292	-51.4188
05.013_OH-Oa__water--nitrate_110	3.735	-58.2588	-58.3208	-58.6227	-58.6942	36.3083	36.2724	37.8279	37.7732	-13.3251	-13.3748	-13.5021	-13.557	-5.41482	-5.4414	-5.41482	-5.4414	-9.98307	-10.4365	-10.7675	-10.3762	-10.8518	-11.1989	-51.632	-51.1182	-55.0405	-13.0995	-13.1501	-13.2545	-13.3106	-5.54744	-5.57327	-5.54744	-5.57327	-9.98307	-10.4365	-10.7675	-10.3762	-10.8518	-11.1989	-51.5392	-51.0037
05.013_OH-Oa__water--nitrate_125	3.984	-43.3883	-43.4247	-43.4876	-43.537	15.0828	15.0826	15.6841	15.6739	-8.92394	-8.95521	-9.0454	-9.07956	-2.18848	-2.19703	-2.18848	-2.19703	-6.36154	-6.61882	-6.80656	-6.64112	-6.91297	-7.11135	-46.3008	-46.251	-48.1578	-8.88376	-8.91506	-9.0012	-9.03543	-2.20877	-2.21725	-2.20877	-2.21725	-6.36154	-6.61882	-6.80656	-6.64112	-6.91297	-7.11135	-46.2809	-46.2271
05.013_OH-Oa__water--nitrate_150	4.405	-30.4465	-30.4287	-30.3944	-30.3915	3.54922	3.54922	3.66856	3.66523	-5.10883	-5.12334	-5.16075	-5.17808	-0.494332	-0.495696	-0.494332	-0.495696	-3.06788	-3.1704	-3.2452	-3.21517	-3.3243	-3.40393	-35.7438	-35.804	-36.3464	-5.10631	-5.1208	-5.15799	-5.17531	-0.49529	-0.496664	-0.49529	-0.496664	-3.06788	-3.1704	-3.2452	-3.21517	-3.3243	-3.40393	-35.7422	-35.8022
05.013_OH-Oa__water--nitrate_200	5.261	-18.9359	-18.9183	-18.8677	-18.865	0.212895	0.212484	0.218092	0.217552	-2.06605	-2.07659	-2.08056	-2.09289	-0.0266565	-0.0275505	-0.0266565	-0.0275505	-0.789471	-0.818746	-0.840108	-0.827665	-0.859385	-0.882532	-21.6501	-21.6504	-21.6857	-2.06603	-2.07658	-2.08055	-2.09288	-0.0266595	-0.0275534	-0.0266595	-0.0275534	-0.789471	-0.818746	-0.840109	-0.827665	-0.859385	-0.882532	-21.6501	-21.6504
05.014_OH-Oa__water--nitrite_080	2.941	-191.22	-191.305	-193.527	-193.647	292.06	291.976	302.56	302.405	-65.0072	-65.1948	-65.2816	-65.4814	-43.0797	-43.1468	-43.0797	-43.1468	-31.7472	-33.6219	-34.9899	-32.2246	-34.1737	-35.5961	-42.6599	-35.4671	-46.6558	-50.0218	-50.1723	-49.1441	-49.3189	-54.6662	-54.7744	-54.6662	-54.7744	-31.7472	-33.6219	-34.9899	-32.2246	-34.1737	-35.596	-39.265	-30.9321
05.014_OH-Oa__water--nitrite_085	3.023	-163.133	-163.211	-164.958	-165.069	223.448	223.383	232.088	231.948	-49.6248	-49.7786	-49.7271	-49.8934	-34.9565	-35.0253	-34.9565	-35.0253	-27.1357	-28.7103	-29.8594	-27.653	-29.2632	-30.4383	-54.4911	-48.4774	-60.1241	-40.8408	-40.9742	-40.2074	-40.3616	-41.5175	-41.6099	-41.5175	-41.6099	-27.1357	-28.7103	-29.8594	-27.653	-29.2632	-30.4383	-52.2713	-45.5302
05.014_OH-Oa__water--nitrite_090	3.105	-139.955	-140.014	-141.376	-141.465	170.871	170.805	177.868	177.726	-39.0023	-39.127	-39.0355	-39.1723	-27.7336	-27.8043	-27.7336	-27.8043	-23.2922	-24.5877	-25.5331	-23.8202	-25.1849	-26.1808	-61.6739	-56.8962	-67.9858	-33.8489	-33.9649	-33.4213	-33.5548	-31.4442	-31.5257	-31.4442	-31.5257	-23.2922	-24.5877	-25.5331	-23.8202	-25.1849	-26.1808	-60.2332	-55.0001
05.014_OH-Oa__water--nitrite_095	3.188	-120.919	-120.964	-122.01	-122.082	130.648	130.57	136.214	136.069	-31.4629	-31.5655	-31.4849	-31.6008	-21.6748	-21.743	-21.6748	-21.743	-20.0362	-21.1366	-21.9397	-20.5958	-21.7113	-22.5254	-65.642	-61.8826	-71.9481	-28.4324	-28.5339	-28.1695	-28.2882	-23.7738	-23.845	-23.7738	-23.845	-20.0362	-21.1366	-21.9397	-20.5958	-21.7113	-22.5254	-64.7124	-60.6719
05.014_OH-Oa__water--nitrite_100	3.27	-105.299	-105.343	-106.125	-106.193	99.9059	99.8154	104.261	104.112	-25.9537	-26.041	-25.9946	-26.0967	-16.7679	-16.83	-16.7679	-16.83	-17.3027	-18.2324	-18.9109	-17.8308	-18.7801	-19.4729	-67.3093	-64.4813	-73.22	-24.1654	-24.2558	-24.0317	-24.1398	-17.9568	-18.018	-17.9568	-18.018	-17.3027	-18.2324	-18.9109	-17.8308	-18.7801	-19.4729	-66.7121	-63.7124
05.014_OH-Oa__water--nitrite_105	3.353	-92.4619	-92.516	-93.0774	-93.1537	76.4207	76.3251	79.7887	79.6389	-21.8101	-21.8873	-21.8822	-21.9748	-12.8829	-12.9369	-12.8829	-12.9369	-14.9706	-15.7408	-16.3027	-15.4719	-16.2619	-16.8384	-67.3177	-65.2649	-72.6719	-20.7506	-20.8321	-20.7164	-20.8154	-13.5576	-13.6094	-13.5576	-13.6094	-14.9706	-15.7408	-16.3027	-15.4719	-16.2619	-16.8384	-66.9351	-64.7781
05.014_OH-Oa__water--nitrite_110	3.436	-81.8781	-81.948	-82.3278	-82.4193	58.4819	58.3954	61.0671	60.9339	-18.6077	-18.6783	-18.7091	-18.7951	-9.85316	-9.89819	-9.85316	-9.89819	-12.9744	-13.6265	-14.1023	-13.439	-14.1153	-14.6089	-66.2314	-64.7876	-70.923	-17.9772	-18.0516	-18.014	-18.1051	-10.237	-10.2799	-10.237	-10.2799	-12.9744	-13.6265	-14.1023	-13.439	-14.1153	-14.6089	-65.9864	-64.4793
05.014_OH-Oa__water--nitrite_125	3.685	-59.686	-59.7718	-59.8231	-59.9316	26.2958	26.2743	27.4218	27.3808	-12.3275	-12.3821	-12.4639	-12.528	-4.35353	-4.37373	-4.35353	-4.37373	-8.49957	-8.87908	-9.15601	-8.85837	-9.25621	-9.54653	-59.4092	-58.999	-62.2914	-12.1913	-12.2464	-12.3131	-12.378	-4.42529	-4.44508	-4.42529	-4.44508	-8.49957	-8.87908	-9.15601	-8.85837	-9.25621	-9.54653	-59.3449	-58.9203
05.014_OH-Oa__water--nitrite_150	4.101	-40.1553	-40.1658	-40.0895	-40.121	7.09998	7.09677	7.36471	7.35435	-7.0041	-7.03246	-7.0866	-7.12057	-1.11446	-1.11778	-1.11446	-1.11778	-4.25961	-4.41383	-4.52638	-4.46731	-4.62892	-4.74685	-45.7456	-45.7518	-46.8273	-6.99229	-7.0206	-7.07357	-7.1075	-1.11917	-1.12253	-1.11917	-1.12253	-4.25961	-4.41383	-4.52638	-4.46731	-4.62892	-4.74685	-45.7385	-45.7435
05.014_OH-Oa__water--nitrite_200	4.936	-23.5599	-23.5257	-23.4519	-23.4372	0.575941	0.575246	0.588435	0.586852	-2.77433	-2.78715	-2.79308	-2.8088	-0.076489	-0.0777637	-0.076489	-0.0777637	-1.1348	-1.17648	-1.20689	-1.19244	-1.23679	-1.26917	-27.0222	-27.0061	-27.1165	-2.77421	-2.78703	-2.79295	-2.80867	-0.0765164	-0.0777913	-0.0765164	-0.0777913	-1.1348	-1.17648	-1.20689	-1.19244	-1.23679	-1.26917	-27.0221	-27.006
05.015_OH-Oa__water--benzoate_080	4.447	-210.857	-210.897	-214.848	-214.85	283.353	283.288	295.075	294.878	-43.6835	-43.8019	-44.3091	-44.4222	-26.7588	-26.8517	-26.7588	-26.8517	-37.8745	-40.0824	-41.6936	-38.6099	-40.8825	-42.5409	-39.9562	-33.787	-51.6891	-35.4986	-35.61	-35.3793	-35.4933	-32.5829	-32.6821	-32.5829	-32.6821	-37.8745	-40.0824	-41.6936	-38.6099	-40.8824	-42.5408	-37.5947	-30.6884
05.015_OH-Oa__water--benzoate_085	4.548	-175.841	-175.917	-179.073	-179.125	209.284	209.222	218.455	218.302	-33.6757	-33.7697	-34.126	-34.2196	-20.6614	-20.7398	-20.6614	-20.7398	-32.2611	-34.0732	-35.3955	-33.0511	-34.9115	-36.2691	-56.6004	-52.0508	-67.0737	-29.0495	-29.141	-29.0311	-29.1264	-23.8071	-23.8879	-23.8071	-23.8879	-32.2611	-34.0732	-35.3955	-33.0511	-34.9114	-36.269	-55.1198	-50.1056
05.015_OH-Oa__water--benzoate_090	4.648	-148.194	-148.301	-150.785	-150.885	154.482	154.415	161.547	161.422	-26.9013	-26.9812	-27.2509	-27.3338	-15.6281	-15.6938	-15.6281	-15.6938	-27.4784	-28.9597	-30.0407	-28.2722	-29.7967	-30.9092	-66.6013	-63.3998	-75.6384	-24.277	-24.3566	-24.3363	-24.4203	-17.3276	-17.394	-17.3276	-17.394	-27.4784	-28.9597	-30.0407	-28.2722	-29.7967	-30.9093	-65.6769	-62.1865
05.015_OH-Oa__water--benzoate_095	4.749	-126.348	-126.469	-128.407	-128.531	114.016	113.953	119.397	119.292	-22.1447	-22.216	-22.4409	-22.5175	-11.6581	-11.7119	-11.6581	-11.7119	-23.395	-24.5972	-25.4745	-24.1628	-25.4102	-26.3204	-71.9182	-69.7889	-79.5629	-20.6487	-20.7202	-20.7679	-20.845	-12.5779	-12.6318	-12.5779	-12.6318	-23.395	-24.5972	-25.4745	-24.1628	-25.4102	-26.3204	-71.3424	-69.0364
05.015_OH-Oa__water--benzoate_100	4.849	-109.025	-109.139	-110.655	-110.774	84.1778	84.1305	88.2455	88.1644	-18.6738	-18.7373	-18.9423	-19.0125	-8.61676	-8.65898	-8.61676	-8.65898	-19.9228	-20.8899	-21.5956	-20.6436	-21.6837	-22.4427	-74.0006	-72.7237	-80.3872	-17.8157	-17.8795	-17.9777	-18.0485	-9.11609	-9.1583	-9.11609	-9.1583	-19.9228	-20.8899	-21.5956	-20.6436	-21.6839	-22.443	-73.6421	-72.2593
05.015_OH-Oa__water--benzoate_105	4.95	-95.2044	-95.298	-96.4914	-96.5898	62.1864	62.1513	65.2284	65.1611	-16.0418	-16.0967	-16.2938	-16.3556	-6.33143	-6.3629	-6.33143	-6.3629	-16.9625	-17.7428	-18.3123	-17.6245	-18.4493	-19.0512	-73.9185	-73.1983	-79.1948	-15.5465	-15.6015	-15.7352	-15.7977	-6.6036	-6.63499	-6.6036	-6.63499	-16.9625	-17.7428	-18.3123	-17.6245	-18.4493	-19.0512	-73.6955	-72.9125
05.015_OH-Oa__water--benzoate_110	5.051	-84.0898	-84.1563	-85.1042	-85.1779	45.977	45.9501	48.2155	48.1583	-13.9732	-14.0188	-14.2115	-14.2632	-4.63609	-4.65841	-4.63609	-4.65841	-14.4308	-15.0723	-15.5404	-15.0342	-15.7038	-16.1925	-72.4238	-72.1338	-76.7304	-13.6853	-13.7311	-13.8868	-13.9391	-4.78515	-4.80736	-4.78515	-4.80736	-14.4308	-15.0723	-15.5404	-15.0342	-15.7038	-16.1925	-72.285	-71.9587
05.015_OH-Oa__water--benzoate_125	5.352	-61.4945	-61.488	-61.9831	-61.9852	18.7259	18.7076	19.5568	19.5172	-9.71309	-9.73935	-9.89237	-9.92326	-1.81108	-1.81886	-1.81108	-1.81886	-8.91801	-9.26876	-9.52471	-9.33968	-9.71019	-9.98056	-63.8634	-64.1906	-66.1574	-9.65439	-9.68078	-9.82676	-9.85798	-1.8363	-1.84403	-1.8363	-1.84403	-8.91802	-9.26876	-9.52471	-9.33968	-9.71018	-9.98056	-63.83	-64.1505
05.015_OH-Oa__water--benzoate_150	5.855	-42.0075	-41.9665	-42.1562	-42.1316	4.3233	4.31761	4.46181	4.44989	-5.70445	-5.72603	-5.78496	-5.8104	-0.396812	-0.39908	-0.396812	-0.39908	-4.05599	-4.19217	-4.29155	-4.26347	-4.40843	-4.51422	-48.0655	-48.4054	-48.8775	-5.69994	-5.72153	-5.78005	-5.80551	-0.398226	-0.400495	-0.398226	-0.400495	-4.05599	-4.19217	-4.29155	-4.26347	-4.40843	-4.51421	-48.0624	-48.4019
05.015_OH-Oa__water--benzoate_200	6.861	-25.021	-24.9961	-25.0468	-25.0396	0.260319	0.259952	0.263796	0.263241	-2.21629	-2.23575	-2.24014	-2.26182	-0.0297483	-0.0298747	-0.0297483	-0.0298747	-0.948005	-0.977524	-0.999065	-0.99605	-1.02777	-1.05091	-28.0008	-28.1189	-28.1248	-2.21626	-2.23572	-2.24011	-2.26179	-0.0297535	-0.0298799	-0.0297535	-0.0298799	-0.948004	-0.977524	-0.999065	-0.99605	-1.02776	-1.05091	-28.0008	-28.1189
06.001_OH-Na__aceticacid--cyanide_080	3.751	-253.343	-253.132	-255.944	-255.744	480.179	480.138	494.531	494.434	-180.049	-180.205	-181.128	-181.29	-97.6319	-97.8909	-97.6319	-97.8909	-54.8513	-57.3334	-59.1447	-56.0879	-58.6537	-60.526	-110.234	-101.017	-88.9142	-131.002	-131.122	-128.873	-129.025	-135.338	-135.651	-135.338	-135.651	-54.8513	-57.3334	-59.1446	-56.0879	-58.6537	-60.526	-98.9113	-86.5122
06.001_OH-Na__aceticacid--cyanide_085	3.823	-229.606	-229.447	-231.545	-231.397	387.401	387.374	399.864	399.787	-141.594	-141.708	-142.093	-142.22	-86.9006	-87.0924	-86.9006	-87.0924	-46.1461	-48.2562	-49.7961	-47.2295	-49.4051	-50.9927	-120.669	-111.915	-109.386	-109.804	-109.889	-108.081	-108.201	-110.705	-110.937	-110.705	-110.937	-46.1461	-48.2562	-49.7961	-47.2295	-49.4052	-50.9928	-112.695	-101.74
06.001_OH-Na__aceticacid--cyanide_090	3.895	-206.708	-206.583	-208.12	-208.007	311.946	311.934	322.657	322.594	-113.418	-113.501	-113.582	-113.682	-75.0299	-75.1865	-75.0299	-75.1865	-39.1874	-40.8787	-42.1128	-40.1448	-41.9043	-43.1883	-125.45	-117.47	-121.181	-92.8417	-92.9024	-91.4918	-91.5849	-90.022	-90.2078	-90.022	-90.2078	-39.1874	-40.8787	-42.1128	-40.1448	-41.9044	-43.1884	-119.872	-110.394
06.001_OH-Na__aceticacid--cyanide_095	3.967	-185.502	-185.396	-186.492	-186.4	250.805	250.809	259.912	259.867	-92.4677	-92.529	-92.4724	-92.5505	-63.4466	-63.5859	-63.4466	-63.5859	-33.4358	-34.9138	-35.9923	-34.307	-35.8285	-36.9389	-126.694	-119.608	-126.993	-79.1581	-79.2023	-78.1464	-78.2169	-72.8738	-73.0332	-72.8738	-73.0332	-33.4358	-34.9124	-35.9899	-34.307	-35.8286	-36.9389	-122.812	-114.722
06.001_OH-Na__aceticacid--cyanide_100	4.04	-166.339	-166.239	-166.992	-166.905	201.413	201.432	209.073	209.045	-76.6361	-76.683	-76.5978	-76.6566	-52.8699	-52.998	-52.8699	-52.998	-28.7696	-30.0245	-30.9402	-29.5547	-30.8645	-31.8203	-125.428	-119.334	-128.666	-68.0262	-68.0607	-67.3148	-67.3666	-58.7927	-58.934	-58.7927	-58.934	-28.7696	-30.0245	-30.9403	-29.5547	-30.8645	-31.8203	-122.742	-115.98
06.001_OH-Na__aceticacid--cyanide_105	4.112	-149.281	-149.179	-149.668	-149.575	161.612	161.639	167.981	167.965	-64.4666	-64.5046	-64.454	-64.4975	-43.5944	-43.711	-43.5944	-43.711	-24.8922	-25.9721	-26.76	-25.6206	-26.7407	-27.5581	-122.516	-117.377	-127.503	-58.8928	-58.9226	-58.4386	-58.4778	-47.3148	-47.4395	-47.3148	-47.4395	-24.8922	-25.9721	-26.7601	-25.6206	-26.7407	-27.5581	-120.662	-115.086
06.001_OH-Na__aceticacid--cyanide_110	4.184	-134.23	-134.128	-134.407	-134.312	129.605	129.63	134.834	134.819	-54.9489	-54.9815	-54.9942	-55.0281	-35.6722	-35.775	-35.6722	-35.775	-21.6705	-22.6057	-23.2882	-22.3408	-23.3092	-24.0159	-118.542	-114.312	-124.428	-51.3358	-51.3636	-51.0935	-51.1258	-38.0101	-38.1173	-38.0101	-38.1173	-21.6705	-22.6057	-23.2882	-22.3408	-23.3092	-24.0159	-117.267	-112.752
06.001_OH-Na__aceticacid--cyanide_125	4.402	-99.3063	-99.2367	-99.0885	-99.0248	66.7649	66.7501	69.4576	69.4276	-36.2331	-36.2601	-36.471	-36.4978	-19.0064	-19.066	-19.0064	-19.066	-14.6739	-15.2729	-15.71	-15.2079	-15.8241	-16.2739	-103.523	-101.435	-109.407	-35.2375	-35.2654	-35.3984	-35.4267	-19.5903	-19.6496	-19.5903	-19.6496	-14.6739	-15.2729	-15.71	-15.2079	-15.8241	-16.2738	-103.112	-100.947
06.001_OH-Na__aceticacid--cyanide_150	4.765	-64.3964	-64.4015	-63.9504	-63.9513	22.1104	22.101	22.9217	22.9031	-20.7294	-20.7555	-21.0394	-21.0668	-6.4182	-6.43479	-6.4182	-6.43479	-8.05511	-8.30598	-8.48906	-8.40901	-8.67315	-8.8659	-77.9798	-77.4157	-81.4039	-20.608	-20.6345	-20.9094	-20.9372	-6.47772	-6.49412	-6.47772	-6.49412	-8.05511	-8.30598	-8.48905	-8.40901	-8.67315	-8.86589	-77.9182	-77.3455
06.001_OH-Na__aceticacid--cyanide_200	5.493	-33.4294	-33.4234	-32.9848	-32.9734	2.49125	2.49147	2.53289	2.53242	-8.67489	-8.68813	-8.81278	-8.82672	-0.740839	-0.743034	-0.740839	-0.743034	-2.62765	-2.68614	-2.72882	-2.75741	-2.81994	-2.86557	-43.0919	-42.8763	-43.5931	-8.67278	-8.68601	-8.8106	-8.82454	-0.741526	-0.743721	-0.741526	-0.743721	-2.62765	-2.68614	-2.72882	-2.75741	-2.81994	-2.86557	-43.0905	-42.8749
06.002_OH-Na__phenol--cyanide_080	4.269	-245.811	-245.564	-248.169	-247.926	408.523	408.444	421.722	421.591	-138.264	-138.339	-139.172	-139.245	-68.3189	-68.5015	-68.3189	-68.5015	-51.1477	-53.5679	-55.3341	-52.2343	-54.7285	-56.5486	-99.2951	-90.63	-86.9477	-104.492	-104.553	-103.07	-103.147	-94.3454	-94.558	-94.3454	-94.558	-51.1477	-53.5679	-55.3341	-52.2344	-54.7284	-56.5484	-91.5649	-80.5876
06.002_OH-Na__phenol--cyanide_085	4.338	-218.338	-218.134	-220.075	-219.878	324.942	324.892	336.251	336.157	-110.123	-110.176	-110.617	-110.675	-59.2957	-59.4414	-59.2957	-59.4414	-43.6516	-45.5691	-46.9683	-44.6582	-46.6609	-48.1222	-109.828	-101.96	-104.667	-88.7468	-88.7851	-87.6592	-87.7149	-75.2353	-75.4045	-75.2353	-75.4045	-43.6516	-45.5691	-46.9683	-44.6582	-46.6609	-48.1222	-104.4	-94.9623
06.002_OH-Na__phenol--cyanide_090	4.408	-193.787	-193.605	-195.018	-194.843	258.3	258.28	267.878	267.817	-89.8044	-89.8418	-90.0748	-90.119	-50.0199	-50.1499	-50.0199	-50.1499	-37.5148	-39.1475	-40.3389	-38.5549	-40.1447	-41.3049	-115.656	-108.599	-115.031	-76.2576	-76.2818	-75.4734	-75.5116	-59.7783	-59.9248	-59.7783	-59.9248	-37.5149	-39.1476	-40.339	-38.5549	-40.1447	-41.3049	-111.871	-103.767
06.002_OH-Na__phenol--cyanide_095	4.479	-172.254	-172.078	-173.074	-172.901	205.289	205.292	213.306	213.268	-74.8337	-74.8604	-75.0098	-75.0389	-41.4135	-41.5333	-41.4135	-41.5333	-32.412	-33.8299	-34.8645	-33.2925	-34.7625	-35.8351	-118.044	-112.039	-120.252	-66.2288	-66.246	-65.7117	-65.7363	-47.3923	-47.5227	-47.3923	-47.5227	-32.412	-33.8298	-34.8645	-33.2925	-34.7624	-35.835	-115.419	-108.726
06.002_OH-Na__phenol--cyanide_100	4.549	-153.568	-153.392	-154.056	-153.877	163.19	163.203	169.819	169.787	-63.5584	-63.5788	-63.7171	-63.7351	-33.8623	-33.9705	-33.8623	-33.9705	-28.2356	-29.419	-30.2825	-29.0522	-30.2843	-31.1835	-118.021	-112.979	-121.884	-58.0754	-58.0902	-57.7836	-57.8003	-37.5319	-37.646	-37.5319	-37.646	-28.2356	-29.419	-30.2826	-29.0522	-30.2845	-31.1838	-116.208	-110.72
06.002_OH-Na__phenol--cyanide_105	4.62	-137.442	-137.269	-137.662	-137.484	129.794	129.798	135.198	135.156	-54.8724	-54.8892	-55.0523	-55.064	-27.4579	-27.5519	-27.4579	-27.5519	-24.7272	-25.7337	-26.4682	-25.4901	-26.5468	-27.3179	-116.38	-112.262	-121.039	-51.3654	-51.38	-51.2554	-51.2687	-29.7161	-29.8126	-29.7161	-29.8126	-24.7272	-25.7337	-26.4682	-25.4901	-26.5468	-27.3179	-115.131	-110.727
06.002_OH-Na__phenol--cyanide_110	4.691	-123.557	-123.394	-123.561	-123.393	103.315	103.298	107.654	107.593	-48.0303	-48.0445	-48.2458	-48.2551	-22.1433	-22.2221	-22.1433	-22.2221	-21.7674	-22.5907	-23.1915	-22.4768	-23.3381	-23.9665	-113.554	-110.244	-118.508	-45.7774	-45.7923	-45.8083	-45.8212	-23.5375	-23.6166	-23.5375	-23.6166	-21.7674	-22.5907	-23.1914	-22.4768	-23.338	-23.9664	-112.696	-109.204
06.002_OH-Na__phenol--cyanide_125	4.906	-92.3783	-92.2856	-91.9788	-91.8822	52.3984	52.3476	54.5272	54.4512	-34.2238	-34.2378	-34.5248	-34.5374	-11.4433	-11.483	-11.4433	-11.483	-15.1066	-15.6006	-15.9612	-15.6776	-16.1949	-16.5723	-101.62	-100.024	-105.73	-33.6112	-33.6275	-33.8652	-33.8808	-11.7786	-11.8173	-11.7786	-11.8173	-15.1065	-15.6006	-15.9612	-15.6777	-16.1951	-16.5726	-101.344	-99.7017
06.002_OH-Na__phenol--cyanide_150	5.269	-62.281	-62.2506	-61.6486	-61.6129	17.2014	17.1943	17.8005	17.7854	-21.8643	-21.8767	-22.1313	-22.1409	-3.83469	-3.84188	-3.83469	-3.84188	-8.53938	-8.78634	-8.96655	-8.91089	-9.1625	-9.34612	-79.7414	-79.1564	-81.4499	-21.7892	-21.8018	-22.0516	-22.0614	-3.86808	-3.87518	-3.86808	-3.87518	-8.53937	-8.78636	-8.96658	-8.91089	-9.1625	-9.34612	-79.6999	-79.1102
06.002_OH-Na__phenol--cyanide_200	6.008	-35.5155	-35.4748	-34.9418	-34.8991	1.97448	1.9731	2.00318	2.00103	-10.701	-10.7047	-10.8135	-10.8172	-0.503614	-0.504145	-0.503614	-0.504145	-2.9238	-2.9793	-3.0198	-3.05779	-3.11703	-3.16026	-47.7304	-47.3796	-47.4382	-10.6997	-10.7034	-10.8122	-10.8158	-0.504014	-0.504545	-0.504014	-0.504545	-2.92381	-2.97931	-3.01982	-3.05779	-3.11701	-3.16023	-47.7294	-47.3786
06.003_OH-Na__water--cyanide_080	2.857	-169.143	-169.056	-170.919	-170.862	260.351	260.355	268.406	268.344	-66.054	-66.1295	-66.3048	-66.3907	-36.9901	-37.1027	-36.9901	-37.1027	-31.5953	-33.1374	-34.2627	-32.263	-33.8573	-35.0206	-46.1964	-41.0313	-42.9446	-52.6204	-52.6778	-52.0043	-52.083	-47.5916	-47.7289	-47.5916	-47.7289	-31.5953	-33.1374	-34.2627	-32.263	-33.8573	-35.0206	-43.3709	-37.3498
06.003_OH-Na__water--cyanide_085	2.945	-145.635	-145.563	-147.021	-146.982	198.633	198.656	205.209	205.176	-50.8374	-50.8955	-50.9665	-51.033	-29.9094	-30.0137	-29.9094	-30.0137	-26.2447	-27.5994	-28.5879	-26.9531	-28.2676	-29.2268	-56.4045	-52.0799	-56.2874	-43.0517	-43.0955	-42.6476	-42.7039	-35.8603	-35.9811	-35.8603	-35.9811	-26.2447	-27.5994	-28.5879	-26.9531	-28.2676	-29.2268	-54.572	-49.7183
06.003_OH-Na__water--cyanide_090	3.034	-125.966	-125.892	-127.043	-126.999	151.375	151.403	156.642	156.617	-40.1833	-40.2287	-40.2781	-40.3272	-23.6058	-23.7026	-23.6058	-23.7026	-22.0108	-23.1196	-23.9288	-22.6418	-23.7369	-24.536	-62.3492	-58.9475	-64.0989	-35.6723	-35.7089	-35.4434	-35.4869	-26.9399	-27.0461	-26.9399	-27.0461	-22.0108	-23.1196	-23.9288	-22.6418	-23.7369	-24.536	-61.1728	-57.4506
06.003_OH-Na__water--cyanide_095	3.123	-109.613	-109.538	-110.443	-110.397	115.274	115.293	119.402	119.375	-32.5155	-32.5538	-32.6191	-32.66	-18.332	-18.4176	-18.332	-18.4176	-18.5879	-19.4954	-20.1576	-19.1265	-20.0675	-20.7541	-65.3743	-62.8533	-68.0569	-29.899	-29.9333	-29.8089	-29.8482	-20.1993	-20.289	-20.1993	-20.289	-18.5879	-19.4954	-20.1576	-19.1265	-20.0675	-20.7541	-64.6251	-61.9129
06.003_OH-Na__water--cyanide_100	3.211	-96.0484	-95.9801	-96.6803	-96.64	87.7452	87.7461	90.9168	90.8778	-26.8413	-26.8756	-26.9735	-27.0118	-14.0807	-14.1525	-14.0807	-14.1525	-15.7713	-16.5242	-17.0736	-16.2719	-17.0654	-17.6444	-66.3357	-64.5709	-69.3665	-25.3201	-25.3537	-25.3382	-25.3775	-15.1274	-15.2001	-15.1274	-15.2001	-15.7713	-16.5242	-17.0736	-16.2719	-17.0654	-17.6444	-65.8614	-63.9843
06.003_OH-Na__water--cyanide_105	3.3	-84.7891	-84.7356	-85.2653	-85.2386	66.7801	66.7628	69.1808	69.128	-22.5281	-22.5601	-22.6918	-22.7293	-10.7342	-10.7918	-10.7342	-10.7918	-13.4409	-14.0833	-14.5521	-13.8992	-14.5655	-15.0518	-65.8767	-64.6834	-68.8686	-21.6407	-21.6737	-21.7378	-21.7775	-11.322	-11.379	-11.322	-11.379	-13.4409	-14.0833	-14.5521	-13.8992	-14.5655	-15.0518	-65.5775	-64.3188
06.003_OH-Na__water--cyanide_110	3.389	-75.4174	-75.3843	-75.7733	-75.7666	50.8199	50.7926	52.6179	52.5584	-19.1658	-19.197	-19.3513	-19.3893	-8.14134	-8.18598	-8.14134	-8.18598	-11.4933	-11.9965	-12.3638	-11.9109	-12.4373	-12.8214	-64.3384	-63.6048	-67.1909	-18.6463	-18.6789	-18.793	-18.8331	-8.47206	-8.51575	-8.47206	-8.51575	-11.4933	-11.9965	-12.3638	-11.9109	-12.4373	-12.8214	-64.1501	-63.3784
06.003_OH-Na__water--cyanide_125	3.655	-55.4202	-55.4375	-55.5464	-55.5861	22.4031	22.3988	23.1142	23.0958	-12.5119	-12.5421	-12.6967	-12.733	-3.49763	-3.51486	-3.49763	-3.51486	-7.27765	-7.57589	-7.79353	-7.58026	-7.88785	-8.11231	-56.8892	-56.8504	-58.7768	-12.4054	-12.4359	-12.5826	-12.6193	-3.55739	-3.5743	-3.55739	-3.5743	-7.27765	-7.57589	-7.79353	-7.58026	-7.88785	-8.11231	-56.8424	-56.7961
06.003_OH-Na__water--cyanide_150	4.099	-37.2985	-37.3095	-37.2749	-37.3035	5.78187	5.7905	5.89917	5.90508	-6.88856	-6.91058	-6.9897	-7.01539	-0.849418	-0.851416	-0.849418	-0.851416	-3.4814	-3.59236	-3.67332	-3.64293	-3.76051	-3.84632	-42.9543	-43.1115	-43.7019	-6.88035	-6.90231	-6.98106	-7.0067	-0.853063	-0.855073	-0.853063	-0.855073	-3.4814	-3.59236	-3.67332	-3.64293	-3.76051	-3.84632	-42.9497	-43.1065
06.003_OH-Na__water--cyanide_200	4.986	-21.5536	-21.5351	-21.5021	-21.4988	0.413871	0.41614	0.411039	0.412825	-2.5909	-2.6018	-2.61802	-2.63091	-0.0519272	-0.0522424	-0.0519272	-0.0522424	-0.867273	-0.895858	-0.916717	-0.907601	-0.938614	-0.961245	-24.6897	-24.7304	-24.7274	-2.59084	-2.60174	-2.61796	-2.63085	-0.0519438	-0.0522593	-0.0519438	-0.0522593	-0.867273	-0.895858	-0.916717	-0.907601	-0.938614	-0.961245	-24.6896	-24.7304
07.001_OH-Ca__methanol--cyanide_080	3.272	-193.812	-193.572	-194.8	-194.562	301.98	301.911	308.893	308.759	-86.2296	-86.2574	-86.2429	-86.2811	-39.8234	-39.9564	-39.8234	-39.9564	-40.6256	-42.5865	-44.0174	-41.3061	-43.3143	-44.7797	-61.8923	-56.8206	-51.6473	-59.7048	-59.7266	-58.6253	-58.6654	-62.3246	-62.4716	-62.3246	-62.4716	-40.6256	-42.5865	-44.0174	-41.3061	-43.3143	-44.7797	-57.8768	-51.7201
07.001_OH-Ca__methanol--cyanide_085	3.361	-168.307	-168.125	-168.92	-168.74	236.172	236.179	242.092	242.038	-66.8092	-66.833	-66.5648	-66.5978	-34.9512	-35.0429	-34.9512	-35.0429	-34.1829	-35.8272	-37.027	-34.8619	-36.5082	-37.7095	-70.8489	-66.0517	-65.5214	-50.1401	-50.1473	-49.1431	-49.1654	-48.7328	-48.8431	-48.7328	-48.8431	-34.1829	-35.8272	-37.027	-34.8619	-36.5081	-37.7095	-67.9635	-62.4195
07.001_OH-Ca__methanol--cyanide_090	3.449	-146.428	-146.274	-146.774	-146.613	184.593	184.65	189.591	189.582	-53.0901	-53.1056	-52.7226	-52.7442	-29.5433	-29.6149	-29.5433	-29.6149	-28.9207	-30.2848	-31.2802	-29.5162	-30.9295	-31.9609	-75.6244	-71.3509	-73.6593	-42.6091	-42.6062	-41.7293	-41.7394	-37.9785	-38.0683	-37.9785	-38.0683	-28.9207	-30.2848	-31.2802	-29.5162	-30.9295	-31.9609	-73.5784	-68.7995
07.001_OH-Ca__methanol--cyanide_095	3.538	-127.833	-127.694	-127.985	-127.835	144.244	144.325	148.401	148.409	-43.1822	-43.1917	-42.7863	-42.7988	-24.3638	-24.4249	-24.3638	-24.4249	-24.6343	-25.7759	-26.6089	-25.1924	-26.3736	-27.2356	-77.5946	-73.8844	-77.7764	-36.5848	-36.578	-35.8457	-35.8479	-29.5269	-29.6027	-29.5269	-29.6027	-24.6343	-25.7759	-26.6089	-25.1924	-26.3737	-27.2356	-76.1587	-72.1114
07.001_OH-Ca__methanol--cyanide_100	3.627	-112.106	-111.98	-112.114	-111.975	112.723	112.806	116.129	116.146	-35.852	-35.8581	-35.492	-35.4967	-19.7558	-19.8097	-19.7558	-19.8097	-21.1045	-22.0457	-22.7324	-21.6273	-22.5909	-23.2941	-77.574	-74.4297	-79.0902	-31.6929	-31.6862	-31.1075	-31.1034	-22.9179	-22.9822	-22.9179	-22.9822	-21.1045	-22.0457	-22.7324	-21.6273	-22.5909	-23.2941	-76.5746	-73.2089
07.001_OH-Ca__methanol--cyanide_105	3.717	-98.8272	-98.7165	-98.7283	-98.6049	88.1187	88.1902	90.8658	90.8872	-30.2925	-30.2961	-30.0046	-30.0012	-15.8302	-15.8779	-15.8302	-15.8779	-18.1754	-18.9694	-19.5488	-18.667	-19.4813	-20.0755	-76.2491	-73.6722	-78.4751	-27.6659	-27.6603	-27.2333	-27.2231	-17.7687	-17.8228	-17.7687	-17.8228	-18.1754	-18.9694	-19.5488	-18.667	-19.4813	-20.0755	-75.5583	-72.8391
07.001_OH-Ca__methanol--cyanide_110	3.806	-87.6149	-87.5203	-87.4367	-87.3327	68.9191	68.9732	71.0949	71.1158	-25.9713	-25.9731	-25.7676	-25.7596	-12.5778	-12.6196	-12.5778	-12.6196	-15.6907	-16.3771	-16.8779	-16.1485	-16.8509	-17.3634	-74.0177	-71.9595	-76.5672	-24.3091	-24.3052	-24.0149	-24.0024	-13.7677	-13.8128	-13.7677	-13.8128	-15.6907	-16.3771	-16.8779	-16.1485	-16.8508	-17.3634	-73.5429	-71.3955
07.001_OH-Ca__methanol--cyanide_125	4.075	-63.2357	-63.1747	-62.9429	-62.8719	33.1065	33.0962	34.078	34.038	-17.4251	-17.4303	-17.426	-17.4325	-6.12808	-6.15302	-6.12808	-6.15302	-10.2814	-10.6423	-10.9057	-10.6424	-11.0157	-11.2882	-64.5674	-63.7076	-67.0277	-16.9983	-17.004	-16.9799	-16.9879	-6.40509	-6.42986	-6.40509	-6.42986	-10.2814	-10.6423	-10.9057	-10.6424	-11.0158	-11.2882	-64.418	-63.5398
07.001_OH-Ca__methanol--cyanide_150	4.524	-40.825	-40.8059	-40.5261	-40.5005	9.8529	9.84712	10.0022	9.98921	-10.0679	-10.0762	-10.1467	-10.1547	-1.7979	-1.80518	-1.7979	-1.80518	-5.22957	-5.3774	-5.48527	-5.44519	-5.6	-5.71297	-48.3255	-48.1842	-49.5344	-10.0229	-10.0314	-10.1008	-10.1091	-1.82256	-1.82974	-1.82256	-1.82974	-5.22957	-5.3774	-5.48527	-5.44519	-5.60002	-5.71301	-48.3052	-48.1632
07.001_OH-Ca__methanol--cyanide_200	5.429	-22.1051	-22.0934	-21.9003	-21.891	0.911895	0.912623	0.891938	0.891137	-4.03234	-4.03935	-4.04241	-4.05077	-0.170079	-0.171006	-0.170079	-0.171006	-1.43472	-1.48161	-1.51583	-1.49231	-1.54338	-1.58065	-26.9069	-26.8022	-26.9784	-4.03183	-4.03884	-4.04193	-4.05028	-0.170276	-0.171203	-0.170276	-0.171203	-1.43472	-1.48161	-1.51583	-1.49231	-1.54338	-1.58064	-26.9066	-26.8019
07.002_OH-Ca__water--cyanide_080	3.045	-174.557	-174.373	-175.107	-174.952	263.406	263.376	268.961	268.855	-68.8503	-68.8942	-68.5941	-68.6547	-35.6059	-35.7255	-35.6059	-35.7255	-33.8343	-35.5979	-36.8849	-34.425	-36.2452	-37.5735	-52.5013	-48.0514	-44.2835	-50.2632	-50.2887	-49.2908	-49.34	-51.669	-51.8119	-51.669	-51.8119	-33.8343	-35.5979	-36.8849	-34.425	-36.2452	-37.5734	-49.9823	-44.8231
07.002_OH-Ca__water--cyanide_085	3.14	-151.412	-151.276	-151.729	-151.617	203.996	204.032	208.741	208.7	-52.9695	-53.0051	-52.5789	-52.6285	-30.2156	-30.3029	-30.2156	-30.3029	-28.1709	-29.5618	-30.5768	-28.7078	-30.1208	-31.152	-61.1287	-57	-57.1158	-41.6313	-41.6449	-40.746	-40.7808	-39.7923	-39.9024	-39.7923	-39.9024	-28.1709	-29.5618	-30.5768	-28.7078	-30.1208	-31.152	-59.368	-54.7519
07.002_OH-Ca__water--cyanide_090	3.234	-131.724	-131.611	-131.878	-131.784	157.873	157.95	161.856	161.85	-41.7996	-41.8271	-41.3706	-41.4093	-24.8443	-24.9153	-24.8443	-24.9153	-23.6223	-24.7455	-25.5651	-24.1189	-25.283	-26.1325	-65.9685	-62.3911	-64.6554	-34.8792	-34.8865	-34.1142	-34.1393	-30.5506	-30.6406	-30.5506	-30.6406	-23.6223	-24.7455	-25.5651	-24.1189	-25.283	-26.1325	-64.7532	-60.8464
07.002_OH-Ca__water--cyanide_095	3.329	-115.105	-115.009	-115.141	-115.061	122.135	122.232	125.421	125.439	-33.7498	-33.7727	-33.3495	-33.3808	-20.0011	-20.0623	-20.0011	-20.0623	-19.901	-20.8639	-21.5666	-20.3635	-21.3618	-22.0903	-68.1782	-65.1552	-68.4879	-29.5201	-29.5264	-28.8968	-28.9158	-23.4021	-23.4772	-23.4021	-23.4772	-19.901	-20.8639	-21.5666	-20.3635	-21.3618	-22.0903	-67.3469	-64.105
07.002_OH-Ca__water--cyanide_100	3.423	-101.128	-101.045	-101.076	-101.008	94.4873	94.5842	97.1507	97.1843	-27.7993	-27.8188	-27.4688	-27.491	-15.8679	-15.9215	-15.8679	-15.9215	-16.8571	-17.68	-18.2805	-17.2856	-18.1394	-18.7624	-68.4815	-65.9986	-69.7556	-25.2089	-25.2161	-24.7336	-24.7463	-17.897	-17.9594	-17.897	-17.9594	-16.8571	-17.68	-18.2805	-17.2856	-18.1394	-18.7624	-67.9168	-65.2918
07.002_OH-Ca__water--cyanide_105	3.517	-89.3785	-89.3096	-89.2611	-89.2092	73.1185	73.1976	75.2316	75.2652	-23.2872	-23.3032	-23.0426	-23.0565	-12.4589	-12.5054	-12.4589	-12.5054	-14.3668	-15.0341	-15.521	-14.7516	-15.4519	-15.963	-67.4417	-65.4689	-69.2661	-21.6966	-21.7047	-21.3606	-21.3682	-13.6712	-13.7227	-13.6712	-13.7227	-14.3668	-15.0341	-15.521	-14.7516	-15.4519	-15.963	-67.0604	-64.9979
07.002_OH-Ca__water--cyanide_110	3.612	-79.4882	-79.4316	-79.3211	-79.2844	56.615	56.6699	58.2571	58.2838	-19.781	-19.7957	-19.6215	-19.6335	-9.7099	-9.74988	-9.7099	-9.74988	-12.2492	-12.8128	-13.2242	-12.6222	-13.1995	-13.6208	-65.5313	-64.0048	-67.5967	-18.8012	-18.8116	-18.5858	-18.5942	-10.4355	-10.4777	-10.4355	-10.4777	-12.2492	-12.8128	-13.2242	-12.6222	-13.1995	-13.6207	-65.2751	-63.6933
07.002_OH-Ca__water--cyanide_125	3.895	-58.0314	-57.9985	-57.8033	-57.7855	26.3854	26.3757	27.0581	27.0172	-12.8694	-12.8893	-12.8881	-12.9161	-4.48008	-4.50286	-4.48008	-4.50286	-7.75038	-8.05038	-8.2693	-8.03528	-8.34693	-8.57435	-57.2843	-56.7616	-59.191	-12.6364	-12.6569	-12.6438	-12.6729	-4.63711	-4.65961	-4.63711	-4.65961	-7.75038	-8.05038	-8.2693	-8.03528	-8.34693	-8.57435	-57.2087	-56.6752
07.002_OH-Ca__water--cyanide_150	4.368	-38.1942	-38.1923	-37.9711	-37.9833	7.45938	7.45955	7.528	7.5224	-7.03912	-7.05906	-7.10137	-7.12418	-1.20353	-1.21023	-1.20353	-1.21023	-3.7129	-3.83178	-3.91852	-3.87381	-3.99648	-4.086	-42.9206	-42.8813	-43.8818	-7.01736	-7.03739	-7.07913	-7.10202	-1.21598	-1.22261	-1.21598	-1.22261	-3.7129	-3.83178	-3.91852	-3.87381	-3.99648	-4.086	-42.9113	-42.8715
07.002_OH-Ca__water--cyanide_200	5.313	-21.2018	-21.1944	-21.0499	-21.0607	0.624471	0.626102	0.606581	0.606676	-2.54955	-2.56189	-2.55537	-2.57027	-0.0927119	-0.0934619	-0.0927119	-0.0934619	-0.906968	-0.948658	-0.979081	-0.944755	-0.98735	-1.01843	-24.2028	-24.1362	-24.3341	-2.54935	-2.56169	-2.55518	-2.57008	-0.0927918	-0.0935425	-0.0927918	-0.0935425	-0.906968	-0.948659	-0.979082	-0.944755	-0.98735	-1.01843	-24.2026	-24.136
08.001_NH-Oa__ammonia--carbonate_080	2.852	-234.37	-228.669	-271.845	-271.494	368.003	364.042	405.836	405.212	-79.4022	-76.4981	-92.3603	-92.4732	-53.0604	-53.1161	-53.0605	-53.1163	-46.3624	-48.8994	-50.7508	-45.508	-48.6459	-50.9358	-44.992	-62.8068	-82.5001	-60.6297	-57.8796	-70.5213	-70.6298	-68.4411	-68.5269	-68.4413	-68.527	-46.3624	-48.8996	-50.7511	-45.508	-48.6459	-50.9357	-41.7847	-56.3742
08.001_NH-Oa__ammonia--carbonate_085	2.938	-195.511	-191.75	-230.677	-230.388	287.645	281.539	318.014	317.472	-64.5607	-60.2786	-75.9727	-76.0375	-43.7875	-43.8427	-43.7877	-43.8428	-41.189	-42.2281	-42.9864	-39.8501	-42.464	-44.3715	-57.3181	-77.1675	-96.3282	-62.0669	-49.2566	-62.3193	-62.3929	-52.7445	-52.8159	-52.7445	-52.816	-39.4836	-42.2281	-44.2309	-39.8501	-42.464	-44.3715	-56.5139	-72.4961
08.001_NH-Oa__ammonia--carbonate_090	3.023	-166.396	-161.851	-197.054	-196.81	221.142	217.92	249.6	249.112	-51.4545	-49.2156	-64.6406	-64.6675	-35.3117	-35.3665	-35.3119	-35.3666	-35.2758	-37.2475	-38.6863	-34.996	-37.2331	-38.8655	-67.1994	-86.5973	-104.366	-44.798	-42.6714	-55.9806	-56.0243	-40.5577	-40.6192	-40.5578	-40.6193	-35.2758	-37.2467	-38.685	-34.996	-37.2331	-38.8656	-65.9065	-83.2068
08.001_NH-Oa__ammonia--carbonate_095	3.109	-141.82	-136.544	-169.642	-169.436	171.886	170.361	196.321	195.866	-43.3882	-42.1397	-56.5072	-56.5102	-28.0172	-28.0694	-28.0173	-28.0696	-31.0921	-32.6868	-33.8504	-30.811	-32.7698	-34.1992	-70.2429	-92.3485	-108.257	-51.3992	-38.384	-50.9215	-50.9444	-31.1162	-31.1693	-31.1162	-31.1694	-30.3228	-32.6868	-34.4118	-30.811	-32.7696	-34.1989	-70.147	-89.8822
08.001_NH-Oa__ammonia--carbonate_100	3.195	-120.579	-118.222	-147.282	-147.107	135.181	131.225	154.795	154.371	-38.1741	-35.6934	-50.4167	-50.4087	-21.963	-22.0105	-21.9631	-22.0107	-27.9982	-28.5545	-28.9604	-27.172	-28.8481	-30.0713	-73.6613	-95.2267	-109.236	-35.9784	-33.3548	-46.7474	-46.7593	-23.8136	-23.8595	-23.8137	-23.8596	-27.9982	-28.5549	-28.9612	-27.172	-28.8481	-30.0711	-73.1724	-93.4261
08.001_NH-Oa__ammonia--carbonate_105	3.281	-104.604	-101.413	-128.995	-128.846	105.755	103.172	122.398	122.012	-33.4295	-31.725	-45.6569	-45.6454	-17.0552	-17.0964	-17.0554	-17.0965	-24.6935	-25.4642	-26.0265	-23.9927	-25.3723	-26.3791	-73.0886	-95.9551	-108.194	-32.1563	-30.4425	-43.2008	-43.2071	-18.1744	-18.2132	-18.1745	-18.2134	-24.6935	-25.4643	-26.0267	-23.9927	-25.3724	-26.3791	-72.923	-94.6338
08.001_NH-Oa__ammonia--carbonate_110	3.367	-91.6843	-88.7213	-113.979	-113.847	83.1227	80.7063	97.1012	96.7604	-29.6572	-28.1619	-41.7896	-41.7758	-13.1399	-13.1738	-13.14	-13.1738	-22.0633	-22.7219	-23.2024	-21.2031	-22.3774	-23.2343	-72.5531	-95.2702	-105.784	-28.9268	-27.0222	-40.1158	-40.1169	-13.8261	-13.8579	-13.8262	-13.8579	-22.0632	-22.5407	-22.8891	-21.2031	-22.3774	-23.2343	-73.5349	-94.2954
08.001_NH-Oa__ammonia--carbonate_125	3.626	-66.473	-63.7248	-82.6742	-82.5783	41.6178	39.4583	49.6116	49.4194	-21.5634	-20.6172	-33.2187	-33.1911	-5.7549	-5.76888	-5.75499	-5.76888	-15.8506	-16.2085	-16.4697	-14.701	-15.4344	-15.9696	-67.1222	-88.0884	-94.4789	-21.5428	-20.4249	-32.6395	-32.6181	-5.92692	-5.94028	-5.92701	-5.94028	-15.943	-16.2085	-16.4022	-14.701	-15.4344	-15.9696	-67.0338	-87.6868
08.001_NH-Oa__ammonia--carbonate_150	4.061	-44.5791	-42.422	-55.4491	-55.3545	17.4803	14.9825	17.6005	17.4767	-13.5767	-13.2965	-23.5891	-23.5646	-1.16536	-1.16899	-1.16544	-1.16899	-9.97855	-9.98416	-9.98825	-8.07751	-8.44325	-8.71014	-51.8932	-71.3215	-74.0819	-13.5633	-13.2724	-23.4721	-23.45	-1.18687	-1.19046	-1.18695	-1.19046	-9.97855	-9.98431	-9.98851	-8.07751	-8.44325	-8.71015	-51.891	-71.2285
08.001_NH-Oa__ammonia--carbonate_200	4.935	-29.5039	-26.8215	-32.9755	-32.9426	11.4828	8.47067	2.81161	2.78041	-5.3621	-5.72862	-12.0897	-12.0892	0.180879	0.180655	0.180827	0.180601	-5.70177	-5.33962	-5.07535	-2.58002	-2.70292	-2.7926	-28.9741	-44.8634	-44.7479	-5.13503	-5.65841	-12.0845	-12.0841	0.180392	0.180173	0.180341	0.180118	-5.96458	-5.33963	-4.88359	-2.58002	-2.70292	-2.79261	-28.7126	-44.8588
08.002_NH-Oa__ammonia--oxalate_080	3.57	-202.795	-202.731	-206.931	-206.923	286.141	285.833	298.629	298.311	-49.3372	-49.4394	-49.6943	-49.8242	-30.1494	-30.221	-30.1494	-30.2212	-37.9666	-40.4433	-42.2506	-38.4227	-41.0169	-42.91	-38.809	-31.5675	-50.4423	-39.7252	-39.8391	-39.1456	-39.2852	-36.4452	-36.5192	-36.4452	-36.5192	-37.9665	-40.4435	-42.251	-38.4227	-41.0168	-42.9098	-35.5073	-27.3263
08.002_NH-Oa__ammonia--oxalate_085	3.676	-166.812	-166.81	-170.118	-170.19	213.555	213.283	223.494	223.225	-40.867	-40.9509	-41.0557	-41.1661	-23.2461	-23.3064	-23.2462	-23.3066	-32.3772	-34.3407	-35.7735	-32.9488	-35.0315	-36.5512	-53.5582	-47.9891	-64.3918	-35.1423	-35.2365	-34.6868	-34.8065	-26.6742	-26.7355	-26.6742	-26.7355	-32.3772	-34.3407	-35.7736	-32.9488	-35.0319	-36.5519	-51.273	-45.0592
08.002_NH-Oa__ammonia--oxalate_090	3.781	-138.913	-138.943	-141.536	-141.645	159.884	159.642	167.689	167.451	-35.1323	-35.2051	-35.2228	-35.3217	-17.56	-17.6102	-17.56	-17.6104	-27.6799	-29.3084	-30.4968	-28.3002	-29.9764	-31.1995	-62.613	-58.3259	-72.1698	-31.6496	-31.731	-31.2971	-31.4038	-19.4431	-19.494	-19.4431	-19.494	-27.6799	-29.3087	-30.4973	-28.3002	-29.9763	-31.1993	-61.0232	-56.2913
08.002_NH-Oa__ammonia--oxalate_095	3.887	-117.218	-117.253	-119.286	-119.394	120.181	119.968	126.264	126.056	-31.0174	-31.0804	-31.0648	-31.1536	-13.0687	-13.1086	-13.0687	-13.1087	-23.7114	-24.9938	-25.9297	-24.3062	-25.6805	-26.6833	-67.4037	-64.2838	-75.7555	-28.8486	-28.9186	-28.5909	-28.6857	-14.1151	-14.1553	-14.1151	-14.1553	-23.7114	-24.9938	-25.9296	-24.3062	-25.6805	-26.6833	-66.2886	-62.8624
08.002_NH-Oa__ammonia--oxalate_100	3.992	-100.259	-100.283	-101.87	-101.954	90.7703	90.5834	95.4892	95.305	-27.8782	-27.9307	-27.9239	-28.0012	-9.61457	-9.64396	-9.61462	-9.6441	-20.3231	-21.396	-22.1788	-20.8888	-22.0184	-22.8426	-69.4527	-67.1367	-76.5337	-26.4945	-26.5528	-26.3305	-26.4129	-10.204	-10.2334	-10.204	-10.2334	-20.3232	-21.3961	-22.179	-20.8888	-22.0183	-22.8425	-68.6643	-66.1376
08.002_NH-Oa__ammonia--oxalate_105	4.098	-86.9087	-86.9114	-88.1385	-88.1875	68.9408	68.7752	72.5807	72.4164	-25.3413	-25.384	-25.412	-25.4786	-7.00489	-7.02493	-7.00494	-7.02506	-17.4375	-18.3318	-18.9844	-17.964	-18.8808	-19.5498	-69.5296	-67.8245	-75.4877	-24.4371	-24.4846	-24.3649	-24.4361	-7.34183	-7.36169	-7.34183	-7.36169	-17.4376	-18.3318	-18.9843	-17.964	-18.8809	-19.55	-68.9668	-67.1189
08.002_NH-Oa__ammonia--oxalate_110	4.204	-76.307	-76.288	-77.2157	-77.2371	52.6918	52.5432	55.4601	55.3144	-23.1907	-23.2257	-23.301	-23.3569	-5.05719	-5.07019	-5.05724	-5.07031	-14.9655	-15.6774	-16.1969	-15.4496	-16.1976	-16.7434	-68.2376	-67.0933	-73.2953	-22.5859	-22.6252	-22.6009	-22.6611	-5.25268	-5.26546	-5.25268	-5.26546	-14.9655	-15.6775	-16.1971	-15.4496	-16.1976	-16.7434	-67.8321	-66.5926
08.002_NH-Oa__ammonia--oxalate_125	4.52	-55.2378	-55.1907	-55.3987	-55.4133	24.6174	24.52	25.6024	25.5342	-18.0693	-18.0846	-18.3338	-18.3591	-1.78725	-1.79181	-1.78729	-1.79191	-9.54855	-9.93821	-10.2226	-9.87353	-10.284	-10.5835	-60.7697	-60.6137	-63.7934	-17.8649	-17.8824	-18.1096	-18.1362	-1.82867	-1.83316	-1.82867	-1.83316	-9.54858	-9.93825	-10.2226	-9.87353	-10.284	-10.5835	-60.6088	-60.432
08.002_NH-Oa__ammonia--oxalate_150	5.048	-37.8617	-38.0974	-37.3647	-37.3713	8.38862	8.80215	7.98243	7.9491	-11.9976	-11.702	-12.4507	-12.4676	-0.188871	-0.189507	-0.188903	-0.189582	-4.67147	-4.99759	-5.23556	-4.79031	-4.97068	-5.1023	-46.4224	-47.1816	-48.024	-11.9505	-11.6462	-12.4128	-12.43	-0.192665	-0.193264	-0.192665	-0.193339	-4.67151	-4.99758	-5.23553	-4.79031	-4.97068	-5.10231	-46.3703	-47.1478
08.002_NH-Oa__ammonia--oxalate_200	6.105	-25.293	-24.2348	-22.5848	-22.6171	7.33825	7.00015	1.05499	1.05049	-3.52109	-3.86765	-5.81264	-5.83619	0.0799547	0.0813484	0.0799314	0.081298	-2.98291	-3.18569	-3.33367	-1.2685	-1.31459	-1.34823	-24.3547	-28.6698	-28.4638	-3.44311	-3.79666	-5.81148	-5.83504	0.0799096	0.0813035	0.0798864	0.0812531	-2.98291	-3.18576	-3.33378	-1.2685	-1.31459	-1.34822	-24.2838	-28.6686
08.003_NH-Oa__1Hpyrrole--acetate_080	4.296	-218.505	-218.43	-220.833	-220.746	343.3	343.288	357.295	357.238	-91.1482	-91.3149	-91.3942	-91.5562	-62.5641	-62.6454	-62.5641	-62.6454	-44.0797	-46.2099	-47.7643	-45.0091	-47.2134	-48.822	-76.8665	-66.5316	-82.3537	-69.7883	-69.9321	-68.1521	-68.3013	-79.7167	-79.8343	-79.7167	-79.8343	-44.0797	-46.2097	-47.764	-45.0091	-47.2132	-48.8217	-72.6723	-60.4654
08.003_NH-Oa__1Hpyrrole--acetate_085	4.376	-188.679	-188.602	-190.332	-190.242	264.658	264.641	276.197	276.134	-72.4757	-72.6091	-72.4565	-72.5843	-51.6699	-51.7491	-51.6699	-51.7491	-37.6769	-39.4902	-40.8135	-38.5583	-40.4158	-41.7713	-89.1328	-80.2125	-96.9433	-59.5931	-59.7128	-58.3511	-58.4712	-61.7041	-61.802	-61.7041	-61.802	-37.6769	-39.4903	-40.8136	-38.5583	-40.4155	-41.7707	-86.2894	-76.1518
08.003_NH-Oa__1Hpyrrole--acetate_090	4.456	-163.978	-163.882	-165.085	-164.972	203.858	203.839	213.266	213.197	-59.4365	-59.5443	-59.3053	-59.4063	-41.8235	-41.9011	-41.8235	-41.9011	-32.4327	-33.8851	-34.9449	-33.2692	-34.7781	-35.8791	-96.4327	-88.9609	-105.336	-51.6333	-51.7374	-50.7154	-50.817	-47.6991	-47.7836	-47.6991	-47.7836	-32.4327	-33.8851	-34.945	-33.2692	-34.7781	-35.8792	-94.5083	-86.2541
08.003_NH-Oa__1Hpyrrole--acetate_095	4.536	-143.618	-143.511	-144.293	-144.165	156.944	156.927	164.533	164.465	-50.0471	-50.1372	-49.8942	-49.9779	-33.4105	-33.4823	-33.4105	-33.4823	-28.0783	-29.2798	-30.1566	-28.8621	-30.1424	-31.0766	-100.36	-94.2364	-109.366	-45.2926	-45.3854	-44.6364	-44.7265	-36.8596	-36.9313	-36.8596	-36.9313	-28.0783	-29.2798	-30.1566	-28.8621	-30.1423	-31.0766	-99.0573	-92.434
08.003_NH-Oa__1Hpyrrole--acetate_100	4.616	-126.849	-126.743	-127.181	-127.054	120.831	120.795	126.896	126.817	-43.0647	-43.1425	-42.9405	-43.0136	-26.4609	-26.5237	-26.4609	-26.5237	-24.4061	-25.4173	-26.1551	-25.1503	-26.2118	-26.9863	-101.769	-96.7607	-110.353	-40.1466	-40.2305	-39.7025	-39.7843	-28.493	-28.5526	-28.493	-28.5526	-24.4061	-25.4173	-26.1552	-25.1503	-26.2118	-26.9864	-100.885	-95.5604
08.003_NH-Oa__1Hpyrrole--acetate_105	4.697	-113.015	-112.915	-113.076	-112.957	93.0953	93.0406	97.8983	97.8025	-37.7037	-37.7745	-37.6309	-37.6986	-20.8423	-20.8952	-20.8423	-20.8952	-21.2998	-22.1475	-22.7661	-22.0018	-22.883	-23.5261	-101.311	-97.2747	-109.244	-35.8979	-35.9754	-35.6229	-35.6997	-22.0449	-22.0938	-22.0449	-22.0938	-21.2998	-22.1476	-22.7662	-22.0018	-22.8831	-23.5262	-100.71	-96.4744
08.003_NH-Oa__1Hpyrrole--acetate_110	4.777	-101.56	-101.469	-101.413	-101.302	71.8021	71.7532	75.5928	75.5033	-33.4596	-33.5278	-33.4429	-33.5102	-16.364	-16.407	-16.364	-16.407	-18.6476	-19.3515	-19.8652	-19.2997	-20.0374	-20.5757	-99.5162	-96.292	-106.73	-32.3329	-32.4068	-32.1887	-32.2634	-17.0791	-17.1188	-17.0791	-17.1188	-18.6475	-19.3515	-19.8652	-19.2997	-20.0374	-20.5757	-99.1069	-95.757
08.003_NH-Oa__1Hpyrrole--acetate_125	5.019	-77.205	-77.1447	-76.698	-76.6242	33.2384	33.2124	35.0275	34.974	-24.6811	-24.734	-24.7799	-24.833	-7.88381	-7.90183	-7.88381	-7.90183	-12.6901	-13.1011	-13.401	-13.2059	-13.6393	-13.9556	-89.9691	-88.3406	-95.0437	-24.3956	-24.45	-24.4626	-24.5176	-8.03883	-8.05604	-8.03883	-8.05604	-12.6901	-13.1011	-13.401	-13.2059	-13.6393	-13.9556	-89.8393	-88.1795
08.003_NH-Oa__1Hpyrrole--acetate_150	5.424	-54.904	-54.8066	-54.2373	-54.1332	9.62631	9.62429	10.0985	10.089	-16.2542	-16.2822	-16.3724	-16.3984	-2.40602	-2.40753	-2.40602	-2.40753	-6.89381	-7.07338	-7.20441	-7.21401	-7.40271	-7.54042	-71.0765	-70.3905	-73.7848	-16.2218	-16.2499	-16.3368	-16.3629	-2.41947	-2.42096	-2.41947	-2.42096	-6.89381	-7.07338	-7.20442	-7.21401	-7.40272	-7.54044	-71.0575	-70.3685
08.003_NH-Oa__1Hpyrrole--acetate_200	6.237	-34.2765	-34.1757	-33.7378	-33.6325	0.962714	0.960115	0.989166	0.985872	-7.98889	-8.00172	-8.04135	-8.05374	-0.282246	-0.28206	-0.282246	-0.28206	-2.23804	-2.28266	-2.31523	-2.3448	-2.39275	-2.42773	-43.8146	-43.4101	-44.6224	-7.98838	-8.00121	-8.04081	-8.05321	-0.282379	-0.282192	-0.282379	-0.282192	-2.23804	-2.28266	-2.31522	-2.3448	-2.39275	-2.42773	-43.8142	-43.4097
08.004_NH-Oa__1Hpyrrole--benzoate_080	5.897	-198.172	-198.104	-200.831	-200.734	311.709	311.695	325.017	324.946	-78.5896	-78.7288	-78.9724	-79.1008	-55.5394	-55.6206	-55.5394	-55.6206	-42.6928	-44.6049	-46.0002	-43.6391	-45.6346	-47.0907	-66.7584	-57.5992	-73.0568	-61.4113	-61.534	-60.2114	-60.3351	-69.3828	-69.4921	-69.3828	-69.4921	-42.6928	-44.605	-46.0004	-43.6392	-45.6337	-47.0892	-63.4352	-52.7036
08.004_NH-Oa__1Hpyrrole--benzoate_085	5.979	-170.082	-170.005	-172.046	-171.938	238.007	237.989	248.86	248.783	-62.3279	-62.4381	-62.483	-62.5823	-45.2551	-45.3344	-45.2551	-45.3344	-36.4956	-38.0661	-39.2121	-37.3927	-39.02	-40.2074	-79.0005	-71.2792	-87.069	-52.1962	-52.2972	-51.3472	-51.4449	-53.1813	-53.2736	-53.1813	-53.2736	-36.4955	-38.066	-39.212	-37.3927	-39.0205	-40.2083	-76.7987	-68.082
08.004_NH-Oa__1Hpyrrole--benzoate_090	6.062	-147.082	-146.987	-148.488	-148.358	181.549	181.532	190.297	190.216	-51.0259	-51.114	-51.0877	-51.1644	-36.193	-36.2684	-36.193	-36.2684	-31.4254	-32.7072	-33.6425	-32.2786	-33.6144	-34.5892	-86.4797	-80.1649	-95.1191	-45.0268	-45.1144	-44.457	-44.5392	-40.7329	-40.8118	-40.7329	-40.8118	-31.4255	-32.7072	-33.6426	-32.2786	-33.6144	-34.5891	-85.0234	-78.0829
08.004_NH-Oa__1Hpyrrole--benzoate_095	6.145	-128.312	-128.211	-129.271	-129.136	138.393	138.377	145.366	145.291	-42.9075	-42.9814	-42.9527	-43.0164	-28.5992	-28.6668	-28.5992	-28.6668	-27.1807	-28.263	-29.0528	-27.9826	-29.1045	-29.9232	-90.5355	-85.4513	-98.9851	-39.3361	-39.4136	-38.987	-39.0584	-31.2043	-31.2704	-31.2043	-31.2704	-27.1807	-28.2631	-29.053	-27.9826	-29.1046	-29.9234	-89.5714	-84.0971
08.004_NH-Oa__1Hpyrrole--benzoate_100	6.228	-112.996	-112.902	-113.6	-113.472	105.496	105.468	110.996	110.916	-36.8751	-36.9398	-36.9421	-36.9985	-22.427	-22.4849	-22.427	-22.4849	-23.6114	-24.5272	-25.1956	-24.3606	-25.3117	-26.0058	-92.0538	-88.0453	-99.9474	-34.7337	-34.8037	-34.5563	-34.6209	-23.9264	-23.9809	-23.9264	-23.9809	-23.6113	-24.5273	-25.1957	-24.3606	-25.3116	-26.0056	-91.4138	-87.1635
08.004_NH-Oa__1Hpyrrole--benzoate_105	6.311	-100.465	-100.381	-100.791	-100.676	80.4653	80.4301	84.7802	84.6954	-32.2408	-32.3012	-32.3434	-32.3975	-17.5071	-17.5551	-17.5071	-17.5551	-20.5889	-21.3374	-21.8837	-21.2875	-22.0793	-22.6572	-91.691	-88.5905	-98.9181	-30.9466	-31.0119	-30.8978	-30.9592	-18.3734	-18.418	-18.3734	-18.418	-20.5888	-21.3375	-21.8838	-21.2875	-22.0794	-22.6573	-91.2647	-88.0152
08.004_NH-Oa__1Hpyrrole--benzoate_110	6.394	-90.1604	-90.0918	-90.2735	-90.1747	61.4184	61.3861	64.7845	64.7091	-28.5672	-28.6248	-28.7033	-28.7567	-13.6354	-13.674	-13.6354	-13.674	-18.0042	-18.6242	-19.0766	-18.6523	-19.3021	-19.7763	-90.0811	-87.6726	-96.5709	-27.779	-27.8403	-27.8215	-27.8801	-14.1379	-14.1739	-14.1379	-14.1739	-18.0042	-18.6242	-19.0766	-18.6523	-19.302	-19.776	-89.7966	-87.2956
08.004_NH-Oa__1Hpyrrole--benzoate_125	6.643	-68.4648	-68.4128	-68.1915	-68.1195	27.5779	27.5741	29.1246	29.0984	-20.9626	-21.0063	-21.1493	-21.1883	-6.45045	-6.46566	-6.45045	-6.46566	-12.2073	-12.5578	-12.8137	-12.7099	-13.0798	-13.3496	-81.1243	-80.0248	-85.68	-20.7765	-20.8208	-20.941	-20.981	-6.55128	-6.566	-6.55128	-6.566	-12.2072	-12.5578	-12.8136	-12.7099	-13.0794	-13.349	-81.0392	-79.9171
08.004_NH-Oa__1Hpyrrole--benzoate_150	7.059	-48.7997	-48.7136	-48.3308	-48.2338	7.58183	7.5854	7.97841	7.97586	-13.6804	-13.7034	-13.8302	-13.8497	-1.95073	-1.95225	-1.95073	-1.95225	-6.58426	-6.72751	-6.83205	-6.88709	-7.03937	-7.1505	-63.6159	-63.2104	-66.0946	-13.6616	-13.6845	-13.8093	-13.8288	-1.95838	-1.9599	-1.95838	-1.9599	-6.58426	-6.72751	-6.83205	-6.88709	-7.03936	-7.15048	-63.6047	-63.1972
08.004_NH-Oa__1Hpyrrole--benzoate_200	7.894	-30.5896	-30.507	-30.188	-30.0985	0.67807	0.677795	0.702525	0.701574	-6.6528	-6.66477	-6.71952	-6.73035	-0.247278	-0.247061	-0.247278	-0.247061	-2.14252	-2.17824	-2.20431	-2.24151	-2.27995	-2.30801	-38.9453	-38.6824	-39.7271	-6.65256	-6.66453	-6.71927	-6.7301	-0.247335	-0.247118	-0.247335	-0.247118	-2.14252	-2.17824	-2.20431	-2.24151	-2.27995	-2.30801	-38.9451	-38.6822
08.005_NH-Oa__1Hpyrrole--nitrite_080	3.772	-201.022	-200.974	-202.96	-202.904	306.527	306.486	319.122	319.043	-74.8231	-74.9685	-74.9743	-75.1168	-53.8957	-53.9914	-53.8957	-53.9914	-38.4332	-40.4063	-41.8461	-39.1423	-41.1805	-42.6679	-65.294	-55.6367	-74.6258	-55.7267	-55.8647	-54.1689	-54.3147	-67.2446	-67.3623	-67.2446	-67.3623	-38.4332	-40.4062	-41.8459	-39.1424	-41.1805	-42.6677	-59.5608	-48.2053
08.005_NH-Oa__1Hpyrrole--nitrite_085	3.853	-173.556	-173.486	-174.899	-174.818	236.256	236.206	246.594	246.502	-59.6621	-59.7765	-59.5793	-59.6905	-43.7685	-43.8612	-43.7685	-43.8612	-32.8571	-34.4744	-35.6547	-33.5499	-35.2325	-36.4604	-76.5723	-68.3275	-87.4247	-47.7535	-47.8716	-46.5283	-46.6503	-51.5897	-51.6911	-51.5897	-51.6911	-32.8571	-34.4745	-35.6547	-33.5499	-35.2325	-36.4604	-72.4974	-63.1172
08.005_NH-Oa__1Hpyrrole--nitrite_090	3.936	-151.088	-150.997	-151.951	-151.849	182.329	182.27	190.729	190.628	-49.1175	-49.2109	-48.9287	-49.0188	-34.9802	-35.0659	-34.9802	-35.0659	-28.2835	-29.646	-30.6402	-28.9514	-30.3735	-31.4112	-83.6438	-76.7165	-94.7676	-41.6025	-41.7068	-40.6518	-40.7578	-39.5903	-39.6762	-39.5903	-39.6762	-28.2835	-29.6459	-30.6402	-28.9514	-30.3732	-31.4108	-80.75	-73.0655
08.005_NH-Oa__1Hpyrrole--nitrite_095	4.018	-132.725	-132.63	-133.207	-133.102	140.979	140.901	147.756	147.643	-41.5485	-41.6273	-41.3335	-41.4099	-27.6781	-27.7529	-27.6781	-27.7529	-24.4718	-25.6107	-26.4418	-25.1202	-26.2999	-27.1608	-87.5516	-81.7823	-98.2989	-36.7473	-36.8394	-36.0248	-36.118	-30.4156	-30.4865	-30.4156	-30.4865	-24.4718	-25.6107	-26.4419	-25.1202	-26.3	-27.1608	-85.4974	-79.2241
08.005_NH-Oa__1Hpyrrole--nitrite_100	4.101	-117.691	-117.6	-117.874	-117.772	109.313	109.213	114.746	114.614	-35.9354	-36.0055	-35.7393	-35.8086	-21.7684	-21.8308	-21.7684	-21.8308	-21.2706	-22.2324	-22.9342	-21.8838	-22.886	-23.6174	-89.1572	-84.4149	-99.1817	-32.8293	-32.9124	-32.2953	-32.3808	-23.4072	-23.4647	-23.4072	-23.4647	-21.2706	-22.2324	-22.9343	-21.8837	-22.886	-23.6174	-87.6981	-82.621
08.005_NH-Oa__1Hpyrrole--nitrite_105	4.183	-105.332	-105.247	-105.282	-105.187	85.0187	84.9308	89.3756	89.2561	-31.6306	-31.6979	-31.4777	-31.5474	-17.0641	-17.1144	-17.0641	-17.1144	-18.5569	-19.3797	-19.9801	-19.145	-19.9921	-20.6103	-89.1089	-85.2027	-98.2445	-29.5983	-29.6762	-29.2206	-29.3036	-18.0535	-18.0996	-18.0535	-18.0996	-18.5569	-19.3797	-19.9801	-19.145	-19.9921	-20.6103	-88.0724	-83.944
08.005_NH-Oa__1Hpyrrole--nitrite_110	4.266	-95.0992	-95.0255	-94.871	-94.7875	66.3257	66.2389	69.789	69.6754	-28.2224	-28.2867	-28.1207	-28.1909	-13.3585	-13.3976	-13.3585	-13.3976	-16.2439	-16.9126	-17.4006	-16.7904	-17.5089	-18.0331	-87.8715	-84.7337	-96.0981	-26.8802	-26.9528	-26.6305	-26.7109	-13.9608	-13.997	-13.9608	-13.997	-16.2439	-16.9126	-17.4006	-16.7904	-17.5089	-18.0332	-87.1369	-83.8532
08.005_NH-Oa__1Hpyrrole--nitrite_125	4.516	-73.1478	-73.076	-72.603	-72.5304	32.2904	32.2482	33.9728	33.908	-21.1648	-21.2108	-21.2066	-21.2603	-6.43492	-6.44889	-6.43492	-6.44889	-11.0615	-11.4525	-11.7379	-11.5081	-11.9187	-12.2184	-80.2254	-78.5499	-86.0523	-20.7605	-20.809	-20.7621	-20.819	-6.57735	-6.59078	-6.57735	-6.59078	-11.0615	-11.4525	-11.7379	-11.5081	-11.9187	-12.2184	-79.9655	-78.2506
08.005_NH-Oa__1Hpyrrole--nitrite_150	4.934	-52.4857	-52.3699	-51.8318	-51.7166	10.4986	10.4811	10.9264	10.8983	-14.2466	-14.2657	-14.3692	-14.3926	-1.99438	-1.99652	-1.99438	-1.99652	-6.03864	-6.21375	-6.34153	-6.32747	-6.51472	-6.65135	-64.4926	-63.8588	-67.5256	-14.1871	-14.2066	-14.3057	-14.3296	-2.00902	-2.01114	-2.00902	-2.01114	-6.03864	-6.21375	-6.34154	-6.32748	-6.51475	-6.65141	-64.4481	-63.8104
08.005_NH-Oa__1Hpyrrole--nitrite_200	5.777	-32.5728	-32.4513	-32.0586	-31.9378	1.35176	1.3442	1.35824	1.34878	-7.10151	-7.10536	-7.15294	-7.15817	-0.24046	-0.240967	-0.24046	-0.240967	-1.97758	-2.02485	-2.05934	-2.07399	-2.12517	-2.16251	-40.5128	-40.1507	-41.2877	-7.10009	-7.10396	-7.15153	-7.15677	-0.240655	-0.241162	-0.240656	-0.241162	-1.97758	-2.02485	-2.05935	-2.07399	-2.12517	-2.16251	-40.5116	-40.1495
08.006_NH-Oa__ammonia--acetate_080	3.278	-123.112	-123.132	-125.32	-125.337	203.578	203.471	212.158	211.994	-38.298	-38.4069	-38.5491	-38.6608	-28.1922	-28.2442	-28.1922	-28.2442	-29.287	-30.7648	-31.8432	-29.9825	-31.5069	-32.6193	-18.1553	-12.8673	-22.3049	-31.0154	-31.1173	-30.5727	-30.6841	-33.8595	-33.9236	-33.8595	-33.9236	-29.287	-30.7648	-31.8432	-29.9825	-31.5068	-32.6192	-16.5451	-10.57
08.006_NH-Oa__ammonia--acetate_085	3.367	-100.484	-100.506	-102.139	-102.154	152.048	151.933	158.789	158.606	-29.8225	-29.9065	-29.974	-30.0611	-21.6202	-21.6722	-21.6202	-21.6722	-24.9016	-26.1236	-27.0154	-25.5716	-26.8413	-27.7678	-27.1672	-23.0493	-31.9407	-25.8171	-25.902	-25.5641	-25.6577	-24.6141	-24.6692	-24.6141	-24.6692	-24.9016	-26.1236	-27.0154	-25.5716	-26.8413	-27.7678	-26.1597	-21.643
08.006_NH-Oa__ammonia--acetate_090	3.456	-82.688	-82.7218	-83.9026	-83.9294	113.611	113.49	118.799	118.611	-24.0454	-24.114	-24.1563	-24.2304	-16.2901	-16.3362	-16.2901	-16.3362	-21.2817	-22.2775	-23.0041	-21.9235	-22.9552	-23.7081	-32.6858	-29.5935	-37.4761	-21.8373	-21.9099	-21.7162	-21.7987	-17.8712	-17.9164	-17.8712	-17.9164	-21.2817	-22.2775	-23.0041	-21.9235	-22.9552	-23.7081	-32.0618	-28.7419
08.006_NH-Oa__ammonia--acetate_095	3.546	-68.6965	-68.749	-69.5683	-69.6164	84.947	84.8341	88.8634	88.6942	-19.9363	-19.9954	-20.0336	-20.1012	-12.128	-12.1656	-12.128	-12.1656	-18.2551	-19.0746	-19.6727	-18.8503	-19.7016	-20.3229	-35.7486	-33.5118	-40.1957	-18.7149	-18.778	-18.6802	-18.7548	-12.9639	-12.9995	-12.9639	-12.9995	-18.2551	-19.0746	-19.6727	-18.8503	-19.7017	-20.3229	-35.3651	-32.9993
08.006_NH-Oa__ammonia--acetate_100	3.636	-57.6765	-57.7459	-58.2849	-58.3539	63.5682	63.4742	66.4859	66.3501	-16.8894	-16.941	-16.9868	-17.047	-8.95496	-8.98369	-8.95496	-8.98369	-15.7102	-16.3833	-16.8744	-16.2601	-16.9629	-17.4757	-37.0709	-35.5102	-41.0074	-16.2109	-16.2655	-16.2336	-16.2982	-9.39775	-9.42482	-9.39775	-9.42482	-15.7102	-16.3833	-16.8744	-16.2601	-16.9629	-17.4757	-36.8364	-35.2025
08.006_NH-Oa__ammonia--acetate_105	3.726	-48.9661	-49.0454	-49.3744	-49.4569	47.6163	47.5475	49.7723	49.6749	-14.5422	-14.5866	-14.6435	-14.6941	-6.57374	-6.59449	-6.57374	-6.59449	-13.5545	-14.1031	-14.5034	-14.0575	-14.6299	-15.0476	-37.1824	-36.1182	-40.5681	-14.1635	-14.2096	-14.2225	-14.2755	-6.809	-6.82869	-6.809	-6.82869	-13.5545	-14.1031	-14.5034	-14.0575	-14.6299	-15.0476	-37.0396	-35.9338
08.006_NH-Oa__ammonia--acetate_110	3.817	-42.0459	-42.1268	-42.3042	-42.3909	35.7069	35.662	37.2907	37.227	-12.6729	-12.71	-12.7744	-12.8153	-4.80562	-4.8197	-4.80562	-4.8197	-11.7138	-12.1661	-12.4962	-12.1709	-12.643	-12.9876	-36.4907	-35.7864	-39.3296	-12.4604	-12.4983	-12.5379	-12.5799	-4.9311	-4.94462	-4.9311	-4.94462	-11.7138	-12.1661	-12.4962	-12.1709	-12.643	-12.9876	-36.4039	-35.6759
08.006_NH-Oa__ammonia--acetate_125	4.09	-28.419	-28.4729	-28.4194	-28.4816	15.1871	15.1736	15.8064	15.7838	-8.77766	-8.79661	-8.85485	-8.87557	-1.84638	-1.84941	-1.84638	-1.84941	-7.62661	-7.8794	-8.06386	-7.95361	-8.21845	-8.41171	-32.0093	-31.8345	-33.5389	-8.7385	-8.75746	-8.81126	-8.83203	-1.866	-1.86902	-1.866	-1.86902	-7.62661	-7.8794	-8.06386	-7.95361	-8.21845	-8.41172	-31.9897	-31.8106
08.006_NH-Oa__ammonia--acetate_150	4.547	-17.644	-17.6557	-17.5248	-17.5453	3.77451	3.76652	3.88997	3.87827	-5.15384	-5.1604	-5.18533	-5.19313	-0.356395	-0.357097	-0.356395	-0.357097	-3.80191	-3.89988	-3.97138	-3.97632	-4.07948	-4.15476	-23.3781	-23.372	-23.8404	-5.15115	-5.15769	-5.18237	-5.19017	-0.357402	-0.358113	-0.357402	-0.358113	-3.80191	-3.89988	-3.97138	-3.97632	-4.07948	-4.15476	-23.3764	-23.3701
08.006_NH-Oa__ammonia--acetate_200	5.471	-9.69053	-9.69456	-9.60105	-9.61224	0.262867	0.26128	0.266102	0.264461	-2.09979	-2.10498	-2.10743	-2.11341	-0.00242166	-0.00254187	-0.00242166	-0.00254187	-1.04278	-1.06775	-1.08596	-1.08991	-1.11658	-1.13605	-12.6268	-12.5998	-12.6231	-2.09977	-2.10496	-2.10741	-2.11339	-0.00242581	-0.00254591	-0.00242581	-0.00254591	-1.04278	-1.06775	-1.08596	-1.08991	-1.11658	-1.13605	-12.6268	-12.5998
08.007_NH-Oa__ammonia--benzoate_080	4.787	-115.146	-115.159	-117.639	-117.628	172.445	172.318	180.195	179.988	-26.6054	-26.6733	-26.9038	-26.9663	-18.9731	-19.0197	-18.9731	-19.0197	-28.3611	-29.8342	-30.9091	-29.1238	-30.6499	-31.7636	-19.4429	-15.3896	-25.6396	-22.1619	-22.2332	-22.0062	-22.0772	-22.2193	-22.2661	-22.2193	-22.2661	-28.3611	-29.8341	-30.9091	-29.1238	-30.65	-31.7637	-18.249	-13.747
08.007_NH-Oa__ammonia--benzoate_085	4.888	-93.4014	-93.4275	-95.2956	-95.3016	126.424	126.303	132.298	132.106	-21.4772	-21.5307	-21.6874	-21.7386	-14.2494	-14.2883	-14.2494	-14.2883	-24.0242	-25.2113	-26.0777	-24.7567	-25.989	-26.8883	-29.0213	-26.1107	-34.7732	-19.0973	-19.1548	-19.0508	-19.1095	-15.8972	-15.9346	-15.8972	-15.9346	-24.0242	-25.2113	-26.0776	-24.7567	-25.989	-26.8882	-28.2917	-25.1278
08.007_NH-Oa__ammonia--benzoate_090	4.988	-76.738	-76.7791	-78.1612	-78.1874	92.7775	92.6701	97.1415	96.9799	-18.0409	-18.0858	-18.2076	-18.253	-10.5196	-10.5511	-10.5196	-10.5511	-20.4142	-21.3982	-22.1162	-21.1051	-22.1252	-22.8696	-34.8622	-32.8812	-39.8777	-16.7592	-16.8074	-16.7826	-16.8336	-11.3572	-11.3871	-11.3572	-11.3871	-20.4142	-21.3982	-22.1162	-21.1051	-22.1252	-22.8696	-34.4198	-32.2979
08.007_NH-Oa__ammonia--benzoate_095	5.089	-63.9294	-63.9805	-64.9876	-65.0303	68.168	68.0819	71.3607	71.2345	-15.5973	-15.6362	-15.7448	-15.7851	-7.67576	-7.70024	-7.67576	-7.70024	-17.3872	-18.1792	-18.7572	-18.0203	-18.8535	-19.4615	-37.9922	-36.7427	-42.2584	-14.9024	-14.9435	-14.9708	-15.0145	-8.10285	-8.12619	-8.10285	-8.12619	-17.3872	-18.1792	-18.7572	-18.0203	-18.8535	-19.4615	-37.7255	-36.398
08.007_NH-Oa__ammonia--benzoate_100	5.19	-54.0337	-54.088	-54.8129	-54.8637	50.1552	50.0932	52.4644	52.373	-13.7541	-13.7873	-13.8929	-13.9269	-5.55456	-5.57241	-5.55456	-5.57241	-14.8277	-15.4668	-15.9332	-15.4057	-16.0758	-16.5648	-39.2877	-38.5547	-42.8316	-13.3745	-13.4089	-13.4699	-13.5056	-5.77329	-5.79047	-5.77329	-5.79047	-14.8277	-15.4669	-15.9333	-15.4057	-16.0759	-16.5649	-39.1275	-38.3517
08.007_NH-Oa__ammonia--benzoate_105	5.291	-46.335	-46.386	-46.9035	-46.9538	36.9613	36.9191	38.6195	38.5551	-12.2883	-12.3157	-12.4191	-12.4467	-3.99454	-4.00663	-3.99454	-4.00663	-12.6644	-13.1764	-13.5501	-13.1834	-13.7251	-14.1203	-39.3393	-38.9724	-42.2417	-12.0792	-12.1072	-12.1862	-12.2146	-4.10719	-4.11894	-4.10719	-4.11894	-12.6644	-13.1764	-13.5501	-13.1834	-13.7249	-14.1201	-39.2431	-38.8524
08.007_NH-Oa__ammonia--benzoate_110	5.392	-40.2926	-40.3367	-40.7029	-40.7478	27.2858	27.2571	28.4715	28.4226	-11.0712	-11.0933	-11.1916	-11.2137	-2.85776	-2.86538	-2.85776	-2.86538	-10.8265	-11.2421	-11.5454	-11.2892	-11.7268	-12.0462	-38.5836	-38.4505	-40.9279	-10.955	-10.9773	-11.0622	-11.0848	-2.91616	-2.92363	-2.91616	-2.92363	-10.8265	-11.2421	-11.5454	-11.2892	-11.7268	-12.0462	-38.5259	-38.3798
08.007_NH-Oa__ammonia--benzoate_125	5.695	-28.5399	-28.5649	-28.6728	-28.7039	11.1003	11.0867	11.519	11.4947	-8.29793	-8.30967	-8.38049	-8.3934	-1.01454	-1.01619	-1.01454	-1.01619	-6.80187	-7.029	-7.19474	-7.11654	-7.35738	-7.53312	-33.9988	-34.1519	-35.1665	-8.27687	-8.28861	-8.35721	-8.37018	-1.02306	-1.02471	-1.02306	-1.02471	-6.80187	-7.029	-7.19475	-7.11654	-7.35737	-7.5331	-33.9863	-34.1372
08.007_NH-Oa__ammonia--benzoate_150	6.203	-19.1738	-19.1838	-19.1645	-19.183	2.57362	2.56779	2.64089	2.63161	-5.27408	-5.28414	-5.31657	-5.32768	-0.148765	-0.148669	-0.148765	-0.148669	-3.20444	-3.29736	-3.36517	-3.35982	-3.45933	-3.53195	-25.414	-25.5597	-25.7525	-5.27266	-5.28272	-5.31503	-5.32615	-0.149169	-0.149075	-0.149169	-0.149075	-3.20444	-3.29736	-3.36517	-3.35982	-3.45934	-3.53196	-25.413	-25.5586
08.007_NH-Oa__ammonia--benzoate_200	7.22	-11.5834	-11.5934	-11.5517	-11.569	0.155002	0.154454	0.156238	0.155597	-2.26456	-2.27374	-2.28033	-2.29012	0.0163512	0.0167531	0.0163512	0.0167531	-0.813561	-0.835638	-0.851749	-0.852287	-0.875945	-0.893208	-14.5477	-14.5799	-14.5603	-2.26455	-2.27373	-2.28032	-2.29011	0.0163498	0.0167518	0.0163498	0.0167518	-0.813561	-0.835637	-0.851747	-0.852287	-0.875947	-0.893211	-14.5477	-14.5799
08.008_NH-Oa__aniline--benzoate_080	6.324	-186.017	-185.993	-189.146	-189.097	308.656	308.589	322.816	322.674	-72.9353	-73.0743	-73.6923	-73.8269	-47.6133	-47.6927	-47.6133	-47.6927	-45.1277	-47.0729	-48.4923	-46.2604	-48.2763	-49.7472	-46.6628	-37.6898	-54.3418	-60.0584	-60.1753	-59.5257	-59.6563	-57.1829	-57.263	-57.1829	-57.2807	-45.1277	-46.331	-47.2091	-46.2605	-48.2763	-49.7473	-42.0647	-33.1074
08.008_NH-Oa__aniline--benzoate_085	6.411	-155.499	-155.471	-157.795	-157.741	234.241	234.191	245.52	245.396	-59.4256	-59.535	-59.9792	-60.0818	-37.7026	-37.778	-37.7026	-37.778	-38.6689	-40.268	-41.435	-39.7379	-41.4089	-42.6282	-60.0286	-52.8333	-68.8435	-51.9638	-52.0671	-51.7269	-51.8319	-42.984	-43.0669	-42.984	-43.0669	-38.6692	-40.2681	-41.4347	-39.738	-41.4093	-42.6288	-57.8492	-49.8729
08.008_NH-Oa__aniline--benzoate_090	6.499	-131.05	-131.013	-132.678	-132.617	177.849	177.796	186.724	186.599	-49.9592	-50.0468	-50.416	-50.4958	-29.3734	-29.4407	-29.3734	-29.4407	-33.3185	-34.6302	-35.5874	-34.3287	-35.6892	-36.682	-68.2921	-62.6364	-77.2283	-45.6132	-45.6894	-45.5921	-45.6778	-32.2908	-32.346	-32.2908	-32.3593	-33.3184	-34.0255	-34.5415	-34.3281	-35.6893	-36.6826	-65.8004	-60.7375
08.008_NH-Oa__aniline--benzoate_095	6.587	-111.477	-111.438	-112.578	-112.518	135.156	135.088	142.052	141.917	-43.0532	-43.1259	-43.4655	-43.5319	-22.6434	-22.7	-22.6434	-22.7	-28.8444	-29.9199	-30.7048	-29.7894	-30.9108	-31.7291	-72.8812	-68.5616	-81.3453	-40.5059	-40.5825	-40.6312	-40.7054	-24.259	-24.314	-24.259	-24.314	-28.8444	-29.9202	-30.7052	-29.7893	-30.9113	-31.73	-71.9522	-67.35
08.008_NH-Oa__aniline--benzoate_100	6.675	-95.7763	-95.7456	-96.4689	-96.4175	102.83	102.751	108.139	108.003	-37.8064	-37.8691	-38.197	-38.2559	-17.3375	-17.3832	-17.3375	-17.3832	-25.0545	-25.9291	-26.5674	-25.9297	-26.8513	-27.5238	-74.8139	-71.577	-82.5168	-36.3034	-36.3707	-36.5215	-36.5877	-18.2356	-18.279	-18.2356	-18.2785	-25.0546	-25.9292	-26.5674	-25.9297	-26.8511	-27.5235	-74.2114	-70.8038
08.008_NH-Oa__aniline--benzoate_105	6.762	-83.1328	-83.1127	-83.5108	-83.4725	78.3344	78.2606	82.4011	82.2793	-33.6667	-33.7224	-34.0451	-34.0981	-13.2207	-13.2563	-13.2207	-13.2563	-21.8319	-22.5568	-23.0857	-22.6396	-23.3997	-23.9543	-74.9165	-72.5018	-81.6884	-32.7741	-32.818	-33.0486	-33.107	-13.7223	-13.7473	-13.7223	-13.7559	-21.8319	-22.123	-22.3354	-22.6395	-23.3997	-23.9544	-73.7521	-72.0104
08.008_NH-Oa__aniline--benzoate_110	6.85	-72.8985	-72.8851	-73.0357	-73.0076	59.7503	59.6947	62.8538	62.7584	-30.2905	-30.3401	-30.6581	-30.7046	-10.0599	-10.0866	-10.0599	-10.0866	-19.0675	-19.6577	-20.0883	-19.8079	-20.4289	-20.882	-73.7055	-71.9224	-79.5504	-29.757	-29.8089	-30.062	-30.1118	-10.3414	-10.3669	-10.3414	-10.3669	-19.0676	-19.6578	-20.0885	-19.8078	-20.429	-20.8823	-73.4547	-71.6101
08.008_NH-Oa__aniline--benzoate_125	7.114	-52.0571	-52.036	-51.7732	-51.7424	26.7326	26.716	28.0919	28.0559	-22.918	-22.9457	-23.2332	-23.2551	-4.43068	-4.4394	-4.43068	-4.4394	-12.8577	-13.1837	-13.4216	-13.4126	-13.7585	-14.011	-66.1267	-65.392	-69.4628	-22.7995	-22.814	-23.101	-23.1234	-4.48229	-4.48687	-4.48229	-4.49054	-12.8576	-12.9217	-12.9684	-13.4126	-13.7585	-14.011	-65.5786	-65.3115
08.008_NH-Oa__aniline--benzoate_150	7.554	-34.4615	-34.4105	-33.9869	-33.9328	7.21487	7.20703	7.54177	7.52902	-15.3111	-15.3194	-15.517	-15.5222	-1.1728	-1.17471	-1.1728	-1.17471	-6.86319	-6.98621	-7.07599	-7.18487	-7.31598	-7.41166	-50.7735	-50.5124	-51.6682	-15.3001	-15.3085	-15.505	-15.5103	-1.17626	-1.17817	-1.17626	-1.17817	-6.86319	-6.98629	-7.07612	-7.18484	-7.31605	-7.4118	-50.7662	-50.504
08.008_NH-Oa__aniline--benzoate_200	8.435	-20.051	-20.0098	-19.6762	-19.636	0.586558	0.585227	0.605593	0.603803	-7.60066	-7.60437	-7.69223	-7.69508	-0.104576	-0.105145	-0.104576	-0.105145	-2.19942	-2.22745	-2.24789	-2.30156	-2.33177	-2.35382	-29.382	-29.1863	-28.9909	-7.60054	-7.60425	-7.69211	-7.69495	-0.104597	-0.105166	-0.104597	-0.105166	-2.19942	-2.22744	-2.24789	-2.30156	-2.33179	-2.35384	-29.3819	-29.1862
08.009_NH-Oa__aniline--nitrite_080	4.689	-180.36	-180.282	-182.504	-182.44	276.175	276.054	287.905	287.762	-66.2843	-66.3897	-66.5175	-66.6288	-44.2473	-44.33	-44.2473	-44.33	-35.4326	-37.2787	-38.6259	-36.0846	-38.0031	-39.4031	-53.573	-45.0401	-60.7517	-50.2813	-50.3828	-49.0147	-49.1268	-54.9284	-55.0264	-54.9284	-55.0264	-35.4324	-37.2793	-38.627	-36.0846	-38.0032	-39.4034	-48.2636	-38.2347
08.009_NH-Oa__aniline--nitrite_085	4.758	-154.186	-154.099	-155.738	-155.656	213.21	213.104	222.865	222.725	-53.9938	-54.074	-54.0214	-54.1052	-35.5289	-35.6069	-35.5289	-35.6069	-30.5293	-32.1013	-33.2485	-31.1821	-32.7994	-33.9795	-63.9239	-56.6225	-72.3414	-44.0913	-44.1757	-43.1198	-43.2132	-41.6669	-41.7499	-41.6669	-41.7499	-30.5293	-32.1012	-33.2482	-31.1821	-32.7995	-33.9797	-60.1683	-51.8736
08.009_NH-Oa__aniline--nitrite_090	4.827	-132.967	-132.87	-134.032	-133.938	165.127	165.009	172.988	172.832	-45.5337	-45.596	-45.465	-45.5306	-28.0873	-28.1573	-28.0873	-28.1573	-26.4758	-27.7645	-28.7049	-27.1226	-28.4573	-29.4313	-70.3195	-64.2254	-79.0609	-39.3265	-39.3995	-38.5949	-38.6762	-31.6396	-31.7083	-31.6396	-31.7083	-26.4759	-27.7644	-28.7047	-27.1226	-28.4572	-29.4311	-67.6737	-60.9218
08.009_NH-Oa__aniline--nitrite_095	4.897	-115.748	-115.651	-116.422	-116.325	128.368	128.222	134.705	134.521	-39.4865	-39.5381	-39.3864	-39.4436	-21.9916	-22.0514	-21.9916	-22.0514	-23.083	-24.1595	-24.945	-23.7097	-24.8324	-25.6516	-73.9635	-68.9502	-82.3788	-35.5435	-35.6096	-35.0038	-35.0802	-24.0652	-24.1209	-24.0652	-24.1209	-23.083	-24.1592	-24.9445	-23.7097	-24.8328	-25.6523	-72.104	-66.657
08.009_NH-Oa__aniline--nitrite_100	4.968	-101.722	-101.635	-102.085	-101.996	100.192	100.028	105.265	105.065	-34.9845	-35.0312	-34.8925	-34.9482	-17.1208	-17.1698	-17.1208	-17.1698	-20.2096	-21.1016	-21.7525	-20.8121	-21.7485	-22.4318	-75.5604	-71.4807	-83.3369	-32.4481	-32.5092	-32.0644	-32.1389	-18.3428	-18.3874	-18.3428	-18.3874	-20.2096	-21.1014	-21.7522	-20.8121	-21.7487	-22.4322	-74.2558	-69.8894
08.009_NH-Oa__aniline--nitrite_105	5.039	-90.2307	-90.16	-90.3458	-90.274	78.5082	78.3534	82.5559	82.3639	-31.4929	-31.5371	-31.4326	-31.4885	-13.2884	-13.327	-13.2884	-13.327	-17.7564	-18.5086	-19.0574	-18.3324	-19.1266	-19.7061	-75.7281	-72.4316	-82.68	-29.8431	-29.899	-29.5901	-29.6613	-14.0156	-14.0507	-14.0156	-14.0507	-17.7564	-18.5085	-19.0574	-18.3324	-19.1265	-19.706	-74.8136	-71.328
08.009_NH-Oa__aniline--nitrite_110	5.111	-80.7493	-80.6931	-80.666	-80.6125	61.7505	61.618	64.9672	64.8011	-28.679	-28.7197	-28.6616	-28.7155	-10.3016	-10.3306	-10.3016	-10.3306	-15.6489	-16.2774	-16.7361	-16.1942	-16.8546	-17.3364	-74.8614	-72.1939	-80.9353	-27.5956	-27.6447	-27.4522	-27.5169	-10.7385	-10.7652	-10.7385	-10.7652	-15.6489	-16.2774	-16.7361	-16.1942	-16.8545	-17.3364	-74.2211	-71.43
08.009_NH-Oa__aniline--nitrite_125	5.329	-60.6502	-60.5987	-60.2113	-60.1705	30.7188	30.6544	32.2752	32.194	-22.5573	-22.5791	-22.6601	-22.6926	-4.81617	-4.82503	-4.81617	-4.82503	-10.8577	-11.2316	-11.5045	-11.3085	-11.7006	-11.9867	-68.8529	-67.4808	-72.4501	-22.2358	-22.2598	-22.3054	-22.3407	-4.91634	-4.92487	-4.91634	-4.92487	-10.8577	-11.2316	-11.5044	-11.3085	-11.7006	-11.9867	-68.6334	-67.2288
08.009_NH-Oa__aniline--nitrite_150	5.703	-42.1696	-42.0898	-41.5781	-41.5089	10.2234	10.1886	10.6153	10.5719	-15.953	-15.9543	-16.1066	-16.1146	-1.40478	-1.40683	-1.40478	-1.40683	-6.07387	-6.24314	-6.36666	-6.36764	-6.54718	-6.6782	-55.629	-55.1366	-56.5468	-15.9061	-15.9078	-16.0565	-16.065	-1.41475	-1.41682	-1.41475	-1.41682	-6.07389	-6.24305	-6.36649	-6.36764	-6.54722	-6.67826	-55.5923	-55.097
08.009_NH-Oa__aniline--nitrite_200	6.481	-25.1785	-25.1075	-24.7003	-24.6378	1.30703	1.29808	1.3111	1.30073	-8.41372	-8.40975	-8.48426	-8.48328	-0.135782	-0.136954	-0.135782	-0.136954	-2.0583	-2.10791	-2.14411	-2.15918	-2.21263	-2.25163	-34.5003	-34.2089	-33.8067	-8.41259	-8.40863	-8.48314	-8.48217	-0.135911	-0.137082	-0.135911	-0.137082	-2.05829	-2.10791	-2.14412	-2.15918	-2.21264	-2.25164	-34.4993	-34.2079
08.010_NH-Oa__dimethylamine--acetate_080	3.4	-142.558	-142.478	-146.148	-146.047	234.76	234.644	245.581	245.408	-48.4966	-48.5807	-48.7698	-48.851	-30.0311	-30.0819	-30.0311	-30.0819	-40.9703	-42.9297	-44.3595	-41.959	-43.9838	-45.4614	-30.8564	-25.0334	-37.7062	-39.6705	-39.754	-39.0038	-39.0897	-36.4604	-36.5181	-36.4604	-36.5181	-40.9703	-42.9298	-44.3598	-41.959	-43.9839	-45.4616	-28.4661	-21.7084
08.010_NH-Oa__dimethylamine--acetate_085	3.495	-116.225	-116.155	-119.02	-118.925	176.089	175.974	184.596	184.417	-40.014	-40.0765	-40.151	-40.2096	-23.3101	-23.3581	-23.3101	-23.3581	-35.249	-36.8265	-37.9777	-36.21	-37.8897	-39.1155	-41.5934	-37.1909	-48.8398	-34.9901	-35.0568	-34.5611	-34.6282	-26.7534	-26.8017	-26.7534	-26.8017	-35.249	-36.8266	-37.9779	-36.21	-37.8896	-39.1153	-40.0176	-35.0529
08.010_NH-Oa__dimethylamine--acetate_090	3.59	-95.6572	-95.6031	-97.8131	-97.7335	132.215	132.096	138.8	138.617	-34.1575	-34.2074	-34.2412	-34.2881	-17.7653	-17.8072	-17.7653	-17.8072	-30.4287	-31.716	-32.6553	-31.3456	-32.699	-33.6866	-48.1772	-44.8988	-55.166	-31.2717	-31.3281	-31.0197	-31.0762	-19.6163	-19.6559	-19.6163	-19.6559	-30.4287	-31.716	-32.6555	-31.3456	-32.6986	-33.6859	-47.1468	-43.5351
08.010_NH-Oa__dimethylamine--acetate_095	3.685	-79.584	-79.5511	-81.2349	-81.1781	99.4016	99.288	104.416	104.247	-29.8891	-29.9322	-29.9596	-30.0022	-13.3765	-13.4108	-13.3765	-13.4108	-26.3193	-27.3675	-28.1324	-27.1846	-28.2816	-29.0822	-51.7385	-49.4267	-58.1702	-28.2147	-28.2638	-28.0878	-28.1392	-14.3772	-14.4091	-14.3772	-14.4091	-26.3193	-27.3678	-28.1328	-27.1846	-28.2818	-29.0824	-51.0688	-48.5621
08.010_NH-Oa__dimethylamine--acetate_100	3.78	-66.9912	-66.9798	-68.248	-68.2176	74.8394	74.7459	78.6086	78.4722	-26.6098	-26.6478	-26.6863	-26.7255	-9.99034	-10.0168	-9.99034	-10.0168	-22.8221	-23.6778	-24.3023	-23.626	-24.5209	-25.1739	-53.2008	-51.6617	-58.9107	-25.6284	-25.6707	-25.5895	-25.6346	-10.5353	-10.56	-10.5353	-10.56	-22.8221	-23.6779	-24.3023	-23.626	-24.5209	-25.1739	-52.7669	-51.114
08.010_NH-Oa__dimethylamine--acetate_105	3.876	-57.0845	-57.0886	-58.0369	-58.0277	56.429	56.3614	59.2389	59.1412	-23.9696	-24.002	-24.0598	-24.0929	-7.42024	-7.4394	-7.42024	-7.4394	-19.8237	-20.5375	-21.0584	-20.5622	-21.3099	-21.8555	-53.2271	-52.2744	-58.1409	-23.3887	-23.4235	-23.4117	-23.4481	-7.71962	-7.73771	-7.71962	-7.73771	-19.8237	-20.5375	-21.0584	-20.5622	-21.3099	-21.8555	-52.9469	-51.9279
08.010_NH-Oa__dimethylamine--acetate_110	3.971	-49.2484	-49.2584	-49.9677	-49.9695	42.6157	42.5722	44.6965	44.6351	-21.7609	-21.787	-21.8633	-21.8888	-5.49018	-5.503	-5.49018	-5.503	-17.2396	-17.814	-18.2332	-17.9132	-18.518	-18.9594	-52.2094	-51.6855	-56.4045	-21.4138	-21.441	-21.4771	-21.504	-5.6562	-5.66848	-5.6562	-5.66848	-17.2396	-17.814	-18.2331	-17.9132	-18.518	-18.9593	-52.0289	-51.4662
08.010_NH-Oa__dimethylamine--acetate_125	4.257	-33.9259	-33.9198	-34.2314	-34.2223	18.5672	18.5468	19.4039	19.3742	-16.6868	-16.6956	-16.7888	-16.7958	-2.1901	-2.19272	-2.1901	-2.19272	-11.4115	-11.7264	-11.9563	-11.9033	-12.2344	-12.4761	-46.2177	-46.3127	-48.6139	-16.6083	-16.6174	-16.7025	-16.7098	-2.22018	-2.22278	-2.22018	-2.22278	-11.4115	-11.7263	-11.9561	-11.9033	-12.2345	-12.4761	-46.1693	-46.2568
08.010_NH-Oa__dimethylamine--acetate_150	4.734	-21.8678	-21.8415	-21.9254	-21.9002	4.83401	4.82207	5.0021	4.98664	-11.0595	-11.0573	-11.1195	-11.1162	-0.449318	-0.450404	-0.449318	-0.450404	-5.84004	-5.96512	-6.0564	-6.10933	-6.2419	-6.33864	-34.5836	-34.8189	-35.405	-11.052	-11.0499	-11.1115	-11.1083	-0.451391	-0.452481	-0.451391	-0.452481	-5.84004	-5.96509	-6.05635	-6.10933	-6.24195	-6.33872	-34.5782	-34.8131
08.010_NH-Oa__dimethylamine--acetate_200	5.69	-12.6787	-12.6647	-12.668	-12.6558	0.374687	0.372819	0.380365	0.378284	-5.1686	-5.16955	-5.1903	-5.19088	-0.00042933	-0.00104832	-0.00042933	-0.00104832	-1.68097	-1.71577	-1.74117	-1.75677	-1.79402	-1.8212	-19.2036	-19.2906	-19.2464	-5.16852	-5.16948	-5.19022	-5.1908	-0.000442431	-0.00106126	-0.000442431	-0.00106127	-1.68097	-1.71577	-1.74116	-1.75677	-1.79402	-1.82121	-19.2036	-19.2906
08.011_NH-Oa__dimethylamine--hydroxide_080	2.729	-278.986	-278.569	-283.124	-282.645	490.345	490.006	506.663	506.241	-147.514	-147.836	-148.36	-148.638	-83.8615	-83.8256	-83.8615	-83.8256	-45.7261	-48.8473	-51.125	-45.6104	-48.8019	-51.1308	-71.3496	-59.999	-62.5717	-97.5718	-97.7992	-95.0707	-95.2759	-125.088	-125.199	-125.088	-125.199	-45.7261	-48.8473	-51.1249	-45.6104	-48.8019	-51.1307	-62.6862	-48.01
08.011_NH-Oa__dimethylamine--hydroxide_085	2.804	-239.795	-239.44	-243.128	-242.719	393.785	393.502	407.928	407.574	-116.848	-117.069	-117.206	-117.396	-73.5082	-73.4874	-73.5082	-73.4874	-39.6419	-42.2092	-44.0826	-39.733	-42.3707	-44.2954	-80.5768	-70.3236	-78.1822	-83.9111	-84.082	-81.8327	-81.9883	-99.6758	-99.7512	-99.6758	-99.7512	-39.6419	-42.2092	-44.0826	-39.733	-42.3706	-44.2954	-73.8539	-61.1796
08.011_NH-Oa__dimethylamine--hydroxide_090	2.88	-206.128	-205.801	-208.775	-208.395	316.404	316.158	328.561	328.254	-95.1186	-95.2611	-95.1559	-95.2727	-62.5004	-62.5042	-62.5004	-62.5042	-34.629	-36.8478	-38.4669	-34.8292	-37.1079	-38.7708	-85.8749	-76.6887	-87.5628	-73.2174	-73.3407	-71.4981	-71.6089	-79.1701	-79.2332	-79.1701	-79.2332	-34.629	-36.8478	-38.467	-34.8292	-37.1079	-38.7707	-80.6836	-69.7538
08.011_NH-Oa__dimethylamine--hydroxide_095	2.955	-177.529	-177.21	-179.592	-179.218	254.507	254.279	264.877	264.587	-79.3882	-79.4704	-79.2336	-79.2927	-52.0657	-52.0916	-52.0657	-52.0916	-30.4602	-32.3436	-33.718	-30.7674	-32.7007	-34.1115	-88.2113	-80.1266	-92.5292	-64.6848	-64.769	-63.274	-63.3472	-62.7416	-62.8	-62.7416	-62.8	-30.4602	-32.3435	-33.7179	-30.7674	-32.7007	-34.1116	-84.2182	-74.8896
08.011_NH-Oa__dimethylamine--hydroxide_100	3.03	-153.385	-153.074	-154.953	-154.586	205.038	204.814	213.818	213.527	-67.7106	-67.7498	-67.4583	-67.4777	-42.76	-42.8002	-42.76	-42.8002	-26.9142	-28.563	-29.7662	-27.2976	-28.9978	-30.2385	-88.5761	-81.5757	-94.3743	-57.7367	-57.7906	-56.5923	-56.6373	-49.6432	-49.6974	-49.6432	-49.6974	-26.9142	-28.5631	-29.7663	-27.2976	-28.9977	-30.2384	-85.5142	-77.6324
08.011_NH-Oa__dimethylamine--hydroxide_105	3.106	-133.065	-132.769	-134.213	-133.868	165.504	165.279	172.88	172.584	-58.8005	-58.8124	-58.5167	-58.5116	-34.7616	-34.8084	-34.7616	-34.8084	-23.8961	-25.3555	-26.4204	-24.3262	-25.7992	-26.8741	-87.531	-81.4779	-94.0312	-51.9631	-51.9953	-51.0497	-51.0738	-39.2333	-39.2828	-39.2333	-39.2828	-23.8961	-25.3555	-26.4204	-24.3262	-25.7992	-26.8741	-85.1884	-78.5146
08.011_NH-Oa__dimethylamine--hydroxide_110	3.182	-115.979	-115.706	-116.784	-116.465	133.89	133.664	140.036	139.738	-51.8105	-51.8063	-51.538	-51.5187	-28.05	-28.0974	-28.05	-28.0974	-21.2785	-22.4608	-23.3236	-21.7298	-22.9596	-23.857	-85.2693	-80.1999	-92.1693	-47.0744	-47.0918	-46.3596	-46.3695	-30.9785	-31.0229	-30.9785	-31.0229	-21.2785	-22.4608	-23.3236	-21.7298	-22.9596	-23.8569	-83.4803	-77.9762
08.011_NH-Oa__dimethylamine--hydroxide_125	3.409	-79.2847	-79.0696	-79.4292	-79.174	71.9931	71.7838	75.3818	75.1151	-37.6122	-37.589	-37.4768	-37.4516	-14.3294	-14.3616	-14.3294	-14.3616	-15.2526	-16.0054	-16.5548	-15.7172	-16.5024	-17.0754	-75.7912	-72.9474	-81.8432	-35.947	-35.9407	-35.6595	-35.6574	-15.1912	-15.2195	-15.1912	-15.2195	-15.2526	-16.0054	-16.5548	-15.7172	-16.5024	-17.0755	-75.0009	-72.0113
08.011_NH-Oa__dimethylamine--hydroxide_150	3.79	-46.8709	-46.7149	-46.566	-46.3914	27.0389	26.9249	28.1351	27.9881	-24.3423	-24.3054	-24.4703	-24.4328	-4.44987	-4.45735	-4.44987	-4.45735	-8.99374	-9.34539	-9.60201	-9.3717	-9.74196	-10.0122	-58.1547	-57.3056	-61.5634	-24.0118	-23.9796	-24.1215	-24.09	-4.5769	-4.58411	-4.5769	-4.58411	-8.99374	-9.34539	-9.60201	-9.3717	-9.74195	-10.0121	-57.9557	-57.0896
08.011_NH-Oa__dimethylamine--hydroxide_200	4.555	-22.4162	-22.2854	-22.0705	-21.9393	4.58022	4.52434	4.53083	4.47514	-11.4897	-11.454	-11.6281	-11.587	-0.349317	-0.353639	-0.349317	-0.353639	-3.26026	-3.36854	-3.44756	-3.42993	-3.54402	-3.62727	-33.0163	-33.0321	-33.3632	-11.4739	-11.4388	-11.6133	-11.5728	-0.352849	-0.357156	-0.352849	-0.357156	-3.26026	-3.36856	-3.44759	-3.42993	-3.54404	-3.62731	-33.0046	-33.0214
08.012_NH-Oa__methylamine--acetate_080	3.473	-127.903	-127.867	-130.684	-130.628	213.087	212.973	222.802	222.622	-42.8476	-42.9469	-43.1205	-43.2186	-27.9814	-28.0369	-27.9814	-28.0369	-34.2346	-35.9279	-37.1635	-35.1117	-36.8674	-38.1486	-23.0416	-17.4108	-28.9616	-36.0075	-36.1059	-35.5632	-35.666	-33.0324	-33.0942	-33.0324	-33.0942	-34.2346	-35.9279	-37.1635	-35.1117	-36.8674	-38.1486	-21.2578	-14.9154
08.012_NH-Oa__methylamine--acetate_085	3.568	-103.747	-103.715	-105.852	-105.799	158.308	158.191	165.847	165.661	-34.9808	-35.0566	-35.1589	-35.2338	-21.3577	-21.4084	-21.3577	-21.4084	-29.1209	-30.5194	-31.5399	-29.9656	-31.4061	-32.4572	-33.5294	-29.237	-39.702	-31.1837	-31.2636	-30.9426	-31.0261	-24.0114	-24.0621	-24.0114	-24.0621	-29.1209	-30.5193	-31.5398	-29.9656	-31.4061	-32.4573	-32.39	-27.6832
08.012_NH-Oa__methylamine--acetate_090	3.663	-85.0193	-85.0013	-86.589	-86.5514	117.73	117.609	123.472	123.29	-29.5208	-29.5824	-29.663	-29.7257	-16.0336	-16.0766	-16.0336	-16.0766	-24.8694	-25.9788	-26.7883	-25.6652	-26.8231	-27.668	-39.8395	-36.7315	-45.7939	-27.397	-27.4643	-27.2978	-27.3697	-17.4319	-17.4726	-17.4319	-17.4726	-24.8694	-25.9788	-26.7883	-25.6652	-26.8231	-27.668	-39.1173	-35.7715
08.012_NH-Oa__methylamine--acetate_095	3.759	-70.4814	-70.481	-71.6385	-71.6211	87.6672	87.5526	91.9687	91.805	-25.5306	-25.5835	-25.6626	-25.7195	-11.9024	-11.9369	-11.9024	-11.9369	-21.3064	-22.2224	-22.8907	-22.0421	-22.9963	-23.6926	-43.3396	-41.165	-48.7185	-24.3322	-24.3903	-24.3263	-24.3906	-12.6426	-12.6748	-12.6426	-12.6748	-21.3064	-22.2223	-22.8906	-22.0421	-22.9963	-23.6927	-42.8841	-40.5741
08.012_NH-Oa__methylamine--acetate_100	3.854	-59.1583	-59.1734	-60.0009	-60.002	65.376	65.2797	68.5657	68.4294	-22.4676	-22.5138	-22.6016	-22.652	-8.76744	-8.7935	-8.76744	-8.7935	-18.3031	-19.0416	-19.5804	-18.9786	-19.755	-20.3216	-44.7815	-43.3397	-49.5009	-21.7852	-21.8349	-21.8405	-21.8958	-9.16177	-9.18614	-9.16177	-9.18614	-18.3031	-19.0414	-19.5801	-18.9786	-19.755	-20.3215	-44.495	-42.976
08.012_NH-Oa__methylamine--acetate_105	3.949	-50.2942	-50.3181	-50.8964	-50.9095	48.8255	48.7547	51.1726	51.0708	-20.0135	-20.0527	-20.1521	-20.194	-6.42272	-6.44111	-6.42272	-6.44111	-15.7526	-16.3558	-16.796	-16.3669	-17.0023	-17.4659	-44.8532	-43.9397	-48.8775	-19.6213	-19.6625	-19.7151	-19.7596	-6.63433	-6.65175	-6.63433	-6.65175	-15.7526	-16.3559	-16.7961	-16.3669	-17.0023	-17.4659	-44.6737	-43.7159
08.012_NH-Oa__methylamine--acetate_110	4.045	-43.3094	-43.3342	-43.7291	-43.7458	36.5246	36.4778	38.2434	38.1756	-17.9771	-18.0087	-18.1164	-18.1493	-4.68563	-4.6976	-4.68563	-4.6976	-13.5826	-14.0733	-14.4314	-14.1381	-14.6541	-15.0306	-43.9941	-43.4477	-47.3712	-17.7495	-17.7821	-17.8633	-17.8974	-4.80014	-4.81165	-4.80014	-4.81165	-13.5826	-14.0734	-14.4315	-14.1381	-14.6541	-15.0306	-43.8816	-43.3098
08.012_NH-Oa__methylamine--acetate_125	4.332	-29.706	-29.7063	-29.8116	-29.8106	15.4739	15.4533	16.138	16.1074	-13.4018	-13.4153	-13.5152	-13.5285	-1.78327	-1.78544	-1.78327	-1.78544	-8.77311	-9.04139	-9.23716	-9.16675	-9.4496	-9.656	-38.6908	-38.6732	-40.5304	-13.3547	-13.3682	-13.4632	-13.4767	-1.80247	-1.80464	-1.80247	-1.80464	-8.77311	-9.04141	-9.2372	-9.16675	-9.44957	-9.65594	-38.663	-38.6405
08.012_NH-Oa__methylamine--acetate_150	4.811	-18.9999	-18.9766	-18.9439	-18.922	3.86086	3.84999	3.98446	3.96966	-8.57308	-8.57588	-8.63303	-8.63569	-0.323586	-0.324227	-0.323586	-0.324227	-4.33459	-4.4393	-4.5157	-4.5413	-4.65287	-4.73428	-28.5425	-28.6466	-29.1206	-8.56909	-8.57191	-8.62875	-8.63144	-0.324754	-0.325402	-0.324754	-0.325402	-4.33459	-4.43925	-4.51562	-4.5413	-4.65287	-4.73429	-28.5396	-28.6435
08.012_NH-Oa__methylamine--acetate_200	5.772	-10.7938	-10.7824	-10.7294	-10.7204	0.279251	0.277482	0.282445	0.280485	-3.84321	-3.84669	-3.86348	-3.86695	0.0132359	0.0129595	0.0132359	0.0129595	-1.18633	-1.21387	-1.23396	-1.24135	-1.27094	-1.29253	-15.5726	-15.5864	-15.5687	-3.84317	-3.84666	-3.86344	-3.86692	0.0132296	0.0129533	0.0132296	0.0129533	-1.18633	-1.21387	-1.23396	-1.24135	-1.27094	-1.29252	-15.5726	-15.5864
08.013_NH-Oa__methylamine--benzoate_080	4.943	-118.44	-118.382	-121.545	-121.454	186.708	186.598	195.478	195.289	-33.3491	-33.4127	-33.6682	-33.7232	-22.5485	-22.5946	-22.5485	-22.5946	-33.6845	-35.3009	-36.4804	-34.5498	-36.2283	-37.4532	-24.2718	-19.9365	-30.2043	-27.5876	-27.6531	-27.285	-27.3484	-26.7348	-26.7827	-26.7348	-26.7827	-33.6845	-35.3009	-36.4804	-34.5498	-36.2287	-37.4539	-22.7003	-17.7505
08.013_NH-Oa__methylamine--benzoate_085	5.04	-96.3	-96.2648	-98.7055	-98.6399	138.186	138.082	144.96	144.782	-27.3348	-27.3835	-27.5561	-27.5979	-17.1189	-17.1596	-17.1189	-17.1596	-28.8517	-30.1714	-31.1345	-29.6975	-31.06	-32.0543	-33.8601	-30.6702	-39.7857	-24.1892	-24.2415	-24.0522	-24.1025	-19.2754	-19.3149	-19.2754	-19.3149	-28.8516	-30.1714	-31.1344	-29.6975	-31.0602	-32.0546	-32.8734	-29.3304
08.013_NH-Oa__methylamine--benzoate_090	5.138	-79.2309	-79.2223	-81.08	-81.046	102.382	102.288	107.513	107.358	-23.2615	-23.302	-23.4395	-23.4759	-12.7781	-12.812	-12.7781	-12.812	-24.797	-25.8649	-26.6442	-25.5929	-26.6991	-27.5063	-39.6923	-37.4819	-45.2123	-21.532	-21.5761	-21.5067	-21.5497	-13.8911	-13.9233	-13.8911	-13.9233	-24.797	-25.8647	-26.6439	-25.5929	-26.699	-27.5062	-39.0774	-36.667
08.013_NH-Oa__methylamine--benzoate_095	5.236	-66.0476	-66.061	-67.4615	-67.4564	75.9512	75.8743	79.7741	79.6546	-20.3307	-20.3665	-20.4929	-20.5262	-9.43225	-9.45898	-9.43225	-9.45898	-21.3636	-22.2235	-22.851	-22.1041	-23.0013	-23.656	-42.8632	-41.443	-47.7855	-19.3721	-19.4104	-19.4198	-19.4572	-10.009	-10.0344	-10.009	-10.0344	-21.3636	-22.2235	-22.851	-22.1041	-23.0011	-23.6557	-42.4826	-40.9492
08.013_NH-Oa__methylamine--benzoate_100	5.334	-55.8268	-55.8527	-56.9045	-56.9177	56.4229	56.3664	59.2441	59.1585	-18.0933	-18.1248	-18.2524	-18.2814	-6.91115	-6.93072	-6.91115	-6.93072	-18.4367	-19.1423	-19.6573	-19.1211	-19.8577	-20.3953	-44.1991	-43.3666	-48.4382	-17.5572	-17.5901	-17.6519	-17.6831	-7.2117	-7.23046	-7.2117	-7.23046	-18.4367	-19.1424	-19.6574	-19.1211	-19.8577	-20.3953	-43.9643	-43.0681
08.013_NH-Oa__methylamine--benzoate_105	5.432	-47.8584	-47.8865	-48.6782	-48.6975	41.9788	41.9412	44.0488	43.9912	-16.2935	-16.3202	-16.4507	-16.4743	-5.03856	-5.05171	-5.03856	-5.05171	-15.9259	-16.51	-16.9362	-16.5468	-17.1579	-17.6039	-44.2534	-43.8362	-47.8273	-15.9907	-16.018	-16.1118	-16.1363	-5.19629	-5.20904	-5.19629	-5.20904	-15.9259	-16.5097	-16.9357	-16.5468	-17.158	-17.604	-44.1082	-43.6557
08.013_NH-Oa__methylamine--benzoate_110	5.53	-41.5988	-41.622	-42.2215	-42.2376	31.2835	31.2585	32.8022	32.76	-14.7838	-14.8052	-14.9358	-14.9539	-3.66031	-3.6683	-3.66031	-3.6683	-13.7748	-14.2407	-14.5807	-14.3355	-14.8248	-15.1819	-43.4178	-43.2817	-46.4089	-14.6111	-14.6328	-14.7425	-14.7612	-3.74378	-3.75162	-3.74378	-3.75162	-13.7748	-14.2407	-14.5807	-14.3355	-14.8251	-15.1825	-43.3286	-43.1728
08.013_NH-Oa__methylamine--benzoate_125	5.824	-29.4295	-29.4301	-29.6957	-29.6951	13.0843	13.0729	13.6714	13.6506	-11.2923	-11.301	-11.4108	-11.4177	-1.38175	-1.38281	-1.38175	-1.38281	-8.95681	-9.21508	-9.40354	-9.35386	-9.63105	-9.83333	-38.4446	-38.6784	-40.0869	-11.2583	-11.2669	-11.373	-11.38	-1.39484	-1.39594	-1.39484	-1.39594	-8.95681	-9.21506	-9.40351	-9.35386	-9.63098	-9.8332	-38.4236	-38.6537
08.013_NH-Oa__methylamine--benzoate_150	6.317	-19.7852	-19.7683	-19.843	-19.8287	3.17212	3.16613	3.28553	3.27637	-7.39537	-7.39936	-7.46507	-7.46789	-0.255904	-0.256038	-0.255904	-0.256038	-4.45705	-4.56386	-4.6418	-4.66573	-4.77971	-4.86289	-28.8994	-29.1392	-29.4637	-7.39272	-7.39671	-7.4622	-7.46502	-0.256621	-0.256758	-0.256621	-0.256758	-4.45705	-4.5638	-4.6417	-4.66573	-4.77971	-4.86288	-28.8973	-29.137
08.013_NH-Oa__methylamine--benzoate_200	7.305	-12.0208	-12.0123	-12.0195	-12.014	0.209315	0.208616	0.213661	0.212867	-3.35978	-3.36507	-3.38754	-3.39248	0.00274415	0.00276007	0.00274415	0.00276006	-1.24016	-1.26596	-1.28478	-1.29681	-1.32445	-1.34463	-16.4508	-16.5354	-16.531	-3.35976	-3.36505	-3.38752	-3.39245	0.00274113	0.00275709	0.00274114	0.00275709	-1.24016	-1.26595	-1.28477	-1.29681	-1.32445	-1.34461	-16.4508	-16.5354
08.014_NH-Oa__methylamine--nitrate_080	3.288	-103.141	-103.092	-105.48	-105.397	164.899	164.793	172.1	171.913	-28.4657	-28.5273	-28.5923	-28.6476	-19.2425	-19.288	-19.2425	-19.288	-30.586	-32.1253	-33.2485	-31.3892	-32.9673	-34.1188	-19.3626	-15.5389	-25.6981	-24.2017	-24.2653	-23.91	-23.9741	-22.3053	-22.3522	-22.3053	-22.3522	-30.586	-32.1253	-33.2486	-31.3892	-32.967	-34.1184	-18.165	-13.9292
08.014_NH-Oa__methylamine--nitrate_085	3.384	-83.2458	-83.2219	-85.0014	-84.9518	120.584	120.486	125.983	125.817	-23.4517	-23.5007	-23.5272	-23.5719	-14.3398	-14.378	-14.3398	-14.378	-26.0499	-27.3019	-28.2155	-26.8042	-28.0998	-29.0453	-28.8306	-26.1302	-34.7105	-21.2154	-21.2676	-21.0642	-21.116	-15.8583	-15.8956	-15.8583	-15.8956	-26.0499	-27.3019	-28.2156	-26.8042	-28.0997	-29.0451	-28.1151	-25.1917
08.014_NH-Oa__methylamine--nitrate_090	3.481	-68.0935	-68.0963	-69.3972	-69.3825	88.1963	88.1089	92.1578	92.0275	-20.0443	-20.0861	-20.0996	-20.1391	-10.5157	-10.546	-10.5157	-10.546	-22.2474	-23.2561	-23.9921	-22.9501	-24.0018	-24.7693	-34.6116	-32.8094	-39.7857	-18.8693	-18.914	-18.8035	-18.8476	-11.2671	-11.2961	-11.2671	-11.2961	-22.2474	-23.2561	-23.9922	-22.9501	-24.0018	-24.7693	-34.1897	-32.2679
08.014_NH-Oa__methylamine--nitrate_095	3.578	-56.5294	-56.5515	-57.4896	-57.4994	64.5271	64.4589	67.4046	67.3113	-17.5714	-17.6081	-17.6203	-17.6553	-7.62936	-7.65186	-7.62936	-7.65186	-19.0363	-19.859	-20.4593	-19.6817	-20.5398	-21.166	-37.8119	-36.6612	-42.1705	-16.9526	-16.9911	-16.9368	-16.9743	-8.00095	-8.02252	-8.00095	-8.02252	-19.0363	-19.859	-20.4593	-19.6817	-20.5398	-21.166	-37.5656	-36.3508
08.014_NH-Oa__methylamine--nitrate_100	3.676	-47.6663	-47.6958	-48.3674	-48.3873	47.228	47.18	49.3157	49.2484	-15.6608	-15.6923	-15.7085	-15.7377	-5.49492	-5.5105	-5.49492	-5.5105	-16.3142	-16.9885	-17.4805	-16.8987	-17.6042	-18.119	-39.1992	-38.5062	-42.7688	-15.3338	-15.3662	-15.3467	-15.3773	-5.67883	-5.69391	-5.67883	-5.69391	-16.3142	-16.9882	-17.48	-16.8987	-17.6042	-18.119	-39.056	-38.3291
08.014_NH-Oa__methylamine--nitrate_105	3.773	-40.8288	-40.8553	-41.3349	-41.354	34.5796	34.5469	36.093	36.0434	-14.105	-14.1306	-14.1513	-14.174	-3.93704	-3.94692	-3.93704	-3.94692	-13.9935	-14.548	-14.9527	-14.5183	-15.0969	-15.5191	-39.3386	-38.9506	-42.1915	-13.9315	-13.9576	-13.9592	-13.9825	-4.02824	-4.03791	-4.02824	-4.03791	-13.9935	-14.548	-14.9526	-14.5183	-15.0969	-15.5191	-39.2564	-38.8501
08.014_NH-Oa__methylamine--nitrate_110	3.871	-35.5075	-35.5259	-35.8668	-35.8804	25.3275	25.3066	26.4198	26.3852	-12.7871	-12.8062	-12.8298	-12.8462	-2.80947	-2.81512	-2.80947	-2.81512	-12.0105	-12.4596	-12.7873	-12.478	-12.9515	-13.2969	-38.6279	-38.4535	-40.8819	-12.6946	-12.7139	-12.7274	-12.744	-2.85484	-2.86043	-2.85484	-2.86043	-12.0105	-12.4596	-12.7873	-12.478	-12.9514	-13.2969	-38.581	-38.3966
08.014_NH-Oa__methylamine--nitrate_125	4.166	-25.3039	-25.2956	-25.4075	-25.3994	9.98363	9.97283	10.3857	10.3683	-9.70885	-9.71312	-9.73759	-9.74069	-0.999191	-0.999903	-0.999191	-0.999903	-7.62751	-7.87741	-8.05978	-7.94765	-8.21192	-8.40476	-34.0956	-34.1764	-35.0996	-9.69437	-9.69864	-9.72159	-9.7247	-1.00494	-1.00568	-1.00494	-1.00568	-7.62751	-7.8774	-8.05976	-7.94765	-8.21192	-8.40477	-34.0869	-34.1662
08.014_NH-Oa__methylamine--nitrate_150	4.66	-17.3001	-17.2716	-17.2793	-17.2545	2.13572	2.13077	2.21163	2.20544	-6.28886	-6.28755	-6.30621	-6.30507	-0.158411	-0.158638	-0.158411	-0.158638	-3.64009	-3.74317	-3.8184	-3.80069	-3.911	-3.9915	-25.4054	-25.5043	-25.581	-6.28812	-6.28681	-6.3054	-6.30427	-0.15862	-0.158851	-0.15862	-0.158851	-3.64009	-3.74317	-3.81839	-3.80069	-3.91101	-3.99151	-25.4049	-25.5037
08.014_NH-Oa__methylamine--nitrate_200	5.657	-10.6622	-10.6535	-10.6269	-10.6221	0.100959	0.100715	0.104159	0.103919	-2.83039	-2.83524	-2.83786	-2.84308	0.0092085	0.00892364	0.0092085	0.00892364	-0.936444	-0.966208	-0.987928	-0.977061	-1.00914	-1.03254	-14.367	-14.3849	-14.3009	-2.83039	-2.83524	-2.83785	-2.84308	0.00920805	0.00892323	0.00920805	0.00892322	-0.936444	-0.966208	-0.987928	-0.977061	-1.00914	-1.03254	-14.367	-14.3849
08.015_NH-Oa__methylamine--nitrite_080	2.865	-123.538	-123.442	-126.35	-126.234	190.814	190.627	199.387	199.132	-32.8307	-32.9045	-32.9259	-33.001	-23.0485	-23.0972	-23.0485	-23.0972	-31.1039	-32.8324	-34.0938	-31.7874	-33.5829	-34.8931	-22.911	-18.0942	-29.7315	-25.6416	-25.7255	-24.9912	-25.0845	-27.6225	-27.6733	-27.6225	-27.6733	-31.1039	-32.8324	-34.0937	-31.7874	-33.5829	-34.8931	-20.308	-14.7538
08.015_NH-Oa__methylamine--nitrite_085	2.956	-101.459	-101.385	-103.649	-103.559	143.302	143.117	150.045	149.799	-27.0543	-27.1127	-27.0464	-27.1087	-17.5583	-17.6015	-17.5583	-17.6015	-26.7258	-28.1531	-29.1946	-27.4303	-28.8886	-29.9527	-32.1766	-28.4233	-38.8777	-22.8372	-22.9071	-22.3631	-22.4427	-20.011	-20.0527	-20.011	-20.0527	-26.7258	-28.153	-29.1945	-27.4303	-28.8887	-29.9529	-30.4221	-26.2087
08.015_NH-Oa__methylamine--nitrite_090	3.047	-84.3288	-84.281	-86.0149	-85.9582	108.018	107.844	113.246	113.024	-23.1701	-23.2191	-23.1209	-23.1773	-13.1737	-13.21	-13.1737	-13.21	-23.0392	-24.2107	-25.0656	-23.7099	-24.9238	-25.8097	-37.9315	-35.131	-44.137	-20.6558	-20.7149	-20.3168	-20.3868	-14.5013	-14.5354	-14.5013	-14.5354	-23.0392	-24.2107	-25.0656	-23.7099	-24.9238	-25.8096	-36.7527	-33.6658
08.015_NH-Oa__methylamine--nitrite_095	3.139	-70.9859	-70.9608	-72.2694	-72.2421	81.7425	81.5899	85.7518	85.564	-20.397	-20.4392	-20.3449	-20.3967	-9.78662	-9.8155	-9.78662	-9.8155	-19.9122	-20.8678	-21.5651	-20.5524	-21.5457	-22.2705	-41.1908	-39.1607	-46.7269	-18.8738	-18.9236	-18.6429	-18.7041	-10.5133	-10.5403	-10.5133	-10.5403	-19.9122	-20.8678	-21.5651	-20.5524	-21.5457	-22.2705	-40.4	-38.193
08.015_NH-Oa__methylamine--nitrite_100	3.232	-60.5332	-60.5205	-61.5013	-61.4882	62.1067	61.9816	65.1632	65.0067	-18.292	-18.3278	-18.2591	-18.3053	-7.223	-7.24453	-7.223	-7.24453	-17.2453	-18.0314	-18.605	-17.8507	-18.6662	-19.2614	-42.7163	-41.2928	-47.5093	-17.3555	-17.3965	-17.2132	-17.2657	-7.62573	-7.64608	-7.62573	-7.64608	-17.2453	-18.0314	-18.6051	-17.8507	-18.6662	-19.2613	-42.1865	-40.6547
08.015_NH-Oa__methylamine--nitrite_105	3.325	-52.2867	-52.2754	-53.0085	-52.9974	47.3782	47.2791	49.6924	49.5643	-16.6022	-16.6311	-16.5972	-16.6364	-5.30724	-5.32214	-5.30724	-5.32214	-14.9589	-15.6035	-16.0738	-15.5179	-16.1897	-16.6799	-43.0234	-42.0716	-47.0993	-16.0186	-16.0508	-15.9472	-15.9908	-5.53336	-5.54763	-5.53336	-5.54763	-14.9589	-15.6035	-16.0738	-15.5179	-16.1897	-16.68	-42.6686	-41.6516
08.015_NH-Oa__methylamine--nitrite_110	3.419	-45.7216	-45.7088	-46.251	-46.2401	36.2872	36.2112	38.0217	37.9232	-15.1827	-15.2035	-15.206	-15.2362	-3.88693	-3.8965	-3.88693	-3.8965	-12.9824	-13.5207	-13.9134	-13.4942	-14.0582	-14.4697	-42.5111	-41.9193	-45.9152	-14.8147	-14.8375	-14.7983	-14.8312	-4.01557	-4.02485	-4.01557	-4.02485	-12.9824	-13.5207	-13.9134	-13.4942	-14.0582	-14.4697	-42.2734	-41.6427
08.015_NH-Oa__methylamine--nitrite_125	3.702	-32.6238	-32.5973	-32.8089	-32.7898	16.6758	16.6397	17.3444	17.2986	-11.8547	-11.857	-11.9272	-11.9355	-1.50282	-1.50508	-1.50282	-1.50508	-8.53771	-8.85276	-9.08267	-8.91747	-9.24927	-9.4914	-38.4023	-38.4232	-40.2501	-11.7576	-11.7602	-11.8223	-11.8311	-1.5283	-1.53059	-1.5283	-1.53059	-8.53771	-8.85276	-9.08267	-8.91747	-9.24928	-9.49141	-38.331	-38.3443
08.015_NH-Oa__methylamine--nitrite_150	4.181	-21.7806	-21.7349	-21.7725	-21.7341	4.86229	4.84149	4.96331	4.93675	-7.96801	-7.96216	-8.02118	-8.01944	-0.284382	-0.285348	-0.284382	-0.285348	-4.31845	-4.45961	-4.56263	-4.52542	-4.67568	-4.78533	-29.7036	-29.8875	-30.2336	-7.95642	-7.95066	-8.00919	-8.00758	-0.286421	-0.287398	-0.286421	-0.287398	-4.31845	-4.45961	-4.56262	-4.52542	-4.67568	-4.78532	-29.6941	-29.8776
08.015_NH-Oa__methylamine--nitrite_200	5.153	-12.8567	-12.8345	-12.8138	-12.7981	0.483187	0.478058	0.476405	0.47011	-3.67661	-3.67753	-3.69054	-3.69323	0.00860332	0.00791273	0.00860332	0.00791273	-1.19583	-1.23838	-1.26943	-1.24987	-1.29547	-1.32875	-17.2954	-17.3421	-17.2632	-3.67643	-3.67735	-3.69037	-3.69307	0.0085866	0.00789619	0.0085866	0.00789619	-1.19583	-1.23838	-1.26942	-1.24987	-1.29547	-1.32875	-17.2953	-17.342
09.001_NH-Na__1Hpyrrole--cyanide_080	4.091	-196.082	-195.926	-197.105	-196.932	311.955	312.064	322.375	322.409	-88.9861	-89.0743	-88.9271	-89.0092	-55.3496	-55.4917	-55.3496	-55.4917	-38.7015	-40.4293	-41.69	-39.5918	-41.3741	-42.6748	-70.118	-61.6991	-65.1281	-68.5638	-68.6269	-67.1265	-67.2003	-72.3177	-72.4885	-72.3177	-72.4885	-38.7015	-40.4293	-41.6901	-39.5918	-41.3741	-42.6747	-66.6674	-56.8869
09.001_NH-Na__1Hpyrrole--cyanide_085	4.178	-170.466	-170.31	-171.061	-170.886	239.763	239.852	248.329	248.342	-69.8665	-69.928	-69.6803	-69.7373	-45.9273	-46.0511	-45.9273	-46.0511	-32.112	-33.5514	-34.6017	-32.9129	-34.4536	-35.5779	-81.039	-73.9107	-80.4625	-57.7814	-57.8285	-56.7382	-56.7929	-55.7149	-55.8575	-55.7149	-55.8575	-32.112	-33.5516	-34.6021	-32.9129	-34.4536	-35.5779	-78.7463	-70.7728
09.001_NH-Na__1Hpyrrole--cyanide_090	4.264	-148.875	-148.711	-149.145	-148.96	183.879	183.968	190.814	190.83	-56.4693	-56.5171	-56.2751	-56.3169	-37.1794	-37.2894	-37.1794	-37.2894	-26.9105	-28.0826	-28.9379	-27.6154	-28.8201	-29.6992	-87.4871	-81.4362	-89.5041	-49.3171	-49.3577	-48.5959	-48.6396	-42.8122	-42.9333	-42.8122	-42.9333	-26.9105	-28.0826	-28.9379	-27.6153	-28.8207	-29.7003	-85.9716	-79.4039
09.001_NH-Na__1Hpyrrole--cyanide_095	4.35	-130.803	-130.641	-130.823	-130.641	140.751	140.847	146.278	146.313	-46.8085	-46.851	-46.6681	-46.7033	-29.6073	-29.702	-29.6073	-29.702	-22.7625	-23.7334	-24.4419	-23.406	-24.4162	-25.1533	-90.7886	-85.8865	-94.094	-42.5708	-42.6087	-42.1113	-42.1471	-32.8462	-32.9462	-32.8462	-32.9462	-22.7625	-23.7335	-24.4421	-23.406	-24.4162	-25.1533	-89.7906	-84.5745
09.001_NH-Na__1Hpyrrole--cyanide_100	4.436	-115.742	-115.583	-115.566	-115.392	107.6	107.701	111.935	111.994	-39.6325	-39.6735	-39.5707	-39.6034	-23.3178	-23.3952	-23.3178	-23.3952	-19.4112	-20.2403	-20.8454	-19.9927	-20.8534	-21.4815	-91.7961	-87.8785	-95.5835	-37.114	-37.1524	-36.8618	-36.8946	-25.1807	-25.2599	-25.1807	-25.2599	-19.4112	-20.2403	-20.8454	-19.9927	-20.8534	-21.4815	-91.1397	-87.0344
09.001_NH-Na__1Hpyrrole--cyanide_105	4.522	-103.186	-103.036	-102.87	-102.707	82.1669	82.2529	85.5369	85.5923	-34.1373	-34.1779	-34.1532	-34.1857	-18.2284	-18.2889	-18.2284	-18.2889	-16.6528	-17.3205	-17.8077	-17.182	-17.8708	-18.3735	-91.0579	-87.9623	-94.9224	-32.6347	-32.6748	-32.5375	-32.5708	-19.3011	-19.3616	-19.3011	-19.3616	-16.6528	-17.3205	-17.8077	-17.182	-17.8707	-18.3733	-90.6275	-87.42
09.001_NH-Na__1Hpyrrole--cyanide_110	4.609	-92.6648	-92.5428	-92.2547	-92.1193	62.751	62.7865	65.333	65.3454	-29.8146	-29.8518	-29.8891	-29.92	-14.1809	-14.2264	-14.1809	-14.2264	-14.3654	-14.9035	-15.2961	-14.8488	-15.4116	-15.8223	-89.1307	-86.7426	-92.8095	-28.9132	-28.9515	-28.9207	-28.9535	-14.7997	-14.8446	-14.7997	-14.8446	-14.3654	-14.9035	-15.2961	-14.8488	-15.4116	-15.8222	-88.8486	-86.3941
09.001_NH-Na__1Hpyrrole--cyanide_125	4.867	-69.9473	-69.87	-69.3796	-69.288	27.9664	27.9903	29.1006	29.1043	-21.0149	-21.051	-21.1722	-21.2046	-6.59629	-6.61202	-6.59629	-6.61202	-9.4204	-9.70064	-9.90514	-9.7871	-10.0803	-10.2942	-79.4479	-78.2945	-82.1738	-20.8154	-20.852	-20.9586	-20.9917	-6.71658	-6.732	-6.71658	-6.732	-9.4204	-9.70064	-9.90514	-9.7871	-10.0803	-10.2942	-79.3689	-78.2016
09.001_NH-Na__1Hpyrrole--cyanide_150	5.298	-48.7446	-48.6777	-48.1532	-48.0754	7.37887	7.3986	7.6173	7.63411	-12.9626	-12.9855	-13.0892	-13.1087	-1.87153	-1.8728	-1.87153	-1.8728	-4.8405	-4.95416	-5.03709	-5.05249	-5.17153	-5.2584	-61.1745	-60.6813	-62.5048	-12.9453	-12.9682	-13.071	-13.0905	-1.87978	-1.88105	-1.87978	-1.88105	-4.8405	-4.95416	-5.03709	-5.05249	-5.17153	-5.2584	-61.1654	-60.6713
09.001_NH-Na__1Hpyrrole--cyanide_200	6.16	-29.3399	-29.2631	-28.9184	-28.8343	0.567939	0.568907	0.570623	0.571687	-5.85142	-5.86214	-5.9004	-5.91042	-0.193083	-0.192777	-0.193083	-0.192777	-1.41502	-1.44166	-1.4611	-1.47655	-1.50497	-1.52571	-36.2102	-35.8915	-36.4594	-5.85127	-5.86198	-5.90024	-5.91026	-0.193129	-0.192823	-0.193129	-0.192823	-1.41502	-1.44166	-1.4611	-1.47655	-1.50497	-1.52571	-36.2101	-35.8914
09.002_NH-Na__ammonia--cyanide_080	3.112	-104.904	-104.831	-106.179	-106.107	172.445	172.44	178.541	178.472	-37.3747	-37.4092	-37.5539	-37.5843	-22.2264	-22.3147	-22.2264	-22.3147	-24.4937	-25.7687	-26.699	-25.1255	-26.4347	-27.3901	-18.8139	-14.9245	-18.0581	-31.4575	-31.4892	-31.1993	-31.2348	-26.8049	-26.8999	-26.8049	-26.8999	-24.4937	-25.7687	-26.6991	-25.1255	-26.4347	-27.3901	-17.4792	-13.1601
09.002_NH-Na__ammonia--cyanide_085	3.213	-85.8759	-85.816	-86.7914	-86.7334	127.186	127.171	131.83	131.75	-29.4651	-29.4936	-29.6178	-29.6415	-16.8635	-16.9379	-16.8635	-16.9379	-20.1533	-21.1747	-21.9201	-20.7229	-21.7745	-22.5419	-26.9968	-24.1045	-27.9324	-26.3031	-26.3317	-26.2176	-26.2462	-19.2073	-19.2838	-19.2073	-19.2838	-20.1533	-21.1747	-21.9201	-20.7229	-21.7745	-22.5419	-26.1807	-23.0552
09.002_NH-Na__ammonia--cyanide_090	3.314	-70.9773	-70.9392	-71.6166	-71.5827	93.7438	93.7162	97.1844	97.1022	-24.0114	-24.0372	-24.1639	-24.1876	-12.5311	-12.5898	-12.5311	-12.5898	-16.7379	-17.5606	-18.1609	-17.2525	-18.1025	-18.7229	-32.011	-29.9808	-33.7021	-22.3212	-22.3487	-22.3462	-22.3744	-13.7283	-13.7867	-13.7283	-13.7867	-16.7379	-17.5606	-18.1609	-17.2525	-18.1026	-18.7229	-31.5193	-29.3645
09.002_NH-Na__ammonia--cyanide_095	3.415	-59.3119	-59.3006	-59.7443	-59.739	69.0685	69.0335	71.5696	71.4922	-20.0783	-20.103	-20.2374	-20.263	-9.17749	-9.22117	-9.17749	-9.22117	-13.9839	-14.6428	-15.1237	-14.4467	-15.1467	-15.6575	-34.715	-33.3883	-36.6477	-19.1731	-19.1998	-19.2641	-19.2932	-9.78866	-9.83141	-9.78866	-9.83141	-13.9839	-14.6428	-15.1237	-14.4467	-15.1467	-15.6575	-34.422	-33.0288
09.002_NH-Na__ammonia--cyanide_100	3.516	-50.1539	-50.1686	-50.432	-50.4538	50.8748	50.8429	52.6688	52.6026	-17.1174	-17.1413	-17.2809	-17.307	-6.65051	-6.68139	-6.65051	-6.68139	-11.7455	-12.2704	-12.6534	-12.1603	-12.71	-13.1112	-35.8018	-34.9507	-37.6853	-16.6312	-16.6567	-16.7586	-16.787	-6.96282	-6.99286	-6.96282	-6.99286	-11.7455	-12.2704	-12.6534	-12.1603	-12.71	-13.1112	-35.6287	-34.7421
09.002_NH-Na__ammonia--cyanide_105	3.617	-42.931	-42.9662	-43.0929	-43.1361	37.4669	37.4467	38.7363	38.6915	-14.8013	-14.8242	-14.9628	-14.9881	-4.78027	-4.80094	-4.78027	-4.80094	-9.90237	-10.3127	-10.6121	-10.2711	-10.6993	-11.0117	-35.7568	-35.2453	-37.4635	-14.5393	-14.563	-14.6816	-14.7081	-4.94022	-4.96035	-4.94022	-4.96035	-9.90237	-10.3127	-10.6121	-10.2711	-10.6993	-11.0117	-35.655	-35.1248
09.002_NH-Na__ammonia--cyanide_110	3.718	-37.1983	-37.2461	-37.2739	-37.3295	27.5969	27.5882	28.4895	28.4634	-12.9315	-12.9529	-13.0856	-13.1087	-3.41309	-3.42605	-3.41309	-3.42605	-8.36721	-8.70303	-8.94809	-8.69424	-9.04379	-9.29886	-34.985	-34.6997	-36.4259	-12.7896	-12.8113	-12.9336	-12.9572	-3.49528	-3.50795	-3.49528	-3.50795	-8.36721	-8.70303	-8.94809	-8.69424	-9.04379	-9.29887	-34.9253	-34.6301
09.002_NH-Na__ammonia--cyanide_125	4.022	-25.8861	-25.9335	-25.8256	-25.8821	11.054	11.0611	11.3329	11.3351	-8.96171	-8.97685	-9.07105	-9.08709	-1.19786	-1.19986	-1.19786	-1.19986	-5.11016	-5.28834	-5.41836	-5.32831	-5.51551	-5.65212	-30.4675	-30.4861	-31.2085	-8.93834	-8.95343	-9.04629	-9.06228	-1.20934	-1.21134	-1.20934	-1.21134	-5.11016	-5.28834	-5.41836	-5.32831	-5.51551	-5.65212	-30.4556	-30.4728
09.002_NH-Na__ammonia--cyanide_150	4.527	-16.7569	-16.7717	-16.6521	-16.6747	2.44447	2.44545	2.46694	2.46622	-5.20733	-5.21693	-5.25883	-5.2692	-0.1721	-0.17231	-0.1721	-0.17231	-2.30663	-2.37766	-2.4295	-2.4107	-2.48622	-2.54133	-22.1449	-22.1913	-22.2924	-5.20602	-5.21561	-5.25748	-5.26784	-0.172587	-0.172801	-0.172587	-0.172801	-2.30663	-2.37766	-2.4295	-2.4107	-2.48622	-2.54133	-22.1441	-22.1905
09.002_NH-Na__ammonia--cyanide_200	5.539	-9.54771	-9.54912	-9.4844	-9.49212	0.130016	0.130532	0.127299	0.127787	-2.06039	-2.06557	-2.0757	-2.0812	0.0162118	0.0162471	0.0162118	0.0162471	-0.536924	-0.55391	-0.566305	-0.560448	-0.578588	-0.591826	-12.0342	-12.0211	-11.9704	-2.06038	-2.06556	-2.07569	-2.0812	0.0162105	0.0162458	0.0162105	0.0162458	-0.536924	-0.55391	-0.566305	-0.560448	-0.578588	-0.591826	-12.0342	-12.0211
09.003_NH-Na__aniline--cyanide_080	4.555	-170.52	-170.351	-171.898	-171.725	279.904	279.906	289.81	289.761	-79.678	-79.7222	-79.9954	-80.0405	-42.1956	-42.3223	-42.1956	-42.3223	-38.4289	-40.0994	-41.3184	-39.387	-41.104	-42.3569	-53.8073	-46.6834	-50.1118	-63.4643	-63.5003	-62.5859	-62.6351	-54.7218	-54.8637	-54.7218	-54.8637	-38.4289	-40.0993	-41.3182	-39.387	-41.1036	-42.3562	-50.1267	-41.8188
09.003_NH-Na__aniline--cyanide_085	4.635	-145.613	-145.449	-146.524	-146.351	214.543	214.57	222.603	222.573	-63.9737	-64.0067	-64.1572	-64.1893	-34.4031	-34.5142	-34.4031	-34.5142	-32.2055	-33.6112	-34.637	-33.0671	-34.5159	-35.5732	-64.037	-58.054	-64.011	-54.4484	-54.476	-53.8985	-53.9355	-41.4521	-41.5726	-41.4521	-41.5726	-32.2055	-33.611	-34.6367	-33.0671	-34.5159	-35.5732	-61.5644	-54.8586
09.003_NH-Na__aniline--cyanide_090	4.716	-125.044	-124.885	-125.583	-125.414	164.391	164.428	170.837	170.817	-52.9691	-52.9962	-53.1186	-53.1418	-27.3922	-27.4883	-27.3922	-27.4883	-27.2559	-28.3822	-29.2041	-28.0354	-29.2128	-30.072	-70.1454	-65.2989	-72.2451	-47.364	-47.388	-47.0721	-47.0991	-31.3543	-31.4551	-31.3543	-31.4551	-27.2559	-28.3823	-29.2042	-28.0354	-29.2129	-30.0722	-68.504	-63.2232
09.003_NH-Na__aniline--cyanide_095	4.796	-108.129	-107.979	-108.374	-108.217	125.984	126.01	131.036	131.013	-44.9952	-45.0181	-45.1585	-45.1756	-21.4741	-21.5537	-21.4741	-21.5537	-23.2714	-24.2137	-24.9013	-23.9847	-24.9651	-25.6806	-73.4429	-69.6137	-76.4961	-41.6876	-41.7097	-41.5901	-41.6103	-23.7022	-23.7832	-23.7022	-23.7832	-23.2714	-24.2137	-24.9014	-23.9849	-24.9651	-25.6804	-72.3641	-68.2778
09.003_NH-Na__aniline--cyanide_100	4.877	-94.2291	-94.0953	-94.2478	-94.1091	96.6052	96.606	100.495	100.462	-39.0094	-39.0296	-39.203	-39.2182	-16.6632	-16.7261	-16.6632	-16.7261	-20.0122	-20.8513	-21.4637	-20.6638	-21.5252	-22.1538	-74.7087	-71.7448	-77.9521	-37.0498	-37.0715	-37.0906	-37.1094	-17.9183	-17.981	-17.9183	-17.981	-20.0122	-20.8509	-21.4629	-20.6638	-21.5251	-22.1536	-74.0047	-70.8907
09.003_NH-Na__aniline--cyanide_105	4.959	-82.7825	-82.6722	-82.6322	-82.5182	74.1306	74.1105	77.1025	77.0556	-34.3562	-34.3758	-34.5794	-34.5953	-12.8444	-12.8921	-12.8444	-12.8921	-17.3107	-17.9499	-18.4164	-17.9078	-18.5845	-19.0782	-74.246	-72.0283	-77.496	-33.1902	-33.2121	-33.3238	-33.3432	-13.5534	-13.6003	-13.5534	-13.6003	-17.3107	-17.9498	-18.4162	-17.9078	-18.5846	-19.0784	-73.7902	-71.4845
09.003_NH-Na__aniline--cyanide_110	5.041	-73.3203	-73.2345	-73.0446	-72.955	56.9228	56.8956	59.1832	59.1288	-30.6211	-30.6415	-30.8654	-30.8838	-9.8603	-9.89499	-9.8603	-9.89499	-15.0311	-15.577	-15.9754	-15.5758	-16.1439	-16.5585	-72.8509	-71.1635	-75.7555	-29.9245	-29.9469	-30.1161	-30.1373	-10.2621	-10.296	-10.2621	-10.296	-15.0311	-15.5771	-15.9755	-15.5758	-16.1439	-16.5585	-72.5573	-70.818
09.003_NH-Na__aniline--cyanide_125	5.287	-53.3619	-53.3204	-52.8793	-52.8343	25.8787	25.8748	26.8341	26.8163	-22.7033	-22.7216	-22.9519	-22.968	-4.42244	-4.43246	-4.42244	-4.43246	-10.0274	-10.3203	-10.5341	-10.4331	-10.7401	-10.964	-65.1338	-64.3826	-66.7348	-22.5509	-22.5697	-22.7892	-22.8059	-4.49734	-4.50717	-4.49734	-4.50717	-10.0274	-10.3203	-10.5341	-10.4331	-10.7401	-10.964	-65.0566	-64.2951
09.003_NH-Na__aniline--cyanide_150	5.704	-35.5701	-35.5318	-35.0236	-34.9846	7.08156	7.08499	7.27096	7.27279	-14.8938	-14.9041	-15.062	-15.0708	-1.18418	-1.18478	-1.18418	-1.18478	-5.28749	-5.4028	-5.48695	-5.52132	-5.64513	-5.73548	-50.0227	-49.7029	-50.0155	-14.8806	-14.8909	-15.0483	-15.0571	-1.18915	-1.18975	-1.18915	-1.18975	-5.28749	-5.40279	-5.48693	-5.52132	-5.64508	-5.7354	-50.0144	-49.6941
09.003_NH-Na__aniline--cyanide_200	6.551	-20.3359	-20.2959	-19.9406	-19.9025	0.571708	0.57231	0.573419	0.573913	-7.29106	-7.2949	-7.36354	-7.36746	-0.0999272	-0.0998685	-0.0999272	-0.0998685	-1.62255	-1.65225	-1.67392	-1.6934	-1.72533	-1.74862	-28.7923	-28.5445	-28.0412	-7.29093	-7.29478	-7.36342	-7.36734	-0.0999549	-0.0998962	-0.0999549	-0.0998962	-1.62255	-1.65224	-1.67391	-1.6934	-1.72533	-1.74863	-28.7922	-28.5444
09.004_NH-Na__dimethylamine--cyanide_080	3.291	-126.592	-126.484	-128.954	-128.827	213.486	213.496	221.77	221.737	-50.3526	-50.3931	-50.6747	-50.7116	-28.5122	-28.599	-28.5122	-28.599	-32.1161	-33.6699	-34.8038	-32.8978	-34.4867	-35.6462	-26.7835	-22.0467	-24.74	-40.279	-40.313	-39.7842	-39.822	-36.432	-36.531	-36.432	-36.531	-32.1161	-33.6699	-34.8037	-32.8978	-34.4867	-35.6462	-24.6352	-19.0891
09.004_NH-Na__dimethylamine--cyanide_085	3.387	-103.883	-103.782	-105.695	-105.572	159.706	159.719	166.235	166.198	-40.1959	-40.228	-40.426	-40.4524	-22.4248	-22.4991	-22.4248	-22.4991	-26.876	-28.1442	-29.0697	-27.5773	-28.8809	-29.8322	-35.8595	-32.1573	-36.1414	-34.5956	-34.6241	-34.354	-34.3827	-26.641	-26.7216	-26.641	-26.7216	-26.876	-28.1442	-29.0696	-27.5773	-28.8809	-29.8322	-34.478	-30.3101
09.004_NH-Na__dimethylamine--cyanide_090	3.482	-85.909	-85.819	-87.2816	-87.1699	119.409	119.41	124.449	124.397	-33.2433	-33.2707	-33.4469	-33.4683	-17.2034	-17.2643	-17.2034	-17.2643	-22.6783	-23.7304	-24.4982	-23.3264	-24.4063	-25.1944	-41.442	-38.6998	-42.9027	-30.1285	-30.1552	-30.0665	-30.0913	-19.4425	-19.5057	-19.4425	-19.5057	-22.6783	-23.7305	-24.4983	-23.3264	-24.4063	-25.1944	-40.5681	-37.5642
09.004_NH-Na__dimethylamine--cyanide_095	3.578	-71.7073	-71.6332	-72.7382	-72.6445	89.2682	89.2502	93.0778	93.0104	-28.2605	-28.2852	-28.4614	-28.4824	-12.9773	-13.0248	-12.9773	-13.0248	-19.2703	-20.1189	-20.7381	-19.8625	-20.7523	-21.4017	-44.4311	-42.5429	-46.4257	-26.5244	-26.5504	-26.5775	-26.6027	-14.1659	-14.2135	-14.1659	-14.2135	-19.2703	-20.1188	-20.738	-19.8625	-20.7523	-21.4017	-43.885	-41.8519
09.004_NH-Na__dimethylamine--cyanide_100	3.674	-60.4736	-60.4193	-61.2444	-61.1732	66.7405	66.7112	69.5714	69.5009	-24.5186	-24.542	-24.7223	-24.744	-9.67496	-9.71029	-9.67496	-9.71029	-16.465	-17.1188	-17.5959	-17.006	-17.7037	-18.2128	-45.5563	-44.3394	-47.7143	-23.5479	-23.5732	-23.6699	-23.6952	-10.3065	-10.3413	-10.3065	-10.3413	-16.465	-17.1189	-17.596	-17.006	-17.7037	-18.2127	-45.2186	-43.9216
09.004_NH-Na__dimethylamine--cyanide_105	3.77	-51.5615	-51.5275	-52.1317	-52.0832	49.8985	49.8697	51.9813	51.9202	-21.5831	-21.6054	-21.7895	-21.8107	-7.15237	-7.1776	-7.15237	-7.1776	-14.1224	-14.6509	-15.0366	-14.6157	-15.1697	-15.5739	-45.4774	-44.7252	-47.4926	-21.0387	-21.0625	-21.2	-21.2237	-7.48871	-7.51338	-7.48871	-7.51338	-14.1224	-14.6509	-15.0366	-14.6157	-15.1697	-15.5739	-45.2702	-44.4739
09.004_NH-Na__dimethylamine--cyanide_110	3.866	-44.4588	-44.4408	-44.8745	-44.8448	37.3122	37.2922	38.8329	38.7897	-19.1941	-19.215	-19.3981	-19.4176	-5.25467	-5.27192	-5.25467	-5.27192	-12.1506	-12.566	-12.8691	-12.5934	-13.0291	-13.347	-44.5046	-44.0916	-46.2876	-18.8875	-18.9093	-19.0667	-19.0876	-5.43441	-5.45125	-5.43441	-5.45125	-12.1506	-12.566	-12.8692	-12.5934	-13.0291	-13.347	-44.3783	-43.941
09.004_NH-Na__dimethylamine--cyanide_125	4.154	-30.4129	-30.4099	-30.5588	-30.5488	15.6385	15.6392	16.2042	16.1956	-13.9889	-14.003	-14.1551	-14.166	-2.03081	-2.03494	-2.03081	-2.03494	-7.83278	-8.05417	-8.21573	-8.1494	-8.38094	-8.5499	-39.0243	-39.104	-39.9446	-13.9324	-13.9466	-14.0947	-14.1057	-2.05902	-2.0631	-2.05902	-2.0631	-7.83278	-8.05417	-8.21572	-8.1494	-8.38094	-8.5499	-38.9961	-39.0719
09.004_NH-Na__dimethylamine--cyanide_150	4.635	-19.221	-19.2044	-19.2202	-19.2008	3.71836	3.71884	3.80403	3.80274	-8.73305	-8.73952	-8.82177	-8.82672	-0.385953	-0.386811	-0.385953	-0.386811	-3.86115	-3.95221	-4.01865	-4.02782	-4.12348	-4.19328	-28.6306	-28.8049	-28.6981	-8.7293	-8.73577	-8.81788	-8.82283	-0.387394	-0.388256	-0.387394	-0.388256	-3.86115	-3.95221	-4.01865	-4.02782	-4.12348	-4.19328	-28.6283	-28.8025
09.004_NH-Na__dimethylamine--cyanide_200	5.599	-10.7427	-10.7248	-10.7239	-10.7056	0.226088	0.226408	0.225227	0.225535	-3.84818	-3.85001	-3.87626	-3.87777	0.0008248	0.00061326	0.0008248	0.00061327	-1.04509	-1.06747	-1.0838	-1.08848	-1.11232	-1.12972	-15.4316	-15.4869	-15.213	-3.84816	-3.84999	-3.87624	-3.87775	0.000819575	0.000608098	0.000819575	0.000608098	-1.04509	-1.06747	-1.0838	-1.08848	-1.11232	-1.12972	-15.4316	-15.4869
09.005_NH-Na__methylamine--cyanide_080	3.232	-113.033	-112.937	-114.928	-114.821	187.516	187.508	194.651	194.597	-41.9746	-42.0133	-42.2456	-42.2792	-24.0516	-24.1381	-24.0516	-24.1381	-28.4206	-29.8653	-30.9196	-29.1311	-30.6127	-31.6939	-22.5	-18.335	-21.3635	-34.5204	-34.5555	-34.1934	-34.2299	-29.8617	-29.9557	-29.8617	-29.9557	-28.4206	-29.8653	-30.9196	-29.1311	-30.6127	-31.6939	-20.8597	-16.1033
09.005_NH-Na__methylamine--cyanide_085	3.328	-92.4513	-92.3669	-93.8743	-93.7774	139.063	139.051	144.591	144.528	-33.4569	-33.4893	-33.666	-33.6926	-18.5297	-18.6011	-18.5297	-18.6011	-23.6544	-24.8428	-25.71	-24.3031	-25.5266	-26.4195	-31.116	-27.9623	-31.811	-29.3997	-29.4311	-29.2737	-29.3038	-21.5584	-21.6329	-21.5584	-21.6329	-23.6544	-24.8428	-25.7101	-24.3031	-25.5266	-26.4195	-30.0897	-26.6054
09.005_NH-Na__methylamine--cyanide_090	3.425	-76.3087	-76.2418	-77.3605	-77.2822	103.084	103.059	107.266	107.19	-27.6133	-27.6419	-27.8049	-27.8293	-13.9561	-14.0125	-13.9561	-14.0125	-19.84	-20.7895	-21.4824	-20.4333	-21.4279	-22.1537	-36.3202	-34.0881	-37.9531	-25.4029	-25.4325	-25.4105	-25.4391	-15.5322	-15.5892	-15.5322	-15.5892	-19.84	-20.7895	-21.4824	-20.4333	-21.4279	-22.1537	-35.6874	-33.2746
09.005_NH-Na__methylamine--cyanide_095	3.522	-63.655	-63.6102	-64.4235	-64.3688	76.4016	76.3658	79.4987	79.4188	-23.4082	-23.4346	-23.597	-23.6221	-10.3499	-10.3925	-10.3499	-10.3925	-16.753	-17.5121	-18.0661	-17.2927	-18.0819	-18.6578	-39.1377	-37.6225	-41.1162	-22.201	-22.2292	-22.2895	-22.3185	-11.1702	-11.2124	-11.1702	-11.2124	-16.753	-17.5121	-18.0661	-17.2927	-18.0819	-18.6578	-38.7522	-37.1388
09.005_NH-Na__methylamine--cyanide_100	3.619	-53.7153	-53.6934	-54.2679	-54.2383	56.6236	56.588	58.8866	58.8158	-20.2364	-20.2612	-20.4265	-20.4514	-7.59176	-7.62265	-7.59176	-7.62265	-14.213	-14.8258	-15.273	-14.7023	-15.338	-15.8019	-40.2622	-39.2984	-42.2333	-19.5749	-19.6013	-19.7107	-19.7383	-8.0195	-8.04973	-8.0195	-8.04973	-14.213	-14.8258	-15.273	-14.7023	-15.338	-15.8019	-40.0294	-39.0124
09.005_NH-Na__methylamine--cyanide_105	3.717	-45.8768	-45.8738	-46.2654	-46.2567	41.9666	41.941	43.6012	43.5505	-17.7404	-17.7636	-17.9284	-17.9518	-5.52402	-5.54536	-5.52402	-5.54536	-12.1057	-12.5932	-12.949	-12.5455	-13.0518	-13.4213	-40.1907	-39.6248	-41.999	-17.3765	-17.4006	-17.5352	-17.5602	-5.74774	-5.76857	-5.74774	-5.76857	-12.1057	-12.5932	-12.949	-12.5455	-13.0518	-13.4213	-40.0509	-39.4563
09.005_NH-Na__methylamine--cyanide_110	3.814	-39.6616	-39.67	-39.9258	-39.9298	31.1099	31.0944	32.2834	32.25	-15.7057	-15.7269	-15.8863	-15.9075	-3.99469	-4.00865	-3.99469	-4.00865	-10.3379	-10.725	-11.0075	-10.7317	-11.1364	-11.4318	-39.3186	-39.0277	-40.8819	-15.5045	-15.5263	-15.6694	-15.6913	-4.11218	-4.12584	-4.11218	-4.12584	-10.3379	-10.725	-11.0075	-10.7317	-11.1364	-11.4318	-39.2352	-38.9287
09.005_NH-Na__methylamine--cyanide_125	4.107	-27.4382	-27.4498	-27.4903	-27.5009	12.7095	12.7112	13.1166	13.1119	-11.2846	-11.298	-11.4202	-11.4326	-1.46775	-1.47048	-1.46775	-1.47048	-6.50935	-6.71499	-6.86505	-6.78142	-6.99655	-7.15353	-34.3722	-34.4457	-35.1791	-11.2494	-11.2628	-11.3827	-11.3951	-1.48533	-1.48804	-1.48533	-1.48804	-6.50935	-6.71499	-6.86505	-6.78142	-6.99655	-7.15354	-34.3545	-34.4258
09.005_NH-Na__methylamine--cyanide_150	4.597	-17.6956	-17.6851	-17.6477	-17.6385	2.90303	2.90284	2.95491	2.95293	-6.88857	-6.89539	-6.95707	-6.96359	-0.246684	-0.247056	-0.246684	-0.247056	-3.08828	-3.1687	-3.22738	-3.22478	-3.30985	-3.37192	-25.1521	-25.2681	-25.2714	-6.8864	-6.89321	-6.95483	-6.96135	-0.247522	-0.247897	-0.247522	-0.247897	-3.08828	-3.1687	-3.22738	-3.22478	-3.30985	-3.37192	-25.1507	-25.2667
09.005_NH-Na__methylamine--cyanide_200	5.583	-10.1492	-10.1354	-10.1103	-10.0985	0.164603	0.164874	0.162979	0.163226	-2.92973	-2.93262	-2.95112	-2.95394	0.00873024	0.00866119	0.00873024	0.00866119	-0.783341	-0.803756	-0.818654	-0.816678	-0.838449	-0.854337	-13.7131	-13.7349	-13.6064	-2.92972	-2.93261	-2.95111	-2.95393	0.00872759	0.00865854	0.00872759	0.00865854	-0.783341	-0.803756	-0.818654	-0.816678	-0.838449	-0.854337	-13.7131	-13.7348
09.006_NH-Na__Nmethylacetamide--cyanide_080	3.635	-207.119	-206.992	-209.293	-209.168	306.16	306.157	316.876	316.811	-85.4808	-85.5202	-85.7976	-85.8377	-44.4954	-44.6283	-44.4954	-44.6283	-42.9172	-44.7407	-46.0713	-43.9843	-45.8585	-47.2261	-77.0548	-70.0493	-73.1196	-65.7629	-65.795	-64.6695	-64.7183	-59.6454	-59.7985	-59.6454	-59.7985	-42.9172	-44.7408	-46.0714	-43.9843	-45.8585	-47.2262	-72.4997	-64.1001
09.006_NH-Na__Nmethylacetamide--cyanide_085	3.722	-180.286	-180.162	-181.922	-181.795	236.132	236.152	244.881	244.835	-67.8691	-67.8949	-68.0077	-68.0335	-36.9622	-37.0798	-36.9622	-37.0798	-36.0864	-37.5837	-38.6763	-37.0438	-38.5829	-39.7061	-87.6611	-81.7796	-88.1067	-56.09	-56.1106	-55.3522	-55.3857	-45.6545	-45.785	-45.6545	-45.785	-36.0864	-37.5836	-38.6762	-37.0438	-38.5829	-39.7061	-84.5818	-77.8371
09.006_NH-Na__Nmethylacetamide--cyanide_090	3.809	-157.875	-157.75	-159.083	-158.952	182.025	182.056	189.053	189.013	-55.5454	-55.5638	-55.6262	-55.6415	-29.9133	-30.017	-29.9133	-30.017	-30.6266	-31.8462	-32.7361	-31.4807	-32.7476	-33.6722	-94.011	-89.2698	-96.9851	-48.4964	-48.5117	-48.0416	-48.0635	-34.8976	-35.0081	-34.8976	-35.0081	-30.6266	-31.8463	-32.7363	-31.4807	-32.7476	-33.6721	-91.9502	-86.6829
09.006_NH-Na__Nmethylacetamide--cyanide_095	3.897	-139.246	-139.124	-140.113	-139.986	140.307	140.33	145.842	145.803	-46.6555	-46.6695	-46.7404	-46.7491	-23.805	-23.8922	-23.805	-23.8922	-26.1837	-27.2397	-28.0103	-26.9778	-28.0751	-28.8757	-97.3657	-93.7009	-101.537	-42.4249	-42.4381	-42.188	-42.2019	-26.6657	-26.7556	-26.6657	-26.7556	-26.1836	-27.2396	-28.0102	-26.9778	-28.0751	-28.8757	-95.9975	-92.0171
09.006_NH-Na__Nmethylacetamide--cyanide_100	3.984	-123.774	-123.662	-124.371	-124.26	108.185	108.189	112.458	112.418	-40.0301	-40.0421	-40.145	-40.152	-18.7384	-18.8081	-18.7384	-18.8081	-22.5513	-23.4385	-24.0859	-23.2678	-24.1823	-24.8496	-98.4086	-95.6519	-103.044	-37.4811	-37.4944	-37.4052	-37.4168	-20.3838	-20.4537	-20.3838	-20.4537	-22.5513	-23.4385	-24.0859	-23.2678	-24.1823	-24.8496	-97.5067	-94.5623
09.006_NH-Na__Nmethylacetamide--cyanide_105	4.072	-110.9	-110.805	-111.291	-111.201	83.4611	83.4457	86.7196	86.673	-34.9262	-34.9387	-35.0764	-35.0846	-14.6482	-14.7015	-14.6482	-14.7015	-19.531	-20.2628	-20.7968	-20.184	-20.9507	-21.5102	-97.7968	-95.8245	-102.433	-33.3835	-33.3985	-33.4209	-33.4331	-15.5974	-15.6499	-15.5974	-15.6499	-19.531	-20.2628	-20.7968	-20.184	-20.9507	-21.5103	-97.205	-95.1215
09.006_NH-Na__Nmethylacetamide--cyanide_110	4.159	-100.146	-100.074	-100.381	-100.315	64.4217	64.395	66.8933	66.8385	-30.8699	-30.8841	-31.0486	-31.0601	-11.4036	-11.4429	-11.4036	-11.4429	-16.9884	-17.6171	-18.0758	-17.583	-18.2456	-18.7292	-96.0823	-94.7082	-100.391	-29.9321	-29.9489	-30.0438	-30.0588	-11.9531	-11.9914	-11.9531	-11.9914	-16.9884	-17.6171	-18.0758	-17.583	-18.2456	-18.7292	-95.6955	-94.2554
09.006_NH-Na__Nmethylacetamide--cyanide_125	4.422	-76.9924	-76.9682	-76.9514	-76.9299	29.7276	29.716	30.7554	30.7252	-22.429	-22.4436	-22.6314	-22.644	-5.34352	-5.35652	-5.34352	-5.35652	-11.3755	-11.6988	-11.9347	-11.8215	-12.1593	-12.4058	-86.9871	-86.6111	-89.9309	-22.2131	-22.2284	-22.4017	-22.4153	-5.45254	-5.46524	-5.45254	-5.46524	-11.3755	-11.6988	-11.9347	-11.8215	-12.1593	-12.4058	-86.8806	-86.491
09.006_NH-Na__Nmethylacetamide--cyanide_150	4.861	-55.4417	-55.4244	-55.2571	-55.2451	8.32165	8.32504	8.51287	8.51292	-14.3401	-14.3471	-14.4769	-14.4821	-1.56381	-1.56586	-1.56381	-1.56586	-6.01826	-6.14582	-6.23891	-6.27601	-6.40811	-6.5045	-69.2512	-69.2846	-70.2661	-14.3199	-14.3269	-14.4559	-14.4611	-1.57173	-1.57378	-1.57173	-1.57378	-6.01826	-6.14581	-6.23889	-6.27601	-6.40811	-6.5045	-69.2389	-69.2716
09.006_NH-Na__Nmethylacetamide--cyanide_200	5.74	-35.4974	-35.4695	-35.3593	-35.3376	0.701447	0.701589	0.698302	0.698449	-6.69795	-6.70002	-6.74708	-6.74941	-0.179484	-0.180137	-0.179484	-0.180137	-1.8287	-1.86155	-1.88553	-1.9053	-1.94032	-1.96588	-43.5336	-43.5346	-43.3588	-6.69774	-6.69981	-6.74687	-6.74921	-0.179535	-0.180188	-0.179535	-0.180188	-1.8287	-1.86155	-1.88552	-1.9053	-1.94032	-1.96588	-43.5334	-43.5345
10.001_NH-Ca__ammonia--cyanide_080	3.325	-106.657	-106.58	-107.078	-107.003	170.859	170.905	175.434	175.396	-36.7754	-36.7888	-36.408	-36.4213	-21.0732	-21.1346	-21.0732	-21.1346	-25.7863	-27.0094	-27.902	-26.3215	-27.587	-28.5105	-21.4999	-17.6729	-17.577	-28.8111	-28.8123	-28.035	-28.0423	-27.7816	-27.8565	-27.7816	-27.8565	-25.7863	-27.0094	-27.902	-26.3215	-27.587	-28.5105	-20.2453	-16.0158
10.001_NH-Ca__ammonia--cyanide_085	3.434	-87.882	-87.8181	-88.109	-88.0393	127.741	127.801	131.359	131.338	-28.8603	-28.8665	-28.5175	-28.5179	-16.6617	-16.7148	-16.6617	-16.7148	-21.1203	-22.1525	-22.9058	-21.6176	-22.6705	-23.4389	-28.5041	-25.3731	-26.9575	-24.3692	-24.3661	-23.78	-23.7774	-20.3231	-20.3847	-20.3231	-20.3847	-21.1203	-22.1525	-22.9058	-21.6176	-22.6705	-23.4389	-27.6738	-24.3025
10.001_NH-Ca__ammonia--cyanide_090	3.543	-72.9938	-72.947	-73.075	-73.0242	95.4841	95.542	98.2709	98.268	-23.4112	-23.4142	-23.1388	-23.1336	-12.8276	-12.8741	-12.8276	-12.8741	-17.4574	-18.2526	-18.8328	-17.9111	-18.7213	-19.3126	-32.5261	-30.0765	-32.4846	-20.8748	-20.8717	-20.4588	-20.4514	-14.8263	-14.8772	-14.8263	-14.8772	-17.4574	-18.2526	-18.8328	-17.9111	-18.7213	-19.3126	-31.9868	-29.3974
10.001_NH-Ca__ammonia--cyanide_095	3.651	-61.1937	-61.166	-61.1661	-61.141	71.3844	71.4269	73.4725	73.4766	-19.5002	-19.5029	-19.313	-19.3081	-9.6961	-9.73596	-9.6961	-9.73596	-14.5184	-15.2025	-15.7017	-14.923	-15.6273	-16.1413	-34.6796	-32.8497	-35.3464	-18.064	-18.0634	-17.7967	-17.7898	-10.7887	-10.8302	-10.7887	-10.8302	-14.5184	-15.2025	-15.7017	-14.923	-15.6273	-16.1413	-34.3343	-32.4258
10.001_NH-Ca__ammonia--cyanide_100	3.76	-51.8254	-51.812	-51.7205	-51.7111	53.3914	53.4104	54.9201	54.9085	-16.5738	-16.5787	-16.4659	-16.4675	-7.23336	-7.26628	-7.23336	-7.26628	-12.1457	-12.6877	-13.0832	-12.5167	-13.0707	-13.475	-35.3297	-34.0113	-36.3882	-15.7576	-15.7615	-15.6065	-15.6078	-7.83186	-7.86507	-7.83186	-7.86507	-12.1457	-12.6877	-13.0833	-12.5167	-13.0707	-13.475	-35.1114	-33.7505
10.001_NH-Ca__ammonia--cyanide_105	3.869	-44.3609	-44.3567	-44.2092	-44.2078	39.957	39.9519	41.0542	41.0126	-14.2985	-14.3065	-14.2523	-14.2623	-5.3439	-5.36991	-5.3439	-5.36991	-10.213	-10.6295	-10.9334	-10.5479	-10.9774	-11.2909	-35.0147	-34.1183	-36.2167	-13.8326	-13.8413	-13.7632	-13.7747	-5.67256	-5.69831	-5.67256	-5.69831	-10.213	-10.6295	-10.9334	-10.5479	-10.9774	-11.2909	-34.8778	-33.9591
10.001_NH-Ca__ammonia--cyanide_110	3.977	-38.3762	-38.3807	-38.1967	-38.2026	29.9144	29.8971	30.6754	30.6223	-12.4711	-12.4817	-12.4684	-12.483	-3.91864	-3.93826	-3.91864	-3.93826	-8.61639	-8.94441	-9.18377	-8.91801	-9.2551	-9.50108	-34.0872	-33.5027	-35.2628	-12.2042	-12.2159	-12.1894	-12.2057	-4.09957	-4.11882	-4.09957	-4.11882	-8.6164	-8.94441	-9.18377	-8.91801	-9.2551	-9.50108	-34.002	-33.4059
10.001_NH-Ca__ammonia--cyanide_125	4.303	-26.3783	-26.4043	-26.1662	-26.1958	12.5702	12.5653	12.7673	12.7486	-8.61094	-8.62207	-8.65173	-8.66405	-1.49499	-1.50186	-1.49499	-1.50186	-5.22627	-5.39314	-5.51491	-5.43207	-5.60419	-5.72978	-29.4778	-29.3429	-30.2587	-8.56024	-8.5716	-8.59959	-8.61222	-1.52562	-1.53234	-1.52562	-1.53234	-5.22627	-5.39314	-5.51491	-5.43207	-5.60419	-5.72978	-29.4578	-29.3215
10.001_NH-Ca__ammonia--cyanide_150	4.847	-16.6007	-16.6197	-16.4145	-16.4392	2.99669	2.99933	2.97323	2.97295	-4.9403	-4.95261	-4.9535	-4.96688	-0.271004	-0.27228	-0.271004	-0.27228	-2.33025	-2.41818	-2.48234	-2.42699	-2.51829	-2.58492	-21.3276	-21.2903	-21.5392	-4.93699	-4.94929	-4.95023	-4.96361	-0.272647	-0.273918	-0.272647	-0.273918	-2.33025	-2.41818	-2.48234	-2.42699	-2.51829	-2.58492	-21.326	-21.2887
10.001_NH-Ca__ammonia--cyanide_200	5.934	-9.10421	-9.10848	-9.00457	-9.01779	0.17954	0.180386	0.171492	0.17186	-1.87898	-1.88466	-1.87734	-1.88454	0.00322878	0.00320713	0.00322879	0.00320713	-0.517523	-0.535359	-0.548374	-0.536923	-0.556061	-0.570027	-11.3579	-11.2973	-11.347	-1.87896	-1.88465	-1.87733	-1.88453	0.00322364	0.00320201	0.00322364	0.00320201	-0.517523	-0.535359	-0.548374	-0.536923	-0.556061	-0.570027	-11.3579	-11.2973
10.002_NH-Ca__aniline--cyanide_080	4.788	-172.272	-172.074	-172.306	-172.107	274.908	274.931	282.141	282.092	-79.1595	-79.1761	-78.7608	-78.7802	-38.3519	-38.4573	-38.3519	-38.4573	-39.3223	-40.9712	-42.1745	-40.1349	-41.8279	-43.0634	-56.9518	-50.3164	-50.1201	-56.9222	-56.9328	-55.4891	-55.5132	-56.7337	-56.8551	-56.7337	-56.8551	-39.3225	-40.9709	-42.1739	-40.1349	-41.8279	-43.0633	-53.1056	-45.4471
10.002_NH-Ca__aniline--cyanide_085	4.877	-147.898	-147.715	-147.631	-147.448	213.274	213.326	219.296	219.278	-63.1821	-63.1893	-62.6701	-62.6811	-32.7313	-32.8169	-32.7313	-32.8169	-32.7242	-34.1063	-35.1149	-33.4499	-34.8782	-35.9205	-65.5102	-59.5885	-63.0989	-49.4478	-49.4472	-48.2605	-48.2703	-43.7179	-43.8163	-43.7179	-43.8163	-32.7241	-34.1064	-35.1151	-33.4499	-34.8782	-35.9205	-62.7678	-56.1772
10.002_NH-Ca__aniline--cyanide_090	4.965	-127.541	-127.367	-127.07	-126.888	165.457	165.519	170.389	170.378	-51.9682	-51.9695	-51.4584	-51.4584	-27.0519	-27.1255	-27.0519	-27.1255	-27.4979	-28.6415	-29.476	-28.1568	-29.3504	-30.2215	-70.4189	-65.3158	-70.7598	-43.4745	-43.4686	-42.5297	-42.5289	-33.6181	-33.7005	-33.6181	-33.7005	-27.4979	-28.6416	-29.4762	-28.1568	-29.3505	-30.2216	-68.4932	-62.9614
10.002_NH-Ca__aniline--cyanide_095	5.054	-110.616	-110.447	-110.005	-109.821	128.409	128.466	132.388	132.371	-43.8619	-43.8606	-43.4215	-43.4139	-21.8882	-21.9517	-21.8882	-21.9517	-23.3293	-24.2577	-24.9351	-23.9317	-24.8826	-25.5764	-72.7287	-68.3922	-74.676	-38.5995	-38.5938	-37.8828	-37.878	-25.8153	-25.8838	-25.8153	-25.8838	-23.3293	-24.2577	-24.9352	-23.9317	-24.8826	-25.5765	-71.3942	-66.7886
10.002_NH-Ca__aniline--cyanide_100	5.143	-96.5552	-96.3996	-95.8464	-95.6738	99.718	99.7586	102.877	102.852	-37.8098	-37.8081	-37.47	-37.4599	-17.4545	-17.5082	-17.4545	-17.5082	-19.9652	-20.7297	-21.2875	-20.5204	-21.3023	-21.8728	-73.2448	-69.663	-75.9647	-34.543	-34.5392	-34.0323	-34.0256	-19.806	-19.862	-19.806	-19.862	-19.9652	-20.7297	-21.2877	-20.5204	-21.3023	-21.8728	-72.3299	-68.5824
10.002_NH-Ca__aniline--cyanide_105	5.233	-84.8581	-84.7225	-84.0804	-83.9334	77.4927	77.5202	79.9534	79.9322	-33.1399	-33.1399	-32.9076	-32.8989	-13.7788	-13.8231	-13.7788	-13.8231	-17.1549	-17.8145	-18.2958	-17.6642	-18.3411	-18.8351	-72.461	-69.5584	-75.4375	-31.1083	-31.1071	-30.7739	-30.7669	-15.1888	-15.2338	-15.1888	-15.2338	-17.155	-17.8146	-18.2959	-17.6642	-18.3412	-18.8352	-71.8391	-68.8372
10.002_NH-Ca__aniline--cyanide_110	5.323	-75.1044	-74.9879	-74.2856	-74.1611	60.2649	60.2776	62.1477	62.1216	-29.4209	-29.4229	-29.2852	-29.2816	-10.801	-10.8366	-10.801	-10.8366	-14.8332	-15.3769	-15.7737	-15.3047	-15.864	-16.2721	-70.7434	-68.4297	-73.6844	-28.1549	-28.1567	-27.96	-27.958	-11.6477	-11.6833	-11.6477	-11.6833	-14.8332	-15.3769	-15.7737	-15.3047	-15.864	-16.2721	-70.324	-67.9528
10.002_NH-Ca__aniline--cyanide_125	5.594	-54.2677	-54.1895	-53.435	-53.3507	28.467	28.4529	29.22	29.1785	-21.6257	-21.6322	-21.6676	-21.6751	-5.08769	-5.10246	-5.08769	-5.10246	-9.83157	-10.0992	-10.2945	-10.1908	-10.4719	-10.6769	-62.7657	-61.6267	-64.7892	-21.3156	-21.3231	-21.3473	-21.3564	-5.27258	-5.28702	-5.27258	-5.28702	-9.83154	-10.0992	-10.2946	-10.1908	-10.4719	-10.6769	-62.6412	-61.4926
10.002_NH-Ca__aniline--cyanide_150	6.05	-35.4333	-35.3883	-34.7121	-34.664	8.25086	8.24651	8.34014	8.32996	-14.0052	-14.0141	-14.0769	-14.0842	-1.43328	-1.4358	-1.43328	-1.4358	-5.11491	-5.22206	-5.30025	-5.32682	-5.43733	-5.51798	-47.8919	-47.372	-48.2917	-13.9748	-13.9839	-14.0465	-14.054	-1.44821	-1.45068	-1.44821	-1.45068	-5.11491	-5.22206	-5.30025	-5.32682	-5.43735	-5.518	-47.8766	-47.3567
10.002_NH-Ca__aniline--cyanide_200	6.975	-19.5667	-19.5381	-19.1063	-19.0811	0.72226	0.722558	0.703914	0.703453	-6.61331	-6.61932	-6.63352	-6.64084	-0.129769	-0.129846	-0.129769	-0.129846	-1.51403	-1.54549	-1.56845	-1.57305	-1.6059	-1.62988	-27.1331	-26.7782	-26.5684	-6.613	-6.61902	-6.63324	-6.64056	-0.12987	-0.129947	-0.12987	-0.129947	-1.51403	-1.54548	-1.56843	-1.57305	-1.60589	-1.62985	-27.1329	-26.778
10.003_NH-Ca__dimethylamine--cyanide_080	3.579	-131.905	-131.774	-132.997	-132.844	214.697	214.755	220.823	220.803	-52.5506	-52.5627	-52.2689	-52.2777	-24.9566	-25.0193	-24.9566	-25.0193	-33.5587	-35.0483	-36.1354	-34.2104	-35.7395	-36.8553	-30.7367	-26.1939	-25.2714	-37.7979	-37.7996	-36.7883	-36.7954	-37.1342	-37.2143	-37.1342	-37.2143	-33.5587	-35.0483	-36.1353	-34.2104	-35.7394	-36.8553	-28.1686	-22.9066
10.003_NH-Ca__dimethylamine--cyanide_085	3.681	-108.893	-108.768	-109.648	-109.494	162.835	162.906	167.802	167.792	-41.5161	-41.5207	-41.1721	-41.1695	-20.8246	-20.879	-20.8246	-20.879	-27.8754	-29.1068	-30.0054	-28.4838	-29.7524	-30.6781	-38.2669	-34.4289	-36.0661	-32.8165	-32.8124	-32.0219	-32.019	-27.7503	-27.8166	-27.7503	-27.8166	-27.8754	-29.1068	-30.0053	-28.4838	-29.7524	-30.6781	-36.4962	-32.216
10.003_NH-Ca__dimethylamine--cyanide_090	3.784	-90.4525	-90.3343	-90.9571	-90.8058	123.48	123.549	127.422	127.413	-33.9559	-33.9561	-33.6346	-33.6234	-16.7461	-16.7948	-16.7461	-16.7948	-23.3911	-24.459	-25.2383	-23.9499	-25.0428	-25.8403	-42.7744	-39.6515	-42.4676	-28.8227	-28.8171	-28.2289	-28.2196	-20.6817	-20.7372	-20.6817	-20.7372	-23.3911	-24.4589	-25.2381	-23.9499	-25.0428	-25.8403	-41.5776	-38.1901
10.003_NH-Ca__dimethylamine--cyanide_095	3.886	-75.7012	-75.5974	-76.0148	-75.8817	93.6522	93.7045	96.7111	96.7041	-28.5704	-28.5685	-28.3165	-28.3023	-13.1405	-13.1833	-13.1405	-13.1833	-19.7572	-20.6411	-21.2861	-20.27	-21.1781	-21.8408	-44.9309	-42.504	-45.7771	-25.538	-25.5325	-25.1247	-25.1116	-15.3775	-15.4236	-15.3775	-15.4236	-19.7572	-20.6412	-21.2863	-20.27	-21.1782	-21.8408	-44.1354	-41.5536
10.003_NH-Ca__dimethylamine--cyanide_100	3.988	-63.8981	-63.8117	-64.0658	-63.9577	71.0576	71.0905	73.3851	73.3765	-24.5697	-24.5679	-24.3997	-24.3869	-10.1376	-10.1741	-10.1376	-10.1741	-16.8088	-17.494	-17.994	-17.2817	-18.0208	-18.5601	-45.4572	-43.7023	-46.9487	-22.7752	-22.7716	-22.5152	-22.503	-11.4105	-11.4481	-11.4105	-11.4481	-16.8088	-17.4939	-17.9939	-17.2817	-18.0208	-18.5601	-44.9348	-43.0924
10.003_NH-Ca__dimethylamine--cyanide_105	4.091	-54.4346	-54.3624	-54.4997	-54.4093	53.9467	53.9582	55.6835	55.6566	-21.4734	-21.4731	-21.3809	-21.3741	-7.72671	-7.75647	-7.72671	-7.75647	-14.3598	-14.8952	-15.2859	-14.792	-15.3425	-15.7442	-44.9196	-43.6275	-46.6725	-20.4088	-20.4084	-20.2671	-20.2619	-8.45208	-8.48189	-8.45208	-8.48189	-14.3598	-14.8952	-15.2859	-14.792	-15.3425	-15.7442	-44.5805	-43.2407
10.003_NH-Ca__dimethylamine--cyanide_110	4.194	-46.8203	-46.7584	-46.8164	-46.7367	40.978	40.9704	42.2514	42.2029	-18.9861	-18.9879	-18.9552	-18.9555	-5.83732	-5.86043	-5.83732	-5.86043	-12.3224	-12.7629	-13.0844	-12.7172	-13.1713	-13.5027	-43.7207	-42.8525	-45.4466	-18.3528	-18.3557	-18.2954	-18.2983	-6.25136	-6.27415	-6.25136	-6.27415	-12.3224	-12.7629	-13.0844	-12.7172	-13.1713	-13.5027	-43.5022	-42.609
10.003_NH-Ca__dimethylamine--cyanide_125	4.502	-31.5302	-31.4953	-31.4222	-31.3759	17.997	17.9843	18.4214	18.3883	-13.6713	-13.6763	-13.727	-13.73	-2.43299	-2.44135	-2.43299	-2.44135	-7.90353	-8.1395	-8.3117	-8.1945	-8.43587	-8.61201	-37.9404	-37.7709	-39.0911	-13.5368	-13.5425	-13.5893	-13.5932	-2.51074	-2.51889	-2.51074	-2.51889	-7.90353	-8.1395	-8.31169	-8.1945	-8.43587	-8.61201	-37.8841	-37.7116
10.003_NH-Ca__dimethylamine--cyanide_150	5.018	-19.1964	-19.1794	-19.0652	-19.042	4.6089	4.60797	4.62462	4.61926	-8.38362	-8.39216	-8.4166	-8.42288	-0.530479	-0.532318	-0.530479	-0.532318	-3.85705	-3.9491	-4.01627	-4.00823	-4.10366	-4.17329	-27.5122	-27.5512	-27.8152	-8.37321	-8.38178	-8.40635	-8.41268	-0.535388	-0.537213	-0.535388	-0.537213	-3.85705	-3.9491	-4.01626	-4.00823	-4.10366	-4.17329	-27.5067	-27.5459
10.003_NH-Ca__dimethylamine--cyanide_200	6.051	-10.1472	-10.1341	-10.0725	-10.0606	0.315602	0.316865	0.304842	0.305563	-3.53975	-3.54304	-3.54065	-3.54488	-0.0169878	-0.0171599	-0.0169878	-0.0171599	-1.00272	-1.02879	-1.04781	-1.03821	-1.06603	-1.08634	-14.4252	-14.4034	-14.3009	-3.53969	-3.54297	-3.54059	-3.54482	-0.0170083	-0.0171805	-0.0170083	-0.0171805	-1.00272	-1.02879	-1.04782	-1.03821	-1.06603	-1.08634	-14.4252	-14.4033
10.004_NH-Ca__methylamine--cyanide_080	3.528	-116.868	-116.749	-117.651	-117.518	188.134	188.183	193.431	193.399	-43.0998	-43.1095	-42.8072	-42.8142	-21.7889	-21.8523	-21.7889	-21.8523	-29.5108	-30.8932	-31.902	-30.1197	-31.545	-32.585	-25.4302	-21.371	-21.0874	-32.4581	-32.4574	-31.6225	-31.6264	-30.5854	-30.662	-30.5854	-30.662	-29.5108	-30.8933	-31.9021	-30.1197	-31.545	-32.585	-23.5878	-18.9929
10.004_NH-Ca__methylamine--cyanide_085	3.631	-96.1271	-96.0182	-96.6419	-96.5122	141.46	141.521	145.69	145.671	-34.0549	-34.0583	-33.7432	-33.7388	-17.6698	-17.7235	-17.6698	-17.7235	-24.4187	-25.554	-26.3825	-24.9803	-26.1399	-26.986	-32.6616	-29.2896	-31.0244	-27.9188	-27.9139	-27.2773	-27.2717	-22.5638	-22.6262	-22.5638	-22.6262	-24.4187	-25.554	-26.3824	-24.9803	-26.1399	-26.986	-31.4198	-27.7252
10.004_NH-Ca__methylamine--cyanide_090	3.735	-79.6531	-79.5584	-79.9654	-79.8497	106.353	106.413	109.652	109.646	-27.8477	-27.8478	-27.581	-27.5704	-13.879	-13.9257	-13.879	-13.9257	-20.3461	-21.2657	-21.9368	-20.856	-21.7989	-22.4869	-36.8562	-34.1869	-36.882	-24.3053	-24.2997	-23.8438	-23.8327	-16.6014	-16.6528	-16.6014	-16.6528	-20.3461	-21.2657	-21.9368	-20.856	-21.7989	-22.4869	-36.0351	-33.1764
10.004_NH-Ca__methylamine--cyanide_095	3.839	-66.5796	-66.5035	-66.737	-66.6463	79.98	80.0254	82.4912	82.4926	-23.4056	-23.4049	-23.2133	-23.2018	-10.6691	-10.7093	-10.6691	-10.7093	-17.0872	-17.854	-18.4136	-17.5533	-18.343	-18.9193	-39.006	-36.9843	-39.9028	-21.3564	-21.3522	-21.0535	-21.0411	-12.185	-12.2272	-12.185	-12.2272	-17.0872	-17.8541	-18.4136	-17.5533	-18.343	-18.9193	-38.4712	-36.3413
10.004_NH-Ca__methylamine--cyanide_100	3.943	-56.1932	-56.1335	-56.2375	-56.1678	60.1768	60.2008	62.0468	62.0386	-20.0856	-20.086	-19.9712	-19.9641	-8.0785	-8.1121	-8.0785	-8.1121	-14.4381	-15.0665	-15.5251	-14.8639	-15.5087	-15.9793	-39.656	-38.1846	-40.9697	-18.8969	-18.896	-18.7221	-18.7148	-8.92402	-8.95809	-8.92402	-8.95809	-14.4381	-15.0665	-15.5251	-14.8639	-15.5087	-15.9793	-39.3119	-37.7814
10.004_NH-Ca__methylamine--cyanide_105	4.047	-47.9189	-47.8697	-47.8872	-47.8283	45.3044	45.3055	46.6704	46.6356	-17.5004	-17.5034	-17.4513	-17.4521	-6.05047	-6.07735	-6.05047	-6.07735	-12.2505	-12.7366	-13.0912	-12.638	-13.1398	-13.5059	-39.2362	-38.2281	-40.7271	-16.8084	-16.8119	-16.727	-16.7294	-6.52303	-6.54974	-6.52303	-6.54974	-12.2505	-12.7366	-13.0912	-12.638	-13.1398	-13.5059	-39.017	-37.9777
10.004_NH-Ca__methylamine--cyanide_110	4.152	-41.2928	-41.2527	-41.2094	-41.159	34.1254	34.111	35.0988	35.0464	-15.4154	-15.4207	-15.4149	-15.4213	-4.49496	-4.51546	-4.49496	-4.51546	-10.4335	-10.8201	-11.1022	-10.7848	-11.182	-11.4718	-38.1801	-37.5212	-39.6392	-15.0113	-15.0178	-14.9938	-15.0024	-4.75964	-4.77979	-4.75964	-4.77979	-10.4335	-10.8201	-11.1022	-10.7848	-11.182	-11.4718	-38.0415	-37.3665
10.004_NH-Ca__methylamine--cyanide_125	4.466	-28.0606	-28.0461	-27.9059	-27.8858	14.611	14.6029	14.8974	14.8737	-10.9513	-10.958	-11.005	-11.0107	-1.78364	-1.79085	-1.78364	-1.79085	-6.52701	-6.72951	-6.87728	-6.7762	-6.9847	-7.13684	-33.0693	-32.9505	-34.0285	-10.8701	-10.8772	-10.9219	-10.9281	-1.83071	-1.83776	-1.83071	-1.83776	-6.52701	-6.72952	-6.8773	-6.7762	-6.9847	-7.13684	-33.0354	-32.9148
10.004_NH-Ca__methylamine--cyanide_150	4.992	-17.4184	-17.411	-17.2618	-17.2529	3.59218	3.59364	3.58309	3.58104	-6.55475	-6.56396	-6.57801	-6.58656	-0.354091	-0.355488	-0.354091	-0.355488	-3.05806	-3.14803	-3.21368	-3.18071	-3.2741	-3.34225	-23.9505	-23.9562	-24.217	-6.54898	-6.55819	-6.57235	-6.58091	-0.356817	-0.358206	-0.356817	-0.358206	-3.05806	-3.14803	-3.21368	-3.18071	-3.2741	-3.34225	-23.9474	-23.9533
10.004_NH-Ca__methylamine--cyanide_200	6.05	-9.47702	-9.46623	-9.39074	-9.38425	0.228354	0.229369	0.219386	0.2199	-2.66352	-2.66698	-2.66356	-2.6683	-0.00467988	-0.00474831	-0.00467988	-0.00474831	-0.740921	-0.762883	-0.77891	-0.767672	-0.79083	-0.807729	-12.6875	-12.6451	-12.6566	-2.66349	-2.66695	-2.66353	-2.66828	-0.00468959	-0.00475802	-0.00468959	-0.00475802	-0.740921	-0.762882	-0.778907	-0.767672	-0.79083	-0.807729	-12.6875	-12.6451
10.005_NH-Ca__Nmethylacetamide--cyanide_080	3.848	-213.096	-212.936	-213.8	-213.647	306.911	306.913	314.796	314.714	-88.0633	-88.0787	-87.704	-87.7195	-40.0671	-40.1842	-40.0671	-40.1842	-45.058	-46.9264	-48.2898	-45.9815	-47.9129	-49.3223	-82.5759	-76.1582	-74.3622	-59.093	-59.107	-57.4744	-57.5032	-63.9405	-64.0744	-63.9405	-64.0744	-45.058	-46.9264	-48.2898	-45.9815	-47.913	-49.3224	-77.4944	-69.8321
10.005_NH-Ca__Nmethylacetamide--cyanide_085	3.942	-186.41	-186.267	-186.734	-186.6	239.88	239.915	246.457	246.41	-69.3139	-69.3197	-68.7682	-68.7755	-35.2529	-35.3481	-35.2529	-35.3481	-37.6208	-39.1851	-40.3267	-38.4427	-40.051	-41.2246	-91.3475	-85.5381	-88.5376	-51.0284	-51.0272	-49.6478	-49.6579	-49.8742	-49.9843	-49.8742	-49.9843	-37.6208	-39.1852	-40.3268	-38.4427	-40.051	-41.2245	-87.6911	-81.0566
10.005_NH-Ca__Nmethylacetamide--cyanide_090	4.036	-163.839	-163.7	-163.901	-163.765	187.462	187.512	192.864	192.829	-56.1729	-56.1713	-55.582	-55.5782	-29.8702	-29.9533	-29.8702	-29.9533	-31.708	-32.9923	-33.9295	-32.4444	-33.7544	-34.7103	-96.2428	-91.178	-96.914	-44.6174	-44.6084	-43.4787	-43.4766	-38.8245	-38.9187	-38.8245	-38.9187	-31.708	-32.9924	-33.9297	-32.4444	-33.7544	-34.7104	-93.6455	-88.0419
10.005_NH-Ca__Nmethylacetamide--cyanide_095	4.13	-144.845	-144.706	-144.723	-144.578	146.531	146.581	150.898	150.863	-46.7308	-46.7254	-46.1821	-46.1709	-24.6998	-24.7727	-24.6998	-24.7727	-26.9729	-28.0104	-28.7675	-27.6409	-28.7176	-29.5033	-98.3909	-94.1617	-101.169	-39.4165	-39.4066	-38.5137	-38.5074	-30.1863	-30.2664	-30.1863	-30.2664	-26.9729	-28.0101	-28.767	-27.6409	-28.7177	-29.5034	-96.5654	-91.9921
10.005_NH-Ca__Nmethylacetamide--cyanide_100	4.224	-128.882	-128.749	-128.626	-128.484	114.59	114.63	118.068	118.029	-39.7533	-39.7475	-39.2946	-39.2806	-20.0914	-20.1541	-20.0914	-20.1541	-23.1285	-23.9823	-24.6053	-23.7337	-24.6128	-25.2543	-98.6266	-95.1446	-102.516	-35.1161	-35.1082	-34.4334	-34.4251	-23.4561	-23.5227	-23.4561	-23.5227	-23.1285	-23.9823	-24.6054	-23.7337	-24.6128	-25.2543	-97.356	-93.6577
10.005_NH-Ca__Nmethylacetamide--cyanide_105	4.318	-115.45	-115.334	-115.097	-114.976	89.6666	89.6942	92.3864	92.3535	-34.442	-34.4375	-34.0918	-34.0782	-16.1593	-16.2117	-16.1593	-16.2117	-19.9383	-20.6371	-21.1469	-20.4978	-21.2176	-21.7428	-97.4361	-94.6547	-101.83	-31.4976	-31.4916	-31.0102	-30.9995	-18.2249	-18.2791	-18.2249	-18.2791	-19.9383	-20.6371	-21.1471	-20.4978	-21.2176	-21.7428	-96.5578	-93.6434
10.005_NH-Ca__Nmethylacetamide--cyanide_110	4.412	-104.12	-104.022	-103.699	-103.6	70.2118	70.229	72.2981	72.2684	-30.2771	-30.2743	-30.0331	-30.0226	-12.8964	-12.939	-12.8964	-12.939	-17.2576	-17.8638	-18.3063	-17.7703	-18.398	-18.856	-95.3127	-93.1494	-99.7549	-28.4046	-28.4009	-28.0791	-28.0704	-14.1659	-14.209	-14.1659	-14.209	-17.2576	-17.8639	-18.3063	-17.7703	-18.3979	-18.856	-94.7095	-92.4671
10.005_NH-Ca__Nmethylacetamide--cyanide_125	4.695	-79.3798	-79.3181	-78.8812	-78.8233	33.8512	33.8388	34.6853	34.6416	-21.7894	-21.7911	-21.7654	-21.768	-6.40057	-6.4189	-6.40057	-6.4189	-11.4781	-11.8121	-12.0559	-11.8757	-12.219	-12.4696	-85.7451	-84.8382	-89.2866	-21.3031	-21.306	-21.2645	-21.2691	-6.69696	-6.71488	-6.69696	-6.71488	-11.4781	-11.8121	-12.0559	-11.8757	-12.219	-12.4696	-85.556	-84.6353
10.005_NH-Ca__Nmethylacetamide--cyanide_150	5.167	-56.0153	-55.9816	-55.5661	-55.537	10.1567	10.1472	10.243	10.2257	-13.8102	-13.8154	-13.8574	-13.8602	-1.97741	-1.98061	-1.97741	-1.98061	-6.03188	-6.14949	-6.23531	-6.26851	-6.38889	-6.47674	-67.8658	-67.6288	-69.4921	-13.758	-13.7635	-13.8052	-13.8083	-2.00393	-2.00705	-2.00393	-2.00705	-6.03188	-6.1495	-6.23532	-6.26851	-6.38889	-6.47674	-67.8403	-67.6034
10.005_NH-Ca__Nmethylacetamide--cyanide_200	6.113	-34.721	-34.7053	-34.4527	-34.4462	0.951729	0.951791	0.924029	0.923421	-6.26072	-6.26493	-6.2629	-6.2682	-0.231172	-0.231776	-0.231172	-0.231776	-1.78699	-1.82182	-1.84724	-1.85347	-1.88951	-1.91581	-42.0974	-41.9386	-42.1873	-6.26011	-6.26433	-6.26234	-6.26764	-0.231387	-0.23199	-0.231387	-0.23199	-1.78699	-1.82183	-1.84725	-1.85347	-1.88951	-1.91581	-42.0971	-41.9383
11.001_CH-Oa__ethyne--oxalate_080	4.656	-212.64	-205.775	-228.704	-228.484	425.319	410.329	450.612	450.246	-119.686	-117.432	-131.709	-131.905	-97.2635	-97.3576	-97.2637	-97.3577	-47.6262	-49.7073	-51.226	-45.9442	-48.4928	-50.3526	-61.4619	-57.8535	-64.4252	-78.6205	-78.9749	-86.729	-86.9393	-128.366	-128.509	-128.366	-128.509	-47.6261	-49.7081	-51.2274	-45.9442	-48.4928	-50.3526	-54.1575	-44.039
11.001_CH-Oa__ethyne--oxalate_085	4.732	-193.589	-194.209	-197.127	-196.938	342.872	344.133	358.978	358.672	-102.141	-102.779	-103.272	-103.432	-82.5009	-82.578	-82.501	-82.5781	-37.5189	-39.4847	-40.9192	-38.4292	-40.5359	-42.0732	-76.3525	-66.3496	-78.5964	-76.8508	-76.7487	-74.1693	-74.3554	-101.497	-101.602	-101.497	-101.602	-37.5188	-39.4823	-40.9152	-38.4292	-40.5359	-42.0733	-69.3422	-56.2966
11.001_CH-Oa__ethyne--oxalate_090	4.809	-169.122	-168.821	-170.213	-170.038	275.725	275.276	286.015	285.76	-82.7955	-83.0675	-83.3949	-83.5324	-68.4855	-68.5562	-68.4856	-68.5563	-31.8649	-33.6007	-34.8675	-32.4563	-34.2466	-35.5531	-80.0363	-71.9197	-87.1025	-65.2627	-65.6164	-64.4313	-64.599	-80.0987	-80.1846	-80.0987	-80.1846	-31.8655	-33.6006	-34.8667	-32.4563	-34.2467	-35.5533	-74.2134	-64.6147
11.001_CH-Oa__ethyne--oxalate_095	4.885	-146.813	-146.522	-147.532	-147.365	219.483	219.062	228.051	227.828	-68.7465	-69.0147	-69.2318	-69.3535	-56.0257	-56.092	-56.0258	-56.0921	-27.1317	-28.5942	-29.6614	-27.6594	-29.1798	-30.2892	-82.2288	-75.2712	-91.6087	-56.9801	-57.5962	-56.7683	-56.9221	-63.1456	-63.2188	-63.1456	-63.2188	-27.1383	-28.594	-29.6563	-27.6594	-29.1799	-30.2895	-77.9325	-69.9668
11.001_CH-Oa__ethyne--oxalate_100	4.962	-128.139	-127.86	-128.53	-128.374	175.053	174.644	182.055	181.851	-58.4413	-58.7101	-58.9047	-59.017	-45.3736	-45.4341	-45.3737	-45.4342	-23.2747	-24.4868	-25.3712	-23.7666	-25.0242	-25.9419	-82.7315	-76.9167	-93.2865	-50.8071	-51.1503	-50.6342	-50.7776	-49.7584	-49.8208	-49.7584	-49.8208	-23.2747	-24.4869	-25.3715	-23.7666	-25.0241	-25.9416	-79.5587	-73.0636
11.001_CH-Oa__ethyne--oxalate_105	5.038	-111.176	-112.275	-112.647	-112.512	137.285	139.557	145.579	145.388	-51.3421	-50.9566	-51.1806	-51.2858	-36.4921	-36.5456	-36.4922	-36.5456	-19.9055	-21.1328	-22.0283	-20.565	-21.6248	-22.3982	-82.2487	-77.3534	-92.9768	-45.5412	-45.8878	-45.6363	-45.7686	-39.2083	-39.2609	-39.2083	-39.2609	-20.1054	-21.1328	-21.8825	-20.565	-21.6247	-22.398	-79.7494	-74.5513
11.001_CH-Oa__ethyne--oxalate_110	5.115	-99.5011	-99.2559	-99.37	-99.2619	112.238	111.833	116.662	116.487	-44.6864	-44.9628	-45.2476	-45.3447	-29.2099	-29.2552	-29.21	-29.2558	-17.489	-18.3473	-18.9736	-17.9192	-18.8167	-19.4717	-80.6142	-76.8467	-91.2991	-41.1816	-41.519	-41.4926	-41.6111	-30.9039	-30.9479	-30.9039	-30.9479	-17.4889	-18.3476	-18.9743	-17.9191	-18.8167	-19.4718	-78.8636	-74.8053
11.001_CH-Oa__ethyne--oxalate_125	5.345	-71.5934	-70.8009	-71.052	-70.9978	58.996	57.5043	61.0769	60.9796	-32.9401	-33.5963	-33.5919	-33.6589	-14.765	-14.7874	-14.765	-14.7875	-11.7508	-11.6776	-11.6241	-12.1125	-12.6527	-13.047	-73.3044	-71.5116	-81.9562	-31.7486	-31.9244	-32.352	-32.4258	-15.1951	-15.2167	-15.1951	-15.2167	-11.7508	-12.2745	-12.6566	-12.1125	-12.6528	-13.047	-72.4847	-70.7077
11.001_CH-Oa__ethyne--oxalate_150	5.731	-45.9992	-46.5376	-45.8571	-45.7842	20.7881	21.9656	22.336	22.2932	-22.8299	-22.3343	-23.0231	-23.0482	-4.70345	-4.70493	-4.70351	-4.70493	-6.32274	-6.68511	-6.94954	-6.71131	-6.96247	-7.14575	-58.5608	-58.3899	-63.4838	-22.0147	-22.0882	-22.7893	-22.8153	-4.75448	-4.75593	-4.75448	-4.75593	-6.44062	-6.68515	-6.86359	-6.7113	-6.96244	-7.14571	-58.2798	-58.208
11.001_CH-Oa__ethyne--oxalate_200	6.505	-27.3899	-25.4662	-25.0345	-24.9327	11.1319	4.05695	3.93175	3.88413	-4.00763	-12.1654	-12.4147	-12.4273	-0.496101	-0.496752	-0.496128	-0.496791	-1.79026	-2.34158	-2.74391	-2.35507	-2.42522	-2.47641	-36.8153	-36.4491	-37.1288	-3.826	-6.42158	-12.4024	-12.4154	-0.497192	-0.49784	-0.497219	-0.497885	-1.78167	-3.59202	-4.91308	-2.35507	-2.42522	-2.47641	-31.4665	-36.4383
11.002_CH-Oa__ethene--oxalate_080	4.046	-151.378	-151.618	-154.86	-154.702	281.672	281.931	294.842	294.509	-57.811	-57.4572	-58.5599	-58.6668	-35.6715	-35.7507	-35.6715	-35.7507	-41.4728	-43.803	-45.5035	-42.2803	-44.6421	-46.3656	-8.39802	-0.9754	-20.4723	-46.6303	-46.1931	-46.0238	-46.1688	-41.544	-41.6223	-41.544	-41.6223	-41.4729	-43.8031	-45.5035	-42.2803	-44.6422	-46.3657	-3.0055	5.65089
11.002_CH-Oa__ethene--oxalate_085	4.154	-117.954	-117.844	-120.488	-120.367	207.67	207.42	217.69	217.366	-48.2498	-48.3033	-48.8225	-48.9349	-26.7836	-26.8459	-26.7836	-26.8459	-34.6404	-36.4506	-37.7715	-35.4431	-37.3142	-38.6796	-23.3447	-17.4619	-35.6351	-41.3789	-41.4559	-41.0974	-41.2488	-29.8694	-29.9305	-29.8694	-29.9305	-34.6404	-36.4504	-37.7712	-35.4431	-37.3141	-38.6794	-19.5816	-12.8603
11.002_CH-Oa__ethene--oxalate_090	4.262	-92.9839	-92.8956	-94.7549	-94.6543	154.043	153.818	161.538	161.238	-41.5653	-41.6239	-42.0881	-42.2025	-19.8024	-19.8499	-19.8024	-19.8499	-29.1572	-30.5509	-31.5679	-29.8318	-31.3445	-32.4484	-32.1196	-27.9174	-44.1538	-37.2003	-37.28	-37.1949	-37.3448	-21.457	-21.5035	-21.457	-21.5035	-29.1573	-30.5507	-31.5675	-29.8318	-31.3445	-32.4484	-29.4289	-24.7133
11.002_CH-Oa__ethene--oxalate_095	4.37	-74.2472	-74.1548	-75.3974	-75.3101	115.065	114.855	120.575	120.322	-36.5905	-36.6565	-37.1467	-37.2501	-14.4944	-14.5283	-14.4944	-14.5283	-24.5643	-25.8054	-26.711	-25.2535	-26.5708	-27.5322	-37.1954	-34.2987	-48.2499	-33.7316	-33.8168	-33.975	-34.1052	-15.4014	-15.4346	-15.4014	-15.4346	-24.5643	-25.8052	-26.7107	-25.2535	-26.5707	-27.5319	-35.2616	-32.0597
11.002_CH-Oa__ethene--oxalate_100	4.478	-60.0868	-59.9852	-60.7415	-60.6623	86.6148	86.4279	90.5807	90.376	-32.6863	-32.7503	-33.3114	-33.3959	-10.5371	-10.5594	-10.5371	-10.5594	-20.8044	-21.7646	-22.4653	-21.4416	-22.4329	-23.1562	-39.3323	-37.3979	-49.4674	-30.7642	-30.8441	-31.2176	-31.32	-11.0454	-11.0672	-11.0454	-11.0672	-20.8044	-21.7644	-22.465	-21.4416	-22.4329	-23.1562	-37.9336	-35.8297
11.002_CH-Oa__ethene--oxalate_105	4.586	-49.2926	-49.1874	-49.5626	-49.4799	65.7503	65.5937	68.5137	68.3344	-29.485	-29.5377	-30.1831	-30.2543	-7.62216	-7.63598	-7.62216	-7.63598	-17.6915	-18.456	-19.0139	-18.256	-19.0781	-19.678	-39.7813	-38.7138	-48.8566	-28.164	-28.2284	-28.7809	-28.8647	-7.91311	-7.92647	-7.91311	-7.92647	-17.6915	-18.4561	-19.014	-18.2559	-19.0781	-19.678	-38.7626	-37.6147
11.002_CH-Oa__ethene--oxalate_110	4.694	-40.9955	-40.8822	-40.9538	-40.8529	50.3834	50.2412	52.2068	52.0235	-26.7589	-26.8067	-27.5321	-27.6025	-5.4912	-5.49989	-5.4912	-5.49989	-15.0745	-15.7338	-16.2149	-15.5913	-16.2802	-16.783	-39.1625	-38.7147	-47.1244	-25.8325	-25.8897	-26.5817	-26.6633	-5.66084	-5.66919	-5.66084	-5.66919	-15.0745	-15.7338	-16.215	-15.5913	-16.2802	-16.783	-38.4149	-37.9448
11.002_CH-Oa__ethene--oxalate_125	5.018	-25.4704	-25.288	-24.8022	-24.6899	24.1518	23.9485	24.1261	23.998	-20.3684	-20.4801	-21.3567	-21.4081	-2.00517	-2.01039	-2.00517	-2.01039	-9.49041	-9.80522	-10.0349	-9.86883	-10.2088	-10.4569	-33.865	-34.5673	-39.2627	-20.0143	-20.1377	-21.0476	-21.1048	-2.04173	-2.04686	-2.04173	-2.04686	-9.49041	-9.80517	-10.0349	-9.86883	-10.2088	-10.4569	-33.5589	-34.3004
11.002_CH-Oa__ethene--oxalate_150	5.558	-11.1011	-13.8904	-13.0528	-12.9507	5.35877	8.60632	7.62714	7.5402	-10.702	-13.4539	-14.394	-14.427	-0.320815	-0.323294	-0.320804	-0.323294	-6.26636	-4.72963	-3.60823	-4.80411	-4.95325	-5.06208	-22.6695	-25.2229	-26.6688	-10.6971	-13.3702	-14.3436	-14.3782	-0.324162	-0.326634	-0.324151	-0.326634	-6.26641	-4.72963	-3.6082	-4.80411	-4.95324	-5.06207	-22.5891	-25.1774
11.002_CH-Oa__ethene--oxalate_200	6.638	-7.80513	-10.4026	-5.50819	-5.48385	5.73814	9.81192	1.05737	1.06402	-2.05639	0.0510988	-6.90313	-6.91854	0.0368894	0.0374077	0.0368934	0.0373978	-6.00082	-4.10091	-2.71449	-1.32711	-1.36219	-1.38778	-3.21667	-12.6888	-12.6399	-2.00323	-2.501	-6.9016	-6.91699	0.0368493	0.0373675	0.0368532	0.0373576	-6.00058	-2.91601	-0.665115	-1.32711	-1.36219	-1.38778	-5.84561	-12.6872
11.003_CH-Oa__benzene--hydroxide_080	3.959	-199.207	-198.753	-201.033	-200.521	378.521	378.125	391.569	391.055	-106.903	-107.007	-106.994	-107.055	-68.8346	-68.8678	-68.8346	-68.8678	-38.3922	-40.8949	-42.7211	-38.6642	-41.2377	-43.1157	-39.2243	-28.5055	-35.7774	-73.5331	-73.662	-71.2029	-71.3192	-94.9953	-95.0756	-94.9953	-95.0756	-38.3922	-40.895	-42.7214	-38.6642	-41.2378	-43.1159	-32.0872	-18.9771
11.003_CH-Oa__benzene--hydroxide_085	4.045	-164.468	-164.065	-165.723	-165.263	297.39	297.061	308.437	307.996	-86.1426	-86.204	-85.9541	-85.9837	-57.3732	-57.4074	-57.3732	-57.4074	-32.6078	-34.7047	-36.2349	-32.9578	-35.1185	-36.6953	-46.8502	-37.3536	-48.0867	-64.9183	-65.0136	-63.0581	-63.1468	-73.2221	-73.2801	-73.2221	-73.2801	-32.6077	-34.7046	-36.2347	-32.9578	-35.1184	-36.695	-41.5323	-30.3891
11.003_CH-Oa__benzene--hydroxide_090	4.131	-136.118	-135.758	-136.888	-136.481	233.99	233.704	243.243	242.86	-71.722	-71.7546	-71.3902	-71.4004	-46.7226	-46.7569	-46.7226	-46.7569	-27.9548	-29.7082	-30.9877	-28.3932	-30.1432	-31.4203	-51.5528	-43.1986	-55.6305	-58.0979	-58.1664	-56.6298	-56.694	-56.3664	-56.4101	-56.3664	-56.4101	-27.9547	-29.7082	-30.9878	-28.3932	-30.1432	-31.4203	-47.618	-38.1454
11.003_CH-Oa__benzene--hydroxide_095	4.217	-113.096	-112.777	-113.47	-113.112	184.483	184.223	192.154	191.812	-61.371	-61.3846	-60.9943	-60.9915	-37.4413	-37.4741	-37.4413	-37.4741	-24.1592	-25.6307	-26.7045	-24.575	-26.0914	-27.198	-54.1176	-46.9638	-59.7517	-52.5336	-52.582	-51.3929	-51.4381	-43.346	-43.3801	-43.346	-43.3801	-24.1591	-25.6308	-26.7047	-24.575	-26.0913	-27.1978	-51.2211	-43.3162
11.003_CH-Oa__benzene--hydroxide_100	4.303	-94.4462	-94.1647	-94.502	-94.1896	145.821	145.576	152.109	151.795	-53.6607	-53.6626	-53.3007	-53.2904	-29.6595	-29.6896	-29.6595	-29.6896	-21.0338	-22.2446	-23.1282	-21.4649	-22.7144	-23.6262	-55.0696	-49.0006	-61.4504	-47.8635	-47.8977	-46.9944	-47.0263	-33.3025	-33.3302	-33.3025	-33.3302	-21.0337	-22.2446	-23.1283	-21.4649	-22.7144	-23.6262	-52.9453	-46.3771
11.003_CH-Oa__benzene--hydroxide_105	4.389	-79.3403	-79.0925	-79.1446	-78.8753	115.596	115.364	120.684	120.399	-47.6941	-47.6885	-47.3843	-47.3708	-23.2968	-23.3234	-23.2968	-23.3234	-18.3951	-19.422	-20.1714	-18.83	-19.8881	-20.6603	-54.9119	-49.8312	-61.442	-43.8486	-43.8711	-43.2032	-43.2243	-25.5634	-25.5865	-25.5634	-25.5865	-18.3951	-19.4222	-20.1716	-18.83	-19.8881	-20.6602	-53.3578	-47.9477
11.003_CH-Oa__benzene--hydroxide_110	4.475	-67.0855	-66.8665	-66.6943	-66.4613	91.9254	91.7094	95.994	95.7374	-42.9067	-42.8952	-42.665	-42.6494	-18.1826	-18.2049	-18.1826	-18.2049	-16.2173	-17.0188	-17.6038	-16.6369	-17.4856	-18.1048	-53.8609	-49.683	-60.258	-40.3298	-40.3409	-39.8694	-39.8807	-19.6051	-19.6243	-19.6051	-19.6243	-16.2173	-17.0189	-17.6038	-16.6369	-17.4855	-18.1048	-52.7261	-48.3337
11.003_CH-Oa__benzene--hydroxide_125	4.733	-42.2962	-42.1208	-41.5782	-41.3941	47.1513	46.9973	49.1575	48.9625	-32.6224	-32.597	-32.6081	-32.5829	-8.41903	-8.42778	-8.41903	-8.42778	-11.1513	-11.6676	-12.0444	-11.548	-12.0863	-12.4792	-48.1926	-45.9214	-53.1242	-31.8074	-31.7919	-31.7384	-31.7251	-8.78903	-8.79671	-8.78903	-8.79671	-11.1513	-11.6677	-12.0445	-11.548	-12.0864	-12.4792	-47.7566	-45.4326
11.003_CH-Oa__benzene--hydroxide_150	5.163	-22.5574	-22.4071	-21.7566	-21.5997	16.5273	16.4232	17.0088	16.8747	-21.9289	-21.8906	-22.0932	-22.0518	-2.17949	-2.18204	-2.17949	-2.18204	-6.22589	-6.45042	-6.61427	-6.51877	-6.75105	-6.92055	-36.6708	-35.8794	-39.0325	-21.7942	-21.7588	-21.9566	-21.9188	-2.22414	-2.22666	-2.22414	-2.22666	-6.22585	-6.45031	-6.6141	-6.51877	-6.75101	-6.92049	-36.5834	-35.791
11.003_CH-Oa__benzene--hydroxide_200	6.024	-9.51118	-9.42365	-8.94739	-8.86028	2.43282	2.40252	2.35159	2.31738	-10.677	-10.6389	-10.7591	-10.7178	-0.064065	-0.065043	-0.0640649	-0.065043	-2.09481	-2.15627	-2.20111	-2.2034	-2.26783	-2.31485	-19.9261	-19.6406	-20.0665	-10.6726	-10.6346	-10.7553	-10.7141	-0.064893	-0.0658646	-0.064893	-0.0658646	-2.0948	-2.15623	-2.20106	-2.20339	-2.26785	-2.31488	-19.9227	-19.6377
11.004_CH-Oa__benzene--nitrite_080	4.191	-108.679	-108.6	-110.652	-110.557	203.247	203.078	212.72	212.497	-40.5947	-40.6808	-40.8062	-40.8963	-24.5998	-24.6492	-24.5998	-24.6492	-32.6769	-34.3511	-35.5729	-33.4213	-35.1725	-36.4505	-6.42514	-0.0561411	-16.9326	-33.9507	-34.0542	-33.4303	-33.5424	-27.9814	-28.0285	-27.9814	-28.0285	-32.6769	-34.3506	-35.5719	-33.4213	-35.1725	-36.4504	-3.1769	3.91862
11.004_CH-Oa__benzene--nitrite_085	4.3	-84.5285	-84.4754	-85.8063	-85.7418	148.126	147.98	155.181	154.99	-34.8046	-34.8817	-34.9231	-35.0071	-18.0916	-18.1259	-18.0916	-18.1259	-27.4063	-28.7142	-29.6685	-28.1335	-29.4842	-30.4699	-19.1714	-14.3547	-29.1499	-30.9364	-31.0256	-30.6245	-30.7234	-19.8435	-19.8762	-19.8435	-19.8762	-27.4063	-28.714	-29.6683	-28.1335	-29.4842	-30.4699	-17.0654	-11.8212
11.004_CH-Oa__benzene--nitrite_090	4.41	-66.611	-66.561	-67.364	-67.3029	108.415	108.283	113.619	113.444	-30.6767	-30.7459	-30.7721	-30.8499	-13.1409	-13.163	-13.1409	-13.163	-23.1232	-24.1462	-24.8927	-23.8115	-24.8699	-25.6423	-27.0796	-23.5144	-36.0284	-28.3905	-28.4688	-28.2357	-28.3252	-14.0621	-14.0831	-14.0621	-14.0831	-23.1231	-24.1456	-24.8917	-23.8115	-24.87	-25.6424	-25.7216	-21.9099
11.004_CH-Oa__benzene--nitrite_095	4.52	-53.2313	-53.1737	-53.5948	-53.528	79.6979	79.584	83.5059	83.353	-27.5189	-27.5787	-27.6248	-27.6927	-9.46666	-9.47912	-9.46666	-9.47912	-19.5843	-20.4157	-21.0224	-20.2187	-21.0869	-21.7203	-31.67	-29.0672	-39.3631	-26.1506	-26.2171	-26.1134	-26.19	-9.95852	-9.97036	-9.95852	-9.97036	-19.5843	-20.4156	-21.0223	-20.2187	-21.0868	-21.7203	-30.7995	-28.0557
11.004_CH-Oa__benzene--nitrite_100	4.629	-43.1547	-43.0912	-43.2374	-43.1678	58.8476	58.7562	61.6025	61.4816	-24.9556	-25.0032	-25.0806	-25.1347	-6.78066	-6.78628	-6.78066	-6.78628	-16.6413	-17.324	-17.8221	-17.231	-17.9409	-18.459	-33.9466	-32.0662	-40.3882	-24.1286	-24.1803	-24.1734	-24.2327	-7.04723	-7.05248	-7.04723	-7.05248	-16.6412	-17.3239	-17.8222	-17.231	-17.9408	-18.4589	-33.3899	-31.4303
11.004_CH-Oa__benzene--nitrite_105	4.739	-35.5002	-35.432	-35.3838	-35.3106	43.6419	43.5691	45.6104	45.5149	-22.7756	-22.8112	-22.9157	-22.9572	-4.8356	-4.83718	-4.8356	-4.83718	-14.1838	-14.7229	-15.1163	-14.7271	-15.2936	-15.7069	-34.6275	-33.297	-39.9446	-22.2718	-22.3098	-22.3677	-22.4123	-4.98204	-4.98342	-4.98204	-4.98342	-14.1837	-14.7228	-15.1161	-14.7271	-15.2935	-15.7069	-34.2722	-32.8983
11.004_CH-Oa__benzene--nitrite_110	4.849	-29.63	-29.5553	-29.3728	-29.2939	32.5062	32.4429	33.8964	33.8128	-20.8607	-20.8879	-21.0083	-21.0409	-3.43569	-3.43544	-3.43569	-3.43544	-12.1184	-12.5389	-12.8458	-12.6077	-13.0514	-13.3752	-34.2816	-33.3326	-38.6058	-20.5517	-20.5806	-20.6753	-20.7101	-3.5171	-3.51675	-3.5171	-3.51675	-12.1184	-12.5388	-12.8456	-12.6077	-13.0514	-13.3752	-34.0555	-33.0831
11.004_CH-Oa__benzene--nitrite_125	5.178	-18.6529	-18.5732	-18.2091	-18.1273	13.7631	13.7218	14.2147	14.1608	-16.1861	-16.1935	-16.3162	-16.3272	-1.20437	-1.2036	-1.20437	-1.2036	-7.65055	-7.87218	-8.03391	-7.99628	-8.23242	-8.40473	-30.2824	-29.902	-32.3925	-16.1132	-16.1211	-16.2397	-16.2515	-1.2191	-1.21835	-1.2191	-1.21835	-7.65052	-7.87217	-8.03392	-7.99628	-8.23241	-8.40473	-30.2248	-29.841
11.004_CH-Oa__benzene--nitrite_150	5.726	-10.6197	-10.5525	-10.1815	-10.1161	3.52351	3.50298	3.56452	3.54024	-10.7351	-10.7302	-10.8109	-10.8081	-0.176965	-0.176029	-0.176965	-0.176029	-3.68997	-3.78316	-3.85116	-3.8645	-3.9643	-4.03713	-21.8069	-21.5971	-22.2714	-10.7283	-10.7236	-10.8041	-10.8014	-0.177906	-0.17697	-0.177906	-0.17697	-3.68993	-3.78315	-3.85116	-3.8645	-3.96426	-4.03705	-21.8012	-21.5913
11.004_CH-Oa__benzene--nitrite_200	6.824	-5.14364	-5.11298	-4.87697	-4.84894	0.27925	0.276263	0.273666	0.27029	-5.01607	-5.01402	-5.04411	-5.04335	0.023364	0.0235923	0.023364	0.0235923	-0.986807	-1.00947	-1.02601	-1.02952	-1.05357	-1.07113	-10.8531	-10.6695	-10.7571	-5.01601	-5.01396	-5.04405	-5.04329	0.0233597	0.023588	0.0233597	0.023588	-0.986803	-1.00948	-1.02602	-1.02952	-1.05357	-1.07112	-10.8531	-10.6695
11.005_CH-Oa__ethene--hydroxide_080	3.02	-168.501	-168.077	-170.266	-169.788	329.037	328.624	340.492	339.981	-84.5063	-84.5815	-84.3656	-84.4085	-59.6706	-59.6817	-59.6706	-59.6817	-35.904	-38.1485	-39.7864	-36.3393	-38.6757	-40.3805	-23.5032	-14.2772	-18.669	-60.0805	-60.1894	-58.0697	-58.1693	-78.9729	-79.0164	-78.9729	-79.0164	-35.904	-38.1485	-39.7864	-36.3393	-38.6757	-40.3806	-18.4458	-7.37282
11.005_CH-Oa__ethene--hydroxide_085	3.108	-137.459	-137.086	-138.737	-138.316	256.011	255.661	265.582	265.144	-67.4733	-67.5085	-67.1414	-67.1531	-48.7102	-48.7253	-48.7102	-48.7253	-30.2712	-32.242	-33.6801	-30.7484	-32.7599	-34.2277	-31.3391	-23.2783	-30.4512	-52.3569	-52.4283	-50.769	-50.8349	-60.1101	-60.1403	-60.1101	-60.1403	-30.2712	-32.242	-33.6802	-30.7484	-32.7598	-34.2277	-27.6739	-18.3751
11.005_CH-Oa__ethene--hydroxide_090	3.196	-112.441	-112.112	-113.313	-112.941	199.518	199.207	207.422	207.028	-55.7099	-55.718	-55.2987	-55.2903	-38.9335	-38.9513	-38.9335	-38.9513	-25.7979	-27.4207	-28.6049	-26.2855	-27.9598	-29.1817	-36.1794	-29.3357	-37.7815	-46.2633	-46.3071	-45.0202	-45.0628	-45.6988	-45.7212	-45.6988	-45.7212	-25.7979	-27.4207	-28.6048	-26.2855	-27.9598	-29.1817	-33.5383	-25.8782
11.005_CH-Oa__ethene--hydroxide_095	3.284	-92.3628	-92.0757	-92.9038	-92.5794	155.835	155.544	162.28	161.915	-47.2843	-47.2767	-46.8681	-46.8498	-30.6632	-30.682	-30.6632	-30.682	-22.1353	-23.5002	-24.4962	-22.6197	-24.0234	-25.0478	-38.9867	-33.2442	-41.9362	-41.3142	-41.3402	-40.3527	-40.3807	-34.7055	-34.7236	-34.7055	-34.7236	-22.1353	-23.5002	-24.4961	-22.6197	-24.0234	-25.0478	-37.0918	-30.8167
11.005_CH-Oa__ethene--hydroxide_100	3.372	-76.2749	-76.0279	-76.5487	-76.2759	122.035	121.76	127.216	126.879	-41.0057	-40.9899	-40.6268	-40.6056	-23.8933	-23.9119	-23.8933	-23.9119	-19.1065	-20.2435	-21.0732	-19.5796	-20.7618	-21.6245	-40.2424	-35.5385	-43.8441	-37.1874	-37.201	-36.4552	-36.4718	-26.3287	-26.3445	-26.3287	-26.3445	-19.1065	-20.2435	-21.0732	-19.5796	-20.7618	-21.6245	-38.8862	-33.8375
11.005_CH-Oa__ethene--hydroxide_105	3.46	-63.3768	-63.1672	-63.4364	-63.215	95.8453	95.5921	99.9475	99.6475	-36.1404	-36.1192	-35.8231	-35.7995	-18.4708	-18.4879	-18.4708	-18.4879	-16.5758	-17.5371	-18.2386	-17.0347	-18.0234	-18.7449	-40.4208	-36.5997	-44.1872	-33.67	-33.6723	-33.1274	-33.1313	-19.9516	-19.9658	-19.9516	-19.9658	-16.5758	-17.5371	-18.2386	-17.0347	-18.0234	-18.7449	-39.4518	-35.4094
11.005_CH-Oa__ethene--hydroxide_110	3.548	-53.0139	-52.8363	-52.9056	-52.7264	75.5085	75.2833	78.7189	78.4567	-32.2321	-32.206	-31.9912	-31.9633	-14.1919	-14.2065	-14.1919	-14.2065	-14.45	-15.197	-15.7421	-14.8841	-15.6695	-16.2426	-39.7075	-36.6821	-43.4634	-30.617	-30.6081	-30.2356	-30.2262	-15.101	-15.1132	-15.101	-15.1132	-14.45	-15.1976	-15.7432	-14.8841	-15.6695	-16.2426	-39.0174	-35.8517
11.005_CH-Oa__ethene--hydroxide_125	3.812	-32.4343	-32.2956	-32.0768	-31.9322	37.6613	37.5104	39.1547	38.9642	-23.844	-23.8056	-23.8054	-23.7681	-6.2654	-6.27144	-6.2654	-6.27144	-9.66305	-10.1239	-10.4603	-10.0263	-10.5092	-10.8616	-35.3226	-33.869	-38.0535	-23.3665	-23.3347	-23.2949	-23.2658	-6.48777	-6.49303	-6.48777	-6.49303	-9.66305	-10.1239	-10.4602	-10.0263	-10.5092	-10.8616	-35.0732	-33.5883
11.005_CH-Oa__ethene--hydroxide_150	4.253	-16.5579	-16.4373	-16.1223	-16.0007	12.6433	12.5411	12.9298	12.8071	-15.2878	-15.2468	-15.3748	-15.3304	-1.47314	-1.47706	-1.47314	-1.47706	-5.09831	-5.31251	-5.46883	-5.33586	-5.56342	-5.72948	-26.089	-25.7305	-27.1081	-15.2159	-15.1768	-15.302	-15.2597	-1.49765	-1.50154	-1.49765	-1.50154	-5.09831	-5.31251	-5.46882	-5.33586	-5.56342	-5.72948	-26.0434	-25.6843
11.005_CH-Oa__ethene--hydroxide_200	5.136	-6.48153	-6.41595	-6.18827	-6.12576	1.73338	1.70603	1.65903	1.63023	-6.80675	-6.77725	-6.83511	-6.80299	-0.00736089	-0.00924318	-0.00736088	-0.00924317	-1.52834	-1.59449	-1.64276	-1.60185	-1.67155	-1.72241	-13.1392	-13.0302	-12.9537	-6.80476	-6.77535	-6.83336	-6.80132	-0.00774904	-0.00962753	-0.00774904	-0.00962753	-1.52834	-1.59448	-1.64276	-1.60185	-1.67155	-1.72241	-13.1376	-13.0289
11.006_CH-Oa__ethene--nitrite_080	3.886	-72.583	-72.5188	-73.6008	-73.5179	142.993	142.914	148.926	148.769	-27.0334	-27.1087	-26.9821	-27.0583	-20.3672	-20.3966	-20.3672	-20.3966	-23.0223	-24.251	-25.1476	-23.5897	-24.8585	-25.7844	-2.25816	2.01145	-5.50614	-22.7862	-22.8635	-22.3581	-22.4433	-23.3761	-23.4062	-23.3761	-23.4062	-23.0223	-24.251	-25.1476	-23.5897	-24.8585	-25.7844	-1.02256	3.61688
11.006_CH-Oa__ethene--nitrite_085	3.984	-55.605	-55.5783	-56.2667	-56.2247	103.305	103.233	107.692	107.554	-22.2562	-22.3228	-22.19	-22.2592	-14.9358	-14.9596	-14.9358	-14.9596	-19.2568	-20.2334	-20.9461	-19.7857	-20.7937	-21.5292	-10.5735	-7.41888	-14.008	-20.0845	-20.1536	-19.8189	-19.8946	-16.3842	-16.4077	-16.3842	-16.4077	-19.2568	-20.2334	-20.9461	-19.7857	-20.7937	-21.5293	-9.85242	-6.50241
11.006_CH-Oa__ethene--nitrite_090	4.082	-43.0241	-43.026	-43.4189	-43.4099	74.6489	74.5939	77.8274	77.7242	-19.0267	-19.0853	-18.9681	-19.0296	-10.7596	-10.7787	-10.7596	-10.7787	-16.1892	-16.9593	-17.5213	-16.6784	-17.4757	-18.0575	-15.8174	-13.5515	-19.0079	-17.9167	-17.9768	-17.7531	-17.8182	-11.4537	-11.4725	-11.4537	-11.4725	-16.1892	-16.9593	-17.5213	-16.6784	-17.4757	-18.0576	-15.4027	-13.0339
11.006_CH-Oa__ethene--nitrite_095	4.18	-33.6955	-33.7095	-33.8942	-33.9009	53.9717	53.934	56.2536	56.1799	-16.6759	-16.7266	-16.6332	-16.6855	-7.65277	-7.66731	-7.65277	-7.66731	-13.6657	-14.2944	-14.7532	-14.111	-14.7637	-15.2399	-18.9226	-17.3137	-21.6355	-16.1075	-16.1589	-16.0097	-16.0637	-7.98475	-7.99903	-7.98475	-7.99903	-13.6657	-14.2944	-14.7532	-14.111	-14.7637	-15.2399	-18.6866	-17.0237
11.006_CH-Oa__ethene--nitrite_100	4.279	-26.7573	-26.7693	-26.815	-26.8219	39.0535	39.0261	40.6896	40.6342	-14.8437	-14.8866	-14.8169	-14.8599	-5.39035	-5.4004	-5.39035	-5.4004	-11.5633	-12.0611	-12.4243	-11.9669	-12.4806	-12.8554	-20.4546	-19.3035	-22.6731	-14.5515	-14.5948	-14.4957	-14.5395	-5.54913	-5.559	-5.54913	-5.559	-11.5633	-12.0611	-12.4243	-11.9669	-12.4806	-12.8554	-20.3214	-19.1418
11.006_CH-Oa__ethene--nitrite_105	4.378	-21.5664	-21.5698	-21.5249	-21.5242	28.2865	28.2646	29.4582	29.4131	-13.3379	-13.3728	-13.3228	-13.3567	-3.76616	-3.77241	-3.76616	-3.77241	-9.80567	-10.2146	-10.513	-10.165	-10.5878	-10.8963	-20.9634	-20.1365	-22.6815	-13.1869	-13.222	-13.1565	-13.1909	-3.84224	-3.84838	-3.84224	-3.84838	-9.80567	-10.2146	-10.513	-10.165	-10.5878	-10.8963	-20.8886	-20.0467
11.006_CH-Oa__ethene--nitrite_110	4.478	-17.6508	-17.6449	-17.5426	-17.5341	20.5094	20.4929	21.339	21.3046	-12.0531	-12.0802	-12.0438	-12.07	-2.61155	-2.61517	-2.61155	-2.61517	-8.33089	-8.65439	-8.89045	-8.64873	-8.98794	-9.23548	-20.7378	-20.1502	-22.0455	-11.9746	-12.0018	-11.9573	-11.9837	-2.64814	-2.65172	-2.64814	-2.65172	-8.33089	-8.65438	-8.89043	-8.64873	-8.98795	-9.23549	-20.6959	-20.1004
11.006_CH-Oa__ethene--nitrite_125	4.778	-10.6017	-10.576	-10.3984	-10.3723	7.87877	7.86511	8.16181	8.14014	-9.03751	-9.04801	-9.03373	-9.04351	-0.826025	-0.827453	-0.826025	-0.827453	-5.14498	-5.29407	-5.40287	-5.35898	-5.51468	-5.6283	-17.9892	-17.7314	-18.4598	-9.02586	-9.03638	-9.02095	-9.03078	-0.830248	-0.831689	-0.830248	-0.831689	-5.14498	-5.29407	-5.40286	-5.35898	-5.51468	-5.6283	-17.9818	-17.7229
11.006_CH-Oa__ethene--nitrite_150	5.283	-5.80969	-5.77801	-5.61478	-5.58563	1.64983	1.6447	1.69438	1.68765	-5.73967	-5.73953	-5.73808	-5.73779	-0.0774704	-0.0782308	-0.0774704	-0.0782308	-2.36266	-2.4254	-2.47118	-2.46611	-2.53214	-2.58033	-12.4222	-12.2943	-12.3386	-5.73909	-5.73895	-5.73746	-5.73716	-0.0776088	-0.0783713	-0.0776088	-0.0783713	-2.36266	-2.42539	-2.47117	-2.46611	-2.53214	-2.58033	-12.4218	-12.2939
11.006_CH-Oa__ethene--nitrite_200	6.303	-2.74264	-2.73013	-2.63377	-2.62342	0.0857652	0.0854175	0.0868242	0.0864364	-2.53929	-2.54104	-2.5389	-2.54035	0.0237474	0.0235052	0.0237474	0.0235052	-0.584746	-0.599967	-0.611074	-0.609843	-0.62573	-0.637323	-5.77333	-5.69115	-5.63166	-2.53929	-2.54104	-2.53889	-2.54034	0.0237471	0.0235049	0.0237471	0.0235049	-0.584746	-0.599967	-0.611074	-0.609843	-0.62573	-0.637323	-5.77333	-5.69115
11.007_CH-Oa__ethyne--acetate_080	4.246	-136.895	-136.825	-138.121	-138.041	242.861	242.785	252.095	251.962	-55.6324	-55.7321	-55.7958	-55.8975	-46.6564	-46.7287	-46.6564	-46.7287	-29.8954	-31.369	-32.4444	-30.6181	-32.1388	-33.2485	-28.9458	-21.9543	-29.9533	-43.6112	-43.7066	-42.817	-42.9249	-55.9164	-55.9977	-55.9164	-55.9977	-29.8954	-31.3691	-32.4445	-30.6181	-32.1389	-33.2487	-26.1895	-18.2509
11.007_CH-Oa__ethyne--acetate_085	4.333	-114.037	-113.979	-114.868	-114.8	183.224	183.162	190.561	190.45	-43.5853	-43.6693	-43.6622	-43.7476	-36.5429	-36.6062	-36.5429	-36.6062	-24.8534	-26.0396	-26.9052	-25.5029	-26.7522	-27.6639	-37.998	-32.3674	-41.1371	-36.7381	-36.8229	-36.2432	-36.3358	-41.6173	-41.684	-41.6173	-41.684	-24.8534	-26.0395	-26.905	-25.5029	-26.7518	-27.6632	-36.2292	-30.0328
11.007_CH-Oa__ethyne--acetate_090	4.42	-95.7515	-95.7096	-96.2718	-96.2164	138.248	138.181	143.976	143.866	-35.3746	-35.4487	-35.4274	-35.5045	-28.1782	-28.2321	-28.1782	-28.2321	-20.8512	-21.8345	-22.5521	-21.4403	-22.461	-23.2059	-43.7613	-39.2929	-47.7771	-31.4609	-31.5391	-31.1748	-31.2608	-30.96	-31.0143	-30.96	-31.0143	-20.8512	-21.8344	-22.5519	-21.4403	-22.4611	-23.2061	-42.6336	-37.8315
11.007_CH-Oa__ethyne--acetate_095	4.507	-81.1431	-81.1213	-81.4235	-81.3857	104.371	104.297	108.792	108.673	-29.5632	-29.6313	-29.6214	-29.6941	-21.5022	-21.5467	-21.5022	-21.5467	-17.6241	-18.4157	-18.9934	-18.1581	-18.9857	-19.5896	-46.9956	-43.5427	-51.2289	-27.3158	-27.3887	-27.173	-27.2543	-23.0304	-23.0741	-23.0304	-23.0741	-17.6241	-18.4156	-18.9932	-18.1581	-18.9857	-19.5897	-46.2802	-42.6304
11.007_CH-Oa__ethyne--acetate_100	4.594	-69.4526	-69.4505	-69.5484	-69.5304	78.8572	78.7886	82.2471	82.1334	-25.2847	-25.3477	-25.36	-25.4273	-16.2943	-16.3299	-16.2943	-16.3299	-14.987	-15.6302	-16.0995	-15.4753	-16.1469	-16.6369	-48.4389	-45.7912	-52.4715	-23.9874	-24.0542	-23.9435	-24.017	-17.1366	-17.1713	-17.1366	-17.1713	-14.987	-15.6301	-16.0994	-15.4753	-16.1469	-16.6369	-47.9868	-45.2223
11.007_CH-Oa__ethyne--acetate_105	4.681	-60.0597	-60.0708	-60.0139	-60.0105	59.6353	59.5806	62.2163	62.1235	-22.013	-22.0694	-22.1061	-22.1659	-12.2925	-12.3198	-12.2925	-12.3198	-12.8039	-13.3264	-13.7077	-13.2482	-13.7944	-14.193	-48.5872	-46.5656	-52.2121	-21.2601	-21.3188	-21.2826	-21.346	-12.7588	-12.7855	-12.7588	-12.7855	-12.8039	-13.3265	-13.7078	-13.2482	-13.7944	-14.193	-48.3023	-46.2115
11.007_CH-Oa__ethyne--acetate_110	4.768	-52.4694	-52.4841	-52.3174	-52.3196	45.1511	45.1126	47.1001	47.0345	-19.4226	-19.471	-19.5282	-19.5787	-9.24852	-9.26811	-9.24852	-9.26811	-10.9832	-11.412	-11.7249	-11.3875	-11.8351	-12.1618	-47.8355	-46.2937	-50.9569	-18.9831	-19.0324	-19.047	-19.0992	-9.50801	-9.52727	-9.50801	-9.52727	-10.9832	-11.4121	-11.7251	-11.3875	-11.8352	-12.1619	-47.6562	-46.0734
11.007_CH-Oa__ethyne--acetate_125	5.031	-37.0076	-36.9966	-36.6762	-36.6541	19.7764	19.7593	20.6014	20.5697	-14.027	-14.053	-14.135	-14.1596	-3.91793	-3.92187	-3.91793	-3.92187	-7.06788	-7.30314	-7.47482	-7.36371	-7.61054	-7.79066	-42.687	-41.9564	-44.3588	-13.9358	-13.9619	-14.0352	-14.06	-3.96426	-3.96818	-3.96426	-3.96818	-7.06788	-7.30315	-7.47483	-7.36371	-7.61054	-7.79066	-42.6422	-41.9032
11.007_CH-Oa__ethyne--acetate_150	5.471	-23.7981	-23.7602	-23.4166	-23.3695	5.19136	5.18206	5.36736	5.35246	-8.85039	-8.85727	-8.9161	-8.92217	-0.946566	-0.947668	-0.946566	-0.947668	-3.52755	-3.61126	-3.67235	-3.69208	-3.78101	-3.84591	-32.0555	-31.7328	-32.3716	-8.84285	-8.84974	-8.90799	-8.91409	-0.949503	-0.950624	-0.949503	-0.950624	-3.52755	-3.61126	-3.67235	-3.69208	-3.78102	-3.84593	-32.0509	-31.7277
11.007_CH-Oa__ethyne--acetate_200	6.356	-12.8179	-12.7824	-12.5492	-12.5097	0.415397	0.41365	0.421821	0.419671	-4.05263	-4.05433	-4.0757	-4.07749	-0.0587979	-0.0588651	-0.0587979	-0.0588651	-0.998106	-1.01781	-1.03218	-1.04513	-1.06645	-1.08201	-17.5142	-17.3084	-17.2381	-4.05256	-4.05426	-4.07563	-4.07742	-0.0588139	-0.058881	-0.0588139	-0.058881	-0.998105	-1.0178	-1.03217	-1.04513	-1.06645	-1.082	-17.5141	-17.3084
11.008_CH-Oa__ethyne--nitrate_080	3.978	-102.031	-101.968	-102.726	-102.641	178.069	178.012	184.779	184.672	-36.3237	-36.3881	-36.3061	-36.3675	-30.3818	-30.449	-30.3818	-30.449	-25.3941	-26.6297	-27.5313	-26.0425	-27.3225	-28.2565	-18.3245	-13.0415	-22.7693	-30.0473	-30.1135	-29.5493	-29.619	-34.9664	-35.0352	-34.9664	-35.0352	-25.3941	-26.6297	-27.5314	-26.0425	-27.3225	-28.2566	-16.636	-10.8793
11.008_CH-Oa__ethyne--nitrate_085	4.068	-83.6397	-83.5943	-84.0245	-83.9563	130.991	130.933	136.082	135.982	-28.8153	-28.8712	-28.778	-28.8327	-22.9039	-22.9588	-22.9039	-22.9588	-21.1724	-22.1834	-22.9213	-21.7603	-22.8143	-23.5834	-27.4127	-23.3489	-32.2796	-25.4467	-25.5062	-25.1403	-25.203	-25.2484	-25.3032	-25.2484	-25.3032	-21.1724	-22.1835	-22.9213	-21.7603	-22.8141	-23.5832	-26.3922	-22.0633
11.008_CH-Oa__ethyne--nitrate_090	4.158	-69.415	-69.394	-69.5654	-69.5227	96.3574	96.298	100.171	100.076	-23.7408	-23.7918	-23.7112	-23.7618	-17.0343	-17.0785	-17.0343	-17.0785	-17.775	-18.5862	-19.1782	-18.3072	-19.1527	-19.7698	-33.1445	-30.0562	-37.8317	-21.931	-21.9853	-21.751	-21.8076	-18.2311	-18.2746	-18.2311	-18.2746	-17.775	-18.5862	-19.1781	-18.3072	-19.154	-19.772	-32.5341	-29.3004
11.008_CH-Oa__ethyne--nitrate_095	4.249	-58.3897	-58.3911	-58.3634	-58.345	70.8909	70.8423	73.7259	73.6467	-20.1422	-20.1891	-20.1294	-20.1761	-12.5587	-12.5934	-12.5587	-12.5934	-15.0156	-15.6807	-16.1659	-15.4965	-16.1909	-16.6975	-36.4972	-34.1653	-40.6517	-19.1681	-19.2172	-19.0714	-19.1218	-13.1694	-13.2036	-13.1694	-13.2036	-15.0156	-15.6806	-16.1659	-15.4965	-16.1908	-16.6974	-36.1354	-33.721
11.008_CH-Oa__ethyne--nitrate_100	4.34	-49.8041	-49.8168	-49.6475	-49.6427	52.1736	52.1391	54.2758	54.2181	-17.4639	-17.5058	-17.4677	-17.5092	-9.20885	-9.23505	-9.20885	-9.23505	-12.7493	-13.2892	-13.6832	-13.1825	-13.7486	-14.1617	-38.1018	-36.3306	-41.6015	-16.9381	-16.9811	-16.8953	-16.9385	-9.52078	-9.54671	-9.52078	-9.54671	-12.7493	-13.2892	-13.6832	-13.1825	-13.7487	-14.1619	-37.8887	-36.0717
11.008_CH-Oa__ethyne--nitrate_105	4.431	-43.0677	-43.0794	-42.8189	-42.8146	38.4213	38.3984	39.9724	39.9309	-15.3804	-15.4163	-15.3967	-15.4311	-6.73162	-6.75022	-6.73162	-6.75022	-10.8629	-11.2986	-11.6165	-11.2515	-11.7082	-12.0414	-38.4641	-37.1064	-41.317	-15.0955	-15.1319	-15.0859	-15.1211	-6.89128	-6.9098	-6.89128	-6.9098	-10.8629	-11.2986	-11.6165	-11.2515	-11.7082	-12.0415	-38.3392	-36.9561
11.008_CH-Oa__ethyne--nitrate_110	4.523	-37.7298	-37.7319	-37.4157	-37.4033	28.3113	28.2966	29.4512	29.4199	-13.6972	-13.7265	-13.7207	-13.7473	-4.9135	-4.92578	-4.9135	-4.92578	-9.28495	-9.63835	-9.89623	-9.63128	-10.0031	-10.2744	-37.9838	-36.9309	-40.225	-13.5422	-13.5716	-13.5514	-13.5783	-4.99549	-5.00776	-4.99549	-5.00776	-9.28496	-9.63836	-9.89625	-9.63128	-10.003	-10.2743	-37.9109	-36.8438
11.008_CH-Oa__ethyne--nitrate_125	4.799	-27.0991	-27.0676	-26.6951	-26.653	11.3924	11.3844	11.83	11.815	-10.0663	-10.0776	-10.0896	-10.0999	-1.91168	-1.91454	-1.91168	-1.91454	-5.86884	-6.04773	-6.17827	-6.10951	-6.29965	-6.4384	-33.8536	-33.2908	-34.769	-10.0405	-10.0518	-10.0614	-10.0718	-1.92307	-1.92596	-1.92307	-1.92596	-5.86884	-6.0477	-6.17822	-6.10951	-6.29964	-6.43838	-33.8392	-33.2741
11.008_CH-Oa__ethyne--nitrate_150	5.262	-18.0846	-18.0294	-17.7076	-17.6466	2.54907	2.54546	2.6347	2.6293	-6.42441	-6.42372	-6.43974	-6.43877	-0.407568	-0.408807	-0.407568	-0.408807	-2.81729	-2.88722	-2.93824	-2.94139	-3.01652	-3.07135	-25.2547	-24.9362	-25.2086	-6.42299	-6.42229	-6.4382	-6.43723	-0.408034	-0.409279	-0.408034	-0.409279	-2.81729	-2.88721	-2.93823	-2.94139	-3.01652	-3.07135	-25.2537	-24.9352
11.008_CH-Oa__ethyne--nitrate_200	6.199	-10.1319	-10.1034	-9.89564	-9.86475	0.137794	0.137351	0.141847	0.141417	-2.96471	-2.96719	-2.97283	-2.97546	-0.0194313	-0.019753	-0.0194313	-0.019753	-0.750148	-0.769318	-0.783308	-0.783085	-0.803843	-0.818991	-13.7363	-13.5375	-13.4306	-2.9647	-2.96719	-2.97283	-2.97545	-0.0194323	-0.0197541	-0.0194323	-0.0197541	-0.750148	-0.769316	-0.783305	-0.783085	-0.803844	-0.818992	-13.7363	-13.5375
11.009_CH-Oa__methane--acetate_080	3.777	-45.5257	-45.5376	-46.5824	-46.5763	98.7791	98.6886	103.41	103.266	-20.8449	-20.8927	-20.8628	-20.9125	-13.1205	-13.1422	-13.1205	-13.1422	-18.7762	-19.6711	-20.3242	-19.3869	-20.3152	-20.9926	-1.208	1.64257	-3.64845	-18.9421	-18.993	-18.7634	-18.8195	-14.4894	-14.5099	-14.4894	-14.5099	-18.7762	-19.6711	-20.3241	-19.3869	-20.3153	-20.9927	-0.675974	2.36771
11.009_CH-Oa__methane--acetate_085	3.884	-33.4059	-33.4348	-34.1125	-34.1284	70.29	70.2139	73.6011	73.4799	-17.6977	-17.7394	-17.7067	-17.7509	-9.22506	-9.24028	-9.22506	-9.24028	-15.5936	-16.2859	-16.7912	-16.1425	-16.8703	-17.4015	-6.9918	-5.04111	-9.38471	-16.7547	-16.7986	-16.6639	-16.7121	-9.86083	-9.87523	-9.86083	-9.87523	-15.5936	-16.2859	-16.7912	-16.1425	-16.8703	-17.4015	-6.6859	-4.63725
11.009_CH-Oa__methane--acetate_090	3.992	-24.6977	-24.7308	-25.1491	-25.1735	50.098	50.0423	52.4356	52.3488	-15.4237	-15.4579	-15.4388	-15.474	-6.38881	-6.39827	-6.38881	-6.39827	-13.0147	-13.5621	-13.9616	-13.5027	-14.0731	-14.4893	-10.5064	-9.18615	-12.6148	-14.9529	-14.9882	-14.9174	-14.9545	-6.68482	-6.69383	-6.68482	-6.69383	-13.0147	-13.5622	-13.9617	-13.5027	-14.0731	-14.4893	-10.3323	-8.96226
11.009_CH-Oa__methane--acetate_095	4.1	-18.4355	-18.4619	-18.7048	-18.7245	35.7821	35.7401	37.4305	37.3634	-13.656	-13.6829	-13.6789	-13.7052	-4.36969	-4.37442	-4.36969	-4.37442	-10.9016	-11.3325	-11.6469	-11.332	-11.782	-12.1104	-12.426	-11.5511	-14.1838	-13.4185	-13.4459	-13.4156	-13.443	-4.50828	-4.51279	-4.50828	-4.51279	-10.9016	-11.3325	-11.6469	-11.332	-11.7819	-12.1103	-12.3274	-11.4271
11.009_CH-Oa__methane--acetate_100	4.208	-13.9167	-13.9326	-14.0585	-14.0694	25.6161	25.582	26.7717	26.715	-12.2032	-12.2235	-12.2299	-12.2485	-2.95354	-2.95507	-2.95354	-2.95507	-9.15157	-9.50448	-9.76201	-9.52865	-9.8968	-10.1654	-13.2912	-12.7234	-14.6817	-12.0819	-12.1025	-12.0954	-12.1147	-3.01898	-3.0204	-3.01898	-3.0204	-9.15157	-9.50452	-9.76207	-9.52865	-9.89679	-10.1654	-13.2356	-12.6549
11.009_CH-Oa__methane--acetate_105	4.316	-10.6357	-10.6435	-10.6855	-10.69	18.3836	18.358	19.1864	19.1445	-10.9646	-10.979	-10.9912	-11.004	-1.97083	-1.97073	-1.97083	-1.97073	-7.70059	-7.98933	-8.20002	-8.02864	-8.3363	-8.56081	-13.4352	-13.0811	-14.5059	-10.9018	-10.9164	-10.9217	-10.9348	-2.00206	-2.00192	-2.00206	-2.00192	-7.70059	-7.98932	-8.20001	-8.02864	-8.33633	-8.56087	-13.4038	-13.0431
11.009_CH-Oa__methane--acetate_110	4.425	-8.23765	-8.24019	-8.22135	-8.22246	13.2286	13.2104	13.7813	13.7531	-9.88349	-9.89301	-9.90772	-9.91657	-1.29474	-1.29417	-1.29474	-1.29417	-6.49122	-6.70966	-6.86907	-6.77533	-7.00565	-7.17373	-13.086	-12.8538	-13.9285	-9.85055	-9.86015	-9.87139	-9.88037	-1.30984	-1.30926	-1.30984	-1.30926	-6.49122	-6.70966	-6.86906	-6.77533	-7.00563	-7.17369	-13.0683	-12.8327
11.009_CH-Oa__methane--acetate_125	4.752	-4.18496	-4.17718	-4.08486	-4.07623	5.01926	5.00599	5.19116	5.17145	-7.30946	-7.31095	-7.32492	-7.32525	-0.311714	-0.311672	-0.311714	-0.311672	-3.92475	-4.02914	-4.10531	-4.10537	-4.21565	-4.29613	-10.8991	-10.8378	-11.2633	-7.3043	-7.30581	-7.31932	-7.31968	-0.313571	-0.313535	-0.313571	-0.313535	-3.92475	-4.02913	-4.10531	-4.10537	-4.21566	-4.29614	-10.8958	-10.8341
11.009_CH-Oa__methane--acetate_150	5.301	-1.79888	-1.79154	-1.69676	-1.68967	1.05417	1.05043	1.07605	1.07112	-4.51496	-4.51474	-4.52302	-4.52232	0.0330591	0.0329407	0.0330591	0.0329407	-1.75851	-1.80055	-1.83123	-1.84049	-1.88533	-1.91804	-7.05415	-7.02597	-7.1128	-4.51468	-4.51446	-4.52272	-4.52203	0.0329857	0.0328674	0.0329857	0.0328674	-1.75851	-1.80055	-1.83123	-1.84049	-1.88532	-1.91804	-7.05394	-7.02574
11.009_CH-Oa__methane--acetate_200	6.409	-0.632741	-0.6307	-0.582252	-0.579767	0.0559446	0.0555562	0.0559241	0.0555127	-1.89517	-1.89506	-1.89722	-1.89678	0.0302528	0.0300518	0.0302528	0.0300518	-0.425611	-0.434609	-0.441175	-0.444333	-0.453875	-0.460839	-2.88133	-2.85182	-2.87022	-1.89517	-1.89506	-1.89722	-1.89678	0.0302526	0.0300517	0.0302526	0.0300517	-0.425611	-0.434609	-0.441174	-0.444333	-0.453875	-0.460839	-2.88132	-2.85182
11.010_CH-Oa__methane--hydroxide_080	2.69	-122.733	-122.423	-124.587	-124.222	247.929	247.548	257.79	257.317	-57.524	-57.5325	-57.1894	-57.1734	-40.6496	-40.6449	-40.6496	-40.6449	-29.6657	-31.5712	-32.9616	-30.1473	-32.1162	-33.5529	-6.0136	1.72391	-5.60238	-43.8797	-43.9153	-42.2889	-42.3148	-51.2177	-51.2286	-51.2177	-51.2286	-29.6657	-31.5711	-32.9616	-30.1473	-32.1162	-33.5531	-2.98006	5.99873
11.010_CH-Oa__methane--hydroxide_085	2.786	-96.9047	-96.6465	-98.261	-97.963	190.024	189.677	198.097	197.672	-46.4579	-46.4463	-46.0129	-45.9856	-31.8541	-31.8554	-31.8541	-31.8554	-25.091	-26.6969	-27.8687	-25.5815	-27.22	-28.4157	-13.1395	-6.54816	-14.736	-38.21	-38.2274	-36.9385	-36.9513	-37.8668	-37.8725	-37.8668	-37.8725	-25.091	-26.6971	-27.869	-25.5815	-27.22	-28.4157	-10.9381	-3.53093
11.010_CH-Oa__methane--hydroxide_090	2.882	-76.7121	-76.5016	-77.6696	-77.4234	146.049	145.724	152.567	152.168	-38.7491	-38.7269	-38.2809	-38.2494	-24.5258	-24.5305	-24.5258	-24.5305	-21.3369	-22.6338	-23.5802	-21.8314	-23.1739	-24.1535	-17.6149	-12.189	-20.4012	-33.6946	-33.6998	-32.6881	-32.6937	-27.9731	-27.9768	-27.9731	-27.9768	-21.3369	-22.6338	-23.5802	-21.8314	-23.1739	-24.1536	-16.0342	-10.0797
11.010_CH-Oa__methane--hydroxide_095	2.978	-60.963	-60.7908	-61.6081	-61.4028	112.61	112.305	117.798	117.421	-33.1289	-33.1023	-32.6873	-32.6584	-18.6456	-18.6513	-18.6456	-18.6513	-18.2499	-19.3229	-20.1059	-18.7372	-19.8435	-20.6508	-20.3448	-15.942	-23.6103	-29.9861	-29.9833	-29.1953	-29.1989	-20.6411	-20.6441	-20.6411	-20.6441	-18.2499	-19.3229	-20.1059	-18.7372	-19.8435	-20.6509	-19.2187	-14.4753
11.010_CH-Oa__methane--hydroxide_100	3.074	-48.6807	-48.537	-49.0793	-48.9089	87.1304	86.852	91.2143	90.8689	-28.843	-28.8144	-28.4582	-28.4337	-14.041	-14.0459	-14.041	-14.0459	-15.6783	-16.5593	-17.2021	-16.1425	-17.0559	-17.7225	-21.7474	-18.2421	-25.1207	-26.8607	-26.8515	-26.2514	-26.2527	-15.2087	-15.211	-15.2087	-15.211	-15.6783	-16.5593	-17.2021	-16.1425	-17.0559	-17.7224	-20.9497	-17.2262
11.010_CH-Oa__methane--hydroxide_105	3.17	-39.0853	-38.9618	-39.286	-39.145	67.6666	67.4188	70.8534	70.5492	-25.4398	-25.4095	-25.132	-25.1083	-10.4943	-10.4974	-10.4943	-10.4974	-13.5133	-14.2374	-14.7659	-13.9485	-14.7057	-15.2582	-22.2158	-19.4596	-25.4555	-24.1732	-24.1577	-23.724	-23.7188	-11.1856	-11.1865	-11.1856	-11.1865	-13.5133	-14.2374	-14.7659	-13.9485	-14.7057	-15.2582	-21.6531	-18.7593
11.010_CH-Oa__methane--hydroxide_110	3.266	-31.567	-31.4584	-31.6189	-31.498	52.7531	52.5382	55.224	54.9641	-22.645	-22.612	-22.4208	-22.3924	-7.79397	-7.79478	-7.79397	-7.79478	-11.6757	-12.2681	-12.7004	-12.0837	-12.7035	-13.1559	-22.0273	-19.877	-25.0203	-21.8266	-21.8042	-21.5147	-21.4994	-8.20788	-8.20723	-8.20788	-8.20723	-11.6757	-12.2681	-12.7005	-12.0837	-12.7035	-13.1559	-21.6321	-19.3965
11.010_CH-Oa__methane--hydroxide_125	3.555	-17.2896	-17.2069	-17.0975	-17.0049	25.6089	25.476	26.6935	26.5297	-16.4817	-16.4399	-16.4519	-16.4107	-3.0825	-3.08026	-3.0825	-3.08026	-7.60105	-7.96185	-8.22514	-7.92197	-8.30513	-8.58474	-19.4763	-18.5509	-21.4514	-16.2481	-16.2101	-16.1998	-16.1633	-3.17705	-3.17445	-3.17705	-3.17445	-7.60105	-7.96185	-8.22514	-7.92197	-8.3051	-8.58469	-19.3406	-18.3977
11.010_CH-Oa__methane--hydroxide_150	4.035	-7.22894	-7.16189	-6.96192	-6.8857	8.29652	8.20681	8.46411	8.34873	-10.1487	-10.1147	-10.2057	-10.171	-0.553536	-0.553883	-0.553536	-0.553883	-3.80505	-3.95814	-4.06985	-3.9948	-4.15462	-4.27125	-13.6936	-13.5331	-14.4139	-10.1165	-10.0835	-10.173	-10.1396	-0.562819	-0.563152	-0.562819	-0.563152	-3.80505	-3.95813	-4.06984	-3.9948	-4.15462	-4.27125	-13.6716	-13.511
11.010_CH-Oa__methane--hydroxide_200	4.996	-1.88388	-1.86289	-1.71644	-1.69574	1.04672	1.03406	0.986301	0.975212	-4.18119	-4.16108	-4.19173	-4.17119	0.0430939	0.0422613	0.0430939	0.0422613	-1.02663	-1.0791	-1.11739	-1.07244	-1.12937	-1.17092	-6.06504	-6.02038	-6.00822	-4.1805	-4.16041	-4.19114	-4.17062	0.042981	0.0421501	0.042981	0.0421501	-1.02663	-1.0791	-1.11739	-1.07244	-1.12938	-1.17092	-6.06448	-6.01992
11.011_CH-Oa__methane--nitrate_080	3.599	-32.315	-32.3435	-33.0197	-33.0345	73.5283	73.473	76.6409	76.555	-14.6213	-14.6597	-14.6036	-14.639	-8.58923	-8.60555	-8.58923	-8.60555	-16.7624	-17.5623	-18.146	-17.3022	-18.1327	-18.7387	-0.281707	1.53731	-3.05432	-13.6297	-13.6693	-13.5213	-13.559	-9.29065	-9.30604	-9.29065	-9.30604	-16.7624	-17.5623	-18.146	-17.3022	-18.1327	-18.7387	0.00819868	1.91673
11.011_CH-Oa__methane--nitrate_085	3.709	-23.2561	-23.2871	-23.696	-23.7169	51.2645	51.2244	53.4179	53.3551	-12.6545	-12.6861	-12.6302	-12.6586	-5.88592	-5.89606	-5.88592	-5.89606	-13.8963	-14.5209	-14.9767	-14.3739	-15.0229	-15.4964	-5.62163	-4.41285	-7.9245	-12.1936	-12.2259	-12.126	-12.1556	-6.19284	-6.20246	-6.19284	-6.20246	-13.8963	-14.5209	-14.9767	-14.3739	-15.0229	-15.4964	-5.4678	-4.21625
11.011_CH-Oa__methane--nitrate_090	3.82	-16.9234	-16.9456	-17.1766	-17.1907	35.7886	35.7591	37.2765	37.2275	-11.1927	-11.2172	-11.1704	-11.191	-3.97826	-3.98355	-3.97826	-3.98355	-11.5582	-12.0566	-12.4202	-11.9776	-12.4939	-12.8706	-8.80749	-8.0084	-10.6106	-10.9781	-11.0029	-10.9351	-10.9564	-4.11226	-4.11727	-4.11226	-4.11727	-11.5582	-12.0565	-12.4202	-11.9776	-12.4939	-12.8707	-8.72691	-7.90751
11.011_CH-Oa__methane--nitrate_095	3.932	-12.4786	-12.4904	-12.6022	-12.6081	25.0152	24.9949	26.0359	26.0001	-10.0157	-10.0331	-9.9958	-10.0098	-2.65649	-2.65863	-2.65649	-2.65863	-9.62992	-10.0201	-10.3047	-9.99291	-10.4019	-10.7004	-10.492	-9.97687	-11.8658	-9.91551	-9.93309	-9.88574	-9.90006	-2.71495	-2.71695	-2.71495	-2.71695	-9.62992	-10.0201	-10.3048	-9.99291	-10.402	-10.7006	-10.4503	-9.92557
11.011_CH-Oa__methane--nitrate_100	4.044	-9.33985	-9.34294	-9.37232	-9.37154	17.5095	17.4954	18.2061	18.1811	-9.0158	-9.02732	-8.99768	-9.00704	-1.75173	-1.75232	-1.75173	-1.75232	-8.0386	-8.33734	-8.55534	-8.35203	-8.66693	-8.89673	-11.1825	-10.8466	-12.2131	-8.96876	-8.98036	-8.946	-8.9555	-1.77724	-1.77777	-1.77724	-1.77777	-8.0386	-8.33734	-8.55533	-8.35203	-8.66694	-8.89673	-11.161	-10.8205
11.011_CH-Oa__methane--nitrate_105	4.156	-7.10826	-7.10464	-7.07968	-7.07316	12.273	12.2607	12.7466	12.7251	-8.13906	-8.14574	-8.12329	-8.12799	-1.13804	-1.13815	-1.13804	-1.13815	-6.71891	-6.95611	-7.1292	-6.98798	-7.23658	-7.41799	-11.257	-11.0322	-11.9997	-8.11685	-8.12357	-8.0989	-8.10368	-1.14919	-1.14928	-1.14919	-1.14928	-6.71891	-6.95556	-7.12825	-6.98798	-7.23658	-7.41799	-11.2451	-11.019
11.011_CH-Oa__methane--nitrate_110	4.269	-5.50877	-5.50034	-5.4426	-5.43204	8.61144	8.60058	8.93134	8.91294	-7.35741	-7.36011	-7.34384	-7.34448	-0.725143	-0.725247	-0.725143	-0.725247	-5.62169	-5.80808	-5.94409	-5.85177	-6.04876	-6.19252	-10.9292	-10.7813	-11.4516	-7.34685	-7.34957	-7.33226	-7.33294	-0.730029	-0.730135	-0.730029	-0.730135	-5.62169	-5.80809	-5.9441	-5.85177	-6.04875	-6.19249	-10.9236	-10.7747
11.011_CH-Oa__methane--nitrate_125	4.61	-2.87055	-2.85456	-2.76362	-2.74719	2.9891	2.98317	3.08845	3.08017	-5.45272	-5.44854	-5.44594	-5.44073	-0.148412	-0.148615	-0.148412	-0.148615	-3.31521	-3.40908	-3.47758	-3.45649	-3.55619	-3.62894	-8.94613	-8.88531	-9.1002	-5.45154	-5.44735	-5.44465	-5.43943	-0.148837	-0.149044	-0.148837	-0.149044	-3.31521	-3.40908	-3.47758	-3.45649	-3.55619	-3.62895	-8.94537	-8.88446
11.011_CH-Oa__methane--nitrate_150	5.185	-1.33413	-1.32525	-1.24553	-1.23668	0.517349	0.516336	0.532848	0.531495	-3.34747	-3.34482	-3.34581	-3.34302	0.0326021	0.0322394	0.0326021	0.0322394	-1.42392	-1.46515	-1.49524	-1.48514	-1.52959	-1.56202	-5.61674	-5.57798	-5.59819	-3.34743	-3.34479	-3.34577	-3.34298	0.0325928	0.0322302	0.0325928	0.0322302	-1.42392	-1.46515	-1.49524	-1.48514	-1.52959	-1.56202	-5.61671	-5.57795
11.011_CH-Oa__methane--nitrate_200	6.349	-0.506571	-0.505635	-0.465963	-0.464572	0.0160689	0.0160205	0.0165045	0.016462	-1.38524	-1.3855	-1.38445	-1.38467	0.0183015	0.0181348	0.0183015	0.0181348	-0.323335	-0.332896	-0.339873	-0.336566	-0.346902	-0.354445	-2.19685	-2.16909	-2.1715	-1.38524	-1.3855	-1.38445	-1.38467	0.0183015	0.0181348	0.0183015	0.0181348	-0.323335	-0.332896	-0.339873	-0.336566	-0.346902	-0.354444	-2.19685	-2.16909
11.012_CH-Oa__methane--nitrite_080	3.198	-40.8335	-40.8292	-41.786	-41.7696	91.1474	90.9903	95.4699	95.2614	-17.7524	-17.8097	-17.6157	-17.682	-10.8668	-10.8857	-10.8668	-10.8857	-17.685	-18.5931	-19.2558	-18.2571	-19.194	-19.8777	2.20984	5.04642	-1.21754	-15.8557	-15.921	-15.5075	-15.5849	-11.9231	-11.94	-11.9231	-11.94	-17.685	-18.5932	-19.256	-18.2571	-19.194	-19.8777	3.04413	6.08923
11.012_CH-Oa__methane--nitrite_085	3.307	-30.4333	-30.4359	-31.0678	-31.0628	66.1615	66.031	69.3273	69.1554	-15.4144	-15.4618	-15.3009	-15.3574	-7.66533	-7.67745	-7.66533	-7.67745	-14.7662	-15.4688	-15.9816	-15.2835	-16.0194	-16.5564	-3.52575	-1.49871	-6.70277	-14.3934	-14.4461	-14.1644	-14.2281	-8.17286	-8.18379	-8.17286	-8.18379	-14.7662	-15.4689	-15.9816	-15.2835	-16.0193	-16.5563	-3.01641	-0.875556
11.012_CH-Oa__methane--nitrite_090	3.417	-22.945	-22.9433	-23.3492	-23.3403	48.3026	48.1964	50.6119	50.4675	-13.687	-13.7243	-13.6111	-13.6572	-5.34915	-5.35562	-5.34915	-5.35562	-12.38	-12.9362	-13.3421	-12.8443	-13.426	-13.8505	-7.16889	-5.73615	-9.91608	-13.127	-13.1676	-12.9881	-13.0389	-5.59623	-5.60205	-5.59623	-5.60205	-12.38	-12.9362	-13.3421	-12.8443	-13.4262	-13.8508	-6.8586	-5.36458
11.012_CH-Oa__methane--nitrite_095	3.527	-17.5119	-17.5024	-17.7489	-17.7339	35.4593	35.371	37.1213	36.9997	-12.3061	-12.3339	-12.2678	-12.3029	-3.70014	-3.70268	-3.70014	-3.70268	-10.4058	-10.8359	-11.1498	-10.8206	-11.2689	-11.5961	-9.31779	-8.3359	-11.6273	-11.9936	-12.0236	-11.9216	-11.9598	-3.82226	-3.82447	-3.82226	-3.82447	-10.4058	-10.8359	-11.1498	-10.8206	-11.2689	-11.596	-9.12927	-8.11448
11.012_CH-Oa__methane--nitrite_100	3.638	-13.5336	-13.52	-13.6523	-13.6357	26.1644	26.0958	27.3429	27.2519	-11.137	-11.1557	-11.1276	-11.1517	-2.53772	-2.5382	-2.53772	-2.5382	-8.76887	-9.10898	-9.35717	-9.1344	-9.49138	-9.75187	-10.4753	-9.82563	-12.3512	-10.9601	-10.98	-10.9327	-10.9585	-2.59908	-2.59942	-2.59908	-2.59942	-8.76887	-9.10894	-9.3571	-9.1344	-9.49139	-9.75189	-10.3607	-9.69364
11.012_CH-Oa__methane--nitrite_105	3.75	-10.596	-10.58	-10.6314	-10.6135	19.4064	19.3536	20.2382	20.1683	-10.1092	-10.1204	-10.1184	-10.134	-1.72392	-1.72376	-1.72392	-1.72376	-7.40029	-7.6766	-7.87824	-7.72197	-8.01275	-8.22495	-10.9487	-10.528	-12.4307	-10.0075	-10.0194	-10.0071	-10.0236	-1.75527	-1.75506	-1.75527	-1.75506	-7.40029	-7.67664	-7.8783	-7.72197	-8.01276	-8.22495	-10.8791	-10.4489
11.012_CH-Oa__methane--nitrite_110	3.862	-8.40532	-8.38706	-8.38378	-8.36385	14.4618	14.4184	15.0411	14.9822	-9.18731	-9.19263	-9.20673	-9.21608	-1.15739	-1.15729	-1.15739	-1.15729	-6.25649	-6.47549	-6.6353	-6.53678	-6.76572	-6.93278	-10.9539	-10.6878	-12.1127	-9.12816	-9.13388	-9.14244	-9.15236	-1.17367	-1.17356	-1.17367	-1.17356	-6.25649	-6.47549	-6.6353	-6.53678	-6.76571	-6.93276	-10.9114	-10.6403
11.012_CH-Oa__methane--nitrite_125	4.2	-4.51917	-4.4972	-4.41516	-4.39313	6.11009	6.08492	6.28036	6.24891	-6.90158	-6.8954	-6.92299	-6.91995	-0.310352	-0.31075	-0.310352	-0.31075	-3.8097	-3.92136	-4.00285	-3.9905	-4.10829	-4.19425	-9.62128	-9.56916	-10.1169	-6.88944	-6.88335	-6.91016	-6.90723	-0.312832	-0.313241	-0.312832	-0.313241	-3.8097	-3.92136	-4.00285	-3.9905	-4.1083	-4.19426	-9.61173	-9.55895
11.012_CH-Oa__methane--nitrite_150	4.771	-1.99232	-1.9777	-1.88428	-1.8694	1.53818	1.52667	1.54541	1.5318	-4.2761	-4.26897	-4.28548	-4.27992	0.01293	0.0122255	0.01293	0.0122255	-1.71283	-1.76743	-1.80727	-1.79397	-1.85259	-1.89536	-6.51505	-6.50065	-6.56888	-4.27515	-4.26804	-4.28452	-4.27898	0.0127994	0.0120953	0.0127994	0.0120953	-1.71283	-1.76743	-1.80727	-1.79397	-1.85259	-1.89536	-6.51425	-6.49984
11.012_CH-Oa__methane--nitrite_200	5.93	-0.639184	-0.636947	-0.5882	-0.585724	0.109087	0.107843	0.106037	0.104727	-1.74807	-1.74559	-1.74893	-1.74716	0.0242675	0.0239193	0.0242675	0.0239193	-0.397175	-0.409028	-0.417678	-0.413649	-0.426536	-0.43594	-2.66846	-2.64017	-2.63592	-1.74806	-1.74559	-1.74893	-1.74715	0.0242671	0.0239189	0.0242671	0.0239189	-0.397175	-0.409028	-0.417678	-0.413649	-0.426536	-0.43594	-2.66845	-2.64017
11.013_CH-Oa__benzene--acetate_080	4.689	-122.318	-122.223	-124.411	-124.282	228.776	228.64	239.531	239.31	-48.1429	-48.2438	-48.4161	-48.5147	-28.5959	-28.6561	-28.5959	-28.6561	-37.7124	-39.5329	-40.8614	-38.6684	-40.5466	-41.9172	-11.3439	-4.06014	-19.7987	-42.4749	-42.5838	-42.1323	-42.2453	-32.3452	-32.4051	-32.3452	-32.4051	-37.7126	-39.5333	-40.8619	-38.6684	-40.5468	-41.9175	-9.43342	-1.53994
11.013_CH-Oa__benzene--acetate_085	4.8	-93.6371	-93.5834	-94.9499	-94.8644	163.469	163.349	171.336	171.136	-40.9454	-41.0369	-41.1405	-41.2343	-20.8571	-20.8996	-20.8571	-20.8996	-31.4394	-32.8602	-33.8969	-32.3361	-33.8098	-34.8852	-26.0678	-20.7473	-34.3004	-37.9729	-38.0707	-37.8382	-37.9434	-22.6726	-22.7149	-22.6726	-22.7149	-31.4394	-32.8603	-33.8971	-32.3361	-33.8098	-34.8851	-24.9172	-19.2717
11.013_CH-Oa__benzene--acetate_090	4.91	-72.6158	-72.5845	-73.3506	-73.2939	117.016	116.926	122.677	122.519	-35.8422	-35.9236	-36.0168	-36.1002	-14.9684	-14.9967	-14.9684	-14.9967	-26.3713	-27.4845	-28.2969	-27.2043	-28.361	-29.2051	-34.8757	-31.0765	-42.3044	-34.2636	-34.3488	-34.263	-34.3531	-15.8559	-15.8841	-15.8559	-15.8841	-26.3714	-27.4845	-28.2967	-27.2043	-28.3611	-29.2053	-34.1883	-30.217
11.013_CH-Oa__benzene--acetate_095	5.021	-57.1439	-57.1159	-57.4605	-57.4139	83.9243	83.8589	87.9605	87.8474	-31.9353	-32.0044	-32.1117	-32.18	-10.625	-10.6415	-10.625	-10.6415	-22.1971	-23.0691	-23.7054	-22.959	-23.8675	-24.5305	-39.6082	-36.9184	-46.0198	-31.0862	-31.1573	-31.1697	-31.2413	-11.0643	-11.0807	-11.0643	-11.0807	-22.1972	-23.0687	-23.7047	-22.959	-23.8674	-24.5303	-39.1997	-36.4188
11.013_CH-Oa__benzene--acetate_100	5.131	-45.681	-45.6441	-45.7037	-45.6531	60.3205	60.2742	63.1804	63.0977	-28.7553	-28.8125	-28.933	-28.9873	-7.4824	-7.49005	-7.4824	-7.49005	-18.7595	-19.4465	-19.9478	-19.4495	-20.1738	-20.7024	-41.6203	-39.7352	-46.9654	-28.2925	-28.3508	-28.4209	-28.4771	-7.70292	-7.71046	-7.70292	-7.71046	-18.7594	-19.4466	-19.9481	-19.4495	-20.1739	-20.7025	-41.3791	-39.4454
11.013_CH-Oa__benzene--acetate_105	5.242	-37.1204	-37.0737	-36.9399	-36.8837	43.4486	43.4157	45.4627	45.4029	-26.0516	-26.0969	-26.2233	-26.2655	-5.23634	-5.23846	-5.23634	-5.23846	-15.8969	-16.4307	-16.8203	-16.5148	-17.0729	-17.4801	-41.8136	-40.4649	-46.1746	-25.796	-25.8419	-25.9416	-25.9848	-5.3487	-5.35073	-5.3487	-5.35073	-15.8969	-16.4309	-16.8206	-16.5148	-17.073	-17.4803	-41.6712	-40.2967
11.013_CH-Oa__benzene--acetate_110	5.352	-30.6678	-30.6137	-30.3458	-30.2849	31.367	31.3405	32.7766	32.7335	-23.6864	-23.7211	-23.8472	-23.8799	-3.64411	-3.64362	-3.64411	-3.64362	-13.507	-13.9207	-14.2226	-14.0554	-14.4914	-14.8096	-40.8605	-39.8845	-44.342	-23.5436	-23.5785	-23.6905	-23.7237	-3.70219	-3.70164	-3.70219	-3.70164	-13.507	-13.9206	-14.2224	-14.0554	-14.4914	-14.8096	-40.7758	-39.7863
11.013_CH-Oa__benzene--acetate_125	5.683	-18.9721	-18.903	-18.4747	-18.4027	11.9788	11.9581	12.4447	12.4149	-17.9977	-18.0133	-18.1182	-18.1314	-1.18467	-1.1837	-1.18467	-1.1837	-8.36801	-8.57694	-8.7294	-8.73846	-8.96023	-9.12206	-34.8713	-34.425	-36.4803	-17.9712	-17.987	-18.0897	-18.1031	-1.1933	-1.19233	-1.1933	-1.19233	-8.36798	-8.57699	-8.72951	-8.73845	-8.96019	-9.122	-34.8538	-34.4053
11.013_CH-Oa__benzene--acetate_150	6.235	-10.8202	-10.7592	-10.3594	-10.2998	2.52642	2.51774	2.59622	2.58588	-11.6319	-11.6357	-11.7069	-11.7092	-0.137065	-0.135696	-0.137065	-0.135696	-3.90978	-3.98792	-4.04494	-4.08993	-4.17372	-4.23486	-24.0578	-23.7936	-24.3802	-11.6301	-11.634	-11.7051	-11.7074	-0.137483	-0.136114	-0.137483	-0.136113	-3.90979	-3.98792	-4.04493	-4.08994	-4.17373	-4.23487	-24.0565	-23.7922
11.013_CH-Oa__benzene--acetate_200	7.34	-5.34372	-5.31468	-5.06936	-5.04184	0.13429	0.133603	0.135382	0.134643	-5.31491	-5.31805	-5.34669	-5.34931	0.0293477	0.0303233	0.0293477	0.0303233	-1.02002	-1.03617	-1.04796	-1.06496	-1.08178	-1.09406	-11.5168	-11.3202	-11.4349	-5.3149	-5.31805	-5.34669	-5.34931	0.0293466	0.0303222	0.0293466	0.0303222	-1.02002	-1.03618	-1.04798	-1.06497	-1.08178	-1.09405	-11.5168	-11.3202
11.014_CH-Oa__benzene--benzoate_080	6.319	-110.227	-110.158	-112.377	-112.263	208.685	208.587	218.732	218.54	-41.5088	-41.5965	-41.9778	-42.0583	-25.423	-25.4807	-25.423	-25.4807	-36.795	-38.445	-39.6489	-37.7652	-39.4831	-40.7367	-8.2972	-1.9991	-16.6942	-36.9802	-37.0728	-36.9492	-37.0413	-28.4368	-28.4945	-28.4368	-28.4945	-36.7951	-38.4449	-39.6488	-37.7651	-39.484	-40.7384	-6.78716	0.00237826
11.014_CH-Oa__benzene--benzoate_085	6.431	-83.7736	-83.7447	-85.146	-85.0809	147.813	147.737	155.063	154.908	-35.2159	-35.2952	-35.5894	-35.664	-18.3432	-18.3838	-18.3432	-18.3838	-30.6656	-31.9741	-32.929	-31.5856	-32.923	-33.8989	-22.6156	-18.1199	-30.5474	-32.9079	-32.9902	-33.0209	-33.1024	-19.7623	-19.803	-19.7623	-19.803	-30.6655	-31.9742	-32.9292	-31.5856	-32.9227	-33.8985	-21.73	-16.977
11.014_CH-Oa__benzene--benzoate_090	6.543	-64.5512	-64.5388	-65.3541	-65.3141	104.855	104.806	110.014	109.907	-30.7615	-30.831	-31.0908	-31.1542	-13.034	-13.0609	-13.034	-13.0609	-25.6978	-26.711	-27.4503	-26.5313	-27.5918	-28.3656	-31.075	-27.988	-38.1497	-29.5719	-29.6428	-29.7658	-29.8325	-13.7072	-13.7341	-13.7072	-13.7341	-25.6977	-26.7115	-27.4512	-26.5312	-27.5924	-28.3668	-30.5609	-27.3407
11.014_CH-Oa__benzene--benzoate_095	6.655	-50.5204	-50.5047	-50.9137	-50.8761	74.5033	74.4705	78.1561	78.0791	-27.3513	-27.4094	-27.6553	-27.7059	-9.16824	-9.18385	-9.16824	-9.18385	-21.6222	-22.4263	-23.0132	-22.3829	-23.2149	-23.822	-35.6406	-33.5088	-41.6601	-26.7307	-26.7895	-26.9641	-27.0164	-9.49096	-9.50655	-9.49096	-9.50655	-21.622	-22.4264	-23.0134	-22.3829	-23.215	-23.8221	-35.3437	-33.1421
11.014_CH-Oa__benzene--benzoate_100	6.767	-40.2057	-40.1779	-40.313	-40.2687	53.0388	53.0194	55.6138	55.559	-24.5762	-24.6235	-24.8569	-24.8963	-6.40388	-6.41137	-6.40388	-6.41137	-18.2582	-18.8734	-19.3224	-18.9378	-19.5806	-20.0496	-37.5158	-36.0669	-42.5345	-24.2482	-24.2958	-24.492	-24.5323	-6.56054	-6.56796	-6.56054	-6.56796	-18.2582	-18.8733	-19.3222	-18.9378	-19.5806	-20.0497	-37.3446	-35.8597
11.014_CH-Oa__benzene--benzoate_105	6.878	-32.5621	-32.5228	-32.4692	-32.418	37.8293	37.8115	39.6344	39.5921	-22.2178	-22.2548	-22.4735	-22.504	-4.44952	-4.45218	-4.44952	-4.45218	-15.4605	-15.9357	-16.2825	-16.0637	-16.5659	-16.9323	-37.7008	-36.7144	-41.7731	-22.0422	-22.0794	-22.2786	-22.3097	-4.52661	-4.52921	-4.52661	-4.52921	-15.4605	-15.9357	-16.2825	-16.0637	-16.566	-16.9326	-37.6024	-36.5973
11.014_CH-Oa__benzene--benzoate_110	6.99	-26.838	-26.7895	-26.6062	-26.5485	27.037	27.0182	28.2955	28.2604	-20.1595	-20.1883	-20.3905	-20.414	-3.07811	-3.07859	-3.07811	-3.07859	-13.1219	-13.4917	-13.7615	-13.6552	-14.0489	-14.3362	-36.7997	-36.1168	-40.0451	-20.0642	-20.0933	-20.2853	-20.3091	-3.11656	-3.11701	-3.11656	-3.11701	-13.122	-13.4917	-13.7614	-13.6552	-14.049	-14.3364	-36.743	-36.0506
11.014_CH-Oa__benzene--benzoate_125	7.326	-16.5672	-16.5088	-16.1631	-16.1001	9.99458	9.9831	10.4137	10.3937	-15.2369	-15.2509	-15.4055	-15.4145	-0.993652	-0.993375	-0.993652	-0.993375	-8.11775	-8.29049	-8.41654	-8.47269	-8.65596	-8.78969	-31.1865	-30.9041	-32.7314	-15.2208	-15.2349	-15.3879	-15.3971	-0.998783	-0.998509	-0.998783	-0.998509	-8.11775	-8.29053	-8.41661	-8.47269	-8.65602	-8.78979	-31.1757	-30.8918
11.014_CH-Oa__benzene--benzoate_150	7.886	-9.49495	-9.44487	-9.11407	-9.06382	1.98507	1.98063	2.0533	2.04686	-9.79434	-9.80024	-9.89824	-9.90119	-0.1257	-0.124695	-0.1257	-0.124695	-3.80602	-3.86794	-3.91312	-3.97728	-4.04368	-4.09213	-21.3023	-21.135	-21.6648	-9.79341	-9.79932	-9.89725	-9.90021	-0.125909	-0.124904	-0.125909	-0.124904	-3.80602	-3.86796	-3.91315	-3.97728	-4.04366	-4.0921	-21.3016	-21.1342
11.014_CH-Oa__benzene--benzoate_200	9.005	-4.72527	-4.70112	-4.49616	-4.4728	0.0916834	0.0914654	0.0936302	0.0933269	-4.47109	-4.47523	-4.51394	-4.51703	0.0171203	0.0178454	0.0171203	0.0178454	-1.02423	-1.03651	-1.04548	-1.06732	-1.08044	-1.09001	-10.1125	-9.96867	-10.0876	-4.47109	-4.47523	-4.51393	-4.51703	0.0171199	0.017845	0.0171199	0.017845	-1.02425	-1.03652	-1.04548	-1.06732	-1.08044	-1.09002	-10.1125	-9.96868
11.015_CH-Oa__ethene--acetate_080	3.536	-96.7396	-96.7155	-98.8173	-98.7568	183.856	183.704	192.27	192.018	-31.8504	-31.9483	-32.0254	-32.127	-20.4899	-20.5386	-20.4899	-20.5386	-33.6096	-35.2698	-36.4814	-34.5866	-36.3045	-37.558	-1.97988	3.0371	-7.86592	-28.2935	-28.3985	-28.0812	-28.1971	-22.7987	-22.8473	-22.7987	-22.8473	-33.6096	-35.2698	-36.4813	-34.5866	-36.3044	-37.5579	-0.738845	4.65841
11.015_CH-Oa__ethene--acetate_085	3.651	-72.7294	-72.7339	-74.1465	-74.1238	129.47	129.357	135.448	135.252	-26.5824	-26.6682	-26.7094	-26.7993	-14.5622	-14.596	-14.5622	-14.596	-27.7624	-29.0517	-29.9925	-28.6553	-29.9953	-30.9732	-14.6339	-11.2397	-20.1501	-24.7669	-24.8571	-24.6933	-24.7918	-15.6462	-15.68	-15.6462	-15.68	-27.7624	-29.0517	-29.9926	-28.6553	-29.9953	-30.9731	-13.9068	-10.3163
11.015_CH-Oa__ethene--acetate_090	3.766	-55.3979	-55.408	-56.3274	-56.3219	91.3149	91.2388	95.5024	95.3746	-22.8725	-22.9443	-22.9884	-23.061	-10.1938	-10.215	-10.1938	-10.215	-23.0181	-24.0342	-24.7757	-23.8235	-24.8811	-25.6528	-22.1043	-19.8762	-26.8822	-21.9323	-22.0061	-21.9453	-22.0216	-10.7089	-10.73	-10.7089	-10.73	-23.0181	-24.0341	-24.7755	-23.8235	-24.8812	-25.653	-21.6809	-19.352
11.015_CH-Oa__ethene--acetate_095	3.88	-42.8292	-42.8271	-43.4108	-43.3993	64.5292	64.4754	67.4374	67.3483	-20.057	-20.1155	-20.1681	-20.2248	-7.06062	-7.07202	-7.06062	-7.07202	-19.1602	-19.9431	-20.5145	-19.879	-20.6978	-21.2954	-26.0537	-24.6432	-30.016	-19.5624	-19.6219	-19.6205	-19.679	-7.30902	-7.32028	-7.30902	-7.32028	-19.1602	-19.9431	-20.5145	-19.879	-20.6979	-21.2954	-25.8083	-24.3457
11.015_CH-Oa__ethene--acetate_100	3.995	-33.6493	-33.6303	-33.9871	-33.9618	45.6996	45.6581	47.702	47.6338	-17.7909	-17.8376	-17.8927	-17.9368	-4.85099	-4.85585	-4.85099	-4.85585	-15.9892	-16.6082	-17.06	-16.6203	-17.269	-17.7424	-27.7256	-26.863	-30.8696	-17.5264	-17.5739	-17.601	-17.6462	-4.97277	-4.97749	-4.97277	-4.97749	-15.9892	-16.6082	-17.06	-16.6203	-17.269	-17.7424	-27.5835	-26.6941
11.015_CH-Oa__ethene--acetate_105	4.11	-26.8821	-26.8505	-27.0457	-27.0103	32.4447	32.4113	33.8153	33.764	-15.8901	-15.9267	-15.9792	-16.014	-3.30969	-3.31123	-3.30969	-3.31123	-13.3749	-13.857	-14.2088	-13.9269	-14.4332	-14.8026	-27.8859	-27.3742	-30.3256	-15.7466	-15.7836	-15.8217	-15.8571	-3.3704	-3.37183	-3.3704	-3.37183	-13.3749	-13.857	-14.2088	-13.9269	-14.4332	-14.8026	-27.8034	-27.2779
11.015_CH-Oa__ethene--acetate_110	4.224	-21.8398	-21.7988	-21.8812	-21.8388	23.0944	23.0656	24.023	23.9816	-14.2526	-14.2817	-14.328	-14.3557	-2.24292	-2.24334	-2.24292	-2.24334	-11.2058	-11.5857	-11.8629	-11.6838	-12.0838	-12.3757	-27.1211	-26.8319	-28.9658	-14.1738	-14.2031	-14.2419	-14.27	-2.27366	-2.27402	-2.27366	-2.27402	-11.2058	-11.5857	-11.8629	-11.6838	-12.0838	-12.3757	-27.0732	-26.7769
11.015_CH-Oa__ethene--acetate_125	4.569	-12.9012	-12.847	-12.7755	-12.7215	8.46654	8.44704	8.7438	8.71639	-10.4229	-10.4387	-10.4656	-10.4794	-0.664776	-0.665253	-0.664776	-0.665253	-6.66065	-6.85556	-6.9978	-6.96276	-7.16923	-7.3199	-22.5017	-22.4697	-23.1794	-10.4091	-10.4249	-10.4508	-10.4647	-0.669081	-0.669553	-0.669081	-0.669553	-6.66064	-6.85557	-6.99781	-6.96276	-7.16925	-7.31993	-22.4922	-22.4593
11.015_CH-Oa__ethene--acetate_150	5.142	-6.91433	-6.86774	-6.76661	-6.7231	1.68292	1.67594	1.71789	1.7094	-6.36004	-6.3698	-6.38073	-6.38928	-0.0548445	-0.0544155	-0.0548445	-0.0544155	-2.91174	-2.9851	-3.03863	-3.04624	-3.12477	-3.18208	-14.6546	-14.6395	-14.6482	-6.3592	-6.36898	-6.37986	-6.38843	-0.0550329	-0.054603	-0.0550329	-0.054603	-2.91174	-2.98444	-3.03748	-3.04624	-3.12477	-3.18208	-14.6529	-14.6388
11.015_CH-Oa__ethene--acetate_200	6.289	-3.14354	-3.12139	-3.05845	-3.0384	0.08155	0.0811091	0.081658	0.0811614	-2.64121	-2.64846	-2.64764	-2.65436	0.0172331	0.0177141	0.0172331	0.0177141	-0.67787	-0.692627	-0.703395	-0.707458	-0.723143	-0.734589	-6.37442	-6.32847	-6.23834	-2.64121	-2.64846	-2.64764	-2.65436	0.0172327	0.0177137	0.0172327	0.0177137	-0.67787	-0.692626	-0.703394	-0.707458	-0.723144	-0.734591	-6.37442	-6.32847
12.001_CH-Na__benzene--cyanide_080	4.098	-79.6418	-79.5338	-80.8145	-80.6986	152.517	152.464	158.926	158.828	-35.7704	-35.7942	-35.9164	-35.9372	-17.9911	-18.0347	-17.9911	-18.0347	-31.7187	-33.1724	-34.2331	-32.5197	-34.0236	-35.1211	-15.1317	-10.9633	-17.4096	-30.9643	-30.9934	-30.677	-30.706	-22.2242	-22.2667	-22.2242	-22.2667	-31.7188	-33.1724	-34.2332	-32.5197	-34.0235	-35.1208	-14.5631	-9.96394
12.001_CH-Na__benzene--cyanide_085	4.212	-61.9257	-61.8401	-62.6137	-62.5221	110.327	110.292	115.014	114.946	-30.8598	-30.8825	-30.9493	-30.9708	-13.6582	-13.6902	-13.6582	-13.6902	-26.3418	-27.491	-28.3296	-27.073	-28.2623	-29.1302	-24.4503	-21.3675	-27.15	-28.2308	-28.2565	-28.0875	-28.1136	-15.9196	-15.9508	-15.9196	-15.9508	-26.3418	-27.491	-28.3296	-27.073	-28.2622	-29.1301	-24.085	-20.7707
12.001_CH-Na__benzene--cyanide_090	4.326	-48.7803	-48.7071	-49.1095	-49.0296	79.8757	79.8466	83.2476	83.1886	-27.3261	-27.3486	-27.4014	-27.4241	-10.1698	-10.194	-10.1698	-10.194	-22.0078	-22.8813	-23.5187	-22.6739	-23.5836	-24.2474	-29.9219	-27.7065	-32.6394	-25.8816	-25.9064	-25.8337	-25.8599	-11.3829	-11.4066	-11.3829	-11.4066	-22.0077	-22.8812	-23.5186	-22.6739	-23.5836	-24.2474	-29.6921	-27.3549
12.001_CH-Na__benzene--cyanide_095	4.441	-38.9848	-38.9181	-39.0542	-38.981	57.8806	57.8525	60.2705	60.2161	-24.587	-24.6087	-24.6616	-24.6832	-7.47181	-7.48956	-7.47181	-7.48956	-18.4441	-19.1342	-19.6377	-19.0478	-19.7644	-20.2873	-32.8016	-31.2249	-35.246	-23.7903	-23.8138	-23.8004	-23.8246	-8.12515	-8.14252	-8.12515	-8.14252	-18.4441	-19.134	-19.6375	-19.0479	-19.7644	-20.2873	-32.6594	-31.0192
12.001_CH-Na__benzene--cyanide_100	4.555	-31.6405	-31.5779	-31.5228	-31.4535	41.9762	41.9505	43.6448	43.5959	-22.3286	-22.3486	-22.403	-22.4224	-5.43687	-5.4492	-5.43687	-5.4492	-15.519	-16.0659	-16.465	-16.0605	-16.6287	-17.0434	-33.8901	-32.7726	-35.9364	-21.888	-21.909	-21.9291	-21.9502	-5.79001	-5.80205	-5.79001	-5.80205	-15.519	-16.0659	-16.4651	-16.0605	-16.6287	-17.0433	-33.8035	-32.6531
12.001_CH-Na__benzene--cyanide_105	4.67	-26.0923	-26.0333	-25.8416	-25.7776	30.4644	30.445	31.6142	31.5782	-20.3807	-20.3982	-20.4521	-20.4692	-3.92722	-3.93536	-3.92722	-3.93536	-13.0939	-13.5195	-13.83	-13.575	-14.0189	-14.3429	-33.7519	-32.9468	-35.3966	-20.1364	-20.1545	-20.1908	-20.2088	-4.11867	-4.1266	-4.11867	-4.1266	-13.0939	-13.5195	-13.8301	-13.575	-14.019	-14.3429	-33.6995	-32.8777
12.001_CH-Na__benzene--cyanide_110	4.785	-21.8612	-21.8039	-21.5219	-21.4614	22.1336	22.1191	22.9169	22.8901	-18.6527	-18.6679	-18.7185	-18.7337	-2.81988	-2.8251	-2.81988	-2.8251	-11.0623	-11.4185	-11.6784	-11.487	-11.8575	-12.1278	-32.8562	-32.258	-34.0954	-18.5169	-18.5325	-18.5741	-18.5898	-2.92392	-2.929	-2.92392	-2.929	-11.0623	-11.4185	-11.6784	-11.487	-11.8575	-12.1279	-32.8247	-32.2182
12.001_CH-Na__benzene--cyanide_125	5.131	-14.0457	-13.992	-13.604	-13.5499	8.53771	8.52717	8.76261	8.74644	-14.3823	-14.392	-14.4301	-14.44	-1.01205	-1.01329	-1.01205	-1.01329	-6.73742	-6.9097	-7.03541	-7.01747	-7.19882	-7.33116	-27.9055	-27.5879	-28.355	-14.3588	-14.3686	-14.4056	-14.4156	-1.02888	-1.03011	-1.02888	-1.03011	-6.7374	-6.90969	-7.03542	-7.01747	-7.19883	-7.33118	-27.8989	-27.5804
[truncated: 32 more rows]
