# Supplementary material for: Benchmarking Swaths of Intermolecular Interaction Components with Symmetry-Adapted Perturbation Theory
Source: J Chem Theory Comput. 2023 Dec 20;20(1):30–48. doi: 10.1021/acs.jctc.3c00801 (PMC10782453; doi:10.1021/acs.jctc.3c00801)
Supplement: Supplementary file 3 — ct3c00801_si_003.zip [file ct3c00801_si_003.zip › R739x5.xls]

## Sheet: R739x5
Name_of_dimer	COM_COM_Distance	Els/PBE0AC/tz	Els/PBE0AC/qz	Els/B3LYPAC/tz	Els/B3LYPAC/qz	Ex/PBE0AC/tz	Ex/PBE0AC/qz	Ex/B3LYPAC/tz	Ex/B3LYPAC/qz	Ind/PBE0AC/tz	Ind/PBE0AC/qz	Ind/B3LYPAC/tz	Ind/B3LYPAC/qz	deltaHF/PBE0AC/tz	deltaHF/PBE0AC/qz	deltaHF/B3LYPAC/tz	deltaHF/B3LYPAC/qz	Disp/PBE0AC/tz	Disp/PBE0AC/qz	Disp/PBE0AC/cbs	Disp/B3LYPAC/tz	Disp/B3LYPAC/qz	Disp/B3LYPAC/cbs	Total/PBE0AC/cbs	Total/B3LYPAC/cbs	Total/Reference
001.01_H-H__borane_H--borane_H__1.00	4.118	-7.79156	-7.78422	-8.13743	-8.11611	30.8745	30.8122	31.8186	31.7375	-1.28411	-1.2868	-1.27239	-1.27396	-3.0458	-3.05215	-3.05608	-3.06243	-10.4752	-10.7479	-10.9469	-10.6368	-10.9119	-11.1126	7.74216	8.17242	10.7696
001.01_H-H__borane_H--borane_H__1.05	4.205	-5.96717	-5.95569	-6.22	-6.19842	23.6412	23.587	24.3514	24.2832	-0.906066	-0.907377	-0.892647	-0.89311	-2.33403	-2.33795	-2.34132	-2.34524	-8.84905	-9.07052	-9.23214	-8.98478	-9.20869	-9.37209	5.15385	5.47438	7.52702
001.01_H-H__borane_H--borane_H__1.10	4.292	-4.54726	-4.53447	-4.72931	-4.7094	18.04	17.9948	18.5731	18.517	-0.64233	-0.642878	-0.629216	-0.629229	-1.77032	-1.7728	-1.7755	-1.77797	-7.48869	-7.66742	-7.79784	-7.60319	-7.78403	-7.916	3.24677	3.4844	5.12122
001.01_H-H__borane_H--borane_H__1.15	4.379	-3.45255	-3.4413	-3.58159	-3.56522	13.7385	13.7042	14.14	14.0961	-0.457661	-0.457984	-0.446423	-0.446377	-1.33305	-1.33474	-1.33673	-1.33841	-6.35304	-6.49699	-6.60203	-6.44994	-6.59555	-6.7018	1.86816	2.04432	3.35138
001.01_H-H__borane_H--borane_H__1.25	4.553	-1.9668	-1.96103	-2.02762	-2.01928	7.90982	7.8919	8.13939	8.11406	-0.234818	-0.235033	-0.228345	-0.228399	-0.741994	-0.742942	-0.743855	-0.744804	-4.59618	-4.6891	-4.75691	-4.66632	-4.76027	-4.82882	0.195985	0.292756	1.14223
001.02_H-H__dihydrogen--borane_H__1.00	3.216	-6.89037	-6.88511	-7.26118	-7.24124	31.5995	31.5492	32.1364	32.0714	-2.05319	-2.05605	-2.07624	-2.07774	-3.98133	-3.98945	-3.98586	-3.994	-9.66816	-9.93148	-10.1236	-9.78619	-10.0522	-10.2463	8.49497	8.51211	11.4893
001.02_H-H__dihydrogen--borane_H__1.05	3.298	-5.38771	-5.37872	-5.67945	-5.65906	24.3041	24.2587	24.6905	24.6348	-1.49065	-1.49222	-1.5035	-1.50415	-3.03923	-3.04406	-3.04246	-3.04729	-8.13317	-8.35163	-8.51104	-8.23189	-8.45332	-8.61491	5.83262	5.80937	8.20064
001.02_H-H__dihydrogen--borane_H__1.10	3.381	-4.19427	-4.18289	-4.42254	-4.40241	18.6298	18.5902	18.9028	18.8552	-1.08569	-1.08638	-1.09158	-1.09141	-2.3033	-2.3058	-2.3056	-2.3081	-6.85312	-7.0334	-7.16496	-6.93548	-7.11867	-7.25234	3.85016	3.80092	5.7279
001.02_H-H__dihydrogen--borane_H__1.15	3.464	-3.25482	-3.2432	-3.43332	-3.41502	14.2398	14.2084	14.431	14.3922	-0.793096	-0.793262	-0.794799	-0.794353	-1.73599	-1.737	-1.73762	-1.73864	-5.78531	-5.93382	-6.04219	-5.85419	-6.00524	-6.11546	2.39273	2.32873	3.88694
001.02_H-H__dihydrogen--borane_H__1.25	3.63	-1.95129	-1.94209	-2.06271	-2.04988	8.26605	8.24883	8.3619	8.33765	-0.426657	-0.426592	-0.425718	-0.425193	-0.973577	-0.973314	-0.974415	-0.974145	-4.1456	-4.24601	-4.31928	-4.19456	-4.2967	-4.37123	0.587554	0.5172	1.53971
001.03_H-H__dihydrogen--dihydrogen__1.00	2.375	-3.26776	-3.26257	-3.47144	-3.44753	26.442	26.388	26.5031	26.4097	-2.19691	-2.19633	-2.22177	-2.21519	-3.69528	-3.70517	-3.69528	-3.70517	-7.95375	-8.1862	-8.35582	-8.0198	-8.25156	-8.42068	8.86814	8.62112	11.8198
001.03_H-H__dihydrogen--dihydrogen__1.05	2.456	-2.39817	-2.39213	-2.55161	-2.53262	20.1505	20.0972	20.1548	20.0731	-1.59848	-1.5973	-1.61033	-1.6052	-2.76779	-2.77569	-2.76779	-2.77569	-6.63303	-6.82722	-6.96892	-6.68576	-6.88073	-7.02301	6.36317	6.13659	8.73619
001.03_H-H__dihydrogen--dihydrogen__1.10	2.538	-1.71408	-1.7122	-1.82479	-1.81941	15.2988	15.2607	15.2606	15.2123	-1.1633	-1.16366	-1.16437	-1.16541	-2.06222	-2.06851	-2.06222	-2.06851	-5.5405	-5.70377	-5.82292	-5.58149	-5.74775	-5.86907	4.49339	4.28989	6.40152
001.03_H-H__dihydrogen--dihydrogen__1.15	2.619	-1.18752	-1.19091	-1.2672	-1.27285	11.5798	11.5588	11.5218	11.4984	-0.846239	-0.84936	-0.843644	-0.847875	-1.52983	-1.53482	-1.52983	-1.53482	-4.6357	-4.77367	-4.87435	-4.66752	-4.8097	-4.91346	3.10935	2.92939	4.64842
001.03_H-H__dihydrogen--dihydrogen__1.25	2.783	-0.496303	-0.503766	-0.540987	-0.552666	6.59078	6.58234	6.53521	6.52014	-0.451117	-0.454467	-0.447409	-0.450683	-0.832697	-0.835862	-0.832697	-0.835862	-3.26293	-3.36048	-3.43165	-3.28384	-3.38461	-3.45815	1.35659	1.22278	2.35978
001.04_H-H__ethyne_H--borane_H__1.00	4.377	-7.4979	-7.49596	-8.30412	-8.28356	40.0544	40.0072	41.2881	41.2261	-4.03115	-4.02967	-4.02523	-4.02254	-4.77378	-4.785	-4.79095	-4.80248	-11.9495	-12.2402	-12.4522	-12.165	-12.4599	-12.675	11.2443	11.4425	12.3051
001.04_H-H__ethyne_H--borane_H__1.05	4.454	-6.13302	-6.13257	-6.80313	-6.78717	31.3035	31.268	32.2705	32.2221	-3.12329	-3.12123	-3.11373	-3.11099	-3.72654	-3.73433	-3.73901	-3.74707	-10.2549	-10.4985	-10.6762	-10.4415	-10.6891	-10.8698	7.60367	7.70708	8.32616
001.04_H-H__ethyne_H--borane_H__1.10	4.53	-5.00786	-5.00648	-5.56475	-5.55087	24.4046	24.3777	25.1588	25.1204	-2.44194	-2.4393	-2.42973	-2.42694	-2.8861	-2.89128	-2.89519	-2.9006	-8.81805	-9.02049	-9.16821	-8.97986	-9.18606	-9.33652	4.87246	4.90544	5.35552
001.04_H-H__ethyne_H--borane_H__1.15	4.606	-4.08923	-4.08552	-4.55194	-4.53834	18.9861	18.9641	19.5704	19.5383	-1.92515	-1.92206	-1.91144	-1.90831	-2.22115	-2.22446	-2.2278	-2.23131	-7.59946	-7.76654	-7.88847	-7.73957	-7.91007	-8.03448	2.8436	2.82584	3.15892
001.04_H-H__ethyne_H--borane_H__1.25	4.76	-2.7471	-2.73904	-3.06999	-3.05613	11.4195	11.4031	11.7668	11.7438	-1.2228	-1.21926	-1.20878	-1.20503	-1.29627	-1.29761	-1.29989	-1.30138	-5.67465	-5.78645	-5.86803	-5.78047	-5.89487	-5.97835	0.279202	0.202902	0.405848
001.05_H-H__ethyne_H--dihydrogen__1.00	3.644	1.02393	1.01028	0.676234	0.674229	23.0494	23.042	23.4115	23.3937	-2.74614	-2.74465	-2.7465	-2.74369	-2.75081	-2.75769	-2.7557	-2.7626	-7.76265	-7.94812	-8.08347	-7.88095	-8.06916	-8.20651	10.4665	10.3551	11.5269
001.05_H-H__ethyne_H--dihydrogen__1.05	3.725	1.21593	1.20837	0.935911	0.936949	17.4579	17.4469	17.7134	17.6957	-2.09467	-2.09221	-2.08865	-2.08538	-2.0395	-2.04374	-2.04292	-2.04717	-6.54868	-6.70082	-6.81184	-6.64847	-6.80356	-6.91673	7.70751	7.58338	8.54373
001.05_H-H__ethyne_H--dihydrogen__1.10	3.806	1.33955	1.33582	1.11322	1.11487	13.1867	13.1746	13.3651	13.3499	-1.60789	-1.60502	-1.59836	-1.59526	-1.50387	-1.50626	-1.50628	-1.50866	-5.53643	-5.66066	-5.75132	-5.62073	-5.74807	-5.841	5.64785	5.51983	6.31366
001.05_H-H__ethyne_H--dihydrogen__1.15	3.886	1.40629	1.40271	1.22291	1.22283	9.92741	9.91905	10.0505	10.0392	-1.24102	-1.23849	-1.23009	-1.22759	-1.10324	-1.10444	-1.10493	-1.10611	-4.68864	-4.78999	-4.86394	-4.75966	-4.86392	-4.94	4.11489	3.98833	4.65261
001.05_H-H__ethyne_H--dihydrogen__1.25	4.048	1.41097	1.40298	1.28563	1.27929	5.59232	5.59041	5.65212	5.64572	-0.753294	-0.751822	-0.742904	-0.741626	-0.587783	-0.587941	-0.588626	-0.588765	-3.38493	-3.45212	-3.50115	-3.43617	-3.50552	-3.55613	2.15248	2.0385	2.51458
001.06_H-H__ethyne_H--ethyne_H__1.00	5.034	9.36114	9.32696	8.82651	8.80707	12.5819	12.5813	12.9926	12.9862	-2.34215	-2.33871	-2.32449	-2.32185	-1.02719	-1.02951	-1.03078	-1.0333	-6.37118	-6.49063	-6.5778	-6.50881	-6.63207	-6.72203	11.9622	11.7161	11.8867
001.06_H-H__ethyne_H--ethyne_H__1.05	5.12	8.49278	8.46263	8.04014	8.02184	9.21786	9.22033	9.52064	9.51799	-1.82623	-1.82268	-1.80903	-1.8063	-0.711327	-0.712853	-0.713841	-0.715528	-5.39325	-5.4881	-5.55731	-5.51099	-5.6091	-5.6807	9.59011	9.33729	9.55626
001.06_H-H__ethyne_H--ethyne_H__1.10	5.206	7.70848	7.68364	7.31978	7.30433	6.7349	6.73904	6.95861	6.95855	-1.43606	-1.43233	-1.42031	-1.41743	-0.488732	-0.489768	-0.490518	-0.491679	-4.57883	-4.65356	-4.70809	-4.6804	-4.75796	-4.81455	7.79249	7.53922	7.79479
001.06_H-H__ethyne_H--ethyne_H__1.15	5.292	6.99679	6.97808	6.66269	6.65128	4.9119	4.91681	5.07658	5.0785	-1.13854	-1.13473	-1.12446	-1.12149	-0.333187	-0.33392	-0.334478	-0.335303	-3.8993	-3.95792	-4.00069	-3.9864	-4.04745	-4.09199	6.42554	6.18099	6.46428
001.06_H-H__ethyne_H--ethyne_H__1.25	5.463	5.77336	5.76584	5.52145	5.51888	2.59478	2.59999	2.68235	2.68601	-0.732528	-0.728927	-0.721645	-0.718846	-0.150977	-0.151368	-0.151692	-0.152125	-2.85255	-2.88867	-2.91502	-2.9165	-2.95422	-2.98175	4.57051	4.35216	4.66098
001.07_H-H__hydrogen_fluoride--borane_H__1.00	3.232	-4.60048	-4.53745	-6.44421	-6.36522	68.8796	68.8197	71.0406	70.964	-19.4957	-19.4848	-19.69	-19.6843	-10.4719	-10.503	-10.5222	-10.5554	-16.1625	-16.6218	-16.957	-16.5211	-16.9888	-17.3301	17.3375	17.029	18.1125
001.07_H-H__hydrogen_fluoride--borane_H__1.05	3.293	-4.81554	-4.76186	-6.44495	-6.37406	56.4271	56.3758	58.2205	58.1519	-16.2749	-16.2664	-16.4526	-16.4486	-8.73718	-8.76251	-8.77635	-8.80342	-14.1743	-14.5762	-14.8695	-14.4951	-14.9048	-15.2037	11.7155	11.3221	12.1671
001.07_H-H__hydrogen_fluoride--borane_H__1.10	3.354	-4.76429	-4.72042	-6.20239	-6.14172	46.1122	46.0701	47.59	47.5332	-13.6494	-13.6437	-13.8089	-13.8068	-7.23729	-7.25816	-7.26789	-7.29025	-12.436	-12.7877	-13.0443	-12.7223	-13.0812	-13.3431	7.40362	6.95134	7.63162
001.07_H-H__hydrogen_fluoride--borane_H__1.15	3.415	-4.55726	-4.52285	-5.82598	-5.77654	37.6188	37.5848	38.8296	38.7854	-11.5002	-11.4973	-11.6412	-11.6411	-5.96291	-5.98029	-5.98693	-6.00559	-10.9195	-11.2271	-11.4516	-11.1744	-11.4889	-11.7185	4.13277	3.64372	4.20074
001.07_H-H__hydrogen_fluoride--borane_H__1.25	3.536	-3.94634	-3.92849	-4.9357	-4.90604	24.939	24.9187	25.7435	25.7184	-8.26791	-8.26856	-8.37392	-8.37563	-4.00293	-4.01501	-4.01796	-4.03103	-8.44326	-8.67729	-8.84807	-8.64506	-8.8851	-9.06027	-0.141396	-0.654606	-0.255224
001.08_H-H__hydrogen_fluoride--dihydrogen__1.00	2.631	9.00111	8.978	8.49587	8.47732	25.7623	25.7647	26.2607	26.2674	-8.54253	-8.54308	-8.63828	-8.64131	-4.04501	-4.05454	-4.05296	-4.06258	-8.02952	-8.25124	-8.41304	-8.19502	-8.42145	-8.58668	13.732	13.4542	14.8448
001.08_H-H__hydrogen_fluoride--dihydrogen__1.05	2.702	7.90096	7.87705	7.47818	7.45966	19.9521	19.9516	20.3215	20.3205	-6.94532	-6.94557	-7.01832	-7.01986	-3.12041	-3.12782	-3.1261	-3.13358	-6.83278	-7.02168	-7.15952	-6.97417	-7.16739	-7.30838	10.5957	10.3183	11.552
001.08_H-H__hydrogen_fluoride--dihydrogen__1.10	2.774	7.00583	6.98289	6.65331	6.63643	15.4087	15.4044	15.6784	15.6699	-5.66758	-5.66753	-5.72155	-5.72125	-2.39783	-2.40379	-2.40191	-2.40793	-5.81966	-5.9791	-6.09545	-5.94015	-6.10341	-6.22254	8.22056	7.95456	9.04581
001.08_H-H__hydrogen_fluoride--dihydrogen__1.15	2.845	6.26157	6.24061	5.96817	5.9523	11.8747	11.8675	12.0693	12.0568	-4.64265	-4.64225	-4.6812	-4.67978	-1.83794	-1.84287	-1.84087	-1.84585	-4.96343	-5.097	-5.19446	-5.06602	-5.20303	-5.303	6.42852	6.18044	7.1379
001.08_H-H__hydrogen_fluoride--dihydrogen__1.25	2.988	5.08582	5.06545	4.88555	4.86289	7.00694	7.00207	7.10085	7.09557	-3.14797	-3.14879	-3.16395	-3.1648	-1.07436	-1.07788	-1.07588	-1.07942	-3.62504	-3.71812	-3.78605	-3.69887	-3.79531	-3.86569	4.05481	3.84855	4.58148
001.09_H-H__hydrogen_fluoride--ethyne_H__1.00	4.385	15.0457	15.0185	14.6562	14.6413	3.42986	3.43171	3.54752	3.54686	-2.44166	-2.442	-2.46105	-2.46334	-0.323991	-0.325069	-0.325492	-0.3268	-2.894	-2.94776	-2.98699	-2.97404	-3.03052	-3.07173	12.6961	12.3262	12.8825
001.09_H-H__hydrogen_fluoride--ethyne_H__1.05	4.479	13.3718	13.3465	13.0371	13.0216	2.37147	2.37328	2.45243	2.45224	-1.95116	-1.95149	-1.96563	-1.9676	-0.21312	-0.213704	-0.214238	-0.21501	-2.39643	-2.43766	-2.46774	-2.46286	-2.50628	-2.53797	11.0869	10.7532	11.2801
001.09_H-H__hydrogen_fluoride--ethyne_H__1.10	4.574	11.9263	11.9032	11.6359	11.6204	1.63679	1.63826	1.69251	1.69245	-1.57169	-1.57199	-1.58261	-1.58431	-0.139364	-0.139636	-0.140215	-0.14064	-1.99232	-2.02392	-2.04699	-2.04769	-2.08107	-2.10543	9.78285	9.48252	9.97884
001.09_H-H__hydrogen_fluoride--ethyne_H__1.15	4.669	10.673	10.6518	10.4198	10.4045	1.12753	1.12873	1.16569	1.16585	-1.27593	-1.27623	-1.28427	-1.28573	-0.0904787	-0.0905784	-0.0911421	-0.091365	-1.66275	-1.68714	-1.70494	-1.70893	-1.73481	-1.7537	8.70879	8.43956	8.89937
001.09_H-H__hydrogen_fluoride--ethyne_H__1.25	4.858	8.62685	8.60901	8.43053	8.41631	0.531732	0.532306	0.549383	0.549478	-0.859475	-0.859907	-0.864602	-0.865863	-0.0369462	-0.0369397	-0.0373743	-0.0374454	-1.17167	-1.18641	-1.19716	-1.20393	-1.2197	-1.23122	7.04731	6.83126	7.22577
001.10_H-H__hydrogen_fluoride--hydrogen_fluoride__1.00	4.294	12.6155	12.6182	12.5241	12.5368	0.0813049	0.081444	0.083537	0.0836904	-0.476889	-0.478185	-0.483824	-0.485832	-0.00209678	-0.00207336	-0.00215514	-0.00214409	-0.450613	-0.455665	-0.459352	-0.464758	-0.47037	-0.474465	11.76	11.658	11.8909
001.10_H-H__hydrogen_fluoride--hydrogen_fluoride__1.05	4.426	11.1607	11.1637	11.0822	11.0936	0.0464884	0.0466258	0.0476593	0.0478449	-0.37443	-0.375478	-0.379806	-0.381429	5.63695e-05	6.71865e-05	1.07908e-05	1.20248e-05	-0.359211	-0.363011	-0.365785	-0.37036	-0.374612	-0.377715	10.4691	10.3823	10.5772
001.10_H-H__hydrogen_fluoride--hydrogen_fluoride__1.10	4.558	9.92112	9.92426	9.85332	9.86353	0.0265106	0.026642	0.0271181	0.0272957	-0.297085	-0.297931	-0.301311	-0.302624	0.000987766	0.000994566	0.00095177	0.000950746	-0.288739	-0.291677	-0.29382	-0.297599	-0.300903	-0.303314	9.36014	9.28584	9.44747
001.10_H-H__hydrogen_fluoride--hydrogen_fluoride__1.15	4.69	8.85843	8.86165	8.79943	8.80877	0.0150679	0.0151926	0.0153849	0.0155392	-0.237996	-0.238677	-0.241359	-0.242417	0.00129986	0.00130458	0.00127103	0.00126925	-0.233959	-0.236282	-0.237976	-0.241059	-0.243675	-0.245584	8.4015	8.33758	8.47678
001.10_H-H__hydrogen_fluoride--hydrogen_fluoride__1.25	4.953	7.14725	7.15066	7.10176	7.10999	0.00479191	0.00491045	0.0048744	0.00500475	-0.156718	-0.157151	-0.158917	-0.159596	0.00119954	0.00119838	0.00118042	0.00117465	-0.157113	-0.158635	-0.159745	-0.161784	-0.163492	-0.164739	6.83987	6.79184	6.89523
001.11_H-H__methane_H--borane_H__1.00	3.915	-7.99146	-7.98299	-8.58349	-8.55939	33.9231	33.8776	35.1859	35.125	-1.97292	-1.97682	-1.97094	-1.97389	-3.40746	-3.41657	-3.41938	-3.42852	-11.381	-11.6653	-11.8728	-11.6053	-11.8949	-12.1063	8.62844	9.05696	11.3512
001.11_H-H__methane_H--borane_H__1.05	3.997	-6.25624	-6.24227	-6.71963	-6.6931	26.2259	26.1863	27.2006	27.147	-1.43073	-1.43315	-1.42352	-1.42521	-2.63682	-2.64286	-2.64535	-2.65141	-9.69805	-9.93229	-10.1032	-9.88971	-10.1287	-10.303	5.76478	6.07428	7.90358
001.11_H-H__methane_H--borane_H__1.10	4.079	-4.87973	-4.86257	-5.24046	-5.2138	20.2285	20.1952	20.9767	20.932	-1.04285	-1.04422	-1.03283	-1.03363	-2.02201	-2.02594	-2.02812	-2.03207	-8.28246	-8.47405	-8.61387	-8.44671	-8.64249	-8.78536	3.64862	3.86712	5.33042
001.11_H-H__methane_H--borane_H__1.15	4.161	-3.79328	-3.77576	-4.07269	-4.04835	15.5568	15.5308	16.1284	16.0933	-0.762872	-0.763619	-0.752048	-0.752394	-1.53856	-1.5411	-1.54295	-1.5455	-7.08481	-7.24074	-7.35453	-7.2254	-7.38501	-7.50148	2.09578	2.24553	3.4267
001.11_H-H__methane_H--borane_H__1.25	4.325	-2.27762	-2.26645	-2.44525	-2.43093	9.14789	9.13601	9.48313	9.46483	-0.412182	-0.412605	-0.403403	-0.403724	-0.876882	-0.877978	-0.879142	-0.880241	-5.21282	-5.31526	-5.39002	-5.31662	-5.42179	-5.49854	0.188957	0.251397	1.03763
001.12_H-H__methane_H--dihydrogen__1.00	3.065	-4.24028	-4.24073	-4.70221	-4.68632	29.5106	29.4885	30.2186	30.18	-2.31687	-2.31983	-2.34459	-2.34472	-3.62206	-3.63106	-3.62697	-3.636	-9.47389	-9.71748	-9.89524	-9.63599	-9.88339	-10.0639	9.40165	9.44907	11.9244
001.12_H-H__methane_H--dihydrogen__1.05	3.145	-3.20099	-3.19795	-3.56667	-3.55172	22.6751	22.6549	23.1984	23.1681	-1.69715	-1.699	-1.71191	-1.71174	-2.75224	-2.75863	-2.75573	-2.76214	-8.00659	-8.20918	-8.35701	-8.14315	-8.3501	-8.50112	6.64226	6.64143	8.6567
001.12_H-H__methane_H--dihydrogen__1.10	3.226	-2.38013	-2.37426	-2.66813	-2.65479	17.3747	17.3565	17.7555	17.734	-1.24653	-1.24755	-1.25228	-1.25242	-2.07829	-2.08283	-2.08078	-2.08532	-6.77895	-6.94644	-7.06866	-6.89377	-7.06596	-7.1916	4.58324	4.54992	6.19232
001.12_H-H__methane_H--dihydrogen__1.15	3.306	-1.73991	-1.73336	-1.96676	-1.95584	13.2788	13.2669	13.5545	13.5423	-0.917615	-0.918471	-0.918392	-0.918808	-1.56138	-1.56464	-1.56315	-1.56642	-5.74981	-5.88821	-5.9892	-5.84643	-5.98951	-6.09391	3.0612	3.00727	4.35136
001.12_H-H__methane_H--dihydrogen__1.25	3.467	-0.871803	-0.866086	-1.01615	-1.0082	7.70448	7.70081	7.85343	7.8463	-0.500662	-0.50094	-0.49866	-0.498346	-0.870813	-0.87271	-0.871721	-0.873614	-4.15812	-4.25213	-4.32073	-4.22773	-4.32503	-4.39604	1.14035	1.0701	1.97903
001.13_H-H__methane_H--ethyne_H__1.00	4.298	-0.228197	-0.233433	-1.03669	-1.02267	29.4461	29.4331	30.5795	30.5548	-3.44084	-3.44053	-3.44695	-3.44692	-3.30007	-3.30683	-3.31063	-3.31755	-10.3235	-10.5485	-10.7127	-10.5559	-10.7868	-10.9553	11.7396	11.8123	12.3177
001.13_H-H__methane_H--ethyne_H__1.05	4.376	0.150368	0.1489	-0.518422	-0.503691	22.6873	22.6753	23.5654	23.5429	-2.66048	-2.65934	-2.65931	-2.65847	-2.5091	-2.5135	-2.51663	-2.52116	-8.85145	-9.03828	-9.17461	-9.05268	-9.24486	-9.3851	8.47671	8.47446	8.8659
001.13_H-H__methane_H--ethyne_H__1.10	4.453	0.443614	0.445373	-0.110009	-0.0949591	17.4127	17.4015	18.0895	18.0695	-2.07213	-2.07022	-2.06641	-2.06464	-1.89437	-1.89716	-1.89976	-1.90265	-7.5977	-7.75146	-7.86367	-7.77197	-7.93047	-8.04613	6.01579	5.96117	6.28018
001.13_H-H__methane_H--ethyne_H__1.15	4.531	0.644443	0.648241	0.185307	0.199611	13.3504	13.342	13.87	13.8545	-1.6254	-1.62303	-1.61704	-1.61478	-1.42289	-1.42461	-1.42676	-1.42857	-6.53999	-6.66592	-6.75782	-6.69086	-6.82098	-6.91594	4.18474	4.09483	4.36391
001.13_H-H__methane_H--ethyne_H__1.25	4.686	0.858439	0.863188	0.536317	0.547014	7.811	7.81014	8.11836	8.1125	-1.02038	-1.01815	-1.01109	-1.00917	-0.793977	-0.794636	-0.795998	-0.796714	-4.87771	-4.96118	-5.02209	-4.99187	-5.0786	-5.1419	1.83845	1.71174	1.92046
001.14_H-H__methane_H--hydrogen_fluoride__1.00	3.255	9.03489	9.06359	7.6184	7.67228	36.9654	36.944	38.4385	38.4123	-12.0388	-12.0368	-12.2588	-12.2591	-5.53866	-5.55173	-5.558	-5.57193	-11.1434	-11.4322	-11.643	-11.45	-11.7478	-11.9652	16.776	16.2883	16.8532
001.14_H-H__methane_H--hydrogen_fluoride__1.05	3.321	7.7943	7.82144	6.57014	6.62141	29.2735	29.2529	30.4504	30.4256	-9.9443	-9.94367	-10.1291	-10.1294	-4.40705	-4.41666	-4.42155	-4.43189	-9.65214	-9.90133	-10.0832	-9.9217	-10.179	-10.3668	12.6308	12.1189	12.6231
001.14_H-H__methane_H--hydrogen_fluoride__1.10	3.388	6.81513	6.83751	5.75641	5.801	23.1319	23.1179	24.0686	24.0508	-8.24915	-8.24937	-8.40276	-8.4034	-3.49042	-3.4977	-3.50134	-3.50925	-8.36835	-8.58262	-8.73898	-8.60527	-8.82709	-8.98896	9.46931	8.95015	9.414
001.14_H-H__methane_H--hydrogen_fluoride__1.15	3.455	6.03154	6.04862	5.11542	5.15251	18.2428	18.2346	18.9854	18.9728	-6.87254	-6.87339	-6.99908	-7.00068	-2.75595	-2.76161	-2.76422	-2.77042	-7.26273	-7.44576	-7.57932	-7.47061	-7.66056	-7.79918	7.06884	6.55502	6.9831
001.14_H-H__methane_H--hydrogen_fluoride__1.25	3.589	4.83411	4.84147	4.14628	4.16893	11.2989	11.2955	11.7604	11.7519	-4.82678	-4.8276	-4.91014	-4.91242	-1.70771	-1.71126	-1.71253	-1.71649	-5.49176	-5.62294	-5.71867	-5.65154	-5.78827	-5.88804	3.87947	3.40384	3.77815
001.15_H-H__methane_H--methane_H__1.00	3.755	-5.47585	-5.4812	-6.26387	-6.2515	32.9394	32.9136	34.3966	34.3571	-2.40849	-2.41359	-2.42099	-2.42538	-3.3182	-3.32778	-3.32965	-3.33926	-11.4837	-11.7572	-11.9569	-11.758	-12.0394	-12.2448	9.73419	10.0962	11.9495
001.15_H-H__methane_H--methane_H__1.05	3.833	-4.21263	-4.20034	-4.84423	-4.81757	25.5181	25.4941	26.6529	26.6167	-1.771	-1.77424	-1.77378	-1.77651	-2.56281	-2.5697	-2.57101	-2.57793	-9.83873	-10.0659	-10.2317	-10.0753	-10.3095	-10.4804	6.71814	6.96419	8.4475
001.15_H-H__methane_H--methane_H__1.10	3.912	-3.20554	-3.18078	-3.70955	-3.67365	19.7166	19.6944	20.5935	20.5614	-1.30765	-1.30939	-1.30398	-1.30526	-1.96335	-1.96836	-1.96924	-1.97426	-8.44427	-8.63144	-8.76802	-8.64803	-8.84152	-8.98271	4.46783	4.62556	5.82413
001.15_H-H__methane_H--methane_H__1.15	3.991	-2.41204	-2.3824	-2.81367	-2.77623	15.1968	15.18	15.872	15.8483	-0.968079	-0.969049	-0.960876	-0.961758	-1.49356	-1.49726	-1.49779	-1.50149	-7.26001	-7.41342	-7.52537	-7.43583	-7.59499	-7.71113	2.80597	2.89765	3.8702
001.15_H-H__methane_H--methane_H__1.25	4.149	-1.31667	-1.29129	-1.57449	-1.54559	8.98065	8.97607	9.38392	9.37413	-0.534738	-0.53537	-0.526715	-0.527563	-0.852221	-0.854377	-0.854409	-0.85657	-5.39621	-5.49836	-5.5729	-5.52827	-5.63488	-5.71267	0.722143	0.731736	1.39327
002.01_C-H__borane_H--benzene__1.00	3.715	-14.912	-14.8558	-15.5584	-15.4955	46.1226	45.9965	48.0632	47.927	-1.38209	-1.37844	-1.34538	-1.34052	-3.58406	-3.59089	-3.62135	-3.62823	-19.6227	-20.145	-20.5261	-20.0348	-20.5669	-20.9552	5.64525	6.50753	10.3345
002.01_C-H__borane_H--benzene__1.05	3.82	-10.4547	-10.4189	-10.9359	-10.8938	33.2715	33.1789	34.7339	34.6306	-0.886419	-0.884355	-0.84558	-0.842518	-2.84655	-2.85056	-2.87131	-2.87536	-16.3804	-16.7891	-17.0873	-16.7264	-17.1442	-17.449	1.93769	2.56986	5.47267
002.01_C-H__borane_H--benzene__1.10	3.925	-7.26909	-7.24638	-7.62219	-7.59419	23.9058	23.8377	24.9982	24.9202	-0.601101	-0.599776	-0.561192	-0.559225	-2.17348	-2.17546	-2.19001	-2.19201	-13.7088	-14.0292	-14.263	-14.0004	-14.3291	-14.5689	-0.446909	0.00589067	2.21752
002.01_C-H__borane_H--benzene__1.15	4.031	-4.99919	-4.9844	-5.25441	-5.23573	17.0991	17.0476	17.909	17.8499	-0.430017	-0.428863	-0.393553	-0.392257	-1.61523	-1.61582	-1.62629	-1.6269	-11.4912	-11.7423	-11.9255	-11.7377	-11.9964	-12.1851	-1.90699	-1.59002	0.100416
002.01_C-H__borane_H--benzene__1.25	4.243	-2.26473	-2.25877	-2.39423	-2.38598	8.66868	8.64068	9.11124	9.0788	-0.251142	-0.250094	-0.224785	-0.223839	-0.848036	-0.847481	-0.853037	-0.852496	-8.12309	-8.27742	-8.39003	-8.30035	-8.46023	-8.5769	-3.1057	-2.96041	-1.9623
002.02_C-H__dihydrogen--benzene__1.00	2.913	-13.5643	-13.5197	-13.794	-13.7396	43.1127	43.0306	44.3821	44.2822	-2.16676	-2.16224	-2.18357	-2.17584	-5.47026	-5.48143	-5.4945	-5.5057	-16.1866	-16.6677	-17.0188	-16.4799	-16.9686	-17.3253	4.84842	5.5358	9.74872
002.02_C-H__dihydrogen--benzene__1.05	3.01	-9.91754	-9.88432	-10.0854	-10.0437	31.0913	31.0255	32.0487	31.9656	-1.46293	-1.45993	-1.46939	-1.46417	-4.16627	-4.17484	-4.18208	-4.19066	-13.3995	-13.7831	-14.063	-13.6456	-14.0365	-14.3217	1.44339	1.94532	5.13795
002.02_C-H__dihydrogen--benzene__1.10	3.107	-7.26706	-7.24294	-7.3838	-7.35237	22.3179	22.2649	23.0314	22.9623	-1.01365	-1.0117	-1.01366	-1.00926	-3.10669	-3.11335	-3.11702	-3.12368	-11.1161	-11.4217	-11.6448	-11.3232	-11.6352	-11.8629	-0.747839	-0.385826	2.02506
002.02_C-H__dihydrogen--benzene__1.15	3.205	-5.3521	-5.33491	-5.42725	-5.40416	15.9603	15.9185	16.486	16.4309	-0.719819	-0.718591	-0.715867	-0.711431	-2.28261	-2.28757	-2.28937	-2.29433	-9.24056	-9.48357	-9.6609	-9.41517	-9.66351	-9.84473	-2.08348	-1.82377	-0.008368
002.02_C-H__dihydrogen--benzene__1.25	3.404	-2.97331	-2.96321	-2.99292	-2.9797	8.08341	8.05863	8.3644	8.33178	-0.386725	-0.385896	-0.378199	-0.375351	-1.19589	-1.1981	-1.19879	-1.201	-6.42108	-6.57246	-6.68292	-6.54514	-6.70036	-6.81363	-3.1715	-3.0379	-2.02924
002.03_C-H__ethene--borane_H__1.00	3.634	-9.48687	-9.45411	-9.83381	-9.79416	32.1522	32.0634	33.4861	33.3851	-0.84616	-0.844383	-0.818244	-0.814983	-2.84804	-2.85162	-2.87252	-2.87613	-12.6796	-13.0511	-13.3223	-12.9622	-13.3408	-13.6171	5.591	6.28275	9.74454
002.03_C-H__ethene--borane_H__1.05	3.751	-6.4765	-6.45616	-6.71348	-6.68753	22.8351	22.7705	23.812	23.7362	-0.564455	-0.563312	-0.538378	-0.536236	-2.13766	-2.13936	-2.15383	-2.15555	-10.3352	-10.6219	-10.8312	-10.5685	-10.8617	-11.0756	2.7805	3.28126	5.94546
002.03_C-H__ethene--borane_H__1.10	3.868	-4.37622	-4.36346	-4.53149	-4.51499	16.161	16.1135	16.8688	16.8133	-0.394436	-0.393518	-0.371595	-0.370271	-1.56625	-1.56664	-1.57696	-1.57736	-8.44298	-8.6654	-8.8277	-8.63583	-8.86418	-9.0308	0.962221	1.31993	3.3723
002.03_C-H__ethene--borane_H__1.15	3.986	-2.91873	-2.91015	-3.01591	-3.00476	11.4009	11.3642	11.9118	11.8692	-0.286428	-0.285482	-0.267777	-0.266638	-1.12831	-1.12794	-1.13541	-1.13505	-6.91098	-7.08446	-7.21106	-7.07083	-7.24927	-7.37948	-0.170457	0.0832425	1.66105
002.03_C-H__ethene--borane_H__1.25	4.221	-1.2221	-1.21855	-1.25163	-1.24672	5.62558	5.60676	5.8924	5.87075	-0.16356	-0.162841	-0.152943	-0.152163	-0.565992	-0.565303	-0.569124	-0.568444	-4.66034	-4.76855	-4.84751	-4.77087	-4.88307	-4.96494	-1.18745	-1.06151	-0.12552
002.04_C-H__ethene--dihydrogen__1.00	2.703	-11.8459	-11.8034	-12.0306	-11.9758	36.8998	36.813	37.9364	37.8275	-1.82397	-1.81836	-1.85265	-1.8413	-5.03216	-5.04205	-5.05057	-5.06047	-12.1962	-12.6099	-12.9118	-12.4261	-12.8455	-13.1516	5.23746	5.79833	10.1211
002.04_C-H__ethene--dihydrogen__1.05	2.812	-8.7366	-8.70503	-8.87215	-8.82989	26.5543	26.4812	27.3243	27.23	-1.24692	-1.24326	-1.26614	-1.25759	-3.78098	-3.78868	-3.79295	-3.80065	-9.90904	-10.2366	-10.4757	-10.1003	-10.433	-10.6758	2.26858	2.6661	6.02496
002.04_C-H__ethene--dihydrogen__1.10	2.921	-6.4702	-6.44706	-6.56448	-6.53184	19.0261	18.9646	19.5904	19.5083	-0.87096	-0.868551	-0.883082	-0.875987	-2.79523	-2.80104	-2.80301	-2.8088	-8.06413	-8.32355	-8.51286	-8.22311	-8.48671	-8.67906	0.335101	0.612657	3.21331
002.04_C-H__ethene--dihydrogen__1.15	3.031	-4.82387	-4.80724	-4.88504	-4.86048	13.591	13.5429	13.9992	13.9346	-0.619749	-0.618154	-0.625225	-0.620434	-2.04319	-2.04726	-2.04824	-2.0523	-6.57657	-6.78248	-6.93274	-6.70874	-6.91845	-7.07149	-0.862457	-0.670098	1.3347
002.04_C-H__ethene--dihydrogen__1.25	3.251	-2.75485	-2.74464	-2.77348	-2.75848	6.88074	6.85121	7.09055	7.05218	-0.327411	-0.326925	-0.326353	-0.324759	-1.06654	-1.06804	-1.06867	-1.07017	-4.40041	-4.5286	-4.62214	-4.49187	-4.62279	-4.71833	-1.91054	-1.81956	-0.64852
002.05_C-H__ethyne_C--borane_H__1.00	3.6	-9.6616	-9.6222	-9.96078	-9.91448	31.8972	31.8106	33.0777	32.9806	-0.943818	-0.944221	-0.918345	-0.916686	-2.48926	-2.49373	-2.51476	-2.51931	-11.9983	-12.4233	-12.7335	-12.2727	-12.7069	-13.0237	6.01704	6.60644	9.53952
002.05_C-H__ethyne_C--borane_H__1.05	3.717	-6.59653	-6.57201	-6.79304	-6.7635	22.5208	22.4615	23.3732	23.3054	-0.633601	-0.634542	-0.60992	-0.609677	-1.84667	-1.84916	-1.86332	-1.86586	-9.76332	-10.0904	-10.3291	-9.98811	-10.3238	-10.5687	3.0767	3.49761	5.73208
002.05_C-H__ethyne_C--borane_H__1.10	3.833	-4.46024	-4.44486	-4.58268	-4.56414	15.8305	15.788	16.4414	16.3935	-0.443106	-0.444094	-0.422952	-0.423415	-1.33458	-1.33563	-1.34547	-1.34656	-7.95606	-8.20936	-8.3942	-8.1408	-8.40194	-8.59251	1.16921	1.46685	3.17566
002.05_C-H__ethyne_C--borane_H__1.15	3.95	-2.98519	-2.9749	-3.05644	-3.04381	11.0977	11.0651	11.5348	11.498	-0.32098	-0.321747	-0.305163	-0.305597	-0.948167	-0.94831	-0.955309	-0.955477	-6.49718	-6.69543	-6.84009	-6.6494	-6.85433	-7.00388	-0.0199979	0.189279	1.49787
002.05_C-H__ethyne_C--borane_H__1.25	4.184	-1.27168	-1.26733	-1.28517	-1.27927	5.39847	5.3827	5.62297	5.605	-0.180979	-0.181726	-0.172622	-0.173219	-0.461563	-0.461147	-0.464648	-0.464246	-4.35369	-4.48105	-4.57399	-4.45749	-4.59018	-4.68701	-1.10149	-0.998749	-0.221752
002.06_C-H__ethyne_C--dihydrogen__1.00	2.676	-11.5975	-11.5642	-11.7568	-11.713	35.6711	35.5894	36.5171	36.4177	-1.84434	-1.83687	-1.86697	-1.85638	-4.21368	-4.2274	-4.23419	-4.24796	-11.4161	-11.8886	-12.2333	-11.6333	-12.1134	-12.4637	5.72765	6.13655	9.68178
002.06_C-H__ethyne_C--dihydrogen__1.05	2.785	-8.49307	-8.47096	-8.60683	-8.5755	25.4465	25.3757	26.0623	25.9731	-1.25853	-1.2555	-1.27528	-1.26605	-3.12018	-3.13098	-3.1334	-3.14422	-9.24857	-9.62165	-9.8939	-9.4273	-9.80733	-10.0847	2.62438	2.90273	5.63166
002.06_C-H__ethyne_C--dihydrogen__1.10	2.894	-6.24584	-6.23252	-6.32204	-6.30023	18.0657	18.0047	18.5081	18.4271	-0.877465	-0.875665	-0.88575	-0.880341	-2.27066	-2.27895	-2.27919	-2.28748	-7.50317	-7.79754	-8.01236	-7.65035	-7.95033	-8.16923	0.605234	0.789799	2.89533
002.06_C-H__ethyne_C--dihydrogen__1.15	3.004	-4.62803	-4.62193	-4.67485	-4.66194	12.7889	12.7435	13.101	13.0403	-0.623136	-0.621777	-0.625228	-0.622122	-1.63392	-1.63996	-1.63943	-1.64547	-6.10117	-6.3342	-6.50425	-6.2221	-6.46039	-6.63427	-0.644471	-0.523539	1.09202
002.06_C-H__ethyne_C--dihydrogen__1.25	3.223	-2.61411	-2.6142	-2.62579	-2.6215	6.35125	6.32621	6.50497	6.47281	-0.325931	-0.326558	-0.324756	-0.324171	-0.8252	-0.827882	-0.827491	-0.830174	-4.05523	-4.20068	-4.30683	-4.13742	-4.28712	-4.39636	-1.74926	-1.6994	-0.761488
002.07_C-H__ethyne_H--benzene__1.00	3.883	-24.363	-24.289	-24.7097	-24.6352	72.9773	72.8759	76.0689	75.9538	-6.37071	-6.35701	-6.29871	-6.28606	-8.99766	-9.0135	-9.06858	-9.08458	-25.708	-26.3774	-26.866	-26.2856	-26.9713	-27.4716	6.35038	8.47635	11.3219
002.07_C-H__ethyne_H--benzene__1.05	3.975	-19.2199	-19.1636	-19.4325	-19.3764	54.4792	54.4053	56.9261	56.841	-4.66416	-4.65208	-4.59911	-4.58794	-7.28949	-7.30139	-7.33701	-7.349	-21.7971	-22.3285	-22.7163	-22.3001	-22.8469	-23.2458	0.571859	2.28177	4.11287
002.07_C-H__ethyne_H--benzene__1.10	4.067	-15.2814	-15.2418	-15.3872	-15.3485	40.5231	40.466	42.4424	42.3774	-3.50435	-3.49415	-3.44679	-3.43784	-5.7477	-5.75751	-5.77967	-5.78954	-18.5306	-18.9528	-19.2608	-18.9699	-19.4064	-19.7248	-3.28827	-1.92328	-0.807512
002.07_C-H__ethyne_H--benzene__1.15	4.16	-12.2697	-12.2442	-12.2929	-12.2683	30.0507	30.0053	31.5455	31.4941	-2.69284	-2.68444	-2.64265	-2.63535	-4.4474	-4.45571	-4.469	-4.47733	-15.792	-16.128	-16.3732	-16.1767	-16.5256	-16.7803	-5.75221	-4.66713	-4.0543
002.07_C-H__ethyne_H--benzene__1.25	4.346	-8.18901	-8.18303	-8.10075	-8.0944	16.3818	16.3558	17.2671	17.2362	-1.67671	-1.67109	-1.63836	-1.63279	-2.56526	-2.57047	-2.5752	-2.58041	-11.5347	-11.7492	-11.9057	-11.8296	-12.0538	-12.2174	-7.97449	-7.28879	-7.26342
002.08_C-H__ethyne_H--ethene__1.00	3.745	-22.8643	-22.7829	-23.1276	-23.0429	61.1784	61.0876	63.6621	63.5604	-4.85605	-4.84442	-4.81098	-4.79935	-7.68662	-7.6984	-7.74547	-7.75732	-18.4634	-19.0171	-19.4211	-18.8854	-19.4514	-19.8645	6.34079	8.09637	10.6566
002.08_C-H__ethyne_H--ethene__1.05	3.844	-18.225	-18.1608	-18.397	-18.3305	45.4876	45.4246	47.4292	47.3583	-3.54671	-3.53634	-3.51122	-3.50118	-6.12283	-6.1324	-6.16239	-6.17199	-15.405	-15.8394	-16.1564	-15.7687	-16.2147	-16.5402	1.43874	2.81446	4.64006
002.08_C-H__ethyne_H--ethene__1.10	3.944	-14.6393	-14.5913	-14.7381	-14.6886	33.7172	33.6739	35.2202	35.1722	-2.65571	-2.6469	-2.62794	-2.61966	-4.76673	-4.77505	-4.79343	-4.80176	-12.8885	-13.2292	-13.4779	-13.2027	-13.5543	-13.8108	-1.81728	-0.748682	0.548104
002.08_C-H__ethyne_H--ethene__1.15	4.044	-11.8635	-11.8281	-11.9053	-11.8679	24.9265	24.8931	26.0804	26.0432	-2.03057	-2.02362	-2.0087	-2.00199	-3.65144	-3.65855	-3.66952	-3.67663	-10.809	-11.0765	-11.2717	-11.0807	-11.3578	-11.56	-3.88881	-3.06337	-2.15476
002.08_C-H__ethyne_H--ethene__1.25	4.244	-8.0178	-7.99873	-7.98398	-7.96087	13.5177	13.4954	14.1821	14.1557	-1.24427	-1.24024	-1.22886	-1.22429	-2.07367	-2.07791	-2.08204	-2.08626	-7.64679	-7.8129	-7.93411	-7.85012	-8.02315	-8.14941	-5.75564	-5.26514	-4.84926
002.09_C-H__ethyne_H--ethyne_C__1.00	3.724	-22.2517	-22.2061	-22.5202	-22.4725	59.478	59.3899	61.6733	61.5798	-4.90427	-4.89882	-4.86945	-4.86423	-6.90871	-6.92315	-6.96504	-6.97968	-17.3374	-17.9505	-18.398	-17.7429	-18.3702	-18.8279	6.96385	8.43546	10.3889
002.09_C-H__ethyne_H--ethyne_C__1.05	3.823	-17.6495	-17.6165	-17.8279	-17.7942	43.8749	43.8166	45.5702	45.51	-3.58075	-3.5753	-3.55377	-3.54912	-5.40623	-5.41778	-5.44356	-5.45523	-14.4285	-14.9074	-15.257	-14.7755	-15.268	-15.6273	1.95003	3.0841	4.39738
002.09_C-H__ethyne_H--ethyne_C__1.10	3.923	-14.118	-14.0943	-14.2252	-14.2009	32.259	32.2156	33.5573	33.513	-2.67526	-2.67103	-2.65448	-2.6509	-4.13637	-4.1463	-4.16121	-4.1712	-12.0391	-12.4129	-12.6857	-12.3373	-12.7236	-13.0054	-1.38178	-0.515425	0.359824
002.09_C-H__ethyne_H--ethyne_C__1.15	4.022	-11.4017	-11.385	-11.4536	-11.4353	23.6483	23.6117	24.633	24.5949	-2.03745	-2.03464	-2.02124	-2.0183	-3.11514	-3.12367	-3.13171	-3.14028	-10.0679	-10.36	-10.5732	-10.3241	-10.6271	-10.8482	-3.50488	-2.84721	-2.26773
002.09_C-H__ethyne_H--ethyne_C__1.25	4.222	-7.66902	-7.66559	-7.64828	-7.641	12.5937	12.5705	13.1462	13.1206	-1.23348	-1.23267	-1.22128	-1.21959	-1.71187	-1.71727	-1.71931	-1.72473	-7.07769	-7.25789	-7.38939	-7.26696	-7.45517	-7.5925	-5.43447	-5.0572	-4.82415
002.10_C-H__hydrogen_fluoride--benzene__1.00	2.839	-37.0335	-36.9512	-37.0503	-36.9642	120.438	120.281	125.049	124.886	-29.0662	-29.069	-29.1354	-29.147	-15.0505	-15.1002	-15.2025	-15.254	-30.5631	-31.6335	-32.4147	-31.2528	-32.3486	-33.1482	6.74622	10.3731	13.6984
002.10_C-H__hydrogen_fluoride--benzene__1.05	2.911	-31.8647	-31.8056	-31.7633	-31.7052	93.727	93.6225	97.5202	97.4112	-23.2039	-23.2057	-23.3183	-23.3293	-12.8566	-12.8953	-12.9632	-13.0033	-26.3224	-27.2111	-27.8596	-26.939	-27.8522	-28.5186	-2.14377	0.854809	3.0334
002.10_C-H__hydrogen_fluoride--benzene__1.10	2.983	-27.4654	-27.4171	-27.2779	-27.2319	72.744	72.6755	75.8249	75.7542	-18.7428	-18.742	-18.8949	-18.902	-10.7356	-10.7657	-10.8107	-10.842	-22.7017	-23.4401	-23.9789	-23.2544	-24.0158	-24.5713	-8.2282	-5.79294	-4.45596
002.10_C-H__hydrogen_fluoride--benzene__1.15	3.056	-23.7649	-23.7194	-23.5138	-23.4713	56.3362	56.2883	58.8167	58.7691	-15.2925	-15.2898	-15.4678	-15.4714	-8.8226	-8.846	-8.87586	-8.90014	-19.6053	-20.2194	-20.6675	-20.101	-20.7363	-21.1999	-12.2343	-10.2737	-9.56462
002.10_C-H__hydrogen_fluoride--benzene__1.25	3.204	-18.0814	-18.038	-17.7499	-17.7096	33.5996	33.5703	35.1967	35.1645	-10.433	-10.4285	-10.6105	-10.6109	-5.77544	-5.79033	-5.80257	-5.81792	-14.6752	-15.1017	-15.413	-15.0726	-15.5167	-15.8407	-16.0995	-14.8147	-14.9452
002.11_C-H__hydrogen_fluoride--ethene__1.00	2.546	-43.374	-43.2767	-43.459	-43.3497	123.624	123.484	128.08	127.929	-28.2762	-28.2808	-28.2902	-28.3041	-15.4461	-15.4858	-15.6129	-15.6545	-27.0166	-28.0823	-28.86	-27.6268	-28.7145	-29.5082	7.58095	11.1125	14.0373
002.11_C-H__hydrogen_fluoride--ethene__1.05	2.624	-37.8038	-37.7292	-37.8188	-37.7396	96.9479	96.8515	100.657	100.554	-22.4309	-22.4332	-22.4915	-22.504	-13.3018	-13.333	-13.4203	-13.4532	-23.1017	-23.9864	-24.632	-23.6437	-24.5496	-25.2108	-1.27594	1.64638	3.66518
002.11_C-H__hydrogen_fluoride--ethene__1.10	2.703	-32.9178	-32.8543	-32.8831	-32.8175	75.7934	75.7303	78.8359	78.7663	-18.004	-18.0019	-18.1095	-18.117	-11.1881	-11.2129	-11.2728	-11.2989	-19.7707	-20.5042	-21.0394	-20.2538	-21.0074	-21.5573	-7.37822	-5.02445	-3.6359
002.11_C-H__hydrogen_fluoride--ethene__1.15	2.782	-28.7085	-28.6507	-28.6376	-28.5793	59.181	59.1414	61.6439	61.6023	-14.6188	-14.6124	-14.7598	-14.761	-9.26399	-9.28382	-9.32484	-9.34566	-16.9492	-17.5573	-18.001	-17.3809	-18.0076	-18.4649	-11.4065	-9.54855	-8.59812
002.11_C-H__hydrogen_fluoride--ethene__1.25	2.941	-21.9867	-21.9329	-21.8695	-21.8172	35.8606	35.8312	37.4459	37.4168	-9.88173	-9.87281	-10.0497	-10.0463	-6.14406	-6.15767	-6.17587	-6.19	-12.4869	-12.903	-13.2066	-12.8306	-13.2621	-13.5769	-15.3388	-14.2137	-13.8281
002.12_C-H__hydrogen_fluoride--ethyne_C__1.00	2.542	-41.4093	-41.3507	-41.563	-41.5025	116.227	116.119	120.159	120.062	-26.1022	-26.1228	-26.1547	-26.1857	-14.0742	-14.1263	-14.2259	-14.2801	-24.6878	-25.7971	-26.6067	-25.2666	-26.4002	-27.2274	7.91273	10.8664	13.0164
002.12_C-H__hydrogen_fluoride--ethyne_C__1.05	2.622	-35.822	-35.7877	-35.9115	-35.8779	90.3076	90.2309	93.511	93.4405	-20.6183	-20.6339	-20.7184	-20.745	-11.9014	-11.9415	-12.0075	-12.0492	-21.0146	-21.9392	-22.6139	-21.5247	-22.4723	-23.1639	-0.746053	1.60447	3.0083
002.12_C-H__hydrogen_fluoride--ethyne_C__1.10	2.701	-31.0057	-30.9847	-31.0486	-31.0289	69.977	69.9254	72.555	72.5082	-16.4896	-16.4984	-16.6267	-16.6451	-9.84195	-9.87277	-9.91651	-9.94874	-17.9151	-18.682	-19.2416	-18.3666	-19.1548	-19.7299	-6.67207	-4.84444	-3.92878
002.12_C-H__hydrogen_fluoride--ethyne_C__1.15	2.781	-26.8959	-26.881	-26.9033	-26.8903	54.0974	54.0616	56.157	56.1265	-13.3284	-13.3318	-13.4863	-13.4978	-8.01214	-8.03607	-8.06485	-8.08987	-15.2934	-15.9268	-16.3889	-15.6936	-16.3465	-16.8229	-10.5761	-9.17438	-8.58975
002.12_C-H__hydrogen_fluoride--ethyne_C__1.25	2.942	-20.452	-20.4426	-20.4092	-20.4014	32.148	32.1218	33.4484	33.4247	-8.92926	-8.92857	-9.08853	-9.09415	-5.14873	-5.16437	-5.17547	-5.19169	-11.1833	-11.6111	-11.9233	-11.4962	-11.9404	-12.2644	-14.3371	-13.527	-13.3386
002.13_C-H__methane_C--borane_H__1.00	3.521	-9.57111	-9.52914	-9.71668	-9.67289	31.4495	31.3785	32.1176	32.0358	-0.603541	-0.604029	-0.573714	-0.573173	-1.79777	-1.80255	-1.81415	-1.81892	-12.4485	-12.8559	-13.1531	-12.5902	-13.0015	-13.3017	6.28973	6.66906	8.14206
002.13_C-H__methane_C--borane_H__1.05	3.623	-6.80803	-6.77777	-6.90903	-6.87804	22.7485	22.697	23.2303	23.1711	-0.375228	-0.376317	-0.351302	-0.351943	-1.34711	-1.35088	-1.35787	-1.36163	-10.2943	-10.614	-10.8473	-10.4125	-10.7365	-10.973	3.34474	3.60654	4.75302
002.13_C-H__methane_C--borane_H__1.10	3.727	-4.8185	-4.79548	-4.88739	-4.86398	16.387	16.3438	16.734	16.6854	-0.239311	-0.240095	-0.221293	-0.22187	-0.984545	-0.987229	-0.991629	-0.994305	-8.52483	-8.77518	-8.95787	-8.62367	-8.87797	-9.06355	1.3631	1.5417	2.45182
002.13_C-H__methane_C--borane_H__1.15	3.83	-3.39739	-3.38004	-3.44371	-3.42597	11.7738	11.738	12.0236	11.9841	-0.156767	-0.157122	-0.143731	-0.143991	-0.707843	-0.70952	-0.712524	-0.714192	-7.07409	-7.27046	-7.41376	-7.15671	-7.35644	-7.50219	0.0776073	0.197729	0.928848
002.13_C-H__methane_C--borane_H__1.25	4.036	-1.66142	-1.65238	-1.68149	-1.67179	6.01683	5.99599	6.14762	6.12457	-0.0717902	-0.0716905	-0.065475	-0.0653323	-0.353292	-0.353647	-0.355345	-0.355693	-4.89327	-5.01506	-5.10393	-4.95146	-5.07554	-5.16608	-1.18566	-1.13432	-0.644336
002.14_C-H__methane_C--dihydrogen__1.00	2.619	-9.32917	-9.2846	-9.18011	-9.13716	30.6175	30.5583	30.7832	30.7116	-1.2404	-1.23712	-1.23071	-1.22623	-2.25213	-2.25477	-2.2646	-2.26723	-11.0285	-11.4428	-11.7452	-11.1008	-11.5187	-11.8236	6.03661	6.25745	7.97052
002.14_C-H__methane_C--dihydrogen__1.05	2.718	-6.81554	-6.78267	-6.68609	-6.6552	22.1581	22.1131	22.2529	22.198	-0.839548	-0.837801	-0.831622	-0.827794	-1.66067	-1.66282	-1.66881	-1.67096	-9.07644	-9.40721	-9.64858	-9.13642	-9.47056	-9.71439	3.18119	3.3297	4.69863
002.14_C-H__methane_C--dihydrogen__1.10	2.817	-4.97604	-4.95374	-4.86369	-4.84325	15.957	15.9253	16.0071	15.9658	-0.575159	-0.574132	-0.568115	-0.565517	-1.20305	-1.2049	-1.20838	-1.21023	-7.47735	-7.74101	-7.93341	-7.52694	-7.79363	-7.98825	1.25913	1.3586	2.46438
002.14_C-H__methane_C--dihydrogen__1.15	2.915	-3.64152	-3.62651	-3.54499	-3.53126	11.4606	11.4368	11.4855	11.4524	-0.398586	-0.397811	-0.392797	-0.390774	-0.861352	-0.862848	-0.86485	-0.866345	-6.17201	-6.38208	-6.53537	-6.21336	-6.42609	-6.58133	0.0142113	0.0826467	0.979056
002.14_C-H__methane_C--dihydrogen__1.25	3.113	-1.96993	-1.96109	-1.89996	-1.89118	5.85914	5.83889	5.86191	5.83512	-0.195861	-0.195385	-0.191996	-0.191117	-0.429984	-0.430689	-0.431496	-0.432201	-4.22471	-4.35671	-4.45304	-4.25428	-4.38769	-4.48505	-1.20131	-1.16442	-0.573208
002.15_C-H__methane_C--ethyne_H__1.00	3.735	-13.7044	-13.6611	-13.3873	-13.3505	44.4551	44.4071	45.4156	45.3572	-3.53524	-3.52946	-3.47168	-3.46761	-3.49148	-3.49778	-3.51495	-3.52125	-15.5674	-16.0465	-16.3961	-15.7739	-16.259	-16.613	7.32272	8.40484	8.38892
002.15_C-H__methane_C--ethyne_H__1.05	3.825	-10.5738	-10.5269	-10.2814	-10.2404	33.0179	32.9749	33.7429	33.6913	-2.63821	-2.63286	-2.58714	-2.58243	-2.6443	-2.64957	-2.65985	-2.66513	-13.0913	-13.4742	-13.7536	-13.2701	-13.6588	-13.9424	3.41202	4.26092	4.14634
002.15_C-H__methane_C--ethyne_H__1.10	3.915	-8.18455	-8.14019	-7.91492	-7.87565	24.4175	24.3844	24.96	24.9193	-1.99571	-1.99119	-1.95372	-1.94916	-1.96807	-1.97286	-1.97839	-1.98319	-11.0264	-11.3316	-11.5544	-11.1812	-11.4918	-11.7185	0.725777	1.39283	1.2552
002.15_C-H__methane_C--ethyne_H__1.15	4.005	-6.36754	-6.32884	-6.11847	-6.08529	17.9976	17.9775	18.3997	18.374	-1.52805	-1.52465	-1.49272	-1.48944	-1.44702	-1.45126	-1.45389	-1.45814	-9.30463	-9.54799	-9.72558	-9.43838	-9.68696	-9.86836	-1.05286	-0.527225	-0.64852
002.15_C-H__methane_C--ethyne_H__1.25	4.186	-3.93547	-3.90489	-3.72672	-3.70174	9.70389	9.69509	9.92286	9.91088	-0.924034	-0.922049	-0.899576	-0.898031	-0.763996	-0.766612	-0.767071	-0.76969	-6.66372	-6.81806	-6.93069	-6.76348	-6.92228	-7.03815	-2.82915	-2.49673	-2.55642
002.16_C-H__methane_C--hydrogen_fluoride__1.00	2.613	-21.6811	-21.6811	-20.5285	-20.5292	71.185	71.1645	72.6396	72.5988	-15.747	-15.7674	-15.7031	-15.7297	-7.15447	-7.18964	-7.20313	-7.23876	-19.1592	-19.8712	-20.3908	-19.4569	-20.1784	-20.705	6.13553	8.39613	8.66088
002.16_C-H__methane_C--hydrogen_fluoride__1.05	2.689	-18.0236	-18.0009	-17.005	-16.9869	55.1402	55.1276	56.2924	56.2649	-12.7279	-12.743	-12.7115	-12.7313	-5.7339	-5.76029	-5.76776	-5.79452	-16.3986	-16.9991	-17.4372	-16.6615	-17.2716	-17.7167	1.18623	3.03546	3.12126
002.16_C-H__methane_C--hydrogen_fluoride__1.10	2.764	-15.0085	-14.9672	-14.105	-14.0711	42.5924	42.5828	43.4983	43.4769	-10.3664	-10.3761	-10.3654	-10.3791	-4.54003	-4.55939	-4.5637	-4.58335	-14.0493	-14.5538	-14.922	-14.2814	-14.7952	-15.1702	-2.24197	-0.726882	-0.719648
002.16_C-H__methane_C--hydrogen_fluoride__1.15	2.84	-12.5277	-12.4764	-11.7224	-11.681	32.8101	32.804	33.5163	33.5012	-8.49818	-8.50367	-8.5037	-8.5137	-3.56218	-3.57629	-3.57881	-3.59312	-12.048	-12.47	-12.7779	-12.2521	-12.6834	-12.9981	-4.53027	-3.28472	-3.29699
002.16_C-H__methane_C--hydrogen_fluoride__1.25	2.991	-8.81616	-8.76244	-8.1711	-8.12822	19.3256	19.3131	19.7444	19.7251	-5.79865	-5.80092	-5.80495	-5.81201	-2.15028	-2.15811	-2.15859	-2.16652	-8.88206	-9.17324	-9.38572	-9.0399	-9.33864	-9.55664	-6.79411	-5.93829	-5.92454
002.17_C-H__methane_H--benzene__1.00	3.507	-17.933	-17.8802	-18.7002	-18.6419	53.4916	53.4016	56.0553	55.9543	-2.36883	-2.36561	-2.34067	-2.33706	-4.24147	-4.25527	-4.28567	-4.29954	-22.3052	-22.863	-23.27	-22.8256	-23.398	-23.8157	5.6305	6.86007	10.506
002.17_C-H__methane_H--benzene__1.05	3.605	-13.1434	-13.111	-13.7119	-13.6752	39.0744	39.0049	41.0396	40.9608	-1.58244	-1.58049	-1.54592	-1.54409	-3.39808	-3.40815	-3.42758	-3.43769	-18.7724	-19.211	-19.5311	-19.2175	-19.6697	-19.9996	1.37413	2.30425	5.03754
002.17_C-H__methane_H--benzene__1.10	3.703	-9.63077	-9.6133	-10.0444	-10.0228	28.4335	28.382	29.9274	29.8664	-1.09402	-1.09292	-1.05588	-1.0547	-2.62798	-2.63524	-2.64777	-2.65505	-15.8341	-16.1799	-16.4322	-16.2161	-16.5736	-16.8345	-1.39169	-0.700636	1.35143
002.17_C-H__methane_H--benzene__1.15	3.802	-7.06528	-7.05647	-7.35957	-7.34698	20.6244	20.5868	21.7511	21.7045	-0.781576	-0.78092	-0.744728	-0.743832	-1.98457	-1.98959	-1.99789	-2.00291	-13.3829	-13.6561	-13.8554	-13.7112	-13.9946	-14.2013	-3.09568	-2.59047	-1.05018
002.17_C-H__methane_H--benzene__1.25	4.002	-3.83254	-3.83096	-3.96824	-3.96468	10.7492	10.7277	11.3787	11.3518	-0.434149	-0.433614	-0.403474	-0.403029	-1.08017	-1.08225	-1.08623	-1.08832	-9.60657	-9.7777	-9.90258	-9.84968	-10.0283	-10.1586	-4.52167	-4.26281	-3.39741
002.18_C-H__methane_H--ethene__1.00	3.369	-14.3456	-14.3066	-14.8409	-14.7961	41.5819	41.5152	43.5331	43.4566	-1.73661	-1.73391	-1.71717	-1.71376	-3.69676	-3.70735	-3.72992	-3.74054	-15.4007	-15.8394	-16.1595	-15.7841	-16.2342	-16.5626	5.60787	6.64354	10.0207
002.18_C-H__methane_H--ethene__1.05	3.478	-10.5262	-10.5009	-10.8781	-10.8477	30.1226	30.071	31.5926	31.5319	-1.1802	-1.17872	-1.15912	-1.15693	-2.85441	-2.86205	-2.87657	-2.88423	-12.717	-13.0574	-13.3059	-13.0405	-13.391	-13.6468	2.22338	2.99632	5.61074
002.18_C-H__methane_H--ethene__1.10	3.587	-7.741	-7.72577	-7.98308	-7.96299	21.7511	21.7117	22.848	22.7994	-0.826664	-0.825923	-0.806265	-0.804696	-2.15021	-2.15546	-2.16507	-2.17032	-10.5229	-10.7878	-10.9812	-10.7964	-11.0698	-11.2694	0.0233694	0.591987	2.61918
002.18_C-H__methane_H--ethene__1.15	3.695	-5.7133	-5.70469	-5.87315	-5.86017	15.6613	15.633	16.4735	16.4363	-0.594116	-0.593736	-0.575195	-0.574165	-1.59215	-1.59553	-1.60213	-1.60551	-8.72389	-8.93095	-9.08205	-8.9554	-9.1696	-9.32591	-1.34302	-0.929463	0.644336
002.18_C-H__methane_H--ethene__1.25	3.914	-3.16174	-3.15872	-3.21808	-3.21264	8.05679	8.04142	8.49288	8.47316	-0.325409	-0.32511	-0.310998	-0.310529	-0.843848	-0.845062	-0.848372	-0.849581	-6.02788	-6.15633	-6.25006	-6.19294	-6.32673	-6.42435	-2.53754	-2.32394	-1.38072
002.19_C-H__methane_H--ethyne_C__1.00	3.353	-13.6353	-13.5998	-14.075	-14.0346	39.6262	39.5648	41.3376	41.2698	-1.74568	-1.74632	-1.72776	-1.72734	-3.18665	-3.20016	-3.21916	-3.23275	-14.1812	-14.6706	-15.0277	-14.5441	-15.0474	-15.4147	5.99083	6.86042	9.64412
002.19_C-H__methane_H--ethyne_C__1.05	3.461	-9.93361	-9.90947	-10.2394	-10.2105	28.4521	28.4026	29.7237	29.6669	-1.19173	-1.19299	-1.17299	-1.17283	-2.41762	-2.42772	-2.43904	-2.44917	-11.6747	-12.0537	-12.3302	-11.9786	-12.3696	-12.6549	2.5422	3.17942	5.30531
002.19_C-H__methane_H--ethyne_C__1.10	3.57	-7.25383	-7.23955	-7.45871	-7.43952	20.3562	20.3196	21.2913	21.2464	-0.836572	-0.838206	-0.818736	-0.818873	-1.78898	-1.79624	-1.80313	-1.81041	-9.62955	-9.92384	-10.1386	-9.88438	-10.1889	-10.4112	0.307008	0.7664	2.39743
002.19_C-H__methane_H--ethyne_C__1.15	3.679	-5.31723	-5.31099	-5.44783	-5.43751	14.5179	14.494	15.2011	15.1701	-0.600996	-0.602892	-0.584677	-0.585527	-1.30116	-1.30614	-1.31052	-1.31551	-7.9564	-8.18614	-8.35379	-8.17066	-8.40934	-8.58352	-1.07981	-0.751962	0.506264
002.19_C-H__methane_H--ethyne_C__1.25	3.898	-2.90448	-2.90693	-2.94469	-2.94491	7.31548	7.30398	7.67346	7.65915	-0.326945	-0.328623	-0.315484	-0.316788	-0.664891	-0.667061	-0.669011	-0.671183	-5.45555	-5.5985	-5.70281	-5.60617	-5.75594	-5.86523	-2.30143	-2.13896	-1.3849
002.20_C-H__methane_H--methane_C__1.00	3.309	-11.107	-11.0593	-11.2074	-11.1594	35.1113	35.0527	36.0923	36.0223	-1.17942	-1.1784	-1.14372	-1.14214	-2.09824	-2.10393	-2.11664	-2.1223	-13.8275	-14.2503	-14.5588	-14.0341	-14.4635	-14.7769	6.15228	6.82158	8.07512
002.20_C-H__methane_H--methane_C__1.05	3.406	-8.15432	-8.11181	-8.2085	-8.16649	25.6479	25.6071	26.3706	26.3213	-0.789482	-0.789452	-0.758969	-0.758617	-1.57873	-1.583	-1.59089	-1.59515	-11.533	-11.8672	-12.111	-11.7077	-12.0485	-12.2971	3.01182	3.50397	4.4727
002.20_C-H__methane_H--methane_C__1.10	3.503	-5.98243	-5.9453	-6.00368	-5.96774	18.6682	18.64	19.1985	19.1637	-0.536378	-0.537102	-0.51125	-0.511965	-1.16305	-1.1661	-1.17111	-1.17416	-9.63551	-9.89906	-10.0914	-9.78359	-10.0532	-10.25	0.900101	1.25986	2.02924
002.20_C-H__methane_H--methane_C__1.15	3.601	-4.38761	-4.35572	-4.38712	-4.35664	13.5368	13.5159	13.9257	13.8995	-0.369104	-0.36992	-0.349306	-0.350205	-0.84338	-0.845353	-0.848737	-0.8507	-8.06021	-8.26757	-8.41889	-8.18618	-8.39902	-8.55434	-0.473943	-0.212349	0.410032
002.20_C-H__methane_H--methane_C__1.25	3.796	-2.3741	-2.35148	-2.352	-2.33022	7.06838	7.0547	7.27801	7.26091	-0.180836	-0.18113	-0.169414	-0.169769	-0.43084	-0.431311	-0.433221	-0.433685	-5.67135	-5.79948	-5.89298	-5.76227	-5.89415	-5.99038	-1.8022	-1.66314	-1.23428
003.01_C-C__benzene--benzene__1.00	3.922	-39.6273	-39.4633	-42.2152	-42.0469	100.207	99.9487	105.857	105.591	-2.37507	-2.362	-2.30988	-2.29581	-3.24226	-3.24647	-3.3591	-3.36358	-48.1148	-49.3882	-50.3175	-49.2987	-50.6109	-51.5685	4.55942	6.31605	9.97047
003.01_C-C__benzene--benzene__1.05	4.021	-26.3165	-26.1877	-28.2235	-28.0912	68.4229	68.2372	72.5135	72.3256	-1.34597	-1.33805	-1.20836	-1.2008	-3.42892	-3.42571	-3.50089	-3.49788	-39.493	-40.4426	-41.1355	-40.4856	-41.4716	-42.1911	-3.84979	-2.65538	0.305432
003.01_C-C__benzene--benzene__1.10	4.122	-17.2758	-17.1862	-18.6812	-18.5879	46.4406	46.3126	49.3941	49.2621	-0.901011	-0.895671	-0.752878	-0.747939	-2.90477	-2.90118	-2.94978	-2.94635	-32.4967	-33.2068	-33.725	-33.3334	-34.0759	-34.6177	-8.3954	-7.63776	-5.32623
003.01_C-C__benzene--benzene__1.15	4.225	-11.1995	-11.1452	-12.2388	-12.1813	31.4095	31.326	33.5405	33.4518	-0.702521	-0.69846	-0.568337	-0.564712	-2.22702	-2.22534	-2.25552	-2.25395	-26.8208	-27.3528	-27.741	-27.5286	-28.0884	-28.497	-10.4841	-10.0451	-8.28014
003.01_C-C__benzene--benzene__1.25	4.437	-4.38473	-4.37195	-4.96253	-4.9479	14.1625	14.1262	15.2599	15.2188	-0.530239	-0.526872	-0.437561	-0.434723	-1.12491	-1.12567	-1.13652	-1.13734	-18.3893	-18.6853	-18.9014	-18.8977	-19.2135	-19.444	-10.7996	-10.7452	-9.73617
003.02_C-C__ethene--benzene__1.00	3.53	-22.5445	-22.4553	-24.0913	-23.9998	62.6468	62.4803	66.0527	65.8836	-1.29789	-1.28902	-1.2283	-1.21821	-3.35784	-3.36321	-3.42511	-3.43059	-28.8008	-29.6392	-30.251	-29.5535	-30.42	-31.0523	5.12173	6.18267	10.5981
003.02_C-C__ethene--benzene__1.05	3.648	-14.2925	-14.2311	-15.4112	-15.3478	41.8835	41.7703	44.2763	44.1612	-0.781495	-0.776261	-0.692815	-0.686913	-2.68219	-2.68258	-2.72384	-2.72432	-23.1753	-23.802	-24.2593	-23.7923	-24.4452	-24.9216	-0.178918	0.480555	3.87857
003.02_C-C__ethene--benzene__1.10	3.768	-8.88088	-8.84133	-9.69378	-9.65243	27.888	27.8125	29.5681	29.4899	-0.549459	-0.546055	-0.467813	-0.463943	-1.96642	-1.96613	-1.99252	-1.9923	-18.7139	-19.1828	-19.5249	-19.2225	-19.7146	-20.0737	-3.06594	-2.69246	-0.100416
003.02_C-C__ethene--benzene__1.15	3.889	-5.34836	-5.32509	-5.94314	-5.91861	18.4815	18.4315	19.6595	19.6069	-0.433192	-0.430602	-0.366074	-0.363178	-1.36939	-1.36973	-1.38586	-1.38625	-15.1524	-15.5026	-15.7582	-15.5733	-15.9431	-16.213	-4.45211	-4.2741	-2.30957
003.02_C-C__ethene--benzene__1.25	4.135	-1.61324	-1.60853	-1.94318	-1.93794	8.05064	8.02718	8.62693	8.60115	-0.311185	-0.308796	-0.270521	-0.268074	-0.608686	-0.60955	-0.615328	-0.616224	-10.0334	-10.2268	-10.368	-10.3236	-10.5304	-10.6814	-4.86769	-4.90248	-3.76978
003.03_C-C__ethene--ethene__1.00	3.23	-15.0414	-14.9722	-16.1508	-16.0767	45.0378	44.9153	47.3552	47.2305	-0.889404	-0.882614	-0.853722	-0.845036	-3.61965	-3.62135	-3.66573	-3.66746	-19.0724	-19.7272	-20.205	-19.5942	-20.2703	-20.7636	5.23411	5.87771	9.97884
003.03_C-C__ethene--ethene__1.05	3.365	-9.18271	-9.13448	-9.97661	-9.92522	29.971	29.8878	31.5783	31.4935	-0.549715	-0.545509	-0.50378	-0.498037	-2.64938	-2.64909	-2.67833	-2.67808	-15.0799	-15.5787	-15.9426	-15.5008	-16.0195	-16.3979	1.6161	1.99419	5.19653
003.03_C-C__ethene--ethene__1.10	3.501	-5.4108	-5.37659	-5.98036	-5.94476	19.8653	19.8059	20.9782	20.9182	-0.388642	-0.385549	-0.348075	-0.343969	-1.8437	-1.84395	-1.86205	-1.86234	-11.9586	-12.3402	-12.6186	-12.2994	-12.6989	-12.9904	-0.418817	-0.223233	2.25099
003.03_C-C__ethene--ethene__1.15	3.637	-3.00789	-2.98409	-3.41894	-3.39508	13.1204	13.0767	13.89	13.8464	-0.301327	-0.29847	-0.269953	-0.266471	-1.24168	-1.24266	-1.25336	-1.25438	-9.51218	-9.80268	-10.0147	-9.78906	-10.095	-10.3182	-1.46322	-1.38777	0.510448
003.03_C-C__ethene--ethene__1.25	3.913	-0.562341	-0.555359	-0.78374	-0.777319	5.66483	5.64282	6.03151	6.00839	-0.202341	-0.199125	-0.185993	-0.182466	-0.529101	-0.530136	-0.533856	-0.534905	-6.0737	-6.23547	-6.35351	-6.25748	-6.42974	-6.55545	-1.99532	-2.04175	-0.949768
003.04_C-C__ethyne_C--benzene__1.00	3.449	-24.2116	-24.127	-25.5368	-25.456	63.6829	63.4968	66.9105	66.7359	-1.9556	-1.94925	-1.91348	-1.90589	-3.50524	-3.51394	-3.57923	-3.58813	-27.4944	-28.4763	-29.1928	-28.2523	-29.266	-30.0057	4.71382	5.78015	9.40145
003.04_C-C__ethyne_C--benzene__1.05	3.565	-15.6971	-15.6378	-16.6348	-16.5778	42.7677	42.6323	45.0435	44.914	-1.23967	-1.23654	-1.17118	-1.1669	-2.77816	-2.78051	-2.82403	-2.82652	-22.1848	-22.9235	-23.4625	-22.8056	-23.5735	-24.1339	-0.48505	0.208949	2.97901
003.04_C-C__ethyne_C--benzene__1.10	3.683	-10.0594	-10.0196	-10.7224	-10.6841	28.5878	28.4964	30.1911	30.1014	-0.875913	-0.874636	-0.808995	-0.806759	-2.02732	-2.0279	-2.05606	-2.05675	-17.9555	-18.5103	-18.9153	-18.4672	-19.048	-19.4718	-3.34104	-2.91803	-0.828432
003.04_C-C__ethyne_C--benzene__1.15	3.802	-6.34054	-6.31376	-6.80937	-6.78385	19.0064	18.949	20.1337	20.0763	-0.670471	-0.670047	-0.614094	-0.613024	-1.40736	-1.40805	-1.42545	-1.42623	-14.5618	-14.9775	-15.2809	-14.9852	-15.4232	-15.7428	-4.72374	-4.48958	-2.9288
003.04_C-C__ethyne_C--benzene__1.25	4.045	-2.32756	-2.31137	-2.56624	-2.55111	8.31561	8.29256	8.86967	8.84522	-0.442393	-0.441938	-0.407677	-0.406984	-0.622505	-0.623655	-0.629753	-0.630944	-9.65697	-9.88928	-10.0588	-9.94883	-10.1971	-10.3782	-5.14321	-5.12203	-4.25513
003.05_C-C__ethyne_C--ethene__1.00	3.21	-14.4174	-14.3556	-15.327	-15.2664	42.1231	41.9958	44.1617	44.0428	-1.0318	-1.02859	-0.992071	-0.986746	-2.98864	-2.99425	-3.03388	-3.03956	-17.1113	-17.8179	-18.3336	-17.5966	-18.328	-18.8618	5.28376	5.88834	9.31358
003.05_C-C__ethyne_C--ethene__1.05	3.346	-8.85124	-8.80629	-9.49022	-9.44632	27.676	27.5886	29.071	28.9876	-0.675729	-0.674961	-0.634102	-0.631683	-2.14773	-2.14981	-2.17558	-2.17772	-13.4647	-14.0011	-14.3926	-13.853	-14.412	-14.8199	1.56493	1.91203	4.53546
003.05_C-C__ethyne_C--ethene__1.10	3.483	-5.28302	-5.24817	-5.73306	-5.69947	18.1104	18.0512	19.0637	19.0069	-0.487729	-0.488037	-0.453784	-0.452968	-1.46683	-1.46834	-1.48411	-1.48567	-10.6282	-11.0358	-11.3332	-10.9404	-11.3679	-11.6798	-0.486462	-0.310983	1.68615
003.05_C-C__ethyne_C--ethene__1.15	3.621	-3.01503	-2.98645	-3.33373	-3.30672	11.8086	11.7687	12.459	12.4209	-0.3742	-0.374549	-0.349131	-0.348729	-0.969605	-0.971171	-0.980373	-0.981979	-8.41496	-8.72313	-8.948	-8.66695	-8.99219	-9.22952	-1.51149	-1.44607	0.066944
003.05_C-C__ethyne_C--ethene__1.25	3.899	-0.703421	-0.684535	-0.869228	-0.851361	4.97473	4.95751	5.27716	5.25968	-0.237233	-0.236697	-0.225057	-0.224106	-0.398778	-0.399889	-0.402991	-0.40412	-5.32616	-5.49814	-5.62364	-5.49189	-5.67549	-5.80946	-1.98726	-2.02937	-1.1757
003.06_C-C__ethyne_C--ethyne_C__1.00	3.22	-10.5847	-10.5368	-11.3185	-11.2749	35.5766	35.4558	37.1931	37.0837	-1.00555	-1.00498	-0.963857	-0.961459	-2.28523	-2.29457	-2.32337	-2.3328	-14.5742	-15.2779	-15.7914	-14.9959	-15.7266	-16.2599	5.82807	6.25467	8.8659
003.06_C-C__ethyne_C--ethyne_C__1.05	3.359	-6.03694	-6.00005	-6.54996	-6.5163	22.9759	22.8912	24.065	23.9874	-0.69018	-0.691546	-0.654695	-0.654729	-1.57996	-1.5848	-1.60294	-1.60785	-11.3855	-11.9177	-12.3061	-11.7195	-12.2761	-12.6822	2.3087	2.52635	4.50198
003.06_C-C__ethyne_C--ethyne_C__1.10	3.499	-3.19695	-3.16802	-3.55787	-3.5316	14.7597	14.7044	15.4918	15.4415	-0.507909	-0.509846	-0.481682	-0.482825	-1.0414	-1.04462	-1.05532	-1.0586	-8.9147	-9.32126	-9.61793	-9.18045	-9.60838	-9.92065	0.364022	0.447877	1.94974
003.06_C-C__ethyne_C--ethyne_C__1.15	3.64	-1.45696	-1.43403	-1.71353	-1.69273	9.45655	9.42025	9.94874	9.91449	-0.389241	-0.390835	-0.371086	-0.372107	-0.66667	-0.669105	-0.675143	-0.677621	-7.0051	-7.3168	-7.54425	-7.21774	-7.54718	-7.78757	-0.617977	-0.615539	0.527184
003.06_C-C__ethyne_C--ethyne_C__1.25	3.924	0.206927	0.219501	0.0706199	0.0827572	3.83735	3.82341	4.05746	4.04332	-0.239135	-0.239445	-0.23102	-0.231094	-0.257734	-0.258916	-0.260891	-0.262089	-4.36612	-4.54787	-4.6805	-4.50294	-4.69741	-4.83932	-1.13595	-1.20643	-0.54392
003.07_C-C__methane_C--benzene__1.00	3.235	-17.8841	-17.8263	-18.774	-18.7151	54.3237	54.1892	56.6013	56.4623	-0.694584	-0.691142	-0.608724	-0.604744	-3.38711	-3.39213	-3.42842	-3.4335	-26.8876	-27.6563	-28.2173	-27.4007	-28.1871	-28.7609	4.06237	4.94809	8.24248
003.07_C-C__methane_C--benzene__1.05	3.355	-11.64	-11.6	-12.2897	-12.249	36.3399	36.2398	37.9417	37.8384	-0.421806	-0.419288	-0.345492	-0.343	-2.48626	-2.48718	-2.51128	-2.51222	-21.6974	-22.2746	-22.6958	-22.1243	-22.7179	-23.151	-0.962384	-0.416803	1.98322
003.07_C-C__methane_C--benzene__1.10	3.475	-7.51585	-7.48692	-7.99192	-7.96242	24.206	24.1352	25.3332	25.26	-0.293844	-0.291863	-0.231647	-0.229791	-1.74455	-1.74444	-1.75975	-1.75968	-17.5539	-17.9879	-18.3046	-17.9093	-18.3579	-18.6852	-3.69268	-3.37709	-1.62339
003.07_C-C__methane_C--benzene__1.15	3.597	-4.80595	-4.78341	-5.15687	-5.13359	16.0595	16.011	16.8527	16.8021	-0.227074	-0.225527	-0.178253	-0.176819	-1.18928	-1.18947	-1.19855	-1.19877	-14.2358	-14.5618	-14.7997	-14.5313	-14.8699	-15.117	-4.98719	-4.8241	-3.53966
003.07_C-C__methane_C--benzene__1.25	3.843	-1.87771	-1.86191	-2.07408	-2.05717	6.99215	6.97018	7.38328	7.35972	-0.157243	-0.15635	-0.127869	-0.127019	-0.524309	-0.525148	-0.527783	-0.528633	-9.43305	-9.61494	-9.74767	-9.63753	-9.82772	-9.96651	-5.3209	-5.31961	-4.62332
003.08_C-C__methane_C--ethene__1.00	3.081	-11.2944	-11.2548	-11.9414	-11.8996	36.2702	36.1636	37.645	37.5364	-0.2989	-0.29602	-0.246325	-0.242684	-2.11669	-2.11909	-2.14527	-2.14768	-16.7014	-17.2638	-17.6741	-17.0185	-17.5936	-18.0133	4.81956	5.23309	7.99562
003.08_C-C__methane_C--ethene__1.05	3.214	-7.14346	-7.11687	-7.61719	-7.58871	24.0657	23.9877	25.0124	24.9326	-0.174404	-0.17282	-0.131198	-0.129168	-1.57302	-1.57307	-1.5904	-1.59047	-13.211	-13.6351	-13.9446	-13.4703	-13.9061	-14.2242	1.18034	1.40006	3.50201
003.08_C-C__methane_C--ethene__1.10	3.348	-4.45199	-4.43401	-4.80059	-4.78119	15.9055	15.8523	16.5575	16.5033	-0.123672	-0.122844	-0.091077	-0.089923	-1.11196	-1.11188	-1.12258	-1.12251	-10.477	-10.7995	-11.0348	-10.689	-11.0218	-11.2647	-0.851206	-0.75502	0.845168
003.08_C-C__methane_C--ethene__1.15	3.482	-2.71702	-2.70391	-2.97531	-2.96121	10.4676	10.4324	10.9164	10.8808	-0.0998895	-0.0995233	-0.0762973	-0.0756644	-0.761102	-0.76147	-0.767608	-0.767981	-8.32723	-8.57323	-8.75274	-8.50054	-8.75539	-8.94136	-1.88525	-1.86539	-0.652704
003.08_C-C__methane_C--ethene__1.25	3.751	-0.913529	-0.905182	-1.05982	-1.05078	4.49971	4.48443	4.71188	4.69663	-0.0735092	-0.0735131	-0.0615683	-0.0613984	-0.337876	-0.338438	-0.34034	-0.340905	-5.31243	-5.45528	-5.55951	-5.42804	-5.57693	-5.68557	-2.39221	-2.44203	-1.7531
003.09_C-C__methane_C--ethyne_C__1.00	3.06	-10.3766	-10.3342	-10.9178	-10.8765	34.168	34.0589	35.3146	35.2097	-0.446078	-0.446251	-0.401942	-0.40117	-1.79425	-1.79753	-1.82038	-1.82372	-15.2436	-15.8494	-16.2914	-15.545	-16.1652	-16.6177	5.18947	5.49054	7.71948
003.09_C-C__methane_C--ethyne_C__1.05	3.194	-6.47621	-6.44622	-6.87114	-6.84142	22.4124	22.3321	23.1931	23.115	-0.289198	-0.290165	-0.255116	-0.255341	-1.28582	-1.2864	-1.30145	-1.30207	-12.0124	-12.4664	-12.7976	-12.2564	-12.7233	-13.064	1.51172	1.65208	3.3221
003.09_C-C__methane_C--ethyne_C__1.10	3.328	-3.97547	-3.95412	-4.26506	-4.24392	14.6365	14.5827	15.1673	15.1154	-0.208678	-0.209973	-0.184	-0.184731	-0.880515	-0.880671	-0.889906	-0.890084	-9.48837	-9.83195	-10.0827	-9.68607	-10.041	-10.3	-0.544723	-0.503293	0.75312
003.09_C-C__methane_C--ethyne_C__1.15	3.462	-2.38599	-2.36992	-2.60049	-2.58462	9.52349	9.48907	9.88439	9.85174	-0.160885	-0.162247	-0.143545	-0.144476	-0.585789	-0.586237	-0.591444	-0.591908	-7.51341	-7.77621	-7.96798	-7.67385	-7.94647	-8.14541	-1.59732	-1.61468	-0.661072
003.09_C-C__methane_C--ethyne_C__1.25	3.732	-0.759327	-0.749248	-0.881075	-0.870923	3.99142	3.97711	4.15705	4.14327	-0.103362	-0.104481	-0.0949642	-0.0958106	-0.246179	-0.246817	-0.248243	-0.248888	-4.75002	-4.90716	-5.02184	-4.85541	-5.01935	-5.13899	-2.14528	-2.21134	-1.66105
003.10_C-C__methane_C--methane_C__1.00	2.996	-8.71489	-8.69321	-9.01462	-8.99332	32.683	32.5983	33.2537	33.1632	-0.328119	-0.328718	-0.306407	-0.30708	-1.39737	-1.40001	-1.4115	-1.41412	-15.586	-16.1293	-16.5257	-15.7343	-16.2855	-16.6876	5.65063	5.761	6.99983
003.10_C-C__methane_C--methane_C__1.05	3.119	-5.57364	-5.565	-5.80055	-5.79175	21.6046	21.5471	21.9873	21.926	-0.1888	-0.189309	-0.173502	-0.174161	-0.944784	-0.945426	-0.953181	-0.953815	-12.3827	-12.7941	-13.0943	-12.5039	-12.9229	-13.2287	1.75307	1.77764	2.74052
003.10_C-C__methane_C--methane_C__1.10	3.241	-3.52875	-3.52643	-3.70153	-3.69846	14.2251	14.1849	14.4805	14.4378	-0.114019	-0.114246	-0.103402	-0.10372	-0.622682	-0.622763	-0.627687	-0.627762	-9.86446	-10.177	-10.405	-9.96318	-10.2822	-10.515	-0.483486	-0.50713	0.259408
003.10_C-C__methane_C--methane_C__1.15	3.364	-2.20719	-2.20699	-2.34006	-2.339	9.33645	9.30671	9.50649	9.47599	-0.0718511	-0.0718461	-0.0644773	-0.0645213	-0.403282	-0.403391	-0.406272	-0.406377	-7.8817	-8.11959	-8.29319	-7.96263	-8.20583	-8.38329	-1.6687	-1.71721	-1.09621
003.10_C-C__methane_C--methane_C__1.25	3.609	-0.816036	-0.816354	-0.896713	-0.896593	3.98238	3.96617	4.0569	4.04201	-0.0313628	-0.0312058	-0.0276703	-0.0275382	-0.163533	-0.163855	-0.164606	-0.164925	-5.07727	-5.21597	-5.31717	-5.13192	-5.27378	-5.37729	-2.36242	-2.42434	-2.0125
004.01_N-H__borane_H--ammonia__1.00	3.6	-10.1925	-10.1812	-10.2644	-10.2441	33.729	33.6657	35.0426	34.9613	-2.64156	-2.64484	-2.62941	-2.63023	-2.71184	-2.71361	-2.72848	-2.73064	-10.7307	-11.1099	-11.3866	-11.0029	-11.3901	-11.6726	6.73952	7.68372	9.92863
004.01_N-H__borane_H--ammonia__1.05	3.715	-6.72041	-6.71445	-6.711	-6.69805	23.9006	23.8581	24.8298	24.7724	-2.07254	-2.07485	-2.06299	-2.06386	-1.9476	-1.9478	-1.95896	-1.9595	-8.69791	-8.99045	-9.20392	-8.91951	-9.21928	-9.43803	3.91704	4.61298	6.34713
004.01_N-H__borane_H--ammonia__1.10	3.83	-4.32725	-4.32286	-4.26432	-4.25443	16.8873	16.8554	17.5402	17.4966	-1.65417	-1.65538	-1.64721	-1.64747	-1.37037	-1.36982	-1.37816	-1.3779	-7.06656	-7.29323	-7.45863	-7.24756	-7.48067	-7.65078	2.04868	2.56606	3.92459
004.01_N-H__borane_H--ammonia__1.15	3.945	-2.68778	-2.68475	-2.59215	-2.58509	11.8981	11.8739	12.3544	12.3221	-1.33484	-1.33524	-1.33032	-1.3301	-0.949758	-0.949057	-0.955142	-0.95469	-5.75273	-5.92985	-6.05911	-5.90073	-6.08357	-6.21699	0.845796	1.23523	2.30957
004.01_N-H__borane_H--ammonia__1.25	4.175	-0.823042	-0.823889	-0.703405	-0.701676	5.8555	5.84571	6.07709	6.0622	-0.886228	-0.886256	-0.885826	-0.885606	-0.441183	-0.440895	-0.443815	-0.443709	-3.8329	-3.94536	-4.02742	-3.93163	-4.04836	-4.13355	-0.332751	-0.102331	0.58576
004.02_N-H__dihydrogen--ammonia__1.00	2.487	-28.4691	-28.4069	-28.8252	-28.7443	65.6118	65.523	67.347	67.2331	-6.05193	-6.04638	-6.14091	-6.12852	-7.37961	-7.39667	-7.40118	-7.4184	-14.9777	-15.5783	-16.0165	-15.295	-15.9036	-16.3478	7.65655	8.5941	11.6441
004.02_N-H__dihydrogen--ammonia__1.05	2.587	-21.7787	-21.735	-22.051	-21.9889	48.5102	48.4341	49.7902	49.6901	-4.49403	-4.49314	-4.56624	-4.55759	-5.63444	-5.64586	-5.64905	-5.66057	-12.2453	-12.7279	-13.08	-12.5083	-12.998	-13.3554	3.48009	4.12765	6.51867
004.02_N-H__dihydrogen--ammonia__1.10	2.687	-16.7485	-16.716	-16.9516	-16.9012	35.7205	35.6579	36.657	36.5681	-3.40728	-3.40841	-3.46325	-3.45828	-4.21711	-4.22455	-4.22701	-4.23451	-10.0297	-10.4196	-10.7041	-10.248	-10.6441	-10.9332	0.604865	1.04096	2.94972
004.02_N-H__dihydrogen--ammonia__1.15	2.787	-12.9814	-12.9547	-13.128	-13.085	26.2467	26.199	26.926	26.8522	-2.62931	-2.63133	-2.67166	-2.66856	-3.11524	-3.11962	-3.12194	-3.12636	-8.23522	-8.5525	-8.78403	-8.41671	-8.73968	-8.97536	-1.29069	-1.00308	0.539736
004.02_N-H__dihydrogen--ammonia__1.25	2.988	-8.0005	-7.97543	-8.06693	-8.02899	14.0637	14.0319	14.4077	14.3549	-1.62376	-1.62596	-1.6461	-1.6444	-1.65192	-1.6524	-1.65498	-1.65547	-5.58026	-5.7908	-5.94444	-5.7056	-5.92071	-6.07769	-3.16632	-3.05169	-2.03342
004.03_N-H__ethyne_H--ammonia__1.00	3.474	-75.9211	-75.8017	-76.6553	-76.5318	140.795	140.714	145.723	145.621	-17.3802	-17.3612	-17.3967	-17.3771	-14.4771	-14.5215	-14.6141	-14.6594	-25.8438	-26.8509	-27.5858	-26.4879	-27.5096	-28.2551	5.44378	8.7981	11.1504
004.03_N-H__ethyne_H--ammonia__1.05	3.559	-62.7249	-62.6152	-63.2927	-63.1766	109.373	109.31	113.354	113.266	-12.9659	-12.9504	-12.9796	-12.9638	-12.4309	-12.4632	-12.5262	-12.5591	-21.7581	-22.5822	-23.1835	-22.3049	-23.1431	-23.7548	-1.9024	0.811226	1.8577
004.03_N-H__ethyne_H--ammonia__1.10	3.644	-52.0671	-51.9723	-52.4964	-52.3939	84.6438	84.5958	87.8303	87.7554	-9.89633	-9.88413	-9.91484	-9.90237	-10.2648	-10.2894	-10.3314	-10.3565	-18.3797	-19.0511	-19.5411	-18.848	-19.5328	-20.0326	-7.09114	-4.92984	-4.67353
004.03_N-H__ethyne_H--ammonia__1.15	3.729	-43.5017	-43.4258	-43.8168	-43.7335	65.3794	65.3527	67.9157	67.8668	-7.72024	-7.71055	-7.74448	-7.73484	-8.26431	-8.28384	-8.31109	-8.33107	-15.5845	-16.1303	-16.5286	-15.9888	-16.5473	-16.9548	-10.5962	-8.88741	-9.09602
004.03_N-H__ethyne_H--ammonia__1.25	3.899	-30.954	-30.9033	-31.0978	-31.04	38.6971	38.6881	40.2689	40.2448	-4.93784	-4.93416	-4.96784	-4.96397	-5.09249	-5.10479	-5.11583	-5.12848	-11.2834	-11.6424	-11.9044	-11.5884	-11.9577	-12.2272	-14.1586	-13.1149	-13.6817
004.04_N-H__hydrogen_cyanide--borane_H__1.00	4.106	-7.44125	-7.42731	-7.46944	-7.45012	27.8625	27.8309	28.7589	28.7154	-1.6787	-1.68304	-1.68186	-1.68642	-1.89344	-1.89809	-1.90303	-1.90793	-8.9356	-9.24465	-9.47017	-9.12809	-9.44408	-9.67466	7.35232	7.99622	9.03744
004.04_N-H__hydrogen_cyanide--borane_H__1.05	4.219	-4.76005	-4.74291	-4.72861	-4.70762	19.3442	19.3119	19.9641	19.9232	-1.30598	-1.30879	-1.31069	-1.31364	-1.32608	-1.32855	-1.33249	-1.33517	-7.23391	-7.46702	-7.63713	-7.38858	-7.62739	-7.80165	4.29456	4.76511	5.5438
004.04_N-H__hydrogen_cyanide--borane_H__1.10	4.333	-2.94393	-2.92744	-2.8771	-2.85778	13.3685	13.3423	13.7982	13.7653	-1.04202	-1.04407	-1.04892	-1.05106	-0.908293	-0.909269	-0.912625	-0.913783	-5.87063	-6.04739	-6.17637	-5.99545	-6.1768	-6.30913	2.28518	2.63357	3.23423
004.04_N-H__hydrogen_cyanide--borane_H__1.15	4.446	-1.72663	-1.71294	-1.64033	-1.62401	9.2061	9.19027	9.50441	9.48351	-0.846305	-0.848103	-0.854639	-0.8565	-0.612372	-0.612507	-0.615341	-0.615634	-4.77696	-4.91239	-5.01121	-4.87787	-5.01731	-5.11907	1.00552	1.26829	1.74473
004.04_N-H__hydrogen_cyanide--borane_H__1.25	4.673	-0.391384	-0.382895	-0.294004	-0.28337	4.33125	4.32518	4.47567	4.46593	-0.577961	-0.579208	-0.586818	-0.588069	-0.268853	-0.26852	-0.270317	-0.270103	-3.18784	-3.27009	-3.33011	-3.25445	-3.33943	-3.40144	-0.235556	-0.0770464	0.238488
004.05_N-H__hydrogen_cyanide--dihydrogen__1.00	3.09	-15.7863	-15.77	-15.9563	-15.9317	40.7449	40.7213	41.5039	41.4631	-2.98849	-2.99417	-3.03703	-3.04039	-3.32783	-3.33775	-3.3389	-3.34891	-10.2424	-10.6448	-10.9385	-10.426	-10.8343	-11.1322	7.6809	8.00996	9.24664
004.05_N-H__hydrogen_cyanide--dihydrogen__1.05	3.193	-11.7318	-11.7252	-11.844	-11.8313	28.9142	28.9026	29.4268	29.4017	-2.17159	-2.17746	-2.20468	-2.20957	-2.39617	-2.40316	-2.40334	-2.41038	-8.28654	-8.60139	-8.83114	-8.43364	-8.75418	-8.98808	3.76563	3.96236	4.9162
004.05_N-H__hydrogen_cyanide--dihydrogen__1.10	3.297	-8.80393	-8.79919	-8.8745	-8.86537	20.4388	20.428	20.7796	20.758	-1.61812	-1.62316	-1.64062	-1.64591	-1.6925	-1.69708	-1.69716	-1.70177	-6.72305	-6.9704	-7.15089	-6.84124	-7.09396	-7.27839	1.15772	1.26656	2.02924
004.05_N-H__hydrogen_cyanide--dihydrogen__1.15	3.4	-6.68629	-6.67855	-6.72941	-6.71667	14.4059	14.3913	14.6334	14.6086	-1.2317	-1.23532	-1.2482	-1.25215	-1.17919	-1.18187	-1.18223	-1.18492	-5.46881	-5.66421	-5.80681	-5.56457	-5.76483	-5.91097	-0.511247	-0.456136	0.158992
004.05_N-H__hydrogen_cyanide--dihydrogen__1.25	3.607	-4.02217	-4.00886	-4.03662	-4.01724	7.08436	7.06552	7.18732	7.15612	-0.749823	-0.751797	-0.760453	-0.762315	-0.556262	-0.556747	-0.557552	-0.558041	-3.64109	-3.76407	-3.85382	-3.70453	-3.83041	-3.92227	-2.10571	-2.10374	-1.69034
004.06_N-H__hydrogen_cyanide--ethyne_H__1.00	4.088	-42.212	-42.1251	-42.7487	-42.6596	87.0878	87.0896	89.8208	89.8063	-9.59498	-9.59098	-9.65234	-9.64889	-7.86148	-7.89462	-7.91699	-7.95064	-18.3801	-19.0535	-19.5449	-18.791	-19.4751	-19.9743	7.93401	9.57292	9.71943
004.06_N-H__hydrogen_cyanide--ethyne_H__1.05	4.177	-34.3032	-34.2307	-34.7005	-34.626	65.0174	65.0156	67.1152	67.101	-7.13179	-7.12941	-7.17575	-7.17377	-6.18353	-6.21034	-6.22051	-6.24772	-15.3118	-15.8471	-16.2377	-15.6547	-16.2	-16.5979	1.2075	2.45552	2.07945
004.06_N-H__hydrogen_cyanide--ethyne_H__1.10	4.266	-28.116	-28.0538	-28.4018	-28.3367	48.3225	48.3145	49.9191	49.8996	-5.42124	-5.42091	-5.45689	-5.45621	-4.72708	-4.74858	-4.75186	-4.77368	-12.7999	-13.2235	-13.5326	-13.0885	-13.521	-13.8366	-3.44138	-2.50363	-3.11708
004.06_N-H__hydrogen_cyanide--ethyne_H__1.15	4.355	-23.2798	-23.2256	-23.4776	-23.42	35.7932	35.7859	36.9995	36.9814	-4.20429	-4.2055	-4.23341	-4.23383	-3.54612	-3.56291	-3.56282	-3.57988	-10.7355	-11.0702	-11.3144	-10.9799	-11.3223	-11.5722	-6.52251	-5.82455	-6.5103
004.06_N-H__hydrogen_cyanide--ethyne_H__1.25	4.533	-16.4901	-16.4508	-16.5665	-16.5261	19.4654	19.4717	20.1366	20.1365	-2.65268	-2.65531	-2.6707	-2.67394	-1.92736	-1.93626	-1.93509	-1.94419	-7.61442	-7.8234	-7.9759	-7.79057	-8.00611	-8.1634	-9.54656	-9.17119	-9.77382
004.07_N-H__hydrogen_fluoride--ammonia__1.00	2.216	-186.921	-186.693	-188.827	-188.627	340.24	339.996	349.747	349.508	-92.3129	-92.2931	-92.7242	-92.7188	-20.5503	-20.6987	-21.1832	-21.3382	-44.8838	-46.9714	-48.4948	-46.0097	-48.1269	-49.6718	-8.1841	-2.84815	8.56046
004.07_N-H__hydrogen_fluoride--ammonia__1.05	2.28	-166.845	-166.673	-168.466	-168.32	281.551	281.349	290.055	289.86	-72.817	-72.8038	-73.0969	-73.0982	-23.1441	-23.252	-23.6067	-23.72	-39.1212	-40.9078	-42.2115	-40.0961	-41.9135	-43.2397	-23.5912	-18.5178	-11.6148
004.07_N-H__hydrogen_fluoride--ammonia__1.10	2.343	-148.584	-148.456	-149.969	-149.865	232.355	232.192	239.877	239.717	-58.084	-58.078	-58.29	-58.2995	-23.1971	-23.2818	-23.5377	-23.627	-34.1584	-35.6917	-36.8105	-35.0104	-36.5739	-37.7149	-34.4337	-29.7902	-26.0747
004.07_N-H__hydrogen_fluoride--ammonia__1.15	2.407	-132.147	-132.049	-133.333	-133.26	191.159	191.029	197.733	197.601	-46.808	-46.806	-46.9824	-46.9955	-21.8179	-21.8902	-22.0701	-22.1462	-29.8577	-31.1754	-32.137	-30.6087	-31.955	-32.9374	-41.8525	-37.7377	-36.2083
004.07_N-H__hydrogen_fluoride--ammonia__1.25	2.534	-104.719	-104.642	-105.596	-105.538	128.687	128.615	133.551	133.466	-31.3922	-31.3844	-31.58	-31.5843	-17.3737	-17.434	-17.5145	-17.5772	-22.9199	-23.8968	-24.6096	-23.5163	-24.5178	-25.2487	-49.455	-46.4814	-47.2708
004.08_N-H__hydrogen_fluoride--hydrogen_cyanide__1.00	2.85	-103.614	-103.549	-105.093	-105.038	212.064	212.045	218.054	218.037	-52.0448	-52.0672	-52.3881	-52.4233	-19.6422	-19.7184	-19.904	-19.9843	-31.5224	-32.8689	-33.8515	-32.2909	-33.6589	-34.6572	2.859	5.93412	9.74872
004.08_N-H__hydrogen_fluoride--hydrogen_cyanide__1.05	2.919	-90.879	-90.8187	-92.1481	-92.0973	169.314	169.31	174.323	174.314	-40.6245	-40.6399	-40.9364	-40.9628	-17.8177	-17.886	-18.0009	-18.0727	-26.9721	-28.1055	-28.9327	-27.6279	-28.7816	-29.6234	-8.96721	-6.44264	-4.79486
004.08_N-H__hydrogen_fluoride--hydrogen_cyanide__1.10	2.987	-79.6816	-79.6213	-80.7727	-80.7208	134.606	134.619	138.735	138.738	-32.0864	-32.0954	-32.3788	-32.3965	-15.4443	-15.509	-15.5735	-15.641	-23.1236	-24.0788	-24.7759	-23.6878	-24.6617	-25.3724	-17.3827	-15.3931	-15.0498
004.08_N-H__hydrogen_fluoride--hydrogen_cyanide__1.15	3.056	-69.9838	-69.9176	-70.9223	-70.8648	106.691	106.712	110.066	110.074	-25.6392	-25.644	-25.9139	-25.9266	-12.9966	-13.0575	-13.0884	-13.1515	-19.8681	-20.6746	-21.2631	-20.3569	-21.1807	-21.7819	-23.1702	-21.6511	-22.0455
004.08_N-H__hydrogen_fluoride--hydrogen_cyanide__1.25	3.193	-54.5062	-54.424	-55.2017	-55.1296	66.5868	66.5833	68.8005	68.7887	-16.8832	-16.8829	-17.1207	-17.1254	-8.71432	-8.76292	-8.76175	-8.81156	-14.7608	-15.3359	-15.7556	-15.1336	-15.7231	-16.1532	-29.2421	-28.4311	-29.3549
004.09_N-H__methane_H--ammonia__1.00	3.233	-27.3784	-27.3444	-27.8488	-27.8075	60.6238	60.5676	63.3236	63.2516	-5.26568	-5.26617	-5.28251	-5.28168	-4.99021	-5.00502	-5.02437	-5.03952	-15.7691	-16.3416	-16.7594	-16.2118	-16.7985	-17.2266	6.19249	7.89624	10.4265
004.09_N-H__methane_H--ammonia__1.05	3.334	-20.6866	-20.6586	-20.9934	-20.9578	44.6402	44.5891	46.6697	46.601	-4.00955	-4.01248	-4.02352	-4.02487	-3.85248	-3.86229	-3.8759	-3.88598	-13.0502	-13.5006	-13.8293	-13.4212	-13.8837	-14.2212	2.22645	3.51114	5.40154
004.09_N-H__methane_H--ammonia__1.10	3.436	-15.69	-15.6682	-15.8732	-15.8439	32.7486	32.7098	34.2597	34.2023	-3.12388	-3.12754	-3.13674	-3.13871	-2.89354	-2.89956	-2.90964	-2.91589	-10.8212	-11.176	-11.4348	-11.1327	-11.4976	-11.7639	-0.420319	0.539935	1.99158
004.09_N-H__methane_H--ammonia__1.15	3.538	-11.9752	-11.9597	-12.0672	-12.0454	23.9795	23.9584	25.0956	25.0591	-2.47835	-2.48171	-2.48964	-2.49191	-2.13474	-2.13799	-2.14585	-2.1493	-8.99547	-9.27588	-9.48051	-9.25745	-9.54687	-9.75807	-2.10154	-1.3856	-0.246856
004.09_N-H__methane_H--ammonia__1.25	3.741	-7.11731	-7.10722	-7.0977	-7.08322	12.7598	12.7489	13.3551	13.3345	-1.61367	-1.61569	-1.62129	-1.62279	-1.11818	-1.11855	-1.12351	-1.12403	-6.24413	-6.42	-6.54833	-6.43001	-6.61269	-6.74599	-3.64091	-3.24149	-2.5104
004.10_N-H__methane_H--hydrogen_cyanide__1.00	3.806	-16.1157	-16.093	-16.4138	-16.3846	41.5499	41.5261	43.1888	43.1463	-2.94893	-2.95464	-2.97449	-2.97877	-3.02412	-3.03517	-3.04067	-3.0519	-11.8194	-12.2254	-12.5216	-12.1148	-12.5303	-12.8335	6.92171	7.89742	8.94958
004.10_N-H__methane_H--hydrogen_cyanide__1.05	3.91	-11.8354	-11.8029	-12.0107	-11.9746	29.6023	29.5921	30.7811	30.7571	-2.20867	-2.21465	-2.22635	-2.23225	-2.20629	-2.21329	-2.21716	-2.2243	-9.70276	-10.0145	-10.242	-9.94463	-10.2653	-10.4993	3.11928	3.8267	4.54801
004.10_N-H__methane_H--hydrogen_cyanide__1.10	4.013	-8.74879	-8.70868	-8.83793	-8.79675	21.0198	21.012	21.8615	21.8451	-1.70122	-1.70635	-1.71513	-1.72105	-1.57343	-1.5774	-1.5806	-1.5847	-7.98876	-8.22806	-8.40268	-8.1876	-8.43496	-8.61547	0.616912	1.12717	1.65268
004.10_N-H__methane_H--hydrogen_cyanide__1.15	4.117	-6.52151	-6.47987	-6.55337	-6.51126	14.8831	14.874	15.4827	15.4676	-1.33983	-1.34363	-1.35276	-1.35726	-1.10429	-1.10625	-1.10907	-1.11113	-6.59486	-6.77888	-6.91317	-6.75921	-6.95008	-7.08936	-0.968866	-0.601437	-0.200832
004.10_N-H__methane_H--hydrogen_cyanide__1.25	4.324	-3.73609	-3.70685	-3.70748	-3.6775	7.39264	7.39093	7.69807	7.6912	-0.871378	-0.873886	-0.883871	-0.886753	-0.526224	-0.526473	-0.528388	-0.528713	-4.52391	-4.63513	-4.71629	-4.63734	-4.75331	-4.83794	-2.43257	-2.23971	-1.97066
004.11_N-H__methylamine--borane_H__1.00	3.769	-13.1223	-13.1072	-13.3503	-13.3263	40.2581	40.1702	42.1004	41.9941	-2.80441	-2.80926	-2.78674	-2.78908	-3.35798	-3.35968	-3.37852	-3.38058	-13.3152	-13.7463	-14.0609	-13.6531	-14.0928	-14.4137	6.8331	8.08444	10.3763
004.11_N-H__methylamine--borane_H__1.05	3.879	-8.88427	-8.87717	-8.99557	-8.98141	28.8751	28.8137	30.2221	30.1461	-2.17721	-2.18102	-2.16284	-2.16514	-2.46507	-2.46504	-2.47915	-2.47944	-10.9211	-11.2572	-11.5026	-11.1991	-11.5432	-11.7943	3.78786	4.72582	6.50194
004.11_N-H__methylamine--borane_H__1.10	3.99	-5.91406	-5.91028	-5.9426	-5.93351	20.6443	20.5992	21.6232	21.5669	-1.72744	-1.73008	-1.71664	-1.71857	-1.76821	-1.76734	-1.77789	-1.77731	-8.97641	-9.23855	-9.42984	-9.20611	-9.47537	-9.67186	1.76169	2.46569	3.86183
004.11_N-H__methylamine--borane_H__1.15	4.1	-3.84864	-3.84591	-3.82138	-3.81451	14.7266	14.6902	15.4347	15.3889	-1.39063	-1.39215	-1.38306	-1.38405	-1.24798	-1.24697	-1.25468	-1.25391	-7.39477	-7.59939	-7.74871	-7.58496	-7.79566	-7.94941	0.456428	0.98707	2.10037
004.11_N-H__methylamine--borane_H__1.25	4.322	-1.43968	-1.43966	-1.35535	-1.35237	7.44536	7.42587	7.81287	7.78852	-0.923398	-0.923835	-0.921073	-0.921289	-0.601058	-0.600681	-0.604319	-0.604122	-5.05012	-5.17691	-5.26944	-5.1808	-5.31224	-5.40816	-0.807747	-0.497428	0.234304
004.12_N-H__methylamine--dihydrogen__1.00	2.683	-34.1223	-34.0617	-34.6595	-34.5814	78.0578	77.9409	80.5492	80.4079	-7.07486	-7.07051	-7.18568	-7.17585	-9.12349	-9.14276	-9.15099	-9.17049	-18.1388	-18.8062	-19.2932	-18.5324	-19.2091	-19.7029	8.37268	9.77732	12.4683
004.12_N-H__methylamine--dihydrogen__1.05	2.777	-26.2193	-26.181	-26.6453	-26.5911	58.4062	58.3142	60.3162	60.203	-5.19752	-5.1981	-5.28438	-5.28081	-7.11625	-7.129	-7.13503	-7.14792	-14.9886	-15.5297	-15.9245	-15.3185	-15.8682	-16.2693	3.8817	4.91388	6.95799
004.12_N-H__methylamine--dihydrogen__1.10	2.872	-20.2265	-20.2027	-20.5589	-20.5196	43.5338	43.4614	44.9882	44.8931	-3.90545	-3.90869	-3.97444	-3.97383	-5.42998	-5.43836	-5.44281	-5.45128	-12.4109	-12.851	-13.1722	-12.6882	-13.1359	-13.4626	0.739432	1.48581	3.08779
004.12_N-H__methylamine--dihydrogen__1.15	2.967	-15.6958	-15.6796	-15.9504	-15.9196	32.3651	32.3081	33.4656	33.3848	-2.99182	-2.99627	-3.04672	-3.04688	-4.08087	-4.08593	-4.08964	-4.09475	-10.2987	-10.6583	-10.9207	-10.5322	-10.8982	-11.1654	-1.37442	-0.841795	0.443504
004.12_N-H__methylamine--dihydrogen__1.25	3.157	-9.663	-9.64805	-9.80213	-9.77563	17.7789	17.7414	18.3939	18.3368	-1.83442	-1.83774	-1.86451	-1.86608	-2.23624	-2.23672	-2.24032	-2.24083	-7.13256	-7.37347	-7.54927	-7.29796	-7.54415	-7.72379	-3.53036	-3.2695	-2.41417
004.13_N-H__methylamine--ethyne_H__1.00	3.654	-86.4136	-86.2987	-87.5653	-87.453	162.04	161.895	168.258	168.095	-20.4214	-20.3988	-20.4476	-20.4259	-16.5373	-16.5913	-16.7132	-16.7683	-30.8858	-31.9985	-32.8105	-31.6538	-32.784	-33.6087	5.79616	9.83888	11.8909
004.13_N-H__methylamine--ethyne_H__1.05	3.736	-71.4194	-71.3144	-72.3422	-72.2374	127.021	126.904	132.146	132.012	-15.0742	-15.0558	-15.0791	-15.0615	-14.5984	-14.6365	-14.7214	-14.7604	-26.217	-27.1316	-27.7991	-26.8722	-27.8036	-28.4833	-1.90151	1.46974	1.96648
004.13_N-H__methylamine--ethyne_H__1.10	3.817	-59.2859	-59.1925	-60.0179	-59.9226	99.2801	99.1805	103.468	103.349	-11.3899	-11.3758	-11.3919	-11.3784	-12.3273	-12.3551	-12.4138	-12.4423	-22.3377	-23.0886	-23.6365	-22.9023	-23.6688	-24.2281	-7.37949	-4.62238	-5.05009
004.13_N-H__methylamine--ethyne_H__1.15	3.899	-49.4658	-49.3877	-50.0389	-49.9573	77.4022	77.3202	80.8032	80.6992	-8.79679	-8.78694	-8.80315	-8.79367	-10.1096	-10.1307	-10.1707	-10.1924	-19.0941	-19.71	-20.1595	-19.5843	-20.2145	-20.6745	-11.1446	-8.91867	-9.8575
004.13_N-H__methylamine--ethyne_H__1.25	4.063	-35.0323	-34.9856	-35.3623	-35.3114	46.722	46.6772	48.9253	48.864	-5.54611	-5.54244	-5.56283	-5.55943	-6.43019	-6.44315	-6.46114	-6.47447	-14.0565	-14.471	-14.7734	-14.4317	-14.858	-15.1691	-15.0674	-13.6504	-14.9327
004.14_N-H__methylamine--hydrogen_fluoride__1.00	2.448	-203.376	-203.166	-206.153	-205.982	373.858	373.57	384.621	384.33	-104.401	-104.394	-104.966	-104.979	-19.0334	-19.1908	-19.8004	-19.9659	-50.0288	-52.2976	-53.9532	-51.2674	-53.5693	-55.249	-7.13366	-1.84483	10.368
004.14_N-H__methylamine--hydrogen_fluoride__1.05	2.508	-181.712	-181.561	-184.097	-183.983	311.108	310.855	320.839	320.589	-82.4935	-82.4881	-82.8774	-82.8907	-23.2431	-23.3572	-23.8064	-23.9273	-43.8814	-45.824	-47.2415	-44.9598	-46.9375	-48.3807	-23.7922	-18.5925	-11.3805
004.14_N-H__methylamine--hydrogen_fluoride__1.10	2.568	-161.912	-161.802	-163.969	-163.891	258.195	257.977	266.903	266.688	-65.8895	-65.8871	-66.1592	-66.1732	-24.3033	-24.3914	-24.7203	-24.8141	-38.558	-40.2257	-41.4427	-39.5058	-41.2086	-42.4513	-35.5465	-30.6423	-27.0412
004.14_N-H__methylamine--hydrogen_fluoride__1.15	2.628	-144.083	-144.003	-145.862	-145.811	213.776	213.591	221.49	221.303	-53.1953	-53.1955	-53.4014	-53.4167	-23.5082	-23.5821	-23.8189	-23.8976	-33.9351	-35.3698	-36.4168	-34.7755	-36.2439	-37.3154	-43.6062	-39.1373	-38.0535
004.14_N-H__methylamine--hydrogen_fluoride__1.25	2.748	-114.071	-114.02	-115.408	-115.382	145.567	145.449	151.451	151.323	-35.7327	-35.7287	-35.9111	-35.9193	-19.432	-19.4931	-19.6072	-19.6715	-26.3829	-27.4483	-28.2257	-27.0582	-28.1527	-28.9515	-52.0185	-48.6013	-50.3084
004.15_N-H__methylamine--methane_H__1.00	3.418	-32.3171	-32.2783	-33.0453	-32.9995	70.2962	70.2044	73.766	73.6563	-5.81004	-5.8114	-5.82681	-5.82707	-5.81895	-5.83619	-5.8612	-5.87881	-19.0588	-19.6903	-20.1511	-19.5853	-20.2323	-20.7045	6.12737	8.24632	10.6818
004.15_N-H__methylamine--methane_H__1.05	3.516	-24.5269	-24.4971	-25.042	-25.0062	52.2383	52.1634	54.9025	54.8113	-4.35937	-4.36302	-4.3699	-4.37253	-4.59355	-4.60506	-4.62264	-4.63444	-15.9232	-16.4255	-16.7919	-16.3682	-16.884	-17.2604	1.90627	3.53767	5.29694
004.15_N-H__methylamine--methane_H__1.10	3.613	-18.683	-18.6611	-19.0344	-19.0064	38.7183	38.6594	40.7521	40.676	-3.35986	-3.36448	-3.36936	-3.37275	-3.51764	-3.52489	-3.53775	-3.54523	-13.3368	-13.7368	-14.0287	-13.7147	-14.1261	-14.4264	-0.919764	0.325213	1.63594
004.15_N-H__methylamine--methane_H__1.15	3.711	-14.2987	-14.2836	-14.5253	-14.5045	28.632	28.5909	30.175	30.1178	-2.64414	-2.64845	-2.65345	-2.6566	-2.63856	-2.64261	-2.6525	-2.65675	-11.1949	-11.514	-11.7468	-11.5165	-11.8454	-12.0854	-2.73057	-1.7854	-0.782408
004.15_N-H__methylamine--methane_H__1.25	3.906	-8.52786	-8.51959	-8.5915	-8.58003	15.5705	15.5528	16.4393	16.4118	-1.70851	-1.71123	-1.71555	-1.71818	-1.42612	-1.42659	-1.43289	-1.43349	-7.93301	-8.13637	-8.28476	-8.16591	-8.3769	-8.53086	-4.38937	-3.85071	-3.22168
004.16_N-H__nitromethane--borane_H__1.00	3.336	-15.1423	-15.0879	-15.9142	-15.8513	44.1148	44.0319	45.5578	45.4573	-2.04148	-2.04531	-2.1586	-2.16039	-1.50958	-1.51469	-1.55897	-1.56425	-17.8057	-18.4313	-18.8878	-18.1291	-18.7668	-19.2321	6.49616	6.64929	6.79482
004.16_N-H__nitromethane--borane_H__1.05	3.443	-10.7904	-10.7517	-11.3818	-11.3373	31.3017	31.2393	32.3375	32.2619	-1.41169	-1.41482	-1.50041	-1.50235	-1.19659	-1.20059	-1.22762	-1.23174	-14.8491	-15.3416	-15.701	-15.1157	-15.619	-15.9862	2.1711	2.20437	2.27191
004.16_N-H__nitromethane--borane_H__1.10	3.55	-7.69692	-7.66818	-8.15347	-8.12116	22.1264	22.0789	22.8696	22.813	-1.02702	-1.02924	-1.09608	-1.09764	-0.894817	-0.897946	-0.914469	-0.917676	-12.4006	-12.7872	-13.0693	-12.6213	-13.0172	-13.3061	-0.585828	-0.629561	-0.581576
004.16_N-H__nitromethane--borane_H__1.15	3.656	-5.50149	-5.4791	-5.85706	-5.83258	15.5872	15.5504	16.1205	16.0774	-0.778659	-0.780073	-0.833415	-0.83444	-0.645648	-0.648075	-0.658178	-0.660659	-10.3688	-10.6716	-10.8925	-10.5521	-10.8627	-11.0894	-2.2493	-2.33965	-2.28865
004.16_N-H__nitromethane--borane_H__1.25	3.87	-2.84387	-2.83014	-3.06598	-3.05173	7.66087	7.6404	7.93437	7.91033	-0.486991	-0.487411	-0.522387	-0.52268	-0.315998	-0.317496	-0.321179	-0.322708	-7.27562	-7.46114	-7.59652	-7.40278	-7.59351	-7.73269	-3.59118	-3.71949	-3.64426
004.17_N-H__nitromethane--dihydrogen__1.00	2.565	-4.88658	-4.86986	-4.9097	-4.88689	26.819	26.7909	27.2788	27.2325	-1.61251	-1.61638	-1.69554	-1.69787	-1.26855	-1.27893	-1.29104	-1.3014	-12.0583	-12.5083	-12.8366	-12.2309	-12.6892	-13.0236	6.18912	6.32274	6.89523
004.17_N-H__nitromethane--dihydrogen__1.05	2.674	-2.92957	-2.91938	-2.9239	-2.91038	18.4259	18.4035	18.7295	18.6916	-1.13856	-1.14202	-1.20235	-1.20465	-0.889858	-0.896964	-0.90364	-0.910736	-9.9051	-10.2574	-10.5144	-10.0436	-10.4031	-10.6654	2.9307	3.00048	3.47272
004.17_N-H__nitromethane--dihydrogen__1.10	2.783	-1.64681	-1.64004	-1.62391	-1.61599	12.6061	12.5873	12.8051	12.774	-0.826433	-0.829123	-0.875659	-0.877299	-0.609213	-0.613805	-0.617698	-0.622287	-8.14795	-8.42174	-8.62154	-8.25998	-8.53959	-8.74363	0.882769	0.914806	1.30959
004.17_N-H__nitromethane--dihydrogen__1.15	2.891	-0.820916	-0.816277	-0.788649	-0.784393	8.59114	8.57563	8.72063	8.69566	-0.613706	-0.61549	-0.65167	-0.652569	-0.410281	-0.413081	-0.415525	-0.418326	-6.7122	-6.92371	-7.07805	-6.8034	-7.01931	-7.17686	-0.347268	-0.336491	-0.004184
004.17_N-H__nitromethane--dihydrogen__1.25	3.109	0.0173768	0.01878	0.0544463	0.0535778	3.94846	3.93831	4.00274	3.98732	-0.356529	-0.357225	-0.379196	-0.379374	-0.18037	-0.181282	-0.182388	-0.183305	-4.57463	-4.69945	-4.79053	-4.63634	-4.76313	-4.85566	-1.37195	-1.37744	-1.14642
004.18_N-H__nitromethane--ethyne_H__1.00	3.788	1.84718	1.86629	1.86436	1.88828	26.442	26.4386	27.4867	27.4719	-2.95162	-2.95787	-3.02705	-3.0337	-1.37892	-1.3847	-1.39727	-1.40317	-14.8325	-15.2517	-15.5576	-15.1405	-15.5734	-15.8892	8.40469	9.03406	8.29269
004.18_N-H__nitromethane--ethyne_H__1.05	3.894	2.59268	2.6033	2.66814	2.68139	18.2079	18.206	18.9511	18.94	-2.20781	-2.21226	-2.26599	-2.27085	-0.940133	-0.944573	-0.951305	-0.955808	-12.3125	-12.6408	-12.8803	-12.5714	-12.9115	-13.1596	4.77217	5.23512	4.63169
004.18_N-H__nitromethane--ethyne_H__1.10	3.999	2.92977	2.93464	3.0403	3.04604	12.4827	12.4815	13.0083	13.0003	-1.68074	-1.68356	-1.72637	-1.72956	-0.629733	-0.632957	-0.636562	-0.639827	-10.2395	-10.496	-10.6832	-10.4574	-10.7239	-10.9183	2.4165	2.75862	2.29702
004.18_N-H__nitromethane--ethyne_H__1.15	4.105	3.01045	3.01108	3.13974	3.1399	8.52891	8.52832	8.89885	8.89346	-1.29919	-1.30079	-1.33542	-1.33733	-0.416698	-0.418936	-0.420893	-0.423158	-8.53502	-8.73506	-8.88104	-8.71863	-8.92695	-9.07896	0.938633	1.19391	0.849352
004.18_N-H__nitromethane--ethyne_H__1.25	4.317	2.77608	2.7718	2.91397	2.90778	3.94548	3.94464	4.12663	4.12375	-0.805976	-0.806251	-0.82917	-0.82963	-0.177681	-0.178696	-0.17929	-0.180321	-5.97435	-6.09573	-6.18431	-6.1052	-6.23212	-6.32475	-0.452804	-0.303161	-0.476976
004.19_N-H__nitromethane--hydrogen_fluoride__1.00	2.959	11.5866	11.6343	12.1963	12.2515	14.78	14.7827	15.3864	15.3807	-5.28991	-5.31348	-5.41406	-5.44087	-1.07265	-1.08067	-1.08085	-1.08895	-9.75163	-10.0744	-10.3099	-9.99066	-10.3265	-10.5716	9.7129	10.5308	9.96629
004.19_N-H__nitromethane--hydrogen_fluoride__1.05	3.064	10.3123	10.3441	10.8915	10.9282	9.94733	9.95133	10.3634	10.3605	-4.12146	-4.14185	-4.21731	-4.24074	-0.709534	-0.715625	-0.714514	-0.720663	-8.00676	-8.26198	-8.44821	-8.20545	-8.4718	-8.66617	6.98979	7.66112	7.2174
004.19_N-H__nitromethane--hydrogen_fluoride__1.10	3.17	9.1225	9.14408	9.66312	9.68772	6.66889	6.67331	6.95288	6.95229	-3.24282	-3.25962	-3.31732	-3.33677	-0.467237	-0.471713	-0.470284	-0.47481	-6.58811	-6.78901	-6.93561	-6.75338	-6.9637	-7.11718	5.15044	5.71125	5.3597
004.19_N-H__nitromethane--hydrogen_fluoride__1.15	3.276	8.04169	8.05701	8.54078	8.55744	4.45803	4.46195	4.65083	4.65146	-2.57602	-2.5896	-2.63434	-2.6502	-0.307029	-0.310193	-0.30891	-0.31212	-5.43537	-5.59285	-5.70777	-5.57284	-5.73818	-5.85883	3.91139	4.38775	4.1045
004.19_N-H__nitromethane--hydrogen_fluoride__1.25	3.487	6.22247	6.23123	6.63879	6.64699	1.98052	1.98204	2.06842	2.06861	-1.66942	-1.67843	-1.70604	-1.71663	-0.132218	-0.133659	-0.132965	-0.134443	-3.73487	-3.83116	-3.90143	-3.82992	-3.93155	-4.00571	2.49974	2.85882	2.66521
004.20_N-H__nitromethane--methane_H__1.00	3.216	-8.17532	-8.14082	-8.79082	-8.74616	36.3845	36.3528	37.8955	37.8476	-2.05305	-2.06004	-2.15639	-2.16244	-1.42595	-1.43449	-1.46057	-1.46919	-17.1211	-17.6472	-18.0311	-17.4788	-18.0194	-18.4139	6.68634	7.05593	7.03749
004.20_N-H__nitromethane--methane_H__1.05	3.322	-5.36388	-5.33715	-5.81143	-5.77736	25.55	25.5265	26.6378	26.6016	-1.46141	-1.46626	-1.53958	-1.54402	-1.03895	-1.04549	-1.06056	-1.06715	-14.2723	-14.6857	-14.9873	-14.5713	-14.9974	-15.3083	2.69033	2.90476	2.85767
004.20_N-H__nitromethane--methane_H__1.10	3.428	-3.43811	-3.41619	-3.76283	-3.73565	17.865	17.8472	18.645	18.6176	-1.07567	-1.07889	-1.1365	-1.13958	-0.733028	-0.737804	-0.746595	-0.751404	-11.9127	-12.2361	-12.472	-12.1634	-12.4974	-12.7412	0.142294	0.249682	0.213384
004.20_N-H__nitromethane--methane_H__1.15	3.533	-2.13408	-2.11548	-2.36937	-2.34709	12.4503	12.4374	13.008	12.9878	-0.814015	-0.816106	-0.86227	-0.864345	-0.506618	-0.509969	-0.515183	-0.518559	-9.95917	-10.2112	-10.395	-10.1697	-10.4305	-10.6209	-1.3992	-1.36308	-1.38072
004.20_N-H__nitromethane--methane_H__1.25	3.744	-0.689087	-0.674406	-0.813232	-0.796874	5.99876	5.99267	6.28152	6.27124	-0.495927	-0.496807	-0.52723	-0.528135	-0.233471	-0.235025	-0.236939	-0.238512	-6.99863	-7.15128	-7.26268	-7.14757	-7.30595	-7.42153	-2.67625	-2.71381	-2.69031
004.21_N-H__pyridine--borane_H__1.00	4.815	-12.8685	-12.8596	-13.1261	-13.109	41.0326	40.9547	42.9592	42.8632	-2.76697	-2.77087	-2.79354	-2.79492	-3.18785	-3.19253	-3.20639	-3.21141	-13.764	-14.1618	-14.4521	-14.1159	-14.5228	-14.8197	7.67966	8.92806	10.3889
004.21_N-H__pyridine--borane_H__1.05	4.925	-8.6447	-8.64038	-8.77373	-8.76417	29.4391	29.3791	30.8487	30.7775	-2.14439	-2.14753	-2.16606	-2.16818	-2.33418	-2.33647	-2.34688	-2.34947	-11.369	-11.678	-11.9035	-11.658	-11.9755	-12.2073	4.35124	5.28842	6.36805
004.21_N-H__pyridine--borane_H__1.10	5.036	-5.69165	-5.68864	-5.72994	-5.72372	21.0573	21.008	22.0831	22.027	-1.70485	-1.70683	-1.72415	-1.72598	-1.66704	-1.66788	-1.67578	-1.67689	-9.41442	-9.65422	-9.82921	-9.65277	-9.90023	-10.0808	2.1154	2.81954	3.64845
004.21_N-H__pyridine--borane_H__1.15	5.147	-3.64714	-3.64551	-3.62447	-3.62015	15.0412	15.0035	15.7864	15.7432	-1.37958	-1.38074	-1.3978	-1.39871	-1.1709	-1.17106	-1.17695	-1.17735	-7.81961	-8.00611	-8.14221	-8.01707	-8.21	-8.35079	0.663943	1.19615	1.84933
004.21_N-H__pyridine--borane_H__1.25	5.368	-1.26983	-1.27136	-1.1847	-1.1841	7.62137	7.60443	8.01467	7.99334	-0.929678	-0.93014	-0.946609	-0.946839	-0.55596	-0.555995	-0.558931	-0.559143	-5.42982	-5.54417	-5.62761	-5.56605	-5.68498	-5.77176	-0.780678	-0.468509	-0.029288
004.22_N-H__pyridine--dihydrogen__1.00	3.722	-32.3318	-32.2864	-32.9655	-32.9095	75.7249	75.6231	78.2237	78.1074	-6.69264	-6.69225	-6.85812	-6.85457	-7.94803	-7.96767	-7.97311	-7.993	-17.8313	-18.4223	-18.8535	-18.2347	-18.8359	-19.2746	9.82323	11.0757	12.4265
004.22_N-H__pyridine--dihydrogen__1.05	3.819	-24.7352	-24.7091	-25.2361	-25.1995	56.4184	56.3464	58.3244	58.2373	-4.88647	-4.88907	-5.01568	-5.01559	-6.15908	-6.17186	-6.17608	-6.18902	-14.7799	-15.2536	-15.5992	-15.1152	-15.5984	-15.9511	4.97707	5.88211	6.78226
004.22_N-H__pyridine--dihydrogen__1.10	3.916	-19.0166	-19.0028	-19.4081	-19.3841	41.9037	41.8555	43.3497	43.2856	-3.65697	-3.66086	-3.75927	-3.7606	-4.66421	-4.6727	-4.67577	-4.68436	-12.2854	-12.6684	-12.9479	-12.5657	-12.9572	-13.2429	1.57117	2.21357	2.85349
004.22_N-H__pyridine--dihydrogen__1.15	4.013	-14.7132	-14.7042	-15.015	-14.997	31.0489	31.0125	32.1384	32.0873	-2.79464	-2.79871	-2.8755	-2.87742	-3.47525	-3.4807	-3.48312	-3.48864	-10.2372	-10.5492	-10.7769	-10.472	-10.7917	-11.025	-0.747982	-0.300744	0.184096
004.22_N-H__pyridine--dihydrogen__1.25	4.206	-9.02035	-9.00884	-9.1922	-9.17426	16.9601	16.9294	17.5678	17.5252	-1.71294	-1.7158	-1.76149	-1.76389	-1.86819	-1.8696	-1.87184	-1.87327	-7.15528	-7.36458	-7.51732	-7.32075	-7.53653	-7.69399	-3.18215	-2.98025	-2.66102
004.23_N-H__pyridine--ethyne_H__1.00	4.719	-81.789	-81.7125	-83.3524	-83.2832	158.061	157.934	164.311	164.175	-20.3173	-20.3007	-20.4849	-20.4721	-15.1649	-15.2285	-15.3223	-15.3871	-31.0776	-32.1201	-32.881	-31.8694	-32.9318	-33.707	7.81138	11.3257	12.7194
004.23_N-H__pyridine--ethyne_H__1.05	4.801	-67.4739	-67.4005	-68.7596	-68.6899	123.509	123.405	128.647	128.53	-14.9882	-14.9745	-15.1068	-15.0959	-13.3081	-13.3558	-13.4174	-13.466	-26.4516	-27.3001	-27.9193	-27.1255	-27.9922	-28.6246	-0.24539	2.65346	2.49785
004.23_N-H__pyridine--ethyne_H__1.10	4.884	-55.9245	-55.8589	-56.9763	-56.9124	96.2283	96.1417	100.416	100.314	-11.3175	-11.3064	-11.4105	-11.4014	-11.1617	-11.1976	-11.2381	-11.2748	-22.6073	-23.2972	-23.8006	-23.1864	-23.8928	-24.4084	-6.02175	-3.68249	-4.72374
004.23_N-H__pyridine--ethyne_H__1.15	4.966	-46.5824	-46.5273	-47.4369	-47.3826	74.7325	74.6613	78.1209	78.0354	-8.72749	-8.71953	-8.80683	-8.79993	-9.0825	-9.10983	-9.13617	-9.16408	-19.3811	-19.9416	-20.3507	-19.8825	-20.458	-20.878	-10.0461	-8.18917	-9.69014
004.23_N-H__pyridine--ethyne_H__1.25	5.131	-32.9599	-32.9228	-33.5119	-33.4746	44.8383	44.7924	47.022	46.9667	-5.49472	-5.49265	-5.55912	-5.55753	-5.69313	-5.70894	-5.71998	-5.73622	-14.3746	-14.7463	-15.0175	-14.7564	-15.1402	-15.4203	-14.3495	-13.2219	-14.9201
004.24_N-H__pyridine--hydrogen_fluoride__1.00	3.489	-188.557	-188.396	-192.339	-192.202	359.039	358.781	369.893	369.635	-102.353	-102.344	-103.133	-103.141	-19.328	-19.4985	-20.027	-20.2057	-48.9855	-51.1274	-52.6904	-50.2532	-52.4328	-54.0234	-4.14742	0.0637713	13.4306
004.24_N-H__pyridine--hydrogen_fluoride__1.05	3.551	-168.301	-168.208	-171.622	-171.553	297.793	297.562	307.553	307.327	-80.9629	-80.9662	-81.5472	-81.5661	-22.8448	-22.9689	-23.3539	-23.4849	-42.9007	-44.7304	-46.0656	-44.0011	-45.8695	-47.2329	-20.6468	-16.5102	-8.27177
004.24_N-H__pyridine--hydrogen_fluoride__1.10	3.614	-149.746	-149.695	-152.668	-152.642	246.103	245.9	254.779	254.583	-64.6978	-64.7084	-65.1529	-65.1791	-23.4434	-23.5402	-23.8168	-23.9194	-37.6387	-39.2033	-40.345	-38.6026	-40.2048	-41.374	-32.3887	-28.5321	-23.9911
004.24_N-H__pyridine--hydrogen_fluoride__1.15	3.676	-133.079	-133.048	-135.656	-135.653	202.865	202.693	210.496	210.328	-52.2694	-52.2809	-52.6464	-52.6734	-22.3581	-22.4401	-22.634	-22.7208	-33.0908	-34.4299	-35.407	-33.9427	-35.3172	-36.3202	-40.4833	-37.0387	-35.0787
004.24_N-H__pyridine--hydrogen_fluoride__1.25	3.801	-105.187	-105.164	-107.203	-107.207	136.965	136.858	142.694	142.581	-35.1866	-35.1882	-35.5054	-35.5202	-18.0776	-18.1458	-18.2311	-18.3023	-25.7156	-26.697	-27.4132	-26.3962	-27.4076	-28.1456	-49.0537	-46.5932	-47.4717
004.25_N-H__pyridine--methane_H__1.00	4.465	-31.557	-31.5261	-32.412	-32.3767	70.6239	70.532	74.1913	74.0856	-5.76352	-5.76656	-5.85207	-5.85425	-5.50345	-5.52258	-5.54215	-5.56166	-19.4692	-20.0524	-20.478	-20.0138	-20.6134	-21.051	7.23881	9.24205	10.9328
004.25_N-H__pyridine--methane_H__1.05	4.563	-23.9071	-23.885	-24.5235	-24.4968	52.4387	52.3688	55.1761	55.0915	-4.29798	-4.30257	-4.36501	-4.36848	-4.33788	-4.35076	-4.36437	-4.37755	-16.3537	-16.8141	-17.1502	-16.8126	-17.2872	-17.6335	2.68034	4.21517	5.31368
004.25_N-H__pyridine--methane_H__1.10	4.661	-18.1663	-18.1505	-18.5985	-18.5781	38.8113	38.7613	40.8974	40.8322	-3.29668	-3.30151	-3.35166	-3.35497	-3.30848	-3.31688	-3.3267	-3.33534	-13.77	-14.1348	-14.401	-14.1585	-14.5352	-14.8101	-0.408528	0.753629	1.47695
004.25_N-H__pyridine--methane_H__1.15	4.76	-13.8807	-13.8684	-14.1726	-14.1569	28.6882	28.6519	30.269	30.2209	-2.58931	-2.59367	-2.6359	-2.63915	-2.4705	-2.47563	-2.48309	-2.48842	-11.6279	-11.9178	-12.1294	-11.958	-12.2583	-12.4774	-2.41515	-1.54103	-1.04182
004.25_N-H__pyridine--methane_H__1.25	4.956	-8.25238	-8.24235	-8.36006	-8.34951	15.5891	15.5681	16.4826	16.4566	-1.67659	-1.67926	-1.71031	-1.71329	-1.31964	-1.32107	-1.3257	-1.32728	-8.3424	-8.52601	-8.66	-8.5819	-8.77377	-8.91378	-4.33455	-3.8473	-3.56477
005.01_N-C__benzene--ammonia__1.00	3.378	-6.71265	-6.66954	-8.07284	-8.02425	35.6627	35.5859	37.5124	37.425	-2.68117	-2.68506	-2.67061	-2.67384	-1.61136	-1.60721	-1.6328	-1.62876	-16.8053	-17.403	-17.8392	-17.3164	-17.939	-18.3933	6.78494	6.70481	10.0207
005.01_N-C__benzene--ammonia__1.05	3.514	-2.13927	-2.11265	-3.16923	-3.1379	23.2504	23.1945	24.4898	24.4266	-2.16775	-2.1713	-2.1587	-2.16231	-1.13123	-1.12872	-1.1446	-1.14217	-13.4339	-13.8827	-14.2102	-13.8463	-14.317	-14.6605	3.57162	3.32372	5.97057
005.01_N-C__benzene--ammonia__1.10	3.651	0.604055	0.617526	-0.190817	-0.173674	15.0777	15.0343	15.9092	15.8609	-1.78682	-1.78917	-1.78368	-1.78655	-0.741295	-0.73979	-0.749655	-0.748221	-10.764	-11.099	-11.3434	-11.0982	-11.4517	-11.7096	1.7794	1.4429	3.57314
005.01_N-C__benzene--ammonia__1.15	3.788	2.17541	2.17766	1.54892	1.55387	9.74741	9.7155	10.3056	10.2705	-1.48194	-1.48304	-1.48364	-1.48547	-0.462739	-0.461713	-0.467979	-0.467003	-8.6514	-8.90037	-9.08205	-8.92326	-9.18721	-9.37982	0.866349	0.492088	2.21752
005.01_N-C__benzene--ammonia__1.25	4.065	3.40292	3.38845	2.98927	2.97718	4.02332	4.01033	4.27303	4.25791	-1.01677	-1.01632	-1.0228	-1.02309	-0.15749	-0.1569	-0.159555	-0.159001	-5.62799	-5.76554	-5.86591	-5.80906	-5.95628	-6.06372	0.359645	-0.0107201	1.15897
005.02_N-C__ethene--ammonia__1.00	3.323	-0.160447	-0.132264	-0.82656	-0.80343	20.7497	20.7042	21.7841	21.7344	-1.67527	-1.6811	-1.6771	-1.68223	-1.18988	-1.18632	-1.20211	-1.19863	-9.6041	-10.022	-10.3269	-9.91053	-10.3479	-10.6671	7.37758	7.38304	9.96629
005.02_N-C__ethene--ammonia__1.05	3.477	1.8584	1.87453	1.38687	1.39844	13.2232	13.1857	13.8957	13.8559	-1.3525	-1.35668	-1.35928	-1.36335	-0.768308	-0.76578	-0.775923	-0.773453	-7.4436	-7.7605	-7.99175	-7.68348	-8.01717	-8.26067	4.94605	4.8569	6.88268
005.02_N-C__ethene--ammonia__1.10	3.632	2.86211	2.86533	2.52172	2.52094	8.39476	8.36813	8.83275	8.80439	-1.09686	-1.09954	-1.10697	-1.10992	-0.47671	-0.474835	-0.481432	-0.479599	-5.78838	-6.02639	-6.20008	-5.97701	-6.2289	-6.4127	3.45899	3.3231	4.90365
005.02_N-C__ethene--ammonia__1.15	3.786	3.26791	3.26008	3.01738	3.00641	5.30464	5.28953	5.58909	5.57238	-0.887476	-0.889053	-0.89892	-0.900893	-0.286054	-0.284669	-0.288969	-0.287614	-4.51438	-4.69092	-4.81975	-4.66331	-4.85087	-4.98774	2.55614	2.40254	3.62753
005.02_N-C__ethene--ammonia__1.25	4.096	3.20754	3.18585	3.06091	3.03765	2.09922	2.09722	2.21879	2.21613	-0.575681	-0.575962	-0.586135	-0.58695	-0.093819	-0.0930646	-0.094926	-0.0941888	-2.7781	-2.87239	-2.9412	-2.87194	-2.97315	-3.04701	1.67284	1.52564	2.26773
005.03_N-C__ethyne_C--ammonia__1.00	3.313	0.325486	0.395128	-0.195134	-0.132597	19.025	18.9894	19.8959	19.8591	-1.55227	-1.56442	-1.55521	-1.56694	-0.900738	-0.897624	-0.913088	-0.910066	-8.60358	-9.05392	-9.38254	-8.88447	-9.35638	-9.70075	7.53991	7.54873	9.61483
005.03_N-C__ethyne_C--ammonia__1.05	3.467	2.13035	2.18373	1.77189	1.8193	11.9765	11.9487	12.536	12.5079	-1.24438	-1.25444	-1.25169	-1.26179	-0.567102	-0.564865	-0.574604	-0.572436	-6.63256	-6.97375	-7.22273	-6.85069	-7.21041	-7.47291	5.09043	5.02009	6.62327
005.03_N-C__ethyne_C--ammonia__1.10	3.622	2.99555	3.0314	2.74452	2.77528	7.50322	7.48315	7.86157	7.84168	-1.00082	-1.00864	-1.01063	-1.01873	-0.341317	-0.339645	-0.345861	-0.344239	-5.12671	-5.38222	-5.56866	-5.29675	-5.56744	-5.76497	3.5976	3.48903	4.72792
005.03_N-C__ethyne_C--ammonia__1.15	3.778	3.31239	3.33257	3.13288	3.14926	4.68356	4.67111	4.91201	4.89956	-0.803614	-0.809368	-0.814134	-0.82023	-0.197955	-0.196712	-0.200705	-0.199499	-3.9767	-4.16566	-4.30355	-4.10973	-4.31056	-4.45711	2.69406	2.57198	3.52711
005.03_N-C__ethyne_C--ammonia__1.25	4.088	3.16874	3.16701	3.06976	3.06598	1.80885	1.80686	1.9017	1.89957	-0.514264	-0.517205	-0.523491	-0.526853	-0.0592774	-0.0586062	-0.0602881	-0.0596379	-2.42237	-2.5239	-2.59799	-2.50516	-2.61373	-2.69295	1.80007	1.6861	2.25518
005.04_N-C__hydrogen_cyanide--benzene__1.00	3.815	-3.77066	-3.75923	-4.7731	-4.75932	30.374	30.3469	31.9268	31.8941	-1.87695	-1.88211	-1.88525	-1.89129	-2.08556	-2.08147	-2.09936	-2.09536	-15.222	-15.7058	-16.0588	-15.6315	-16.136	-16.5041	6.56523	6.64397	9.23827
005.04_N-C__hydrogen_cyanide--benzene__1.05	3.95	-0.352359	-0.347648	-1.11224	-1.10513	19.4842	19.4714	20.525	20.5079	-1.5615	-1.56596	-1.57056	-1.57612	-1.41719	-1.41487	-1.42535	-1.42308	-12.1471	-12.5049	-12.7661	-12.4778	-12.8535	-13.1277	3.37683	3.27585	5.29276
005.04_N-C__hydrogen_cyanide--benzene__1.10	4.086	1.63102	1.6336	1.04236	1.04786	12.4329	12.4249	13.1333	13.1208	-1.3242	-1.32734	-1.3367	-1.34096	-0.918487	-0.917362	-0.923344	-0.922262	-9.72238	-9.98677	-10.1797	-9.9911	-10.2706	-10.4746	1.63412	1.43076	3.02085
005.04_N-C__hydrogen_cyanide--benzene__1.15	4.223	2.71957	2.7203	2.25297	2.25686	7.90032	7.8949	8.37198	8.3623	-1.12774	-1.12959	-1.14242	-1.14534	-0.57547	-0.574741	-0.57838	-0.577688	-7.8086	-8.00294	-8.14476	-8.02779	-8.23466	-8.38561	0.766107	0.51052	1.78657
005.04_N-C__hydrogen_cyanide--benzene__1.25	4.498	3.46866	3.46202	3.15451	3.15053	3.15468	3.1535	3.36696	3.36327	-0.814355	-0.814346	-0.829166	-0.83003	-0.207262	-0.206268	-0.208337	-0.207369	-5.09111	-5.19505	-5.27091	-5.23784	-5.3498	-5.4315	0.323995	0.0449024	0.912112
005.05_N-C__hydrogen_cyanide--ethene__1.00	3.754	-0.694118	-0.674652	-1.18402	-1.16845	19.995	19.9757	20.9632	20.9399	-1.21488	-1.22014	-1.23066	-1.23608	-1.46763	-1.46449	-1.47524	-1.47217	-9.03488	-9.39167	-9.65202	-9.28871	-9.66091	-9.93251	6.96441	7.13073	9.03744
005.05_N-C__hydrogen_cyanide--ethene__1.05	3.903	1.19079	1.201	0.850223	0.857053	12.6282	12.6194	13.2601	13.2484	-1.00358	-1.00811	-1.02128	-1.02617	-0.969158	-0.966937	-0.973658	-0.971487	-7.01202	-7.28232	-7.47957	-7.21166	-7.49531	-7.70229	4.36581	4.40547	5.8827
005.05_N-C__hydrogen_cyanide--ethene__1.10	4.054	2.16631	2.16914	1.92517	1.92552	7.93973	7.93484	8.35298	8.34554	-0.835407	-0.8388	-0.854187	-0.858035	-0.619078	-0.617215	-0.621751	-0.619922	-5.46331	-5.66653	-5.81482	-5.62108	-5.83553	-5.99203	2.83315	2.80107	3.94551
005.05_N-C__hydrogen_cyanide--ethene__1.15	4.204	2.60205	2.59805	2.4271	2.42133	4.98071	4.97762	5.25132	5.24615	-0.69511	-0.697333	-0.713477	-0.716215	-0.386856	-0.384989	-0.388456	-0.386611	-4.27863	-4.42922	-4.53911	-4.40396	-4.56362	-4.68013	1.95424	1.88453	2.76981
005.05_N-C__hydrogen_cyanide--ethene__1.25	4.505	2.68161	2.66631	2.58226	2.56594	1.93944	1.93932	2.05509	2.05364	-0.476758	-0.477264	-0.491862	-0.492825	-0.142889	-0.141073	-0.143477	-0.14167	-2.66122	-2.73941	-2.79646	-2.74096	-2.82466	-2.88575	1.19083	1.09934	1.63594
005.06_N-C__hydrogen_cyanide--ethyne_C__1.00	3.729	-0.334243	-0.295743	-0.710887	-0.67722	18.9751	18.9601	19.7986	19.7831	-1.16632	-1.17473	-1.18105	-1.18989	-1.17096	-1.16824	-1.17956	-1.17691	-8.36985	-8.76047	-9.04551	-8.60785	-9.0157	-9.31331	7.2759	7.42576	8.8659
005.06_N-C__hydrogen_cyanide--ethyne_C__1.05	3.878	1.43217	1.46371	1.18004	1.20732	11.8331	11.8256	12.3664	12.3588	-0.953269	-0.960597	-0.970139	-0.978005	-0.7474	-0.74574	-0.752391	-0.750792	-6.46067	-6.75857	-6.97596	-6.64625	-6.95909	-7.18737	4.60703	4.64994	5.76137
005.06_N-C__hydrogen_cyanide--ethyne_C__1.10	4.028	2.31967	2.344	2.14885	2.16969	7.35302	7.34514	7.69768	7.68917	-0.785711	-0.791581	-0.803285	-0.809673	-0.461394	-0.460238	-0.464305	-0.463193	-5.00841	-5.23462	-5.3997	-5.15389	-5.39244	-5.56651	3.03762	3.01949	3.88275
005.06_N-C__hydrogen_cyanide--ethyne_C__1.15	4.178	2.69651	2.71221	2.57859	2.59172	4.54869	4.54283	4.77118	4.76458	-0.647385	-0.651907	-0.664312	-0.669346	-0.277583	-0.276488	-0.279289	-0.278226	-3.89867	-4.06808	-4.1917	-4.0134	-4.19271	-4.32355	2.13494	2.08517	2.75726
005.06_N-C__hydrogen_cyanide--ethyne_C__1.25	4.478	2.70964	2.70956	2.64945	2.64792	1.72708	1.72574	1.8191	1.81693	-0.437559	-0.439875	-0.451157	-0.453882	-0.0944642	-0.0933018	-0.0950681	-0.0939209	-2.40137	-2.49135	-2.557	-2.47354	-2.56937	-2.6393	1.34512	1.27774	1.67778
005.07_N-C__methane_C--ammonia__1.00	3.07	-7.72896	-7.70325	-8.50175	-8.46526	30.3339	30.2798	31.3037	31.2386	-1.50119	-1.50431	-1.47801	-1.48038	-1.28494	-1.28281	-1.30114	-1.29903	-12.0027	-12.5139	-12.887	-12.262	-12.7867	-13.1697	6.90242	6.82433	8.25085
005.07_N-C__methane_C--ammonia__1.05	3.204	-4.39949	-4.38128	-4.97944	-4.95331	20.052	20.0197	20.6922	20.6539	-1.21746	-1.22117	-1.20051	-1.20407	-0.894184	-0.893041	-0.90398	-0.902851	-9.45339	-9.84239	-10.1262	-9.66047	-10.062	-10.355	3.39796	3.23863	4.37646
005.07_N-C__methane_C--ammonia__1.10	3.339	-2.31907	-2.30275	-2.75918	-2.73739	13.2029	13.1757	13.6249	13.5959	-1.0036	-1.00728	-0.992856	-0.996634	-0.596085	-0.595664	-0.602028	-0.601621	-7.46035	-7.75737	-7.97411	-7.62633	-7.9342	-8.15886	1.29589	1.10138	2.01669
005.07_N-C__methane_C--ammonia__1.15	3.473	-1.04687	-1.03348	-1.38538	-1.36794	8.67608	8.65453	8.95421	8.93215	-0.831287	-0.834613	-0.825216	-0.828722	-0.387104	-0.38687	-0.390729	-0.390509	-5.90597	-6.13357	-6.29966	-6.03923	-6.27579	-6.44841	0.0999097	-0.103426	0.640152
005.07_N-C__methane_C--ammonia__1.25	3.742	0.154249	0.160516	-0.0539783	-0.0455886	3.70834	3.69672	3.82885	3.81707	-0.567747	-0.570007	-0.566698	-0.569095	-0.154826	-0.154359	-0.156191	-0.155736	-3.72963	-3.86293	-3.9602	-3.8155	-3.95446	-4.05586	-0.827326	-1.00921	-0.527184
005.08_N-C__methane_C--hydrogen_cyanide__1.00	3.5	-7.0203	-7.01357	-7.50505	-7.49447	28.9759	28.953	29.6908	29.6653	-1.18531	-1.18843	-1.18925	-1.19286	-1.13018	-1.1275	-1.14288	-1.14024	-11.6532	-12.1215	-12.4631	-11.8536	-12.3335	-12.6836	7.16041	7.15413	7.7655
005.08_N-C__methane_C--hydrogen_cyanide__1.05	3.629	-4.01166	-4.00796	-4.37948	-4.37231	18.8805	18.8695	19.3569	19.3439	-0.950629	-0.953988	-0.956364	-0.960309	-0.755949	-0.75413	-0.763403	-0.76161	-9.18149	-9.5317	-9.78727	-9.3409	-9.70153	-9.96468	3.36619	3.28503	3.78234
005.08_N-C__methane_C--hydrogen_cyanide__1.10	3.758	-2.14497	-2.1404	-2.4277	-2.42007	12.2383	12.2289	12.5545	12.5436	-0.784117	-0.787326	-0.791319	-0.795067	-0.485515	-0.484918	-0.489905	-0.489327	-7.25209	-7.51646	-7.70938	-7.37954	-7.65255	-7.85178	1.10686	0.987336	1.41419
005.08_N-C__methane_C--hydrogen_cyanide__1.15	3.887	-1.00801	-1.0018	-1.2282	-1.21955	7.9047	7.89571	8.1131	8.10378	-0.654763	-0.657674	-0.662593	-0.665939	-0.303754	-0.303867	-0.306354	-0.306481	-5.7468	-5.94847	-6.09564	-5.84902	-6.05772	-6.21002	-0.163272	-0.298202	0.071128
005.08_N-C__methane_C--hydrogen_cyanide__1.25	4.145	0.060411	0.067343	-0.0774793	-0.0693913	3.26651	3.25957	3.35732	3.35042	-0.461729	-0.46379	-0.469127	-0.471467	-0.113102	-0.113214	-0.114034	-0.114156	-3.64876	-3.76822	-3.8554	-3.71586	-3.83971	-3.93009	-1.10549	-1.23468	-0.958136
005.09_N-C__methylamine--benzene__1.00	3.798	-11.1673	-11.1133	-12.9698	-12.9095	45.5877	45.4685	48.2933	48.1606	-2.71133	-2.71609	-2.68996	-2.69345	-2.01622	-2.01037	-2.04366	-2.03795	-21.6549	-22.3436	-22.8462	-22.3117	-23.0271	-23.5492	6.78247	6.97037	10.6692
005.09_N-C__methylamine--benzene__1.05	3.92	-5.0524	-5.01909	-6.40172	-6.36294	30.215	30.131	32.0732	31.9803	-2.1597	-2.1647	-2.13118	-2.13573	-1.49539	-1.49144	-1.51266	-1.50883	-17.5124	-18.0324	-18.4118	-18.0488	-18.5925	-18.9892	3.04395	2.98358	5.97894
005.09_N-C__methylamine--benzene__1.10	4.043	-1.25817	-1.23919	-2.28244	-2.25902	19.95	19.8886	21.2292	21.1609	-1.78419	-1.78808	-1.76219	-1.76608	-1.02452	-1.02218	-1.03548	-1.03322	-14.2039	-14.5956	-14.8815	-14.6442	-15.0563	-15.357	0.957619	0.745588	3.18821
005.09_N-C__methylamine--benzene__1.15	4.167	1.03372	1.04254	0.244131	0.256201	13.1143	13.0688	13.9942	13.9441	-1.4931	-1.49553	-1.47949	-1.48227	-0.665116	-0.663726	-0.672092	-0.670766	-11.5463	-11.8396	-12.0536	-11.9088	-12.2189	-12.4452	-0.101503	-0.397923	1.61502
005.09_N-C__methylamine--benzene__1.25	4.42	3.05555	3.05009	2.56035	2.55727	5.61722	5.59574	6.03181	6.00771	-1.04799	-1.04817	-1.04561	-1.04637	-0.247976	-0.247349	-0.250823	-0.250252	-7.69337	-7.85527	-7.97341	-7.94025	-8.11305	-8.23914	-0.623098	-0.970783	0.426768
005.10_N-C__methylamine--ethene__1.00	3.639	-1.37136	-1.33935	-2.19182	-2.16417	24.4357	24.3724	25.8607	25.7911	-1.60329	-1.60945	-1.59292	-1.59792	-1.38551	-1.38264	-1.39997	-1.39719	-11.9369	-12.3825	-12.7077	-12.318	-12.7834	-13.1231	7.33324	7.50879	10.3972
005.10_N-C__methylamine--ethene__1.05	3.783	1.15679	1.17628	0.583169	0.598264	15.7669	15.7187	16.7151	16.6638	-1.30597	-1.3111	-1.30316	-1.30776	-0.916015	-0.914087	-0.92514	-0.923283	-9.36773	-9.70472	-9.95063	-9.66983	-10.024	-10.2825	4.71916	4.74853	7.03749
005.10_N-C__methylamine--ethene__1.10	3.929	2.48743	2.49577	2.08168	2.08573	10.1305	10.0937	10.7626	10.7235	-1.07153	-1.07503	-1.07535	-1.07873	-0.579293	-0.577893	-0.585025	-0.583676	-7.37303	-7.62508	-7.80901	-7.61374	-7.87989	-8.07411	3.12756	3.07267	4.88273
005.10_N-C__methylamine--ethene__1.15	4.075	3.09501	3.09334	2.80334	2.79795	6.4877	6.46369	6.9089	6.88326	-0.876915	-0.879077	-0.88468	-0.886952	-0.354208	-0.353146	-0.357796	-0.356773	-5.82342	-6.00991	-6.14601	-6.01581	-6.21361	-6.35795	2.17881	2.07953	3.51038
005.10_N-C__methylamine--ethene__1.25	4.368	3.22662	3.21011	3.06565	3.04717	2.63866	2.63208	2.82447	2.81691	-0.578112	-0.578723	-0.587621	-0.588608	-0.120993	-0.120391	-0.122392	-0.121811	-3.67349	-3.77289	-3.84542	-3.79693	-3.90339	-3.98107	1.29765	1.1726	2.0669
005.11_N-C__methylamine--ethyne_C__1.00	3.618	-0.602869	-0.534358	-1.22505	-1.16213	22.3186	22.2652	23.5367	23.4804	-1.54484	-1.55626	-1.53847	-1.54884	-1.07968	-1.07727	-1.09444	-1.09214	-10.7059	-11.1875	-11.539	-11.0576	-11.5617	-11.9295	7.55825	7.74777	10.1085
005.11_N-C__methylamine--ethyne_C__1.05	3.764	1.64048	1.69547	1.22134	1.27125	14.2183	14.179	15.0195	14.979	-1.24523	-1.25491	-1.2454	-1.2547	-0.69503	-0.693508	-0.704112	-0.702674	-8.35945	-8.71837	-8.98028	-8.63597	-9.01404	-9.28993	4.94575	5.00297	6.85339
005.11_N-C__methylamine--ethyne_C__1.10	3.91	2.77368	2.81388	2.48917	2.52462	9.02934	8.99924	9.55699	9.52606	-1.01005	-1.01775	-1.01535	-1.02301	-0.427252	-0.426166	-0.432833	-0.431808	-6.54849	-6.81402	-7.00778	-6.7671	-7.04812	-7.25319	3.36142	3.34266	4.79486
005.11_N-C__methylamine--ethyne_C__1.15	4.056	3.25082	3.27632	3.05514	3.07689	5.71581	5.6957	6.06291	6.04236	-0.817495	-0.82345	-0.825548	-0.831683	-0.253188	-0.252329	-0.256613	-0.255798	-5.14683	-5.34252	-5.48533	-5.32027	-5.52832	-5.68015	2.41091	2.35163	3.49364
005.11_N-C__methylamine--ethyne_C__1.25	4.352	3.24576	3.2472	3.14789	3.14734	2.269	2.2625	2.41804	2.41111	-0.528375	-0.531806	-0.537138	-0.540947	-0.0797905	-0.079197	-0.0810815	-0.0805128	-3.21176	-3.31892	-3.39712	-3.32154	-3.43635	-3.52012	1.50156	1.41687	2.13384
005.12_N-C__methylamine--methane_C__1.00	3.252	-10.4413	-10.4079	-11.4566	-11.4113	36.9642	36.8747	38.4632	38.3617	-1.44407	-1.44791	-1.40831	-1.41109	-1.73433	-1.73072	-1.75473	-1.75114	-15.5077	-16.083	-16.5029	-15.8434	-16.433	-16.8632	6.78528	6.92497	8.33034
005.12_N-C__methylamine--methane_C__1.05	3.38	-6.24954	-6.22835	-7.00995	-6.97922	24.7646	24.7096	25.7944	25.7317	-1.16196	-1.16612	-1.13232	-1.13613	-1.22897	-1.22676	-1.24141	-1.23922	-12.3551	-12.7921	-13.111	-12.6272	-13.0776	-13.4062	2.97735	2.97089	4.10032
005.12_N-C__methylamine--methane_C__1.10	3.509	-3.56943	-3.55326	-4.14311	-4.11987	16.5316	16.4924	17.2379	17.1951	-0.961399	-0.965454	-0.940153	-0.944244	-0.834365	-0.833473	-0.841986	-0.841104	-9.86382	-10.1967	-10.4396	-10.0846	-10.4293	-10.6808	0.700628	0.60907	1.53553
005.12_N-C__methylamine--methane_C__1.15	3.639	-1.88577	-1.87195	-2.32246	-2.30357	11.0224	10.9907	11.5068	11.4742	-0.803006	-0.806715	-0.789147	-0.793033	-0.552085	-0.551781	-0.556778	-0.556485	-7.8998	-8.15382	-8.33919	-8.07936	-8.3433	-8.53591	-0.578961	-0.714805	0.050208
005.12_N-C__methylamine--methane_C__1.25	3.897	-0.211544	-0.202815	-0.473638	-0.461948	4.86477	4.84663	5.09332	5.07491	-0.558452	-0.561037	-0.55386	-0.556644	-0.230208	-0.229797	-0.232008	-0.231607	-5.10869	-5.25641	-5.36421	-5.22765	-5.3817	-5.49411	-1.51123	-1.6694	-1.1506
005.13_N-C__nitromethane--benzene__1.00	3.265	-21.5107	-21.4482	-23.3726	-23.3064	69.5303	69.3795	73.4908	73.3323	-2.72701	-2.72772	-2.82541	-2.82646	-3.30328	-3.31498	-3.37225	-3.38421	-37.0444	-38.1701	-38.9915	-37.9041	-39.0736	-39.927	2.89717	3.88823	5.56054
005.13_N-C__nitromethane--benzene__1.05	3.391	-12.5704	-12.5331	-13.896	-13.8552	44.4527	44.3501	47.1241	47.0149	-2.09086	-2.09137	-2.15978	-2.16088	-2.37937	-2.38818	-2.41878	-2.42781	-29.6541	-30.4768	-31.0771	-30.3654	-31.2251	-31.8524	-3.73954	-3.28146	-2.03342
005.13_N-C__nitromethane--benzene__1.10	3.518	-7.00428	-6.98302	-7.96136	-7.93715	28.3107	28.2399	30.1181	30.0414	-1.69008	-1.68996	-1.74279	-1.7434	-1.60191	-1.60809	-1.62467	-1.63101	-23.7904	-24.391	-24.8293	-24.3778	-25.009	-25.4696	-6.87042	-6.73975	-5.84086
005.13_N-C__nitromethane--benzene__1.15	3.647	-3.58114	-3.57055	-4.28428	-4.27121	17.9842	17.9362	19.2084	19.1557	-1.40022	-1.39946	-1.44233	-1.44229	-1.03629	-1.04039	-1.04956	-1.05377	-19.1398	-19.5785	-19.8987	-19.624	-20.0874	-20.4256	-7.97291	-8.03714	-7.38476
005.13_N-C__nitromethane--benzene__1.25	3.907	-0.268839	-0.268224	-0.671958	-0.668676	7.20855	7.18531	7.76914	7.74084	-0.982058	-0.980998	-1.01058	-1.01011	-0.404276	-0.406128	-0.408933	-0.410809	-12.5057	-12.7417	-12.9139	-12.8335	-13.0851	-13.2686	-7.38392	-7.61735	-7.2425
005.14_N-C__nitromethane--ethene__1.00	2.911	-23.9386	-23.874	-25.328	-25.2595	59.757	59.6368	62.7213	62.5939	-2.33729	-2.33322	-2.47217	-2.46687	-1.51572	-1.5328	-1.58916	-1.60633	-27.092	-28.0211	-28.6991	-27.7133	-28.6726	-29.3726	3.19765	3.8886	4.90365
005.14_N-C__nitromethane--ethene__1.05	3.044	-15.7603	-15.7227	-16.7531	-16.7125	39.1975	39.1132	41.219	41.1308	-1.64136	-1.63892	-1.73351	-1.73036	-1.51527	-1.52756	-1.55761	-1.57001	-21.6439	-22.3348	-22.839	-22.1562	-22.8732	-23.3964	-2.61501	-2.27844	-1.31378
005.14_N-C__nitromethane--ethene__1.10	3.178	-10.3557	-10.3349	-11.0719	-11.048	25.6011	25.5386	26.9771	26.9112	-1.25849	-1.25664	-1.32559	-1.3234	-1.22937	-1.2385	-1.25413	-1.26336	-17.3191	-17.8369	-18.2148	-17.7406	-18.2803	-18.6741	-5.50631	-5.39769	-4.54801
005.14_N-C__nitromethane--ethene__1.15	3.312	-6.78921	-6.77911	-7.31071	-7.29817	16.6562	16.6096	17.593	17.5439	-1.01538	-1.01367	-1.06652	-1.06464	-0.90822	-0.914981	-0.922892	-0.929727	-13.8825	-14.273	-14.558	-14.2283	-14.6367	-14.9348	-6.65614	-6.68337	-5.97894
005.14_N-C__nitromethane--ethene__1.25	3.582	-2.8907	-2.89067	-3.17814	-3.17603	6.97072	6.94835	7.40314	7.37931	-0.699325	-0.697769	-0.731149	-0.729814	-0.432931	-0.436367	-0.438252	-0.441716	-8.97623	-9.20114	-9.36526	-9.2068	-9.44385	-9.61683	-6.44172	-6.58508	-6.13793
005.15_N-C__nitromethane--ethyne_C__1.00	2.961	-13.8174	-13.787	-14.732	-14.704	45.0696	44.9623	47.1964	47.0937	-2.03076	-2.03271	-2.12728	-2.12798	-1.32828	-1.34189	-1.3758	-1.38962	-21.6999	-22.5185	-23.1159	-22.23	-23.0784	-23.6975	4.68472	5.17457	5.94128
005.15_N-C__nitromethane--ethyne_C__1.05	3.098	-8.10367	-8.09649	-8.74709	-8.73955	28.7952	28.7196	30.2152	30.1414	-1.5095	-1.51191	-1.58026	-1.58169	-1.05709	-1.06625	-1.08409	-1.09343	-17.1895	-17.7863	-18.2218	-17.6199	-18.2417	-18.6954	-0.176794	0.031334	0.69036
005.15_N-C__nitromethane--ethyne_C__1.10	3.237	-4.52136	-4.52979	-4.97951	-4.9865	18.2904	18.2401	19.2361	19.1861	-1.18074	-1.18277	-1.23486	-1.23632	-0.753758	-0.759974	-0.769273	-0.775612	-13.6327	-14.0705	-14.39	-13.9816	-14.44	-14.7744	-2.6224	-2.58669	-2.03342
005.15_N-C__nitromethane--ethyne_C__1.15	3.375	-2.30799	-2.32463	-2.63957	-2.65448	11.5689	11.5382	12.1976	12.1663	-0.947582	-0.948948	-0.989955	-0.991225	-0.50696	-0.511083	-0.515979	-0.520185	-10.8328	-11.1578	-11.3949	-11.1152	-11.4572	-11.7068	-3.64132	-3.70633	-3.24678
005.15_N-C__nitromethane--ethyne_C__1.25	3.653	-0.16419	-0.177952	-0.346295	-0.358518	4.58284	4.56844	4.85767	4.84153	-0.627235	-0.628179	-0.654273	-0.655388	-0.209274	-0.210821	-0.212424	-0.214008	-6.8912	-7.07866	-7.21545	-7.07567	-7.27444	-7.41949	-3.66396	-3.80588	-3.49364
005.16_N-C__nitromethane--methane_C__1.00	2.826	-16.3638	-16.3104	-16.6066	-16.5571	49.0274	48.9407	50.4475	50.3496	-1.90865	-1.91345	-1.99337	-1.99829	-1.74226	-1.74966	-1.77596	-1.78349	-24.6332	-25.4573	-26.0586	-24.9994	-25.8406	-26.4544	2.90856	3.55631	3.57732
005.16_N-C__nitromethane--methane_C__1.05	2.953	-10.8025	-10.7639	-10.9549	-10.9194	32.0125	31.951	32.9787	32.91	-1.38472	-1.38849	-1.45209	-1.45592	-1.19335	-1.1983	-1.21279	-1.21784	-19.6998	-20.3125	-20.7596	-19.9984	-20.626	-21.084	-2.15929	-1.76716	-1.72381
005.16_N-C__nitromethane--methane_C__1.10	3.08	-7.14608	-7.12012	-7.23801	-7.21445	20.7713	20.7304	21.4241	21.3791	-1.04346	-1.04659	-1.09708	-1.10023	-0.786121	-0.789667	-0.79739	-0.801019	-15.7714	-16.2275	-16.5604	-16.0147	-16.4833	-16.8252	-4.78639	-4.5618	-4.48106
005.16_N-C__nitromethane--methane_C__1.15	3.207	-4.7569	-4.74037	-4.81078	-4.79602	13.4261	13.3991	13.8651	13.8354	-0.807477	-0.810122	-0.850037	-0.852682	-0.5064	-0.508923	-0.512986	-0.51558	-12.6563	-12.9972	-13.2459	-12.8544	-13.2054	-13.4615	-5.90621	-5.79034	-5.67769
005.16_N-C__nitromethane--methane_C__1.25	3.46	-2.1567	-2.15077	-2.17053	-2.16568	5.5374	5.52358	5.73293	5.71792	-0.507717	-0.509295	-0.534314	-0.536018	-0.202201	-0.203281	-0.20451	-0.205637	-8.21307	-8.40592	-8.54664	-8.34445	-8.5436	-8.68892	-5.88641	-5.87834	-5.74463
005.17_N-C__pyridine--benzene__1.00	4.383	-18.8674	-18.8149	-21.2738	-21.2172	65.6121	65.4775	69.5764	69.4338	-3.43848	-3.44115	-3.50037	-3.50303	-3.52714	-3.51939	-3.56243	-3.55491	-30.8042	-31.6421	-32.2535	-31.6774	-32.5476	-33.1825	7.44851	7.97612	11.1629
005.17_N-C__pyridine--benzene__1.05	4.513	-10.1829	-10.1495	-11.977	-11.9399	44.2454	44.1564	47.0222	46.9263	-2.6405	-2.64431	-2.65655	-2.66049	-2.67682	-2.67062	-2.69905	-2.69299	-25.1671	-25.7982	-26.2587	-25.8865	-26.546	-27.0272	2.43333	2.60576	5.15469
005.17_N-C__pyridine--benzene__1.10	4.644	-4.59906	-4.57667	-5.94932	-5.92351	29.7197	29.6613	31.6614	31.5977	-2.15606	-2.15971	-2.16194	-2.16591	-1.88023	-1.87648	-1.89441	-1.89075	-20.6185	-21.0966	-21.4455	-21.2147	-21.7171	-22.0838	-0.397053	-0.466253	1.59829
005.17_N-C__pyridine--benzene__1.15	4.775	-1.08243	-1.06676	-2.11122	-2.09217	19.9117	19.8704	21.272	21.2269	-1.81361	-1.81626	-1.82161	-1.82484	-1.25652	-1.25449	-1.26562	-1.26366	-16.9434	-17.3054	-17.5696	-17.4392	-17.822	-18.1014	-1.83668	-2.05514	-0.343088
005.17_N-C__pyridine--benzene__1.25	5.039	2.35254	2.35534	1.72836	1.73439	8.87404	8.85155	9.54305	9.51788	-1.31353	-1.31364	-1.32884	-1.32979	-0.503774	-0.502862	-0.507557	-0.506688	-11.5433	-11.7473	-11.8962	-11.8886	-12.1068	-12.2661	-2.50585	-2.85032	-1.61921
005.18_N-C__pyridine--ethene__1.00	4.441	-4.10291	-4.05805	-5.08606	-5.04361	31.5237	31.4585	33.4202	33.3498	-1.83392	-1.83836	-1.85977	-1.86316	-1.90838	-1.90558	-1.92394	-1.92125	-14.8258	-15.2895	-15.6278	-15.2947	-15.7788	-16.1321	8.02868	8.38968	10.7696
005.18_N-C__pyridine--ethene__1.05	4.588	-0.572557	-0.541615	-1.25091	-1.22298	20.6364	20.5955	21.9162	21.8726	-1.48954	-1.49396	-1.51203	-1.516	-1.31191	-1.31011	-1.32179	-1.32007	-11.802	-12.1545	-12.4118	-12.1776	-12.5483	-12.8188	4.83798	4.99476	6.88686
005.18_N-C__pyridine--ethene__1.10	4.736	1.43397	1.45376	0.963392	0.980021	13.4577	13.4292	14.3234	14.2934	-1.23384	-1.23731	-1.25819	-1.26166	-0.858273	-0.857053	-0.864527	-0.863363	-9.42204	-9.69016	-9.88582	-9.72413	-10.0078	-10.2148	2.9028	2.93354	4.43922
005.18_N-C__pyridine--ethene__1.15	4.883	2.49074	2.50035	2.16125	2.1679	8.76186	8.74082	9.3492	9.3268	-1.026	-1.02825	-1.05157	-1.0541	-0.542782	-0.541787	-0.546738	-0.545783	-7.55159	-7.75427	-7.90217	-7.79574	-8.01142	-8.16881	1.76897	1.72601	2.93298
005.18_N-C__pyridine--ethene__1.25	5.179	3.11669	3.10774	2.94895	2.93792	3.68207	3.67227	3.95151	3.94067	-0.701487	-0.701891	-0.724909	-0.72571	-0.199181	-0.198449	-0.200755	-0.200044	-4.90022	-5.01267	-5.09472	-5.06084	-5.18179	-5.27006	0.784953	0.682777	1.46022
005.19_N-C__pyridine--ethyne_C__1.00	4.413	-5.32737	-5.25183	-6.12502	-6.05276	31.1675	31.1046	32.9108	32.8472	-1.77006	-1.77968	-1.79643	-1.80515	-1.53694	-1.53451	-1.5549	-1.5526	-13.6907	-14.2042	-14.5789	-14.144	-14.681	-15.0728	7.95963	8.36391	10.142
005.19_N-C__pyridine--ethyne_C__1.05	4.559	-1.65934	-1.59425	-2.18559	-2.12429	20.2492	20.2097	21.4187	21.3794	-1.42729	-1.43637	-1.45087	-1.4596	-1.04226	-1.04063	-1.05339	-1.05185	-10.8673	-11.2548	-11.5376	-11.2284	-11.6364	-11.9341	4.60083	4.80949	6.17977
005.19_N-C__pyridine--ethyne_C__1.10	4.706	0.464102	0.520027	0.119352	0.171293	13.1049	13.0754	13.8905	13.8613	-1.17382	-1.18172	-1.19847	-1.20648	-0.66867	-0.667579	-0.675566	-0.674537	-8.6486	-8.94115	-9.15464	-8.93745	-9.24734	-9.47348	2.59148	2.67815	3.74886
005.19_N-C__pyridine--ethyne_C__1.15	4.853	1.6247	1.67035	1.40032	1.44242	8.46799	8.4458	8.9973	8.9748	-0.969484	-0.976089	-0.994526	-1.00148	-0.41292	-0.412029	-0.417191	-0.416343	-6.90805	-7.12854	-7.28943	-7.14036	-7.37523	-7.54662	1.4386	1.45278	2.29702
005.19_N-C__pyridine--ethyne_C__1.25	5.147	2.43014	2.45383	2.33787	2.35902	3.50567	3.49501	3.74461	3.7333	-0.654949	-0.659238	-0.677015	-0.681739	-0.142413	-0.141648	-0.144049	-0.143308	-4.44951	-4.57342	-4.66383	-4.60093	-4.73412	-4.83132	0.484122	0.435952	0.966504
005.20_N-C__pyridine--methane_C__1.00	4.25	-11.7137	-11.6842	-12.771	-12.7322	40.8895	40.81	42.612	42.5249	-1.57242	-1.57408	-1.57211	-1.57281	-1.74804	-1.74638	-1.76976	-1.76813	-17.1158	-17.6813	-18.094	-17.4949	-18.0759	-18.4999	7.71132	7.95183	8.69017
005.20_N-C__pyridine--methane_C__1.05	4.378	-7.14001	-7.12473	-7.9307	-7.90789	27.591	27.5414	28.7894	28.7359	-1.25294	-1.25543	-1.25077	-1.25304	-1.24567	-1.24461	-1.25889	-1.25785	-13.7635	-14.1903	-14.5018	-14.0712	-14.5124	-14.8344	3.41481	3.48268	4.05011
005.20_N-C__pyridine--methane_C__1.10	4.507	-4.18836	-4.17904	-4.78318	-4.76798	18.5594	18.5234	19.3926	19.3556	-1.03582	-1.0385	-1.03693	-1.0398	-0.846221	-0.846263	-0.854298	-0.854357	-11.0948	-11.4193	-11.6561	-11.345	-11.6824	-11.9287	0.803471	0.764755	1.23846
005.20_N-C__pyridine--methane_C__1.15	4.635	-2.30925	-2.30253	-2.76068	-2.7492	12.4609	12.4322	13.0405	13.0119	-0.869115	-0.871625	-0.873901	-0.876745	-0.557946	-0.558541	-0.562903	-0.563511	-8.96953	-9.21832	-9.39987	-9.17373	-9.43325	-9.62262	-0.700386	-0.800135	-0.389112
005.20_N-C__pyridine--methane_C__1.25	4.892	-0.403814	-0.398844	-0.672238	-0.66409	5.58779	5.57005	5.86909	5.85206	-0.61544	-0.617252	-0.624278	-0.626378	-0.229811	-0.230025	-0.231703	-0.231927	-5.91744	-6.06541	-6.17339	-6.05419	-6.20915	-6.32223	-1.84946	-1.99257	-1.66523
006.01_N-N__ammonia--ammonia__1.00	4.09	9.94266	9.9383	9.93111	9.93081	1.78691	1.79151	1.86555	1.87093	-0.83718	-0.839253	-0.857011	-0.859331	-0.0248811	-0.02483	-0.0256381	-0.025677	-1.99182	-2.08273	-2.14908	-2.06194	-2.15906	-2.22993	8.71666	8.68681	9.35961
006.01_N-N__ammonia--ammonia__1.05	4.283	8.62478	8.63313	8.6212	8.63365	0.987322	0.989572	1.03026	1.03309	-0.631442	-0.635512	-0.647067	-0.651453	-0.00120847	-0.000806554	-0.00166659	-0.0013337	-1.46707	-1.52778	-1.57209	-1.51896	-1.58384	-1.63118	7.4143	7.38277	7.89521
006.01_N-N__ammonia--ammonia__1.10	4.477	7.46291	7.48344	7.4631	7.4878	0.544177	0.54576	0.567656	0.569579	-0.475479	-0.481537	-0.487641	-0.494119	0.00740268	0.00811686	0.0071176	0.00777852	-1.08734	-1.1308	-1.16252	-1.12596	-1.17245	-1.20637	6.39326	6.36467	6.76553
006.01_N-N__ammonia--ammonia__1.15	4.67	6.45897	6.49036	6.45987	6.49596	0.298761	0.300406	0.311647	0.313427	-0.358066	-0.365822	-0.367393	-0.375663	0.00921984	0.0101341	0.00903637	0.00990935	-0.811055	-0.844983	-0.86974	-0.839822	-0.87615	-0.90266	5.56533	5.54097	5.86178
006.01_N-N__ammonia--ammonia__1.25	5.056	4.8782	4.92017	4.87698	4.92402	0.0894727	0.090529	0.093357	0.0943704	-0.205536	-0.214197	-0.210897	-0.220067	0.00673296	0.00765987	0.00664787	0.00754973	-0.462325	-0.485796	-0.502923	-0.478436	-0.503509	-0.521805	4.30124	4.28406	4.4978
006.02_N-N__hydrogen_cyanide--ammonia__1.00	4.311	9.62542	9.62929	9.66974	9.67885	3.18263	3.1897	3.31764	3.32375	-0.935552	-0.937616	-0.958055	-0.960779	-0.11004	-0.109014	-0.110953	-0.110025	-2.62507	-2.74982	-2.84085	-2.70617	-2.83894	-2.93582	8.93151	8.99597	9.48094
006.02_N-N__hydrogen_cyanide--ammonia__1.05	4.489	8.69947	8.70372	8.75029	8.75891	1.80128	1.80467	1.8777	1.88075	-0.733676	-0.735564	-0.752424	-0.75484	-0.0464608	-0.0457199	-0.0470275	-0.046363	-1.96523	-2.05025	-2.11229	-2.02597	-2.11655	-2.18265	7.61482	7.65581	8.03328
006.02_N-N__hydrogen_cyanide--ammonia__1.10	4.666	7.79183	7.79836	7.843	7.85334	1.01737	1.01786	1.06058	1.06118	-0.574241	-0.576327	-0.589572	-0.592074	-0.0151519	-0.0146227	-0.0155157	-0.0150471	-1.48163	-1.53884	-1.58058	-1.52756	-1.58849	-1.63295	6.64469	6.67445	6.96218
006.02_N-N__hydrogen_cyanide--ammonia__1.15	4.844	6.95302	6.96208	7.00115	7.01382	0.573602	0.572774	0.597952	0.597395	-0.449846	-0.452289	-0.46219	-0.465	-0.000869959	-0.000473876	-0.00111279	-0.000765071	-1.12536	-1.16441	-1.1929	-1.16025	-1.20183	-1.23217	5.88919	5.91328	6.13374
006.02_N-N__hydrogen_cyanide--ammonia__1.25	5.199	5.53458	5.54659	5.5726	5.58825	0.181191	0.180513	0.188857	0.18833	-0.27881	-0.281929	-0.286582	-0.290055	0.00643381	0.00673136	0.00631215	0.00657861	-0.664412	-0.685397	-0.700711	-0.684725	-0.707054	-0.723349	4.75119	4.76975	4.91202
006.03_N-N__hydrogen_cyanide--hydrogen_cyanide__1.00	4.613	9.32983	9.33171	9.43785	9.44679	4.11918	4.13207	4.28181	4.29194	-0.934442	-0.937334	-0.959132	-0.962693	-0.10651	-0.105018	-0.107713	-0.106318	-3.1318	-3.26485	-3.36194	-3.21139	-3.35201	-3.45462	9.05949	9.2151	9.46002
006.03_N-N__hydrogen_cyanide--hydrogen_cyanide__1.05	4.779	8.71172	8.7028	8.82218	8.81901	2.31604	2.32428	2.41037	2.41639	-0.754655	-0.756591	-0.775744	-0.778147	-0.0398388	-0.0382969	-0.0405585	-0.039097	-2.36003	-2.45564	-2.5254	-2.42011	-2.52125	-2.59506	7.70679	7.8231	8.03328
006.03_N-N__hydrogen_cyanide--hydrogen_cyanide__1.10	4.944	8.02043	8.0059	8.12721	8.11737	1.29804	1.30319	1.35239	1.35638	-0.609076	-0.610384	-0.62669	-0.628354	-0.00802455	-0.00670983	-0.00847711	-0.0072279	-1.79487	-1.86118	-1.90957	-1.84068	-1.91094	-1.96222	6.78242	6.87596	7.05004
006.03_N-N__hydrogen_cyanide--hydrogen_cyanide__1.15	5.11	7.33374	7.31786	7.43378	7.42169	0.725403	0.728498	0.756489	0.759063	-0.492361	-0.49328	-0.506882	-0.508067	0.00576297	0.00671986	0.00546199	0.00636587	-1.37737	-1.4223	-1.45509	-1.41258	-1.46018	-1.49492	6.10472	6.18413	6.31784
006.03_N-N__hydrogen_cyanide--hydrogen_cyanide__1.25	5.442	6.09754	6.08308	6.18037	6.16889	0.225147	0.225837	0.23513	0.235733	-0.325205	-0.325711	-0.334808	-0.335536	0.0113563	0.0117314	0.0111991	0.0115406	-0.832882	-0.853398	-0.868369	-0.853894	-0.875667	-0.891555	5.12657	5.18907	5.27184
006.04_N-N__methylamine--ammonia__1.00	4.17	10.4047	10.392	10.3738	10.364	2.8481	2.84811	3.01158	3.01128	-1.05213	-1.0526	-1.07636	-1.07716	-0.0646857	-0.0645661	-0.0658121	-0.0658044	-3.04015	-3.15297	-3.2353	-3.14639	-3.26714	-3.35526	8.88762	8.877	9.86587
006.04_N-N__methylamine--ammonia__1.05	4.354	9.11737	9.11222	9.10682	9.10451	1.62099	1.6202	1.71617	1.71539	-0.808011	-0.80943	-0.828214	-0.829929	-0.0185814	-0.0183834	-0.0192719	-0.0191597	-2.28354	-2.35975	-2.41537	-2.36372	-2.44537	-2.50494	7.48923	7.46586	8.25085
006.04_N-N__methylamine--ammonia__1.10	4.539	7.93509	7.93822	7.93436	7.94024	0.919876	0.91909	0.975034	0.974318	-0.617954	-0.620719	-0.634216	-0.637304	0.00157837	0.00197921	0.00114708	0.00148181	-1.72462	-1.7781	-1.81712	-1.78519	-1.84252	-1.88436	6.42145	6.39438	7.02075
006.04_N-N__methylamine--ammonia__1.15	4.723	6.89152	6.90245	6.89537	6.90957	0.521503	0.521096	0.553556	0.553236	-0.472311	-0.476438	-0.485206	-0.489759	0.00885487	0.00943875	0.00857803	0.00911072	-1.31132	-1.35121	-1.38031	-1.3573	-1.4002	-1.43151	5.57623	5.55065	6.05843
006.04_N-N__methylamine--ammonia__1.25	5.093	5.21063	5.23207	5.21479	5.23959	0.166251	0.166469	0.176971	0.177129	-0.277515	-0.283114	-0.285224	-0.291259	0.00928162	0.00998472	0.00915598	0.00982806	-0.774058	-0.799713	-0.818435	-0.800532	-0.828096	-0.84821	4.30697	4.28708	4.64006
006.05_N-N__methylamine--hydrogen_cyanide__1.00	4.407	9.50283	9.51502	9.5157	9.53202	4.86292	4.86188	5.13291	5.12962	-1.11938	-1.12194	-1.14604	-1.14929	-0.209764	-0.208646	-0.21103	-0.210029	-3.85488	-4.00017	-4.10619	-3.9749	-4.12912	-4.24167	8.94012	9.06066	9.79056
006.05_N-N__methylamine--hydrogen_cyanide__1.05	4.577	8.74033	8.74595	8.77618	8.78607	2.83023	2.83104	2.99355	2.9931	-0.894375	-0.896205	-0.918042	-0.920553	-0.10073	-0.099765	-0.101522	-0.100647	-2.93583	-3.03736	-3.11144	-3.0272	-3.13553	-3.21458	7.46957	7.54339	8.14625
006.05_N-N__methylamine--hydrogen_cyanide__1.10	4.747	7.91098	7.91348	7.95633	7.96241	1.64563	1.64549	1.74372	1.74284	-0.711313	-0.712841	-0.731394	-0.733454	-0.0432302	-0.0424581	-0.043739	-0.043039	-2.25072	-2.32092	-2.37214	-2.32056	-2.39556	-2.45029	6.43154	6.47848	6.97473
006.05_N-N__methylamine--hydrogen_cyanide__1.15	4.917	7.10242	7.10397	7.15095	7.15579	0.956298	0.955212	1.01529	1.01392	-0.564912	-0.566462	-0.581657	-0.583655	-0.0143054	-0.013721	-0.0146437	-0.014117	-1.73733	-1.78613	-1.82174	-1.79116	-1.84338	-1.88148	5.65725	5.69045	6.09609
006.05_N-N__methylamine--hydrogen_cyanide__1.25	5.257	5.67963	5.68065	5.72412	5.72801	0.321976	0.320717	0.343104	0.341878	-0.357892	-0.359775	-0.369025	-0.37125	0.0049681	0.00530666	0.00480157	0.00510276	-1.05728	-1.08276	-1.10136	-1.08954	-1.11684	-1.13676	4.54554	4.56698	4.85344
006.06_N-N__methylamine--methylamine__1.00	4.356	10.6932	10.6837	10.5829	10.5759	4.68042	4.67329	4.99927	4.9901	-1.29262	-1.29278	-1.31841	-1.31888	-0.150665	-0.1502	-0.152313	-0.151979	-4.6275	-4.77782	-4.88751	-4.78916	-4.94963	-5.06674	9.0265	9.02838	10.3847
006.06_N-N__methylamine--methylamine__1.05	4.526	9.55206	9.54302	9.49064	9.48384	2.74264	2.73803	2.9367	2.93097	-1.01313	-1.0132	-1.03667	-1.03702	-0.0621966	-0.0620982	-0.0632239	-0.0632266	-3.54242	-3.64391	-3.71797	-3.66671	-3.77531	-3.85456	7.48779	7.46001	8.55628
006.06_N-N__methylamine--methylamine__1.10	4.697	8.41813	8.4122	8.38492	8.38094	1.6047	1.60097	1.7227	1.71835	-0.78855	-0.789303	-0.808747	-0.809742	-0.0184319	-0.0183139	-0.0190779	-0.0190383	-2.7261	-2.79535	-2.84588	-2.8219	-2.89607	-2.95019	6.35966	6.32032	7.20903
006.06_N-N__methylamine--methylamine__1.15	4.868	7.36752	7.36574	7.34964	7.34972	0.937322	0.934473	1.00871	1.00553	-0.611396	-0.613193	-0.62801	-0.630069	0.00134	0.00161284	0.000926696	0.00113865	-2.10937	-2.15855	-2.19443	-2.1831	-2.23581	-2.27428	5.4942	5.45205	6.18395
006.06_N-N__methylamine--methylamine__1.25	5.212	5.60989	5.61647	5.60566	5.61459	0.318294	0.317075	0.344308	0.342996	-0.367187	-0.370808	-0.377904	-0.381895	0.0106603	0.0111788	0.010478	0.0109593	-1.28619	-1.31563	-1.33712	-1.33022	-1.36196	-1.38513	4.2368	4.20152	4.71118
006.07_N-N__nitromethane--ammonia__1.00	2.658	-50.8818	-50.8294	-53.4054	-53.3404	89.7469	89.6376	93.6261	93.5005	-5.88704	-5.88744	-6.14485	-6.14305	-1.48118	-1.50874	-1.61069	-1.63843	-26.1776	-27.3645	-28.2306	-26.8793	-28.0972	-28.9859	3.1814	3.39275	3.87857
006.07_N-N__nitromethane--ammonia__1.05	2.784	-36.6496	-36.6128	-38.5658	-38.5174	61.1519	61.073	63.8458	63.7529	-4.02799	-4.03222	-4.20556	-4.20894	-1.59963	-1.61976	-1.67468	-1.69497	-21.2099	-22.1109	-22.7684	-21.7785	-22.7082	-23.3865	-3.96019	-4.05497	-3.83254
006.07_N-N__nitromethane--ammonia__1.10	2.911	-26.6635	-26.6358	-28.1319	-28.0936	41.4689	41.4093	43.3087	43.2367	-2.98218	-2.98818	-3.11309	-3.1188	-1.3371	-1.35194	-1.38115	-1.39612	-17.2089	-17.8971	-18.3993	-17.6725	-18.3859	-18.9065	-7.96599	-8.27836	-8.10022
006.07_N-N__nitromethane--ammonia__1.15	3.037	-19.6586	-19.6415	-20.7994	-20.774	28.0523	28.0148	29.3022	29.257	-2.33723	-2.3433	-2.43824	-2.44454	-1.00561	-1.0161	-1.03182	-1.04241	-13.9917	-14.5201	-14.9057	-14.3714	-14.9216	-15.3231	-9.89177	-10.327	-10.1295
006.07_N-N__nitromethane--ammonia__1.25	3.29	-11.1532	-11.1392	-11.871	-11.8521	12.7038	12.6796	13.2775	13.2505	-1.56044	-1.56532	-1.62447	-1.62982	-0.492406	-0.496668	-0.501947	-0.506256	-9.27641	-9.59051	-9.81972	-9.53178	-9.8611	-10.1014	-10.3412	-10.839	-10.5981
006.08_N-N__nitromethane--hydrogen_cyanide__1.00	3.172	-31.1466	-31.1708	-32.6788	-32.6994	64.8276	64.8209	67.322	67.3055	-3.99768	-4.00587	-4.19573	-4.20422	-1.82903	-1.83707	-1.8936	-1.90194	-22.8153	-23.7577	-24.4453	-23.3331	-24.302	-25.009	3.36185	3.49093	3.5313
006.08_N-N__nitromethane--hydrogen_cyanide__1.05	3.297	-21.9184	-21.9483	-23.0914	-23.1179	42.5766	42.5832	44.2757	44.2723	-2.86618	-2.87397	-3.01144	-3.01989	-1.43043	-1.4371	-1.46677	-1.47363	-18.3214	-19.0225	-19.5341	-18.7368	-19.4613	-19.9899	-3.21027	-3.32912	-3.38904
006.08_N-N__nitromethane--hydrogen_cyanide__1.10	3.423	-15.6932	-15.7232	-16.6048	-16.6322	27.8264	27.8361	28.9779	28.9805	-2.18969	-2.19665	-2.30167	-2.30978	-1.01479	-1.02068	-1.03544	-1.04146	-14.7448	-15.2706	-15.6543	-15.0807	-15.627	-16.0257	-6.75877	-7.0287	-7.05422
006.08_N-N__nitromethane--hydrogen_cyanide__1.15	3.548	-11.4651	-11.4898	-12.1853	-12.2086	18.1091	18.1159	18.8853	18.8885	-1.74091	-1.74697	-1.82974	-1.83725	-0.685183	-0.690059	-0.697011	-0.701982	-11.8898	-12.2873	-12.5774	-12.1626	-12.5775	-12.8803	-8.38838	-8.73967	-8.69854
006.08_N-N__nitromethane--hydrogen_cyanide__1.25	3.799	-6.55167	-6.55734	-7.02436	-7.02889	7.57895	7.57804	7.92657	7.92355	-1.16708	-1.17165	-1.2252	-1.231	-0.292882	-0.295326	-0.296847	-0.299334	-7.77762	-8.00932	-8.17841	-7.95913	-8.20244	-8.38	-8.62469	-9.01567	-8.87008
006.09_N-N__nitromethane--methylamine__1.00	2.861	-69.8517	-69.7687	-73.7382	-73.6422	122.336	122.145	128.322	128.11	-8.4417	-8.43937	-8.86161	-8.85718	-2.20001	-2.22328	-2.4056	-2.42941	-36.1616	-37.6658	-38.7635	-37.1018	-38.6421	-39.7661	2.95065	3.41548	3.25097
006.09_N-N__nitromethane--methylamine__1.05	2.977	-51.0385	-50.9901	-54.0419	-53.9823	84.9252	84.7905	89.2833	89.1329	-5.47004	-5.47547	-5.73322	-5.73702	-2.46057	-2.47661	-2.58094	-2.59742	-29.598	-30.742	-31.5767	-30.3716	-31.549	-32.4082	-5.72848	-5.59199	-6.15885
006.09_N-N__nitromethane--methylamine__1.10	3.094	-37.6396	-37.6099	-39.9674	-39.927	58.7359	58.6353	61.8537	61.7407	-3.84952	-3.85807	-4.0292	-4.03676	-2.112	-2.1241	-2.18345	-2.19591	-24.2631	-25.1399	-25.7797	-24.9043	-25.8111	-26.4729	-10.7365	-10.8919	-11.5018
006.09_N-N__nitromethane--methylamine__1.15	3.212	-28.1071	-28.0887	-29.9287	-29.8992	40.5699	40.4926	42.7779	42.6878	-2.91199	-2.92102	-3.04379	-3.05196	-1.6256	-1.63467	-1.66865	-1.67801	-19.9336	-20.6108	-21.1049	-20.4676	-21.1709	-21.6841	-13.2566	-13.6254	-14.1294
006.09_N-N__nitromethane--methylamine__1.25	3.448	-16.2954	-16.2916	-17.4495	-17.4382	19.2102	19.1702	20.3062	20.26	-1.90004	-1.90623	-1.98098	-1.98701	-0.82877	-0.832799	-0.844932	-0.849123	-13.5024	-13.9102	-14.2078	-13.8734	-14.3	-14.6113	-14.0682	-14.6257	-14.8783
006.10_N-N__pyridine--ammonia__1.00	5.162	10.8528	10.8366	10.9531	10.9396	3.41136	3.40941	3.61688	3.61433	-1.25175	-1.25163	-1.28916	-1.28951	-0.0707944	-0.0704909	-0.0719987	-0.0718162	-3.60005	-3.71695	-3.80227	-3.72404	-3.84971	-3.94142	9.12166	9.25115	9.90353
006.10_N-N__pyridine--ammonia__1.05	5.344	9.63223	9.61903	9.73904	9.72832	1.96523	1.96411	2.08734	2.08606	-0.978495	-0.978729	-1.00983	-1.01044	-0.0167949	-0.016588	-0.017547	-0.0174337	-2.74788	-2.82764	-2.88584	-2.84252	-2.92844	-2.99114	7.70198	7.79536	8.30942
006.10_N-N__pyridine--ammonia__1.10	5.526	8.47832	8.46961	8.58159	8.57532	1.1293	1.12803	1.20166	1.20039	-0.762304	-0.763193	-0.787758	-0.788982	0.00666081	0.00691013	0.00618074	0.00635744	-2.10941	-2.16458	-2.20483	-2.18175	-2.24122	-2.28462	6.63652	6.70847	7.1128
006.10_N-N__pyridine--ammonia__1.15	5.708	7.44002	7.43612	7.53569	7.53445	0.648599	0.647304	0.691443	0.690211	-0.593994	-0.595686	-0.614364	-0.616411	0.0148457	0.015174	0.01453	0.0148015	-1.63066	-1.67051	-1.69958	-1.68618	-1.72918	-1.76055	5.80332	5.8625	6.18395
006.10_N-N__pyridine--ammonia__1.25	6.071	5.73402	5.73889	5.81066	5.81851	0.21273	0.212281	0.227653	0.227185	-0.363385	-0.366375	-0.376063	-0.379443	0.0143316	0.0147511	0.0141805	0.0145652	-0.995543	-1.01977	-1.03746	-1.02852	-1.05466	-1.07374	4.5621	4.60708	4.81997
006.11_N-N__pyridine--hydrogen_cyanide__1.00	5.426	9.94465	9.94246	10.0895	10.0915	5.38241	5.38307	5.69703	5.69685	-1.31195	-1.31454	-1.35422	-1.35761	-0.181452	-0.180389	-0.182904	-0.181962	-4.43528	-4.57514	-4.6772	-4.56833	-4.71752	-4.82639	9.1534	9.4224	9.73198
006.11_N-N__pyridine--hydrogen_cyanide__1.05	5.594	9.24611	9.2386	9.40276	9.39961	3.15792	3.15918	3.35141	3.35164	-1.06544	-1.067	-1.10239	-1.10469	-0.0765163	-0.0754613	-0.0774219	-0.0764645	-3.42345	-3.52268	-3.59509	-3.52565	-3.63206	-3.7097	7.66022	7.8604	8.12114
006.11_N-N__pyridine--hydrogen_cyanide__1.10	5.762	8.44898	8.43983	8.60497	8.5996	1.8482	1.84919	1.96711	1.96722	-0.861645	-0.862618	-0.892993	-0.894545	-0.0233586	-0.0224916	-0.0239425	-0.0231542	-2.66029	-2.72937	-2.77978	-2.73932	-2.81358	-2.86777	6.62413	6.78135	6.99983
006.11_N-N__pyridine--hydrogen_cyanide__1.15	5.93	7.65301	7.64496	7.8014	7.79658	1.08106	1.08147	1.15384	1.15372	-0.696298	-0.697052	-0.722365	-0.723563	0.00154337	0.00217263	0.0011516	0.00171744	-2.08227	-2.13035	-2.16543	-2.14367	-2.19538	-2.23312	5.86612	5.99534	6.1714
006.11_N-N__pyridine--hydrogen_cyanide__1.25	6.267	6.22349	6.21991	6.3495	6.34856	0.369468	0.368814	0.396476	0.39567	-0.457537	-0.458246	-0.475044	-0.476065	0.0146844	0.0149704	0.014485	0.0147295	-1.30456	-1.329	-1.34684	-1.342	-1.36832	-1.38752	4.7986	4.89537	5.00406
006.12_N-N__pyridine--methylamine__1.00	5.22	11.1419	11.1389	11.1873	11.1865	5.57648	5.56775	5.96786	5.9577	-1.51142	-1.51198	-1.55453	-1.55565	-0.17005	-0.169562	-0.171819	-0.171479	-5.54621	-5.6952	-5.80392	-5.73331	-5.89309	-6.00968	9.22117	9.40738	10.3889
006.12_N-N__pyridine--methylamine__1.05	5.393	10.0945	10.087	10.173	10.1677	3.30632	3.30198	3.54872	3.54335	-1.20497	-1.20494	-1.24366	-1.24416	-0.0665782	-0.0663738	-0.0677004	-0.0676126	-4.31303	-4.41572	-4.49067	-4.45828	-4.56891	-4.64964	7.62698	7.74966	8.55628
006.12_N-N__pyridine--methylamine__1.10	5.566	9.00293	8.99481	9.0943	9.08826	1.95826	1.95555	2.10811	2.10474	-0.954274	-0.954362	-0.987379	-0.987892	-0.0154196	-0.0152695	-0.01614	-0.0160807	-3.37289	-3.44346	-3.49496	-3.48605	-3.56227	-3.61788	6.48578	6.57114	7.23414
006.12_N-N__pyridine--methylamine__1.15	5.739	7.96294	7.95618	8.05604	8.05132	1.15821	1.15608	1.25064	1.24816	-0.753006	-0.753593	-0.780516	-0.781481	0.00743534	0.00763805	0.00696359	0.00709497	-2.65265	-2.7019	-2.73785	-2.741	-2.79432	-2.83323	5.62846	5.69187	6.23834
006.12_N-N__pyridine--methylamine__1.25	6.087	6.17786	6.17617	6.26024	6.2608	0.403512	0.402174	0.43834	0.436922	-0.468676	-0.470499	-0.486772	-0.48898	0.0172396	0.0175825	0.0170203	0.0173198	-1.67081	-1.69808	-1.71798	-1.72493	-1.75455	-1.77617	4.40745	4.44989	4.82834
006.13_N-N__pyridine--nitromethane__1.00	3.818	-72.5305	-72.4767	-76.6067	-76.5465	131.085	130.924	137.739	137.567	-9.24136	-9.24112	-9.82816	-9.82662	-2.50822	-2.52672	-2.71058	-2.72969	-40.5008	-42.0473	-43.1757	-41.5492	-43.1375	-44.2965	3.50376	4.16808	3.80744
006.13_N-N__pyridine--nitromethane__1.05	3.938	-52.902	-52.8638	-56.0307	-55.9885	90.9769	90.8603	95.8383	95.7165	-5.96151	-5.96643	-6.34066	-6.34456	-2.6688	-2.68262	-2.78677	-2.80101	-33.2849	-34.4535	-35.3063	-34.1477	-35.3544	-36.235	-5.95894	-5.65245	-6.58562
006.13_N-N__pyridine--nitromethane__1.10	4.057	-38.9868	-38.9566	-41.3961	-41.3602	62.9956	62.9109	66.4988	66.4065	-4.16312	-4.1707	-4.42576	-4.43262	-2.2395	-2.25115	-2.30925	-2.32121	-27.422	-28.3141	-28.965	-28.1383	-29.064	-29.7394	-11.4326	-11.4469	-12.4809
006.13_N-N__pyridine--nitromethane__1.15	4.177	-29.0647	-29.0407	-30.9343	-30.9029	43.5404	43.4798	46.0428	45.9718	-3.11642	-3.12445	-3.30947	-3.31692	-1.69806	-1.70789	-1.7398	-1.74986	-22.6417	-23.3282	-23.8292	-23.2398	-23.9554	-24.4776	-14.2224	-14.4755	-15.3971
006.13_N-N__pyridine--nitromethane__1.25	4.416	-16.7992	-16.7821	-17.9584	-17.9358	20.7182	20.6821	21.9843	21.944	-2.00252	-2.00842	-2.12081	-2.12697	-0.850809	-0.856388	-0.866233	-0.871919	-15.5315	-15.9439	-16.2447	-15.9502	-16.3834	-16.6995	-15.2096	-15.6902	-16.2548
006.14_N-N__pyridine--pyridine__1.00	6.278	11.7949	11.7939	11.9776	11.9791	5.71866	5.71121	6.13451	6.127	-1.69188	-1.69157	-1.7582	-1.75864	-0.129783	-0.129711	-0.131553	-0.131638	-6.30887	-6.4538	-6.55956	-6.50492	-6.66108	-6.77503	9.1243	9.44078	10.0542
006.14_N-N__pyridine--pyridine__1.05	6.45	10.7255	10.7159	10.9244	10.9175	3.40422	3.40067	3.66423	3.66036	-1.3623	-1.36134	-1.4205	-1.42023	-0.0352572	-0.035237	-0.0363853	-0.0364889	-4.97064	-5.07199	-5.14594	-5.12392	-5.23374	-5.31387	7.57404	7.80723	8.31361
006.14_N-N__pyridine--pyridine__1.10	6.623	9.60995	9.59664	9.80757	9.79662	2.02238	2.02039	2.18458	2.18222	-1.09072	-1.08971	-1.14014	-1.13965	0.00868652	0.00873454	0.00795461	0.00790528	-3.93931	-4.00927	-4.06032	-4.05963	-4.13567	-4.19115	6.47574	6.65593	7.0877
006.14_N-N__pyridine--pyridine__1.15	6.796	8.54592	8.53205	8.73314	8.72112	1.20038	1.19881	1.30139	1.29955	-0.871392	-0.870728	-0.912496	-0.912177	0.0259127	0.026015	0.0254257	0.0254518	-3.14174	-3.19036	-3.22584	-3.23648	-3.2893	-3.32785	5.66032	5.80609	6.16303
006.14_N-N__pyridine--pyridine__1.25	7.142	6.71314	6.70133	6.86998	6.85996	0.422128	0.420847	0.460952	0.459559	-0.558053	-0.558292	-0.585518	-0.586047	0.0281637	0.0283672	0.0279267	0.0280834	-2.03843	-2.06403	-2.08271	-2.09749	-2.12535	-2.14569	4.50955	4.61587	4.85762
007.01_O-H__borane_H--acetone__1.00	4.666	-10.1065	-10.115	-10.2498	-10.248	34.9514	34.904	36.2678	36.2035	-2.23286	-2.24572	-2.25924	-2.27164	-2.82505	-2.82614	-2.83233	-2.83387	-10.9527	-11.3815	-11.6944	-11.2044	-11.6449	-11.9664	8.02271	8.88365	8.7864
007.01_O-H__borane_H--acetone__1.05	4.77	-6.66543	-6.66891	-6.70689	-6.70317	24.6818	24.6439	25.6087	25.5576	-1.7979	-1.80644	-1.81941	-1.8275	-2.00103	-2.00194	-2.00629	-2.00761	-9.03941	-9.37464	-9.61926	-9.24377	-9.58912	-9.84113	4.54732	5.17822	5.1254
007.01_O-H__borane_H--acetone__1.10	4.874	-4.28675	-4.28576	-4.26194	-4.25633	17.3853	17.3542	18.0397	17.9995	-1.48689	-1.49219	-1.50692	-1.51197	-1.3922	-1.39271	-1.39608	-1.39694	-7.48399	-7.74542	-7.93618	-7.65052	-7.9206	-8.1177	2.24742	2.71657	2.71542
007.01_O-H__borane_H--acetone__1.15	4.978	-2.6511	-2.64832	-2.5852	-2.5793	12.2131	12.19	12.6769	12.6473	-1.24964	-1.25263	-1.26906	-1.27187	-0.955682	-0.955862	-0.958597	-0.959084	-6.21332	-6.41702	-6.56567	-6.34957	-6.56053	-6.71448	0.767489	1.12256	1.1757
007.01_O-H__borane_H--acetone__1.25	5.187	-0.776756	-0.775983	-0.673846	-0.670664	5.98419	5.9752	6.22006	6.20709	-0.905437	-0.905739	-0.923001	-0.923209	-0.43642	-0.436374	-0.43814	-0.438325	-4.31488	-4.43863	-4.52893	-4.40726	-4.53614	-4.63019	-0.671826	-0.455299	-0.338904
007.02_O-H__dihydrogen--acetone__1.00	3.681	-18.6489	-18.6546	-18.9444	-18.936	47.1154	47.0917	48.2624	48.2177	-3.54064	-3.55912	-3.62504	-3.64169	-4.08915	-4.0965	-4.09723	-4.10476	-11.7274	-12.2345	-12.6045	-11.9668	-12.4841	-12.8615	8.17697	8.67379	8.55628
007.02_O-H__dihydrogen--acetone__1.05	3.776	-14.0148	-14.0188	-14.2175	-14.2117	33.8408	33.8165	34.6377	34.5974	-2.64672	-2.65996	-2.70545	-2.71854	-2.96072	-2.96602	-2.96608	-2.97149	-9.65568	-10.0622	-10.3589	-9.84875	-10.2651	-10.5688	3.81277	4.12683	4.07103
007.02_O-H__dihydrogen--acetone__1.10	3.872	-10.627	-10.625	-10.7634	-10.754	24.2051	24.1812	24.7571	24.7183	-2.03559	-2.0442	-2.0784	-2.08727	-2.10759	-2.11103	-2.11117	-2.11469	-7.96806	-8.29455	-8.53281	-8.12466	-8.45979	-8.70435	0.868109	1.05796	1.08784
007.02_O-H__dihydrogen--acetone__1.15	3.968	-8.15318	-8.14465	-8.24336	-8.22863	17.2641	17.2424	17.6461	17.6116	-1.60202	-1.60732	-1.6349	-1.64035	-1.48298	-1.48485	-1.48539	-1.48732	-6.59192	-6.85503	-7.04704	-6.71956	-6.9902	-7.18769	-1.04142	-0.932355	-0.828432
007.02_O-H__dihydrogen--acetone__1.25	4.16	-5.00527	-4.98722	-5.04218	-5.01897	8.72162	8.70603	8.9082	8.88081	-1.04366	-1.04488	-1.06498	-1.06609	-0.717186	-0.717277	-0.718285	-0.718403	-4.54401	-4.71499	-4.83976	-4.62983	-4.8062	-4.9349	-2.88311	-2.85756	-2.66939
007.03_O-H__ethyne_H--acetone__1.00	4.683	-48.9096	-48.8427	-49.827	-49.7474	102.442	102.446	106.144	106.126	-12.06	-12.0811	-12.2143	-12.2347	-10.1219	-10.1527	-10.174	-10.2056	-21.5532	-22.3708	-22.9674	-22.067	-22.9019	-23.5112	8.40157	10.4272	9.55207
007.03_O-H__ethyne_H--acetone__1.05	4.765	-40.1532	-40.1131	-40.8526	-40.8013	77.2111	77.212	80.0928	80.0762	-9.06792	-9.0874	-9.17735	-9.19629	-7.95621	-7.9813	-7.99148	-8.01728	-18.2214	-18.8871	-19.3728	-18.6534	-19.3349	-19.8322	0.657447	2.22913	1.02926
007.03_O-H__ethyne_H--acetone__1.10	4.846	-33.2659	-33.2487	-33.7907	-33.7634	58.0234	58.0253	60.2479	60.2332	-6.99033	-7.00863	-7.07183	-7.08922	-6.11299	-6.13321	-6.13717	-6.15797	-15.4596	-16.0015	-16.3969	-15.8257	-16.3817	-16.7874	-4.76219	-3.56479	-4.79486
007.03_O-H__ethyne_H--acetone__1.15	4.928	-27.8425	-27.8403	-28.2284	-28.2178	43.4942	43.4974	45.2014	45.1895	-5.50664	-5.52337	-5.56976	-5.58562	-4.62482	-4.64081	-4.64155	-4.65804	-13.1571	-13.5981	-13.92	-13.4691	-13.9228	-14.2538	-8.42706	-7.52575	-8.63996
007.03_O-H__ethyne_H--acetone__1.25	5.091	-20.1439	-20.1482	-20.3336	-20.3353	24.2661	24.2682	25.2561	25.2501	-3.59801	-3.60929	-3.6382	-3.65025	-2.57218	-2.58106	-2.58042	-2.58967	-9.60339	-9.89525	-10.1082	-9.83248	-10.1349	-10.3555	-12.1786	-11.6807	-12.4139
007.04_O-H__furan--borane_H__1.00	4.468	-10.2701	-10.276	-10.5282	-10.527	32.3134	32.2947	33.7746	33.7421	-1.02261	-1.03275	-1.04605	-1.05581	-2.37538	-2.37908	-2.39068	-2.39457	-11.303	-11.6982	-11.9866	-11.5755	-11.9812	-12.2773	6.62034	7.48736	9.2048
007.04_O-H__furan--borane_H__1.05	4.574	-6.8097	-6.80871	-6.95176	-6.94524	22.5128	22.4958	23.5528	23.5234	-0.720201	-0.727102	-0.739441	-0.746091	-1.69497	-1.69752	-1.70493	-1.70763	-9.32902	-9.63558	-9.85929	-9.5519	-9.86725	-10.0974	3.40321	4.02708	5.43083
007.04_O-H__furan--borane_H__1.10	4.68	-4.4329	-4.42868	-4.49565	-4.48731	15.6166	15.6085	16.3523	16.3336	-0.531002	-0.536292	-0.54809	-0.553217	-1.18371	-1.18549	-1.19023	-1.19213	-7.72022	-7.95728	-8.13027	-7.90264	-8.1467	-8.32479	1.32777	1.77615	2.91625
007.04_O-H__furan--borane_H__1.15	4.787	-2.81439	-2.80904	-2.82615	-2.8179	10.7968	10.7981	11.3197	11.3128	-0.405604	-0.409598	-0.421311	-0.425294	-0.814477	-0.815833	-0.818768	-0.82022	-6.40637	-6.58973	-6.72354	-6.55674	-6.74562	-6.88345	0.040096	0.365889	1.28867
007.04_O-H__furan--borane_H__1.25	4.999	-0.98945	-0.983048	-0.949419	-0.940961	5.12119	5.12568	5.38347	5.38271	-0.253793	-0.255439	-0.266451	-0.268119	-0.37414	-0.375107	-0.376032	-0.377062	-4.4476	-4.55581	-4.63477	-4.54989	-4.6615	-4.74294	-1.12269	-0.946374	-0.351456
007.05_O-H__furan--dihydrogen__1.00	3.479	-18.116	-18.1442	-18.5513	-18.5658	44.2191	44.2458	45.6288	45.6259	-2.55248	-2.56854	-2.64636	-2.6602	-3.84418	-3.85663	-3.86316	-3.87582	-12.0047	-12.4762	-12.8203	-12.267	-12.7477	-13.0985	6.85615	7.42555	9.45584
007.05_O-H__furan--dihydrogen__1.05	3.576	-13.3034	-13.3302	-13.6196	-13.6374	31.3564	31.391	32.358	32.3716	-1.75804	-1.77196	-1.82557	-1.83903	-2.7946	-2.80243	-2.80691	-2.81488	-9.87756	-10.2563	-10.5327	-10.0904	-10.478	-10.7608	2.95369	3.31946	5.03335
007.05_O-H__furan--dihydrogen__1.10	3.674	-9.82678	-9.83887	-10.0555	-10.0617	22.1336	22.1432	22.8431	22.8383	-1.23954	-1.24759	-1.28905	-1.2974	-1.99408	-1.99854	-2.00209	-2.00665	-8.1459	-8.44816	-8.66874	-8.3195	-8.62977	-8.85618	0.389468	0.61641	2.06271
007.05_O-H__furan--dihydrogen__1.15	3.772	-7.32247	-7.32316	-7.48867	-7.48405	15.5747	15.5699	16.0785	16.0593	-0.892289	-0.896707	-0.929729	-0.934359	-1.40606	-1.40817	-1.4113	-1.41348	-6.7372	-6.97869	-7.15492	-6.87968	-7.12767	-7.30863	-1.21303	-1.08125	0.133888
007.05_O-H__furan--dihydrogen__1.25	3.967	-4.18599	-4.18096	-4.27497	-4.2647	7.61181	7.61562	7.86675	7.85616	-0.48411	-0.487268	-0.506314	-0.509493	-0.680354	-0.680306	-0.682606	-0.682588	-4.63735	-4.79197	-4.9048	-4.73414	-4.89272	-5.00844	-2.63771	-2.60905	-1.78657
007.06_O-H__furan--ethyne_H__1.00	4.522	-40.0664	-40.1049	-41.2592	-41.2938	84.4227	84.4154	88.0723	88.0458	-8.77477	-8.79022	-8.90047	-8.9164	-7.90637	-7.93907	-7.96976	-8.00331	-20.3165	-20.9979	-21.4951	-20.8132	-21.5117	-22.0215	6.08609	7.81081	9.32614
007.06_O-H__furan--ethyne_H__1.05	4.607	-31.8165	-31.8604	-32.7581	-32.7966	62.5049	62.4973	65.3291	65.3019	-6.41344	-6.42725	-6.50667	-6.52021	-6.12941	-6.15465	-6.17155	-6.19745	-17.1559	-17.7067	-18.1086	-17.5777	-18.1434	-18.5563	-0.0535879	1.23141	2.29702
007.06_O-H__furan--ethyne_H__1.10	4.692	-25.4394	-25.4871	-26.1788	-26.2206	46.0475	46.0532	48.2185	48.2039	-4.77465	-4.78754	-4.84638	-4.85865	-4.63908	-4.65844	-4.66723	-4.68711	-14.522	-14.9685	-15.2942	-14.8824	-15.3418	-15.677	-4.17416	-3.23943	-2.45182
007.06_O-H__furan--ethyne_H__1.15	4.778	-20.5202	-20.5684	-21.0973	-21.1403	33.7926	33.8175	35.4485	35.4542	-3.61119	-3.62407	-3.6672	-3.67961	-3.45546	-3.46995	-3.47435	-3.48926	-12.3248	-12.6877	-12.9525	-12.6336	-13.0077	-13.2808	-6.79741	-6.13571	-5.52706
007.06_O-H__furan--ethyne_H__1.25	4.948	-13.7776	-13.8036	-14.1266	-14.1519	18.0533	18.076	18.9999	19.0142	-2.14882	-2.15764	-2.1839	-2.1932	-1.86284	-1.86977	-1.87148	-1.87869	-8.9492	-9.18779	-9.36189	-9.17773	-9.42521	-9.60581	-9.11691	-8.81535	-8.43494
007.07_O-H__hydrogen_fluoride--acetone__1.00	3.528	-97.9918	-97.9703	-100.057	-100.019	206.266	206.265	213.018	213	-50.1881	-50.2584	-50.8371	-50.9152	-22.2092	-22.2653	-22.4031	-22.464	-31.0243	-32.3839	-33.376	-31.8476	-33.2385	-34.2535	2.39488	5.34878	8.98723
007.07_O-H__hydrogen_fluoride--acetone__1.05	3.593	-86.7227	-86.6993	-88.5009	-88.4661	163.708	163.706	169.344	169.319	-39.3475	-39.4051	-39.8907	-39.9565	-19.1511	-19.2061	-19.2862	-19.3448	-26.708	-27.8544	-28.691	-27.4147	-28.5896	-29.447	-10.2953	-7.89512	-6.12119
007.07_O-H__hydrogen_fluoride--acetone__1.10	3.658	-76.7983	-76.767	-78.3264	-78.2875	129.556	129.557	134.208	134.186	-31.2578	-31.3037	-31.7195	-31.7731	-16.029	-16.084	-16.1243	-16.182	-23.0534	-24.0224	-24.7294	-23.6642	-24.6591	-25.3851	-19.3274	-17.4413	-16.7234
007.07_O-H__hydrogen_fluoride--acetone__1.15	3.723	-68.1563	-68.122	-69.4667	-69.4286	102.267	102.268	106.068	106.052	-25.1296	-25.1658	-25.5261	-25.5688	-13.1463	-13.1995	-13.2142	-13.2693	-19.9449	-20.7655	-21.3644	-20.4761	-21.3202	-21.9361	-25.5837	-24.1512	-23.9618
007.07_O-H__hydrogen_fluoride--acetone__1.25	3.854	-54.2438	-54.2248	-55.2034	-55.186	63.3276	63.3152	65.812	65.7909	-16.7472	-16.7729	-17.0447	-17.0745	-8.50907	-8.55199	-8.54453	-8.58843	-15.0154	-15.607	-16.0387	-15.4224	-16.0332	-16.4788	-32.2733	-31.5368	-31.5683
007.08_O-H__hydrogen_fluoride--furan__1.00	3.332	-92.4336	-92.5929	-95.3398	-95.5124	194.326	194.314	201.55	201.517	-45.36	-45.4166	-45.9904	-46.0637	-20.0359	-20.0894	-20.2782	-20.3373	-30.354	-31.6017	-32.5122	-31.1506	-32.4324	-33.3678	3.70284	6.23594	7.81153
007.08_O-H__hydrogen_fluoride--furan__1.05	3.399	-79.1613	-79.3157	-81.6688	-81.8405	153.008	153.013	159.024	159.018	-35.5364	-35.5837	-36.0775	-36.1384	-17.2912	-17.3453	-17.4606	-17.5188	-26.1899	-27.2353	-27.9981	-26.881	-27.9568	-28.7419	-7.22965	-5.22154	-4.71537
007.08_O-H__hydrogen_fluoride--furan__1.10	3.467	-67.8472	-67.9828	-70.0121	-70.1664	120.069	120.069	125.029	125.027	-28.2047	-28.2445	-28.6766	-28.7267	-14.4649	-14.5195	-14.5844	-14.6419	-22.6425	-23.5208	-24.1617	-23.2463	-24.1518	-24.8126	-14.8394	-13.3209	-13.3093
007.08_O-H__hydrogen_fluoride--furan__1.15	3.534	-58.2676	-58.3827	-60.1347	-60.2686	93.9302	93.9123	97.9826	97.9655	-22.6415	-22.674	-23.0567	-23.0967	-11.8474	-11.9	-11.9323	-11.987	-19.6089	-20.3481	-20.8875	-20.139	-20.9024	-21.4595	-19.9319	-18.8464	-18.9954
007.08_O-H__hydrogen_fluoride--furan__1.25	3.668	-43.394	-43.4881	-44.787	-44.8929	57.0261	56.9761	59.6867	59.6292	-14.9946	-15.0178	-15.3181	-15.3456	-7.63451	-7.67662	-7.67835	-7.72147	-14.7688	-15.2958	-15.6805	-15.182	-15.7277	-16.126	-24.8868	-24.4567	-24.5392
007.09_O-H__methane_H--acetone__1.00	4.397	-18.9426	-18.9562	-19.4501	-19.452	48.3982	48.3795	50.5631	50.5228	-3.58298	-3.60407	-3.64363	-3.66368	-4.11404	-4.12187	-4.12646	-4.13465	-13.7942	-14.299	-14.6673	-14.1553	-14.6753	-15.0547	7.03001	8.21784	8.1588
007.09_O-H__methane_H--acetone__1.05	4.493	-14.0906	-14.0991	-14.417	-14.4188	34.9105	34.8912	36.4878	36.4529	-2.76858	-2.78431	-2.81147	-2.82733	-3.00457	-3.00984	-3.01297	-3.01853	-11.5138	-11.9132	-12.2046	-11.813	-12.2261	-12.5275	2.79333	3.66071	3.57732
007.09_O-H__methane_H--acetone__1.10	4.589	-10.544	-10.5464	-10.741	-10.7397	25.0963	25.0795	26.243	26.214	-2.20439	-2.21544	-2.23873	-2.25013	-2.1539	-2.15708	-2.15965	-2.16309	-9.6339	-9.95	-10.1807	-9.88315	-10.2112	-10.4506	-0.0201305	0.610481	0.569024
007.09_O-H__methane_H--acetone__1.15	4.685	-7.95592	-7.95351	-8.06301	-8.05901	17.9967	17.9841	18.8305	18.8094	-1.79502	-1.80251	-1.82532	-1.83315	-1.52455	-1.52621	-1.52856	-1.53044	-8.08159	-8.33206	-8.51485	-8.29016	-8.55097	-8.74128	-1.81298	-1.35452	-1.3347
007.09_O-H__methane_H--acetone__1.25	4.876	-4.67342	-4.66905	-4.67794	-4.67391	9.19923	9.19683	9.6399	9.63216	-1.24412	-1.24726	-1.26973	-1.2731	-0.744196	-0.744423	-0.746209	-0.746593	-5.72922	-5.88731	-6.00267	-5.87576	-6.04136	-6.1622	-3.46657	-3.22364	-3.09616
007.10_O-H__methane_H--furan__1.00	4.191	-19.004	-19.0446	-19.6647	-19.6953	46.3145	46.3267	48.7245	48.7106	-2.32668	-2.3451	-2.37721	-2.39471	-3.52971	-3.54056	-3.55483	-3.56594	-14.4254	-14.907	-15.2585	-14.8139	-15.3104	-15.6726	6.13793	7.38203	9.09602
007.10_O-H__methane_H--furan__1.05	4.289	-13.9047	-13.9338	-14.36	-14.3831	33.0309	33.0471	34.7949	34.7933	-1.61672	-1.63147	-1.65195	-1.6665	-2.60124	-2.60847	-2.61766	-2.62509	-12.0412	-12.4241	-12.7035	-12.3651	-12.761	-13.05	2.1699	3.06861	4.46433
007.10_O-H__methane_H--furan__1.10	4.386	-10.2135	-10.2229	-10.5192	-10.5253	23.4651	23.4656	24.7491	24.7377	-1.15697	-1.16645	-1.18379	-1.19347	-1.87447	-1.87897	-1.88527	-1.88991	-10.075	-10.3775	-10.5983	-10.3461	-10.66	-10.889	-0.401051	0.240031	1.38909
007.10_O-H__methane_H--furan__1.15	4.483	-7.54786	-7.54343	-7.74896	-7.74233	16.621	16.6176	17.559	17.5456	-0.848967	-0.855264	-0.871638	-0.87809	-1.33155	-1.33416	-1.33868	-1.34141	-8.45381	-8.69256	-8.86679	-8.68197	-8.9301	-9.11116	-1.98201	-1.52743	-0.577392
007.10_O-H__methane_H--furan__1.25	4.678	-4.21282	-4.20001	-4.28738	-4.27348	8.25471	8.26748	8.74961	8.75473	-0.484329	-0.488483	-0.501458	-0.505722	-0.651092	-0.651996	-0.654235	-0.65521	-5.99309	-6.14265	-6.25178	-6.15541	-6.31113	-6.42476	-3.32478	-3.10444	-2.46856
007.11_O-H__methanol--borane_H__1.00	3.79	-12.9151	-12.9355	-13.1333	-13.1438	39.379	39.3337	41.0068	40.9447	-2.30947	-2.32473	-2.32827	-2.34198	-3.16437	-3.16674	-3.17863	-3.18139	-12.024	-12.5111	-12.8665	-12.3208	-12.8204	-13.185	8.04028	9.09258	9.68596
007.11_O-H__methanol--borane_H__1.05	3.893	-8.75717	-8.77116	-8.85293	-8.86017	28.0317	27.9952	29.1921	29.1434	-1.7839	-1.79447	-1.79616	-1.80579	-2.2799	-2.28108	-2.28969	-2.29121	-9.89195	-10.2739	-10.5527	-10.1344	-10.5275	-10.8144	4.59576	5.37183	5.84923
007.11_O-H__methanol--borane_H__1.10	3.995	-5.8511	-5.85877	-5.86513	-5.8678	19.899	19.8707	20.7273	20.6895	-1.41918	-1.42617	-1.42996	-1.43628	-1.61051	-1.611	-1.6173	-1.61808	-8.15903	-8.45771	-8.67567	-8.35797	-8.66608	-8.89091	2.29905	2.87643	3.28862
007.11_O-H__methanol--borane_H__1.15	4.098	-3.82973	-3.83346	-3.79141	-3.79168	14.0902	14.0708	14.6838	14.6569	-1.15136	-1.15597	-1.16245	-1.16666	-1.12128	-1.12155	-1.12604	-1.12655	-6.74536	-6.97859	-7.14879	-6.90941	-7.15058	-7.32657	0.810989	1.24544	1.61084
007.11_O-H__methanol--borane_H__1.25	4.304	-1.47039	-1.47093	-1.38199	-1.38049	7.01925	7.01286	7.32577	7.315	-0.784256	-0.786002	-0.795469	-0.797173	-0.526828	-0.527324	-0.529236	-0.529913	-4.6414	-4.78391	-4.8879	-4.75338	-4.90166	-5.00986	-0.659293	-0.402434	-0.108784
007.12_O-H__methanol--dihydrogen__1.00	2.787	-25.4232	-25.432	-25.8645	-25.8504	59.9781	59.9225	61.7072	61.6198	-4.61972	-4.63754	-4.73611	-4.74713	-5.70246	-5.72057	-5.72079	-5.73919	-14.0039	-14.621	-15.0714	-14.3084	-14.9358	-15.3937	9.06103	9.88932	10.188
007.12_O-H__methanol--dihydrogen__1.05	2.879	-19.1891	-19.2067	-19.5098	-19.5093	43.7709	43.7359	45.0222	44.9617	-3.36959	-3.38489	-3.45095	-3.46279	-4.24809	-4.25992	-4.26037	-4.27238	-11.5372	-12.0386	-12.4046	-11.786	-12.2975	-12.6707	4.47988	5.04657	5.27602
007.12_O-H__methanol--dihydrogen__1.10	2.97	-14.5762	-14.5929	-14.8041	-14.8077	31.8312	31.8121	32.7286	32.6907	-2.52257	-2.53513	-2.58155	-2.5919	-3.10726	-3.11448	-3.11553	-3.12287	-9.52779	-9.93521	-10.2325	-9.73184	-10.1489	-10.4532	1.33699	1.71511	1.93301
007.12_O-H__methanol--dihydrogen__1.15	3.062	-11.1642	-11.1727	-11.3231	-11.322	23.0856	23.069	23.7278	23.6955	-1.93057	-1.93938	-1.97267	-1.98074	-2.24312	-2.24699	-2.24872	-2.25267	-7.88579	-8.2163	-8.45749	-8.05378	-8.39309	-8.6407	-0.747573	-0.500585	-0.27196
007.12_O-H__methanol--dihydrogen__1.25	3.247	-6.74784	-6.73817	-6.82173	-6.80435	12.0521	12.0344	12.3813	12.3501	-1.18633	-1.18991	-1.21017	-1.21325	-1.13724	-1.13748	-1.13981	-1.14008	-5.43307	-5.64922	-5.80695	-5.54824	-5.77077	-5.93316	-2.83806	-2.74073	-2.5104
007.13_O-H__methanol--ethyne_H__1.00	3.793	-60.9843	-60.9653	-62.1046	-62.0729	121.309	121.264	125.934	125.866	-14.1256	-14.1494	-14.2984	-14.3216	-12.1547	-12.197	-12.2424	-12.2859	-24.0325	-24.9665	-25.6482	-24.6329	-25.5859	-26.2813	8.30413	10.9042	9.74872
007.13_O-H__methanol--ethyne_H__1.05	3.872	-49.8347	-49.8367	-50.7108	-50.7003	92.6216	92.5886	96.2964	96.2449	-10.4884	-10.5102	-10.6114	-10.6322	-9.85527	-9.88906	-9.91528	-9.95005	-20.3395	-21.1091	-21.6706	-20.8491	-21.6362	-22.2106	0.682025	2.75171	1.1255
007.13_O-H__methanol--ethyne_H__1.10	3.952	-40.973	-40.9935	-41.6485	-41.6565	70.4543	70.4298	73.3445	73.3034	-7.96485	-7.98549	-8.057	-8.0761	-7.76604	-7.79315	-7.80742	-7.8353	-17.2576	-17.8913	-18.3538	-17.6928	-18.3425	-18.8167	-4.6961	-3.08118	-4.83252
007.13_O-H__methanol--ethyne_H__1.15	4.031	-33.9494	-33.982	-34.4622	-34.4825	53.4561	53.4401	55.7159	55.6838	-6.17435	-6.19375	-6.24673	-6.26397	-6.00349	-6.02504	-6.0322	-6.05439	-14.6822	-15.2041	-15.5849	-15.056	-15.5922	-15.9834	-8.34567	-7.10043	-8.79477
007.13_O-H__methanol--ethyne_H__1.25	4.191	-23.9269	-23.9596	-24.2035	-24.2272	30.5743	30.5754	31.9352	31.9239	-3.90073	-3.91561	-3.94765	-3.96099	-3.45937	-3.47176	-3.47343	-3.48627	-10.7028	-11.056	-11.3137	-10.9814	-11.3461	-11.6123	-12.0854	-11.3628	-12.7235
007.14_O-H__methanol--hydrogen_fluoride__1.00	2.635	-131.194	-131.237	-133.68	-133.729	261.481	261.371	270.156	270.056	-64.2057	-64.2684	-64.9404	-65.0204	-24.9033	-24.9869	-25.2433	-25.3338	-36.4304	-38.0745	-39.2743	-37.3931	-39.0745	-40.3014	1.60378	5.6712	7.89102
007.14_O-H__methanol--hydrogen_fluoride__1.05	2.696	-115.548	-115.627	-117.706	-117.789	210.986	210.912	218.403	218.328	-50.3714	-50.4332	-50.9917	-51.0704	-22.9162	-22.9835	-23.1579	-23.2306	-31.6004	-32.9951	-34.0129	-32.4364	-33.8658	-34.9088	-12.1441	-8.67093	-8.75711
007.14_O-H__methanol--hydrogen_fluoride__1.10	2.758	-101.642	-101.731	-103.507	-103.6	169.627	169.579	175.881	175.827	-39.9876	-40.043	-40.5289	-40.5993	-20.1668	-20.2277	-20.34	-20.4051	-27.4512	-28.6369	-29.5022	-28.1825	-29.3997	-30.2879	-21.9243	-19.0658	-20.4807
007.14_O-H__methanol--hydrogen_fluoride__1.15	2.82	-89.4807	-89.5643	-91.0925	-91.1797	136.043	136.01	141.263	141.222	-32.1214	-32.1685	-32.6041	-32.6634	-17.2378	-17.2958	-17.363	-17.4243	-23.8873	-24.8982	-25.6359	-24.531	-25.5703	-26.3286	-28.6543	-26.3741	-28.4679
007.14_O-H__methanol--hydrogen_fluoride__1.25	2.943	-69.8261	-69.893	-71.0256	-71.0962	87.0443	87.0101	90.6062	90.5654	-21.3887	-21.4217	-21.7809	-21.8214	-11.9338	-11.9855	-12.0009	-12.0543	-18.1718	-18.9135	-19.4548	-18.6768	-19.4416	-19.9996	-35.7449	-34.4061	-36.7606
007.15_O-H__methanol--methane_H__1.00	3.508	-24.7939	-24.832	-25.4482	-25.4709	57.8815	57.842	60.6358	60.5714	-4.1513	-4.17555	-4.21559	-4.23661	-4.84725	-4.85979	-4.87202	-4.88495	-15.5867	-16.1844	-16.6205	-16.0182	-16.6325	-17.0808	7.35409	8.89822	9.23827
007.15_O-H__methanol--methane_H__1.05	3.601	-18.5638	-18.6017	-19.005	-19.0314	42.237	42.2132	44.2814	44.238	-3.10503	-3.12461	-3.14784	-3.16534	-3.6339	-3.64234	-3.65065	-3.6594	-12.997	-13.477	-13.8272	-13.3572	-13.8523	-14.2135	3.01733	4.16836	4.36391
007.15_O-H__methanol--methane_H__1.10	3.695	-13.9577	-13.9871	-14.2407	-14.2628	30.7171	30.7022	32.2258	32.1968	-2.39047	-2.40514	-2.42114	-2.4351	-2.66466	-2.66987	-2.67606	-2.68153	-10.8604	-11.2447	-11.5251	-11.1621	-11.5601	-11.8505	0.115	0.966902	1.10876
007.15_O-H__methanol--methane_H__1.15	3.788	-10.5613	-10.5787	-10.7303	-10.7432	22.2904	22.2781	23.4011	23.3785	-1.88334	-1.89356	-1.90744	-1.91751	-1.9246	-1.92746	-1.93242	-1.93548	-9.09624	-9.40306	-9.62696	-9.34981	-9.66865	-9.90131	-1.74852	-1.11899	-0.991608
007.15_O-H__methanol--methane_H__1.25	3.975	-6.19145	-6.19243	-6.22529	-6.22418	11.6673	11.6629	12.2681	12.2568	-1.22594	-1.23071	-1.24461	-1.24934	-0.973895	-0.974455	-0.977637	-0.978337	-6.42172	-6.61642	-6.75849	-6.60221	-6.80552	-6.95387	-3.49321	-3.1489	-3.01248
007.16_O-H__water--borane_H__1.00	3.416	-10.8092	-10.8225	-10.9193	-10.9215	34.4445	34.4108	35.6465	35.5948	-2.11233	-2.12397	-2.10629	-2.11569	-2.69715	-2.69776	-2.70972	-2.71069	-10.0721	-10.5251	-10.8557	-10.3138	-10.7782	-11.117	7.91086	8.72991	9.6232
007.16_O-H__water--borane_H__1.05	3.521	-7.20055	-7.20828	-7.21964	-7.21991	24.2814	24.2535	25.1146	25.0737	-1.6454	-1.65265	-1.63854	-1.64434	-1.916	-1.91567	-1.92459	-1.92456	-8.19591	-8.5479	-8.80476	-8.39186	-8.75383	-9.01797	4.67217	5.26696	5.98312
007.16_O-H__water--borane_H__1.10	3.627	-4.70419	-4.70799	-4.66551	-4.66423	17.0622	17.0432	17.6414	17.6127	-1.31596	-1.32035	-1.3112	-1.31471	-1.33631	-1.33557	-1.34225	-1.34176	-6.68451	-6.95753	-7.15677	-6.8438	-7.12549	-7.33105	2.52253	2.96093	3.54803
007.16_O-H__water--borane_H__1.15	3.732	-2.98745	-2.98933	-2.91361	-2.91194	11.9552	11.9447	12.3576	12.3393	-1.07132	-1.07388	-1.06891	-1.07094	-0.919403	-0.918675	-0.923545	-0.923036	-5.46344	-5.67505	-5.82947	-5.59302	-5.81192	-5.97165	1.13332	1.46175	1.95393
007.16_O-H__water--borane_H__1.25	3.944	-1.02227	-1.02309	-0.921429	-0.920284	5.83169	5.83012	6.02868	6.02252	-0.733395	-0.733728	-0.734332	-0.734634	-0.422467	-0.422268	-0.424556	-0.424517	-3.67297	-3.80095	-3.89433	-3.75982	-3.89307	-3.99031	-0.243303	-0.0472241	0.301248
007.17_O-H__water--dihydrogen__1.00	2.398	-21.9117	-21.9045	-22.1696	-22.1358	52.0766	52.0278	53.2701	53.1855	-3.98133	-3.99251	-4.04731	-4.05167	-4.74076	-4.75624	-4.75664	-4.77233	-11.9212	-12.5049	-12.9309	-12.1645	-12.7574	-13.1901	8.44362	9.03554	9.9621
007.17_O-H__water--dihydrogen__1.05	2.494	-16.4656	-16.4685	-16.6355	-16.6184	37.6179	37.5934	38.4382	38.3884	-2.91796	-2.92811	-2.96116	-2.9662	-3.4767	-3.487	-3.48727	-3.49771	-9.72551	-10.197	-10.541	-9.922	-10.4026	-10.7533	4.16879	4.55281	5.31368
007.17_O-H__water--dihydrogen__1.10	2.589	-12.4586	-12.4607	-12.5642	-12.5517	27.0534	27.0391	27.6108	27.578	-2.19216	-2.19995	-2.21835	-2.22394	-2.50431	-2.51072	-2.51138	-2.51787	-7.94824	-8.32815	-8.60538	-8.10737	-8.49602	-8.77963	1.26229	1.50482	2.16313
007.17_O-H__water--dihydrogen__1.15	2.685	-9.51751	-9.51245	-9.57848	-9.56205	19.3983	19.3818	19.7757	19.7432	-1.68091	-1.68645	-1.69851	-1.70193	-1.78155	-1.78511	-1.78629	-1.7899	-6.50913	-6.81455	-7.03742	-6.63861	-6.95183	-7.1804	-0.639621	-0.49112	0.087864
007.17_O-H__water--dihydrogen__1.25	2.876	-5.75157	-5.73427	-5.76365	-5.73766	9.89376	9.87932	10.0659	10.037	-1.03669	-1.03873	-1.04454	-1.04562	-0.878829	-0.879397	-0.880968	-0.881561	-4.39038	-4.58685	-4.73022	-4.47702	-4.67897	-4.82633	-2.50329	-2.45414	-2.00832
007.18_O-H__water--ethyne_H__1.00	3.422	-53.4346	-53.3747	-54.0754	-53.9934	105.219	105.177	108.802	108.737	-11.9218	-11.9426	-12.0263	-12.0446	-10.3079	-10.343	-10.378	-10.414	-20.3507	-21.2139	-21.8437	-20.8485	-21.7281	-22.37	7.67346	9.91492	9.7027
007.18_O-H__water--ethyne_H__1.05	3.504	-43.5972	-43.5642	-44.059	-44.0055	79.5003	79.4707	82.2757	82.2282	-8.88751	-8.9061	-8.95987	-8.9758	-8.17916	-8.2072	-8.22675	-8.25555	-17.0655	-17.7732	-18.2897	-17.4848	-18.2079	-18.7355	0.503552	2.25584	1.62758
007.18_O-H__water--ethyne_H__1.10	3.587	-35.8305	-35.8183	-36.149	-36.1176	59.835	59.8121	61.9648	61.9251	-6.77358	-6.79071	-6.82626	-6.84026	-6.32435	-6.3467	-6.35687	-6.37983	-14.3457	-14.9244	-15.3467	-14.7011	-15.2936	-15.7259	-4.49025	-3.13852	-3.91622
007.18_O-H__water--ethyne_H__1.15	3.669	-29.7101	-29.7112	-29.9157	-29.8993	44.9087	44.8953	46.5328	46.5029	-5.2655	-5.28091	-5.30495	-5.31717	-4.80567	-4.82316	-4.82803	-4.84602	-12.0909	-12.5631	-12.9077	-12.3935	-12.878	-13.2316	-7.82766	-6.79111	-7.57722
007.18_O-H__water--ethyne_H__1.25	3.834	-21.0322	-21.0372	-21.0814	-21.0758	25.1137	25.121	26.0403	26.0364	-3.33483	-3.34596	-3.35601	-3.36592	-2.68422	-2.69362	-2.69497	-2.70472	-8.6472	-8.96029	-9.18875	-8.86829	-9.19164	-9.4276	-11.1445	-10.5376	-11.1671
007.19_O-H__water--hydrogen_fluoride__1.00	2.238	-118.064	-118.021	-119.542	-119.485	232.214	232.123	239.47	239.386	-54.7496	-54.8116	-55.3333	-55.4146	-23.0375	-23.1212	-23.3107	-23.3995	-32.1975	-33.6969	-34.7911	-33.0372	-34.5682	-35.6854	1.37854	5.40151	7.51446
007.19_O-H__water--hydrogen_fluoride__1.05	2.303	-103.676	-103.669	-104.921	-104.902	185.759	185.712	191.845	191.801	-42.8095	-42.8698	-43.3114	-43.3881	-20.5682	-20.6361	-20.7607	-20.8325	-27.7263	-28.997	-29.9243	-28.4505	-29.7503	-30.6988	-11.3872	-8.02023	-7.70274
007.19_O-H__water--hydrogen_fluoride__1.10	2.367	-91.0532	-91.0566	-92.0983	-92.0885	148.165	148.143	153.211	153.187	-33.9069	-33.9609	-34.349	-34.4164	-17.6875	-17.7476	-17.8245	-17.8875	-23.9189	-24.9997	-25.7885	-24.5479	-25.6552	-26.4632	-20.411	-17.6686	-18.3259
007.19_O-H__water--hydrogen_fluoride__1.15	2.432	-80.0565	-80.0589	-80.9298	-80.9181	117.785	117.768	121.929	121.903	-27.1507	-27.1979	-27.5447	-27.6023	-14.8226	-14.8776	-14.9207	-14.9778	-20.6551	-21.5768	-22.2494	-21.2043	-22.1498	-22.8398	-26.6162	-24.4348	-25.5433
007.19_O-H__water--hydrogen_fluoride__1.25	2.561	-62.4658	-62.4684	-63.0655	-63.0549	74.0794	74.0486	76.8164	76.7767	-17.9666	-18.0031	-18.2835	-18.3248	-9.93452	-9.97988	-9.986	-10.0325	-15.478	-16.154	-16.6473	-15.9022	-16.5974	-17.1047	-33.0501	-31.7401	-32.9323
007.20_O-H__water--methane_H__1.00	3.131	-21.3316	-21.356	-21.759	-21.7655	50.5442	50.5134	52.6835	52.6267	-3.67408	-3.69291	-3.69917	-3.71443	-4.16017	-4.17007	-4.18124	-4.19148	-13.1321	-13.6882	-14.0941	-13.4911	-14.0622	-14.479	7.20035	8.47631	9.27593
007.20_O-H__water--methane_H__1.05	3.227	-15.8707	-15.8939	-16.1314	-16.1425	36.5007	36.4876	38.0487	38.0171	-2.76825	-2.78283	-2.78015	-2.79275	-3.06559	-3.07205	-3.07974	-3.08647	-10.8349	-11.2776	-11.6006	-11.1316	-11.588	-11.9211	3.13827	4.0743	4.67353
007.20_O-H__water--methane_H__1.10	3.323	-11.8757	-11.8905	-12.0172	-12.0244	26.2854	26.2776	27.4002	27.3794	-2.14452	-2.15468	-2.1505	-2.15971	-2.2152	-2.21902	-2.22477	-2.22882	-8.9611	-9.31229	-9.56857	-9.20712	-9.57071	-9.83604	0.444766	1.13042	1.61084
007.20_O-H__water--methane_H__1.15	3.42	-8.95132	-8.95667	-9.01087	-9.01099	18.884	18.8755	19.6857	19.6672	-1.6975	-1.70382	-1.70174	-1.70744	-1.57849	-1.5805	-1.58501	-1.58721	-7.42754	-7.7056	-7.9085	-7.63246	-7.92121	-8.13193	-1.27397	-0.770349	-0.364008
007.20_O-H__water--methane_H__1.25	3.612	-5.22292	-5.22123	-5.19232	-5.1884	9.6768	9.67748	10.0917	10.0854	-1.11161	-1.11436	-1.11626	-1.11874	-0.778936	-0.779387	-0.782022	-0.782597	-5.13239	-5.30703	-5.43448	-5.27537	-5.4577	-5.59075	-2.87197	-2.59506	-2.28028
008.01_O-C__benzene--acetone__1.00	4.343	-5.31347	-5.29994	-6.71929	-6.70205	38.4285	38.3798	40.6419	40.5887	-2.73547	-2.74405	-2.7627	-2.77258	-3.27441	-3.26831	-3.28364	-3.27773	-19.3888	-20.0091	-20.4617	-19.9023	-20.5498	-21.0222	6.60579	6.8141	8.52699
008.01_O-C__benzene--acetone__1.05	4.472	-0.964628	-0.964913	-2.03035	-2.02745	25.1299	25.0973	26.6295	26.5931	-2.34804	-2.35257	-2.37302	-2.37874	-2.2111	-2.20799	-2.2166	-2.21363	-15.7581	-16.2251	-16.5659	-16.1812	-16.672	-17.0301	3.00587	2.94313	4.4183
008.01_O-C__benzene--acetone__1.10	4.602	1.64034	1.63264	0.815106	0.81063	16.3873	16.3638	17.4058	17.3787	-2.03812	-2.03951	-2.06545	-2.06788	-1.44179	-1.44043	-1.44514	-1.44388	-12.8494	-13.1999	-13.4557	-13.1994	-13.5699	-13.8403	1.06076	0.83727	2.1171
008.01_O-C__benzene--acetone__1.15	4.732	3.13835	3.12609	2.48486	2.47628	10.6481	10.6295	11.3435	11.3213	-1.76787	-1.76689	-1.79726	-1.79723	-0.913123	-0.912527	-0.915211	-0.914679	-10.5075	-10.7686	-10.9591	-10.7973	-11.0749	-11.2775	0.117103	-0.191877	0.924664
008.01_O-C__benzene--acetone__1.25	4.992	4.29189	4.27169	3.85514	3.83818	4.46365	4.45546	4.79021	4.77884	-1.31389	-1.31053	-1.34222	-1.33955	-0.338159	-0.337691	-0.339031	-0.338597	-7.10121	-7.24399	-7.34818	-7.30075	-7.45424	-7.56625	-0.269253	-0.627376	0.23012
008.02_O-C__ethene--acetone__1.00	4.303	-1.35213	-1.33509	-2.03963	-2.02561	24.6065	24.5731	25.9532	25.9169	-1.70264	-1.7085	-1.7351	-1.74118	-2.31467	-2.31081	-2.31796	-2.31424	-11.3468	-11.7957	-12.1232	-11.6678	-12.1371	-12.4795	7.09554	7.35634	8.48515
008.02_O-C__ethene--acetone__1.05	4.444	1.11166	1.1168	0.631056	0.633356	15.8172	15.792	16.7008	16.6742	-1.45861	-1.46169	-1.49076	-1.49413	-1.53906	-1.53687	-1.54103	-1.53894	-8.99253	-9.3307	-9.57748	-9.25048	-9.60615	-9.86569	4.3328	4.40879	5.37644
008.02_O-C__ethene--acetone__1.10	4.586	2.4602	2.45517	2.11852	2.11131	10.1292	10.1109	10.7125	10.6922	-1.25103	-1.25203	-1.28363	-1.28492	-0.996286	-0.994783	-0.9975	-0.996069	-7.15209	-7.40563	-7.59064	-7.35988	-7.62779	-7.8233	2.72859	2.69923	3.51874
008.02_O-C__ethene--acetone__1.15	4.727	3.12315	3.10958	2.8758	2.86023	6.47103	6.45798	6.85824	6.8431	-1.06706	-1.06657	-1.09867	-1.09848	-0.632098	-0.630737	-0.632872	-0.631562	-5.71122	-5.9001	-6.03793	-5.87893	-6.07947	-6.22581	1.83232	1.74749	2.4309
008.02_O-C__ethene--acetone__1.25	5.01	3.3889	3.36302	3.25021	3.22253	2.62237	2.61888	2.79463	2.78943	-0.762139	-0.760219	-0.788438	-0.786817	-0.241232	-0.239873	-0.241575	-0.240237	-3.68857	-3.79226	-3.86792	-3.79842	-3.90957	-3.99068	1.11389	0.994222	1.45603
008.03_O-C__ethyne_C--acetone__1.00	4.298	-0.434161	-0.398684	-0.933153	-0.902839	22.2572	22.2319	23.3663	23.3423	-1.60911	-1.61733	-1.64094	-1.64961	-1.74054	-1.73802	-1.74548	-1.74312	-10.1746	-10.6427	-10.9842	-10.4677	-10.9576	-11.3152	7.49363	7.73157	8.30524
008.03_O-C__ethyne_C--acetone__1.05	4.44	1.71065	1.73569	1.37566	1.39652	14.0843	14.0652	14.807	14.7883	-1.36145	-1.36738	-1.39337	-1.39981	-1.11488	-1.11368	-1.11781	-1.11672	-8.01694	-8.36616	-8.62099	-8.2503	-8.61799	-8.88631	4.69879	4.78202	5.29694
008.03_O-C__ethyne_C--acetone__1.10	4.581	2.83195	2.84735	2.60479	2.61666	8.88634	8.86966	9.35957	9.34251	-1.15284	-1.15708	-1.18425	-1.18895	-0.695268	-0.694485	-0.697047	-0.696347	-6.34015	-6.60191	-6.79293	-6.52653	-6.80348	-7.00558	3.07251	3.0683	3.52711
008.03_O-C__ethyne_C--acetone__1.15	4.723	3.34123	3.34697	3.18537	3.18778	5.58648	5.57278	5.89666	5.88227	-0.971353	-0.974212	-1.00079	-1.00409	-0.423786	-0.422913	-0.424885	-0.424068	-5.03078	-5.22751	-5.37107	-5.17989	-5.38891	-5.54144	2.15156	2.10046	2.50203
008.03_O-C__ethyne_C--acetone__1.25	5.007	3.43635	3.42716	3.35813	3.34708	2.19284	2.18918	2.32623	2.32163	-0.680094	-0.681477	-0.70341	-0.705273	-0.147851	-0.146641	-0.148301	-0.147118	-3.21014	-3.32414	-3.40733	-3.30605	-3.42832	-3.51754	1.3809	1.29878	1.58574
008.04_O-C__furan--benzene__1.00	4.04	-15.5577	-15.5159	-17.2363	-17.1894	52.9597	52.9264	56.3466	56.3006	-0.950178	-0.957607	-0.916117	-0.924322	-3.97783	-3.97524	-4.01359	-4.01125	-27.0893	-27.8823	-28.461	-27.7687	-28.5925	-29.1937	4.01672	4.98193	8.77803
008.04_O-C__furan--benzene__1.05	4.164	-8.82776	-8.80389	-10.0282	-10.0009	34.7357	34.7318	37.073	37.0613	-0.700675	-0.706652	-0.662599	-0.669497	-2.90283	-2.90198	-2.92427	-2.9236	-22.0673	-22.6655	-23.1021	-22.6334	-23.2582	-23.7141	-0.782755	-0.246783	2.78654
008.04_O-C__furan--benzene__1.10	4.288	-4.57755	-4.56527	-5.44265	-5.42758	22.711	22.7191	24.3105	24.3128	-0.588875	-0.593332	-0.557892	-0.563161	-2.01918	-2.01954	-2.03217	-2.03266	-18.0356	-18.4865	-18.8156	-18.5091	-18.9826	-19.3281	-3.27467	-3.0387	-0.652704
008.04_O-C__furan--benzene__1.15	4.413	-1.92304	-1.91738	-2.55278	-2.54469	14.7934	14.8009	15.8879	15.892	-0.519904	-0.522794	-0.498123	-0.501799	-1.3603	-1.36088	-1.36823	-1.36889	-14.7814	-15.1185	-15.3646	-15.1777	-15.5336	-15.7934	-4.36471	-4.31677	-2.47693
008.04_O-C__furan--benzene__1.25	4.664	0.659441	0.656604	0.311659	0.31124	6.23751	6.24067	6.75303	6.75392	-0.407413	-0.408061	-0.398783	-0.400044	-0.58176	-0.581768	-0.584775	-0.584821	-10.0331	-10.2178	-10.3526	-10.3106	-10.5076	-10.6514	-4.44513	-4.57108	-3.51874
008.05_O-C__furan--ethene__1.00	4.003	-6.78936	-6.74823	-7.60719	-7.56502	30.9634	30.9739	32.9141	32.9163	-0.463398	-0.468491	-0.455106	-0.459763	-2.54797	-2.55077	-2.56665	-2.56964	-14.4555	-14.9627	-15.3328	-14.8639	-15.3914	-15.7764	5.87361	6.54555	9.31777
008.05_O-C__furan--ethene__1.05	4.141	-3.10623	-3.07526	-3.64524	-3.61465	19.9694	19.9834	21.2641	21.2731	-0.384073	-0.388273	-0.37847	-0.382369	-1.79343	-1.796	-1.80465	-1.80736	-11.5239	-11.9031	-12.1797	-11.8558	-12.2522	-12.5415	2.54412	2.92725	5.14632
008.05_O-C__furan--ethene__1.10	4.278	-0.919482	-0.898043	-1.27385	-1.25321	12.8423	12.8536	13.7025	13.7115	-0.342139	-0.345221	-0.341725	-0.344717	-1.21716	-1.2191	-1.22397	-1.226	-9.21992	-9.50327	-9.71003	-9.49035	-9.78823	-10.0056	0.68124	0.881925	2.615
008.05_O-C__furan--ethene__1.15	4.416	0.337547	0.350283	0.105578	0.117244	8.23375	8.23739	8.80638	8.80842	-0.305994	-0.307953	-0.309587	-0.311577	-0.805796	-0.806979	-0.809952	-0.811188	-7.40074	-7.61083	-7.76414	-7.62075	-7.84279	-8.00483	-0.291404	-0.201932	1.1255
008.05_O-C__furan--ethene__1.25	4.693	1.35188	1.34855	1.25352	1.24904	3.36557	3.36493	3.62089	3.61929	-0.230953	-0.231617	-0.237606	-0.238422	-0.337612	-0.337817	-0.339186	-0.33941	-4.82608	-4.94123	-5.02526	-4.97209	-5.09508	-5.18483	-0.881207	-0.894326	-0.14644
008.06_O-C__furan--ethyne_C__1.00	3.954	-8.70531	-8.64297	-9.40063	-9.33777	32.4093	32.4303	34.2792	34.2959	-0.573871	-0.583482	-0.57195	-0.580804	-2.19905	-2.20176	-2.22016	-2.22308	-13.8894	-14.4634	-14.8823	-14.296	-14.8931	-15.3289	6.11978	6.82541	9.02489
008.06_O-C__furan--ethyne_C__1.05	4.09	-4.64173	-4.58523	-5.0791	-5.02295	20.7314	20.759	21.9681	21.9945	-0.457299	-0.465287	-0.457101	-0.464675	-1.52362	-1.52639	-1.53618	-1.5391	-11.0481	-11.4726	-11.7824	-11.3767	-11.8209	-12.145	2.39966	2.82285	4.56056
008.06_O-C__furan--ethyne_C__1.10	4.226	-2.18604	-2.13513	-2.4547	-2.40456	13.218	13.2366	14.0369	14.0552	-0.390149	-0.396566	-0.393941	-0.400225	-1.01449	-1.0168	-1.02201	-1.02442	-8.81663	-9.13125	-9.36084	-9.08297	-9.41401	-9.65558	0.327221	0.570402	1.91209
008.06_O-C__furan--ethyne_C__1.15	4.363	-0.73114	-0.687022	-0.890124	-0.846968	8.39552	8.40277	8.93772	8.94509	-0.336562	-0.341689	-0.34318	-0.348382	-0.657605	-0.659174	-0.662127	-0.663755	-7.05479	-7.28855	-7.45913	-7.27069	-7.51808	-7.69862	-0.74425	-0.612635	0.405848
008.06_O-C__furan--ethyne_C__1.25	4.635	0.556831	0.582223	0.51214	0.536612	3.37008	3.3692	3.60769	3.6064	-0.242394	-0.245663	-0.250381	-0.253866	-0.263436	-0.263816	-0.265096	-0.265496	-4.57038	-4.70272	-4.7993	-4.71248	-4.85397	-4.95722	-1.35735	-1.33356	-0.778224
008.07_O-C__methane_C--acetone__1.00	4.104	-7.80824	-7.77536	-8.3794	-8.34279	32.178	32.1379	33.1569	33.1148	-1.66867	-1.67396	-1.6891	-1.69482	-1.41439	-1.41232	-1.42432	-1.42235	-13.3506	-13.9091	-14.3167	-13.5959	-14.1703	-14.5895	6.95957	7.06537	6.45591
008.07_O-C__methane_C--acetone__1.05	4.226	-4.51603	-4.49419	-4.95208	-4.92633	21.1479	21.126	21.8125	21.7889	-1.38306	-1.38717	-1.40225	-1.40682	-0.934589	-0.933873	-0.940493	-0.939839	-10.6885	-11.1111	-11.4195	-10.8858	-11.3223	-11.6408	2.89132	2.87507	2.53132
008.07_O-C__methane_C--acetone__1.10	4.348	-2.4406	-2.42531	-2.77769	-2.75848	13.8396	13.8248	14.2906	14.2738	-1.16501	-1.16806	-1.18347	-1.18689	-0.59969	-0.599909	-0.603228	-0.603491	-8.58214	-8.90255	-9.13637	-8.74158	-9.07355	-9.31581	0.495149	0.409143	0.27196
008.07_O-C__methane_C--acetone__1.15	4.47	-1.15862	-1.14691	-1.42287	-1.40773	9.04466	9.0286	9.35007	9.33259	-0.98795	-0.989859	-1.00527	-1.0075	-0.377664	-0.378143	-0.379809	-0.380322	-6.91878	-7.16194	-7.33938	-7.04821	-7.30075	-7.48503	-0.825692	-0.947993	-0.945584
008.07_O-C__methane_C--acetone__1.25	4.713	0.0774043	0.0837215	-0.0916687	-0.0829652	3.83121	3.81799	3.96987	3.95606	-0.712929	-0.7131	-0.727047	-0.727431	-0.143417	-0.143398	-0.144239	-0.144241	-4.54459	-4.68548	-4.7883	-4.63046	-4.77723	-4.88434	-1.74309	-1.88292	-1.74054
008.08_O-C__methane_C--furan__1.00	3.87	-8.73723	-8.71749	-9.37584	-9.35074	32.0864	32.0927	33.3455	33.3457	-0.593917	-0.59755	-0.608866	-0.612455	-1.39854	-1.39946	-1.41569	-1.41668	-15.1451	-15.7098	-16.1218	-15.4303	-16.0097	-16.4325	5.2564	5.53326	7.1128
008.08_O-C__methane_C--furan__1.05	3.992	-5.17324	-5.16248	-5.63949	-5.62287	20.8095	20.8176	21.6695	21.6703	-0.441614	-0.444626	-0.454123	-0.457174	-0.950427	-0.952152	-0.960576	-0.962337	-12.1546	-12.5762	-12.8839	-12.3867	-12.8207	-13.1374	1.3745	1.4906	2.80746
008.08_O-C__methane_C--furan__1.10	4.114	-2.94334	-2.94028	-3.28573	-3.27728	13.4368	13.4475	14.0205	14.0249	-0.347409	-0.35021	-0.358732	-0.361631	-0.624126	-0.626128	-0.630153	-0.632174	-9.78478	-10.1003	-10.3306	-9.97388	-10.2997	-10.5375	-0.799695	-0.783724	0.297064
008.08_O-C__methane_C--furan__1.15	4.236	-1.56695	-1.56836	-1.82054	-1.8176	8.64556	8.65651	9.03977	9.04627	-0.280311	-0.282815	-0.2906	-0.293236	-0.400973	-0.402646	-0.404563	-0.406246	-7.9032	-8.14054	-8.31374	-8.05783	-8.3034	-8.4826	-1.91104	-1.95341	-1.08784
008.08_O-C__methane_C--furan__1.25	4.48	-0.238515	-0.239808	-0.382464	-0.381138	3.54894	3.55094	3.72482	3.7255	-0.186289	-0.187601	-0.194267	-0.195716	-0.159199	-0.159659	-0.160484	-0.160948	-5.2135	-5.34769	-5.44562	-5.31688	-5.45622	-5.5579	-2.48175	-2.5702	-2.04179
008.09_O-C__methanol--benzene__1.00	3.772	-8.47992	-8.43792	-9.86148	-9.81665	40.9932	40.9319	43.4191	43.3503	-2.34271	-2.35032	-2.34434	-2.35218	-2.96343	-2.96032	-2.98217	-2.97924	-19.2063	-19.8843	-20.3791	-19.7498	-20.4564	-20.9721	6.80429	7.23019	9.60228
008.09_O-C__methanol--benzene__1.05	3.889	-3.45516	-3.427	-4.47304	-4.44321	26.8985	26.8594	28.5477	28.5039	-1.92938	-1.93443	-1.93026	-1.93574	-2.04578	-2.0449	-2.05725	-2.0565	-15.5186	-16.0309	-16.4047	-15.9654	-16.5029	-16.895	3.04841	3.17339	5.16724
008.09_O-C__methanol--benzene__1.10	4.007	-0.384378	-0.365596	-1.14803	-1.12755	17.598	17.5703	18.7213	18.6912	-1.62413	-1.62705	-1.62994	-1.63358	-1.35926	-1.35937	-1.36635	-1.36655	-12.5758	-12.9614	-13.2427	-12.9444	-13.3515	-13.6485	0.97557	0.91502	2.58571
008.09_O-C__methanol--benzene__1.15	4.127	1.44036	1.45145	0.85626	0.869371	11.4686	11.4485	12.2375	12.215	-1.374	-1.37523	-1.38457	-1.38653	-0.877285	-0.87757	-0.881686	-0.882042	-10.2159	-10.5043	-10.7148	-10.5203	-10.8268	-11.0504	-0.0677205	-0.234627	1.17152
008.09_O-C__methanol--benzene__1.25	4.368	2.99828	2.99589	2.63325	2.6327	4.83451	4.82657	5.19584	5.18602	-0.978305	-0.977616	-0.992199	-0.992188	-0.341625	-0.341734	-0.34336	-0.343512	-6.80638	-6.96715	-7.08447	-7.0143	-7.18696	-7.31296	-0.581357	-0.829937	0.18828
008.10_O-C__methanol--ethene__1.00	3.56	-3.30628	-3.27975	-4.07693	-4.05428	27.0575	27.0196	28.5948	28.555	-1.45498	-1.4608	-1.46523	-1.47059	-2.25875	-2.25727	-2.26909	-2.26776	-11.967	-12.4696	-12.8363	-12.322	-12.8465	-13.2293	7.18553	7.53307	9.34706
008.10_O-C__methanol--ethene__1.05	3.694	-0.293299	-0.275533	-0.824073	-0.810096	17.497	17.4695	18.5133	18.4848	-1.20051	-1.20463	-1.21313	-1.21716	-1.51977	-1.51933	-1.52614	-1.52579	-9.43315	-9.81267	-10.0896	-9.71784	-10.1162	-10.4069	4.38043	4.52486	6.0417
008.10_O-C__methanol--ethene__1.10	3.828	1.41049	1.42002	1.04055	1.047	11.2851	11.2632	11.9607	11.9383	-1.0032	-1.00576	-1.01931	-1.02203	-0.995749	-0.995517	-0.999692	-0.99953	-7.46198	-7.74638	-7.95391	-7.69084	-7.99118	-8.21035	2.72802	2.75338	4.00827
008.10_O-C__methanol--ethene__1.15	3.964	2.30857	2.31028	2.04794	2.0464	7.25483	7.23661	7.70693	7.687	-0.837898	-0.839202	-0.855836	-0.857318	-0.639171	-0.638871	-0.641628	-0.641377	-5.92071	-6.13212	-6.28639	-6.10529	-6.32941	-6.49296	1.78242	1.74175	2.76981
008.10_O-C__methanol--ethene__1.25	4.235	2.83259	2.81964	2.69439	2.67958	2.98156	2.97404	3.1837	3.17545	-0.576728	-0.576731	-0.593265	-0.593672	-0.252101	-0.251719	-0.253071	-0.252715	-3.77302	-3.88958	-3.97465	-3.8928	-4.01781	-4.10903	0.990587	0.899609	1.58992
008.11_O-C__methanol--ethyne_C__1.00	3.589	0.246737	0.289715	-0.271696	-0.235158	21.1382	21.1149	22.2523	22.2318	-1.32707	-1.33402	-1.33894	-1.3459	-1.47051	-1.47115	-1.47986	-1.48065	-9.90503	-10.3826	-10.7311	-10.204	-10.7046	-11.0699	7.86836	8.10012	9.37634
008.11_O-C__methanol--ethyne_C__1.05	3.726	2.2265	2.25999	1.87948	1.90785	13.3587	13.3413	14.0868	14.0709	-1.08635	-1.09186	-1.10169	-1.10747	-0.940236	-0.940934	-0.945853	-0.946653	-7.74204	-8.09652	-8.35519	-7.97873	-8.35254	-8.62532	5.21332	5.29934	6.36805
008.11_O-C__methanol--ethyne_C__1.10	3.864	3.20569	3.22935	2.97246	2.99132	8.41146	8.39338	8.88903	8.87088	-0.893272	-0.897499	-0.910638	-0.9152	-0.58526	-0.585563	-0.58865	-0.589025	-6.06836	-6.33189	-6.5242	-6.25664	-6.53574	-6.73942	3.61547	3.61855	4.50617
008.11_O-C__methanol--ethyne_C__1.15	4.003	3.59285	3.60663	3.43396	3.44423	5.28154	5.26751	5.59463	5.58071	-0.732679	-0.736001	-0.750052	-0.753876	-0.356999	-0.356901	-0.359057	-0.35901	-4.77324	-4.97092	-5.11518	-4.92308	-5.13365	-5.28731	2.66606	2.62475	3.35975
008.11_O-C__methanol--ethyne_C__1.25	4.282	3.508	3.50449	3.42917	3.42396	2.06856	2.06331	2.20237	2.19639	-0.487374	-0.489489	-0.501676	-0.504327	-0.125973	-0.125516	-0.126749	-0.126321	-2.99046	-3.10539	-3.18925	-3.08547	-3.20898	-3.29911	1.76354	1.69059	2.20078
008.12_O-C__methanol--methane_C__1.00	3.262	-8.76899	-8.74084	-9.48896	-9.4547	33.6874	33.653	34.8346	34.7953	-1.39884	-1.40434	-1.40177	-1.40706	-1.44959	-1.44817	-1.46401	-1.46268	-13.9597	-14.5601	-14.9982	-14.2335	-14.8504	-15.3005	7.06144	7.17035	7.17974
008.12_O-C__methanol--methane_C__1.05	3.383	-5.1296	-5.11069	-5.67347	-5.64893	22.2248	22.2016	23.0095	22.9829	-1.12572	-1.13007	-1.13017	-1.13455	-0.974697	-0.974888	-0.983354	-0.983592	-11.1328	-11.5859	-11.9165	-11.3539	-11.8215	-12.1627	3.06946	3.05312	3.1631
008.12_O-C__methanol--methane_C__1.10	3.504	-2.83508	-2.82333	-3.24984	-3.23299	14.6161	14.599	15.1522	15.1326	-0.925482	-0.929154	-0.931819	-0.935628	-0.635303	-0.636235	-0.640524	-0.641487	-8.90301	-9.24564	-9.49566	-9.08251	-9.43712	-9.6959	0.714589	0.62658	0.811696
008.12_O-C__methanol--methane_C__1.15	3.625	-1.40961	-1.40282	-1.72938	-1.71849	9.5867	9.57243	9.95203	9.93633	-0.767266	-0.770297	-0.774697	-0.777941	-0.405542	-0.406433	-0.408706	-0.40962	-7.14054	-7.40018	-7.58965	-7.28663	-7.55606	-7.75267	-0.596768	-0.722397	-0.493712
008.12_O-C__methanol--methane_C__1.25	3.868	-0.0289973	-0.0266701	-0.226722	-0.221741	4.09381	4.08474	4.262	4.25238	-0.530163	-0.531844	-0.537609	-0.539542	-0.158601	-0.158662	-0.159782	-0.159858	-4.63779	-4.78853	-4.89853	-4.73469	-4.89187	-5.00657	-1.53097	-1.67533	-1.43093
008.13_O-C__water--benzene__1.00	3.225	-5.24077	-5.21897	-6.34852	-6.32433	32.4073	32.3702	34.0946	34.0522	-2.18335	-2.18792	-2.17268	-2.17718	-2.41706	-2.41343	-2.43206	-2.42855	-15.1499	-15.74	-16.1707	-15.5699	-16.1862	-16.636	6.37919	6.48618	8.87845
008.13_O-C__water--benzene__1.05	3.352	-1.39244	-1.38291	-2.23012	-2.21827	20.9397	20.916	22.0593	22.0327	-1.8091	-1.81152	-1.80282	-1.80555	-1.62488	-1.62336	-1.63393	-1.6325	-12.0837	-12.5242	-12.8457	-12.4254	-12.8887	-13.2268	3.25253	3.14956	5.09193
008.13_O-C__water--benzene__1.10	3.479	0.892098	0.891935	0.243627	0.246031	13.4737	13.4572	14.2218	14.2028	-1.51781	-1.51846	-1.51768	-1.51885	-1.05634	-1.05563	-1.06183	-1.06119	-9.66128	-9.98798	-10.2264	-9.93985	-10.2857	-10.5381	1.54864	1.33077	2.90788
008.13_O-C__water--benzene__1.15	3.608	2.18875	2.18041	1.67437	1.66868	8.6434	8.63212	9.14608	9.13281	-1.27608	-1.2755	-1.28043	-1.28051	-0.670018	-0.669489	-0.673367	-0.672884	-7.74715	-7.98862	-8.16483	-7.97464	-8.23188	-8.41959	0.702715	0.428507	1.71544
008.13_O-C__water--benzene__1.25	3.867	3.1786	3.15787	2.83145	2.81359	3.52904	3.52502	3.75706	3.75141	-0.897052	-0.895259	-0.904492	-0.903509	-0.253446	-0.252975	-0.254718	-0.254273	-5.03017	-5.16344	-5.2607	-5.18204	-5.32591	-5.43089	0.273956	-0.0236677	0.85772
008.14_O-C__water--ethene__1.00	3.072	-2.2403	-2.22777	-2.93419	-2.92593	23.7979	23.7689	24.9715	24.9415	-1.43651	-1.44063	-1.43601	-1.43962	-1.98927	-1.98558	-1.99873	-1.99514	-9.93383	-10.4073	-10.7528	-10.222	-10.716	-11.0766	7.36212	7.5042	9.32614
008.14_O-C__water--ethene__1.05	3.213	0.329401	0.334001	-0.163679	-0.162791	15.2509	15.2284	16.0125	15.989	-1.18161	-1.18413	-1.18498	-1.18737	-1.32695	-1.32479	-1.3327	-1.33061	-7.73394	-8.08858	-8.34738	-7.9629	-8.33527	-8.607	4.70614	4.70121	6.17558
008.14_O-C__water--ethene__1.10	3.354	1.75042	1.74757	1.39359	1.38771	9.73831	9.71925	10.236	10.2161	-0.981341	-0.982494	-0.988675	-0.989971	-0.863074	-0.86152	-0.866589	-0.865081	-6.03875	-6.30186	-6.49385	-6.22106	-6.49893	-6.7017	3.12895	3.04709	4.23002
008.14_O-C__water--ethene__1.15	3.496	2.46772	2.45769	2.20385	2.19129	6.20288	6.18768	6.52978	6.51427	-0.814943	-0.815061	-0.824415	-0.824921	-0.551389	-0.550094	-0.55355	-0.552286	-4.73168	-4.92542	-5.0668	-4.87702	-5.08282	-5.233	2.21341	2.09535	3.03758
008.14_O-C__water--ethene__1.25	3.779	2.81672	2.7943	2.66081	2.63788	2.4996	2.49457	2.64179	2.63612	-0.556283	-0.55545	-0.565829	-0.565649	-0.215992	-0.215068	-0.216823	-0.215915	-2.93827	-3.04371	-3.12065	-3.03068	-3.14424	-3.22711	1.3977	1.26533	1.86188
008.15_O-C__water--ethyne_C__1.00	3.117	0.76563	0.798465	0.298256	0.324581	18.2461	18.2289	19.0627	19.0477	-1.25255	-1.2583	-1.25463	-1.26039	-1.26631	-1.26495	-1.27441	-1.27316	-8.08495	-8.51965	-8.83687	-8.32279	-8.77826	-9.11063	7.66727	7.7281	8.95794
008.15_O-C__water--ethyne_C__1.05	3.261	2.41165	2.43558	2.08575	2.10455	11.4077	11.3907	11.9298	11.9139	-1.02343	-1.028	-1.02975	-1.03457	-0.802413	-0.801618	-0.807203	-0.806481	-6.23475	-6.55501	-6.78872	-6.42104	-6.75861	-7.00496	5.20792	5.17241	6.16303
008.15_O-C__water--ethyne_C__1.10	3.406	3.19213	3.2069	2.96028	2.97096	7.10393	7.08714	7.43862	7.42255	-0.838567	-0.842164	-0.847315	-0.851366	-0.496118	-0.495319	-0.498965	-0.498216	-4.82032	-5.0579	-5.23127	-4.9666	-5.2184	-5.40215	3.72529	3.64178	4.43922
008.15_O-C__water--ethyne_C__1.15	3.551	3.46835	3.47397	3.29902	3.30181	4.41041	4.39863	4.62539	4.61389	-0.685501	-0.688377	-0.694912	-0.698404	-0.301131	-0.300239	-0.302833	-0.301975	-3.73919	-3.91767	-4.04792	-3.85417	-4.04441	-4.18324	2.83607	2.73208	3.3723
008.15_O-C__water--ethyne_C__1.25	3.841	3.3048	3.29713	3.20681	3.19868	1.68694	1.68284	1.77549	1.77066	-0.454117	-0.455986	-0.462283	-0.464842	-0.105602	-0.104748	-0.106224	-0.105389	-2.27659	-2.38126	-2.45764	-2.34787	-2.46057	-2.54281	1.96159	1.8563	2.27191
008.16_O-C__water--methane_C__1.00	2.875	-7.19419	-7.16914	-7.76073	-7.73041	29.395	29.3741	30.1378	30.1114	-1.34945	-1.35276	-1.34046	-1.34341	-1.21363	-1.21218	-1.22602	-1.22464	-11.486	-12.0461	-12.4548	-11.6965	-12.2716	-12.6912	7.18525	7.12175	7.45589
008.16_O-C__water--methane_C__1.05	2.999	-4.07549	-4.05746	-4.5096	-4.48648	19.1867	19.1706	19.6762	19.6558	-1.09251	-1.09492	-1.08691	-1.08919	-0.804648	-0.804676	-0.812021	-0.812095	-9.05704	-9.47771	-9.78469	-9.22557	-9.65916	-9.97556	3.42886	3.29244	3.64008
008.16_O-C__water--methane_C__1.10	3.123	-2.13477	-2.12319	-2.47122	-2.45518	12.4669	12.455	12.7887	12.7737	-0.899489	-0.901443	-0.896717	-0.898703	-0.517275	-0.517934	-0.521681	-0.522371	-7.15699	-7.47305	-7.70368	-7.29242	-7.61928	-7.8578	1.20878	1.03963	1.3849
008.16_O-C__water--methane_C__1.15	3.247	-0.954239	-0.94736	-1.21883	-1.20844	8.08399	8.07449	8.29455	8.28334	-0.745877	-0.747406	-0.744934	-0.746629	-0.326233	-0.326832	-0.328882	-0.329504	-5.67477	-5.91274	-6.08639	-5.7837	-6.03055	-6.21068	-0.0334995	-0.211918	0.117152
008.16_O-C__water--methane_C__1.25	3.496	0.152885	0.154953	-0.0170475	-0.0128831	3.3651	3.35909	3.45433	3.44788	-0.515014	-0.515686	-0.515737	-0.516694	-0.124279	-0.124203	-0.125252	-0.125193	-3.59823	-3.73489	-3.83462	-3.6692	-3.81175	-3.91578	-0.960468	-1.12267	-0.849352
009.01_O-N__ammonia--acetone__1.00	5.008	11.0539	11.022	11.1262	11.0978	2.4138	2.4176	2.53408	2.53714	-1.07165	-1.07147	-1.10086	-1.10116	-0.072891	-0.0719422	-0.0734482	-0.0726145	-2.67855	-2.78494	-2.86258	-2.76203	-2.876	-2.95917	9.43358	9.502	9.39726
009.01_O-N__ammonia--acetone__1.05	5.183	9.96076	9.9344	10.0338	10.0104	1.35662	1.3573	1.42475	1.42524	-0.849576	-0.849794	-0.87343	-0.874037	-0.0217601	-0.0210204	-0.0221667	-0.021519	-2.03703	-2.11121	-2.16535	-2.09982	-2.17938	-2.23745	8.25554	8.30264	8.20901
009.01_O-N__ammonia--acetone__1.10	5.358	8.92298	8.90204	8.99204	8.97345	0.762003	0.761295	0.800636	0.799912	-0.672856	-0.673706	-0.69214	-0.693282	0.0013352	0.00190858	0.00103405	0.00153321	-1.56134	-1.61437	-1.65307	-1.60898	-1.66582	-1.7073	7.33846	7.37431	7.28434
009.01_O-N__ammonia--acetone__1.15	5.533	7.975	7.95936	8.03751	8.02448	0.427308	0.42672	0.449253	0.448724	-0.53349	-0.535131	-0.548927	-0.550885	0.0103368	0.0107974	0.0101098	0.0105104	-1.20638	-1.24569	-1.27438	-1.24272	-1.2849	-1.31568	6.58737	6.61715	6.52704
009.01_O-N__ammonia--acetone__1.25	5.883	6.37713	6.37019	6.42444	6.42006	0.133285	0.133587	0.140272	0.140567	-0.338913	-0.341578	-0.348605	-0.351542	0.0119991	0.0123427	0.0118627	0.0121673	-0.739075	-0.762239	-0.779143	-0.760497	-0.785252	-0.803316	5.39539	5.41794	5.3346
009.02_O-N__furan--ammonia__1.00	4.284	5.39015	5.40413	5.41459	5.43261	12.1677	12.1966	12.8731	12.8974	-1.23297	-1.23826	-1.25472	-1.26009	-0.692409	-0.692319	-0.696989	-0.697068	-6.75914	-7.03385	-7.23431	-6.97763	-7.26762	-7.47923	8.43587	8.89358	9.82822
009.02_O-N__furan--ammonia__1.05	4.435	5.75499	5.75413	5.84396	5.8464	7.37518	7.39331	7.80844	7.82359	-1.0303	-1.03331	-1.05363	-1.0569	-0.403928	-0.40402	-0.40668	-0.4069	-5.26739	-5.46626	-5.61138	-5.43792	-5.64896	-5.80296	6.09873	6.40322	7.15046
009.02_O-N__furan--ammonia__1.10	4.586	5.6329	5.62115	5.75074	5.74174	4.46095	4.47238	4.72698	4.73645	-0.84911	-0.850887	-0.871203	-0.873311	-0.227967	-0.228099	-0.229639	-0.22987	-4.12413	-4.26724	-4.37167	-4.25735	-4.40989	-4.52121	4.64288	4.8538	5.43083
009.02_O-N__furan--ammonia__1.15	4.737	5.27229	5.25429	5.39872	5.38321	2.69203	2.69914	2.85502	2.86112	-0.692341	-0.693618	-0.711831	-0.713462	-0.124282	-0.124362	-0.125312	-0.125469	-3.24326	-3.34625	-3.42141	-3.34748	-3.45771	-3.53816	3.71404	3.86723	4.30115
009.02_O-N__furan--ammonia__1.25	5.038	4.33427	4.31438	4.45178	4.43414	0.979468	0.981397	1.04048	1.04232	-0.45319	-0.454554	-0.466869	-0.468561	-0.0321834	-0.0320916	-0.0325988	-0.0325552	-2.03927	-2.09492	-2.13554	-2.10356	-2.16348	-2.2072	2.67359	2.76814	2.99993
009.03_O-N__hydrogen_cyanide--acetone__1.00	5.292	11.0013	10.9935	11.1432	11.1401	3.14564	3.15135	3.2999	3.30326	-1.13531	-1.13468	-1.16684	-1.16667	-0.0435495	-0.0424191	-0.0444493	-0.0434409	-3.27266	-3.39217	-3.47938	-3.35595	-3.48304	-3.57579	9.48842	9.65747	9.26756
009.03_O-N__hydrogen_cyanide--acetone__1.05	5.454	10.1911	10.1715	10.3304	10.3147	1.75507	1.75954	1.84454	1.84753	-0.925591	-0.924611	-0.952038	-0.951444	0.00185219	0.00300481	0.00124559	0.00230007	-2.50998	-2.59375	-2.65488	-2.5734	-2.66274	-2.72794	8.35454	8.48513	8.1839
009.03_O-N__hydrogen_cyanide--acetone__1.10	5.617	9.35138	9.32743	9.4828	9.46198	0.976566	0.979454	1.0282	1.03027	-0.754382	-0.753371	-0.776269	-0.775566	0.0198405	0.0207473	0.0194118	0.0202388	-1.94159	-2.00019	-2.04295	-1.99023	-2.05284	-2.09852	7.53131	7.6384	7.38476
009.03_O-N__hydrogen_cyanide--acetone__1.15	5.779	8.54376	8.52004	8.66485	8.64379	0.542456	0.543865	0.572049	0.573039	-0.615938	-0.615046	-0.6339	-0.633268	0.0247027	0.0253106	0.024386	0.0249288	-1.5156	-1.55677	-1.58682	-1.55312	-1.59718	-1.62932	6.88735	6.97916	6.75298
009.03_O-N__hydrogen_cyanide--acetone__1.25	6.104	7.11738	7.09626	7.21657	7.19766	0.167345	0.16713	0.177003	0.176652	-0.415311	-0.414845	-0.427291	-0.427023	0.0207087	0.0209232	0.0205169	0.0206878	-0.950172	-0.971316	-0.986746	-0.97293	-0.995589	-1.01212	5.88273	5.95586	5.76555
009.04_O-N__hydrogen_cyanide--furan__1.00	4.647	3.67495	3.67329	3.71883	3.72165	13.7914	13.829	14.5549	14.5881	-1.12947	-1.1353	-1.16181	-1.16814	-0.615403	-0.61641	-0.620699	-0.621852	-7.46587	-7.74028	-7.94052	-7.6672	-7.95435	-8.1639	7.81009	8.35588	9.14622
009.04_O-N__hydrogen_cyanide--furan__1.05	4.789	4.46433	4.45939	4.57079	4.57025	8.21481	8.24827	8.69207	8.72282	-0.952669	-0.957074	-0.983895	-0.988857	-0.346542	-0.346984	-0.349592	-0.35015	-5.82883	-6.02912	-6.17528	-5.98624	-6.19699	-6.35079	5.22831	5.60328	6.22579
009.04_O-N__hydrogen_cyanide--furan__1.10	4.931	4.65672	4.64837	4.79235	4.78847	4.87847	4.90172	5.1754	5.19696	-0.798357	-0.801496	-0.826817	-0.830517	-0.186127	-0.185935	-0.187911	-0.187809	-4.57736	-4.72285	-4.82902	-4.70103	-4.85497	-4.96731	3.73365	3.9998	4.46851
009.04_O-N__hydrogen_cyanide--furan__1.15	5.073	4.53893	4.5265	4.685	4.6764	2.88885	2.90182	3.07255	3.08406	-0.665324	-0.667457	-0.690297	-0.692908	-0.0943533	-0.0938108	-0.0954177	-0.0949461	-3.61531	-3.72023	-3.79679	-3.71291	-3.82431	-3.90561	2.87026	3.06699	3.40578
009.04_O-N__hydrogen_cyanide--furan__1.25	5.357	3.93828	3.91882	4.07771	4.0613	1.00655	1.01071	1.07596	1.07948	-0.459056	-0.460116	-0.477045	-0.478484	-0.0171258	-0.0165688	-0.0175404	-0.0170292	-2.29951	-2.35457	-2.39475	-2.36087	-2.41975	-2.46271	2.0581	2.18255	2.34304
009.05_O-N__methanol--ammonia__1.00	4.044	10.1166	10.0978	10.1505	10.1364	3.66472	3.67061	3.86037	3.86495	-1.03154	-1.03387	-1.05888	-1.06192	-0.149539	-0.14932	-0.150607	-0.150509	-3.26173	-3.40674	-3.51255	-3.37016	-3.52525	-3.63842	9.07263	9.15052	9.71943
009.05_O-N__methanol--ammonia__1.05	4.212	9.11584	9.09906	9.16425	9.15231	2.1063	2.1095	2.22063	2.22335	-0.809113	-0.811887	-0.831986	-0.835476	-0.0679607	-0.0676724	-0.068635	-0.0684405	-2.46503	-2.56734	-2.64201	-2.54702	-2.65683	-2.73696	7.687	7.73479	8.21319
009.05_O-N__methanol--ammonia__1.10	4.381	8.12017	8.108	8.17221	8.16477	1.20769	1.20866	1.27418	1.27497	-0.631747	-0.635161	-0.650302	-0.654385	-0.0266499	-0.0262003	-0.0270859	-0.0267092	-1.8736	-1.94706	-2.00066	-1.93568	-2.01466	-2.0723	6.65464	6.68634	7.0877
009.05_O-N__methanol--ammonia__1.15	4.55	7.19601	7.18956	7.24636	7.24465	0.692179	0.692377	0.730888	0.730995	-0.492916	-0.497011	-0.507727	-0.512461	-0.0069435	-0.0063651	-0.00723396	-0.00671262	-1.43436	-1.48899	-1.52886	-1.48159	-1.5404	-1.58331	5.84971	5.87316	6.20906
009.05_O-N__methanol--ammonia__1.25	4.889	5.62973	5.63472	5.67116	5.68089	0.225839	0.226119	0.238856	0.239084	-0.301492	-0.306384	-0.310701	-0.316158	0.00487836	0.00549013	0.00473656	0.0053128	-0.858842	-0.892102	-0.916373	-0.886492	-0.922304	-0.948436	4.64357	4.66069	4.89946
009.06_O-N__methanol--hydrogen_cyanide__1.00	4.308	9.29637	9.29982	9.38037	9.38885	5.45428	5.46173	5.73502	5.74033	-1.0762	-1.0787	-1.10599	-1.10927	-0.179914	-0.179665	-0.181491	-0.181369	-4.1062	-4.27472	-4.39769	-4.22249	-4.4011	-4.53143	9.1055	9.30711	9.53952
009.06_O-N__methanol--hydrogen_cyanide__1.05	4.463	8.75622	8.75001	8.85618	8.8554	3.14574	3.15126	3.31489	3.31851	-0.869658	-0.871555	-0.895513	-0.898198	-0.0788682	-0.0783519	-0.0798244	-0.0794089	-3.13296	-3.25464	-3.34343	-3.22181	-3.35142	-3.44601	7.60793	7.7503	7.99144
009.06_O-N__methanol--hydrogen_cyanide__1.10	4.619	8.07802	8.0661	8.18143	8.17466	1.81095	1.81428	1.91222	1.91428	-0.70067	-0.702414	-0.722459	-0.724912	-0.0279095	-0.0273354	-0.0285108	-0.0280162	-2.40762	-2.49552	-2.55967	-2.47589	-2.56983	-2.63837	6.59097	6.69764	6.9287
009.06_O-N__methanol--hydrogen_cyanide__1.15	4.775	7.3704	7.35659	7.47097	7.46171	1.0396	1.04128	1.09987	1.10081	-0.564036	-0.565873	-0.582102	-0.584543	-0.00379309	-0.00326541	-0.00418715	-0.00372267	-1.8632	-1.92709	-1.97372	-1.91593	-1.98433	-2.03424	5.85502	5.94001	6.15048
009.06_O-N__methanol--hydrogen_cyanide__1.25	5.087	6.06156	6.04953	6.14854	6.14073	0.341915	0.341619	0.363056	0.362517	-0.368069	-0.3701	-0.380165	-0.382696	0.00979745	0.0101714	0.00960392	0.00993725	-1.14321	-1.1782	-1.20373	-1.1751	-1.21271	-1.24016	4.82749	4.89034	5.05009
009.07_O-N__methylamine--acetone__1.00	5.063	11.1617	11.1367	11.1987	11.1769	4.2266	4.22641	4.49185	4.48904	-1.34922	-1.34878	-1.38572	-1.38573	-0.189004	-0.187749	-0.189717	-0.188608	-4.19043	-4.3282	-4.42873	-4.32021	-4.46733	-4.57469	9.39782	9.5169	9.61902
009.07_O-N__methylamine--acetone__1.05	5.229	10.2406	10.2148	10.2988	10.276	2.4642	2.46457	2.62523	2.62425	-1.09355	-1.09291	-1.12551	-1.12531	-0.0821564	-0.0811746	-0.0826952	-0.0818294	-3.24917	-3.34419	-3.41352	-3.34914	-3.45107	-3.52545	8.09174	8.16764	8.28014
009.07_O-N__methylamine--acetone__1.10	5.395	9.27403	9.24954	9.33893	9.31676	1.43478	1.43401	1.53179	1.5303	-0.881257	-0.880897	-0.908117	-0.908106	-0.0276454	-0.0268885	-0.0280534	-0.02739	-2.5341	-2.60076	-2.6494	-2.611	-2.68264	-2.73493	7.12636	7.17664	7.28016
009.07_O-N__methylamine--acetone__1.15	5.561	8.34444	8.32189	8.40969	8.38917	0.835375	0.834058	0.893909	0.892263	-0.708867	-0.709067	-0.731103	-0.731616	-0.00163724	-0.00104198	-0.0019487	-0.00142951	-1.98994	-2.03845	-2.07385	-2.04943	-2.10164	-2.13974	6.37199	6.40865	6.50194
009.07_O-N__methylamine--acetone__1.25	5.894	6.71387	6.69679	6.77067	6.75566	0.282894	0.282208	0.304068	0.30333	-0.460268	-0.46177	-0.475042	-0.476857	0.01302	0.0134333	0.0128313	0.0131951	-1.25437	-1.28365	-1.30501	-1.29039	-1.32195	-1.34499	5.22565	5.25034	5.31786
009.08_O-N__methylamine--furan__1.00	4.429	4.31948	4.35307	4.19371	4.23242	15.9237	15.9449	17.0033	17.0165	-1.17893	-1.1878	-1.18866	-1.19757	-0.996743	-0.994904	-1.00261	-1.00095	-9.04596	-9.36705	-9.60136	-9.33203	-9.66987	-9.9164	8.51387	9.13402	10.2466
009.08_O-N__methylamine--furan__1.05	4.574	5.16652	5.18652	5.15899	5.18309	9.84257	9.85914	10.5268	10.539	-1.01359	-1.01921	-1.03055	-1.03644	-0.603319	-0.602513	-0.606868	-0.606195	-7.15189	-7.38463	-7.55447	-7.37915	-7.62538	-7.80506	5.86946	6.27441	7.18393
009.08_O-N__methylamine--furan__1.10	4.72	5.34289	5.34869	5.39958	5.4082	6.08055	6.09006	6.51554	6.52201	-0.855614	-0.858711	-0.875278	-0.878663	-0.35425	-0.354	-0.356419	-0.356272	-5.68218	-5.84814	-5.96924	-5.86289	-6.03918	-6.16782	4.2568	4.52745	5.25092
009.08_O-N__methylamine--furan__1.15	4.866	5.161	5.15684	5.24941	5.24776	3.75186	3.7583	4.02936	4.03413	-0.710705	-0.712466	-0.730159	-0.732285	-0.202473	-0.202486	-0.203814	-0.203908	-4.53539	-4.65321	-4.73918	-4.67922	-4.80503	-4.89684	3.261	3.44885	4.01246
009.08_O-N__methylamine--furan__1.25	5.158	4.38602	4.37239	4.4902	4.47834	1.4286	1.43053	1.54147	1.54295	-0.476248	-0.477249	-0.49176	-0.493069	-0.060293	-0.0603241	-0.0608296	-0.0609106	-2.93341	-2.99388	-3.03801	-3.02493	-3.08996	-3.13742	2.22733	2.32988	2.65684
009.09_O-N__methylamine--methanol__1.00	4.229	10.0352	10.0246	9.99746	9.99115	5.92149	5.9193	6.30463	6.29877	-1.24389	-1.24567	-1.27411	-1.2764	-0.302	-0.301564	-0.303528	-0.303237	-4.84216	-5.02851	-5.16449	-5.00494	-5.2034	-5.34822	9.23217	9.36207	10.188
009.09_O-N__methylamine--methanol__1.05	4.386	9.26842	9.25179	9.27389	9.26135	3.50919	3.50945	3.74481	3.74299	-0.997964	-0.999205	-1.0255	-1.02735	-0.15386	-0.153752	-0.154834	-0.154839	-3.72891	-3.85919	-3.95425	-3.85444	-3.99389	-4.09564	7.65403	7.72651	8.44331
009.09_O-N__methylamine--methanol__1.10	4.543	8.38777	8.36996	8.4147	8.40081	2.07828	2.07817	2.22293	2.22168	-0.794353	-0.795831	-0.818066	-0.820149	-0.073248	-0.0731119	-0.07388	-0.0738327	-2.8873	-2.97926	-3.04637	-2.98421	-3.08299	-3.15507	6.53282	6.57344	7.18811
009.09_O-N__methylamine--methanol__1.15	4.7	7.50707	7.49101	7.54369	7.53153	1.23034	1.22944	1.31915	1.31763	-0.629443	-0.631491	-0.649272	-0.651919	-0.0309849	-0.0306837	-0.0314041	-0.0311721	-2.24833	-2.31516	-2.36393	-2.32338	-2.39541	-2.44797	5.69435	5.7181	6.24253
009.09_O-N__methylamine--methanol__1.25	5.017	5.92997	5.92172	5.96832	5.96396	0.429939	0.42899	0.463164	0.462013	-0.394052	-0.39724	-0.407155	-0.41089	0.000102473	0.000631459	-9.75636e-05	0.00038818	-1.38845	-1.4285	-1.45773	-1.4336	-1.47693	-1.50855	4.49637	4.50692	4.89528
009.10_O-N__nitromethane--acetone__1.00	3.788	-32.4218	-32.4245	-34.3687	-34.367	71.3076	71.277	74.5128	74.472	-4.84497	-4.86705	-5.08059	-5.1035	-2.76051	-2.76749	-2.81405	-2.82156	-26.1883	-27.2776	-28.0725	-26.7862	-27.9105	-28.731	3.14546	3.44902	2.28865
009.10_O-N__nitromethane--acetone__1.05	3.907	-23.1179	-23.1298	-24.6159	-24.6235	47.2525	47.2352	49.476	49.4501	-3.68304	-3.70024	-3.86119	-3.87951	-1.96677	-1.974	-1.99731	-2.0049	-21.2838	-22.1152	-22.7219	-21.7715	-22.634	-23.2634	-4.29075	-4.32124	-5.16306
009.10_O-N__nitromethane--acetone__1.10	4.026	-16.7969	-16.8095	-17.9654	-17.9743	31.1812	31.1668	32.7174	32.695	-2.92573	-2.939	-3.06699	-3.08145	-1.34013	-1.34697	-1.35772	-1.3648	-17.3336	-17.9716	-18.4372	-17.7334	-18.3982	-18.8833	-8.36596	-8.60887	-9.09183
009.10_O-N__nitromethane--acetone__1.15	4.145	-12.4762	-12.4858	-13.4019	-13.4077	20.5224	20.5058	21.5796	21.5573	-2.38734	-2.39719	-2.50204	-2.51322	-0.892356	-0.89796	-0.902613	-0.90837	-14.1551	-14.6454	-15.0032	-14.4844	-14.9976	-15.372	-10.2783	-10.644	-10.8156
009.10_O-N__nitromethane--acetone__1.25	4.383	-7.40065	-7.39846	-8.01257	-8.00692	8.83846	8.8249	9.33374	9.31666	-1.6555	-1.66113	-1.73365	-1.74034	-0.386622	-0.389129	-0.390238	-0.392817	-9.52592	-9.81747	-10.0302	-9.75083	-10.0578	-10.2818	-10.654	-11.1052	-10.8826
009.11_O-N__nitromethane--furan__1.00	3.532	-37.5892	-37.6112	-39.8997	-39.9158	78.8319	78.8324	83.0094	82.9898	-4.04116	-4.06102	-4.29987	-4.32071	-2.9653	-2.97245	-3.05173	-3.05959	-32.3194	-33.5177	-34.3921	-33.0119	-34.2469	-35.1482	-0.20435	0.545518	1.46858
009.11_O-N__nitromethane--furan__1.05	3.65	-26.4391	-26.4615	-28.1628	-28.1782	51.5056	51.5262	54.43	54.4292	-2.79519	-2.81136	-2.9818	-2.99863	-2.15251	-2.15992	-2.20204	-2.20992	-26.3076	-27.2163	-27.8794	-26.8811	-27.8215	-28.5077	-7.78604	-7.46525	-6.56051
009.11_O-N__nitromethane--furan__1.10	3.768	-18.8931	-18.9126	-20.1877	-20.2014	33.4312	33.4631	35.4592	35.4735	-2.04535	-2.05867	-2.18799	-2.2019	-1.47503	-1.48199	-1.50367	-1.51094	-21.4518	-22.1452	-22.6512	-21.929	-22.6495	-23.1752	-11.6413	-11.6159	-10.7654
009.11_O-N__nitromethane--furan__1.15	3.886	-13.781	-13.792	-14.7632	-14.7697	21.6345	21.6591	23.0286	23.0408	-1.55595	-1.56688	-1.66851	-1.68001	-0.980411	-0.986016	-0.997138	-1.00295	-17.5469	-18.0769	-18.4637	-17.9452	-18.4978	-18.901	-13.1495	-13.3129	-12.5646
009.11_O-N__nitromethane--furan__1.25	4.122	-7.8112	-7.81577	-8.39966	-8.40079	8.93857	8.95751	9.58264	9.59573	-0.959426	-0.966539	-1.03189	-1.03959	-0.414205	-0.416629	-0.420041	-0.42254	-11.8254	-12.1365	-12.3635	-12.1033	-12.4294	-12.6674	-12.6049	-12.9345	-12.4432
009.12_O-N__nitromethane--methanol__1.00	2.992	-35.3618	-35.3676	-37.5853	-37.5812	73.8731	73.8162	77.4167	77.3419	-4.63079	-4.65403	-4.8511	-4.87411	-2.48649	-2.50415	-2.55776	-2.57601	-26.4343	-27.561	-28.3833	-27.0677	-28.2292	-29.0768	2.90715	3.23372	2.05016
009.12_O-N__nitromethane--methanol__1.05	3.109	-25.079	-25.0907	-26.7906	-26.7925	49.0572	49.023	51.5209	51.472	-3.41254	-3.43182	-3.57405	-3.59338	-1.79212	-1.80682	-1.83309	-1.8482	-21.422	-22.2816	-22.909	-21.9409	-22.8311	-23.4808	-4.2153	-4.24281	-5.18816
009.12_O-N__nitromethane--methanol__1.10	3.226	-18.0662	-18.0779	-19.4029	-19.4067	32.4396	32.4165	34.145	34.1115	-2.6407	-2.65615	-2.76607	-2.78197	-1.22355	-1.23507	-1.24735	-1.25915	-17.3904	-18.0489	-18.5295	-17.817	-18.5019	-19.0017	-8.0821	-8.33803	-8.99978
009.12_O-N__nitromethane--methanol__1.15	3.343	-13.2669	-13.275	-14.3253	-14.3273	21.394	21.3744	22.569	22.5431	-2.10695	-2.11898	-2.20738	-2.22008	-0.81142	-0.819602	-0.825401	-0.833781	-14.1492	-14.6548	-15.0238	-14.501	-15.0288	-15.4139	-9.86296	-10.252	-10.6608
009.12_O-N__nitromethane--methanol__1.25	3.578	-7.63024	-7.63006	-8.32436	-8.31975	9.24017	9.22831	9.79173	9.77664	-1.40472	-1.41184	-1.4717	-1.47959	-0.344289	-0.347367	-0.349276	-0.352454	-9.43468	-9.73449	-9.95327	-9.67516	-9.99004	-10.2198	-10.1142	-10.595	-10.6734
009.13_O-N__pyridine--acetone__1.00	6.095	11.6834	11.6631	11.879	11.8615	4.56141	4.56104	4.86483	4.86305	-1.60055	-1.59927	-1.65488	-1.65416	-0.132455	-0.131565	-0.133392	-0.132651	-4.84841	-4.98079	-5.07739	-4.99007	-5.1323	-5.23609	9.41597	9.70166	9.35124
009.13_O-N__pyridine--acetone__1.05	6.259	10.8053	10.7789	11.0073	10.9834	2.67413	2.67475	2.86058	2.86014	-1.31487	-1.31306	-1.36188	-1.36055	-0.0386098	-0.0378838	-0.0392893	-0.0386955	-3.80882	-3.9013	-3.96878	-3.91865	-4.01847	-4.09132	8.13393	8.35294	8.09604
009.13_O-N__pyridine--acetone__1.10	6.424	9.86347	9.83522	10.0596	10.0332	1.56729	1.56755	1.68193	1.68142	-1.07588	-1.0741	-1.11559	-1.11416	0.00539745	0.00593187	0.00489406	0.00532591	-3.01356	-3.07837	-3.12567	-3.09913	-3.16924	-3.22039	7.20892	7.38537	7.17974
009.13_O-N__pyridine--acetone__1.15	6.588	8.94419	8.91588	9.12844	9.10174	0.918836	0.918272	0.989176	0.988152	-0.879539	-0.878053	-0.912606	-0.911403	0.023385	0.023746	0.0230035	0.0232813	-2.40207	-2.44826	-2.48197	-2.46901	-2.51905	-2.55557	6.49788	6.6462	6.47683
009.13_O-N__pyridine--acetone__1.25	6.917	7.30691	7.28188	7.46125	7.43769	0.31602	0.315133	0.342307	0.341249	-0.590732	-0.590208	-0.613111	-0.612829	0.0275129	0.0277185	0.0272798	0.0274295	-1.56106	-1.587	-1.60593	-1.60244	-1.63059	-1.65112	5.42859	5.54242	5.40154
009.14_O-N__pyridine--furan__1.00	5.478	5.0604	5.09449	5.01688	5.05653	16.0919	16.1123	17.2212	17.2371	-1.29786	-1.30441	-1.3355	-1.34215	-0.8787	-0.878712	-0.884717	-0.884913	-10.1521	-10.4502	-10.6678	-10.4515	-10.7662	-10.9958	8.35595	9.07081	9.89098
009.14_O-N__pyridine--furan__1.05	5.624	5.8265	5.84469	5.89095	5.91343	9.94627	9.9641	10.6689	10.6838	-1.11269	-1.11659	-1.15283	-1.15695	-0.51488	-0.515213	-0.518494	-0.51897	-8.09385	-8.31452	-8.47555	-8.33273	-8.5668	-8.73761	5.70144	6.18371	6.84502
009.14_O-N__pyridine--furan__1.10	5.769	5.93545	5.93979	6.05574	6.06342	6.14801	6.15999	6.6118	6.62234	-0.93994	-0.941966	-0.978933	-0.981309	-0.289912	-0.290259	-0.292105	-0.292557	-6.48957	-6.65066	-6.76822	-6.68046	-6.85222	-6.97755	4.09934	4.43434	4.95386
009.14_O-N__pyridine--furan__1.15	5.915	5.69986	5.69387	5.84523	5.84192	3.79662	3.80423	4.09512	4.10201	-0.783867	-0.784765	-0.819541	-0.820812	-0.156238	-0.156534	-0.157585	-0.157965	-5.23021	-5.34619	-5.43083	-5.38305	-5.50733	-5.59802	3.12598	3.36712	3.7656
009.14_O-N__pyridine--furan__1.25	6.206	4.83736	4.82208	4.9871	4.97386	1.44929	1.45206	1.57315	1.5756	-0.533021	-0.533106	-0.559934	-0.560323	-0.0370887	-0.0371978	-0.0376275	-0.0377872	-3.45702	-3.51675	-3.56033	-3.55556	-3.62004	-3.6671	2.1435	2.28425	2.51458
009.15_O-N__pyridine--methanol__1.00	5.077	9.74087	9.74485	9.84236	9.8494	7.93015	7.92746	8.45621	8.4518	-1.51104	-1.51415	-1.55897	-1.56264	-0.346233	-0.345807	-0.348285	-0.348024	-6.14416	-6.34231	-6.48691	-6.34427	-6.55579	-6.71013	9.32545	9.68041	9.98302
009.15_O-N__pyridine--methanol__1.05	5.234	9.30677	9.29761	9.44962	9.44354	4.78047	4.78006	5.11098	5.10955	-1.23931	-1.24074	-1.28301	-1.28512	-0.170427	-0.170356	-0.171733	-0.171795	-4.80319	-4.94471	-5.04799	-4.95941	-5.11136	-5.22224	7.61858	7.87393	8.17972
009.15_O-N__pyridine--methanol__1.10	5.39	8.63168	8.61543	8.78991	8.77682	2.88046	2.88039	3.08861	3.08774	-1.0083	-1.00904	-1.0464	-1.04783	-0.0750424	-0.0750568	-0.075889	-0.0760092	-3.77666	-3.87746	-3.95102	-3.89897	-4.00775	-4.08714	6.4607	6.65358	6.93707
009.15_O-N__pyridine--methanol__1.15	5.547	7.87332	7.85488	8.03263	8.01719	1.73312	1.73287	1.86405	1.8632	-0.816089	-0.816788	-0.848386	-0.849696	-0.0256802	-0.02562	-0.0262427	-0.0262662	-2.98579	-3.05829	-3.11119	-3.08181	-3.16028	-3.21755	5.63415	5.78688	6.04588
009.15_O-N__pyridine--methanol__1.25	5.861	6.40654	6.3916	6.54888	6.53702	0.627706	0.626853	0.679299	0.678198	-0.532808	-0.534216	-0.554955	-0.556897	0.00849173	0.00877355	0.00821976	0.00844833	-1.90233	-1.94297	-1.97263	-1.9619	-2.0061	-2.03836	4.52038	4.62841	4.82834
009.16_O-N__water--ammonia__1.00	3.726	9.75008	9.72735	9.71781	9.70205	2.61021	2.61733	2.72152	2.72854	-0.833155	-0.837015	-0.850506	-0.855221	-0.104155	-0.103586	-0.104911	-0.104427	-2.32204	-2.4418	-2.52919	-2.39815	-2.52626	-2.61974	8.87489	8.85121	9.23409
009.16_O-N__water--ammonia__1.05	3.901	8.70918	8.69399	8.69236	8.68432	1.47025	1.47338	1.53253	1.5358	-0.644978	-0.649834	-0.659199	-0.664887	-0.0464503	-0.0458276	-0.0469125	-0.0463554	-1.7211	-1.80507	-1.86634	-1.77775	-1.86781	-1.93352	7.60537	7.57536	7.87847
009.16_O-N__water--ammonia__1.10	4.076	7.71941	7.7134	7.70971	7.71111	0.825666	0.827187	0.860424	0.862131	-0.497608	-0.503597	-0.508925	-0.515729	-0.0179578	-0.0172137	-0.0182482	-0.0175552	-1.2828	-1.34413	-1.38888	-1.32502	-1.39094	-1.43904	6.6309	6.60092	6.84084
009.16_O-N__water--ammonia__1.15	4.251	6.82313	6.8264	6.81645	6.82713	0.463125	0.464294	0.482522	0.483771	-0.384071	-0.390959	-0.392937	-0.4006	-0.00471149	-0.00388876	-0.00490052	-0.0041177	-0.963007	-1.01023	-1.0447	-0.994575	-1.04536	-1.08242	5.85115	5.82376	6.01241
009.16_O-N__water--ammonia__1.25	4.601	5.33597	5.35296	5.33083	5.35498	0.144626	0.145833	0.150707	0.151851	-0.23095	-0.238192	-0.236328	-0.244233	0.00294862	0.0036998	0.0028592	0.00358559	-0.555867	-0.586518	-0.608885	-0.573837	-0.606772	-0.630806	4.65542	4.63538	4.76139
009.17_O-N__water--hydrogen_cyanide__1.00	3.987	9.33232	9.3203	9.36379	9.35882	3.86407	3.87252	4.01864	4.02476	-0.881048	-0.883355	-0.899168	-0.90233	-0.116614	-0.115505	-0.117731	-0.116711	-2.97509	-3.11508	-3.21725	-3.05741	-3.20608	-3.31456	8.97671	9.04998	9.17551
009.17_O-N__water--hydrogen_cyanide__1.05	4.148	8.65246	8.63638	8.69461	8.68576	2.17606	2.18107	2.26454	2.26794	-0.702886	-0.705061	-0.718338	-0.721367	-0.0483326	-0.0473426	-0.0489923	-0.048072	-2.22849	-2.32866	-2.40176	-2.29045	-2.39728	-2.47523	7.66328	7.70902	7.82408
009.17_O-N__water--hydrogen_cyanide__1.10	4.309	7.91072	7.89359	7.95531	7.94531	1.22287	1.2254	1.2731	1.27476	-0.559935	-0.562297	-0.572728	-0.575895	-0.0152409	-0.014439	-0.0156466	-0.0148993	-1.68209	-1.75402	-1.80651	-1.72898	-1.80593	-1.86208	6.73575	6.76719	6.86176
009.17_O-N__water--hydrogen_cyanide__1.15	4.47	7.18358	7.16782	7.22659	7.21749	0.686018	0.686836	0.71435	0.714737	-0.446464	-0.4491	-0.456883	-0.460235	-0.000358013	0.000268352	-0.000619434	-3.61269e-05	-1.27992	-1.33215	-1.37026	-1.31556	-1.37154	-1.41238	6.03556	6.05957	6.13374
009.17_O-N__water--hydrogen_cyanide__1.25	4.792	5.88903	5.87981	5.92547	5.92237	0.214826	0.214355	0.223744	0.223171	-0.286428	-0.289462	-0.293248	-0.296866	0.00705503	0.00745222	0.00692977	0.00729942	-0.759702	-0.789107	-0.810565	-0.780716	-0.81233	-0.835399	5.00159	5.02058	5.06264
009.18_O-N__water--methylamine__1.00	3.817	9.88258	9.85819	9.81713	9.79793	4.25856	4.26161	4.49751	4.49854	-1.04155	-1.04337	-1.06181	-1.06435	-0.211698	-0.210829	-0.212852	-0.212094	-3.50251	-3.65449	-3.7654	-3.61882	-3.78108	-3.89949	9.1002	9.12054	9.76127
009.18_O-N__water--methylamine__1.05	3.982	8.98279	8.95883	8.94972	8.93114	2.47558	2.47723	2.61841	2.61899	-0.824112	-0.826222	-0.842006	-0.84487	-0.105404	-0.104818	-0.106119	-0.105618	-2.64891	-2.75381	-2.83036	-2.73713	-2.84962	-2.9317	7.67466	7.66795	8.20064
009.18_O-N__water--methylamine__1.10	4.148	8.0509	8.03122	8.03556	8.02166	1.43879	1.4389	1.52425	1.52381	-0.648271	-0.651226	-0.66335	-0.667084	-0.0490396	-0.0484485	-0.0494925	-0.0489679	-2.01455	-2.08918	-2.14364	-2.08167	-2.16205	-2.2207	6.6268	6.60872	7.05004
009.18_O-N__water--methylamine__1.15	4.314	7.16347	7.14975	7.15688	7.14915	0.835666	0.835088	0.886756	0.885917	-0.508525	-0.512436	-0.52081	-0.525495	-0.020223	-0.01954	-0.020518	-0.0198871	-1.54093	-1.59688	-1.6377	-1.59198	-1.65245	-1.69658	5.81516	5.79311	6.16303
009.18_O-N__water--methylamine__1.25	4.647	5.6331	5.6322	5.6331	5.63829	0.281176	0.281049	0.299415	0.299169	-0.313644	-0.318763	-0.321523	-0.327344	0.000225215	0.000959226	8.71929e-05	0.00078891	-0.919694	-0.956208	-0.982854	-0.949568	-0.989132	-1.018	4.61259	4.5929	4.85762
009.19_O-N__water--nitromethane__1.00	2.592	-27.3397	-27.3275	-28.7475	-28.7224	58.7847	58.7501	61.1436	61.0939	-3.70445	-3.72394	-3.84856	-3.86845	-1.92479	-1.94279	-1.97597	-1.99425	-20.8119	-21.8005	-22.522	-21.2939	-22.3135	-23.0575	3.23393	3.4514	3.2175
009.19_O-N__water--nitromethane__1.05	2.715	-19.1245	-19.1203	-20.1933	-20.1784	38.3314	38.3142	39.9159	39.8883	-2.78084	-2.79723	-2.88963	-2.90676	-1.34072	-1.35464	-1.36973	-1.38385	-16.6652	-17.4136	-17.9597	-17.0541	-17.83	-18.3961	-2.91776	-2.9768	-3.07524
009.19_O-N__water--nitromethane__1.10	2.838	-13.621	-13.6171	-14.4466	-14.4341	24.9009	24.8871	25.9595	25.9393	-2.17372	-2.18694	-2.25889	-2.27306	-0.891816	-0.901777	-0.908428	-0.918516	-13.3741	-13.9412	-14.3551	-13.6896	-14.2801	-14.711	-6.17383	-6.39743	-6.34713
009.19_O-N__water--nitromethane__1.15	2.961	-9.89773	-9.89112	-10.5468	-10.5332	16.105	16.0919	16.8078	16.7907	-1.73882	-1.74927	-1.80648	-1.81798	-0.577827	-0.584262	-0.587411	-0.593927	-10.7502	-11.18	-11.4936	-11.0068	-11.4561	-11.784	-7.62639	-7.93846	-7.77806
009.19_O-N__water--nitromethane__1.25	3.206	-5.61325	-5.60046	-6.03787	-6.02012	6.6834	6.67756	6.98952	6.98087	-1.15357	-1.16019	-1.19679	-1.20442	-0.235533	-0.237416	-0.23881	-0.240726	-6.99732	-7.2469	-7.42902	-7.16797	-7.43064	-7.62232	-7.74953	-8.10671	-7.84082
009.20_O-N__water--pyridine__1.00	4.768	9.84884	9.82763	9.90105	9.88263	5.71293	5.71338	6.04502	6.04441	-1.28509	-1.28643	-1.31711	-1.31906	-0.240682	-0.239876	-0.242202	-0.241514	-4.4057	-4.56819	-4.68677	-4.5503	-4.72411	-4.85095	9.32793	9.51551	9.70688
009.20_O-N__water--pyridine__1.05	4.93	9.1948	9.16733	9.27569	9.2517	3.3778	3.37868	3.58151	3.58152	-1.03986	-1.04032	-1.06834	-1.0695	-0.115142	-0.114756	-0.116081	-0.115789	-3.38194	-3.49572	-3.57875	-3.49306	-3.61548	-3.70481	7.81219	7.94313	8.11278
009.20_O-N__water--pyridine__1.10	5.092	8.4108	8.38225	8.50243	8.47784	1.99644	1.99692	2.12171	2.12147	-0.836631	-0.837091	-0.860874	-0.862059	-0.0490397	-0.0487804	-0.0496335	-0.0494497	-2.6119	-2.69222	-2.75083	-2.69753	-2.78435	-2.8477	6.74247	6.8401	6.9831
009.20_O-N__water--pyridine__1.15	5.254	7.60958	7.58354	7.70256	7.68061	1.17966	1.17951	1.25664	1.25602	-0.671259	-0.672236	-0.691411	-0.693073	-0.0158924	-0.015612	-0.0162799	-0.0160593	-2.02963	-2.088	-2.13059	-2.09584	-2.15914	-2.20533	5.94461	6.02217	6.13793
009.20_O-N__water--pyridine__1.25	5.578	6.14576	6.12937	6.22869	6.21696	0.41146	0.410823	0.440359	0.439552	-0.432426	-0.434771	-0.445763	-0.44877	0.00601812	0.00643644	0.00583423	0.00621495	-1.24948	-1.28491	-1.31076	-1.28934	-1.32794	-1.35611	4.80109	4.85785	4.93294
010.01_O-O__acetone--acetone__1.00	6.04	12.5028	12.4519	12.6799	12.6312	1.84229	1.84494	1.95721	1.95801	-1.26868	-1.26476	-1.30387	-1.3003	0.0462092	0.0474091	0.0454402	0.0465098	-3.13281	-3.22467	-3.29169	-3.20954	-3.30803	-3.37991	9.78781	9.95548	9.10438
010.01_O-O__acetone--acetone__1.05	6.202	11.4585	11.4064	11.6253	11.5748	1.00829	1.00972	1.07411	1.07451	-1.03841	-1.03494	-1.06751	-1.06436	0.0544633	0.0553382	0.053894	0.0546619	-2.44406	-2.50818	-2.55496	-2.50286	-2.57184	-2.62218	8.88159	9.0174	8.30106
010.01_O-O__acetone--acetone__1.10	6.364	10.4561	10.4077	10.609	10.5617	0.551114	0.551235	0.588588	0.588112	-0.850976	-0.848297	-0.8748	-0.872411	0.0510987	0.051674	0.0506625	0.0511496	-1.92387	-1.97035	-2.00427	-1.96912	-2.0192	-2.05574	8.158	8.27281	7.64835
010.01_O-O__acetone--acetone__1.15	6.527	9.52837	9.48332	9.66688	9.62279	0.301358	0.30066	0.322648	0.321576	-0.699507	-0.69764	-0.718938	-0.717351	0.0437128	0.0440887	0.0433692	0.0436726	-1.52916	-1.5641	-1.58961	-1.56416	-1.60184	-1.62934	7.54083	7.64135	7.0877
010.01_O-O__acetone--acetone__1.25	6.852	7.92665	7.88663	8.03811	7.99905	0.0900142	0.089318	0.0968492	0.0960063	-0.478844	-0.478226	-0.491753	-0.491381	0.0285155	0.0287145	0.0282896	0.0284386	-0.99498	-1.01597	-1.03129	-1.01634	-1.03897	-1.05548	6.49515	6.57664	6.12119
010.02_O-O__furan--acetone__1.00	5.249	4.73598	4.74858	4.78252	4.80039	14.7681	14.7948	15.7109	15.7353	-1.58128	-1.58634	-1.62755	-1.63326	-0.684082	-0.683406	-0.688396	-0.687915	-8.87899	-9.20847	-9.44891	-9.1131	-9.45977	-9.71275	7.82469	8.50173	8.38055
010.02_O-O__furan--acetone__1.05	5.384	5.56034	5.56992	5.68898	5.70336	8.84563	8.87285	9.44692	9.47136	-1.34618	-1.34919	-1.39088	-1.39447	-0.3742	-0.373835	-0.376809	-0.376599	-7.05372	-7.2951	-7.47125	-7.24066	-7.49575	-7.6819	5.2485	5.72174	5.68606
010.02_O-O__furan--acetone__1.10	5.518	5.74735	5.74738	5.91492	5.91974	5.28025	5.29979	5.65957	5.67672	-1.13827	-1.13939	-1.17896	-1.18065	-0.1928	-0.192308	-0.194417	-0.194047	-5.63596	-5.80893	-5.93515	-5.785	-5.96883	-6.10299	3.78032	4.11878	4.11287
010.02_O-O__furan--acetone__1.15	5.653	5.59872	5.58868	5.78212	5.77572	3.14915	3.16117	3.38737	3.39731	-0.958271	-0.958149	-0.994201	-0.994509	-0.091018	-0.0904464	-0.0920527	-0.0915833	-4.53242	-4.65502	-4.74448	-4.65186	-4.78265	-4.87809	2.95678	3.20885	3.19658
010.02_O-O__furan--acetone__1.25	5.923	4.89789	4.87207	5.07684	5.05347	1.11585	1.12002	1.20857	1.21181	-0.675539	-0.674367	-0.701917	-0.701038	-0.00782205	-0.00738682	-0.00829304	-0.00792092	-2.98712	-3.04951	-3.09503	-3.06423	-3.13134	-3.18031	2.21531	2.37602	2.3263
010.03_O-O__furan--furan__1.00	4.962	1.36946	1.37758	1.21078	1.22554	18.6612	18.7259	20.0449	20.1048	-0.714148	-0.719805	-0.738219	-0.744431	-0.969901	-0.969721	-0.979182	-0.979161	-11.2365	-11.6241	-11.907	-11.5313	-11.9376	-12.2341	6.50693	7.37256	8.92447
010.03_O-O__furan--furan__1.05	5.094	2.79721	2.79463	2.77297	2.77552	11.1204	11.1715	12.0076	12.0527	-0.599853	-0.603278	-0.627299	-0.631183	-0.582837	-0.583339	-0.588162	-0.588766	-8.96889	-9.25438	-9.46271	-9.20611	-9.50621	-9.7252	3.31678	3.88311	5.18816
010.03_O-O__furan--furan__1.10	5.227	3.3736	3.36092	3.42418	3.41555	6.58572	6.63096	7.14903	7.19083	-0.496719	-0.498862	-0.524073	-0.526674	-0.338024	-0.338654	-0.3411	-0.341799	-7.1965	-7.40423	-7.55581	-7.38805	-7.60747	-7.76758	1.59856	1.97033	3.00411
010.03_O-O__furan--furan__1.15	5.36	3.48594	3.46702	3.57498	3.55891	3.89278	3.92451	4.24728	4.27677	-0.40614	-0.40734	-0.431322	-0.432895	-0.190403	-0.190957	-0.192197	-0.192801	-5.80988	-5.95787	-6.06586	-5.96484	-6.12171	-6.23618	0.727373	0.973811	1.74891
010.03_O-O__furan--furan__1.25	5.624	3.12159	3.09843	3.23088	3.20925	1.35383	1.3652	1.49186	1.5026	-0.265517	-0.265551	-0.284334	-0.284629	-0.0548384	-0.0551507	-0.0554706	-0.0558254	-3.85842	-3.93121	-3.98432	-3.96002	-4.03784	-4.09462	0.158611	0.276772	0.665256
010.04_O-O__methanol--acetone__1.00	4.991	11.0093	10.9854	11.1351	11.1155	4.1874	4.19035	4.44686	4.44724	-1.26302	-1.26292	-1.30075	-1.30139	-0.0890783	-0.088525	-0.0901813	-0.0897743	-4.20756	-4.36258	-4.4757	-4.32645	-4.49196	-4.61274	9.34865	9.55885	9.21735
010.04_O-O__methanol--acetone__1.05	5.144	10.228	10.1944	10.3634	10.3337	2.39689	2.39923	2.55272	2.55319	-1.02898	-1.0286	-1.06124	-1.06152	-0.0216572	-0.0210699	-0.0223978	-0.0219272	-3.26467	-3.37302	-3.45209	-3.35651	-3.4727	-3.55749	8.0919	8.24592	8.02073
010.04_O-O__methanol--acetone__1.10	5.297	9.3767	9.33893	9.51067	9.47638	1.37097	1.37229	1.4641	1.46425	-0.836613	-0.836565	-0.863606	-0.864166	0.00830832	0.00888705	0.00779104	0.00827552	-2.55164	-2.62926	-2.68591	-2.6228	-2.70635	-2.76732	7.19764	7.31742	7.16301
010.04_O-O__methanol--acetone__1.15	5.45	8.53772	8.50043	8.66431	8.63026	0.783804	0.78407	0.839242	0.838791	-0.680356	-0.680952	-0.702621	-0.703787	0.0194797	0.0200352	0.0191045	0.0195824	-2.00956	-2.0673	-2.10944	-2.06483	-2.12714	-2.17262	6.51415	6.61223	6.49775
010.04_O-O__methanol--acetone__1.25	5.757	7.02802	6.99834	7.13478	7.10836	0.255751	0.255094	0.275213	0.274277	-0.453099	-0.454783	-0.468017	-0.470223	0.0201926	0.020656	0.0199752	0.0203872	-1.27647	-1.31182	-1.33762	-1.31028	-1.34855	-1.37648	5.48168	5.55633	5.47686
010.05_O-O__methanol--furan__1.00	4.366	2.28453	2.32547	2.21378	2.26004	17.8501	17.8792	19.0166	19.0398	-1.25908	-1.26839	-1.28846	-1.29799	-0.901016	-0.900143	-0.9077	-0.907021	-9.37989	-9.7645	-10.0452	-9.65551	-10.0591	-10.3536	7.99097	8.74115	9.00815
010.05_O-O__methanol--furan__1.05	4.499	3.64202	3.66643	3.68786	3.71669	10.8498	10.8813	11.5988	11.6264	-1.06652	-1.07257	-1.09803	-1.10449	-0.526298	-0.526177	-0.530268	-0.530298	-7.41867	-7.69898	-7.90353	-7.63803	-7.93378	-8.14959	5.0455	5.55874	5.86178
010.05_O-O__methanol--furan__1.10	4.632	4.18137	4.19103	4.29053	4.30388	6.57402	6.60068	7.05259	7.07656	-0.893856	-0.897628	-0.924514	-0.928746	-0.295672	-0.295957	-0.298054	-0.298456	-5.89617	-6.09795	-6.24519	-6.07137	-6.28526	-6.44135	3.35293	3.71189	3.9999
010.05_O-O__methanol--furan__1.15	4.766	4.26842	4.26512	4.40769	4.40771	3.97952	3.99609	4.28365	4.29866	-0.742545	-0.744646	-0.770467	-0.773057	-0.159697	-0.160151	-0.161148	-0.16169	-4.71148	-4.85532	-4.96028	-4.85156	-5.00492	-5.11683	2.39613	2.6548	2.89951
010.05_O-O__methanol--furan__1.25	5.033	3.85545	3.83678	4.00585	3.98966	1.45662	1.46186	1.5784	1.58277	-0.50525	-0.50584	-0.526195	-0.527193	-0.0390059	-0.0393125	-0.0395783	-0.0399423	-3.06043	-3.13539	-3.19008	-3.15053	-3.23116	-3.29	1.56341	1.71529	1.8577
010.06_O-O__methanol--methanol__1.00	4.202	10.0902	10.0823	10.1441	10.1409	5.07278	5.07774	5.39955	5.40238	-1.08916	-1.09126	-1.12196	-1.12498	-0.170895	-0.17091	-0.172375	-0.17253	-4.39698	-4.58102	-4.71532	-4.5339	-4.73033	-4.87368	9.18251	9.37213	9.69851
010.06_O-O__methanol--methanol__1.05	4.349	9.30851	9.29154	9.38599	9.37396	2.93812	2.94078	3.13647	3.13744	-0.872104	-0.873984	-0.900419	-0.90323	-0.0747815	-0.0748368	-0.0756954	-0.0758578	-3.38517	-3.51577	-3.61108	-3.49067	-3.63078	-3.73302	7.67243	7.79928	8.13788
010.06_O-O__methanol--methanol__1.10	4.498	8.44515	8.42436	8.53097	8.51501	1.70011	1.70123	1.82011	1.82002	-0.695525	-0.697776	-0.719267	-0.722391	-0.0267256	-0.0266006	-0.0273077	-0.0272661	-2.623	-2.71791	-2.78717	-2.70451	-2.80675	-2.88135	6.61405	6.70402	7.02912
010.06_O-O__methanol--methanol__1.15	4.646	7.59505	7.57461	7.68035	7.66484	0.983147	0.983161	1.05546	1.05472	-0.554064	-0.556894	-0.573552	-0.577221	-0.00420098	-0.00385098	-0.00458496	-0.00430044	-2.04626	-2.11759	-2.16964	-2.10932	-2.18643	-2.2427	5.82738	5.89534	6.1965
010.06_O-O__methanol--methanol__1.25	4.945	6.08356	6.07025	6.15853	6.14997	0.32789	0.327185	0.353878	0.352844	-0.353342	-0.356877	-0.366151	-0.370403	0.00844571	0.00900082	0.0082589	0.0087719	-1.27294	-1.31698	-1.34912	-1.31108	-1.35888	-1.39376	4.70044	4.74743	4.99151
010.07_O-O__water--acetone__1.00	4.694	10.8515	10.8061	10.9114	10.8719	2.69924	2.70278	2.83404	2.83537	-0.996395	-0.996683	-1.01962	-1.02072	-0.0419668	-0.0411999	-0.0426959	-0.042025	-2.90528	-3.02459	-3.11166	-2.98722	-3.11479	-3.20788	9.35938	9.43668	9.01234
010.07_O-O__water--acetone__1.05	4.853	9.95091	9.90444	10.0156	9.97488	1.50123	1.50319	1.57811	1.57878	-0.80085	-0.801726	-0.820184	-0.821859	-0.0039712	-0.00326029	-0.00444778	-0.00381346	-2.21165	-2.29536	-2.35645	-2.27387	-2.36376	-2.42936	8.2462	8.29863	7.95797
010.07_O-O__water--acetone__1.10	5.013	9.05034	9.00731	9.1129	9.07576	0.833123	0.833814	0.876692	0.876698	-0.64324	-0.645029	-0.658996	-0.661585	0.0112271	0.0118873	0.0109013	0.0115	-1.69591	-1.7573	-1.80209	-1.74324	-1.80941	-1.85769	7.40589	7.44468	7.15882
010.07_O-O__water--acetone__1.15	5.172	8.20347	8.16624	8.26104	8.2296	0.462634	0.462472	0.487256	0.486709	-0.517783	-0.520436	-0.530501	-0.533916	0.0156293	0.0162429	0.0153966	0.0159603	-1.31193	-1.3592	-1.39369	-1.34812	-1.39915	-1.43639	6.73082	6.76197	6.51449
010.07_O-O__water--acetone__1.25	5.49	6.72981	6.70559	6.77592	6.7573	0.142075	0.141642	0.149903	0.149333	-0.339215	-0.342749	-0.347446	-0.351629	0.0133414	0.0138384	0.013209	0.0136732	-0.806298	-0.836793	-0.859046	-0.827889	-0.860796	-0.88481	5.65927	5.68386	5.48104
010.08_O-O__water--furan__1.00	3.991	3.0733	3.09019	3.026	3.04646	15.4032	15.4385	16.2844	16.3134	-1.23585	-1.24236	-1.25464	-1.26133	-0.756251	-0.754896	-0.76211	-0.760924	-7.63607	-7.99279	-8.2531	-7.8596	-8.2339	-8.50703	8.27832	8.83062	9.17551
010.08_O-O__water--furan__1.05	4.127	4.11861	4.12196	4.16044	4.16738	9.22235	9.25882	9.77334	9.80529	-1.03637	-1.04012	-1.05696	-1.06108	-0.435151	-0.434525	-0.438584	-0.438088	-5.9529	-6.20878	-6.3955	-6.1284	-6.39836	-6.59536	5.51063	5.87814	6.21324
010.08_O-O__water--furan__1.10	4.263	4.46209	4.45383	4.55088	4.54605	5.50811	5.53661	5.8507	5.87608	-0.862046	-0.863943	-0.882042	-0.884388	-0.241428	-0.241259	-0.243464	-0.243395	-4.66604	-4.84697	-4.97901	-4.80438	-4.99629	-5.13634	3.90623	4.15801	4.43922
010.08_O-O__water--furan__1.15	4.399	4.43048	4.41206	4.54049	4.52551	3.28628	3.30279	3.49764	3.51226	-0.712515	-0.713141	-0.730543	-0.731672	-0.128866	-0.128947	-0.130094	-0.130253	-3.67739	-3.80424	-3.8968	-3.78659	-3.92194	-4.02072	2.97596	3.15513	3.36812
010.08_O-O__water--furan__1.25	4.671	3.90431	3.8761	4.02018	3.99522	1.16529	1.17011	1.24504	1.24903	-0.482401	-0.482385	-0.495565	-0.496062	-0.0306979	-0.03078	-0.0311753	-0.0313064	-2.32162	-2.38773	-2.43598	-2.39009	-2.46146	-2.51354	2.09706	2.20333	2.29702
010.09_O-O__water--methanol__1.00	3.79	9.88472	9.86362	9.9057	9.8911	3.68542	3.69082	3.88377	3.88725	-0.909936	-0.913177	-0.931498	-0.935776	-0.113601	-0.113126	-0.114684	-0.114312	-3.25427	-3.40596	-3.51664	-3.35338	-3.51552	-3.63384	9.0115	9.09442	9.3094
010.09_O-O__water--methanol__1.05	3.945	9.01378	8.98977	9.05022	9.03329	2.08825	2.09077	2.20408	2.20533	-0.720155	-0.723754	-0.738301	-0.742969	-0.0471506	-0.0467249	-0.0478043	-0.0474581	-2.46122	-2.56908	-2.64779	-2.53635	-2.65227	-2.73686	7.66227	7.71134	7.9245
010.09_O-O__water--methanol__1.10	4.101	8.12313	8.10023	8.16458	8.1487	1.18199	1.18269	1.24933	1.24921	-0.568662	-0.57294	-0.583493	-0.588785	-0.0151954	-0.0146549	-0.0156043	-0.0151255	-1.87375	-1.95333	-2.01141	-1.93079	-2.01664	-2.07928	6.68391	6.71473	6.91197
010.09_O-O__water--methanol__1.15	4.257	7.27892	7.26056	7.32067	7.30946	0.668532	0.668327	0.707597	0.706898	-0.449184	-0.454168	-0.461159	-0.467114	-0.000924281	-0.000260765	-0.00119038	-0.000575195	-1.43673	-1.4981	-1.54288	-1.48026	-1.54663	-1.59507	5.93158	5.9536	6.12956
010.09_O-O__water--methanol__1.25	4.569	5.82134	5.81364	5.85705	5.8564	0.213393	0.212858	0.226447	0.225707	-0.282916	-0.288224	-0.290517	-0.296646	0.00620211	0.00687721	0.00607428	0.00671886	-0.865591	-0.905011	-0.933778	-0.89124	-0.933964	-0.965141	4.81138	4.82704	4.96222
010.10_O-O__water--water__1.00	3.452	9.6227	9.59816	9.59051	9.57582	2.67598	2.68229	2.78545	2.79047	-0.74038	-0.746534	-0.753632	-0.76101	-0.0746953	-0.0740021	-0.0754547	-0.0748325	-2.40105	-2.52694	-2.61881	-2.47168	-2.6064	-2.70472	8.8411	8.82573	8.90774
010.10_O-O__water--water__1.05	3.612	8.70649	8.68411	8.68724	8.67536	1.48272	1.48551	1.54306	1.54518	-0.578488	-0.585495	-0.589384	-0.597624	-0.0293392	-0.0286133	-0.0297825	-0.0291103	-1.78277	-1.87376	-1.94016	-1.83535	-1.93325	-2.00468	7.61536	7.58912	7.66927
010.10_O-O__water--water__1.10	3.773	7.81355	7.79676	7.80082	7.79427	0.820401	0.821264	0.853484	0.853943	-0.451532	-0.459386	-0.460299	-0.469298	-0.00839438	-0.00756344	-0.00866265	-0.00787314	-1.33234	-1.40156	-1.45206	-1.37164	-1.44629	-1.50076	6.69901	6.67028	6.73624
010.10_O-O__water--water__1.15	3.934	6.9885	6.97947	6.97897	6.98039	0.453433	0.453521	0.471535	0.471388	-0.353001	-0.361355	-0.359981	-0.369424	0.0004817	0.00137135	0.000312356	0.00116958	-1.0031	-1.05816	-1.09834	-1.03263	-1.09213	-1.13554	5.97467	5.94798	5.99986
010.10_O-O__water--water__1.25	4.256	5.59116	5.59405	5.58341	5.59592	0.137833	0.137731	0.143216	0.142994	-0.218682	-0.226253	-0.223028	-0.231455	0.00434313	0.00509111	0.00426578	0.00499352	-0.583992	-0.620117	-0.646478	-0.600986	-0.640003	-0.668475	4.86414	4.84398	4.87436
011.01_P-H__borane_H--CH3PCH2__1.00	4.442	-9.96471	-9.94236	-10.1985	-10.1652	32.8001	32.7633	33.8791	33.814	-1.13355	-1.13394	-1.10124	-1.1002	-2.75418	-2.75886	-2.77638	-2.78111	-12.3751	-12.794	-13.0997	-12.5747	-12.9942	-13.3003	5.82848	6.46717	10.7571
011.01_P-H__borane_H--CH3PCH2__1.05	4.573	-6.57388	-6.55976	-6.71597	-6.69336	22.6498	22.6236	23.4069	23.358	-0.730543	-0.730423	-0.703832	-0.702761	-2.0576	-2.06021	-2.07183	-2.07449	-9.90887	-10.221	-10.4487	-10.0704	-10.3836	-10.6121	2.82453	3.27534	6.38478
011.01_P-H__borane_H--CH3PCH2__1.10	4.705	-4.27687	-4.26846	-4.35295	-4.33854	15.5602	15.541	16.082	16.0468	-0.497575	-0.497137	-0.47557	-0.474699	-1.47535	-1.4766	-1.48449	-1.48577	-7.95936	-8.19128	-8.36052	-8.09031	-8.3236	-8.49384	0.938333	1.25391	3.51038
011.01_P-H__borane_H--CH3PCH2__1.15	4.837	-2.73753	-2.73301	-2.76892	-2.76046	10.6571	10.6431	11.013	10.9884	-0.355637	-0.355026	-0.337936	-0.337259	-1.03109	-1.03156	-1.03697	-1.03748	-6.417	-6.58969	-6.71571	-6.52308	-6.69725	-6.82435	-0.192172	0.0288618	1.67778
011.01_P-H__borane_H--CH3PCH2__1.25	5.101	-1.02743	-1.02739	-1.01405	-1.01202	4.94665	4.93914	5.11377	5.10158	-0.201095	-0.200527	-0.191432	-0.190977	-0.478796	-0.478813	-0.481244	-0.481292	-4.20709	-4.30448	-4.37555	-4.27698	-4.37595	-4.44817	-1.14314	-1.03088	-0.138072
011.02_P-H__dihydrogen--CH3PCH2__1.00	3.458	-14.2073	-14.178	-14.3871	-14.3386	42.0153	41.9702	42.8413	42.7419	-2.46886	-2.46915	-2.47997	-2.475	-5.64605	-5.66249	-5.66425	-5.68063	-12.7112	-13.2221	-13.5949	-12.867	-13.3746	-13.745	6.06563	6.50268	11.6817
011.02_P-H__dihydrogen--CH3PCH2__1.05	3.581	-10.2692	-10.2453	-10.4034	-10.3636	29.5593	29.5207	30.1501	30.0645	-1.61838	-1.61793	-1.62797	-1.62412	-4.18349	-4.19572	-4.19496	-4.20717	-10.127	-10.5183	-10.8039	-10.2571	-10.6459	-10.9296	2.65781	2.94004	6.70695
011.02_P-H__dihydrogen--CH3PCH2__1.10	3.704	-7.46301	-7.44472	-7.55674	-7.52617	20.6989	20.6673	21.1086	21.0402	-1.09186	-1.09124	-1.09757	-1.09499	-3.02176	-3.03063	-3.02901	-3.03787	-8.09774	-8.3943	-8.61071	-8.20539	-8.50003	-8.71504	0.489979	0.666101	3.40159
011.02_P-H__dihydrogen--CH3PCH2__1.15	3.828	-5.46528	-5.45134	-5.52628	-5.5026	14.4361	14.4111	14.7124	14.6604	-0.755348	-0.754839	-0.757211	-0.755232	-2.14456	-2.15074	-2.14913	-2.15531	-6.49556	-6.71877	-6.88166	-6.58387	-6.80581	-6.96777	-0.827451	-0.720475	1.2552
011.02_P-H__dihydrogen--CH3PCH2__1.25	4.075	-3.0244	-3.01544	-3.04271	-3.0276	6.95602	6.94157	7.07543	7.04809	-0.38426	-0.384169	-0.381311	-0.380476	-1.04382	-1.04645	-1.04562	-1.04826	-4.21536	-4.34065	-4.43208	-4.27413	-4.39903	-4.49017	-1.93656	-1.89841	-0.882824
011.03_P-H__ethyne_H--CH3PCH2__1.00	4.5	-29.8057	-29.7562	-30.1342	-30.0806	74.2725	74.2886	76.5222	76.5076	-6.63315	-6.62402	-6.52007	-6.50836	-8.92852	-8.953	-9.00836	-9.03289	-19.6345	-20.294	-20.7753	-19.9509	-20.6155	-21.1004	8.18015	9.78537	12.8072
011.03_P-H__ethyne_H--CH3PCH2__1.05	4.611	-23.3942	-23.342	-23.6269	-23.5693	54.331	54.3473	56.0615	56.0488	-4.63328	-4.62422	-4.55609	-4.54549	-7.21007	-7.22828	-7.26189	-7.28011	-16.1316	-16.6468	-17.0228	-16.4043	-16.9244	-17.304	2.12999	3.34984	5.12122
011.03_P-H__ethyne_H--CH3PCH2__1.10	4.722	-18.5009	-18.4499	-18.6548	-18.5976	39.5388	39.5519	40.8478	40.8346	-3.34668	-3.33859	-3.29337	-3.28445	-5.58481	-5.59857	-5.61866	-5.6324	-13.3028	-13.7031	-13.9952	-13.5381	-13.9429	-14.2382	-1.83042	-0.918063	0.02092
011.03_P-H__ethyne_H--CH3PCH2__1.15	4.833	-14.7725	-14.7249	-14.8638	-14.8094	28.6674	28.6766	29.6461	29.632	-2.4902	-2.48332	-2.45219	-2.44445	-4.21107	-4.22136	-4.23333	-4.2436	-11.01	-11.3194	-11.5451	-11.2131	-11.5263	-11.7548	-4.29805	-3.62025	-3.23423
011.03_P-H__ethyne_H--CH3PCH2__1.25	5.056	-9.73043	-9.69212	-9.73408	-9.69037	14.9285	14.9333	15.4558	15.4479	-1.47576	-1.47086	-1.4531	-1.44716	-2.27829	-2.28361	-2.28813	-2.29343	-7.61096	-7.79349	-7.92668	-7.76131	-7.94681	-8.08218	-6.44002	-6.06528	-6.25926
011.04_P-H__hydrogen_fluoride--CH3PCH2__1.00	3.226	-64.9242	-64.865	-65.5351	-65.4928	166.46	166.445	170.718	170.676	-42.6681	-42.7109	-42.2596	-42.3113	-16.2299	-16.2971	-16.5316	-16.6016	-30.989	-32.3371	-33.3208	-31.4437	-32.8063	-33.8006	9.25079	12.4697	16.7611
011.04_P-H__hydrogen_fluoride--CH3PCH2__1.05	3.315	-55.8803	-55.8441	-56.3287	-56.3052	129.667	129.671	133.293	133.266	-32.8181	-32.8451	-32.5068	-32.5467	-15.5268	-15.5749	-15.7349	-15.7854	-26.2178	-27.3245	-28.1321	-26.6197	-27.7422	-28.5613	-2.72548	0.067469	2.41835
011.04_P-H__hydrogen_fluoride--CH3PCH2__1.10	3.404	-47.9985	-47.9772	-48.3285	-48.3157	100.525	100.551	103.552	103.547	-25.6379	-25.6516	-25.432	-25.458	-13.8171	-13.8542	-13.9623	-14.0013	-22.1903	-23.0979	-23.7601	-22.5499	-23.4725	-24.1457	-10.6922	-8.37421	-7.38476
011.04_P-H__hydrogen_fluoride--CH3PCH2__1.15	3.493	-41.2536	-41.2384	-41.4975	-41.4894	77.6694	77.7144	80.1428	80.1656	-20.3258	-20.3288	-20.2205	-20.2316	-11.7733	-11.8037	-11.8757	-11.9076	-18.8013	-19.5463	-20.0899	-19.1259	-19.8845	-20.4381	-15.7464	-13.9012	-13.8281
011.04_P-H__hydrogen_fluoride--CH3PCH2__1.25	3.67	-30.7016	-30.6745	-30.8256	-30.8034	45.9818	46.026	47.5225	47.561	-13.2407	-13.2341	-13.2855	-13.2802	-7.92215	-7.94467	-7.97458	-7.99794	-13.5405	-14.044	-14.4114	-13.806	-14.3201	-14.6952	-20.2388	-19.2157	-20.079
011.05_P-H__methane_H--CH3PCH2__1.00	4.146	-16.8347	-16.8044	-17.2712	-17.2284	45.804	45.8093	47.5435	47.5148	-2.39811	-2.40096	-2.3676	-2.36791	-3.76816	-3.78177	-3.80294	-3.81653	-15.5483	-16.0678	-16.4469	-15.841	-16.3648	-16.747	6.37519	7.35495	11.7696
011.05_P-H__methane_H--CH3PCH2__1.05	4.268	-12.0735	-12.0461	-12.3728	-12.3353	32.4112	32.4175	33.6806	33.6588	-1.56086	-1.56201	-1.53443	-1.53406	-2.95664	-2.96624	-2.9791	-2.98869	-12.6281	-13.0251	-13.3148	-12.8713	-13.2723	-13.565	2.52831	3.23579	6.41407
011.05_P-H__methane_H--CH3PCH2__1.10	4.39	-8.68264	-8.65944	-8.87945	-8.84837	22.8418	22.8459	23.7577	23.74	-1.05581	-1.05614	-1.03351	-1.03273	-2.21371	-2.22029	-2.22826	-2.23484	-10.2916	-10.5933	-10.8135	-10.4949	-10.8001	-11.0229	0.0965519	0.601218	2.88696
011.05_P-H__methane_H--CH3PCH2__1.15	4.512	-6.27103	-6.25259	-6.39186	-6.3673	16.0381	16.0399	16.6888	16.6741	-0.738993	-0.738974	-0.719801	-0.718854	-1.60878	-1.61316	-1.61822	-1.62261	-8.41224	-8.64055	-8.80715	-8.58173	-8.81301	-8.98178	-1.37201	-1.01641	0.631784
011.05_P-H__methane_H--CH3PCH2__1.25	4.756	-3.33569	-3.32668	-3.36476	-3.35278	7.83359	7.83481	8.15244	8.14604	-0.392757	-0.392682	-0.378375	-0.37807	-0.804718	-0.806605	-0.808702	-0.810599	-5.66552	-5.79553	-5.8904	-5.78297	-5.91535	-6.01195	-2.58155	-2.40736	-1.54808
011.06_P-H__phosphine--borane_H__1.00	3.982	-8.99609	-8.97502	-9.23619	-9.20427	29.9863	29.9504	31.0466	30.9873	-1.04292	-1.04292	-1.03575	-1.03357	-2.60344	-2.60849	-2.60344	-2.60849	-11.2466	-11.6438	-11.9337	-11.4508	-11.8533	-12.1469	5.39025	5.99408	10.3303
011.06_P-H__phosphine--borane_H__1.05	4.115	-5.87752	-5.86291	-6.02298	-5.99987	20.5386	20.5119	21.2736	21.2289	-0.668797	-0.668384	-0.657317	-0.655722	-1.92601	-1.92864	-1.92601	-1.92864	-8.93293	-9.2306	-9.44781	-9.10089	-9.40299	-9.62345	2.60416	3.02124	6.1714
011.06_P-H__phosphine--borane_H__1.10	4.248	-3.78171	-3.77189	-3.86045	-3.8446	13.9875	13.968	14.4879	14.4566	-0.44954	-0.44894	-0.43679	-0.435781	-1.37031	-1.37145	-1.37031	-1.37145	-7.11461	-7.33818	-7.50133	-7.25177	-7.47938	-7.64548	0.874381	1.15932	3.44762
011.06_P-H__phosphine--borane_H__1.15	4.382	-2.38688	-2.38059	-2.42194	-2.41138	9.4848	9.47083	9.82392	9.80257	-0.314728	-0.313974	-0.303052	-0.302249	-0.950573	-0.950908	-0.950573	-0.950908	-5.68312	-5.85188	-5.97503	-5.79471	-5.96714	-6.09297	-0.149668	0.0450651	1.71126
011.06_P-H__phosphine--borane_H__1.25	4.648	-0.860982	-0.859473	-0.85332	-0.84925	4.31032	4.30507	4.46815	4.459	-0.168877	-0.168287	-0.161551	-0.1612	-0.435995	-0.435843	-0.435995	-0.435843	-3.65727	-3.75621	-3.82841	-3.73041	-3.83233	-3.9067	-0.986944	-0.893996	-0.004184
011.07_P-H__phosphine--dihydrogen__1.00	2.993	-13.2837	-13.2493	-13.4971	-13.4468	38.9823	38.9217	39.8505	39.7404	-2.28678	-2.28134	-2.32524	-2.31056	-5.44176	-5.46485	-5.44176	-5.46485	-11.7508	-12.2485	-12.6117	-11.9219	-12.42	-12.7835	5.31447	5.73462	11.2048
011.07_P-H__phosphine--dihydrogen__1.05	3.117	-9.55667	-9.52672	-9.71124	-9.66718	27.2412	27.1841	27.8548	27.7539	-1.49694	-1.49207	-1.52116	-1.51128	-4.00111	-4.01875	-4.00111	-4.01875	-9.29856	-9.68214	-9.96206	-9.4414	-9.82534	-10.1055	2.18453	2.45122	6.4601
011.07_P-H__phosphine--dihydrogen__1.10	3.242	-6.90691	-6.88285	-7.01249	-6.97699	18.9214	18.8744	19.343	19.2615	-1.00414	-1.00057	-1.01767	-1.01139	-2.86895	-2.88186	-2.86895	-2.88186	-7.37852	-7.67138	-7.8851	-7.49631	-7.78967	-8.00375	0.224073	0.387523	3.31373
011.07_P-H__phosphine--dihydrogen__1.15	3.367	-5.03345	-5.0143	-5.10075	-5.07252	13.0911	13.0555	13.3733	13.3124	-0.688302	-0.686369	-0.694961	-0.690518	-2.02413	-2.03312	-2.02413	-2.03312	-5.87486	-6.0971	-6.25928	-5.97087	-6.19386	-6.35659	-0.937599	-0.840302	1.28867
011.07_P-H__phosphine--dihydrogen__1.25	3.616	-2.75672	-2.74368	-2.77627	-2.75779	6.19077	6.17443	6.311	6.28428	-0.340399	-0.339978	-0.338789	-0.337655	-0.973728	-0.977501	-0.973728	-0.977502	-3.75285	-3.8796	-3.97209	-3.81514	-3.94351	-4.03718	-1.85882	-1.82586	-0.723832
011.08_P-H__phosphine--ethyne_H__1.00	4.041	-27.6003	-27.5722	-27.9678	-27.9568	68.1799	68.1965	70.426	70.4319	-5.95006	-5.94127	-5.9373	-5.92678	-8.56481	-8.59138	-8.56481	-8.59138	-17.8806	-18.4971	-18.947	-18.1937	-18.8219	-19.2803	7.14472	8.67657	12.1294
011.08_P-H__phosphine--ethyne_H__1.05	4.153	-21.5276	-21.4987	-21.779	-21.7619	49.4673	49.4829	51.1733	51.1755	-4.1616	-4.15309	-4.14909	-4.13947	-6.8228	-6.84292	-6.8228	-6.84292	-14.6002	-15.0766	-15.4243	-14.876	-15.3619	-15.7165	1.56396	2.71473	4.94549
011.08_P-H__phosphine--ethyne_H__1.10	4.266	-16.9287	-16.9014	-17.088	-17.0685	35.7199	35.7322	36.9973	36.9958	-3.00785	-3.00053	-2.99598	-2.98788	-5.2295	-5.24494	-5.2295	-5.24494	-11.9672	-12.334	-12.6018	-12.2083	-12.5829	-12.8563	-2.01643	-1.16182	0.225936
011.08_P-H__phosphine--ethyne_H__1.15	4.378	-13.4417	-13.4161	-13.5289	-13.508	25.6883	25.6957	26.6326	26.6269	-2.23433	-2.22836	-2.22293	-2.21594	-3.90713	-3.91886	-3.90713	-3.91886	-9.84072	-10.1224	-10.3279	-10.0502	-10.3381	-10.5482	-4.19556	-3.5641	-2.75307
011.08_P-H__phosphine--ethyne_H__1.25	4.604	-8.75257	-8.73104	-8.7435	-8.72427	13.1317	13.1358	13.6293	13.6266	-1.30901	-1.30486	-1.29681	-1.29179	-2.07735	-2.08361	-2.07735	-2.08361	-6.70507	-6.87084	-6.9918	-6.8599	-7.03012	-7.15433	-5.97554	-5.62738	-5.47267
011.09_P-H__phosphine--hydrogen_fluoride__1.00	2.751	-63.2838	-63.2998	-64.1576	-64.2389	160.423	160.429	164.988	164.996	-40.2602	-40.3079	-40.2723	-40.3314	-16.2824	-16.3617	-16.2824	-16.3617	-29.5595	-30.9013	-31.8804	-29.9724	-31.3448	-32.3462	8.57948	11.7175	16.2465
011.09_P-H__phosphine--hydrogen_fluoride__1.05	2.84	-54.1766	-54.205	-54.8183	-54.9038	124.534	124.558	128.369	128.389	-30.8693	-30.9014	-30.8578	-30.9049	-15.4371	-15.4932	-15.4371	-15.4932	-24.9139	-26.0136	-26.8161	-25.3038	-26.4301	-27.252	-2.85762	-0.165264	2.57316
011.09_P-H__phosphine--hydrogen_fluoride__1.10	2.93	-46.2893	-46.3219	-46.7589	-46.8418	96.2008	96.2457	99.3607	99.4005	-24.0411	-24.0592	-24.0542	-24.0862	-13.6507	-13.6926	-13.6507	-13.6926	-21.0062	-21.9044	-22.5598	-21.3716	-22.2923	-22.9642	-10.3878	-8.18424	-6.70695
011.09_P-H__phosphine--hydrogen_fluoride__1.15	3.019	-39.5895	-39.6178	-39.9284	-40.0023	74.1019	74.1611	76.6467	76.7094	-19.0141	-19.02	-19.0709	-19.0864	-11.5784	-11.6117	-11.5784	-11.6117	-17.7384	-18.4704	-19.0045	-18.0779	-18.8288	-19.3767	-15.0929	-13.3678	-12.7403
011.09_P-H__phosphine--hydrogen_fluoride__1.25	3.199	-29.1558	-29.1568	-29.3154	-29.3521	43.5343	43.5848	45.0972	45.1563	-12.3141	-12.3069	-12.4413	-12.4384	-7.72761	-7.75177	-7.72761	-7.75177	-12.6796	-13.1639	-13.5174	-12.9648	-13.4626	-13.8258	-19.148	-18.2118	-18.4891
011.10_P-H__phosphine--methane_H__1.00	3.69	-15.2749	-15.2549	-15.7111	-15.6867	41.5012	41.5106	43.1863	43.1741	-2.14506	-2.14722	-2.1533	-2.15392	-3.57919	-3.59426	-3.57919	-3.59426	-14.0743	-14.5567	-14.9087	-14.3626	-14.8545	-15.2135	5.60547	6.52579	10.9704
011.10_P-H__phosphine--methane_H__1.05	3.814	-10.8829	-10.863	-11.1773	-11.1529	29.1184	29.1247	30.3348	30.3226	-1.39584	-1.39692	-1.39381	-1.39389	-2.76583	-2.77699	-2.76583	-2.77699	-11.3473	-11.7134	-11.9806	-11.591	-11.9648	-12.2376	2.10719	2.76116	5.99567
011.10_P-H__phosphine--methane_H__1.10	3.938	-7.77592	-7.75791	-7.96596	-7.94398	20.3375	20.3412	21.2049	21.1939	-0.939994	-0.940523	-0.932776	-0.932653	-2.04673	-2.0548	-2.04673	-2.0548	-9.1757	-9.45355	-9.6563	-9.3811	-9.66518	-9.87247	-0.068357	0.39	2.73634
011.10_P-H__phosphine--methane_H__1.15	4.061	-5.581	-5.56599	-5.6952	-5.67669	14.1451	14.147	14.7553	14.7455	-0.651843	-0.652108	-0.641812	-0.641607	-1.47288	-1.47856	-1.47288	-1.47856	-7.43869	-7.64988	-7.80398	-7.61063	-7.8269	-7.98472	-1.35363	-1.03605	0.66944
011.10_P-H__phosphine--methane_H__1.25	4.309	-2.93489	-2.92715	-2.95991	-2.95048	6.76904	6.76988	7.0627	7.05821	-0.335528	-0.335685	-0.324922	-0.325055	-0.724418	-0.727148	-0.724418	-0.727148	-4.92448	-5.04746	-5.13721	-5.04296	-5.16967	-5.26213	-2.35732	-2.20661	-1.30541
011.11_P-H__trimethylphosphine--borane_H__1.00	4.471	-10.4177	-10.4053	-10.6954	-10.6719	34.2445	34.2228	35.7619	35.717	-1.4353	-1.43209	-1.39981	-1.39576	-3.3626	-3.36855	-3.3626	-3.36855	-13.1906	-13.5824	-13.8683	-13.4655	-13.8625	-14.1522	5.14856	6.12857	11.029
011.11_P-H__trimethylphosphine--borane_H__1.05	4.605	-6.82493	-6.81812	-6.99346	-6.97724	23.856	23.8412	24.951	24.914	-1.02912	-1.02637	-0.997524	-0.99417	-2.54366	-2.54662	-2.54366	-2.54662	-10.604	-10.8924	-11.1029	-10.8345	-11.1269	-11.3402	2.34713	3.05579	6.64419
011.11_P-H__trimethylphosphine--borane_H__1.10	4.74	-4.38475	-4.38183	-4.47361	-4.4636	16.5469	16.5368	17.3249	17.2984	-0.777023	-0.774576	-0.749734	-0.747071	-1.85064	-1.85181	-1.85064	-1.85181	-8.55075	-8.76255	-8.91711	-8.74296	-8.95813	-9.11515	0.611489	1.12082	3.74886
011.11_P-H__trimethylphosphine--borane_H__1.15	4.874	-2.74608	-2.74564	-2.77903	-2.77343	11.4508	11.4436	11.9957	11.9772	-0.607945	-0.605855	-0.584468	-0.582406	-1.31388	-1.31413	-1.31388	-1.31413	-6.91958	-7.07546	-7.18921	-7.07853	-7.23737	-7.35329	-0.411223	-0.0460732	1.88698
011.11_P-H__trimethylphosphine--borane_H__1.25	5.143	-0.923974	-0.925671	-0.897843	-0.896638	5.43333	5.43035	5.6977	5.68949	-0.393313	-0.391991	-0.37753	-0.376374	-0.630459	-0.630295	-0.630459	-0.630295	-4.56626	-4.65313	-4.71652	-4.67402	-4.76326	-4.82839	-1.23413	-1.04221	0.012552
011.12_P-H__trimethylphosphine--dihydrogen__1.00	3.418	-19.724	-19.6878	-20.0598	-20.003	52.8043	52.7933	54.3834	54.3277	-3.5134	-3.51038	-3.53736	-3.52746	-8.33664	-8.35742	-8.33664	-8.35742	-15.19	-15.7294	-16.1231	-15.4467	-15.9873	-16.3817	5.11453	6.05808	12.8072
011.12_P-H__trimethylphosphine--dihydrogen__1.05	3.54	-14.6285	-14.5967	-14.8945	-14.8431	37.9238	37.9055	39.1172	39.0525	-2.40576	-2.40287	-2.42634	-2.41859	-6.38625	-6.40167	-6.38625	-6.40167	-12.1942	-12.6071	-12.9084	-12.4156	-12.8289	-13.1304	1.59574	2.25877	7.25087
011.12_P-H__trimethylphosphine--dihydrogen__1.10	3.663	-10.9145	-10.8878	-11.1174	-11.0735	27.1312	27.1111	28.0168	27.9557	-1.70323	-1.70075	-1.71835	-1.71294	-4.76541	-4.77669	-4.76541	-4.77669	-9.82465	-10.1386	-10.3678	-10.0137	-10.3276	-10.5567	-0.621893	-0.164129	3.51456
011.12_P-H__trimethylphosphine--dihydrogen__1.15	3.785	-8.20665	-8.18423	-8.3551	-8.31847	19.3439	19.3252	19.9876	19.9368	-1.24033	-1.23861	-1.24967	-1.24618	-3.49216	-3.50013	-3.49216	-3.50013	-7.93926	-8.17715	-8.35075	-8.09858	-8.33643	-8.51001	-1.94851	-1.63798	1.06692
011.12_P-H__trimethylphosphine--dihydrogen__1.25	4.03	-4.7786	-4.76096	-4.84688	-4.8195	9.75769	9.74506	10.0826	10.0537	-0.701109	-0.700362	-0.700726	-0.69931	-1.81035	-1.81385	-1.81035	-1.81385	-5.22536	-5.36214	-5.46194	-5.3358	-5.47316	-5.57341	-2.99206	-2.85235	-1.42256
011.13_P-H__trimethylphosphine--ethyne_H__1.00	4.417	-48.4659	-48.4394	-49.1089	-49.0734	103.584	103.616	107.483	107.447	-9.87574	-9.86531	-9.77886	-9.76495	-12.5844	-12.619	-12.5844	-12.619	-24.6491	-25.4751	-26.0779	-25.0764	-25.9164	-26.5294	6.61438	9.46034	14.1545
011.13_P-H__trimethylphosphine--ethyne_H__1.05	4.525	-38.9728	-38.9384	-39.4473	-39.4064	77.7605	77.8045	80.8721	80.8662	-6.89276	-6.87949	-6.80738	-6.79035	-11.0041	-11.0305	-11.0041	-11.0305	-20.4239	-21.0753	-21.5506	-20.8095	-21.4728	-21.9568	-0.594579	1.68219	4.66934
011.13_P-H__trimethylphosphine--ethyne_H__1.10	4.633	-31.5473	-31.5065	-31.8891	-31.8436	58.1457	58.1901	60.5971	60.6048	-4.99608	-4.98268	-4.92884	-4.91227	-9.08407	-9.10468	-9.08407	-9.10469	-17.0009	-17.5128	-17.8864	-17.3479	-17.8699	-18.2508	-5.29017	-3.50653	-1.72381
011.13_P-H__trimethylphosphine--ethyne_H__1.15	4.741	-25.7306	-25.6861	-25.9664	-25.9176	43.3348	43.3739	45.244	45.2555	-3.74995	-3.7378	-3.6992	-3.68519	-7.23362	-7.24986	-7.23362	-7.24986	-14.2077	-14.6081	-14.9003	-14.5182	-14.9271	-15.2255	-8.20018	-6.8227	-5.87852
011.13_P-H__trimethylphosphine--ethyne_H__1.25	4.957	-17.5479	-17.5029	-17.6304	-17.5808	23.861	23.8849	24.9865	24.9915	-2.29432	-2.28553	-2.26422	-2.25504	-4.29419	-4.30383	-4.29419	-4.30383	-10.0148	-10.2557	-10.4315	-10.2594	-10.5061	-10.6861	-10.6389	-9.83435	-9.85332
011.14_P-H__trimethylphosphine--hydrogen_fluoride__1.00	3.101	-114.388	-114.277	-116.076	-115.97	248.394	248.355	254.877	254.773	-66.4209	-66.4935	-66.6435	-66.7096	-13.2903	-13.4239	-13.2903	-13.4239	-40.9551	-42.7896	-44.1283	-41.4296	-43.3024	-44.669	10.0322	14.0005	21.5058
011.14_P-H__trimethylphosphine--hydrogen_fluoride__1.05	3.185	-100.519	-100.451	-101.835	-101.787	199.123	199.102	204.907	204.84	-50.9636	-51.0136	-50.9709	-51.0231	-17.1387	-17.2369	-17.1387	-17.2369	-35.1622	-36.6902	-37.8053	-35.6255	-37.1887	-38.3294	-7.40436	-3.53631	1.36817
011.14_P-H__trimethylphosphine--hydrogen_fluoride__1.10	3.269	-88.0865	-88.0417	-89.1191	-89.1046	159.032	159.027	164.12	164.081	-39.7478	-39.7782	-39.6581	-39.696	-17.9184	-17.9929	-17.9184	-17.9929	-30.2101	-31.4807	-32.4078	-30.6569	-31.959	-32.9093	-19.194	-15.6213	-12.7361
011.14_P-H__trimethylphosphine--hydrogen_fluoride__1.15	3.353	-77.1236	-77.089	-77.942	-77.9375	126.62	126.629	131.046	131.028	-31.4926	-31.507	-31.3818	-31.406	-17.0267	-17.0855	-17.0267	-17.0855	-25.9787	-27.0343	-27.8047	-26.4067	-27.4901	-28.2808	-26.8567	-23.682	-22.3342
011.14_P-H__trimethylphosphine--hydrogen_fluoride__1.25	3.52	-59.2454	-59.2154	-59.7595	-59.7434	79.625	79.6695	82.8524	82.8664	-20.6118	-20.6045	-20.5667	-20.5665	-13.3253	-13.3659	-13.3253	-13.3659	-19.2633	-19.9943	-20.5278	-19.6482	-20.4	-20.9487	-34.0441	-31.758	-32.3465
011.15_P-H__trimethylphosphine--methane_H__1.00	4.123	-22.3683	-22.3542	-22.9873	-22.9601	54.5296	54.5504	57.1131	57.0994	-3.25432	-3.25234	-3.23053	-3.22562	-4.81394	-4.83154	-4.81394	-4.83153	-17.8523	-18.4071	-18.812	-18.2416	-18.806	-19.2178	5.30031	6.86435	12.3051
011.15_P-H__trimethylphosphine--methane_H__1.05	4.244	-16.397	-16.383	-16.8352	-16.8104	39.2433	39.263	41.1826	41.1738	-2.23953	-2.23707	-2.21526	-2.21128	-3.95064	-3.96309	-3.95064	-3.96309	-14.6096	-15.0318	-15.34	-14.9473	-15.3773	-15.691	1.33994	2.49801	6.50194
011.15_P-H__trimethylphosphine--methane_H__1.10	4.366	-12.0541	-12.0412	-12.3543	-12.3329	28.1226	28.1388	29.5625	29.5554	-1.61089	-1.60836	-1.58853	-1.58524	-3.06984	-3.07847	-3.06984	-3.07846	-11.9908	-12.3099	-12.5428	-12.282	-12.6073	-12.8447	-1.13201	-0.286002	2.64429
011.15_P-H__trimethylphosphine--methane_H__1.15	4.488	-8.90555	-8.89476	-9.10131	-9.08397	20.094	20.1062	21.1519	21.1458	-1.20282	-1.2004	-1.18256	-1.17962	-2.30625	-2.31206	-2.30625	-2.31206	-9.87014	-10.11	-10.285	-10.1198	-10.3646	-10.5433	-2.58603	-1.97311	0.16736
011.15_P-H__trimethylphosphine--methane_H__1.25	4.732	-4.96105	-4.95453	-5.02281	-5.01264	10.184	10.1898	10.7382	10.7337	-0.724867	-0.723148	-0.707635	-0.705693	-1.22504	-1.22757	-1.22504	-1.22758	-6.73703	-6.8715	-6.96963	-6.91761	-7.05523	-7.15567	-3.68505	-3.36783	-2.23426
012.01_P-C__benzene--CH3PCH2__1.00	4.029	-21.6171	-21.5744	-23.1793	-23.1201	60.3691	60.2874	63.2057	63.0934	-2.02656	-2.02018	-2.1004	-2.09247	-0.734122	-0.736437	-0.734123	-0.736435	-28.1564	-29.1395	-29.8569	-28.7591	-29.7725	-30.512	6.09941	6.63237	12.393
012.01_P-C__benzene--CH3PCH2__1.05	4.175	-12.6927	-12.6669	-13.8299	-13.7926	39.6055	39.5504	41.5255	41.4501	-1.1203	-1.1155	-1.11311	-1.10777	-1.36954	-1.36978	-1.36954	-1.36981	-22.5305	-23.2455	-23.7673	-23.0465	-23.7875	-24.3283	0.630957	0.851537	5.25929
012.01_P-C__benzene--CH3PCH2__1.10	4.322	-7.0261	-7.01313	-7.8649	-7.84336	25.7886	25.7531	27.0853	27.0337	-0.73493	-0.731681	-0.70144	-0.697943	-1.25688	-1.25672	-1.25688	-1.25672	-18.0924	-18.6077	-18.9838	-18.5306	-19.0674	-19.4591	-2.23219	-2.22341	1.09621
012.01_P-C__benzene--CH3PCH2__1.15	4.47	-3.49137	-3.48793	-4.12121	-4.11159	16.7106	16.6913	17.5882	17.5566	-0.556899	-0.55462	-0.519085	-0.51697	-0.952174	-0.95218	-0.952174	-0.952175	-14.5836	-14.9526	-15.2219	-14.9536	-15.3396	-15.6213	-3.52532	-3.64543	-1.14642
012.01_P-C__benzene--CH3PCH2__1.25	4.767	-0.00762101	-0.0114931	-0.384912	-0.385107	6.89572	6.89032	7.2959	7.28331	-0.388973	-0.387002	-0.359449	-0.35782	-0.42771	-0.427957	-0.42771	-0.427957	-9.54462	-9.73113	-9.86723	-9.80388	-10.0011	-10.1451	-3.80337	-4.03263	-2.57734
012.02_P-C__ethene--CH3PCH2__1.00	3.995	-10.1294	-10.1136	-10.961	-10.9383	35.0867	35.0325	36.6352	36.5631	-0.934784	-0.933399	-0.943216	-0.940745	-1.41373	-1.41305	-1.41373	-1.41305	-15.6675	-16.3148	-16.7871	-16.0203	-16.6872	-17.1738	5.78532	6.09718	11.1002
012.02_P-C__ethene--CH3PCH2__1.05	4.157	-5.28196	-5.27308	-5.86071	-5.84761	22.5035	22.4666	23.5214	23.4717	-0.58257	-0.582011	-0.56924	-0.567976	-1.19065	-1.18971	-1.19065	-1.18971	-12.1968	-12.661	-12.9998	-12.4885	-12.9694	-13.3204	2.42208	2.54606	6.28855
012.02_P-C__ethene--CH3PCH2__1.10	4.32	-2.37405	-2.37014	-2.7815	-2.77525	14.3369	14.3132	15.008	14.975	-0.418043	-0.417902	-0.401702	-0.401295	-0.860859	-0.86022	-0.860859	-0.860219	-9.52575	-9.85701	-10.0987	-9.7657	-10.1105	-10.3621	0.566236	0.576081	3.3472
012.02_P-C__ethene--CH3PCH2__1.15	4.483	-0.677521	-0.677273	-0.969346	-0.967631	9.08739	9.0738	9.52935	9.50973	-0.326426	-0.326362	-0.31242	-0.312359	-0.576019	-0.575687	-0.576019	-0.575685	-7.4652	-7.70102	-7.8731	-7.66098	-7.90809	-8.08842	-0.37862	-0.434363	1.61084
012.02_P-C__ethene--CH3PCH2__1.25	4.809	0.781595	0.776559	0.622085	0.618464	3.60229	3.59786	3.79414	3.78564	-0.216559	-0.216033	-0.20856	-0.208128	-0.226777	-0.226721	-0.226777	-0.226721	-4.63344	-4.75257	-4.8395	-4.76298	-4.88917	-4.98126	-0.907835	-1.01201	0.117152
012.03_P-C__ethyne_C--CH3PCH2__1.00	3.997	-7.81348	-7.7912	-8.47666	-8.45077	31.14	31.0907	32.3942	32.3319	-0.906235	-0.907785	-0.912412	-0.912888	-1.31217	-1.31379	-1.31217	-1.31379	-13.7127	-14.3714	-14.852	-14.0346	-14.7148	-15.2112	6.22596	6.44325	10.7905
012.03_P-C__ethyne_C--CH3PCH2__1.05	4.16	-3.63858	-3.62103	-4.09304	-4.0737	19.7131	19.68	20.524	20.4808	-0.590244	-0.592473	-0.581532	-0.583027	-1.0161	-1.01625	-1.0161	-1.01625	-10.6306	-11.0977	-11.4386	-10.8949	-11.3801	-11.7341	3.01166	3.07373	6.25926
012.03_P-C__ethyne_C--CH3PCH2__1.10	4.324	-1.20321	-1.18965	-1.51912	-1.50485	12.3953	12.374	12.9221	12.8934	-0.431233	-0.433547	-0.420684	-0.42264	-0.697423	-0.697336	-0.697423	-0.697339	-8.26096	-8.59414	-8.83727	-8.47644	-8.82451	-9.0785	1.21623	1.19006	3.51874
012.03_P-C__ethyne_C--CH3PCH2__1.15	4.488	0.16423	0.173911	-0.0596431	-0.0496841	7.75494	7.74164	8.09666	8.07804	-0.335786	-0.337667	-0.326861	-0.328582	-0.448159	-0.448153	-0.448159	-0.448153	-6.43798	-6.67778	-6.85278	-6.61217	-6.86409	-7.04792	0.276951	0.203695	1.91627
012.03_P-C__ethyne_C--CH3PCH2__1.25	4.816	1.23511	1.2373	1.11404	1.11688	2.99909	2.99401	3.14327	3.13488	-0.216722	-0.217323	-0.211751	-0.21236	-0.164738	-0.164823	-0.164738	-0.164822	-3.9523	-4.08128	-4.1754	-4.06555	-4.20249	-4.30241	-0.32624	-0.427837	0.527184
012.04_P-C__methane_C--CH3PCH2__1.00	3.833	-12.9485	-12.9314	-13.5327	-13.5073	38.9648	38.9028	40.0857	40.0078	-0.446469	-0.44195	-0.435627	-0.430739	-2.04518	-2.0497	-2.04518	-2.0497	-16.2635	-16.9326	-17.4209	-16.4965	-17.1732	-17.667	6.05888	6.35307	9.78638
012.04_P-C__methane_C--CH3PCH2__1.05	3.98	-8.01451	-8.0051	-8.43418	-8.41798	25.5563	25.5126	26.2869	26.2304	-0.222552	-0.219526	-0.203334	-0.200256	-1.56555	-1.56765	-1.56555	-1.56765	-12.7536	-13.2359	-13.5878	-12.9512	-13.4405	-13.7975	2.13257	2.24699	4.69445
012.04_P-C__methane_C--CH3PCH2__1.10	4.127	-4.87711	-4.87197	-5.18165	-5.17136	16.6722	16.6446	17.1514	17.1138	-0.144517	-0.14259	-0.126497	-0.124665	-1.10319	-1.10448	-1.10319	-1.10448	-10.0331	-10.3803	-10.6337	-10.1982	-10.5515	-10.8094	-0.108123	-0.0960604	1.6485
012.04_P-C__methane_C--CH3PCH2__1.15	4.274	-2.8989	-2.89555	-3.1224	-3.11561	10.8261	10.8094	11.1417	11.1184	-0.11682	-0.115692	-0.102387	-0.101446	-0.741642	-0.742735	-0.741642	-0.742735	-7.91609	-8.16672	-8.34961	-8.0522	-8.3081	-8.49484	-1.29423	-1.33621	-0.08368
012.04_P-C__methane_C--CH3PCH2__1.25	4.568	-0.90201	-0.899266	-1.02844	-1.02385	4.51433	4.50702	4.65432	4.64361	-0.0937421	-0.0934337	-0.0855905	-0.0853721	-0.310135	-0.310888	-0.310135	-0.310889	-4.97341	-5.10725	-5.20491	-5.06422	-5.20153	-5.30172	-2.00149	-2.07823	-1.41838
012.05_P-C__phosphine--benzene__1.00	3.572	-19.6629	-19.6492	-21.1306	-21.1042	53.8961	53.8334	56.3919	56.3126	-1.8104	-1.80569	-1.87357	-1.86834	-0.870632	-0.873142	-0.870633	-0.873138	-24.3784	-25.3263	-26.0181	-24.8684	-25.845	-26.5576	5.48725	5.90937	11.3679
012.05_P-C__phosphine--benzene__1.05	3.718	-11.5192	-11.5158	-12.5905	-12.5778	35.0524	35.014	36.7394	36.6905	-1.01072	-1.00646	-1.00292	-0.998576	-1.34926	-1.34913	-1.34926	-1.34913	-19.4006	-20.0853	-20.585	-19.8199	-20.5293	-21.047	0.557617	0.718065	4.9162
012.05_P-C__phosphine--benzene__1.10	3.865	-6.38826	-6.39125	-7.18067	-7.17608	22.6087	22.5863	23.7471	23.7166	-0.661814	-0.657982	-0.631022	-0.627702	-1.19439	-1.19366	-1.19439	-1.19366	-15.4867	-15.9748	-16.331	-15.8421	-16.3507	-16.7218	-1.98756	-2.00271	1.15897
012.05_P-C__phosphine--benzene__1.15	4.013	-3.21354	-3.22086	-3.81037	-3.81139	14.5029	14.4916	15.2716	15.2537	-0.493846	-0.490226	-0.459055	-0.456287	-0.891296	-0.890784	-0.891296	-0.890783	-12.4033	-12.7481	-12.9998	-12.7025	-13.064	-13.3278	-3.11004	-3.23257	-0.866088
012.05_P-C__phosphine--benzene__1.25	4.311	-0.118961	-0.131557	-0.479107	-0.486328	5.85415	5.85103	6.20143	6.19291	-0.329609	-0.325998	-0.301807	-0.298962	-0.396762	-0.39675	-0.396762	-0.396758	-8.00323	-8.17311	-8.29707	-8.21114	-8.39172	-8.5235	-3.30035	-3.51264	-2.16313
012.06_P-C__phosphine--ethene__1.00	3.555	-8.15152	-8.13086	-8.89453	-8.86902	30.1727	30.1155	31.5363	31.4709	-0.786876	-0.782454	-0.784906	-0.779593	-1.15859	-1.15791	-1.15859	-1.15791	-13.4027	-14.0045	-14.4436	-13.7084	-14.3296	-14.7829	5.60069	5.88155	10.5688
012.06_P-C__phosphine--ethene__1.05	3.72	-4.07024	-4.05774	-4.58616	-4.57024	19.0734	19.0338	19.9659	19.9197	-0.501702	-0.498495	-0.486101	-0.482747	-0.970995	-0.969619	-0.970995	-0.969619	-10.3263	-10.7549	-11.0676	-10.5758	-11.0205	-11.3451	2.44039	2.55201	6.00404
012.06_P-C__phosphine--ethene__1.10	3.886	-1.67678	-1.67191	-2.04044	-2.03298	11.9686	11.9448	12.5525	12.5233	-0.360897	-0.3585	-0.344587	-0.34245	-0.696873	-0.695715	-0.696873	-0.695716	-7.98016	-8.28233	-8.50283	-8.18245	-8.49778	-8.72788	0.71587	0.724313	3.23423
012.06_P-C__phosphine--ethene__1.15	4.051	-0.320553	-0.322162	-0.582524	-0.581678	7.47537	7.46361	7.85729	7.84121	-0.277931	-0.275833	-0.264339	-0.262584	-0.46317	-0.462389	-0.46317	-0.462389	-6.19103	-6.40304	-6.55774	-6.35414	-6.57697	-6.73958	-0.154516	-0.205017	1.61084
012.06_P-C__phosphine--ethene__1.25	4.384	0.78607	0.774701	0.63943	0.630891	2.86816	2.86567	3.03039	3.02444	-0.175802	-0.173812	-0.167705	-0.166028	-0.179872	-0.179654	-0.179872	-0.179654	-3.76153	-3.86513	-3.94073	-3.86652	-3.97701	-4.05763	-0.653824	-0.747981	0.2092
012.07_P-C__phosphine--ethyne_C__1.00	3.528	-7.6853	-7.6518	-8.33535	-8.2991	28.8636	28.8022	30.053	29.9864	-0.816495	-0.816546	-0.818724	-0.817452	-1.1128	-1.11539	-1.1128	-1.11539	-12.2703	-12.9173	-13.3894	-12.559	-13.2276	-13.7155	5.82907	6.03896	10.1378
012.07_P-C__phosphine--ethyne_C__1.05	3.693	-3.76213	-3.73325	-4.20801	-4.17744	18.0943	18.0489	18.8624	18.8121	-0.527693	-0.528465	-0.517867	-0.518012	-0.885533	-0.88612	-0.885533	-0.886119	-9.41811	-9.88184	-10.2202	-9.65211	-10.134	-10.4856	2.6808	2.74494	5.71534
012.07_P-C__phosphine--ethyne_C__1.10	3.859	-1.4798	-1.4582	-1.79062	-1.768	11.2575	11.229	11.7546	11.7224	-0.379123	-0.38036	-0.36798	-0.369143	-0.615032	-0.615051	-0.615032	-0.615051	-7.24527	-7.57914	-7.82277	-7.43357	-7.78266	-8.0374	0.952611	0.932816	3.07106
012.07_P-C__phosphine--ethyne_C__1.15	4.024	-0.199014	-0.185196	-0.420727	-0.405711	6.97065	6.95538	7.29216	7.27376	-0.289173	-0.290195	-0.279619	-0.28072	-0.398304	-0.398259	-0.398304	-0.398258	-5.59332	-5.83502	-6.01139	-5.74377	-5.99817	-6.1838	0.0703366	0.00526153	1.54808
012.07_P-C__phosphine--ethyne_C__1.25	4.356	0.825216	0.825579	0.702784	0.705223	2.62889	2.62476	2.76241	2.75551	-0.178506	-0.178451	-0.17272	-0.172786	-0.147846	-0.147934	-0.147846	-0.147934	-3.36666	-3.49331	-3.58573	-3.46219	-3.59704	-3.69545	-0.461775	-0.555439	0.259408
012.08_P-C__phosphine--methane_C__1.00	3.378	-11.3233	-11.3063	-11.867	-11.8454	34.7415	34.6819	35.7611	35.6959	-0.388941	-0.384028	-0.373768	-0.368697	-1.90078	-1.90561	-1.90078	-1.90561	-14.5109	-15.152	-15.6198	-14.7184	-15.3677	-15.8415	5.46611	5.73468	9.09183
012.08_P-C__phosphine--methane_C__1.05	3.527	-6.90458	-6.89246	-7.29278	-7.27619	22.5292	22.4858	23.1931	23.1439	-0.201623	-0.198315	-0.181774	-0.178389	-1.43179	-1.43437	-1.43179	-1.43437	-11.2852	-11.7496	-12.0884	-11.4591	-11.9307	-12.2748	1.8722	1.98008	4.38902
012.08_P-C__phosphine--methane_C__1.10	3.676	-4.12815	-4.11961	-4.4081	-4.3964	14.5211	14.4934	14.9555	14.9241	-0.132274	-0.130234	-0.114716	-0.112771	-0.997501	-0.999252	-0.997501	-0.999252	-8.80211	-9.13843	-9.38385	-8.94586	-9.28845	-9.53846	-0.139535	-0.122736	1.60666
012.08_P-C__phosphine--methane_C__1.15	3.825	-2.40066	-2.39457	-2.60516	-2.59722	9.31011	9.29383	9.59534	9.57786	-0.103916	-0.102783	-0.0899817	-0.089032	-0.66445	-0.665848	-0.66445	-0.665848	-6.88408	-7.12822	-7.30637	-7.00128	-7.25102	-7.43326	-1.17575	-1.2075	0.033472
012.08_P-C__phosphine--methane_C__1.25	4.123	-0.692946	-0.689507	-0.807812	-0.802943	3.77424	3.76871	3.89867	3.89195	-0.0766439	-0.0763064	-0.0684216	-0.0682832	-0.273391	-0.274135	-0.273391	-0.274135	-4.24649	-4.3775	-4.4731	-4.3228	-4.45766	-4.55608	-1.74434	-1.80948	-1.16734
012.09_P-C__trimethylphosphine--benzene__1.00	4.001	-24.9793	-24.9564	-27.374	-27.3223	67.5661	67.5085	71.3365	71.2275	-2.87481	-2.86445	-2.98836	-2.97422	0.472634	0.471891	0.472633	0.471893	-31.7219	-32.6995	-33.4128	-32.4116	-33.4169	-34.1505	6.74679	7.25234	13.0373
012.09_P-C__trimethylphosphine--benzene__1.05	4.149	-14.5496	-14.5399	-16.3229	-16.2936	44.9978	44.9659	47.604	47.5374	-1.72271	-1.71575	-1.71608	-1.70753	-0.934458	-0.932796	-0.934458	-0.932811	-25.5347	-26.2455	-26.7641	-26.1332	-26.8677	-27.4036	1.01323	1.19983	5.91199
012.09_P-C__trimethylphosphine--benzene__1.10	4.298	-7.85298	-7.84939	-9.17967	-9.16312	29.7762	29.7587	31.5536	31.5143	-1.21902	-1.21437	-1.1694	-1.16446	-1.15914	-1.15726	-1.15914	-1.15724	-20.6282	-21.1427	-21.5181	-21.1423	-21.6765	-22.0663	-1.9804	-2.03675	1.70289
012.09_P-C__trimethylphosphine--benzene__1.15	4.448	-3.62693	-3.62609	-4.6356	-4.62551	19.6092	19.5999	20.821	20.7957	-0.9737	-0.970469	-0.915532	-0.91245	-0.98031	-0.979034	-0.980309	-0.97905	-16.7188	-17.0894	-17.3597	-17.1574	-17.5435	-17.8252	-3.33543	-3.54652	-0.610864
012.09_P-C__trimethylphosphine--benzene__1.25	4.749	0.564504	0.561223	-0.0515833	-0.0498147	8.3965	8.39494	8.96322	8.9533	-0.71382	-0.711441	-0.66832	-0.666397	-0.48549	-0.485345	-0.48549	-0.485352	-11.0725	-11.2628	-11.4017	-11.3855	-11.5852	-11.7309	-3.64232	-3.97919	-2.15058
012.10_P-C__trimethylphosphine--ethene__1.00	4.08	-6.89295	-6.88395	-7.89807	-7.88188	31.3122	31.2901	33.0517	33.0101	-1.03002	-1.0281	-1.00759	-1.00461	-1.28609	-1.28468	-1.28609	-1.28468	-15.2158	-15.7243	-16.0953	-15.6065	-16.1326	-16.5165	5.99805	6.32244	11.2633
012.10_P-C__trimethylphosphine--ethene__1.05	4.249	-2.74709	-2.74165	-3.45121	-3.442	20.0509	20.0365	21.1912	21.1631	-0.765213	-0.764537	-0.732326	-0.731109	-1.06887	-1.0671	-1.06887	-1.0671	-11.8548	-12.2224	-12.4906	-12.1766	-12.5589	-12.8378	2.97263	3.08505	6.81155
012.10_P-C__trimethylphosphine--ethene__1.10	4.418	-0.364256	-0.362096	-0.865939	-0.861851	12.7786	12.7703	13.5306	13.5121	-0.620413	-0.620378	-0.591575	-0.591399	-0.763567	-0.762092	-0.763567	-0.762096	-9.26964	-9.53691	-9.73194	-9.53317	-9.81251	-10.0164	1.29375	1.28042	4.06266
012.10_P-C__trimethylphosphine--ethene__1.15	4.588	0.943705	0.942378	0.579264	0.578887	8.09966	8.09603	8.59611	8.58548	-0.51777	-0.517867	-0.495734	-0.49595	-0.503281	-0.50225	-0.503281	-0.50225	-7.26969	-7.46444	-7.60655	-7.48388	-7.68862	-7.83802	0.411739	0.328144	2.40162
012.10_P-C__trimethylphosphine--ethene__1.25	4.928	1.87647	1.86796	1.67011	1.66215	3.22205	3.2222	3.43897	3.43546	-0.359556	-0.359244	-0.347996	-0.34792	-0.189885	-0.18957	-0.189885	-0.189568	-4.52716	-4.63013	-4.70527	-4.66754	-4.77685	-4.85662	-0.163925	-0.296506	0.882824
012.11_P-C__trimethylphosphine--ethyne_C__1.00	4.068	-6.01844	-5.98561	-6.87175	-6.83615	29.0114	28.9932	30.5128	30.4822	-1.02513	-1.02808	-1.01235	-1.01423	-1.14606	-1.145	-1.14606	-1.14499	-13.5812	-14.1096	-14.4952	-13.9427	-14.4917	-14.8923	6.33934	6.59454	10.8198
012.11_P-C__trimethylphosphine--ethyne_C__1.05	4.237	-2.19345	-2.165	-2.78202	-2.75244	18.406	18.3929	19.3776	19.3545	-0.763989	-0.767891	-0.741456	-0.744732	-0.91872	-0.91719	-0.918719	-0.917192	-10.543	-10.9247	-11.2032	-10.8398	-11.2388	-11.53	3.3396	3.41009	6.55214
012.11_P-C__trimethylphosphine--ethyne_C__1.10	4.407	-0.0261194	-0.00310027	-0.439448	-0.415916	11.6224	11.6146	12.255	12.2395	-0.613855	-0.617945	-0.593541	-0.59746	-0.640359	-0.639096	-0.640359	-0.639096	-8.2088	-8.4903	-8.69571	-8.4503	-8.74643	-8.96253	1.6587	1.62448	3.95388
012.11_P-C__trimethylphosphine--ethyne_C__1.15	4.577	1.13821	1.15549	0.841777	0.859338	7.30786	7.30431	7.7214	7.71214	-0.50579	-0.509431	-0.490182	-0.493922	-0.414015	-0.413131	-0.414014	-0.413127	-6.41196	-6.62275	-6.77658	-6.60707	-6.83015	-6.99294	0.760656	0.671489	2.4058
012.11_P-C__trimethylphosphine--ethyne_C__1.25	4.917	1.92546	1.93183	1.76146	1.76835	2.85688	2.8571	3.03437	3.03135	-0.342596	-0.344628	-0.334471	-0.336725	-0.150759	-0.150419	-0.150759	-0.150417	-3.9582	-4.07707	-4.1638	-4.08471	-4.21165	-4.30428	0.13008	0.00826794	1.00416
012.12_P-C__trimethylphosphine--methane_C__1.00	3.879	-13.2544	-13.2445	-14.1911	-14.1691	39.6909	39.6577	41.3643	41.3114	-0.52376	-0.517356	-0.487697	-0.480167	-2.31528	-2.31987	-2.31528	-2.31987	-16.8557	-17.4397	-17.8658	-17.1542	-17.7472	-18.1798	5.71016	6.16247	9.87424
012.12_P-C__trimethylphosphine--methane_C__1.05	4.03	-8.16764	-8.16364	-8.84136	-8.82929	26.3097	26.2889	27.424	27.3918	-0.349825	-0.345701	-0.305652	-0.301326	-1.84704	-1.84928	-1.84704	-1.84928	-13.2769	-13.6934	-13.9973	-13.53	-13.955	-14.265	1.93303	2.14685	4.84507
012.12_P-C__trimethylphosphine--methane_C__1.10	4.18	-4.92052	-4.91879	-5.41031	-5.40232	17.3686	17.3565	18.1098	18.089	-0.293842	-0.29134	-0.253878	-0.251461	-1.34534	-1.34668	-1.34534	-1.34667	-10.4882	-10.7872	-11.0054	-10.7003	-11.0066	-11.2301	-0.205649	-0.141617	1.82004
012.12_P-C__trimethylphosphine--methane_C__1.15	4.331	-2.86623	-2.86512	-3.22615	-3.22039	11.4261	11.4192	11.9218	11.9084	-0.269743	-0.268351	-0.237671	-0.236482	-0.931634	-0.932603	-0.931634	-0.932604	-8.30752	-8.52495	-8.68362	-8.48262	-8.70632	-8.86956	-1.3305	-1.35067	0.071128
012.12_P-C__trimethylphosphine--methane_C__1.25	4.632	-0.788578	-0.787588	-0.992297	-0.98884	4.90195	4.89876	5.12994	5.12335	-0.225604	-0.225354	-0.207287	-0.207176	-0.411499	-0.411949	-0.411499	-0.411949	-5.25767	-5.37871	-5.46704	-5.37478	-5.49985	-5.59111	-1.99318	-2.07573	-1.31796
013.01_P-N__ammonia--CH3PCH2__1.00	4.231	3.01007	3.0086	2.64361	2.64549	15.3741	15.3646	15.9786	15.9591	-1.85929	-1.86477	-1.86514	-1.87005	-0.839563	-0.837193	-0.839563	-0.837194	-7.68861	-8.0541	-8.32081	-7.89199	-8.27187	-8.54908	7.35041	7.34822	10.6232
013.01_P-N__ammonia--CH3PCH2__1.05	4.406	4.21693	4.20958	3.96379	3.96006	9.34793	9.34429	9.71678	9.70579	-1.46728	-1.4711	-1.47574	-1.47959	-0.507608	-0.506082	-0.507608	-0.506082	-5.86027	-6.11434	-6.29974	-6.0216	-6.28727	-6.48115	5.27695	5.19903	7.66927
013.01_P-N__ammonia--CH3PCH2__1.10	4.581	4.60537	4.59457	4.42352	4.41585	5.65226	5.65026	5.87783	5.87097	-1.16182	-1.1643	-1.17137	-1.1741	-0.288048	-0.287146	-0.288048	-0.287146	-4.48102	-4.65672	-4.78494	-4.60831	-4.7928	-4.92743	4.00844	3.89814	5.78647
013.01_P-N__ammonia--CH3PCH2__1.15	4.756	4.55793	4.54542	4.42116	4.41162	3.40808	3.40664	3.54654	3.54196	-0.919662	-0.921351	-0.92898	-0.930998	-0.154492	-0.153971	-0.154492	-0.153971	-3.44258	-3.56448	-3.65343	-3.54299	-3.67141	-3.76512	3.2233	3.10349	4.57311
013.01_P-N__ammonia--CH3PCH2__1.25	5.106	3.94153	3.92901	3.85298	3.8431	1.22395	1.22347	1.27571	1.27382	-0.573374	-0.57484	-0.580414	-0.582211	-0.0347326	-0.0344282	-0.0347326	-0.0344281	-2.05813	-2.12051	-2.16603	-2.12018	-2.18623	-2.23443	2.37718	2.26585	3.20913
013.02_P-N__hydrogen_cyanide--CH3PCH2__1.00	4.658	1.97186	1.97044	1.69746	1.70143	15.8769	15.8866	16.4495	16.4485	-1.38503	-1.39056	-1.40822	-1.41415	-1.17236	-1.17265	-1.17236	-1.17265	-7.35988	-7.67486	-7.90471	-7.52525	-7.8513	-8.08922	7.3891	7.4739	9.9119
013.02_P-N__hydrogen_cyanide--CH3PCH2__1.05	4.827	3.31027	3.31165	3.12424	3.13035	9.60888	9.6136	9.95717	9.95441	-1.13891	-1.1432	-1.16067	-1.16555	-0.718043	-0.718256	-0.718043	-0.718256	-5.63225	-5.85402	-6.01585	-5.7645	-5.99546	-6.16399	5.04795	5.03697	6.89105
013.02_P-N__hydrogen_cyanide--CH3PCH2__1.10	4.997	3.852	3.85365	3.72002	3.72564	5.7853	5.78541	6.00052	5.99458	-0.938445	-0.941611	-0.958605	-0.962282	-0.420336	-0.420396	-0.420336	-0.420396	-4.32896	-4.48564	-4.59997	-4.43419	-4.59801	-4.71755	3.67708	3.61999	5.06264
013.02_P-N__hydrogen_cyanide--CH3PCH2__1.15	5.166	3.95706	3.95661	3.85797	3.86104	3.47356	3.47282	3.60702	3.602	-0.771205	-0.77349	-0.788966	-0.791703	-0.237504	-0.237352	-0.237504	-0.237351	-3.34614	-3.45711	-3.53808	-3.42947	-3.546	-3.63104	2.88051	2.80295	3.9497
013.02_P-N__hydrogen_cyanide--CH3PCH2__1.25	5.505	3.60422	3.5978	3.53909	3.53524	1.23741	1.2381	1.2886	1.28736	-0.516278	-0.517455	-0.528894	-0.5304	-0.0669611	-0.0665584	-0.0669611	-0.0665589	-2.03278	-2.08849	-2.12914	-2.08482	-2.14366	-2.1866	2.12275	2.03904	2.81165
013.03_P-N__methylamine--CH3PCH2__1.00	4.345	0.382709	0.382049	-0.173963	-0.170603	21.9227	21.9002	22.9791	22.9427	-2.00655	-2.01364	-2.00757	-2.01336	-1.20056	-1.19705	-1.20056	-1.19705	-11.0564	-11.5292	-11.8743	-11.3355	-11.8258	-12.1835	7.19728	7.37817	11.3261
013.03_P-N__methylamine--CH3PCH2__1.05	4.512	2.6771	2.67228	2.30135	2.30062	13.6313	13.6188	14.2988	14.2766	-1.58327	-1.58829	-1.58591	-1.59048	-0.77655	-0.774365	-0.77655	-0.774366	-8.57875	-8.90708	-9.14667	-8.80509	-9.1474	-9.3972	4.78179	4.81518	7.81571
013.03_P-N__methylamine--CH3PCH2__1.10	4.679	3.73935	3.73203	3.47899	3.47561	8.43256	8.42462	8.85707	8.84166	-1.26437	-1.26779	-1.27015	-1.27356	-0.467912	-0.466626	-0.467912	-0.466625	-6.67754	-6.90347	-7.06834	-6.86005	-7.09666	-7.26933	3.3539	3.30775	5.61493
013.03_P-N__methylamine--CH3PCH2__1.15	4.846	4.10055	4.09195	3.91427	3.90899	5.20267	5.19687	5.47388	5.46286	-1.01156	-1.01382	-1.01904	-1.02148	-0.2674	-0.266652	-0.2674	-0.266653	-5.21941	-5.37465	-5.48794	-5.36635	-5.52947	-5.6485	2.52041	2.43522	4.23839
013.03_P-N__methylamine--CH3PCH2__1.25	5.181	3.86873	3.859	3.76118	3.75422	1.95914	1.95639	2.06911	2.06406	-0.642793	-0.644164	-0.649886	-0.651557	-0.0734635	-0.0731249	-0.0734635	-0.073125	-3.22492	-3.30168	-3.35768	-3.31889	-3.39999	-3.45918	1.74042	1.63442	2.79073
013.04_P-N__phosphine--ammonia__1.00	3.747	2.55285	2.5557	2.14142	2.15261	14.8916	14.8899	15.5093	15.5009	-1.72282	-1.72746	-1.72896	-1.7336	-0.805353	-0.802156	-0.805353	-0.802156	-7.13616	-7.52601	-7.8105	-7.32694	-7.73285	-8.02906	7.10551	7.08871	10.255
013.04_P-N__phosphine--ammonia__1.05	3.923	3.71897	3.71366	3.42264	3.4252	8.99697	8.99739	9.37288	9.36918	-1.33815	-1.34143	-1.3458	-1.3495	-0.493636	-0.491725	-0.493636	-0.491725	-5.38831	-5.6595	-5.8574	-5.5375	-5.82144	-6.02864	5.0205	4.9245	7.26761
013.04_P-N__phosphine--ammonia__1.10	4.098	4.094	4.08233	3.87082	3.86649	5.40338	5.40344	5.63279	5.63084	-1.04498	-1.04704	-1.0531	-1.05581	-0.284443	-0.28336	-0.284443	-0.28336	-4.08215	-4.26828	-4.4041	-4.19856	-4.39431	-4.53715	3.75127	3.62101	5.36807
013.04_P-N__phosphine--ammonia__1.15	4.273	4.05167	4.03546	3.87474	3.86599	3.23409	3.23418	3.37356	3.37262	-0.817002	-0.818218	-0.824454	-0.826418	-0.155855	-0.155219	-0.155855	-0.155219	-3.10684	-3.23431	-3.32732	-3.19727	-3.33183	-3.43003	2.96887	2.82694	4.15053
013.04_P-N__phosphine--ammonia__1.25	4.624	3.47731	3.45739	3.35286	3.34048	1.14452	1.14563	1.19615	1.19658	-0.498591	-0.499533	-0.503895	-0.505627	-0.0388954	-0.0384649	-0.0388954	-0.0384649	-1.82385	-1.88745	-1.93386	-1.87849	-1.9463	-1.99578	2.13115	1.99719	2.80328
013.05_P-N__phosphine--hydrogen_cyanide__1.00	4.166	1.37386	1.36992	1.03313	1.03849	15.7096	15.7301	16.3127	16.3239	-1.26594	-1.27147	-1.28653	-1.29282	-1.17442	-1.17232	-1.17442	-1.17232	-6.88988	-7.22803	-7.47479	-7.04613	-7.39648	-7.65213	7.1814	7.24511	9.61065
013.05_P-N__phosphine--hydrogen_cyanide__1.05	4.336	2.7265	2.72355	2.48005	2.48563	9.44388	9.45868	9.81171	9.82071	-1.0238	-1.02805	-1.0427	-1.04787	-0.72846	-0.72685	-0.72846	-0.72685	-5.227	-5.46656	-5.64137	-5.3504	-5.60019	-5.78247	4.78596	4.74915	6.5103
013.05_P-N__phosphine--hydrogen_cyanide__1.10	4.505	3.28334	3.27898	3.09534	3.09884	5.65019	5.65781	5.87655	5.87957	-0.832453	-0.835519	-0.849533	-0.853481	-0.432667	-0.431346	-0.432667	-0.431346	-3.98538	-4.15385	-4.27678	-4.08234	-4.25888	-4.38771	3.39315	3.30587	4.64006
013.05_P-N__phosphine--hydrogen_cyanide__1.15	4.675	3.40818	3.40079	3.25713	3.25697	3.36115	3.36587	3.50057	3.50191	-0.675705	-0.677777	-0.690467	-0.693333	-0.248313	-0.247127	-0.248313	-0.247127	-3.05225	-3.16964	-3.2553	-3.12811	-3.25172	-3.34191	2.58645	2.47651	3.50201
013.05_P-N__phosphine--hydrogen_cyanide__1.25	5.013	3.10336	3.09109	2.99329	2.98721	1.17821	1.18099	1.23089	1.23222	-0.443422	-0.444166	-0.453584	-0.454986	-0.0745117	-0.0735693	-0.0745117	-0.0735693	-1.82314	-1.87926	-1.92021	-1.86958	-1.9293	-1.97288	1.83414	1.718	2.36396
013.06_P-N__phosphine--methylamine__1.00	3.874	0.527074	0.531871	-0.0432484	-0.02922	20.092	20.0779	21.0994	21.0757	-1.85284	-1.85788	-1.85697	-1.8615	-1.09702	-1.09395	-1.09702	-1.09395	-9.89992	-10.3658	-10.7057	-10.1547	-10.6385	-10.9915	6.9522	7.09948	10.8617
013.06_P-N__phosphine--methylamine__1.05	4.042	2.56734	2.56617	2.17093	2.17839	12.373	12.3659	13.0073	12.994	-1.43476	-1.43859	-1.43894	-1.443	-0.709834	-0.707988	-0.709834	-0.707988	-7.60532	-7.92942	-8.16592	-7.80891	-8.14743	-8.39446	4.61953	4.62696	7.44334
013.06_P-N__phosphine--methylamine__1.10	4.211	3.47378	3.46824	3.18837	3.19083	7.58538	7.57939	7.98723	7.97681	-1.12549	-1.12831	-1.13126	-1.13463	-0.429155	-0.428068	-0.429155	-0.428068	-5.86345	-6.08653	-6.24931	-6.02577	-6.25982	-6.43062	3.24193	3.17433	5.30113
013.06_P-N__phosphine--methylamine__1.15	4.379	3.74897	3.74009	3.53473	3.53371	4.63088	4.62626	4.88579	4.8785	-0.885252	-0.887332	-0.891528	-0.894369	-0.246697	-0.246007	-0.246697	-0.246007	-4.53616	-4.68968	-4.8017	-4.66501	-4.82685	-4.94494	2.43132	2.32689	3.9497
013.06_P-N__phosphine--methylamine__1.25	4.717	3.46213	3.4483	3.32522	3.31911	1.70759	1.70628	1.80927	1.8065	-0.546485	-0.547679	-0.551536	-0.553602	-0.0704489	-0.0699909	-0.0704489	-0.0699909	-2.74663	-2.82358	-2.87974	-2.82675	-2.90875	-2.96858	1.65717	1.53343	2.53132
013.07_P-N__phosphine--nitromethane__1.00	3.091	-35.1373	-35.105	-36.5734	-36.5388	71.5763	71.5305	74.3397	74.2716	-3.29806	-3.28484	-3.61795	-3.60165	-0.627233	-0.660744	-0.627233	-0.660744	-25.7807	-26.9575	-27.8163	-26.1574	-27.3596	-28.237	4.66366	5.23348	5.98312
013.07_P-N__phosphine--nitromethane__1.05	3.238	-23.61	-23.5916	-24.6217	-24.6015	46.8118	46.7845	48.6455	48.6031	-1.90837	-1.89886	-2.10423	-2.0935	-1.41285	-1.43583	-1.41285	-1.43583	-20.4926	-21.3489	-21.9738	-20.8301	-21.708	-22.3487	-2.11557	-1.87644	-1.2552
013.07_P-N__phosphine--nitromethane__1.10	3.386	-15.9757	-15.9653	-16.694	-16.6837	30.4214	30.4039	31.6236	31.5979	-1.27393	-1.26772	-1.40014	-1.3937	-1.34427	-1.35998	-1.34427	-1.35998	-16.3124	-16.9349	-17.3892	-16.6065	-17.2471	-17.7145	-5.57826	-5.55403	-5.08774
013.07_P-N__phosphine--nitromethane__1.15	3.533	-10.9169	-10.911	-11.4341	-11.4285	19.6611	19.6492	20.4527	20.4348	-0.952219	-0.948536	-1.03655	-1.03306	-1.0431	-1.05383	-1.0431	-1.05383	-12.9991	-13.452	-13.7824	-13.25	-13.7175	-14.0587	-7.04666	-7.13928	-6.8241
013.07_P-N__phosphine--nitromethane__1.25	3.827	-5.31538	-5.31483	-5.59363	-5.59438	8.09682	8.094	8.44298	8.43761	-0.624293	-0.623315	-0.665147	-0.664816	-0.499046	-0.503837	-0.499046	-0.503837	-8.28405	-8.52743	-8.70503	-8.45809	-8.71131	-8.89609	-7.05301	-7.22151	-7.11698
013.08_P-N__pyridine--CH3PCH2__1.00	5.309	-1.73516	-1.74282	-2.33249	-2.33587	27.3806	27.3648	28.747	28.718	-2.26066	-2.26729	-2.30508	-2.31074	-1.57139	-1.57093	-1.57139	-1.57093	-13.1032	-13.5819	-13.9312	-13.4264	-13.9236	-14.2864	7.85254	8.21407	11.7445
013.08_P-N__pyridine--CH3PCH2__1.05	5.473	1.44083	1.43325	1.06192	1.0573	17.2621	17.2544	18.1335	18.1164	-1.7973	-1.80226	-1.83202	-1.83662	-1.04579	-1.04506	-1.04579	-1.04506	-10.3197	-10.6598	-10.9079	-10.586	-10.941	-11.2	4.93245	5.09196	7.76969
013.08_P-N__pyridine--CH3PCH2__1.10	5.637	3.07311	3.0666	2.83115	2.82704	10.8423	10.836	11.4039	11.391	-1.45871	-1.4622	-1.49082	-1.49437	-0.645452	-0.64489	-0.645452	-0.64489	-8.16149	-8.40222	-8.57789	-8.37951	-8.63218	-8.81656	3.21767	3.26219	5.33042
013.08_P-N__pyridine--CH3PCH2__1.15	5.801	3.80227	3.7963	3.64607	3.64233	6.78791	6.78175	7.15245	7.1414	-1.18918	-1.19149	-1.21896	-1.22153	-0.376605	-0.376179	-0.376606	-0.376179	-6.48019	-6.65007	-6.77404	-6.65803	-6.83717	-6.96789	2.23635	2.21814	3.84928
013.08_P-N__pyridine--CH3PCH2__1.25	6.129	3.94933	3.94262	3.87969	3.8754	2.63298	2.63004	2.78666	2.7811	-0.785795	-0.786873	-0.808734	-0.810143	-0.107821	-0.107493	-0.107821	-0.107493	-4.13381	-4.21819	-4.27977	-4.25092	-4.34059	-4.40603	1.39852	1.33284	2.40162
013.09_P-N__pyridine--phosphine__1.00	4.876	-0.374506	-0.383928	-0.9366	-0.936317	23.0267	23.025	24.2181	24.2099	-1.99278	-1.99735	-2.03276	-2.03709	-1.3347	-1.33273	-1.3347	-1.33273	-11.1761	-11.6319	-11.9645	-11.4574	-11.9322	-12.2787	7.34645	7.62506	10.9495
013.09_P-N__pyridine--phosphine__1.05	5.043	2.09124	2.08117	1.71716	1.71571	14.3117	14.3139	15.0693	15.0673	-1.5622	-1.56533	-1.59436	-1.59774	-0.872493	-0.871038	-0.872493	-0.871038	-8.70683	-9.02973	-9.26535	-8.93472	-9.27304	-9.51992	4.69339	4.79431	7.28016
013.09_P-N__pyridine--phosphine__1.10	5.21	3.26919	3.25988	3.01268	3.01125	8.8586	8.85798	9.34433	9.34036	-1.2448	-1.24689	-1.27351	-1.27609	-0.531954	-0.530953	-0.531954	-0.530953	-6.81093	-7.03673	-7.20151	-6.99485	-7.23266	-7.4062	3.13852	3.13836	5.02498
013.09_P-N__pyridine--phosphine__1.15	5.377	3.71542	3.70581	3.53248	3.53031	5.46349	5.4609	5.77557	5.77035	-0.99554	-0.996906	-1.02084	-1.02287	-0.307972	-0.307229	-0.307972	-0.307229	-5.34853	-5.505	-5.61918	-5.49637	-5.66197	-5.78282	2.2434	2.18774	3.64008
013.09_P-N__pyridine--phosphine__1.25	5.71	3.59751	3.58427	3.48978	3.48341	2.05829	2.0562	2.1866	2.18309	-0.635398	-0.63587	-0.653242	-0.654452	-0.0885932	-0.0880684	-0.0885931	-0.0880685	-3.33942	-3.41543	-3.47089	-3.43389	-3.51518	-3.57449	1.44564	1.34949	2.25518
013.10_P-N__trimethylphosphine--ammonia__1.00	4.571	8.45732	8.43993	8.17819	8.16547	6.97028	6.97521	7.33602	7.33593	-1.4986	-1.49945	-1.50652	-1.50757	-0.390905	-0.389668	-0.390905	-0.389668	-5.2381	-5.42367	-5.55909	-5.40318	-5.59919	-5.74223	7.96694	7.86194	10.3052
013.10_P-N__trimethylphosphine--ammonia__1.05	4.765	7.95376	7.93659	7.74677	7.73343	4.08162	4.08552	4.30205	4.30262	-1.18429	-1.18469	-1.1946	-1.19535	-0.203004	-0.202476	-0.203004	-0.202476	-3.94911	-4.07868	-4.17323	-4.07689	-4.21429	-4.31455	6.46171	6.32368	8.19227
013.10_P-N__trimethylphosphine--ammonia__1.10	4.958	7.22679	7.21111	7.06477	7.05278	2.38216	2.3855	2.51546	2.5167	-0.929349	-0.929727	-0.939514	-0.94033	-0.0958194	-0.0956463	-0.0958194	-0.0956463	-2.99428	-3.08511	-3.15139	-3.09307	-3.18983	-3.26043	5.41984	5.27307	6.72787
013.10_P-N__trimethylphosphine--ammonia__1.15	5.151	6.44314	6.43034	6.31035	6.30068	1.38474	1.38717	1.46527	1.46622	-0.72537	-0.72598	-0.734311	-0.7353	-0.0384149	-0.0383499	-0.0384149	-0.0383499	-2.28308	-2.34685	-2.39339	-2.3594	-2.42745	-2.47711	4.65979	4.51615	5.6735
013.10_P-N__trimethylphosphine--ammonia__1.25	5.537	5.00024	4.99615	4.90168	4.8997	0.465217	0.466248	0.494527	0.495	-0.440045	-0.441561	-0.446114	-0.44786	0.00307727	0.00326502	0.00307727	0.00326502	-1.35532	-1.38765	-1.41125	-1.40117	-1.43567	-1.46084	3.61286	3.48927	4.25931
013.11_P-N__trimethylphosphine--hydrogen_cyanide__1.00	4.901	6.73338	6.72302	6.47436	6.47078	9.58732	9.60414	10.0678	10.0769	-1.33419	-1.33754	-1.34956	-1.35361	-0.873387	-0.872118	-0.873387	-0.872118	-5.72743	-5.91751	-6.05622	-5.88139	-6.08112	-6.22687	8.06127	8.09509	10.1839
013.11_P-N__trimethylphosphine--hydrogen_cyanide__1.05	5.084	6.83488	6.82316	6.65002	6.64386	5.70386	5.71326	5.99727	6.00073	-1.1072	-1.10971	-1.12433	-1.1275	-0.508507	-0.5075	-0.508507	-0.5075	-4.3656	-4.50203	-4.60159	-4.48695	-4.63106	-4.73622	6.31762	6.27337	7.89102
013.11_P-N__trimethylphosphine--hydrogen_cyanide__1.10	5.267	6.54042	6.52722	6.4	6.39158	3.38333	3.38929	3.5647	3.56669	-0.908842	-0.910618	-0.925451	-0.927837	-0.284525	-0.28367	-0.284525	-0.28367	-3.34775	-3.44515	-3.51623	-3.44293	-3.54636	-3.62184	5.20599	5.12492	6.40152
013.11_P-N__trimethylphosphine--hydrogen_cyanide__1.15	5.45	6.06791	6.05478	5.9548	5.94542	2.00108	2.00547	2.11334	2.1151	-0.739896	-0.741152	-0.754664	-0.756391	-0.152702	-0.151985	-0.152702	-0.151985	-2.58407	-2.65276	-2.70289	-2.65848	-2.73162	-2.78499	4.46422	4.36716	5.39736
013.11_P-N__trimethylphosphine--hydrogen_cyanide__1.25	5.816	5.00439	4.99568	4.92132	4.91477	0.695294	0.697351	0.738268	0.739436	-0.484884	-0.485622	-0.495416	-0.496399	-0.0361136	-0.0357109	-0.0361136	-0.0357108	-1.57181	-1.60486	-1.62898	-1.61767	-1.65285	-1.67852	3.54272	3.44358	4.15053
013.12_P-N__trimethylphosphine--methylamine__1.00	4.622	7.58985	7.57851	7.17972	7.17306	11.284	11.2789	11.9736	11.9601	-1.70576	-1.70729	-1.70068	-1.70188	-0.688375	-0.686729	-0.688375	-0.686729	-8.202	-8.44618	-8.62437	-8.44579	-8.70139	-8.88791	7.83903	7.8566	11.0625
013.12_P-N__trimethylphosphine--methylamine__1.05	4.806	7.71829	7.70425	7.43186	7.4223	6.79501	6.79271	7.22424	7.21614	-1.3774	-1.37812	-1.3802	-1.38104	-0.392691	-0.391922	-0.392691	-0.391922	-6.3087	-6.47634	-6.59867	-6.50198	-6.67855	-6.8074	6.12824	6.05808	8.52699
013.12_P-N__trimethylphosphine--methylamine__1.10	4.989	7.33444	7.31919	7.12558	7.11399	4.07775	4.07692	4.34634	4.34155	-1.10299	-1.10334	-1.1095	-1.1101	-0.208501	-0.208218	-0.208501	-0.208218	-4.8738	-4.98997	-5.07473	-5.02651	-5.14926	-5.23883	5.00983	4.89839	6.82829
013.12_P-N__trimethylphosphine--methylamine__1.15	5.173	6.72385	6.70892	6.56421	6.55266	2.43978	2.4399	2.60803	2.60568	-0.876292	-0.876689	-0.883797	-0.884549	-0.101508	-0.10141	-0.101508	-0.10141	-3.78379	-3.8656	-3.9253	-3.90416	-3.99103	-4.05441	4.24543	4.11797	5.65677
013.12_P-N__trimethylphosphine--methylamine__1.25	5.54	5.36943	5.35913	5.2635	5.25554	0.866518	0.866838	0.932118	0.931313	-0.545081	-0.546083	-0.551339	-0.552624	-0.0125772	-0.0124286	-0.0125772	-0.0124286	-2.31831	-2.36128	-2.39264	-2.39287	-2.43868	-2.4721	3.27482	3.14971	4.17563
013.13_P-N__trimethylphosphine--nitromethane__1.00	3.496	-59.0498	-59.0208	-62.0661	-62.0149	106.325	106.308	111.436	111.375	-6.59776	-6.58581	-7.22847	-7.20783	2.57236	2.53849	2.57236	2.53849	-34.966	-36.3773	-37.4072	-35.5006	-36.9431	-37.9958	5.83231	6.69504	6.64419
013.13_P-N__trimethylphosphine--nitromethane__1.05	3.64	-41.3405	-41.3167	-43.5552	-43.5106	72.3896	72.3791	76.0393	75.9925	-3.54811	-3.53731	-3.88519	-3.86887	-0.751984	-0.778017	-0.751984	-0.778017	-28.2533	-29.2872	-30.0417	-28.7445	-29.8052	-30.5792	-3.29456	-2.74425	-2.56479
013.13_P-N__trimethylphosphine--nitromethane__1.10	3.784	-29.1112	-29.0945	-30.733	-30.6989	49.0295	49.0267	51.5608	51.5285	-2.16772	-2.15954	-2.36582	-2.35497	-1.70416	-1.7239	-1.70416	-1.7239	-22.8698	-23.6261	-24.1779	-23.3124	-24.0911	-24.6593	-8.1292	-7.90862	-7.68182
013.13_P-N__trimethylphosphine--nitromethane__1.15	3.928	-20.6924	-20.6815	-21.8874	-21.8629	33.1228	33.1245	34.8481	34.8277	-1.53436	-1.52864	-1.6611	-1.65453	-1.70368	-1.71845	-1.70368	-1.71845	-18.5527	-19.1064	-19.5103	-18.9447	-19.5166	-19.9339	-10.3144	-10.3421	-10.1546
013.13_P-N__trimethylphosphine--nitromethane__1.25	4.217	-10.7883	-10.7825	-11.4617	-11.4481	14.9542	14.9574	15.7534	15.7443	-1.02555	-1.02344	-1.08401	-1.08185	-1.04461	-1.05228	-1.04461	-1.05228	-12.247	-12.546	-12.7642	-12.538	-12.8484	-13.075	-10.665	-10.9129	-10.8826
013.14_P-N__trimethylphosphine--pyridine__1.00	5.611	7.24157	7.22199	6.89308	6.87798	13.7895	13.79	14.6534	14.6459	-1.94456	-1.94603	-1.96275	-1.96415	-0.923408	-0.92196	-0.923408	-0.92196	-9.71465	-9.97228	-10.1603	-9.99044	-10.2609	-10.4582	7.98375	8.17951	11.0541
013.14_P-N__trimethylphosphine--pyridine__1.05	5.791	7.74138	7.72265	7.52428	7.5094	8.42137	8.42107	8.96349	8.95765	-1.60309	-1.60366	-1.62604	-1.62682	-0.53924	-0.538399	-0.539239	-0.538399	-7.60844	-7.7879	-7.91886	-7.83122	-8.02072	-8.159	6.0828	6.14282	8.36382
013.14_P-N__trimethylphosphine--pyridine__1.10	5.971	7.57994	7.56278	7.44084	7.42705	5.12251	5.12158	5.46595	5.46108	-1.31038	-1.31039	-1.33469	-1.33503	-0.293083	-0.292631	-0.293083	-0.292631	-5.98281	-6.10723	-6.19803	-6.16181	-6.29384	-6.39018	4.88332	4.87029	6.6149
013.14_P-N__trimethylphosphine--pyridine__1.15	6.151	7.09576	7.08028	7.00245	6.99008	3.10687	3.10655	3.32518	3.32206	-1.06212	-1.06193	-1.08496	-1.08514	-0.14664	-0.146366	-0.146639	-0.146366	-4.72703	-4.81349	-4.87659	-4.87039	-4.96248	-5.02969	4.10196	4.05095	5.44338
013.14_P-N__trimethylphosphine--pyridine__1.25	6.512	5.83626	5.82398	5.78546	5.77559	1.1352	1.13568	1.22323	1.22238	-0.686782	-0.686764	-0.703734	-0.704002	-0.0206015	-0.020408	-0.0206014	-0.0204082	-2.99831	-3.04167	-3.07332	-3.08982	-3.13619	-3.17002	3.17917	3.10354	4.04174
013.15_P-N__nitromethane--CH3PCH2__1.00	3.525	-42.9156	-42.8808	-44.4977	-44.4399	85.4862	85.4358	88.8239	88.7327	-4.39515	-4.38981	-4.7939	-4.7839	-0.400782	-0.428124	-0.400782	-0.428124	-30.4211	-31.7449	-32.7109	-30.8836	-32.2362	-33.2233	5.0262	5.85746	6.75298
013.15_P-N__nitromethane--CH3PCH2__1.05	3.669	-29.3962	-29.3778	-30.5167	-30.4797	56.8114	56.7813	59.0722	59.009	-2.46165	-2.45776	-2.70675	-2.70094	-1.58083	-1.60001	-1.58083	-1.60001	-24.3782	-25.3478	-26.0554	-24.7931	-25.7873	-26.5128	-2.70963	-2.28444	-1.62758
013.15_P-N__nitromethane--CH3PCH2__1.10	3.813	-20.2986	-20.2926	-21.0952	-21.0763	37.5141	37.4978	39.0117	38.9738	-1.58041	-1.57804	-1.74085	-1.73817	-1.61338	-1.62687	-1.61338	-1.62687	-19.5657	-20.2728	-20.7887	-19.9303	-20.6579	-21.1888	-6.78841	-6.65631	-6.20069
013.15_P-N__nitromethane--CH3PCH2__1.15	3.957	-14.1882	-14.1894	-14.7625	-14.7539	24.6579	24.6483	25.6493	25.6224	-1.15247	-1.1516	-1.2616	-1.26077	-1.29689	-1.30637	-1.29689	-1.30637	-15.7282	-16.2432	-16.6191	-16.0425	-16.5739	-16.9617	-8.61809	-8.66026	-8.37218
013.15_P-N__nitromethane--CH3PCH2__1.25	4.245	-7.28731	-7.29627	-7.5999	-7.60414	10.5287	10.5279	10.9696	10.9601	-0.758928	-0.759236	-0.813185	-0.813877	-0.650031	-0.654446	-0.650031	-0.654445	-10.2097	-10.4851	-10.686	-10.4322	-10.7184	-10.9272	-8.86805	-9.03958	-8.95794
014.01_P-O__acetone--CH3PCH2__1.00	5.198	1.57909	1.56146	1.17714	1.1671	20.3283	20.3345	21.1916	21.1844	-1.97588	-1.97999	-2.01761	-2.02204	-1.96623	-1.96659	-1.96623	-1.96659	-9.50515	-9.92821	-10.2369	-9.71569	-10.1545	-10.4747	7.71246	7.88811	9.76127
014.01_P-O__acetone--CH3PCH2__1.05	5.357	3.58032	3.55948	3.31302	3.29792	12.5535	12.5569	13.0785	13.0745	-1.68426	-1.68549	-1.72128	-1.72292	-1.20855	-1.20927	-1.20855	-1.20927	-7.44929	-7.74433	-7.95964	-7.62255	-7.9305	-8.15522	5.26199	5.28502	6.81574
014.01_P-O__acetone--CH3PCH2__1.10	5.516	4.50684	4.48454	4.32044	4.30298	7.72736	7.72572	8.05179	8.04449	-1.43072	-1.43036	-1.46445	-1.46449	-0.715811	-0.71644	-0.715811	-0.71644	-5.86246	-6.06822	-6.21837	-6.00288	-6.21875	-6.37628	3.8451	3.79025	5.06264
014.01_P-O__acetone--CH3PCH2__1.15	5.675	4.81848	4.79525	4.68257	4.66294	4.74201	4.73904	4.94649	4.93861	-1.20573	-1.2046	-1.23586	-1.23495	-0.409955	-0.410256	-0.409955	-0.410256	-4.63274	-4.77766	-4.88342	-4.74596	-4.89855	-5.0099	3.03601	2.94644	4.02082
014.01_P-O__acetone--CH3PCH2__1.25	5.994	4.58198	4.55857	4.49696	4.47612	1.76819	1.76832	1.85023	1.84803	-0.839358	-0.83803	-0.861246	-0.8601	-0.118534	-0.118231	-0.118534	-0.118231	-2.93173	-3.00866	-3.06479	-3.00415	-3.08588	-3.14553	2.30584	2.2003	2.98738
014.02_P-O__furan--CH3PCH2__1.00	4.829	-7.44619	-7.44691	-7.98431	-7.97707	31.5542	31.6337	33.137	33.1963	-0.485208	-0.493451	-0.508599	-0.517097	-2.44585	-2.45122	-2.44585	-2.45122	-13.3031	-13.8649	-14.2748	-13.5988	-14.1787	-14.6019	6.96729	7.64901	10.7403
014.02_P-O__furan--CH3PCH2__1.05	4.981	-3.27387	-3.2745	-3.58532	-3.58147	19.8152	19.8764	20.8059	20.8546	-0.410652	-0.415654	-0.425252	-0.430605	-1.68871	-1.69245	-1.68871	-1.69245	-10.5204	-10.9167	-11.2059	-10.7687	-11.1794	-11.4792	3.28792	3.67091	6.02914
014.02_P-O__furan--CH3PCH2__1.10	5.134	-0.871094	-0.870476	-1.04487	-1.04104	12.3861	12.4257	13.0043	13.0362	-0.380475	-0.383447	-0.392845	-0.396245	-1.10128	-1.10389	-1.10128	-1.10389	-8.34811	-8.62494	-8.82696	-8.55381	-8.84223	-9.0527	1.24093	1.44234	3.22168
014.02_P-O__furan--CH3PCH2__1.15	5.287	0.457944	0.459778	0.36642	0.370783	7.71945	7.74162	8.11076	8.1277	-0.349691	-0.351499	-0.361351	-0.363603	-0.693288	-0.695078	-0.693288	-0.695078	-6.64934	-6.84213	-6.98282	-6.81831	-7.02002	-7.16722	0.172005	0.27258	1.59829
014.02_P-O__furan--CH3PCH2__1.25	5.592	1.464	1.46488	1.44911	1.45231	2.97465	2.98115	3.13503	3.13872	-0.269951	-0.270661	-0.279227	-0.280324	-0.256559	-0.257279	-0.256559	-0.25728	-4.26831	-4.36362	-4.43318	-4.3801	-4.48075	-4.5542	-0.515092	-0.500784	0.234304
014.03_P-O__methanol--CH3PCH2__1.00	4.327	-0.0955031	-0.110259	-0.548621	-0.559029	22.5807	22.593	23.6132	23.6141	-1.62888	-1.6336	-1.65566	-1.66003	-1.92607	-1.92663	-1.92607	-1.92663	-10.2376	-10.7313	-11.0915	-10.4819	-10.9934	-11.3667	7.831	8.10169	10.7403
014.03_P-O__methanol--CH3PCH2__1.05	4.484	2.32995	2.31287	2.03639	2.02307	14.031	14.0407	14.6648	14.667	-1.33717	-1.33965	-1.3602	-1.36271	-1.22472	-1.22539	-1.22472	-1.22539	-7.96068	-8.30439	-8.55521	-8.16017	-8.51845	-8.7799	5.2333	5.3221	7.41823
014.03_P-O__methanol--CH3PCH2__1.10	4.641	3.50942	3.49216	3.313	3.29943	8.68954	8.69393	9.08539	9.08417	-1.10652	-1.10779	-1.12822	-1.12979	-0.748923	-0.749481	-0.748923	-0.749481	-6.2111	-6.45056	-6.62529	-6.37241	-6.62336	-6.80648	3.70352	3.69785	5.38481
014.03_P-O__methanol--CH3PCH2__1.15	4.799	3.97249	3.95578	3.83635	3.8229	5.35956	5.36026	5.61024	5.60638	-0.91224	-0.912906	-0.932181	-0.933223	-0.443967	-0.444348	-0.443967	-0.444348	-4.86003	-5.02861	-5.15163	-4.98952	-5.167	-5.29652	2.80716	2.75518	4.12542
014.03_P-O__methanol--CH3PCH2__1.25	5.114	3.88578	3.8703	3.80993	3.79743	2.02624	2.02619	2.12787	2.12544	-0.610198	-0.610749	-0.625006	-0.625991	-0.14411	-0.144123	-0.14411	-0.144123	-3.01474	-3.10518	-3.17117	-3.09715	-3.19327	-3.26342	1.97045	1.88934	2.84094
014.04_P-O__phosphine--acetone__1.00	4.708	0.838572	0.824338	0.348813	0.347214	20.0508	20.0648	20.9389	20.9445	-1.79044	-1.79463	-1.82784	-1.8327	-1.98404	-1.98278	-1.98404	-1.98278	-8.81744	-9.25764	-9.57886	-9.01574	-9.47303	-9.80673	7.53283	7.66947	9.414
014.04_P-O__phosphine--acetone__1.05	4.868	2.85607	2.83479	2.50865	2.49881	12.3036	12.3142	12.8451	12.85	-1.5068	-1.50819	-1.53929	-1.54148	-1.23321	-1.23266	-1.23321	-1.23266	-6.85377	-7.16172	-7.38644	-7.01484	-7.33681	-7.57177	5.02168	5.00294	6.39734
014.04_P-O__phosphine--acetone__1.10	5.027	3.80132	3.77504	3.5422	3.52638	7.51733	7.52263	7.85419	7.85492	-1.2661	-1.26605	-1.2954	-1.29618	-0.739991	-0.739553	-0.739991	-0.739553	-5.34783	-5.56363	-5.72111	-5.4772	-5.70415	-5.86977	3.57097	3.47579	4.6024
014.04_P-O__phosphine--acetone__1.15	5.186	4.13521	4.10516	3.93194	3.91139	4.57564	4.57778	4.78688	4.78565	-1.05646	-1.05565	-1.08217	-1.08217	-0.431208	-0.430595	-0.431208	-0.430595	-4.18881	-4.3414	-4.45276	-4.29181	-4.45328	-4.57111	2.74394	2.61316	3.53548
014.04_P-O__phosphine--acetone__1.25	5.505	3.95438	3.92102	3.81088	3.78592	1.67648	1.67841	1.75971	1.76025	-0.722495	-0.721291	-0.740506	-0.740153	-0.133143	-0.132231	-0.133143	-0.132231	-2.60329	-2.68456	-2.74387	-2.66748	-2.7547	-2.81834	2.00204	1.85544	2.50203
014.05_P-O__phosphine--furan__1.00	4.398	-5.01763	-5.0286	-5.47682	-5.4807	26.0868	26.1704	27.4496	27.527	-0.450867	-0.456444	-0.467764	-0.473661	-2.13304	-2.13665	-2.13304	-2.13665	-11.2906	-11.8016	-12.1745	-11.5475	-12.0766	-12.4627	6.37426	6.9733	9.9621
014.05_P-O__phosphine--furan__1.05	4.553	-1.71803	-1.72711	-1.98754	-1.99111	16.1061	16.1627	16.9481	17.0017	-0.38686	-0.389713	-0.397925	-0.40116	-1.43717	-1.43984	-1.43717	-1.43984	-8.83529	-9.19021	-9.4492	-9.04731	-9.41677	-9.68638	3.1568	3.48321	5.74045
014.05_P-O__phosphine--furan__1.10	4.709	0.0981778	0.0899989	-0.0588719	-0.061953	9.89783	9.9299	10.4224	10.4525	-0.34781	-0.349065	-0.357524	-0.359279	-0.920984	-0.922857	-0.920984	-0.922857	-6.93921	-7.18293	-7.36077	-7.11171	-7.36685	-7.55303	1.38721	1.55534	3.23005
014.05_P-O__phosphine--furan__1.15	4.865	1.0407	1.03289	0.950276	0.947074	6.0604	6.07727	6.39081	6.40602	-0.307541	-0.308151	-0.316489	-0.317651	-0.571732	-0.572947	-0.571732	-0.572947	-5.47009	-5.63818	-5.76083	-5.6095	-5.78644	-5.91555	0.468231	0.546943	1.7782
014.05_P-O__phosphine--furan__1.25	5.176	1.62852	1.61804	1.59852	1.59266	2.24758	2.25234	2.37927	2.38313	-0.221479	-0.221555	-0.227894	-0.228531	-0.207153	-0.207503	-0.207153	-0.207503	-3.43749	-3.5215	-3.58281	-3.52642	-3.61633	-3.68194	-0.141486	-0.142186	0.531368
014.06_P-O__phosphine--methanol__1.00	3.83	-0.978739	-0.985813	-1.50174	-1.50013	22.3919	22.4121	23.4544	23.4692	-1.52449	-1.52938	-1.54926	-1.55422	-1.94272	-1.94328	-1.94272	-1.94328	-9.59246	-10.0981	-10.4671	-9.82435	-10.3491	-10.732	7.48661	7.73959	10.2382
014.06_P-O__phosphine--methanol__1.05	3.987	1.52798	1.51738	1.17394	1.17169	13.8366	13.8508	14.4909	14.5013	-1.23039	-1.23325	-1.25088	-1.25419	-1.24622	-1.24684	-1.24622	-1.24684	-7.40031	-7.75284	-8.0101	-7.58759	-7.95564	-8.22423	4.87798	4.94774	6.89523
014.06_P-O__phosphine--methanol__1.10	4.144	2.77206	2.75947	2.52256	2.51809	8.51437	8.52062	8.92399	8.92724	-1.00384	-1.00565	-1.02271	-1.02529	-0.768668	-0.7691	-0.768668	-0.7691	-5.72696	-5.97294	-6.15244	-5.87689	-6.13526	-6.32381	3.35289	3.32713	4.85762
014.06_P-O__phosphine--methanol__1.15	4.302	3.29031	3.27573	3.10594	3.0992	5.21975	5.22084	5.478	5.47698	-0.817729	-0.818979	-0.834542	-0.836741	-0.46079	-0.460977	-0.46079	-0.460977	-4.44595	-4.61953	-4.7462	-4.56493	-4.74838	-4.88224	2.47041	2.39622	3.61079
014.06_P-O__phosphine--methanol__1.25	4.617	3.30177	3.28316	3.18547	3.17466	1.93972	1.93996	2.04319	2.04219	-0.534948	-0.535854	-0.546892	-0.548767	-0.154125	-0.153915	-0.154125	-0.153915	-2.70829	-2.80148	-2.86949	-2.7823	-2.8821	-2.95493	1.66386	1.55924	2.36396
014.07_P-O__trimethylphosphine--acetone__1.00	5.49	8.16185	8.13174	7.8372	7.81258	10.5404	10.5488	11.1247	11.1257	-1.80981	-1.80937	-1.83489	-1.83466	-1.19675	-1.19621	-1.19675	-1.19621	-6.9901	-7.2101	-7.37063	-7.17518	-7.4065	-7.5753	8.30433	8.33213	9.86587
014.07_P-O__trimethylphosphine--acetone__1.05	5.665	8.33574	8.30518	8.10646	8.08009	6.35326	6.35762	6.70798	6.70697	-1.53993	-1.53865	-1.56667	-1.56558	-0.689468	-0.68913	-0.689468	-0.68913	-5.44784	-5.60033	-5.71161	-5.5964	-5.75762	-5.87526	6.72341	6.65708	7.90358
014.07_P-O__trimethylphosphine--acetone__1.10	5.84	8.03432	8.00393	7.86243	7.83506	3.82092	3.82407	4.04137	4.04014	-1.29032	-1.28875	-1.31617	-1.31467	-0.381734	-0.381354	-0.381734	-0.381354	-4.26705	-4.3748	-4.45343	-4.38523	-4.49957	-4.58301	5.70447	5.59617	6.62746
014.07_P-O__trimethylphosphine--acetone__1.15	6.015	7.50727	7.47758	7.3704	7.34318	2.29296	2.29614	2.43134	2.43174	-1.06911	-1.06761	-1.09229	-1.09087	-0.201338	-0.200886	-0.201338	-0.200886	-3.36038	-3.43854	-3.49558	-3.45386	-3.53716	-3.59795	5.00965	4.88522	5.74882
014.07_P-O__trimethylphosphine--acetone__1.25	6.365	6.26851	6.24257	6.16829	6.14379	0.820653	0.822819	0.875163	0.876186	-0.720861	-0.719896	-0.737409	-0.736482	-0.0421491	-0.0417415	-0.042149	-0.0417415	-2.12244	-2.16607	-2.1979	-2.18063	-2.22726	-2.26129	4.10585	3.98046	4.61077
014.08_P-O__trimethylphosphine--furan__1.00	4.963	-2.20203	-2.19936	-2.69576	-2.68356	25.4443	25.5157	27.0605	27.1159	-0.536232	-0.538855	-0.514376	-0.51753	-2.46519	-2.46827	-2.46519	-2.46827	-12.2594	-12.6811	-12.9888	-12.5649	-13.0023	-13.3215	7.32042	8.1251	11.075
014.08_P-O__trimethylphosphine--furan__1.05	5.123	0.677354	0.67749	0.40785	0.414024	15.9742	16.0243	16.9874	17.0279	-0.543085	-0.544208	-0.530197	-0.531697	-1.68247	-1.68494	-1.68247	-1.68494	-9.71161	-10.0036	-10.2167	-9.96767	-10.272	-10.4941	4.25598	4.7312	6.97891
014.08_P-O__trimethylphosphine--furan__1.10	5.284	2.17947	2.17611	2.04162	2.04316	10.0011	10.0316	10.6317	10.6561	-0.530282	-0.530506	-0.524928	-0.52554	-1.09413	-1.09603	-1.09413	-1.09603	-7.71884	-7.92005	-8.06689	-7.93043	-8.14136	-8.29528	2.51431	2.7824	4.48106
014.08_P-O__trimethylphosphine--furan__1.15	5.445	2.87101	2.86456	2.80901	2.80652	6.25238	6.27017	6.65224	6.66546	-0.491163	-0.491069	-0.491006	-0.491309	-0.689974	-0.691309	-0.689974	-0.691309	-6.15863	-6.29858	-6.40071	-6.33186	-6.47914	-6.58662	1.55164	1.70274	2.97064
014.08_P-O__trimethylphosphine--furan__1.25	5.766	3.06984	3.05774	3.07354	3.06446	2.4346	2.4411	2.60139	2.60557	-0.375051	-0.374871	-0.378523	-0.378718	-0.258097	-0.258644	-0.258097	-0.258644	-3.97181	-4.04339	-4.09562	-4.08556	-4.1615	-4.21692	0.769711	0.815747	1.53553
014.09_P-O__trimethylphosphine--methanol__1.00	4.539	5.92571	5.90776	5.53466	5.5211	14.0356	14.0528	14.8561	14.8655	-1.49173	-1.49291	-1.50234	-1.50346	-1.46447	-1.46444	-1.46447	-1.46444	-8.20712	-8.49406	-8.70344	-8.43986	-8.74024	-8.95943	8.29973	8.45931	10.87
014.09_P-O__trimethylphosphine--methanol__1.05	4.709	6.68966	6.66843	6.43119	6.4144	8.58495	8.59618	9.08511	9.09115	-1.25861	-1.25898	-1.27292	-1.27353	-0.896119	-0.896432	-0.896119	-0.896432	-6.34832	-6.54715	-6.69223	-6.53512	-6.74471	-6.89765	6.41696	6.43794	8.36382
014.09_P-O__trimethylphosphine--methanol__1.10	4.879	6.7475	6.72536	6.5685	6.55069	5.2399	5.24665	5.55222	5.55476	-1.04808	-1.0482	-1.06416	-1.06469	-0.530716	-0.531072	-0.530716	-0.531073	-4.93037	-5.07069	-5.17309	-5.07906	-5.22779	-5.33633	5.21965	5.17336	6.72787
014.09_P-O__trimethylphosphine--methanol__1.15	5.049	6.44152	6.42014	6.31074	6.29338	3.19148	3.19614	3.38897	3.39055	-0.861725	-0.861967	-0.877332	-0.878043	-0.305388	-0.305632	-0.305388	-0.305632	-3.84664	-3.94833	-4.02254	-3.96428	-4.07261	-4.15166	4.42614	4.34859	5.61911
014.09_P-O__trimethylphosphine--methanol__1.25	5.39	5.43487	5.41811	5.35288	5.33957	1.17736	1.1799	1.25719	1.25829	-0.567757	-0.568636	-0.579637	-0.580986	-0.091692	-0.091575	-0.0916919	-0.0915751	-2.37947	-2.43683	-2.4787	-2.45271	-2.51427	-2.55918	3.4591	3.36611	4.25931
014.10_P-O__water--CH3PCH2__1.00	3.977	1.49729	1.47804	1.12571	1.10975	17.9835	17.999	18.6673	18.6731	-1.5271	-1.52982	-1.53452	-1.53691	-1.5386	-1.53842	-1.5386	-1.53842	-7.75519	-8.17252	-8.47706	-7.94206	-8.37429	-8.68971	7.93178	8.01778	10.4474
014.10_P-O__water--CH3PCH2__1.05	4.139	3.23635	3.21473	2.9813	2.96283	11.0083	11.0181	11.4151	11.4177	-1.25342	-1.25451	-1.26177	-1.26289	-0.954176	-0.954086	-0.954176	-0.954086	-5.92771	-6.21489	-6.42445	-6.07778	-6.37688	-6.59514	5.59976	5.56841	7.46426
014.10_P-O__water--CH3PCH2__1.10	4.301	3.99376	3.97202	3.8098	3.79152	6.71535	6.71985	6.96302	6.9621	-1.03095	-1.03133	-1.04024	-1.04098	-0.571992	-0.571866	-0.571992	-0.571866	-4.54506	-4.74428	-4.88966	-4.66427	-4.87304	-5.02539	4.19901	4.11538	5.61493
014.10_P-O__water--CH3PCH2__1.15	4.463	4.20241	4.18154	4.06296	4.04546	4.08391	4.08559	4.23682	4.23427	-0.844204	-0.844409	-0.853282	-0.853927	-0.333775	-0.33358	-0.333775	-0.33358	-3.49636	-3.63759	-3.74064	-3.59035	-3.7391	-3.84765	3.34849	3.24458	4.44759
014.10_P-O__water--CH3PCH2__1.25	4.787	3.88532	3.86755	3.79337	3.7791	1.49818	1.4992	1.5573	1.55627	-0.558245	-0.558945	-0.565209	-0.566473	-0.105183	-0.104842	-0.105183	-0.104842	-2.09457	-2.1735	-2.2311	-2.15261	-2.23662	-2.29793	2.47185	2.36613	3.18821
014.11_P-O__water--phosphine__1.00	3.473	0.423512	0.406083	-0.0356335	-0.0450002	18.5556	18.5752	19.2983	19.3128	-1.43032	-1.43467	-1.43627	-1.44055	-1.6096	-1.60847	-1.6096	-1.60847	-7.49715	-7.93804	-8.25978	-7.67882	-8.13589	-8.46943	7.67836	7.74936	10.0583
014.11_P-O__water--phosphine__1.05	3.634	2.33289	2.31311	2.00464	1.99285	11.3207	11.3311	11.7655	11.7722	-1.1579	-1.16051	-1.16441	-1.16749	-1.01171	-1.01099	-1.01171	-1.01099	-5.6916	-5.99455	-6.21562	-5.836	-6.15209	-6.38274	5.25709	5.20381	6.96636
014.11_P-O__water--phosphine__1.10	3.796	3.20998	3.18848	2.96325	2.94975	6.87679	6.87969	7.14719	7.14812	-0.942139	-0.943857	-0.949383	-0.951962	-0.614345	-0.613716	-0.614345	-0.613716	-4.33321	-4.54273	-4.69562	-4.44667	-4.66681	-4.82746	3.81498	3.70474	5.06682
014.11_P-O__water--phosphine__1.15	3.957	3.50769	3.48458	3.31317	3.29824	4.1612	4.16153	4.32757	4.3267	-0.764298	-0.765644	-0.771369	-0.773771	-0.363606	-0.362972	-0.363606	-0.362972	-3.30868	-3.45698	-3.5652	-3.39731	-3.55426	-3.6688	2.9523	2.81939	3.88275
014.11_P-O__water--phosphine__1.25	4.28	3.31775	3.2926	3.18048	3.16439	1.50849	1.50888	1.57223	1.57181	-0.496964	-0.498151	-0.502105	-0.504503	-0.119353	-0.118675	-0.119353	-0.118675	-1.95057	-2.03308	-2.0933	-2.00389	-2.09258	-2.1573	2.09136	1.95571	2.64847
014.12_P-O__water--trimethylphosphine__1.00	4.231	6.79053	6.76164	6.42961	6.40493	10.3038	10.3204	10.8243	10.8349	-1.36084	-1.36077	-1.36454	-1.36437	-1.06604	-1.06523	-1.06604	-1.06523	-5.84985	-6.07668	-6.2422	-6.02203	-6.25996	-6.43359	8.41384	8.37662	10.4014
014.12_P-O__water--trimethylphosphine__1.05	4.407	7.03338	7.00481	6.77054	6.74658	6.19595	6.2062	6.50792	6.51371	-1.12921	-1.12882	-1.13658	-1.13644	-0.634857	-0.634523	-0.634857	-0.634523	-4.43937	-4.59704	-4.7121	-4.57456	-4.74116	-4.86274	6.73557	6.62659	8.21319
014.12_P-O__water--trimethylphosphine__1.10	4.583	6.79412	6.76733	6.59258	6.57022	3.71416	3.72098	3.90584	3.90925	-0.925246	-0.925022	-0.934069	-0.934243	-0.366869	-0.366706	-0.366869	-0.366706	-3.38186	-3.49464	-3.57694	-3.48726	-3.60709	-3.69454	5.61964	5.48399	6.74879
014.12_P-O__water--trimethylphosphine__1.15	4.759	6.32706	6.3032	6.16512	6.1457	2.22188	2.22694	2.34104	2.34385	-0.750427	-0.750667	-0.758992	-0.759756	-0.206298	-0.206139	-0.206298	-0.206139	-2.58939	-2.67265	-2.73341	-2.67134	-2.76031	-2.82524	4.83993	4.69842	5.72371
014.12_P-O__water--trimethylphosphine__1.25	5.111	5.21003	5.19351	5.09261	5.0802	0.791194	0.793584	0.837557	0.838949	-0.485083	-0.486241	-0.491404	-0.493067	-0.0589956	-0.0586892	-0.0589957	-0.0586892	-1.54556	-1.59395	-1.62926	-1.59498	-1.64697	-1.68491	3.81291	3.68248	4.3932
015.01_P-P__CH3PCH2--CH3PCH2__1.00	4.855	-7.0164	-7.04641	-7.57593	-7.5936	29.3129	29.3073	30.3402	30.3046	-1.28846	-1.29235	-1.27873	-1.28111	-0.789084	-0.780492	-0.789083	-0.780492	-13.6034	-14.219	-14.6683	-13.8763	-14.5023	-14.9591	5.51981	5.69029	11.8365
015.01_P-P__CH3PCH2--CH3PCH2__1.05	5.036	-2.84274	-2.86757	-3.22397	-3.23969	18.0725	18.0722	18.7122	18.692	-0.815214	-0.817432	-0.793827	-0.795443	-0.799095	-0.794226	-0.799095	-0.794226	-10.4611	-10.8682	-11.1653	-10.6818	-11.0984	-11.4024	2.42766	2.46024	6.83247
015.01_P-P__CH3PCH2--CH3PCH2__1.10	5.217	-0.524918	-0.544486	-0.791837	-0.803964	11.0693	11.0679	11.4721	11.4547	-0.583343	-0.584568	-0.564321	-0.565194	-0.590002	-0.587357	-0.590002	-0.587357	-8.08298	-8.35235	-8.54892	-8.2618	-8.53856	-8.74052	0.802563	0.757681	3.88275
015.01_P-P__CH3PCH2--CH3PCH2__1.15	5.397	0.703413	0.687023	0.510007	0.499345	6.74175	6.73858	6.9952	6.98097	-0.447491	-0.447984	-0.432877	-0.43335	-0.383845	-0.382513	-0.383845	-0.382513	-6.27129	-6.45179	-6.58351	-6.41483	-6.60098	-6.73682	0.0115977	-0.0723643	2.1966
015.01_P-P__CH3PCH2--CH3PCH2__1.25	5.759	1.54704	1.53211	1.43317	1.42187	2.46095	2.45932	2.56175	2.55493	-0.284011	-0.283547	-0.275893	-0.275558	-0.132851	-0.132621	-0.132851	-0.132621	-3.82132	-3.9108	-3.9761	-3.9131	-4.00629	-4.07429	-0.400836	-0.505679	0.778224
015.02_P-P__phosphine--CH3PCH2__1.00	4.4	-6.14502	-6.15731	-6.69858	-6.69878	26.303	26.2897	27.2649	27.2287	-1.12927	-1.1324	-1.11732	-1.12016	-0.682597	-0.677181	-0.682597	-0.677181	-12.037	-12.6182	-13.0424	-12.283	-12.8753	-13.3075	5.28043	5.42506	11.1545
015.02_P-P__phosphine--CH3PCH2__1.05	4.582	-2.43249	-2.44168	-2.8143	-2.81373	16.0598	16.0511	16.6573	16.6322	-0.704852	-0.706553	-0.684426	-0.686149	-0.691102	-0.687577	-0.691102	-0.687577	-9.15715	-9.54238	-9.82349	-9.35348	-9.74797	-10.0358	2.39177	2.40893	6.43081
015.02_P-P__phosphine--CH3PCH2__1.10	4.765	-0.395387	-0.403394	-0.667283	-0.667217	9.72533	9.71823	10.0982	10.0791	-0.492212	-0.493117	-0.474053	-0.47523	-0.509729	-0.507566	-0.509729	-0.507566	-6.99291	-7.2489	-7.43571	-7.14908	-7.41233	-7.60443	0.878446	0.824641	3.64426
015.02_P-P__phosphine--CH3PCH2__1.15	4.948	0.662248	0.653182	0.46086	0.458519	5.85926	5.85494	6.09251	6.07992	-0.367749	-0.36814	-0.35343	-0.354266	-0.331999	-0.330794	-0.331999	-0.330794	-5.36481	-5.53804	-5.66446	-5.48836	-5.66732	-5.79791	0.144734	0.0554669	2.05853
015.02_P-P__phosphine--CH3PCH2__1.25	5.313	1.3588	1.34623	1.23428	1.22708	2.08854	2.08839	2.17968	2.17531	-0.222593	-0.222156	-0.21399	-0.214004	-0.116152	-0.115879	-0.116152	-0.115879	-3.19652	-3.28332	-3.34665	-3.27334	-3.36419	-3.43048	-0.250068	-0.357965	0.723832
015.03_P-P__phosphine--phosphine__1.00	3.938	-5.51743	-5.51846	-6.0523	-6.03905	24.1276	24.0967	25.0572	25.0069	-1.01775	-1.01618	-1.00522	-1.00326	-0.594397	-0.591665	-0.594397	-0.591665	-10.8254	-11.3884	-11.7993	-11.0509	-11.6259	-12.0456	5.17106	5.32732	10.7822
015.03_P-P__phosphine--phosphine__1.05	4.122	-2.14424	-2.14523	-2.51415	-2.5034	14.5921	14.5681	15.1685	15.1301	-0.625606	-0.623831	-0.60576	-0.604732	-0.612604	-0.610064	-0.612604	-0.610064	-8.1458	-8.51663	-8.78724	-8.32249	-8.70311	-8.98086	2.40177	2.43106	6.20487
015.03_P-P__phosphine--phosphine__1.10	4.306	-0.321519	-0.326481	-0.586748	-0.581923	8.75527	8.74131	9.11369	9.08985	-0.427237	-0.425671	-0.409383	-0.408899	-0.454746	-0.452775	-0.454746	-0.452775	-6.15351	-6.40002	-6.57991	-6.29139	-6.54591	-6.73164	0.956476	0.914613	3.51874
015.03_P-P__phosphine--phosphine__1.15	4.49	0.610918	0.600641	0.412867	0.411301	5.2167	5.21257	5.44006	5.42865	-0.311266	-0.309784	-0.296935	-0.296462	-0.29745	-0.296171	-0.29745	-0.296171	-4.66664	-4.83452	-4.95702	-4.77396	-4.9485	-5.07587	0.250232	0.171448	1.98322
015.03_P-P__phosphine--phosphine__1.25	4.858	1.19771	1.18057	1.07255	1.0631	1.8214	1.82332	1.90726	1.9054	-0.180164	-0.178491	-0.171212	-0.17026	-0.105691	-0.105375	-0.105691	-0.105375	-2.72169	-2.80645	-2.86831	-2.78624	-2.87605	-2.94159	-0.14829	-0.248728	0.686176
015.04_P-P__trimethylphosphine--CH3PCH2__1.00	4.956	-3.38386	-3.40184	-4.09426	-4.10158	25.3094	25.3159	26.5003	26.4835	-1.55087	-1.55267	-1.51541	-1.5165	-0.679646	-0.671549	-0.679646	-0.671549	-13.2765	-13.7507	-14.0967	-13.5872	-14.0717	-14.4253	5.59307	5.76852	11.9453
015.04_P-P__trimethylphosphine--CH3PCH2__1.05	5.143	-0.0180157	-0.0315987	-0.512699	-0.517721	15.5647	15.5695	16.3132	16.3018	-1.11626	-1.11763	-1.07716	-1.07842	-0.672367	-0.667665	-0.672367	-0.667665	-10.2286	-10.5438	-10.7738	-10.4786	-10.8027	-11.0393	2.97887	2.99877	7.46844
015.04_P-P__trimethylphosphine--CH3PCH2__1.10	5.33	1.7197	1.70885	1.3646	1.36059	9.51799	9.51973	9.99181	9.9813	-0.863203	-0.864149	-0.83179	-0.832881	-0.485761	-0.48312	-0.485761	-0.483121	-7.91828	-8.1308	-8.28589	-8.11928	-8.33874	-8.49888	1.59542	1.52701	4.7865
015.04_P-P__trimethylphosphine--CH3PCH2__1.15	5.517	2.52412	2.514	2.26002	2.25531	5.78462	5.78574	6.08539	6.07788	-0.686971	-0.6875	-0.663741	-0.66457	-0.306884	-0.305468	-0.306884	-0.305468	-6.15393	-6.30104	-6.40838	-6.31483	-6.46737	-6.57868	0.898392	0.784476	3.20076
015.04_P-P__trimethylphosphine--CH3PCH2__1.25	5.892	2.80313	2.79257	2.63922	2.63252	2.11076	2.11244	2.23212	2.22959	-0.443135	-0.442972	-0.430389	-0.43054	-0.0958115	-0.095422	-0.0958117	-0.095422	-3.77307	-3.84939	-3.90508	-3.87528	-3.95526	-4.01362	0.461541	0.322535	1.74891
015.05_P-P__trimethylphosphine--phosphine__1.00	4.508	-2.76016	-2.77805	-3.43873	-3.44088	22.3674	22.3783	23.4564	23.4478	-1.38185	-1.38425	-1.35234	-1.35488	-0.540849	-0.53288	-0.540849	-0.53288	-11.6078	-12.057	-12.3848	-11.8862	-12.3472	-12.6835	5.29832	5.43561	11.1504
015.05_P-P__trimethylphosphine--phosphine__1.05	4.697	0.145828	0.131893	-0.333276	-0.33379	13.6147	13.621	14.2964	14.2877	-0.978598	-0.980227	-0.946281	-0.948379	-0.547657	-0.542416	-0.547657	-0.542416	-8.83969	-9.14227	-9.36308	-9.06056	-9.37248	-9.6001	2.86718	2.86302	6.93707
015.05_P-P__trimethylphosphine--phosphine__1.10	4.886	1.61132	1.59859	1.26089	1.25958	8.22858	8.23242	8.65705	8.65023	-0.739482	-0.740645	-0.713017	-0.714957	-0.397985	-0.394735	-0.397985	-0.394735	-6.75884	-6.96638	-7.11782	-6.93324	-7.14837	-7.30536	1.5778	1.49475	4.41412
015.05_P-P__trimethylphosphine--phosphine__1.15	5.075	2.25823	2.24472	1.99167	1.9879	4.95171	4.95622	5.22182	5.21863	-0.575546	-0.576241	-0.555327	-0.556879	-0.252933	-0.251066	-0.252933	-0.251066	-5.19466	-5.34065	-5.44719	-5.33206	-5.48415	-5.59514	0.926447	0.803443	2.9288
015.05_P-P__trimethylphosphine--phosphine__1.25	5.454	2.42359	2.40729	2.25079	2.24207	1.76666	1.771	1.87381	1.87433	-0.356957	-0.356695	-0.345088	-0.345575	-0.0807764	-0.0802628	-0.0807764	-0.0802628	-3.11418	-3.18909	-3.24375	-3.19921	-3.27829	-3.33601	0.497589	0.354556	1.55645
015.06_P-P__trimethylphosphine--trimethylphosphine__1.00	5.147	3.04717	3.01407	2.33379	2.31142	17.2767	17.2952	18.3041	18.3052	-1.63721	-1.63744	-1.57259	-1.57273	-0.4846	-0.478783	-0.4846	-0.478783	-11.677	-11.9779	-12.1975	-11.9908	-12.2997	-12.5251	5.99553	6.04002	11.6859
015.06_P-P__trimethylphosphine--trimethylphosphine__1.05	5.344	4.65991	4.63262	4.14637	4.12767	10.4214	10.4329	11.0646	11.0635	-1.28894	-1.28909	-1.23928	-1.23961	-0.390783	-0.387252	-0.390784	-0.387252	-8.98174	-9.18292	-9.32973	-9.23096	-9.43858	-9.59009	4.0595	3.9742	8.10859
015.06_P-P__trimethylphosphine--trimethylphosphine__1.10	5.542	5.19598	5.17331	4.81169	4.79582	6.25381	6.26183	6.65914	6.65815	-1.0347	-1.03461	-0.999528	-0.999796	-0.243701	-0.241646	-0.2437	-0.241646	-6.94191	-7.08274	-7.1855	-7.13952	-7.28565	-7.39229	2.97338	2.82025	5.89944
015.06_P-P__trimethylphosphine--trimethylphosphine__1.15	5.74	5.16458	5.14587	4.86535	4.85218	3.73126	3.73763	3.98647	3.98661	-0.83152	-0.831141	-0.806691	-0.806739	-0.128808	-0.127685	-0.128808	-0.127685	-5.38933	-5.49183	-5.56662	-5.54542	-5.65256	-5.73074	2.35805	2.17363	4.51872
015.06_P-P__trimethylphosphine--trimethylphosphine__1.25	6.136	4.43125	4.41781	4.22921	4.21933	1.31371	1.31701	1.41411	1.41465	-0.530815	-0.530174	-0.517407	-0.517105	-0.015373	-0.0150556	-0.0153731	-0.0150555	-3.30561	-3.36123	-3.40183	-3.403	-3.46172	-3.50457	1.78776	1.59724	3.05432
016.01_S-H__hydrogen_sulfide--borane_H__1.00	3.732	-10.9192	-10.8838	-11.2768	-11.2305	34.5705	34.5243	35.5548	35.485	-1.4006	-1.40685	-1.42945	-1.43306	-2.43295	-2.43391	-2.43295	-2.43391	-12.2568	-12.7875	-13.1748	-12.4649	-13.0057	-13.4003	6.62486	6.98725	10.3136
016.01_S-H__hydrogen_sulfide--borane_H__1.05	3.854	-7.29439	-7.27274	-7.53666	-7.50735	23.6815	23.6531	24.3592	24.3132	-0.825273	-0.829778	-0.835312	-0.838405	-1.79445	-1.79479	-1.79445	-1.79479	-9.81728	-10.2176	-10.5097	-9.99038	-10.3997	-10.6984	3.2461	3.47431	5.87434
016.01_S-H__hydrogen_sulfide--borane_H__1.10	3.976	-4.83598	-4.8222	-4.99711	-4.97784	16.1345	16.1137	16.5981	16.5638	-0.501138	-0.504133	-0.503082	-0.505237	-1.26795	-1.26802	-1.26795	-1.26802	-7.88431	-8.18671	-8.40738	-8.02771	-8.33772	-8.56395	1.11194	1.2488	2.99574
016.01_S-H__hydrogen_sulfide--borane_H__1.15	4.098	-3.18405	-3.17497	-3.29015	-3.27712	10.9562	10.9402	11.2745	11.2487	-0.313971	-0.315845	-0.313156	-0.314551	-0.872649	-0.872567	-0.872649	-0.872567	-6.3526	-6.58255	-6.75036	-6.4715	-6.70774	-6.88014	-0.173554	-0.0956869	1.18826
016.01_S-H__hydrogen_sulfide--borane_H__1.25	4.342	-1.33471	-1.33067	-1.37815	-1.37213	4.9921	4.98349	5.14178	5.12853	-0.13424	-0.135033	-0.132618	-0.133271	-0.39292	-0.392764	-0.39292	-0.392764	-4.15587	-4.29237	-4.39199	-4.2366	-4.37751	-4.48034	-1.26696	-1.24997	-0.539736
016.02_S-H__hydrogen_sulfide--dihydrogen__1.00	2.843	-9.57478	-9.55596	-9.67645	-9.64628	33.158	33.1125	33.6479	33.5672	-1.97505	-1.97117	-2.01911	-2.0081	-3.35664	-3.37068	-3.35664	-3.37068	-10.7021	-11.2217	-11.6009	-10.8443	-11.3696	-11.753	6.61379	6.78921	10.2173
016.02_S-H__hydrogen_sulfide--dihydrogen__1.05	2.962	-6.56963	-6.55958	-6.63057	-6.6114	22.6698	22.6292	22.993	22.9191	-1.23331	-1.22981	-1.26157	-1.24911	-2.37739	-2.38763	-2.37739	-2.38763	-8.48357	-8.88334	-9.17507	-8.60091	-9.0056	-9.30092	3.27709	3.36999	5.87015
016.02_S-H__hydrogen_sulfide--dihydrogen__1.10	3.08	-4.51187	-4.50955	-4.54226	-4.53435	15.4095	15.3777	15.6166	15.5588	-0.784837	-0.781599	-0.797146	-0.790325	-1.64121	-1.64856	-1.64121	-1.64856	-6.74421	-7.05067	-7.27431	-6.8403	-7.15137	-7.37836	1.16372	1.20722	3.0334
016.02_S-H__hydrogen_sulfide--dihydrogen__1.15	3.199	-3.11241	-3.11494	-3.12274	-3.12235	10.4286	10.404	10.56	10.5161	-0.507196	-0.504728	-0.512312	-0.508272	-1.11391	-1.11899	-1.11391	-1.11899	-5.37784	-5.61189	-5.78269	-5.45647	-5.69454	-5.86827	-0.117369	-0.101797	1.23428
016.02_S-H__hydrogen_sulfide--dihydrogen__1.25	3.436	-1.52099	-1.52664	-1.51194	-1.51703	4.72485	4.71188	4.77611	4.75427	-0.220547	-0.22014	-0.221573	-0.22001	-0.4972	-0.499351	-0.4972	-0.499351	-3.44996	-3.58632	-3.68582	-3.50197	-3.6412	-3.7428	-1.22008	-1.22493	-0.506264
016.03_S-H__hydrogen_sulfide--ethyne_H__1.00	3.962	-13.4834	-13.4502	-13.6638	-13.627	47.7451	47.7599	49.1448	49.1406	-4.63004	-4.63631	-4.66248	-4.66844	-5.04397	-5.05654	-5.04397	-5.05654	-14.989	-15.5662	-15.9874	-15.2707	-15.8607	-16.2912	8.62942	9.49748	11.1755
016.03_S-H__hydrogen_sulfide--ethyne_H__1.05	4.072	-9.96466	-9.93451	-10.06	-10.0273	33.4933	33.5032	34.5085	34.504	-3.20809	-3.2118	-3.22227	-3.22532	-3.69697	-3.70635	-3.69697	-3.70635	-12.1832	-12.6242	-12.9461	-12.4255	-12.8777	-13.2078	3.70447	4.33715	5.33878
016.03_S-H__hydrogen_sulfide--ethyne_H__1.10	4.181	-7.44425	-7.41854	-7.47662	-7.44871	23.3665	23.3728	24.0925	24.0872	-2.2777	-2.28018	-2.28082	-2.28221	-2.63714	-2.64428	-2.63714	-2.64428	-9.93391	-10.2697	-10.5148	-10.141	-10.4864	-10.7385	0.51502	0.973459	1.56063
016.03_S-H__hydrogen_sulfide--ethyne_H__1.15	4.291	-5.64545	-5.62423	-5.6324	-5.60965	16.2328	16.2386	16.7457	16.7429	-1.65169	-1.6537	-1.64779	-1.64885	-1.84831	-1.85368	-1.84831	-1.85368	-8.12599	-8.38161	-8.56814	-8.30198	-8.56595	-8.75857	-1.46118	-1.12784	-0.79496
016.03_S-H__hydrogen_sulfide--ethyne_H__1.25	4.511	-3.43731	-3.4208	-3.3741	-3.35794	7.75183	7.75636	8.00266	8.00343	-0.913624	-0.915375	-0.904817	-0.906385	-0.879559	-0.882327	-0.879559	-0.882327	-5.48573	-5.63574	-5.74521	-5.61126	-5.76768	-5.88183	-3.20737	-3.02506	-2.94135
016.04_S-H__hydrogen_sulfide--hydrogen_fluoride__1.00	2.816	-19.2829	-19.2685	-19.2831	-19.2678	81.871	81.9135	84.1954	84.2247	-21.3463	-21.3964	-21.5832	-21.6436	-10.3675	-10.4078	-10.3675	-10.4078	-19.3674	-20.2754	-20.938	-19.7395	-20.6685	-21.3465	9.90283	11.559	13.5143
016.04_S-H__hydrogen_sulfide--hydrogen_fluoride__1.05	2.91	-15.7818	-15.7686	-15.7275	-15.7138	60.0238	60.0645	61.7905	61.8207	-16.2477	-16.2812	-16.4562	-16.4974	-8.15994	-8.18977	-8.15994	-8.18977	-15.971	-16.6981	-17.2286	-16.3026	-17.0479	-17.5918	2.59635	3.82799	4.97896
016.04_S-H__hydrogen_sulfide--hydrogen_fluoride__1.10	3.004	-12.9877	-12.9704	-12.8927	-12.8749	43.8387	43.8695	45.1719	45.1924	-12.5391	-12.5617	-12.7197	-12.7476	-6.26426	-6.28709	-6.26426	-6.28709	-13.1978	-13.7773	-14.2002	-13.4902	-14.0852	-14.5194	-2.14981	-1.23661	-0.594128
016.04_S-H__hydrogen_sulfide--hydrogen_fluoride__1.15	3.098	-10.776	-10.7578	-10.6496	-10.6319	31.9064	31.9295	32.9044	32.9181	-9.78789	-9.80398	-9.94005	-9.96006	-4.7293	-4.7473	-4.7293	-4.7473	-10.9278	-11.3882	-11.7242	-11.1832	-11.6571	-12.0028	-5.10371	-4.42394	-4.1045
016.04_S-H__hydrogen_sulfide--hydrogen_fluoride__1.25	3.287	-7.65854	-7.64872	-7.49102	-7.48338	16.7504	16.7591	17.2941	17.2969	-6.12431	-6.13698	-6.22375	-6.23943	-2.61485	-2.62683	-2.61485	-2.62683	-7.53355	-7.82279	-8.03385	-7.72442	-8.02402	-8.24264	-7.68727	-7.29536	-7.2969
016.05_S-H__methane_H--hydrogen_sulfide__1.00	3.525	-11.8141	-11.7849	-12.257	-12.219	38.1954	38.1873	39.5517	39.5215	-2.08035	-2.0897	-2.12235	-2.13003	-2.85308	-2.86282	-2.85308	-2.86282	-13.4797	-14.0259	-14.4245	-13.7523	-14.312	-14.7205	7.02537	7.58909	10.6064
016.05_S-H__methane_H--hydrogen_sulfide__1.05	3.642	-8.13973	-8.12074	-8.43984	-8.41412	26.401	26.3981	27.3582	27.3364	-1.28799	-1.29454	-1.30519	-1.31039	-2.10502	-2.11213	-2.10502	-2.11213	-10.8888	-11.3036	-11.6062	-11.1184	-11.5449	-11.8561	3.26446	3.6437	5.80739
016.05_S-H__methane_H--hydrogen_sulfide__1.10	3.758	-5.59968	-5.5893	-5.79677	-5.78203	18.1517	18.1519	18.8195	18.8053	-0.815327	-0.820139	-0.819507	-0.823537	-1.49572	-1.50084	-1.49572	-1.50084	-8.81885	-9.13372	-9.3635	-9.01137	-9.33638	-9.57355	0.878107	1.12531	2.6945
016.05_S-H__methane_H--hydrogen_sulfide__1.15	3.875	-3.85587	-3.85139	-3.9809	-3.97402	12.43	12.4303	12.8929	12.8831	-0.526894	-0.530422	-0.525122	-0.528322	-1.03751	-1.04112	-1.03751	-1.04112	-7.16191	-7.40162	-7.57653	-7.32268	-7.57104	-7.75228	-0.569147	-0.41268	0.740568
016.05_S-H__methane_H--hydrogen_sulfide__1.25	4.109	-1.84727	-1.84784	-1.89111	-1.89079	5.7701	5.76905	5.99166	5.98584	-0.232597	-0.234308	-0.228651	-0.230216	-0.477596	-0.479341	-0.477596	-0.479341	-4.7609	-4.90221	-5.00533	-4.8725	-5.01992	-5.12749	-1.79777	-1.742	-1.10458
016.06_S-H__methanethiol--borane_H__1.00	4.128	-11.5852	-11.5515	-11.9542	-11.909	36.337	36.2862	37.5	37.4262	-1.51603	-1.52197	-1.53875	-1.54233	-2.66588	-2.66727	-2.66588	-2.66727	-13.2174	-13.7582	-14.1528	-13.4557	-14.0066	-14.4086	6.3926	6.89895	10.368
016.06_S-H__methanethiol--borane_H__1.05	4.249	-7.73237	-7.71285	-7.97581	-7.94833	25.0353	25.0029	25.8489	25.7989	-0.925399	-0.929565	-0.930231	-0.933174	-1.98262	-1.98339	-1.98262	-1.98339	-10.6479	-11.0541	-11.3505	-10.8469	-11.262	-11.5649	3.02666	3.36915	5.89107
016.06_S-H__methanethiol--borane_H__1.10	4.37	-5.1086	-5.0977	-5.26322	-5.2471	17.1617	17.1402	17.7268	17.693	-0.590338	-0.593186	-0.587761	-0.590069	-1.41239	-1.41282	-1.41239	-1.41282	-8.60219	-8.90797	-9.13111	-8.76797	-9.08164	-9.31053	0.905341	1.13251	2.97901
016.06_S-H__methanethiol--borane_H__1.15	4.491	-3.33588	-3.32967	-3.42989	-3.42003	11.7206	11.704	12.1138	12.0883	-0.393677	-0.395505	-0.389186	-0.390737	-0.979136	-0.979327	-0.979136	-0.979327	-6.96969	-7.20092	-7.36965	-7.10787	-7.34562	-7.51912	-0.370177	-0.220913	1.14223
016.06_S-H__methanethiol--borane_H__1.25	4.734	-1.34836	-1.34666	-1.37494	-1.37141	5.41544	5.40594	5.60672	5.59273	-0.197605	-0.198411	-0.194154	-0.194943	-0.447851	-0.447806	-0.447851	-0.447806	-4.6143	-4.75026	-4.84947	-4.7095	-4.84985	-4.95228	-1.43641	-1.3737	-0.60668
016.07_S-H__methanethiol--dihydrogen__1.00	3.222	-11.8189	-11.7927	-11.981	-11.9417	37.911	37.8705	38.6147	38.5429	-2.36277	-2.36284	-2.41364	-2.40419	-4.04645	-4.06165	-4.04645	-4.06165	-12.0678	-12.6224	-13.0271	-12.2424	-12.8036	-13.2132	6.62626	6.92222	10.6441
016.07_S-H__methanethiol--dihydrogen__1.05	3.338	-8.30362	-8.28714	-8.41383	-8.38678	26.2142	26.18	26.7027	26.6379	-1.50413	-1.50194	-1.53436	-1.52507	-2.92152	-2.93234	-2.92152	-2.93234	-9.63246	-10.059	-10.3703	-9.77855	-10.2109	-10.5264	3.08828	3.26725	5.97894
016.07_S-H__methanethiol--dihydrogen__1.10	3.454	-5.86098	-5.85242	-5.93011	-5.9141	18.0407	18.0111	18.3727	18.3165	-0.981552	-0.979297	-0.996348	-0.990453	-2.05536	-2.06301	-2.05536	-2.06301	-7.71446	-8.04093	-8.27917	-7.83581	-8.16706	-8.40879	0.837196	0.940138	2.9288
016.07_S-H__methanethiol--dihydrogen__1.15	3.57	-4.16875	-4.16575	-4.20795	-4.20069	12.3653	12.3417	12.5873	12.5438	-0.654465	-0.653583	-0.661816	-0.657983	-1.42084	-1.42612	-1.42084	-1.42612	-6.19664	-6.44622	-6.62835	-6.29683	-6.55052	-6.73564	-0.532068	-0.476613	0.98324
016.07_S-H__methanethiol--dihydrogen__1.25	3.802	-2.18573	-2.18649	-2.19282	-2.19207	5.75046	5.7363	5.8495	5.8255	-0.30992	-0.309937	-0.310871	-0.309701	-0.656847	-0.659088	-0.656847	-0.659088	-4.03106	-4.17748	-4.28433	-4.09886	-4.24805	-4.35692	-1.70354	-1.69228	-0.903744
016.08_S-H__methanethiol--ethyne_H__1.00	4.312	-19.3134	-19.2705	-19.6295	-19.5812	58.265	58.2726	60.1306	60.1131	-5.78102	-5.79008	-5.81554	-5.82374	-6.45253	-6.46749	-6.45253	-6.46749	-17.4892	-18.1545	-18.64	-17.8215	-18.5007	-18.9963	8.1045	9.24436	11.1211
016.08_S-H__methanethiol--ethyne_H__1.05	4.419	-14.7861	-14.7467	-14.993	-14.9509	41.5046	41.5135	42.8941	42.8846	-4.03381	-4.03854	-4.04795	-4.05229	-4.88066	-4.89161	-4.88066	-4.89161	-14.3248	-14.8375	-15.2117	-14.6137	-15.1388	-15.522	2.62505	3.46779	4.5229
016.08_S-H__methanethiol--ethyne_H__1.10	4.526	-11.4549	-11.4209	-11.5778	-11.5425	29.4166	29.4227	30.4388	30.4314	-2.894	-2.89659	-2.89691	-2.8989	-3.58138	-3.5897	-3.58138	-3.5897	-11.7732	-12.1661	-12.4528	-12.0231	-12.4269	-12.7215	-0.937302	-0.321137	0.23012
016.08_S-H__methanethiol--ethyne_H__1.15	4.633	-9.01179	-8.98393	-9.07139	-9.04278	20.7882	20.7924	21.5326	21.5263	-2.129	-2.13058	-2.12523	-2.12586	-2.5793	-2.58567	-2.5793	-2.58567	-9.71353	-10.0139	-10.2331	-9.92888	-10.2384	-10.4643	-3.14086	-2.69228	-2.44346
016.08_S-H__methanethiol--ethyne_H__1.25	4.847	-5.86414	-5.84694	-5.84428	-5.828	10.2746	10.278	10.6589	10.6572	-1.21938	-1.22045	-1.20929	-1.21001	-1.29121	-1.29472	-1.29121	-1.29472	-6.66797	-6.84387	-6.97223	-6.82551	-7.00832	-7.14173	-5.05637	-4.81724	-4.84926
016.09_S-H__methanethiol--hydrogen_fluoride__1.00	3.147	-31.773	-31.7396	-32.0666	-32.0315	109.191	109.227	112.452	112.471	-28.3567	-28.4283	-28.5984	-28.6801	-13.1778	-13.225	-13.1778	-13.225	-23.7608	-24.8751	-25.6882	-24.1935	-25.3335	-26.1653	10.1459	12.3691	15.054
016.09_S-H__methanethiol--hydrogen_fluoride__1.05	3.236	-26.866	-26.8452	-27.0661	-27.046	81.7077	81.7486	84.2495	84.2779	-21.6636	-21.7122	-21.8874	-21.9444	-10.8877	-10.9241	-10.8877	-10.9241	-19.7975	-20.7012	-21.3607	-20.1925	-21.1184	-21.7941	0.906525	2.56941	4.11287
016.09_S-H__methanethiol--hydrogen_fluoride__1.10	3.325	-22.7942	-22.7743	-22.9241	-22.9056	60.9222	60.9602	62.8904	62.9166	-16.8044	-16.8366	-17.012	-17.0505	-8.7031	-8.73196	-8.7031	-8.73196	-16.5283	-17.2589	-17.7921	-16.8848	-17.6344	-18.1815	-5.17482	-3.95294	-3.15055
016.09_S-H__methanethiol--hydrogen_fluoride__1.15	3.415	-19.4501	-19.4281	-19.5241	-19.505	45.2782	45.3111	46.7941	46.8173	-13.203	-13.2247	-13.391	-13.417	-6.8075	-6.83086	-6.8075	-6.83086	-13.8252	-14.4144	-14.8443	-14.1435	-14.7492	-15.1912	-9.01681	-8.12676	-7.80316
016.09_S-H__methanethiol--hydrogen_fluoride__1.25	3.593	-14.4856	-14.4642	-14.4767	-14.4606	24.8104	24.8268	25.6928	25.7022	-8.40034	-8.41292	-8.5413	-8.55653	-4.0043	-4.02027	-4.0043	-4.02027	-9.7268	-10.1066	-10.3838	-9.97395	-10.3665	-10.653	-12.4543	-11.9882	-12.1462
016.10_S-H__methanethiol--methane_H__1.00	3.911	-13.8067	-13.7747	-14.3156	-14.2741	41.7704	41.7593	43.3812	43.3478	-2.35608	-2.36594	-2.39677	-2.40491	-3.21511	-3.22586	-3.21511	-3.22586	-14.8207	-15.3977	-15.8187	-15.1311	-15.7222	-16.1535	6.57419	7.2894	10.4935
016.10_S-H__methanethiol--methane_H__1.05	4.026	-9.67516	-9.6544	-10.0236	-9.99569	29.1059	29.1001	30.261	30.2362	-1.49393	-1.50054	-1.50958	-1.51473	-2.41123	-2.419	-2.41123	-2.419	-12.0472	-12.4853	-12.805	-12.3105	-12.7606	-13.0891	2.72116	3.21766	5.5187
016.10_S-H__methanethiol--methane_H__1.10	4.141	-6.78489	-6.77362	-7.01596	-6.99978	20.1818	20.1796	21.0018	20.9848	-0.976896	-0.981544	-0.979547	-0.983121	-1.73867	-1.74423	-1.73867	-1.74423	-9.82003	-10.152	-10.3943	-10.0428	-10.3851	-10.6349	0.285905	0.622791	2.29283
016.10_S-H__methanethiol--methane_H__1.15	4.256	-4.77438	-4.76975	-4.92143	-4.91416	13.943	13.9421	14.5202	14.5089	-0.65805	-0.661414	-0.654362	-0.657285	-1.22284	-1.22672	-1.22284	-1.22672	-8.02709	-8.27889	-8.46262	-8.21466	-8.47532	-8.66554	-1.17841	-0.954807	0.27196
016.10_S-H__methanethiol--methane_H__1.25	4.486	-2.41078	-2.41254	-2.46134	-2.46238	6.59927	6.59797	6.88461	6.87819	-0.324003	-0.325689	-0.318424	-0.320025	-0.578518	-0.580328	-0.578518	-0.580328	-5.40777	-5.55456	-5.66168	-5.54002	-5.693	-5.80463	-2.38226	-2.28917	-1.60666
016.11_S-H__thioacetone--borane_H__1.00	4.864	-14.5227	-14.4618	-15.0291	-14.9538	45.0998	45.0314	46.2202	46.1246	-2.50938	-2.52182	-2.54496	-2.55343	-3.48933	-3.49249	-3.51669	-3.51986	-15.6329	-16.3174	-16.8168	-15.8959	-16.5838	-17.0859	7.73849	8.01164	10.983
016.11_S-H__thioacetone--borane_H__1.05	4.98	-9.94632	-9.91085	-10.3047	-10.2601	31.5061	31.4647	32.2942	32.2329	-1.49872	-1.50747	-1.51119	-1.51828	-2.61831	-2.6207	-2.63423	-2.63662	-12.7302	-13.2539	-13.636	-12.9406	-13.4691	-13.8548	3.78962	3.96311	6.07935
016.11_S-H__thioacetone--borane_H__1.10	5.095	-6.76773	-6.74822	-7.01722	-6.99253	21.913	21.8847	22.4631	22.4207	-0.923221	-0.928779	-0.924844	-0.930003	-1.88391	-1.88559	-1.89348	-1.89514	-10.4051	-10.8051	-11.097	-10.5747	-10.9801	-11.2759	1.22508	1.32707	2.86604
016.11_S-H__thioacetone--borane_H__1.15	5.21	-4.57232	-4.56136	-4.74364	-4.72993	15.1862	15.1625	15.5694	15.5361	-0.587597	-0.590772	-0.585364	-0.588635	-1.31941	-1.32037	-1.32532	-1.32627	-8.53197	-8.83789	-9.06114	-8.6695	-8.9806	-9.20762	-0.371183	-0.316336	0.824248
016.11_S-H__thioacetone--borane_H__1.25	5.44	-2.02284	-2.02093	-2.10076	-2.0978	7.21632	7.20162	7.40485	7.38605	-0.263516	-0.264569	-0.261325	-0.262579	-0.615818	-0.615772	-0.61821	-0.618156	-5.78332	-5.96618	-6.09961	-5.876	-6.06283	-6.19917	-1.79926	-1.79165	-1.1255
016.12_S-H__thioacetone--dihydrogen__1.00	4.042	-8.9117	-8.86308	-9.00005	-8.93915	35.0443	35.0016	35.4158	35.3412	-2.40732	-2.41739	-2.43021	-2.43703	-3.47867	-3.48838	-3.4952	-3.50488	-12.0234	-12.5707	-12.97	-12.1716	-12.721	-13.1219	7.26273	7.33818	10.0876
016.12_S-H__thioacetone--dihydrogen__1.05	4.157	-6.07149	-6.0436	-6.12737	-6.09111	24.1172	24.0941	24.3581	24.3077	-1.50222	-1.51023	-1.51428	-1.51937	-2.45388	-2.46134	-2.46359	-2.47103	-9.65356	-10.0755	-10.3835	-9.7718	-10.1964	-10.5063	3.6955	3.71993	5.71953
016.12_S-H__thioacetone--dihydrogen__1.10	4.272	-4.13257	-4.11874	-4.16329	-4.14518	16.5082	16.4936	16.6592	16.6236	-0.955814	-0.961786	-0.960473	-0.964598	-1.68986	-1.69562	-1.6957	-1.70144	-7.77499	-8.09911	-8.33563	-7.86971	-8.19665	-8.43522	1.38183	1.37711	2.85349
016.12_S-H__thioacetone--dihydrogen__1.15	4.387	-2.822	-2.81632	-2.83559	-2.82876	11.2561	11.2435	11.3499	11.3214	-0.620388	-0.624303	-0.621208	-0.624202	-1.14557	-1.14983	-1.14913	-1.15338	-6.28187	-6.53066	-6.71221	-6.35833	-6.60979	-6.79328	-0.0591553	-0.0782452	1.02508
016.12_S-H__thioacetone--dihydrogen__1.25	4.616	-1.3504	-1.35211	-1.34697	-1.35027	5.18121	5.17098	5.21663	5.19968	-0.276979	-0.278473	-0.275974	-0.277139	-0.511394	-0.513272	-0.512759	-0.514636	-4.13686	-4.28524	-4.39352	-4.18739	-4.33786	-4.44767	-1.36639	-1.39003	-0.75312
016.13_S-H__thioacetone--ethyne_H__1.00	5.182	-10.0666	-10.0156	-10.2916	-10.236	47.2293	47.2491	48.4671	48.4646	-5.20837	-5.22019	-5.19137	-5.20313	-4.99542	-5.00119	-5.02908	-5.035	-16.5229	-17.1315	-17.5756	-16.799	-17.4148	-17.8642	9.4366	10.1262	11.1796
016.13_S-H__thioacetone--ethyne_H__1.05	5.29	-7.43658	-7.39315	-7.58069	-7.53564	33.1932	33.2104	34.0968	34.0968	-3.62963	-3.63633	-3.61082	-3.61747	-3.62273	-3.62889	-3.64311	-3.64934	-13.559	-14.028	-14.3703	-13.792	-14.2683	-14.616	4.18172	4.67842	5.25092
016.13_S-H__thioacetone--ethyne_H__1.10	5.397	-5.59909	-5.56587	-5.68168	-5.64915	23.2327	23.2458	23.8833	23.8839	-2.59701	-2.60075	-2.57748	-2.58114	-2.5718	-2.57743	-2.58432	-2.58998	-11.1722	-11.5318	-11.7942	-11.3691	-11.7357	-12.0032	0.707556	1.06042	1.37654
016.13_S-H__thioacetone--ethyne_H__1.15	5.505	-4.32043	-4.29616	-4.35783	-4.33627	16.1899	16.1977	16.6532	16.6524	-1.90082	-1.90273	-1.88126	-1.88343	-1.79973	-1.80423	-1.80751	-1.812	-9.23508	-9.50972	-9.71012	-9.40148	-9.68261	-9.88777	-1.51554	-1.26711	-1.08366
016.13_S-H__thioacetone--ethyne_H__1.25	5.719	-2.82245	-2.80986	-2.80846	-2.79999	7.80615	7.80644	8.03858	8.03479	-1.08231	-1.08263	-1.06671	-1.06733	-0.864618	-0.866719	-0.867721	-0.869811	-6.37873	-6.54038	-6.65834	-6.49814	-6.66472	-6.78629	-3.61111	-3.48863	-3.38904
016.14_S-H__thioacetone--hydrogen_fluoride__1.00	4.104	-7.05745	-6.97028	-7.03602	-6.94325	65.8248	65.8956	67.5179	67.5737	-19.1617	-19.2127	-19.2673	-19.3206	-8.27333	-8.28373	-8.33453	-8.34637	-18.1924	-18.9979	-19.5857	-18.5293	-19.3473	-19.9442	11.8432	13.0192	14.8323
016.14_S-H__thioacetone--hydrogen_fluoride__1.05	4.199	-6.26287	-6.17114	-6.21945	-6.12624	47.7405	47.7959	49.0172	49.0592	-14.6581	-14.6939	-14.7622	-14.7993	-6.29614	-6.30592	-6.33462	-6.34546	-15.0275	-15.6721	-16.1426	-15.3168	-15.9733	-16.4523	4.48239	5.33591	6.53122
016.14_S-H__thioacetone--hydrogen_fluoride__1.10	4.294	-5.64018	-5.54825	-5.58006	-5.49029	34.4778	34.5165	35.4323	35.4595	-11.3573	-11.3834	-11.4507	-11.4782	-4.70227	-4.71186	-4.72686	-4.73719	-12.4385	-12.9525	-13.3275	-12.6868	-13.2117	-13.5947	-0.454601	0.159094	0.979056
016.14_S-H__thioacetone--hydrogen_fluoride__1.15	4.389	-5.16824	-5.08359	-5.09496	-5.01558	24.8487	24.8723	25.5562	25.5701	-8.90838	-8.92893	-8.98647	-9.00939	-3.47386	-3.48314	-3.48985	-3.49963	-10.3268	-10.7357	-11.034	-10.5395	-10.9586	-11.2644	-3.65738	-3.2189	-2.62337
016.14_S-H__thioacetone--hydrogen_fluoride__1.25	4.579	-4.54926	-4.49369	-4.46205	-4.41394	12.7954	12.8033	13.173	13.1748	-5.63994	-5.65495	-5.68945	-5.70636	-1.85865	-1.86656	-1.86572	-1.87385	-7.16646	-7.42316	-7.61047	-7.32233	-7.5871	-7.7803	-6.82235	-6.59965	-6.21742
016.15_S-H__thioacetone--methane_H__1.00	4.721	-11.3583	-11.3028	-11.8981	-11.8309	41.2791	41.2674	42.6045	42.5683	-2.65403	-2.66883	-2.68461	-2.6976	-3.32927	-3.33571	-3.35453	-3.36099	-15.4148	-16.0173	-16.457	-15.7131	-16.324	-16.7699	7.50304	7.90895	10.2843
016.15_S-H__thioacetone--methane_H__1.05	4.833	-7.79467	-7.76321	-8.17597	-8.13722	28.7447	28.7414	29.6882	29.6662	-1.65427	-1.6642	-1.66438	-1.67328	-2.43025	-2.43591	-2.4452	-2.45084	-12.6035	-13.0638	-13.3997	-12.8479	-13.3164	-13.6583	3.47846	3.74656	5.43083
016.15_S-H__thioacetone--methane_H__1.10	4.947	-5.32708	-5.31584	-5.59174	-5.5768	19.919	19.9176	20.5842	20.569	-1.05647	-1.06297	-1.05625	-1.06238	-1.71775	-1.72223	-1.7268	-1.73125	-10.337	-10.6872	-10.9428	-10.5383	-10.8963	-11.1575	0.873731	1.04106	2.27191
016.15_S-H__thioacetone--methane_H__1.15	5.059	-3.63808	-3.63904	-3.81884	-3.81897	13.7697	13.7649	14.2361	14.222	-0.692613	-0.696687	-0.688086	-0.692306	-1.1904	-1.19359	-1.19598	-1.19915	-8.50867	-8.77515	-8.96961	-8.67499	-8.9486	-9.14825	-0.734019	-0.636678	0.29288
016.15_S-H__thioacetone--methane_H__1.25	5.285	-1.69423	-1.70862	-1.77577	-1.7909	6.50881	6.50555	6.73908	6.73128	-0.320675	-0.322333	-0.316064	-0.317867	-0.550148	-0.551434	-0.552351	-0.553625	-5.8097	-5.96688	-6.08157	-5.92528	-6.08753	-6.20592	-2.1584	-2.13704	-1.569
016.16_S-H__thiophene--borane_H__1.00	4.861	-9.87011	-9.84782	-10.2343	-10.2027	33.0161	32.9734	34.1731	34.1106	-1.08882	-1.09286	-1.07045	-1.07262	-2.17994	-2.1832	-2.21095	-2.21419	-12.3628	-12.8066	-13.1305	-12.6037	-13.0524	-13.3798	6.719	7.24124	9.94118
016.16_S-H__thiophene--borane_H__1.05	4.985	-6.49821	-6.48711	-6.74112	-6.72422	22.5767	22.5483	23.3881	23.3457	-0.628637	-0.631141	-0.611628	-0.61328	-1.60545	-1.60772	-1.62426	-1.6265	-9.97029	-10.2966	-10.5347	-10.1631	-10.4941	-10.7356	3.28766	3.64611	5.56054
016.16_S-H__thiophene--borane_H__1.10	5.109	-4.23176	-4.22688	-4.38995	-4.38155	15.3606	15.3393	15.9274	15.8961	-0.374572	-0.375972	-0.361347	-0.362478	-1.13157	-1.13301	-1.14307	-1.14448	-8.06686	-8.30626	-8.48096	-8.22236	-8.46586	-8.64355	1.12247	1.36405	2.74052
016.16_S-H__thiophene--borane_H__1.15	5.234	-2.72064	-2.71937	-2.82146	-2.81785	10.4107	10.3945	10.8071	10.784	-0.23002	-0.230703	-0.221165	-0.221748	-0.775846	-0.776642	-0.782915	-0.783684	-6.54839	-6.72452	-6.85306	-6.67465	-6.85413	-6.98511	-0.185279	-0.0243928	0.979056
016.16_S-H__thiophene--borane_H__1.25	5.482	-1.05918	-1.061	-1.09597	-1.09666	4.73375	4.7243	4.92842	4.91526	-0.0936753	-0.0937805	-0.0908153	-0.0909156	-0.346741	-0.346907	-0.349442	-0.349591	-4.35559	-4.45295	-4.52401	-4.43947	-4.53889	-4.61144	-1.30139	-1.23335	-0.673624
016.17_S-H__thiophene--dihydrogen__1.00	3.95	-9.86939	-9.85158	-10.0871	-10.0603	33.9271	33.9001	34.6555	34.6037	-1.84784	-1.85235	-1.86161	-1.8641	-3.35103	-3.36292	-3.37636	-3.38818	-11.1211	-11.5722	-11.9013	-11.2978	-11.7528	-12.0848	6.93192	7.20635	10.0374
016.17_S-H__thiophene--dihydrogen__1.05	4.069	-6.77309	-6.76243	-6.92947	-6.9115	23.2556	23.2337	23.7613	23.7157	-1.14957	-1.15255	-1.15786	-1.15891	-2.38544	-2.39364	-2.40067	-2.40883	-8.87754	-9.21659	-9.46401	-9.01933	-9.3618	-9.61171	3.46103	3.62472	5.6484
016.17_S-H__thiophene--dihydrogen__1.10	4.188	-4.65	-4.64479	-4.75949	-4.7493	15.8563	15.8388	16.2033	16.166	-0.729313	-0.731328	-0.733368	-0.733856	-1.6535	-1.65916	-1.6627	-1.66835	-7.10926	-7.36324	-7.54858	-7.22361	-7.48057	-7.66808	1.2549	1.34644	2.79491
016.17_S-H__thiophene--dihydrogen__1.15	4.308	-3.20258	-3.20031	-3.27819	-3.27293	10.769	10.7532	11.0064	10.9746	-0.47071	-0.472058	-0.47238	-0.472837	-1.12621	-1.13003	-1.13179	-1.13561	-5.71164	-5.90155	-6.04014	-5.80412	-5.99641	-6.13672	-0.0893507	-0.0434482	0.999976
016.17_S-H__thiophene--dihydrogen__1.25	4.547	-1.54795	-1.54773	-1.58407	-1.58314	4.91996	4.90917	5.03141	5.01279	-0.204434	-0.204819	-0.205194	-0.205189	-0.505851	-0.507398	-0.507922	-0.509474	-3.72224	-3.82911	-3.9071	-3.7831	-3.89156	-3.97071	-1.25788	-1.25573	-0.715464
016.18_S-H__thiophene--ethyne_H__1.00	5.049	-14.617	-14.6032	-15.1486	-15.1323	51.5858	51.601	53.4123	53.4046	-4.86544	-4.8696	-4.8325	-4.83566	-5.26966	-5.28501	-5.32176	-5.3372	-16.3226	-16.8777	-17.2828	-16.6419	-17.205	-17.616	9.56049	10.4834	11.4432
016.18_S-H__thiophene--ethyne_H__1.05	5.159	-10.6757	-10.6645	-11.0749	-11.0635	36.3878	36.3997	37.7431	37.738	-3.37395	-3.37537	-3.34783	-3.34862	-3.90868	-3.92034	-3.94071	-3.9524	-13.3659	-13.7876	-14.0952	-13.6346	-14.064	-14.3772	4.34427	4.99624	5.34297
016.18_S-H__thiophene--ethyne_H__1.10	5.269	-7.85007	-7.84189	-8.14572	-8.13816	25.5573	25.5659	26.5509	26.5467	-2.40411	-2.40438	-2.38306	-2.38243	-2.81631	-2.82523	-2.83617	-2.84509	-10.9912	-11.3093	-11.5414	-11.218	-11.5429	-11.7801	0.953035	1.40097	1.40582
016.18_S-H__thiophene--ethyne_H__1.15	5.379	-5.82727	-5.821	-6.04292	-6.03782	17.8825	17.8895	18.6036	18.6008	-1.75264	-1.7525	-1.73466	-1.73357	-1.99069	-1.99741	-2.00309	-2.00981	-9.07203	-9.31092	-9.48524	-9.26368	-9.50851	-9.68717	-1.16669	-0.867582	-1.04182
016.18_S-H__thiophene--ethyne_H__1.25	5.599	-3.33554	-3.32798	-3.44637	-3.44177	8.66703	8.66995	9.04002	9.03829	-0.982368	-0.98201	-0.969031	-0.968502	-0.959995	-0.963487	-0.964939	-0.968418	-6.24004	-6.37439	-6.47242	-6.37712	-6.51602	-6.61739	-3.07595	-2.95779	-3.25097
016.19_S-H__thiophene--hydrogen_fluoride__1.00	3.875	-23.4372	-23.4376	-24.2453	-24.248	95.4503	95.5013	98.5356	98.5735	-24.9133	-24.9663	-24.9993	-25.0575	-11.5254	-11.5678	-11.6643	-11.7085	-21.7225	-22.6629	-23.3492	-22.1655	-23.1224	-23.8207	12.1805	13.7389	15.1419
016.19_S-H__thiophene--hydrogen_fluoride__1.05	3.967	-18.8522	-18.85	-19.519	-19.5207	70.7139	70.7589	73.1027	73.1378	-19.0544	-19.0893	-19.179	-19.2174	-9.29193	-9.32675	-9.38226	-9.41844	-18.0462	-18.8015	-19.3528	-18.431	-19.2015	-19.7637	4.14008	5.21759	5.71116
016.19_S-H__thiophene--hydrogen_fluoride__1.10	4.06	-15.1795	-15.1687	-15.7306	-15.7249	52.1957	52.2314	54.0381	54.0634	-14.7915	-14.8154	-14.9313	-14.9572	-7.27328	-7.30174	-7.3328	-7.36222	-15.0262	-15.6314	-16.0731	-15.3608	-15.9795	-16.4309	-1.12745	-0.41188	-0.48116
016.19_S-H__thiophene--hydrogen_fluoride__1.15	4.153	-12.2665	-12.2477	-12.7206	-12.7078	38.4051	38.4291	39.8182	39.8317	-11.6266	-11.6433	-11.7656	-11.7832	-5.58313	-5.60629	-5.62283	-5.64664	-12.5401	-13.0229	-13.3752	-12.8308	-13.3252	-13.6859	-4.44336	-3.99192	-4.3932
016.19_S-H__thiophene--hydrogen_fluoride__1.25	4.339	-8.15585	-8.13623	-8.45848	-8.44716	20.6212	20.6316	21.438	21.4408	-7.39794	-7.40805	-7.50958	-7.52075	-3.17568	-3.1911	-3.19401	-3.2097	-8.78948	-9.09361	-9.31555	-9.00721	-9.32058	-9.54926	-7.41935	-7.28607	-7.96634
016.20_S-H__thiophene--methane_H__1.00	4.624	-12.5266	-12.5	-13.0905	-13.0551	39.7773	39.7645	41.4258	41.3924	-1.9743	-1.98097	-1.96663	-1.97134	-2.78839	-2.79869	-2.82711	-2.83735	-14.3294	-14.8301	-15.1955	-14.6468	-15.1568	-15.529	7.28929	7.99963	10.5102
016.20_S-H__thiophene--methane_H__1.05	4.741	-8.65132	-8.63674	-9.04859	-9.02748	27.5844	27.5771	28.7693	28.7447	-1.21097	-1.21529	-1.19911	-1.20176	-2.08128	-2.0887	-2.10494	-2.11231	-11.6642	-12.0384	-12.3115	-11.9244	-12.3068	-12.5858	3.32483	3.81735	5.56054
016.20_S-H__thiophene--methane_H__1.10	4.858	-5.9711	-5.96565	-6.24619	-6.23664	19.0488	19.0456	19.8921	19.8757	-0.760884	-0.763904	-0.748362	-0.750361	-1.49155	-1.49674	-1.50613	-1.51128	-9.52851	-9.80724	-10.0106	-9.74283	-10.0286	-10.2372	0.808613	1.14025	2.36396
016.20_S-H__thiophene--methane_H__1.15	4.976	-4.12092	-4.12118	-4.30842	-4.30665	13.0964	13.0948	13.6929	13.6819	-0.487648	-0.489739	-0.476343	-0.478082	-1.04059	-1.04408	-1.04961	-1.05307	-7.80548	-8.01256	-8.16368	-7.98254	-8.19581	-8.35144	-0.723911	-0.507387	0.364008
016.20_S-H__thiophene--methane_H__1.25	5.21	-1.97963	-1.98492	-2.06465	-2.0694	6.13786	6.13639	6.43669	6.43013	-0.210485	-0.211384	-0.204221	-0.205044	-0.483412	-0.48489	-0.486905	-0.488373	-5.28627	-5.40122	-5.4851	-5.40848	-5.52749	-5.61433	-2.0299	-1.94702	-1.48532
017.01_S-C__hydrogen_sulfide--benzene__1.00	3.377	-20.8082	-20.7605	-22.0551	-22.0034	58.097	58.0044	60.7543	60.6578	-2.01759	-2.02296	-2.11238	-2.11762	-2.37187	-2.37716	-2.37187	-2.37716	-25.7428	-26.8133	-27.5945	-26.2905	-27.3988	-28.2076	5.24924	5.95207	10.8951
017.01_S-C__hydrogen_sulfide--benzene__1.05	3.513	-12.6678	-12.6321	-13.5568	-13.5175	37.5638	37.4978	39.3775	39.3051	-1.12132	-1.12363	-1.13979	-1.14212	-2.12222	-2.12386	-2.12222	-2.12386	-20.4855	-21.2721	-21.8462	-20.9538	-21.7732	-22.3712	-0.227975	0.150476	3.74886
017.01_S-C__hydrogen_sulfide--benzene__1.10	3.65	-7.51947	-7.49268	-8.15828	-8.12865	24.1119	24.0683	25.3447	25.2941	-0.698891	-0.699765	-0.688223	-0.689071	-1.60044	-1.60094	-1.60044	-1.60094	-16.3519	-16.9261	-17.3451	-16.7492	-17.3508	-17.7899	-3.07014	-2.91442	-0.326352
017.01_S-C__hydrogen_sulfide--benzene__1.15	3.788	-4.29757	-4.277	-4.76291	-4.7405	15.3919	15.3647	16.2271	16.1941	-0.483504	-0.483668	-0.4637	-0.463948	-1.11191	-1.11238	-1.11191	-1.11238	-13.093	-13.5097	-13.8137	-13.4275	-13.8666	-14.187	-4.32206	-4.30968	-2.45601
017.01_S-C__hydrogen_sulfide--benzene__1.25	4.066	-1.07262	-1.05958	-1.33512	-1.32136	6.183	6.1722	6.56265	6.54824	-0.282823	-0.282068	-0.263399	-0.262794	-0.473156	-0.473856	-0.473156	-0.473855	-8.46791	-8.68623	-8.84554	-8.70173	-8.93413	-9.10372	-4.48885	-4.61349	-3.64426
017.02_S-C__hydrogen_sulfide--ethene__1.00	3.245	-14.3697	-14.3439	-15.224	-15.1942	40.4643	40.3913	42.153	42.076	-1.30819	-1.31473	-1.37481	-1.38059	-1.80083	-1.80384	-1.80083	-1.80384	-16.1714	-16.995	-17.596	-16.5207	-17.372	-17.9932	5.33286	5.70413	9.82822
017.02_S-C__hydrogen_sulfide--ethene__1.05	3.396	-8.60853	-8.58541	-9.20547	-9.17922	25.8396	25.7876	26.9614	26.9042	-0.720948	-0.72502	-0.74068	-0.743934	-1.49377	-1.49464	-1.49377	-1.49464	-12.5537	-13.161	-13.6042	-12.8448	-13.4759	-13.9365	1.37831	1.5499	4.60658
017.02_S-C__hydrogen_sulfide--ethene__1.10	3.547	-5.02907	-5.00627	-5.44968	-5.42486	16.4115	16.3744	17.1555	17.1139	-0.440443	-0.442864	-0.442376	-0.444228	-1.08734	-1.08773	-1.08734	-1.08773	-9.78229	-10.2287	-10.5545	-10.0233	-10.4895	-10.8297	-0.716902	-0.672713	1.569
017.02_S-C__hydrogen_sulfide--ethene__1.15	3.698	-2.82314	-2.80003	-3.12306	-3.09875	10.3751	10.3472	10.8669	10.8359	-0.29478	-0.295981	-0.290822	-0.291704	-0.740483	-0.74093	-0.740483	-0.74093	-7.65004	-7.97654	-8.21479	-7.84831	-8.1907	-8.44055	-1.7045	-1.73603	-0.100416
017.02_S-C__hydrogen_sulfide--ethene__1.25	4.001	-0.662979	-0.644829	-0.824606	-0.805695	4.09623	4.08425	4.30998	4.2961	-0.157989	-0.157825	-0.152926	-0.152655	-0.30957	-0.309984	-0.30957	-0.309984	-4.73111	-4.90358	-5.02943	-4.86359	-5.04599	-5.1791	-2.05782	-2.15134	-1.28867
017.03_S-C__hydrogen_sulfide--ethyne_C__1.00	3.274	-9.55747	-9.55867	-10.1852	-10.1862	33.0512	32.9762	34.3181	34.2411	-1.05278	-1.06067	-1.08931	-1.0963	-1.53534	-1.54496	-1.53534	-1.54496	-13.5286	-14.3382	-14.929	-13.8358	-14.6748	-15.287	5.88286	6.12662	9.48513
017.03_S-C__hydrogen_sulfide--ethyne_C__1.05	3.427	-5.14621	-5.14627	-5.57931	-5.57901	20.6823	20.6311	21.5091	21.4551	-0.614153	-0.619866	-0.624376	-0.62936	-1.14194	-1.14693	-1.14194	-1.14693	-10.4261	-11.0179	-11.4498	-10.6785	-11.2952	-11.7452	2.26831	2.35459	4.76558
017.03_S-C__hydrogen_sulfide--ethyne_C__1.10	3.581	-2.51981	-2.51632	-2.82197	-2.81817	12.8683	12.8316	13.4056	13.3665	-0.394309	-0.398499	-0.395017	-0.398648	-0.774153	-0.776945	-0.774153	-0.776945	-8.06162	-8.49568	-8.81243	-8.26731	-8.7218	-9.05345	0.327432	0.319284	2.05434
017.03_S-C__hydrogen_sulfide--ethyne_C__1.15	3.734	-0.98517	-0.979089	-1.19978	-1.19331	7.96766	7.94164	8.31655	8.28853	-0.272549	-0.275681	-0.270227	-0.273015	-0.498574	-0.500286	-0.498574	-0.500286	-6.25452	-6.57414	-6.80737	-6.42159	-6.75769	-7.00295	-0.620786	-0.681033	0.573208
017.03_S-C__hydrogen_sulfide--ethyne_C__1.25	4.042	0.365557	0.371816	0.249177	0.256244	3.01545	3.00413	3.161	3.14798	-0.148766	-0.150173	-0.145861	-0.147048	-0.189939	-0.190548	-0.189938	-0.190548	-3.8098	-3.98368	-4.11056	-3.91869	-4.10305	-4.23758	-1.07533	-1.17095	-0.50208
017.04_S-C__methane_C--hydrogen_sulfide__1.00	3.151	-11.9529	-11.9221	-12.2652	-12.2331	36.7434	36.6693	37.5887	37.509	-0.75993	-0.762565	-0.773033	-0.775153	-1.81606	-1.82226	-1.81606	-1.82226	-15.5425	-16.2943	-16.8428	-15.7567	-16.522	-17.0805	5.3196	5.59801	7.99144
017.04_S-C__methane_C--hydrogen_sulfide__1.05	3.29	-7.41766	-7.39702	-7.63949	-7.61748	23.5426	23.4882	24.1006	24.0421	-0.40107	-0.402337	-0.40335	-0.40436	-1.26459	-1.26737	-1.26459	-1.26737	-12.1147	-12.6646	-13.0659	-12.2941	-12.8563	-13.2665	1.3556	1.48636	3.1631
017.04_S-C__methane_C--hydrogen_sulfide__1.10	3.429	-4.56312	-4.54995	-4.72145	-4.70716	14.9939	14.9595	15.3613	15.3243	-0.227364	-0.227987	-0.225817	-0.226285	-0.83391	-0.835275	-0.83391	-0.835275	-9.47268	-9.87643	-10.171	-9.62113	-10.0356	-10.338	-0.824807	-0.782443	0.4184
017.04_S-C__methane_C--hydrogen_sulfide__1.15	3.568	-2.77781	-2.76887	-2.89205	-2.88196	9.50239	9.48073	9.74397	9.72029	-0.138578	-0.138956	-0.13586	-0.136102	-0.531911	-0.532835	-0.531911	-0.532835	-7.43045	-7.72811	-7.94533	-7.55258	-7.85897	-8.08255	-1.90527	-1.91316	-1.04182
017.04_S-C__methane_C--hydrogen_sulfide__1.25	3.845	-0.981167	-0.976597	-1.04354	-1.03805	3.76881	3.76018	3.87227	3.86267	-0.0621517	-0.0625496	-0.0593728	-0.0596955	-0.20429	-0.204925	-0.20429	-0.204925	-4.61962	-4.78547	-4.90651	-4.70129	-4.87273	-4.99783	-2.3904	-2.43783	-1.95393
017.05_S-C__methanethiol--benzene__1.00	3.948	-18.7198	-18.6769	-20.1208	-20.0741	55.9922	55.9022	58.774	58.6786	-1.90666	-1.90789	-1.96792	-1.96926	-2.20008	-2.20494	-2.20007	-2.20494	-26.3087	-27.3239	-28.0648	-26.9027	-27.9554	-28.7235	5.04777	5.70685	10.5813
017.05_S-C__methanethiol--benzene__1.05	4.081	-10.8162	-10.7877	-11.8218	-11.7899	36.1876	36.1245	38.0885	38.0182	-1.13436	-1.13425	-1.13131	-1.13123	-1.93956	-1.94113	-1.93956	-1.94113	-21.0252	-21.7669	-22.3081	-21.5345	-22.3083	-22.8729	-0.0467722	0.28298	3.89112
017.05_S-C__methanethiol--benzene__1.10	4.215	-5.87258	-5.85511	-6.60163	-6.58168	23.2502	23.2092	24.5452	24.4972	-0.770234	-0.769768	-0.74611	-0.745674	-1.44396	-1.44464	-1.44396	-1.44464	-16.8611	-17.4006	-17.7943	-17.294	-17.8601	-18.2732	-2.65462	-2.54806	0.108784
017.05_S-C__methanethiol--benzene__1.15	4.351	-2.81266	-2.80321	-3.34885	-3.33772	14.8436	14.8183	15.7227	15.6916	-0.577941	-0.577295	-0.549826	-0.549405	-0.988336	-0.988984	-0.988335	-0.988984	-13.5556	-13.9458	-14.2305	-13.9209	-14.3328	-14.6334	-3.78176	-3.81789	-1.85351
017.05_S-C__methanethiol--benzene__1.25	4.624	0.145256	0.145491	-0.163851	-0.162857	5.97398	5.96394	6.3751	6.36148	-0.379496	-0.378408	-0.357038	-0.356237	-0.404543	-0.405254	-0.404544	-0.405255	-8.8422	-9.0465	-9.19559	-9.09869	-9.31654	-9.47551	-3.86982	-4.03838	-2.91625
017.06_S-C__methanethiol--ethene__1.00	3.749	-12.951	-12.9222	-13.8555	-13.8232	39.3775	39.3077	41.1722	41.0977	-1.24383	-1.24778	-1.28903	-1.29209	-1.78879	-1.7919	-1.78879	-1.7919	-16.7074	-17.4837	-18.0502	-17.0921	-17.8963	-18.4832	5.29563	5.70734	9.84914
017.06_S-C__methanethiol--ethene__1.05	3.897	-7.35419	-7.33262	-7.98278	-7.95836	25.1652	25.1188	26.363	26.3113	-0.727305	-0.730603	-0.733666	-0.736148	-1.45528	-1.45605	-1.45528	-1.45605	-13.0348	-13.6075	-14.0254	-13.3559	-13.9526	-14.388	1.57413	1.77269	4.87436
017.06_S-C__methanethiol--ethene__1.10	4.045	-3.90914	-3.89019	-4.34802	-4.32737	15.9833	15.9504	16.7794	16.7419	-0.47941	-0.481916	-0.473445	-0.475382	-1.04552	-1.04573	-1.04552	-1.04573	-10.2014	-10.6237	-10.932	-10.4673	-10.9095	-11.2322	-0.39945	-0.338801	1.97066
017.06_S-C__methanethiol--ethene__1.15	4.194	-1.82792	-1.81025	-2.13811	-2.11957	10.1169	10.0922	10.6457	10.6181	-0.347384	-0.349024	-0.338993	-0.340425	-0.704506	-0.704736	-0.704506	-0.704736	-8.01674	-8.32805	-8.55523	-8.23588	-8.56338	-8.80236	-1.32705	-1.34901	0.364008
017.06_S-C__methanethiol--ethene__1.25	4.493	0.127997	0.13923	-0.0355845	-0.0238025	4.00106	3.98977	4.23223	4.21912	-0.211929	-0.212382	-0.205776	-0.206235	-0.287526	-0.287753	-0.287526	-0.287753	-5.00393	-5.17174	-5.29421	-5.15068	-5.32871	-5.45863	-1.66534	-1.7573	-0.807512
017.07_S-C__methanethiol--ethyne_C__1.00	3.776	-7.7428	-7.7366	-8.39069	-8.38412	31.5867	31.5242	32.9276	32.8624	-1.01668	-1.0227	-1.03786	-1.04314	-1.46398	-1.47068	-1.46398	-1.47068	-13.8599	-14.6123	-15.1614	-14.1956	-14.9776	-15.5482	6.13277	6.41621	9.77801
017.07_S-C__methanethiol--ethyne_C__1.05	3.927	-3.61008	-3.60452	-4.05144	-4.04579	19.7713	19.7302	20.6495	20.6058	-0.635343	-0.64055	-0.636578	-0.641166	-1.0715	-1.07437	-1.0715	-1.07437	-10.7329	-11.2833	-11.685	-11.009	-11.5845	-12.0044	2.72576	2.84007	5.28439
017.07_S-C__methanethiol--ethyne_C__1.10	4.079	-1.203	-1.19525	-1.50637	-1.4987	12.3101	12.2809	12.8845	12.853	-0.439949	-0.444107	-0.435762	-0.439518	-0.717114	-0.718432	-0.717114	-0.718432	-8.33845	-8.74438	-9.0406	-8.56422	-8.9908	-9.30208	0.882461	0.894303	2.68194
017.07_S-C__methanethiol--ethyne_C__1.15	4.231	0.156974	0.166154	-0.0547156	-0.0453824	7.62079	7.59993	7.99465	7.97225	-0.326156	-0.329385	-0.321293	-0.324342	-0.455438	-0.456131	-0.455438	-0.456131	-6.49673	-6.7982	-7.01819	-6.68008	-6.99844	-7.23076	-0.0376297	-0.0843598	1.2301
017.07_S-C__methanethiol--ethyne_C__1.25	4.536	1.23874	1.24589	1.12847	1.13612	2.88814	2.87864	3.0454	3.03434	-0.198957	-0.200469	-0.19574	-0.197181	-0.167682	-0.167846	-0.167682	-0.167846	-3.9946	-4.16276	-4.28546	-4.11453	-4.29353	-4.42415	-0.529242	-0.618712	0.117152
017.08_S-C__methanethiol--methane_C__1.00	3.563	-12.4137	-12.3853	-12.8483	-12.818	38.0891	38.0181	39.1441	39.0685	-0.762069	-0.763867	-0.766024	-0.7674	-1.88077	-1.88615	-1.88077	-1.88615	-16.4965	-17.2365	-17.7765	-16.7476	-17.5021	-18.0527	5.2062	5.54422	7.98726
017.08_S-C__methanethiol--methane_C__1.05	3.7	-7.68011	-7.66229	-7.99252	-7.97243	24.5602	24.5093	25.2675	25.2121	-0.427085	-0.427986	-0.421853	-0.422567	-1.32647	-1.32876	-1.32647	-1.32876	-12.9299	-13.4697	-13.8637	-13.1407	-13.6934	-14.0967	1.22662	1.39167	3.10871
017.08_S-C__methanethiol--methane_C__1.10	3.839	-4.69191	-4.68111	-4.91851	-4.90571	15.7505	15.7183	16.2253	16.1895	-0.267184	-0.267724	-0.260205	-0.260712	-0.88406	-0.88513	-0.88406	-0.88513	-10.1662	-10.5621	-10.851	-10.3413	-10.7483	-11.0453	-0.966693	-0.907325	0.326352
017.08_S-C__methanethiol--methane_C__1.15	3.977	-2.81883	-2.81144	-2.98494	-2.97582	10.0553	10.0351	10.3731	10.3504	-0.184668	-0.185116	-0.178227	-0.178692	-0.569293	-0.570031	-0.569293	-0.570031	-8.01858	-8.31104	-8.52445	-8.16274	-8.46454	-8.68478	-2.05593	-2.05891	-1.15478
017.08_S-C__methanethiol--methane_C__1.25	4.253	-0.932624	-0.927755	-1.02501	-1.01886	4.05264	4.04423	4.19394	4.1844	-0.107663	-0.108179	-0.103338	-0.103874	-0.222422	-0.222976	-0.222422	-0.222976	-5.0403	-5.20483	-5.32489	-5.13723	-5.30777	-5.43223	-2.53957	-2.59354	-2.07945
017.09_S-C__thioacetone--benzene__1.00	4.481	-24.1936	-24.1411	-25.7193	-25.6547	68.9942	68.8762	72.1287	71.9947	-2.91251	-2.91472	-3.05119	-3.05264	-4.33942	-4.35105	-4.33942	-4.35105	-31.0439	-32.2334	-33.1015	-31.6869	-32.915	-33.8112	4.36787	5.12507	9.3345
017.09_S-C__thioacetone--benzene__1.05	4.619	-14.6496	-14.6245	-15.7525	-15.7184	45.223	45.1406	47.4012	47.303	-1.67792	-1.67929	-1.7139	-1.71525	-3.45526	-3.45776	-3.45526	-3.45776	-25.0334	-25.9145	-26.5575	-25.5942	-26.5095	-27.1775	-1.17851	-0.765902	2.25936
017.09_S-C__thioacetone--benzene__1.10	4.756	-8.52833	-8.52073	-9.33043	-9.31587	29.4761	29.424	30.9794	30.9147	-1.0808	-1.08162	-1.07482	-1.07601	-2.48292	-2.48207	-2.48292	-2.48207	-20.2584	-20.9101	-21.3857	-20.7425	-21.4235	-21.9204	-4.04608	-3.87966	-1.6987
017.09_S-C__thioacetone--benzene__1.15	4.895	-4.62889	-4.63044	-5.21808	-5.21399	19.0984	19.0674	20.133	20.0923	-0.769616	-0.769847	-0.749371	-0.75006	-1.68256	-1.68132	-1.68255	-1.68132	-16.4364	-16.9167	-17.2672	-16.8506	-17.3555	-17.7239	-5.28143	-5.27703	-3.69029
017.09_S-C__thioacetone--benzene__1.25	5.172	-0.667615	-0.673775	-1.00236	-1.00485	7.93453	7.9232	8.422	8.4056	-0.477093	-0.476402	-0.455555	-0.455375	-0.699006	-0.699069	-0.699006	-0.699069	-10.9225	-11.1833	-11.3736	-11.2205	-11.4975	-11.6996	-5.29968	-5.45332	-4.57311
017.10_S-C__thioacetone--ethene__1.00	4.379	-19.1201	-19.0699	-20.1116	-20.0512	51.4786	51.3774	53.553	53.4403	-2.16231	-2.16584	-2.28822	-2.28983	-2.98424	-2.9949	-2.98424	-2.9949	-20.2602	-21.2055	-21.8953	-20.6734	-21.6479	-22.3591	5.25154	5.74536	9.34706
017.10_S-C__thioacetone--ethene__1.05	4.525	-11.7685	-11.739	-12.4633	-12.4257	33.394	33.3229	34.7977	34.7146	-1.20009	-1.20313	-1.24656	-1.24828	-2.42273	-2.42479	-2.42273	-2.42479	-15.9722	-16.6735	-17.1853	-16.3257	-17.0527	-17.5831	0.770618	1.03275	3.71121
017.10_S-C__thioacetone--ethene__1.10	4.671	-7.07019	-7.05396	-7.5579	-7.53554	21.5452	21.5006	22.4884	22.4348	-0.73209	-0.735201	-0.745337	-0.747657	-1.76289	-1.76186	-1.76289	-1.76186	-12.6407	-13.1643	-13.5464	-12.9401	-13.4856	-13.8837	-1.59679	-1.49394	0.493712
017.10_S-C__thioacetone--ethene__1.15	4.817	-4.0875	-4.07712	-4.43147	-4.41701	13.8354	13.8078	14.4671	14.4339	-0.48949	-0.492258	-0.490192	-0.492582	-1.20914	-1.2078	-1.20914	-1.2078	-10.0387	-10.4312	-10.7176	-10.2898	-10.7007	-11.0005	-2.68697	-2.68399	-1.20918
017.10_S-C__thioacetone--ethene__1.25	5.11	-1.03532	-1.02639	-1.21196	-1.20104	5.64043	5.62831	5.92189	5.90804	-0.269183	-0.270689	-0.265201	-0.266716	-0.516243	-0.515815	-0.516243	-0.515815	-6.39838	-6.62025	-6.78215	-6.57185	-6.80599	-6.97685	-2.96674	-3.05239	-2.23844
017.11_S-C__thioacetone--ethyne_C__1.00	4.397	-14.5705	-14.5405	-15.3021	-15.268	43.8454	43.756	45.4596	45.3642	-1.83249	-1.84118	-1.91359	-1.92094	-2.62337	-2.63371	-2.62337	-2.63371	-17.4542	-18.3802	-19.0559	-17.832	-18.7888	-19.487	5.6847	6.05449	9.08346
017.11_S-C__thioacetone--ethyne_C__1.05	4.545	-8.50744	-8.49883	-9.0093	-8.99679	27.9616	27.907	29.0337	28.9724	-1.05907	-1.06727	-1.0894	-1.09666	-1.93719	-1.93962	-1.93719	-1.93962	-13.6781	-14.3611	-14.8596	-13.9964	-14.7061	-15.224	1.54169	1.71531	3.87857
017.11_S-C__thioacetone--ethyne_C__1.10	4.693	-4.73497	-4.73699	-5.07896	-5.07831	17.7298	17.7003	18.4395	18.4051	-0.669946	-0.677411	-0.679779	-0.686718	-1.32128	-1.32071	-1.32128	-1.32071	-10.7544	-11.2637	-11.6353	-11.0201	-11.5522	-11.9404	-0.670206	-0.621026	0.9414
017.11_S-C__thioacetone--ethyne_C__1.15	4.841	-2.41306	-2.41683	-2.64958	-2.65172	11.1891	11.1713	11.6575	11.6373	-0.458966	-0.465109	-0.461128	-0.466995	-0.860405	-0.859349	-0.860405	-0.859349	-8.48256	-8.86596	-9.14574	-8.70275	-9.10524	-9.39895	-1.71577	-1.73967	-0.602496
017.11_S-C__thioacetone--ethyne_C__1.25	5.137	-0.161661	-0.161208	-0.277259	-0.275795	4.40581	4.39604	4.60826	4.59793	-0.255099	-0.258626	-0.253951	-0.257448	-0.336136	-0.335732	-0.336136	-0.335732	-5.33374	-5.5553	-5.71698	-5.48265	-5.71697	-5.88796	-2.07651	-2.15901	-1.53553
017.12_S-C__thioacetone--methane_C__1.00	4.342	-14.2815	-14.2355	-14.5097	-14.4646	42.2374	42.1656	43.1878	43.1098	-1.20242	-1.20839	-1.22203	-1.22774	-2.34124	-2.34564	-2.34124	-2.34564	-18.2921	-19.102	-19.6931	-18.5408	-19.364	-19.9646	4.68304	5.10723	7.02912
017.12_S-C__thioacetone--methane_C__1.05	4.476	-9.10364	-9.0756	-9.26454	-9.23659	27.3856	27.3337	28.0256	27.9677	-0.669436	-0.672495	-0.67539	-0.678548	-1.59474	-1.59548	-1.59474	-1.59548	-14.4402	-15.0337	-15.4667	-14.6509	-15.257	-15.6992	0.523382	0.75785	2.0669
017.12_S-C__thioacetone--methane_C__1.10	4.611	-5.76955	-5.7531	-5.88327	-5.866	17.6424	17.6086	18.0744	18.0341	-0.397095	-0.398617	-0.398027	-0.399662	-1.04084	-1.04057	-1.04084	-1.04057	-11.4318	-11.8687	-12.1875	-11.6084	-12.0565	-12.3835	-1.77113	-1.65562	-0.719648
017.12_S-C__thioacetone--methane_C__1.15	4.746	-3.6413	-3.63137	-3.72238	-3.71125	11.3266	11.3049	11.618	11.5911	-0.252638	-0.253314	-0.251848	-0.25261	-0.662162	-0.662092	-0.662162	-0.662092	-9.08507	-9.40938	-9.64603	-9.23208	-9.56582	-9.80935	-2.88791	-2.84423	-2.14639
017.12_S-C__thioacetone--methane_C__1.25	5.016	-1.41366	-1.40934	-1.45603	-1.45093	4.6064	4.59817	4.73648	4.72708	-0.124555	-0.124817	-0.123173	-0.123527	-0.254842	-0.25548	-0.254842	-0.25548	-5.7911	-5.9763	-6.11144	-5.89172	-6.08309	-6.22274	-3.30291	-3.32561	-2.89951
017.13_S-C__thiophene--benzene__1.00	4.346	-26.5279	-26.4695	-28.1139	-28.0471	69.128	69.0152	72.6495	72.527	-2.4361	-2.43333	-2.57771	-2.57396	-2.26929	-2.27739	-2.26929	-2.27739	-30.84	-31.9042	-32.6807	-31.5139	-32.6151	-33.4187	5.15432	6.20991	10.6566
017.13_S-C__thiophene--benzene__1.05	4.485	-16.7055	-16.6708	-17.8137	-17.7713	45.3235	45.2441	47.7779	47.6858	-1.25995	-1.25797	-1.28966	-1.28702	-2.37548	-2.37777	-2.37548	-2.37777	-24.813	-25.5904	-26.1577	-25.3963	-26.2051	-26.7953	-1.22017	-0.545645	2.70286
017.13_S-C__thiophene--benzene__1.10	4.624	-10.3965	-10.3772	-11.1685	-11.1425	29.5381	29.4854	31.2381	31.1756	-0.736717	-0.735282	-0.723816	-0.722034	-1.91781	-1.91808	-1.91781	-1.91808	-20.0459	-20.6127	-21.0262	-20.5467	-21.1397	-21.5724	-4.57147	-4.17948	-1.83259
017.13_S-C__thiophene--benzene__1.15	4.764	-6.36055	-6.34943	-6.89721	-6.8805	19.1278	19.0938	20.3017	20.2596	-0.490211	-0.48903	-0.464463	-0.463101	-1.38753	-1.38761	-1.38753	-1.38761	-16.2426	-16.654	-16.9542	-16.6698	-17.1026	-17.4184	-6.08648	-5.88999	-4.20492
017.13_S-C__thiophene--benzene__1.25	5.045	-2.19593	-2.18944	-2.45725	-2.44687	7.91675	7.90293	8.47079	8.45234	-0.285596	-0.284376	-0.261257	-0.260134	-0.622373	-0.623015	-0.622373	-0.623015	-10.7703	-10.9848	-11.1413	-11.0765	-11.3043	-11.4705	-6.33518	-6.34819	-5.46012
017.14_S-C__thiophene--ethene__1.00	4.33	-14.9165	-14.8761	-15.7928	-15.7446	41.9065	41.8246	43.9568	43.8642	-1.10408	-1.10308	-1.15467	-1.15177	-1.68812	-1.69196	-1.68812	-1.69196	-17.4393	-18.1342	-18.6413	-17.8502	-18.5698	-19.0949	5.51216	6.18091	9.88261
017.14_S-C__thiophene--ethene__1.05	4.483	-9.02574	-8.99939	-9.61027	-9.57748	26.8849	26.8319	28.2662	28.2047	-0.585881	-0.586048	-0.594407	-0.593286	-1.45776	-1.45909	-1.45776	-1.45909	-13.6636	-14.1685	-14.5369	-14.0079	-14.5337	-14.9174	1.25042	1.65744	4.40157
017.14_S-C__thiophene--ethene__1.10	4.636	-5.35947	-5.34014	-5.74624	-5.72215	17.1403	17.1046	18.0669	18.0254	-0.353438	-0.353877	-0.348638	-0.348233	-1.07656	-1.07733	-1.07656	-1.07733	-10.7437	-11.1123	-11.3813	-11.03	-11.416	-11.6976	-1.04805	-0.81992	1.19244
017.14_S-C__thiophene--ethene__1.15	4.789	-3.10613	-3.09009	-3.36104	-3.34138	10.8895	10.8634	11.5101	11.4801	-0.239557	-0.239846	-0.23212	-0.2319	-0.737352	-0.738117	-0.737352	-0.738117	-8.48546	-8.75551	-8.95258	-8.72233	-9.00639	-9.21367	-2.1572	-2.04493	-0.569024
017.14_S-C__thiophene--ethene__1.25	5.095	-0.895192	-0.885387	-1.00514	-0.99283	4.33824	4.32631	4.61404	4.59995	-0.134648	-0.134632	-0.129374	-0.129197	-0.3079	-0.308428	-0.3079	-0.308428	-5.35481	-5.49929	-5.60472	-5.51492	-5.66815	-5.77997	-2.60686	-2.61047	-1.81167
017.15_S-C__thiophene--ethyne_C__1.00	4.313	-13.7642	-13.7325	-14.5069	-14.4703	39.4918	39.4104	41.261	41.172	-1.12883	-1.13129	-1.17177	-1.17242	-1.68572	-1.69021	-1.68572	-1.69021	-15.9231	-16.6577	-17.1937	-16.3117	-17.0727	-17.628	5.66267	6.21115	9.49768
017.15_S-C__thiophene--ethyne_C__1.05	4.466	-8.21725	-8.19846	-8.70518	-8.68231	25.0492	24.9996	26.2289	26.1739	-0.630277	-0.633858	-0.640343	-0.642673	-1.33256	-1.33403	-1.33256	-1.33403	-12.4267	-12.9561	-13.3423	-12.7497	-13.3015	-13.7042	1.49091	1.81074	4.17145
017.15_S-C__thiophene--ethyne_C__1.10	4.618	-4.80976	-4.79586	-5.12799	-5.11082	15.8014	15.7695	16.5872	16.5515	-0.394992	-0.398493	-0.394638	-0.397282	-0.933778	-0.934376	-0.933778	-0.934376	-9.73304	-10.1188	-10.4003	-9.99993	-10.4044	-10.6996	-0.759512	-0.590579	1.10876
017.15_S-C__thiophene--ethyne_C__1.15	4.771	-2.7303	-2.71778	-2.93614	-2.92088	9.91013	9.88709	10.4308	10.405	-0.271355	-0.274238	-0.268522	-0.270851	-0.613727	-0.614228	-0.613727	-0.614228	-7.64623	-7.93005	-8.13717	-7.86514	-8.16414	-8.38232	-1.85632	-1.78324	-0.548104
017.15_S-C__thiophene--ethyne_C__1.25	5.078	-0.731805	-0.722626	-0.81659	-0.805294	3.85456	3.8437	4.08117	4.06873	-0.150005	-0.151624	-0.147794	-0.1492	-0.239918	-0.240319	-0.239918	-0.240319	-4.77842	-4.93535	-5.04987	-4.92442	-5.09119	-5.21289	-2.32073	-2.33897	-1.66523
017.16_S-C__thiophene--methane_C__1.00	4.238	-12.8289	-12.8041	-13.2684	-13.2414	39.1868	39.1208	40.397	40.3241	-0.671404	-0.671827	-0.679655	-0.679047	-1.869	-1.87423	-1.869	-1.87423	-16.907	-17.5859	-18.0813	-17.1763	-17.869	-18.3744	5.68936	6.15506	8.18809
017.16_S-C__thiophene--methane_C__1.05	4.377	-8.02422	-8.00903	-8.33082	-8.31314	25.3195	25.2738	26.1444	26.0922	-0.325749	-0.325794	-0.323715	-0.323197	-1.33285	-1.33518	-1.33285	-1.33518	-13.3029	-13.7908	-14.1468	-13.5295	-14.0293	-14.3941	1.45702	1.72657	3.10871
017.16_S-C__thiophene--methane_C__1.10	4.516	-4.98397	-4.97437	-5.19737	-5.18564	16.2709	16.2413	16.8329	16.7986	-0.169083	-0.168858	-0.164881	-0.164398	-0.893065	-0.894218	-0.893065	-0.894218	-10.5045	-10.8566	-11.1136	-10.6933	-11.0556	-11.32	-0.909693	-0.765736	0.200832
017.16_S-C__thiophene--methane_C__1.15	4.655	-3.0707	-3.064	-3.2191	-3.21055	10.4084	10.389	10.7897	10.7672	-0.0948986	-0.094588	-0.0910574	-0.0906232	-0.576574	-0.5774	-0.576574	-0.5774	-8.32366	-8.57955	-8.76627	-8.47963	-8.74388	-8.93671	-2.11326	-2.04807	-1.35143
017.16_S-C__thiophene--methane_C__1.25	4.933	-1.12501	-1.12108	-1.19728	-1.19202	4.20525	4.19691	4.37864	4.36936	-0.0371159	-0.0370285	-0.0350295	-0.0349052	-0.225379	-0.226031	-0.225379	-0.226031	-5.28187	-5.42179	-5.5239	-5.38744	-5.53255	-5.63845	-2.71113	-2.72205	-2.33467
018.01_S-N__hydrogen_sulfide--ammonia__1.00	3.263	-9.71623	-9.66157	-10.5456	-10.4824	34.038	34.0002	35.3162	35.2636	-2.768	-2.79098	-2.83355	-2.85488	-1.56282	-1.55925	-1.56282	-1.55925	-11.5382	-12.271	-12.8058	-11.8193	-12.5776	-13.1311	7.18262	7.23602	10.4391
018.01_S-N__hydrogen_sulfide--ammonia__1.05	3.415	-4.76429	-4.71557	-5.35111	-5.2959	21.4154	21.3922	22.2206	22.1859	-1.99154	-2.00901	-2.02621	-2.04296	-1.10551	-1.10262	-1.10551	-1.10262	-8.86826	-9.41337	-9.81115	-9.09613	-9.66307	-10.0768	3.75386	3.66765	6.02914
018.01_S-N__hydrogen_sulfide--ammonia__1.10	3.567	-1.82907	-1.78765	-2.25475	-2.20869	13.4122	13.3963	13.9193	13.8962	-1.49723	-1.51039	-1.51894	-1.53213	-0.719659	-0.717723	-0.719659	-0.717723	-6.8419	-7.24736	-7.54324	-7.02558	-7.44939	-7.75865	1.83734	1.67901	3.44343
018.01_S-N__hydrogen_sulfide--ammonia__1.15	3.72	-0.126348	-0.0945174	-0.443335	-0.408126	8.36481	8.35652	8.68281	8.67069	-1.15359	-1.16354	-1.16907	-1.17936	-0.445766	-0.44449	-0.445766	-0.44449	-5.2974	-5.5979	-5.81718	-5.44451	-5.76011	-5.99041	0.836793	0.648303	1.97903
018.01_S-N__hydrogen_sulfide--ammonia__1.25	4.025	1.33075	1.3453	1.13809	1.15506	3.21842	3.21648	3.34333	3.33986	-0.709524	-0.714747	-0.719054	-0.724649	-0.154921	-0.154266	-0.154921	-0.154266	-3.21267	-3.37365	-3.49112	-3.30673	-3.4769	-3.60108	0.201642	0.0149312	0.790776
018.02_S-N__hydrogen_sulfide--hydrogen_cyanide__1.00	3.769	-5.41166	-5.39051	-5.92164	-5.89567	26.5392	26.5422	27.3909	27.3833	-1.68133	-1.69365	-1.72963	-1.7431	-1.43795	-1.4378	-1.43795	-1.4378	-9.8816	-10.4287	-10.8279	-10.0889	-10.6545	-11.0672	7.19235	7.2395	9.14204
018.02_S-N__hydrogen_sulfide--hydrogen_cyanide__1.05	3.919	-2.0494	-2.02749	-2.41466	-2.38934	16.2295	16.2375	16.7651	16.7655	-1.24956	-1.25875	-1.28336	-1.29365	-0.918977	-0.918705	-0.918977	-0.918705	-7.55897	-7.96126	-8.25483	-7.72629	-8.14437	-8.44945	3.77769	3.71436	5.08774
018.02_S-N__hydrogen_sulfide--hydrogen_cyanide__1.10	4.07	-0.137699	-0.116567	-0.407958	-0.383906	9.86233	9.86819	10.1991	10.1991	-0.970318	-0.977289	-0.996408	-1.00422	-0.555842	-0.555895	-0.555842	-0.555895	-5.80734	-6.10456	-6.32145	-5.94159	-6.25182	-6.47819	1.89699	1.77688	2.80328
018.02_S-N__hydrogen_sulfide--hydrogen_cyanide__1.15	4.221	0.909334	0.927218	0.701663	0.722031	5.97272	5.97557	6.18307	6.18216	-0.771704	-0.777025	-0.792542	-0.798562	-0.324474	-0.324633	-0.324474	-0.324633	-4.48625	-4.70631	-4.86689	-4.59344	-4.82401	-4.99227	0.934241	0.788725	1.58155
018.02_S-N__hydrogen_sulfide--hydrogen_cyanide__1.25	4.523	1.70566	1.71358	1.57061	1.5806	2.16071	2.16094	2.24233	2.24089	-0.504141	-0.507279	-0.517961	-0.521532	-0.101122	-0.100953	-0.101122	-0.100953	-2.71841	-2.83695	-2.92346	-2.78689	-2.9118	-3.00294	0.342833	0.196058	0.694544
018.03_S-N__methanethiol--ammonia__1.00	3.781	-3.04785	-3.00603	-3.66318	-3.61253	24.9609	24.9367	25.9814	25.9466	-2.33047	-2.34715	-2.36287	-2.37853	-1.2328	-1.22962	-1.2328	-1.22962	-10.1862	-10.7642	-11.1861	-10.4546	-11.0558	-11.4946	7.16784	7.23135	10.0081
018.03_S-N__methanethiol--ammonia__1.05	3.938	0.219083	0.252613	-0.201556	-0.160963	15.4458	15.4288	16.0841	16.0599	-1.76285	-1.77533	-1.78267	-1.79495	-0.800599	-0.798344	-0.800599	-0.798344	-7.829	-8.2539	-8.56397	-8.04499	-8.48944	-8.81376	4.54373	4.49185	6.57306
018.03_S-N__methanethiol--ammonia__1.10	4.095	1.98522	2.00916	1.69057	1.72032	9.51771	9.50752	9.91708	9.90242	-1.37009	-1.37939	-1.38526	-1.39478	-0.486863	-0.48538	-0.486863	-0.48538	-6.04068	-6.35303	-6.58095	-6.2137	-6.54199	-6.78156	3.07097	2.96102	4.54382
018.03_S-N__methanethiol--ammonia__1.15	4.252	2.86488	2.87962	2.65248	2.67214	5.84213	5.83857	6.09228	6.08612	-1.0789	-1.08584	-1.09169	-1.09902	-0.282291	-0.281288	-0.282291	-0.281288	-4.67949	-4.90831	-5.07528	-4.81775	-5.05943	-5.23579	2.27577	2.14218	3.35975
018.03_S-N__methanethiol--ammonia__1.25	4.566	3.30109	3.30404	3.17881	3.18558	2.18129	2.17991	2.27889	2.27657	-0.680559	-0.684425	-0.689791	-0.694066	-0.0829631	-0.0824369	-0.0829631	-0.0824369	-2.84675	-2.96721	-3.05511	-2.93466	-3.06271	-3.15615	1.66197	1.52949	2.28028
018.04_S-N__methanethiol--hydrogen_cyanide__1.00	4.252	-1.1732	-1.15349	-1.56373	-1.53713	21.3954	21.3958	22.1802	22.1732	-1.5743	-1.58482	-1.61011	-1.62147	-1.24059	-1.24035	-1.24059	-1.24035	-9.19537	-9.65232	-9.98576	-9.4025	-9.87687	-10.223	7.43141	7.5512	9.29685
018.04_S-N__methanethiol--hydrogen_cyanide__1.05	4.406	1.26578	1.28567	1.00167	1.02722	12.9788	12.9808	13.4737	13.4699	-1.23136	-1.23944	-1.25949	-1.26843	-0.759262	-0.75916	-0.759262	-0.75916	-7.05596	-7.3906	-7.63479	-7.22296	-7.57221	-7.82706	4.63309	4.64244	5.94128
018.04_S-N__methanethiol--hydrogen_cyanide__1.10	4.56	2.53566	2.55376	2.35227	2.3753	7.82874	7.82966	8.14058	8.13738	-0.989147	-0.995394	-1.01273	-1.01974	-0.44194	-0.442007	-0.44194	-0.442007	-5.438	-5.68503	-5.86529	-5.57178	-5.83088	-6.01996	3.08074	3.03098	4.03338
018.04_S-N__methanethiol--hydrogen_cyanide__1.15	4.714	3.12768	3.14202	2.99617	3.01481	4.70336	4.70319	4.89918	4.89637	-0.804239	-0.809049	-0.824183	-0.829643	-0.247215	-0.247216	-0.247215	-0.247216	-4.21317	-4.39565	-4.52881	-4.32006	-4.51221	-4.65243	2.26014	2.18189	2.97482
018.04_S-N__methanethiol--hydrogen_cyanide__1.25	5.023	3.33332	3.33801	3.25718	3.26531	1.6806	1.67974	1.75717	1.75507	-0.539937	-0.542725	-0.553982	-0.557213	-0.0677877	-0.0674367	-0.0677877	-0.0674367	-2.57507	-2.67232	-2.74329	-2.6433	-2.74627	-2.82141	1.66431	1.57432	2.10037
018.05_S-N__methylamine--hydrogen_sulfide__1.00	3.418	-14.5988	-14.5544	-15.7525	-15.6975	43.6191	43.551	45.6001	45.517	-3.18033	-3.20658	-3.29541	-3.31914	-1.99933	-1.99404	-1.99933	-1.99404	-15.2457	-16.108	-16.7372	-15.6034	-16.4952	-17.146	7.05874	7.36036	10.9872
018.05_S-N__methylamine--hydrogen_sulfide__1.05	3.564	-8.00198	-7.96338	-8.81262	-8.7657	27.9462	27.9044	29.2451	29.1914	-2.20777	-2.22741	-2.26197	-2.28047	-1.50355	-1.49891	-1.50355	-1.49891	-11.904	-12.5418	-13.0072	-12.2006	-12.8637	-13.3476	3.20752	3.29872	5.97057
018.05_S-N__methylamine--hydrogen_sulfide__1.10	3.71	-3.9635	-3.9301	-4.54107	-4.50119	17.8128	17.7858	18.6623	18.6258	-1.6262	-1.64043	-1.65513	-1.669	-1.0211	-1.01803	-1.0211	-1.01803	-9.32682	-9.79539	-10.1373	-9.57102	-10.0606	-10.4178	1.05992	1.01972	3.02503
018.05_S-N__methylamine--hydrogen_sulfide__1.15	3.856	-1.5342	-1.50623	-1.95371	-1.92092	11.3147	11.2965	11.8701	11.8455	-1.24091	-1.25121	-1.2591	-1.26954	-0.655232	-0.653427	-0.655232	-0.653427	-7.3338	-7.67602	-7.92574	-7.53373	-7.89286	-8.15493	-0.0400578	-0.153307	1.36817
018.05_S-N__methylamine--hydrogen_sulfide__1.25	4.149	0.712062	0.72797	0.474328	0.493348	4.52649	4.52004	4.76418	4.75482	-0.759528	-0.765194	-0.769864	-0.775879	-0.243911	-0.243201	-0.243911	-0.243201	-4.58233	-4.76259	-4.89414	-4.71512	-4.90586	-5.04505	-0.654528	-0.815955	0.092048
018.06_S-N__methylamine--methanethiol__1.00	3.973	-8.37096	-8.33666	-9.35962	-9.31321	36.0577	36.0052	37.8233	37.7575	-2.75713	-2.77771	-2.82023	-2.83913	-1.75729	-1.75183	-1.75729	-1.75183	-14.4125	-15.1452	-15.68	-14.7753	-15.5354	-16.0902	7.45906	7.76318	11.1545
018.06_S-N__methylamine--methanethiol__1.05	4.119	-3.21394	-3.1871	-3.89286	-3.85568	22.8634	22.8314	24.0137	23.9713	-2.01984	-2.03517	-2.04863	-2.0632	-1.23713	-1.23314	-1.23713	-1.23314	-11.2745	-11.8106	-12.2019	-11.5744	-12.1337	-12.5418	4.17417	4.27741	6.8241
018.06_S-N__methylamine--methanethiol__1.10	4.266	-0.21515	-0.193774	-0.68718	-0.65725	14.4428	14.4205	15.193	15.1627	-1.55036	-1.56157	-1.56728	-1.57829	-0.800981	-0.798532	-0.800981	-0.798532	-8.85308	-9.24408	-9.52941	-9.0994	-9.5093	-9.80841	2.33723	2.32019	4.27186
018.06_S-N__methylamine--methanethiol__1.15	4.412	1.46335	1.47883	1.12943	1.15184	9.09368	9.07916	9.58285	9.56284	-1.21864	-1.22686	-1.23139	-1.23977	-0.492033	-0.490592	-0.492033	-0.490592	-6.97658	-7.26081	-7.46823	-7.17784	-7.47713	-7.69554	1.37231	1.28877	2.80328
018.06_S-N__methylamine--methanethiol__1.25	4.707	2.74528	2.74996	2.56599	2.57554	3.57517	3.57003	3.78343	3.77595	-0.774581	-0.779036	-0.784171	-0.789002	-0.165249	-0.164637	-0.165249	-0.164637	-4.38094	-4.53064	-4.63988	-4.51422	-4.67317	-4.78916	0.736444	0.608693	1.56482
018.07_S-N__nitromethane--hydrogen_sulfide__1.00	3.011	-15.4732	-15.473	-15.9673	-15.9651	48.0725	48.0428	49.8767	49.839	-2.25125	-2.26293	-2.44708	-2.45951	-1.64282	-1.65938	-1.64282	-1.65938	-22.2673	-23.2726	-24.0062	-22.6649	-23.7012	-24.4574	4.64127	5.29758	6.01241
018.07_S-N__nitromethane--hydrogen_sulfide__1.05	3.155	-9.38396	-9.39178	-9.6917	-9.69746	30.071	30.0518	31.2494	31.2232	-1.49065	-1.49937	-1.61859	-1.62814	-1.20978	-1.22083	-1.20978	-1.22083	-17.5059	-18.2338	-18.765	-17.8418	-18.5954	-19.1453	-0.825169	-0.468532	-0.04184
018.07_S-N__nitromethane--hydrogen_sulfide__1.10	3.3	-5.64439	-5.65732	-5.83262	-5.84373	18.6779	18.6692	19.4442	19.4298	-1.06118	-1.06813	-1.14801	-1.15571	-0.809939	-0.817421	-0.809939	-0.817421	-13.7842	-14.3129	-14.6986	-14.064	-14.6137	-15.0148	-3.57228	-3.4019	-3.138
018.07_S-N__nitromethane--hydrogen_sulfide__1.15	3.444	-3.37451	-3.38874	-3.48758	-3.50018	11.5547	11.55	12.0513	12.042	-0.792996	-0.7985	-0.853761	-0.859976	-0.516787	-0.521817	-0.516787	-0.521817	-10.8836	-11.2698	-11.5516	-11.1144	-11.5179	-11.8124	-4.71066	-4.65246	-4.47688
018.07_S-N__nitromethane--hydrogen_sulfide__1.25	3.733	-1.17769	-1.18783	-1.21539	-1.22471	4.35584	4.35092	4.56107	4.55341	-0.477972	-0.481463	-0.509417	-0.513422	-0.19624	-0.198254	-0.196239	-0.198254	-6.83331	-7.04605	-7.20129	-6.9875	-7.2114	-7.3748	-4.71792	-4.75778	-4.66098
018.08_S-N__nitromethane--methanethiol__1.00	3.407	-22.1814	-22.1738	-23.161	-23.1506	57.6573	57.6194	60.0701	60.0231	-2.72889	-2.74244	-2.96549	-2.97994	-1.76114	-1.77834	-1.76114	-1.77834	-25.2669	-26.366	-27.1681	-25.7372	-26.8703	-27.6971	3.75671	4.41715	5.08356
018.08_S-N__nitromethane--methanethiol__1.05	3.547	-14.4641	-14.4698	-15.152	-15.155	36.6981	36.6736	38.3042	38.2721	-1.8106	-1.82046	-1.96319	-1.97398	-1.41353	-1.42558	-1.41353	-1.42558	-20.0338	-20.8306	-21.4121	-20.437	-21.2621	-21.8642	-2.4544	-2.14665	-1.79075
018.08_S-N__nitromethane--methanethiol__1.10	3.688	-9.56298	-9.5779	-10.0529	-10.0655	23.2114	23.1981	24.2779	24.2583	-1.30855	-1.31609	-1.4118	-1.42026	-1.00032	-1.00901	-1.00032	-1.00901	-15.9099	-16.4886	-16.9108	-16.25	-16.8517	-17.2908	-5.61574	-5.52721	-5.33878
018.08_S-N__nitromethane--methanethiol__1.15	3.829	-6.45946	-6.47868	-6.81479	-6.83231	14.6134	14.6075	15.3206	15.3095	-1.00002	-1.00609	-1.07277	-1.07971	-0.666288	-0.672526	-0.666288	-0.672526	-12.6603	-13.0834	-13.3922	-12.9439	-13.3859	-13.7085	-6.94201	-6.98358	-6.87431
018.08_S-N__nitromethane--methanethiol__1.25	4.111	-3.23776	-3.25483	-3.4384	-3.4546	5.73404	5.73002	6.04201	6.03466	-0.634968	-0.639027	-0.674104	-0.678875	-0.273851	-0.276725	-0.273851	-0.276725	-8.08022	-8.31426	-8.48505	-8.27347	-8.52004	-8.69996	-6.92561	-7.0755	-7.01657
018.09_S-N__pyridine--hydrogen_sulfide__1.00	4.402	-19.1315	-19.1034	-20.4855	-20.446	52.1466	52.0909	54.5538	54.4895	-3.63175	-3.65593	-3.83091	-3.85434	-2.214	-2.21337	-2.214	-2.21337	-17.7354	-18.5763	-19.1899	-18.1494	-19.0211	-19.6572	7.92828	8.31862	11.3219
018.09_S-N__pyridine--hydrogen_sulfide__1.05	4.546	-11.1627	-11.1355	-12.108	-12.0722	33.7351	33.7053	35.3357	35.2981	-2.47898	-2.49668	-2.58769	-2.60559	-1.71904	-1.71626	-1.71904	-1.71626	-13.9919	-14.6176	-15.0742	-14.3384	-14.9903	-15.466	3.28266	3.4381	5.5438
018.09_S-N__pyridine--hydrogen_sulfide__1.10	4.691	-6.17909	-6.15083	-6.84518	-6.81042	21.7223	21.7075	22.7851	22.7638	-1.81808	-1.83134	-1.88588	-1.89954	-1.18549	-1.18305	-1.18549	-1.18305	-11.0828	-11.5478	-11.8872	-11.3706	-11.8577	-12.2131	0.655122	0.65763	2.18823
018.09_S-N__pyridine--hydrogen_sulfide__1.15	4.835	-3.10291	-3.07324	-3.57938	-3.5448	13.9612	13.9515	14.6688	14.654	-1.39508	-1.40518	-1.44305	-1.45369	-0.767323	-0.765777	-0.767323	-0.765777	-8.81763	-9.16366	-9.41617	-9.05567	-9.41993	-9.68573	-0.708867	-0.795951	0.35564
018.09_S-N__pyridine--hydrogen_sulfide__1.25	5.124	-0.0797786	-0.0525978	-0.337441	-0.307022	5.71367	5.70745	6.02707	6.01845	-0.874039	-0.879983	-0.903467	-0.90995	-0.285746	-0.285201	-0.285746	-0.285201	-5.63828	-5.82969	-5.96936	-5.79926	-6.00251	-6.15083	-1.4797	-1.63455	-0.937216
018.10_S-N__pyridine--methanethiol__1.00	4.883	-11.7448	-11.7151	-12.812	-12.7711	42.0856	42.044	44.1874	44.1383	-3.03398	-3.05315	-3.15791	-3.17664	-1.99345	-1.99117	-1.99345	-1.99117	-16.6283	-17.3383	-17.8564	-17.0389	-17.7777	-18.3168	7.42818	7.88262	10.4935
018.10_S-N__pyridine--methanethiol__1.05	5.031	-5.54065	-5.51184	-6.2519	-6.21437	26.9227	26.9	28.3088	28.2798	-2.21914	-2.23333	-2.2905	-2.30482	-1.41925	-1.41662	-1.41925	-1.41662	-13.1547	-13.6766	-14.0574	-13.4976	-14.0436	-14.4421	3.68087	3.90189	5.79484
018.10_S-N__pyridine--methanethiol__1.10	5.179	-1.81846	-1.78945	-2.29294	-2.25683	17.1677	17.1536	18.0844	18.0652	-1.7171	-1.72783	-1.76679	-1.77782	-0.922339	-0.920545	-0.922339	-0.920545	-10.4507	-10.8354	-11.1161	-10.735	-11.1398	-11.4352	1.59968	1.67479	3.09616
018.10_S-N__pyridine--methanethiol__1.15	5.327	0.363388	0.391496	0.045963	0.079806	10.9183	10.9079	11.5259	11.5117	-1.36767	-1.37584	-1.40691	-1.41554	-0.565635	-0.564604	-0.565635	-0.564604	-8.33468	-8.6191	-8.82665	-8.56946	-8.87013	-9.08954	0.532349	0.52183	1.62758
018.10_S-N__pyridine--methanethiol__1.25	5.623	2.24858	2.26934	2.10399	2.12906	4.38427	4.37801	4.65103	4.64295	-0.897361	-0.901906	-0.925007	-0.930067	-0.185592	-0.185178	-0.185592	-0.18518	-5.3646	-5.51959	-5.63269	-5.52299	-5.68832	-5.80897	-0.0724321	-0.152206	0.560656
018.11_S-N__thioacetone--ammonia__1.00	4.367	-17.5791	-17.5699	-18.5861	-18.5535	49.1427	49.0965	50.8591	50.7964	-4.51391	-4.54105	-4.65441	-4.67773	-2.798	-2.80078	-2.798	-2.80078	-15.4624	-16.3655	-17.0245	-15.8036	-16.7336	-17.4122	7.16023	7.35216	9.52278
018.11_S-N__thioacetone--ammonia__1.05	4.511	-9.70153	-9.68755	-10.3934	-10.361	31.7321	31.6972	32.8434	32.7954	-3.15108	-3.17081	-3.21829	-3.23628	-2.00803	-2.00702	-2.00803	-2.00702	-12.1346	-12.8044	-13.2931	-12.4216	-13.1152	-13.6214	3.53868	3.56977	5.07101
018.11_S-N__thioacetone--ammonia__1.10	4.655	-4.7283	-4.71249	-5.20525	-5.17406	20.3742	20.3485	21.0899	21.0525	-2.3325	-2.34788	-2.3676	-2.3822	-1.33271	-1.33107	-1.33271	-1.33107	-9.55321	-10.0545	-10.4202	-9.79203	-10.3138	-10.6946	1.53684	1.47062	2.56061
018.11_S-N__thioacetone--ammonia__1.15	4.799	-1.63042	-1.61176	-1.96136	-1.93034	13.0307	13.0097	13.49	13.4616	-1.79406	-1.80635	-1.815	-1.82722	-0.843045	-0.841704	-0.843045	-0.841705	-7.54461	-7.92372	-8.20036	-7.74185	-8.1382	-8.42743	0.549557	0.434853	1.24683
018.11_S-N__thioacetone--ammonia__1.25	5.088	1.41268	1.43349	1.24713	1.27649	5.27655	5.26757	5.46509	5.45384	-1.12945	-1.13798	-1.14046	-1.14951	-0.305775	-0.304719	-0.305775	-0.304719	-4.75116	-4.97177	-5.13275	-4.88327	-5.11576	-5.28542	0.125609	-0.00932378	0.456056
018.12_S-N__thioacetone--hydrogen_cyanide__1.00	4.924	-6.82237	-6.82764	-7.28193	-7.27585	32.5353	32.5393	33.4807	33.4756	-2.51061	-2.52957	-2.57857	-2.59861	-2.04611	-2.04608	-2.04611	-2.04608	-12.4193	-13.0427	-13.4976	-12.6614	-13.3036	-13.7723	7.63842	7.78275	8.71109
018.12_S-N__thioacetone--hydrogen_cyanide__1.05	5.068	-2.37083	-2.36636	-2.67465	-2.66017	20.2265	20.2292	20.8329	20.8281	-1.84554	-1.85894	-1.89012	-1.90453	-1.27949	-1.2789	-1.27949	-1.2789	-9.66499	-10.1197	-10.4514	-9.86478	-10.3358	-10.6795	4.27357	4.30497	4.89528
018.12_S-N__thioacetone--hydrogen_cyanide__1.10	5.214	0.267337	0.277667	0.0667581	0.0861606	12.5015	12.4987	12.8905	12.8816	-1.43185	-1.44184	-1.46493	-1.47575	-0.76136	-0.76157	-0.76136	-0.76157	-7.55105	-7.88757	-8.13313	-7.71461	-8.06499	-8.32067	2.4398	2.40981	2.8242
018.12_S-N__thioacetone--hydrogen_cyanide__1.15	5.359	1.78958	1.80028	1.65737	1.67588	7.69442	7.68882	7.94239	7.93373	-1.1475	-1.15545	-1.17365	-1.18237	-0.435781	-0.436607	-0.435781	-0.436606	-5.9248	-6.17801	-6.36279	-6.05787	-6.32267	-6.51591	1.53426	1.47473	1.79075
018.12_S-N__thioacetone--hydrogen_cyanide__1.25	5.649	3.06516	3.0724	3.00742	3.02119	2.8863	2.88023	2.98678	2.9798	-0.775905	-0.781259	-0.793715	-0.799617	-0.126375	-0.126942	-0.126375	-0.126941	-3.70337	-3.84969	-3.95646	-3.79097	-3.94489	-4.05721	1.08798	1.01722	1.22173
018.13_S-N__thioacetone--methylamine__1.00	4.48	-28.0625	-28.0566	-29.6777	-29.644	68.2283	68.143	71.1003	70.9917	-5.82476	-5.86308	-6.11051	-6.14324	-3.77663	-3.7818	-3.77663	-3.7818	-21.363	-22.4938	-23.319	-21.8045	-22.9667	-23.8148	7.12246	7.6078	9.96629
018.13_S-N__thioacetone--methylamine__1.05	4.617	-16.9441	-16.9358	-18.0734	-18.0433	45.026	44.9641	46.9864	46.9088	-3.83753	-3.86481	-3.97291	-3.99713	-2.94381	-2.94209	-2.94381	-2.94209	-17.0138	-17.8575	-18.4731	-17.3954	-18.2672	-18.9035	2.74833	3.02282	4.59403
018.13_S-N__thioacetone--methylamine__1.10	4.755	-9.72848	-9.71901	-10.5176	-10.4898	29.5618	29.5189	30.8834	30.8273	-2.72889	-2.74912	-2.79363	-2.81257	-2.07039	-2.06716	-2.07039	-2.06716	-13.5996	-14.2301	-14.6902	-13.9249	-14.58	-15.0581	0.293497	0.399674	1.53134
018.13_S-N__thioacetone--methylamine__1.15	4.893	-5.08868	-5.07644	-5.64108	-5.61302	19.3425	19.3111	20.2304	20.1872	-2.05067	-2.06605	-2.084	-2.09891	-1.37415	-1.37165	-1.37415	-1.37165	-10.9076	-11.3807	-11.7259	-11.1824	-11.6764	-12.0369	-0.928914	-0.93327	-0.071128
018.13_S-N__thioacetone--methylamine__1.25	5.169	-0.264729	-0.243753	-0.538387	-0.506547	8.21376	8.19304	8.61282	8.5872	-1.27059	-1.27995	-1.2842	-1.29388	-0.545126	-0.544099	-0.545126	-0.544101	-7.08173	-7.35153	-7.54842	-7.27426	-7.55813	-7.76529	-1.42317	-1.52262	-0.974872
018.14_S-N__thioacetone--nitromethane__1.00	4.238	-15.1853	-15.1441	-15.7268	-15.6872	50.8374	50.807	52.8042	52.7606	-2.58019	-2.59269	-2.79081	-2.80468	-2.29074	-2.30216	-2.29074	-2.30217	-25.0089	-26.0611	-26.829	-25.4763	-26.5612	-27.3528	3.93905	4.61367	5.05009
018.14_S-N__thioacetone--nitromethane__1.05	4.381	-9.32531	-9.30201	-9.67873	-9.65782	32.1227	32.106	33.4332	33.406	-1.75214	-1.76068	-1.89438	-1.90435	-1.57118	-1.57832	-1.57118	-1.57833	-19.8311	-20.5963	-21.1546	-20.2271	-21.0198	-21.5982	-1.68961	-1.33278	-1.1255
018.14_S-N__thioacetone--nitromethane__1.10	4.523	-5.72737	-5.71597	-5.95891	-5.95004	20.1795	20.1719	21.0502	21.0346	-1.27273	-1.27907	-1.3726	-1.38019	-1.02303	-1.0278	-1.02303	-1.0278	-15.7568	-16.3143	-16.7211	-16.0883	-16.6687	-17.0922	-4.57197	-4.41565	-4.2886
018.14_S-N__thioacetone--nitromethane__1.15	4.666	-3.54394	-3.53991	-3.69784	-3.69628	12.6386	12.6355	13.2149	13.2056	-0.968938	-0.973998	-1.04138	-1.04742	-0.649108	-0.652394	-0.649108	-0.652394	-12.5587	-12.9681	-13.2668	-12.8335	-13.2615	-13.5738	-5.79758	-5.76436	-5.65258
018.14_S-N__thioacetone--nitromethane__1.25	4.951	-1.43265	-1.43638	-1.50648	-1.51246	4.90155	4.89992	5.15083	5.1461	-0.608501	-0.611683	-0.649216	-0.653102	-0.25337	-0.254753	-0.25337	-0.254759	-8.04708	-8.27557	-8.44231	-8.23326	-8.47377	-8.64927	-5.84522	-5.92349	-5.79484
018.15_S-N__thioacetone--pyridine__1.00	5.514	-29.8288	-29.8526	-31.5487	-31.5504	73.9193	73.8546	77.1115	77.0343	-6.2106	-6.25091	-6.5883	-6.55349	-3.9106	-3.91939	-3.9106	-3.96243	-23.6166	-24.6999	-25.4904	-24.0982	-25.366	-26.2912	8.34128	8.67676	10.1839
018.15_S-N__thioacetone--pyridine__1.05	5.651	-18.064	-18.0817	-19.2559	-19.2564	48.9644	48.9219	51.1582	51.1069	-4.0807	-4.10849	-4.28036	-4.27077	-3.03572	-3.03705	-3.03572	-3.05808	-18.9666	-19.777	-20.3683	-19.3837	-20.305	-20.9773	3.32646	3.54435	4.27605
018.15_S-N__thioacetone--pyridine__1.10	5.787	-10.4226	-10.4305	-11.2449	-11.2382	32.3184	32.2929	33.813	33.7797	-2.91884	-2.93842	-3.03275	-3.0332	-2.11964	-2.11856	-2.11964	-2.12961	-15.3075	-15.9152	-16.3587	-15.6646	-16.3381	-16.8295	0.446635	0.549183	0.924664
018.15_S-N__thioacetone--pyridine__1.15	5.924	-5.47417	-5.47048	-6.03797	-6.02145	21.2511	21.2306	22.2673	22.2388	-2.21767	-2.23172	-2.29059	-2.2943	-1.39037	-1.38949	-1.39037	-1.39569	-12.3982	-12.8553	-13.1889	-12.7015	-13.1964	-13.5576	-1.04992	-1.03019	-0.811696
018.15_S-N__thioacetone--pyridine__1.25	6.197	-0.288496	-0.267765	-0.548457	-0.518411	9.13784	9.12068	9.60739	9.58738	-1.41719	-1.42529	-1.4584	-1.46349	-0.530904	-0.531116	-0.530904	-0.533416	-8.22454	-8.48765	-8.67964	-8.43976	-8.71316	-8.91266	-1.78313	-1.8406	-1.71544
018.16_S-N__thiophene--ammonia__1.00	4.365	-10.9313	-10.901	-11.5344	-11.4891	35.0323	34.999	36.556	36.5104	-2.80873	-2.82091	-2.85594	-2.82565	-1.51786	-1.51647	-1.51786	-1.54783	-12.2798	-12.8812	-13.3201	-12.6008	-13.2684	-13.7556	6.44043	6.89219	10.1044
018.16_S-N__thiophene--ammonia__1.05	4.518	-5.93446	-5.90988	-6.30467	-6.26714	22.1446	22.1194	23.1259	23.0909	-2.08961	-2.09885	-2.11562	-2.10073	-1.09236	-1.09106	-1.09236	-1.10927	-9.54317	-9.97757	-10.2946	-9.8062	-10.2774	-10.6213	2.72505	2.99247	5.36389
018.16_S-N__thiophene--ammonia__1.10	4.671	-2.94764	-2.92853	-3.16949	-3.13944	13.9224	13.9024	14.5542	14.5267	-1.61831	-1.62518	-1.63741	-1.6305	-0.716085	-0.715165	-0.716085	-0.725929	-7.44123	-7.75815	-7.98942	-7.65545	-7.99227	-8.23806	0.644143	0.792753	2.58571
018.16_S-N__thiophene--ammonia__1.15	4.825	-1.1967	-1.18476	-1.3258	-1.30483	8.71796	8.7071	9.12414	9.10834	-1.27835	-1.28356	-1.29461	-1.292	-0.444595	-0.443908	-0.444595	-0.450369	-5.8241	-6.05708	-6.2271	-5.99756	-6.24096	-6.41858	-0.432223	-0.35744	1.02926
018.16_S-N__thiophene--ammonia__1.25	5.131	0.353678	0.355226	0.316338	0.324014	3.38827	3.38619	3.55606	3.55219	-0.816524	-0.819456	-0.829197	-0.829637	-0.154355	-0.153867	-0.154355	-0.156305	-3.61484	-3.74049	-3.83218	-3.72779	-3.8556	-3.94886	-1.06409	-1.0586	-0.184096
018.17_S-N__thiophene--hydrogen_cyanide__1.00	4.85	-7.65601	-7.64111	-8.04494	-8.01907	29.3973	29.3931	30.5568	30.5455	-1.89369	-1.90263	-1.94166	-1.92509	-1.57192	-1.5737	-1.57192	-1.59331	-11.0451	-11.5202	-11.8669	-11.2924	-11.7971	-12.1654	6.40874	6.84258	8.92447
018.17_S-N__thiophene--hydrogen_cyanide__1.05	5.001	-3.919	-3.90298	-4.15173	-4.12684	18.1485	18.1477	18.8971	18.8905	-1.45192	-1.45902	-1.48825	-1.48152	-1.03409	-1.03515	-1.03409	-1.04617	-8.55511	-8.8921	-9.138	-8.75711	-9.107	-9.36231	2.6125	2.87366	4.38483
018.17_S-N__thiophene--hydrogen_cyanide__1.10	5.152	-1.74818	-1.73375	-1.88347	-1.86144	11.1502	11.1495	11.6348	11.6292	-1.1599	-1.16557	-1.19079	-1.1889	-0.640378	-0.641276	-0.640378	-0.647576	-6.65929	-6.90264	-7.08023	-6.82328	-7.07095	-7.25168	0.528663	0.679637	1.84096
018.17_S-N__thiophene--hydrogen_cyanide__1.15	5.302	-0.510949	-0.500562	-0.586313	-0.569528	6.82182	6.82065	7.13477	7.13053	-0.944288	-0.948769	-0.97112	-0.971543	-0.381388	-0.382082	-0.381388	-0.385754	-5.20849	-5.38723	-5.51766	-5.34103	-5.51999	-5.65059	-0.528427	-0.446878	0.485344
018.17_S-N__thiophene--hydrogen_cyanide__1.25	5.603	0.535636	0.536516	0.518751	0.524352	2.52585	2.52436	2.65502	2.65208	-0.640189	-0.642745	-0.659953	-0.661344	-0.12424	-0.124298	-0.12424	-0.125649	-3.23837	-3.33603	-3.40729	-3.32449	-3.41944	-3.48872	-1.11346	-1.09928	-0.443504
018.18_S-N__thiophene--methylamine__1.00	4.512	-15.1832	-15.1547	-16.1287	-16.0829	43.6871	43.631	45.93	45.8592	-3.00661	-3.02147	-3.08357	-3.03977	-1.89754	-1.89425	-1.89754	-1.93515	-16.1174	-16.8273	-17.3454	-16.5203	-17.3248	-17.9119	6.21516	6.88944	10.3847
018.18_S-N__thiophene--methylamine__1.05	4.66	-8.71571	-8.69217	-9.32186	-9.28317	28.0429	28.0061	29.5303	29.4822	-2.16203	-2.17321	-2.19526	-2.17312	-1.44169	-1.43909	-1.44169	-1.46276	-12.7006	-13.2128	-13.5865	-13.0371	-13.6025	-14.0151	2.11514	2.54804	5.09611
018.18_S-N__thiophene--methylamine__1.10	4.809	-4.75475	-4.73313	-5.13822	-5.10319	17.9143	17.8853	18.9003	18.8619	-1.64817	-1.65637	-1.66721	-1.65598	-0.981442	-0.979949	-0.981442	-0.993937	-10.0442	-10.4144	-10.6846	-10.3234	-10.7222	-11.0133	-0.168693	0.0955074	2.00832
018.18_S-N__thiophene--methylamine__1.15	4.957	-2.36468	-2.34615	-2.60314	-2.57341	11.4063	11.3847	12.0598	12.0312	-1.29522	-1.30123	-1.30997	-1.30462	-0.6291	-0.628304	-0.6291	-0.636719	-7.97372	-8.24197	-8.43772	-8.20403	-8.48644	-8.69254	-1.32868	-1.17604	0.29288
018.18_S-N__thiophene--methylamine__1.25	5.255	-0.123673	-0.114376	-0.209423	-0.192527	4.58341	4.5762	4.86962	4.85933	-0.827441	-0.830735	-0.839532	-0.839014	-0.232282	-0.231898	-0.232282	-0.235065	-5.08369	-5.22503	-5.32818	-5.23846	-5.38135	-5.48562	-1.92899	-1.8929	-0.966504
018.19_S-N__thiophene--nitromethane__1.00	4.028	-23.9696	-23.9462	-25.1505	-25.1289	62.9077	62.8685	65.7298	65.6768	-3.05307	-3.05933	-3.33793	-3.24455	-2.02436	-2.04233	-2.02436	-2.13139	-27.5556	-28.6412	-29.4334	-28.0764	-29.2156	-30.047	4.38729	5.12494	5.30531
018.19_S-N__thiophene--nitromethane__1.05	4.169	-15.3917	-15.3797	-16.2099	-16.2007	40.2725	40.2471	42.1818	42.1464	-1.91871	-1.92268	-2.09909	-2.04853	-1.6471	-1.65956	-1.6471	-1.70828	-21.941	-22.7235	-23.2945	-22.3895	-23.1916	-23.7769	-2.0093	-1.58807	-1.71544
018.19_S-N__thiophene--nitromethane__1.10	4.31	-9.90363	-9.90015	-10.4721	-10.4715	25.6144	25.6011	26.9023	26.8819	-1.32056	-1.32336	-1.44178	-1.4145	-1.16872	-1.1775	-1.16872	-1.20443	-17.505	-18.0686	-18.4799	-17.8854	-18.4504	-18.8627	-5.2798	-5.0712	-5.32205
018.19_S-N__thiophene--nitromethane__1.15	4.452	-6.40605	-6.40775	-6.80345	-6.80784	16.2128	16.2076	17.0794	17.0686	-0.971444	-0.973612	-1.057	-1.04252	-0.775645	-0.781769	-0.775645	-0.796824	-13.9997	-14.4071	-14.7045	-14.319	-14.7185	-15.0101	-6.66002	-6.58871	-6.87013
018.19_S-N__thiophene--nitromethane__1.25	4.734	-2.75592	-2.75935	-2.95516	-2.96078	6.41636	6.41439	6.80422	6.79854	-0.587122	-0.588505	-0.634393	-0.630733	-0.311272	-0.313949	-0.311272	-0.318795	-9.02821	-9.24587	-9.4047	-9.2484	-9.45287	-9.60208	-6.65212	-6.71384	-6.94126
018.20_S-N__thiophene--pyridine__1.00	5.529	-17.8173	-17.8074	-18.8845	-18.8576	49.4972	49.4445	52.0888	52.0274	-3.29954	-3.31338	-3.45116	-3.39999	-2.07391	-2.07653	-2.07391	-2.12004	-18.2724	-18.9686	-19.4766	-18.7154	-19.5184	-20.1044	6.77062	7.54543	10.506
018.20_S-N__thiophene--pyridine__1.05	5.675	-10.5318	-10.5233	-11.2156	-11.1929	31.9978	31.9663	33.7329	33.6942	-2.34865	-2.35901	-2.4339	-2.40726	-1.60372	-1.60431	-1.60372	-1.62944	-14.5571	-15.0597	-15.4264	-14.9302	-15.492	-15.9019	2.05327	2.56273	4.61495
018.20_S-N__thiophene--pyridine__1.10	5.822	-6.01293	-6.00353	-6.44338	-6.42155	20.5958	20.5758	21.7586	21.7325	-1.79206	-1.80001	-1.85102	-1.83731	-1.09995	-1.10021	-1.09995	-1.11505	-11.6473	-12.0122	-12.2785	-11.9595	-12.3556	-12.6447	-0.606451	-0.286162	1.21336
018.20_S-N__thiophene--pyridine__1.15	5.968	-3.24225	-3.23161	-3.50687	-3.48576	13.2209	13.2066	14.0017	13.9828	-1.4198	-1.42593	-1.46695	-1.46035	-0.70684	-0.707169	-0.706841	-0.716075	-9.35895	-9.62611	-9.82106	-9.619	-9.90107	-10.1069	-1.97922	-1.7863	-0.640152
018.20_S-N__thiophene--pyridine__1.25	6.261	-0.560663	-0.551175	-0.649478	-0.632352	5.41371	5.40545	5.76549	5.75541	-0.931262	-0.93459	-0.965909	-0.964921	-0.259889	-0.259962	-0.259889	-0.263321	-6.12217	-6.26671	-6.37219	-6.30062	-6.44577	-6.55168	-2.71246	-2.65686	-1.90372
019.01_S-O__hydrogen_sulfide--acetone__1.00	4.342	-6.63969	-6.61641	-7.32636	-7.29644	31.8298	31.8345	33.0492	33.0443	-2.30431	-2.32015	-2.38179	-2.39868	-2.17623	-2.17494	-2.17623	-2.17494	-12.0117	-12.6992	-13.2009	-12.2675	-12.9802	-13.5003	7.52208	7.67393	8.60649
019.01_S-O__hydrogen_sulfide--acetone__1.05	4.484	-2.60497	-2.584	-3.09776	-3.0713	19.7326	19.7381	20.5094	20.5075	-1.79432	-1.80364	-1.85034	-1.86043	-1.36754	-1.3672	-1.36754	-1.3672	-9.38	-9.88261	-10.2494	-9.59037	-10.1141	-10.4962	3.73385	3.71232	4.46851
019.01_S-O__hydrogen_sulfide--acetone__1.10	4.627	-0.262411	-0.24452	-0.625973	-0.603569	12.1704	12.1723	12.6667	12.6626	-1.44395	-1.44939	-1.48811	-1.49408	-0.824238	-0.824664	-0.824238	-0.824664	-7.35607	-7.72228	-7.98951	-7.52781	-7.91113	-8.19086	1.66418	1.54947	2.1966
019.01_S-O__hydrogen_sulfide--acetone__1.15	4.769	1.05114	1.06502	0.773987	0.791784	7.48921	7.48743	7.80752	7.80135	-1.18034	-1.18349	-1.21633	-1.21985	-0.482376	-0.48299	-0.482376	-0.482989	-5.79821	-6.06538	-6.26035	-5.93798	-6.21883	-6.42378	0.625618	0.466505	1.03345
019.01_S-O__hydrogen_sulfide--acetone__1.25	5.053	2.09473	2.0991	1.91591	1.92325	2.80629	2.80394	2.93544	2.93088	-0.802375	-0.803283	-0.826531	-0.827696	-0.151569	-0.151655	-0.151569	-0.151655	-3.65143	-3.79573	-3.90104	-3.74276	-3.89556	-4.00706	0.0470592	-0.132281	0.305432
019.02_S-O__hydrogen_sulfide--furan__1.00	4.042	-14.7956	-14.795	-15.663	-15.6537	40.9066	40.9961	42.7903	42.8638	-1.18918	-1.2089	-1.27764	-1.29785	-2.35343	-2.35568	-2.35343	-2.35568	-15.3218	-16.0997	-16.6675	-15.6605	-16.4645	-17.0513	5.969	6.50525	8.99978
019.02_S-O__hydrogen_sulfide--furan__1.05	4.181	-8.7559	-8.74922	-9.32944	-9.31702	25.4127	25.4941	26.6311	26.7023	-0.748603	-0.761802	-0.799209	-0.813004	-1.61457	-1.61579	-1.61457	-1.61579	-12.0435	-12.6085	-13.0207	-12.3257	-12.9126	-13.3409	1.34657	1.61557	3.51874
019.02_S-O__hydrogen_sulfide--furan__1.10	4.32	-5.07675	-5.06427	-5.45768	-5.44109	15.7039	15.7642	16.4917	16.5451	-0.526266	-0.535258	-0.559067	-0.568673	-1.04049	-1.04162	-1.04049	-1.04162	-9.5071	-9.91569	-10.2139	-9.7404	-10.167	-10.4783	-1.09076	-0.984546	0.451872
019.02_S-O__hydrogen_sulfide--furan__1.15	4.459	-2.84683	-2.8313	-3.10199	-3.08347	9.66337	9.70118	10.1714	10.2046	-0.39595	-0.402157	-0.419008	-0.425803	-0.645628	-0.646707	-0.645628	-0.646705	-7.53532	-7.8299	-8.04487	-7.72679	-8.0358	-8.2613	-2.22384	-2.21264	-1.13805
019.02_S-O__hydrogen_sulfide--furan__1.25	4.737	-0.696318	-0.682036	-0.81498	-0.79864	3.61878	3.63051	3.82773	3.83786	-0.244359	-0.247548	-0.257137	-0.260798	-0.231881	-0.232462	-0.231881	-0.232463	-4.79306	-4.94826	-5.06152	-4.9207	-5.08517	-5.2052	-2.59305	-2.65924	-2.07945
019.03_S-O__methanethiol--acetone__1.00	4.839	-0.973143	-0.958499	-1.47673	-1.45397	24.1873	24.1892	25.2299	25.2252	-2.13522	-2.14628	-2.19119	-2.20295	-1.71273	-1.71203	-1.71273	-1.71203	-10.9311	-11.4811	-11.8825	-11.1795	-11.7525	-12.1706	7.4899	7.68561	8.54373
019.03_S-O__methanethiol--acetone__1.05	4.986	1.77465	1.78627	1.43272	1.45113	14.8335	14.8339	15.496	15.4909	-1.74065	-1.74713	-1.78566	-1.79269	-1.02837	-1.02857	-1.02837	-1.02857	-8.55784	-8.9554	-9.2455	-8.76142	-9.17763	-9.48135	4.59893	4.63948	5.36389
019.03_S-O__methanethiol--acetone__1.10	5.132	3.22536	3.23333	2.98778	3.00154	9.05762	9.05432	9.48063	9.47287	-1.44002	-1.44361	-1.47831	-1.48232	-0.592177	-0.592712	-0.592177	-0.59271	-6.72813	-7.01549	-7.22519	-6.89386	-7.19615	-7.41673	3.02614	2.98265	3.61498
019.03_S-O__methanethiol--acetone__1.15	5.279	3.91078	3.91444	3.74041	3.74909	5.52089	5.51664	5.79152	5.78392	-1.19726	-1.19917	-1.22995	-1.23216	-0.328524	-0.328923	-0.328524	-0.32892	-5.31781	-5.5268	-5.67931	-5.45217	-5.67294	-5.83405	2.22369	2.13788	2.6945
019.03_S-O__methanethiol--acetone__1.25	5.572	4.15772	4.15282	4.06014	4.05897	2.02985	2.02771	2.13959	2.13568	-0.828959	-0.829297	-0.852156	-0.852722	-0.0859163	-0.0857122	-0.0859163	-0.0857102	-3.37091	-3.48447	-3.56733	-3.45843	-3.57926	-3.66743	1.69818	1.58879	2.02087
019.04_S-O__methanethiol--furan__1.00	4.466	-13.0862	-13.0745	-13.9062	-13.8851	39.7131	39.7903	41.6981	41.763	-1.07181	-1.08955	-1.13806	-1.15648	-2.3744	-2.37628	-2.3744	-2.37629	-15.7709	-16.5141	-17.0564	-16.1319	-16.9018	-17.4636	6.19362	6.88148	9.25082
019.04_S-O__methanethiol--furan__1.05	4.605	-7.31938	-7.30325	-7.83903	-7.81554	24.7798	24.8466	26.0681	26.1254	-0.727484	-0.739387	-0.76442	-0.776892	-1.62195	-1.62342	-1.62195	-1.62342	-12.4737	-13.0117	-13.4043	-12.7765	-13.3362	-13.7447	1.7762	2.16484	3.97898
019.04_S-O__methanethiol--furan__1.10	4.745	-3.83151	-3.81223	-4.15618	-4.13104	15.3764	15.4268	16.2132	16.257	-0.553715	-0.562112	-0.578507	-0.58753	-1.04189	-1.04334	-1.04189	-1.04334	-9.90158	-10.2901	-10.5735	-10.1531	-10.5594	-10.8559	-0.56438	-0.360833	1.01253
019.04_S-O__methanethiol--furan__1.15	4.885	-1.75102	-1.73002	-1.94981	-1.92413	9.50515	9.53854	10.0487	10.0778	-0.446214	-0.452256	-0.464949	-0.471614	-0.644371	-0.645677	-0.644371	-0.645678	-7.89121	-8.17158	-8.37617	-8.09873	-8.39337	-8.60837	-1.66558	-1.57197	-0.54392
019.04_S-O__methanethiol--furan__1.25	5.164	0.169981	0.18915	0.102983	0.125669	3.60221	3.61167	3.82985	3.83766	-0.304532	-0.307509	-0.316614	-0.320077	-0.228533	-0.229198	-0.228533	-0.2292	-5.07683	-5.22357	-5.33064	-5.21623	-5.37195	-5.48558	-2.06652	-2.07153	-1.51042
019.05_S-O__methanol--hydrogen_sulfide__1.00	3.521	-6.67024	-6.64474	-7.35691	-7.32664	30.8567	30.8608	32.1548	32.1509	-1.96439	-1.98043	-2.02673	-2.04334	-1.87632	-1.87728	-1.87632	-1.87728	-11.8263	-12.5339	-13.0503	-12.0986	-12.8328	-13.3685	7.30805	7.53512	9.11275
019.05_S-O__methanol--hydrogen_sulfide__1.05	3.664	-2.65664	-2.63447	-3.13517	-3.10859	19.1178	19.1246	19.9492	19.9487	-1.46202	-1.47229	-1.50401	-1.51485	-1.19991	-1.20103	-1.19991	-1.20103	-9.17288	-9.68441	-10.0577	-9.39565	-9.929	-10.3182	3.75909	3.80606	5.02498
019.05_S-O__methanol--hydrogen_sulfide__1.10	3.806	-0.362441	-0.344452	-0.704193	-0.682306	11.7981	11.8017	12.3311	12.3295	-1.13031	-1.13721	-1.1618	-1.16932	-0.733995	-0.735074	-0.733995	-0.735074	-7.14372	-7.51185	-7.78048	-7.32475	-7.71055	-7.99209	1.80451	1.75069	2.7196
019.05_S-O__methanol--hydrogen_sulfide__1.15	3.949	0.904926	0.918196	0.654272	0.670683	7.24835	7.24829	7.58949	7.58564	-0.890259	-0.895154	-0.914985	-0.92047	-0.43487	-0.435669	-0.43487	-0.435669	-5.58198	-5.84702	-6.04042	-5.72838	-6.00736	-6.21093	0.795243	0.689252	1.47277
019.05_S-O__methanol--hydrogen_sulfide__1.25	4.236	1.85954	1.8634	1.7103	1.71692	2.71449	2.71237	2.85327	2.84913	-0.566614	-0.569514	-0.582448	-0.585848	-0.14217	-0.142335	-0.14217	-0.142334	-3.45262	-3.59487	-3.69868	-3.54734	-3.6983	-3.80846	0.165239	0.0294072	0.569024
019.06_S-O__methanol--methanethiol__1.00	4.066	-1.93003	-1.91505	-2.4905	-2.46818	25.0181	25.0223	26.1799	26.1778	-1.79025	-1.80216	-1.83315	-1.84532	-1.57501	-1.57588	-1.57501	-1.57588	-11.0545	-11.646	-12.0776	-11.328	-11.944	-12.3934	7.65162	7.89493	9.47258
019.06_S-O__methanol--methanethiol__1.05	4.21	0.995241	1.00755	0.619687	0.638848	15.3821	15.3861	16.1245	16.123	-1.39553	-1.40342	-1.42776	-1.4361	-0.973121	-0.974133	-0.973121	-0.974134	-8.59232	-9.01674	-9.32645	-8.81571	-9.26008	-9.58435	4.68966	4.76725	6.02078
019.06_S-O__methanol--methanethiol__1.10	4.354	2.53373	2.54263	2.27721	2.29231	9.4159	9.41675	9.89106	9.88787	-1.11306	-1.11849	-1.13954	-1.14553	-0.576207	-0.577061	-0.576207	-0.577061	-6.70194	-7.00628	-7.22836	-6.88288	-7.20332	-7.43715	3.03547	3.02043	4.03756
019.06_S-O__methanol--methanethiol__1.15	4.498	3.25816	3.26321	3.07863	3.08886	5.75292	5.75159	6.05711	6.05284	-0.896629	-0.900521	-0.918785	-0.923234	-0.330498	-0.331035	-0.330498	-0.331035	-5.25185	-5.4717	-5.63213	-5.39772	-5.63024	-5.79992	2.15111	2.08751	2.9288
019.06_S-O__methanol--methanethiol__1.25	4.788	3.52387	3.52133	3.42701	3.42879	2.12621	2.12421	2.24994	2.24628	-0.586864	-0.589199	-0.602257	-0.605129	-0.0979396	-0.0979376	-0.0979396	-0.0979375	-3.26619	-3.38634	-3.47402	-3.36033	-3.48849	-3.58201	1.48439	1.39	1.99158
019.07_S-O__thioacetone--acetone__1.00	5.514	-7.35423	-7.35955	-7.97131	-7.96493	37.2862	37.2781	38.6137	38.5975	-3.32596	-3.34977	-3.42416	-3.44932	-2.70651	-2.70967	-2.70651	-2.70967	-14.7952	-15.554	-16.1078	-15.0834	-15.8683	-16.4411	7.75132	8.03253	7.7153
019.07_S-O__thioacetone--acetone__1.05	5.651	-2.41392	-2.40986	-2.82866	-2.81428	23.4388	23.4335	24.3004	24.2893	-2.57356	-2.58814	-2.64134	-2.65713	-1.65711	-1.65959	-1.65711	-1.6596	-11.7246	-12.2843	-12.6927	-11.9659	-12.5478	-12.9724	4.08326	4.18591	3.96225
019.07_S-O__thioacetone--acetone__1.10	5.788	0.55043	0.560805	0.271011	0.291266	14.6707	14.6618	15.2335	15.2195	-2.07364	-2.08282	-2.12587	-2.13594	-0.97322	-0.975905	-0.97322	-0.975907	-9.3305	-9.7451	-10.0476	-9.53107	-9.96422	-10.2803	2.11621	2.11862	2.00414
019.07_S-O__thioacetone--acetone__1.15	5.925	2.27992	2.29278	2.09038	2.11293	9.1674	9.15401	9.53597	9.51813	-1.70949	-1.71521	-1.75184	-1.75824	-0.551056	-0.553623	-0.551056	-0.553621	-7.46296	-7.77228	-7.998	-7.62841	-7.95317	-8.19015	1.17995	1.12904	1.10458
019.07_S-O__thioacetone--acetone__1.25	6.2	3.76352	3.77572	3.6752	3.69592	3.54172	3.5309	3.69796	3.68489	-1.1983	-1.20078	-1.22751	-1.2304	-0.151222	-0.152328	-0.151222	-0.152327	-4.83646	-5.01321	-5.14219	-4.94785	-5.13461	-5.27091	0.811313	0.727173	0.786592
019.08_S-O__thioacetone--furan__1.00	5.192	-19.7047	-19.7402	-20.7421	-20.7676	52.1238	52.1852	54.3541	54.4007	-2.17839	-2.21275	-2.32935	-2.3652	-3.18923	-3.19863	-3.18923	-3.19863	-19.4658	-20.4033	-21.0874	-19.8552	-20.8214	-21.5266	5.9462	6.54275	8.47678
019.08_S-O__thioacetone--furan__1.05	5.325	-11.8766	-11.898	-12.5676	-12.5797	33.013	33.0757	34.4957	34.546	-1.33381	-1.35573	-1.41964	-1.4428	-2.16617	-2.17134	-2.16617	-2.17134	-15.5473	-16.2392	-16.7441	-15.8799	-16.5962	-17.1189	0.906585	1.23325	2.68194
019.08_S-O__thioacetone--furan__1.10	5.458	-6.95742	-6.96144	-7.41125	-7.40687	20.7889	20.8352	21.7693	21.8067	-0.903262	-0.917156	-0.957151	-0.972028	-1.38992	-1.39346	-1.38992	-1.39346	-12.4671	-12.9746	-13.3449	-12.7481	-13.2758	-13.6609	-1.78176	-1.6265	-0.535552
019.08_S-O__thioacetone--furan__1.15	5.591	-3.8864	-3.87827	-4.18202	-4.16551	13.0404	13.0754	13.6905	13.7178	-0.661426	-0.6713	-0.69856	-0.709222	-0.859858	-0.862743	-0.859858	-0.862745	-10.036	-10.4094	-10.6819	-10.2717	-10.6618	-10.9465	-3.0188	-2.9662	-2.14639
019.08_S-O__thioacetone--furan__1.25	5.857	-0.787392	-0.763746	-0.903491	-0.873234	5.0832	5.09582	5.36338	5.37315	-0.408755	-0.413513	-0.429239	-0.434634	-0.304712	-0.306279	-0.304712	-0.30628	-6.58476	-6.78769	-6.93577	-6.74761	-6.96141	-7.11743	-3.32349	-3.35843	-2.91625
019.09_S-O__thioacetone--methanol__1.00	4.642	-11.7416	-11.7573	-12.5253	-12.5294	41.6409	41.6318	43.2668	43.2479	-3.04229	-3.07198	-3.144	-3.17428	-2.69462	-2.70172	-2.69462	-2.70172	-15.4555	-16.3051	-16.925	-15.7848	-16.6626	-17.3031	7.17573	7.53939	8.09186
019.09_S-O__thioacetone--methanol__1.05	4.778	-5.75534	-5.75622	-6.28144	-6.27184	26.3716	26.3704	27.4365	27.4283	-2.20565	-2.22504	-2.2675	-2.2877	-1.72513	-1.72901	-1.72513	-1.72901	-12.1914	-12.8151	-13.2702	-12.4673	-13.1152	-13.588	3.3899	3.55178	3.95388
019.09_S-O__thioacetone--methanol__1.10	4.915	-2.092	-2.08222	-2.44471	-2.4246	16.6283	16.625	17.3287	17.319	-1.68415	-1.6976	-1.72732	-1.74149	-1.05669	-1.05913	-1.05669	-1.05912	-9.64953	-10.1078	-10.4422	-9.87888	-10.3574	-10.7066	1.34383	1.38715	1.72381
019.09_S-O__thioacetone--methanol__1.15	5.051	0.105886	0.122074	-0.130489	-0.104847	10.4658	10.4605	10.9267	10.9165	-1.32818	-1.33811	-1.36082	-1.37154	-0.62731	-0.628883	-0.62731	-0.628884	-7.67001	-8.00903	-8.25642	-7.85931	-8.21509	-8.47471	0.359157	0.336511	0.640152
019.09_S-O__thioacetone--methanol__1.25	5.325	2.13198	2.15259	2.02668	2.05522	4.10253	4.09774	4.29994	4.29319	-0.867592	-0.87352	-0.888564	-0.895185	-0.201489	-0.201754	-0.201489	-0.201753	-4.89708	-5.08757	-5.22658	-5.02449	-5.22604	-5.37312	-0.0515209	-0.121653	0.133888
019.10_S-O__thiophene--acetone__1.00	5.41	-10.0219	-10.0215	-10.5769	-10.5632	36.8821	36.8809	38.5697	38.5597	-2.71488	-2.72844	-2.79412	-2.80751	-2.55532	-2.55753	-2.55532	-2.55753	-13.87	-14.5096	-14.9763	-14.1748	-14.8382	-15.3223	6.59713	7.30915	8.64414
019.10_S-O__thiophene--acetone__1.05	5.551	-5.31034	-5.30964	-5.64658	-5.63503	23.1592	23.1595	24.2573	24.2524	-2.16093	-2.16895	-2.22023	-2.22846	-1.66185	-1.66372	-1.66185	-1.66373	-10.9753	-11.4329	-11.7668	-11.2298	-11.7071	-12.0554	2.25045	2.66971	3.77815
019.10_S-O__thiophene--acetone__1.10	5.692	-2.50045	-2.49932	-2.6977	-2.68732	14.4751	14.4735	15.194	15.1875	-1.77702	-1.78145	-1.8274	-1.83206	-1.03159	-1.03341	-1.03159	-1.03341	-8.72296	-9.05059	-9.28968	-8.93385	-9.27727	-9.52787	-0.13039	0.106876	1.08366
019.10_S-O__thiophene--acetone__1.15	5.834	-0.857628	-0.856983	-0.967646	-0.958796	9.02031	9.01531	9.49357	9.48437	-1.48062	-1.48259	-1.52501	-1.52715	-0.620188	-0.62171	-0.620188	-0.621708	-6.96503	-7.20044	-7.37222	-7.1389	-7.38688	-7.56783	-1.31819	-1.19112	-0.305432
019.10_S-O__thiophene--acetone__1.25	6.117	0.593178	0.589821	0.569664	0.572629	3.47381	3.46953	3.67766	3.67099	-1.03903	-1.03857	-1.0726	-1.0722	-0.207235	-0.207732	-0.207235	-0.207734	-4.5046	-4.6292	-4.72012	-4.62133	-4.75359	-4.85012	-1.90707	-1.88643	-1.13805
019.11_S-O__thiophene--furan__1.00	5.154	-14.073	-14.0837	-14.873	-14.8713	40.6257	40.6805	42.7995	42.8395	-0.999155	-1.01175	-1.06705	-1.07935	-2.30157	-2.308	-2.30157	-2.30799	-16.2125	-16.889	-17.3827	-16.5861	-17.2866	-17.7979	5.89429	6.78305	9.22572
019.11_S-O__thiophene--furan__1.05	5.295	-8.31084	-8.31372	-8.80809	-8.80065	25.3249	25.38	26.7478	26.793	-0.640131	-0.648727	-0.6792	-0.687867	-1.59712	-1.60172	-1.59712	-1.60172	-12.868	-13.3502	-13.7021	-13.1819	-13.684	-14.0504	1.11376	1.65236	3.50619
019.11_S-O__thiophene--furan__1.10	5.435	-4.82429	-4.82016	-5.12693	-5.114	15.7202	15.7676	16.6532	16.6921	-0.465247	-0.471415	-0.493058	-0.49937	-1.03728	-1.04074	-1.03728	-1.04075	-10.2636	-10.6061	-10.8561	-10.5253	-10.8832	-11.1444	-1.42085	-1.1064	0.288696
019.11_S-O__thiophene--furan__1.15	5.576	-2.72687	-2.71712	-2.90528	-2.88866	9.71831	9.75545	10.331	10.3632	-0.361525	-0.366128	-0.383861	-0.388825	-0.647809	-0.650365	-0.647809	-0.65037	-8.22099	-8.46556	-8.64404	-8.43818	-8.69513	-8.88263	-2.62221	-2.4473	-1.40582
019.11_S-O__thiophene--furan__1.25	5.857	-0.736734	-0.722189	-0.787738	-0.768419	3.68294	3.69429	3.94387	3.95341	-0.233494	-0.235384	-0.249073	-0.251302	-0.235725	-0.236764	-0.235725	-0.236757	-5.34903	-5.47228	-5.56221	-5.49627	-5.62691	-5.72224	-3.06226	-3.02531	-2.44346
019.12_S-O__thiophene--methanol__1.00	4.525	-13.4435	-13.4366	-14.2077	-14.188	41.8128	41.8071	43.8201	43.8055	-2.44123	-2.45832	-2.514	-2.53026	-2.56823	-2.57043	-2.56823	-2.57043	-14.8798	-15.6171	-16.1551	-15.2347	-15.9981	-16.5551	7.18666	7.96169	9.68596
[truncated: 2,209 more rows]
