# Supplementary material for: Benchmarking Swaths of Intermolecular Interaction Components with Symmetry-Adapted Perturbation Theory
Source: J Chem Theory Comput. 2023 Dec 20;20(1):30–48. doi: 10.1021/acs.jctc.3c00801 (PMC10782453; doi:10.1021/acs.jctc.3c00801)
Supplement: Supplementary file 3 — ct3c00801_si_003.zip [file ct3c00801_si_003.zip › S66x8.xls]

## Sheet: S66x8
Name_of_dimer	COM_COM_Distance	Els/PBE0AC/tz	Els/PBE0AC/qz	Els/B3LYPAC/tz	Els/B3LYPAC/qz	Ex/PBE0AC/tz	Ex/PBE0AC/qz	Ex/B3LYPAC/tz	Ex/B3LYPAC/qz	Ind/PBE0AC/tz	Ind/PBE0AC/qz	Ind/B3LYPAC/tz	Ind/B3LYPAC/qz	deltaHF/PBE0AC/tz	deltaHF/PBE0AC/qz	deltaHF/B3LYPAC/tz	deltaHF/B3LYPAC/qz	Disp/PBE0AC/tz	Disp/PBE0AC/qz	Disp/PBE0AC/cbs	Disp/B3LYPAC/tz	Disp/B3LYPAC/qz	Disp/B3LYPAC/cbs	Total/PBE0AC/cbs	Total/B3LYPAC/cbs	Total/Reference	Ind(sinf)/PBE0AC/tz	Ind(Sinf)/PBE0AC/qz	Ind(Sinf)/B3LYPAC/tz	Ind(Sinf)/B3LYPAC/qz	deltaHF(Sinf)/PBE0AC/tz	deltaHF(Sinf)/PBE0AC/qz	deltaHF(Sinf)/B3LYPAC/tz	deltaHF(Sinf)/B3LYPAC/qz	Disp(Sinf)/PBE0AC/tz	Disp(Sinf)/PBE0AC/qz	Disp(Sinf)/PBE0AC/cbs	Disp(Sinf)/B3LYPAC/tz	Disp(Sinf)/B3LYPAC/qz	Disp(Sinf)/B3LYPAC/cbs	Total(Sinf)/PBE0AC/cbs	Total(Sinf)/B3LYPAC/cbs
2699_01WaterWater090	2.783	-43.73	-43.7451	-44.2294	-44.2319	53.1666	53.1192	55.3374	55.2674	-8.37754	-8.40647	-8.5818	-8.61004	-6.25793	-6.28698	-6.25793	-6.28698	-12.7891	-13.2929	-13.6606	-13.1337	-13.6499	-14.0267	-18.9799	-17.8883	-19.5206	-7.91612	-7.94567	-8.07942	-8.10908	-6.59939	-6.62721	-6.59939	-6.62721	-12.8143	-13.3147	-13.6799	-13.1587	-13.674	-14.05	-18.8787	-17.7509
2700_01WaterWater095	2.884	-35.7549	-35.7878	-36.0992	-36.1196	37.3624	37.3206	38.8986	38.8367	-6.27309	-6.29961	-6.43107	-6.45588	-4.33049	-4.35345	-4.33049	-4.35345	-10.4021	-10.8033	-11.0961	-10.6942	-11.106	-11.4065	-20.2164	-19.4987	-20.7268	-6.04843	-6.07568	-6.18633	-6.21233	-4.49317	-4.51513	-4.49317	-4.51513	-10.4141	-10.8126	-11.1035	-10.7057	-11.1169	-11.4169	-20.1615	-19.4273
2701_01WaterWater100	2.984	-29.5882	-29.6328	-29.8152	-29.8507	26.2173	26.1949	27.2951	27.2581	-4.76852	-4.79171	-4.88861	-4.91042	-2.98537	-3.00224	-2.98537	-3.00224	-8.48651	-8.8056	-9.03845	-8.73303	-9.06138	-9.30099	-20.2703	-19.8063	-20.6959	-4.65939	-4.68302	-4.76975	-4.79219	-3.06276	-3.07902	-3.06276	-3.07902	-8.49216	-8.80916	-9.04048	-8.73811	-9.06614	-9.30551	-20.2404	-19.7693
2702_01WaterWater105	3.085	-24.7684	-24.8145	-24.9056	-24.9471	18.3474	18.3436	19.0949	19.0815	-3.66514	-3.68432	-3.75338	-3.77258	-2.05207	-2.0635	-2.05207	-2.0635	-6.93844	-7.19136	-7.37592	-7.14521	-7.4066	-7.59734	-19.5947	-19.299	-19.9245	-3.61236	-3.6317	-3.696	-3.71543	-2.08872	-2.09987	-2.08872	-2.09987	-6.94104	-7.19235	-7.37573	-7.14736	-7.40858	-7.5992	-19.5782	-19.2801
2703_01WaterWater110	3.185	-20.9828	-21.021	-21.0571	-21.0934	12.8268	12.8298	13.3424	13.3384	-2.84511	-2.85994	-2.90913	-2.9247	-1.41018	-1.41735	-1.41018	-1.41735	-5.68758	-5.8874	-6.03322	-5.86085	-6.06803	-6.21922	-18.5016	-18.3163	-18.7436	-2.81956	-2.83448	-2.88148	-2.89712	-1.42751	-1.43456	-1.42751	-1.43456	-5.68875	-5.88732	-6.03222	-5.86171	-6.06881	-6.21993	-18.4924	-18.3066
2704_01WaterWater125	3.487	-13.5778	-13.5872	-13.5643	-13.5765	4.34938	4.35499	4.5152	4.51743	-1.39234	-1.39878	-1.41875	-1.42582	-0.460038	-0.461439	-0.460038	-0.461439	-3.17551	-3.27424	-3.34629	-3.27635	-3.37951	-3.4548	-14.4388	-14.4011	-14.5206	-1.38953	-1.39593	-1.41569	-1.42274	-0.461853	-0.46326	-0.461853	-0.46326	-3.17549	-3.27366	-3.3453	-3.27637	-3.37952	-3.4548	-14.4367	-14.3999
2705_01WaterWater150	3.989	-7.67777	-7.66068	-7.64224	-7.63053	0.704609	0.707001	0.728522	0.730373	-0.481242	-0.483515	-0.489007	-0.491838	-0.0752348	-0.0754373	-0.0752348	-0.0754373	-1.26312	-1.29806	-1.32356	-1.30356	-1.34072	-1.36783	-8.83619	-8.83526	-8.8557	-0.481166	-0.483446	-0.488929	-0.491759	-0.0752771	-0.0754804	-0.0752771	-0.0754804	-1.26289	-1.2978	-1.32327	-1.30355	-1.34071	-1.36783	-8.83588	-8.83522
2706_01WaterWater200	4.995	-3.30787	-3.3057	-3.28894	-3.29133	0.0179395	0.0179406	0.0183442	0.0183612	-0.0863335	-0.0881319	-0.0876469	-0.08965	-0.00305571	-0.00314947	-0.00305571	-0.00314947	-0.255295	-0.26428	-0.270836	-0.263043	-0.272639	-0.279642	-3.64988	-3.64541	-3.6588	-0.0863305	-0.088133	-0.0876468	-0.0896499	-0.00305577	-0.0031495	-0.00305574	-0.0031495	-0.25527	-0.264265	-0.270828	-0.263043	-0.272639	-0.279642	-3.64987	-3.64541
2707_02WaterMeOH090	2.942	-49.6647	-49.7146	-50.5048	-50.5506	64.4536	64.3975	67.3696	67.2916	-10.21	-10.2441	-10.4683	-10.504	-7.66106	-7.69336	-7.66106	-7.69336	-16.6132	-17.211	-17.6472	-17.0328	-17.6459	-18.0932	-20.9018	-19.5496	-22.1684	-9.51894	-9.55391	-9.7081	-9.74548	-8.17054	-8.2015	-8.17054	-8.2015	-16.654	-17.2478	-17.6812	-17.0754	-17.6871	-18.1336	-20.7538	-19.3395
2708_02WaterMeOH095	3.038	-40.443	-40.5093	-41.0623	-41.1236	45.8526	45.8022	47.9795	47.91	-7.66198	-7.69353	-7.8631	-7.89496	-5.3911	-5.41717	-5.3911	-5.41717	-13.6957	-14.1767	-14.5276	-14.0577	-14.5516	-14.9121	-22.3455	-21.4378	-23.5506	-7.31584	-7.34835	-7.48129	-7.51461	-5.63949	-5.6643	-5.63949	-5.6643	-13.7163	-14.194	-14.5427	-14.0786	-14.5717	-14.9316	-22.2625	-21.3241
2709_02WaterMeOH100	3.134	-33.2979	-33.3748	-33.7477	-33.8194	32.5773	32.5427	34.1202	34.0693	-5.84314	-5.8718	-5.99956	-6.02761	-3.77417	-3.79394	-3.77417	-3.79394	-11.3232	-11.7101	-11.9924	-11.634	-12.032	-12.3224	-22.4903	-21.894	-23.5423	-5.67012	-5.69938	-5.80825	-5.83719	-3.89499	-3.91394	-3.89499	-3.91394	-11.3334	-11.7178	-11.9983	-11.6441	-12.0416	-12.3316	-22.4438	-21.8329
2710_02WaterMeOH105	3.231	-27.7146	-27.7928	-28.0348	-28.11	23.0958	23.0787	24.2069	24.1783	-4.51097	-4.53558	-4.63094	-4.65522	-2.63241	-2.64638	-2.63241	-2.64638	-9.38254	-9.69309	-9.91971	-9.64816	-9.9685	-10.2023	-21.8157	-21.4356	-22.6912	-4.42481	-4.44963	-4.53548	-4.56018	-2.69093	-2.70445	-2.69093	-2.70445	-9.38757	-9.69618	-9.92137	-9.65291	-9.97298	-10.2065	-21.7895	-21.4029
2711_02WaterMeOH110	3.327	-23.3335	-23.4039	-23.5556	-23.6263	16.3607	16.3548	17.1557	17.1421	-3.52025	-3.54018	-3.61041	-3.63106	-1.83462	-1.84375	-1.83462	-1.84375	-7.79559	-8.04415	-8.22553	-8.0216	-8.27886	-8.46659	-20.6587	-20.4255	-21.3652	-3.47736	-3.49729	-3.56284	-3.58365	-1.86291	-1.87184	-1.86291	-1.87184	-7.79806	-8.0451	-8.22537	-8.02378	-8.28089	-8.46851	-20.6437	-20.4081
2712_02WaterMeOH125	3.617	-14.8183	-14.8499	-14.8793	-14.9143	5.78283	5.78635	6.07024	6.07058	-1.7542	-1.76288	-1.79254	-1.80217	-0.623554	-0.625336	-0.623554	-0.625336	-4.53554	-4.66254	-4.75522	-4.67396	-4.80646	-4.90316	-16.207	-16.1744	-16.5532	-1.74892	-1.75765	-1.78669	-1.79631	-0.626716	-0.6285	-0.626716	-0.6285	-4.53577	-4.66207	-4.75423	-4.67413	-4.80662	-4.90329	-16.2039	-16.1718
2713_02WaterMeOH150	4.101	-8.15969	-8.15253	-8.15169	-8.14962	1.00879	1.01055	1.0614	1.06252	-0.619922	-0.622694	-0.631618	-0.635074	-0.108958	-0.109224	-0.108958	-0.109224	-1.93267	-1.97714	-2.00959	-1.99278	-2.03988	-2.07425	-9.88349	-9.90565	-10.006	-0.619804	-0.622534	-0.631439	-0.634893	-0.10904	-0.109307	-0.10904	-0.109307	-1.93252	-1.97686	-2.00922	-1.99278	-2.03988	-2.07425	-9.88305	-9.90555
2714_02WaterMeOH200	5.074	-3.41067	-3.40886	-3.40101	-3.40319	0.0300484	0.030005	0.0317616	0.031718	-0.113539	-0.115091	-0.115395	-0.117172	-0.0050836	-0.0051768	-0.0050836	-0.0051768	-0.439451	-0.450031	-0.457752	-0.452161	-0.463414	-0.471626	-3.95688	-3.96544	-3.99256	-0.113539	-0.11509	-0.115395	-0.117172	-0.00508365	-0.00517686	-0.00508368	-0.00517686	-0.439416	-0.450002	-0.457726	-0.452161	-0.463414	-0.471626	-3.95685	-3.96544
2715_03WaterMeNH2090	3.191	-67.0428	-66.9994	-67.7498	-67.7117	84.5803	84.506	88.361	88.2478	-14.4557	-14.4558	-14.6814	-14.6855	-11.513	-11.5553	-11.513	-11.5553	-18.9384	-19.5641	-20.0208	-19.3995	-20.0384	-20.5046	-28.5253	-26.2093	-27.6411	-12.939	-12.9422	-13.0181	-13.0272	-12.7278	-12.7668	-12.7278	-12.7668	-19.0168	-19.6378	-20.0909	-19.4815	-20.1183	-20.583	-28.2933	-25.841
2716_03WaterMeNH2095	3.29	-55.1468	-55.1137	-55.6635	-55.6367	61.8334	61.7639	64.6517	64.5557	-10.9807	-10.9802	-11.1881	-11.1902	-8.45934	-8.49307	-8.45934	-8.49307	-15.6705	-16.1672	-16.5296	-16.0764	-16.5842	-16.9548	-29.3526	-27.7191	-29.109	-10.161	-10.1634	-10.2882	-10.2941	-9.10226	-9.13266	-9.10226	-9.13266	-15.711	-16.2038	-16.5635	-16.1178	-16.6242	-16.9937	-29.2094	-27.5015
2717_03WaterMeNH2100	3.389	-45.7149	-45.6988	-46.0856	-46.0753	45.1696	45.111	47.2628	47.1832	-8.48614	-8.4882	-8.67245	-8.67677	-6.1671	-6.19317	-6.1671	-6.19317	-13.0052	-13.4003	-13.6887	-13.3608	-13.7657	-14.0612	-28.9578	-27.8231	-29.0393	-8.04345	-8.04771	-8.18572	-8.19275	-6.50711	-6.53063	-6.50711	-6.53063	-13.0258	-13.418	-13.7042	-13.3812	-13.7852	-14.08	-28.8703	-27.6954
2718_03WaterMeNH2105	3.488	-38.1896	-38.1907	-38.4469	-38.4529	32.9423	32.9006	34.4885	34.4318	-6.6447	-6.64962	-6.80672	-6.81323	-4.46938	-4.48884	-4.46938	-4.48884	-10.8156	-11.1308	-11.3608	-11.1253	-11.4491	-11.6854	-27.7894	-27.0085	-28.0135	-6.40632	-6.41248	-6.54413	-6.55228	-4.6487	-4.66651	-4.6487	-4.66651	-10.8259	-11.1389	-11.3672	-11.1351	-11.4583	-11.6941	-27.7363	-26.934
2719_03WaterMeNH2110	3.587	-32.1764	-32.1901	-32.3463	-32.3644	24.0121	23.9849	25.1484	25.1099	-5.26028	-5.26704	-5.39708	-5.40465	-3.22969	-3.2436	-3.22969	-3.2436	-9.01609	-9.26804	-9.45189	-9.28428	-9.54354	-9.73273	-26.1677	-25.6355	-26.4325	-5.13199	-5.13932	-5.25552	-5.26397	-3.32417	-3.33714	-3.32417	-3.33714	-9.02125	-9.27142	-9.45398	-9.28882	-9.54772	-9.73665	-26.1356	-25.5923
2720_03WaterMeNH2125	3.884	-20.2145	-20.233	-20.2259	-20.2503	9.26126	9.25809	9.69559	9.68846	-2.72966	-2.73518	-2.79855	-2.80525	-1.21178	-1.21558	-1.21178	-1.21558	-5.28487	-5.41513	-5.51019	-5.4539	-5.58908	-5.68772	-20.4359	-20.2704	-20.6197	-2.70974	-2.71526	-2.77657	-2.78332	-1.22549	-1.22919	-1.22549	-1.22919	-5.28536	-5.41485	-5.50935	-5.45422	-5.58933	-5.68792	-20.4287	-20.2623
2721_03WaterMeNH2150	4.381	-10.7051	-10.7014	-10.6456	-10.646	1.87603	1.87412	1.95947	1.95619	-1.0029	-1.00537	-1.02183	-1.0247	-0.242449	-0.242951	-0.242449	-0.242951	-2.25515	-2.30134	-2.33505	-2.33007	-2.37858	-2.41398	-12.4106	-12.3714	-12.4671	-1.00209	-1.00449	-1.02085	-1.02372	-0.242993	-0.243496	-0.242993	-0.243496	-2.25496	-2.30101	-2.33461	-2.33006	-2.37857	-2.41397	-12.4098	-12.371
2722_03WaterMeNH2200	5.378	-4.15388	-4.15335	-4.11494	-4.11833	0.0754551	0.0753479	0.0786981	0.0786411	-0.180077	-0.181477	-0.182956	-0.184607	-0.0126739	-0.0127994	-0.0126739	-0.0127994	-0.493234	-0.503032	-0.510182	-0.508775	-0.519156	-0.526732	-4.78246	-4.76383	-4.77682	-0.180076	-0.181479	-0.182954	-0.184605	-0.0126748	-0.0128003	-0.0126748	-0.0128003	-0.493201	-0.503003	-0.510156	-0.508775	-0.519156	-0.526732	-4.78244	-4.76383
2723_04WaterPeptide090	3.702	-67.9349	-67.963	-68.9339	-68.965	86.4025	86.358	90.2994	90.2261	-15.1284	-15.1687	-15.4674	-15.5121	-10.7425	-10.7844	-10.7425	-10.7844	-23.1575	-23.9635	-24.5517	-23.691	-24.5174	-25.1205	-32.1097	-30.1559	-32.3813	-13.9947	-14.0359	-14.2199	-14.2665	-11.5788	-11.6197	-11.5788	-11.6197	-23.2546	-24.0554	-24.6397	-23.7947	-24.6192	-25.2208	-31.9003	-29.846
2724_04WaterPeptide095	3.794	-56.5711	-56.6136	-57.2882	-57.3352	63.3056	63.259	66.1996	66.1324	-11.6352	-11.672	-11.9113	-11.9514	-7.80379	-7.83788	-7.80379	-7.83788	-19.561	-20.2196	-20.7001	-20.0323	-20.709	-21.2029	-33.5646	-32.195	-34.0187	-11.033	-11.0711	-11.2478	-11.2896	-8.23393	-8.26672	-8.23393	-8.26672	-19.6152	-20.2695	-20.7469	-20.0896	-20.765	-21.2579	-33.4393	-32.017
2725_04WaterPeptide100	3.886	-47.5647	-47.6206	-48.0667	-48.1273	46.4149	46.3763	48.5573	48.5042	-9.09614	-9.13065	-9.32159	-9.35858	-5.64141	-5.66789	-5.64141	-5.66789	-16.5737	-17.1126	-17.5058	-16.9884	-17.5433	-17.9482	-33.5487	-32.5977	-34.0065	-8.77501	-8.81054	-8.96727	-9.00548	-5.86313	-5.88865	-5.86313	-5.88865	-16.6039	-17.1393	-17.5299	-17.0199	-17.5739	-17.9782	-33.4734	-32.4953
2726_04WaterPeptide105	3.978	-40.3661	-40.4309	-40.708	-40.7782	34.0528	34.0321	35.6382	35.6059	-7.20062	-7.23225	-7.38345	-7.41684	-4.06461	-4.08421	-4.06461	-4.08421	-14.0836	-14.5258	-14.8485	-14.4477	-14.9038	-15.2366	-32.5637	-31.9099	-32.9602	-7.02864	-7.06077	-7.19342	-7.2274	-4.17896	-4.19801	-4.17896	-4.19801	-14.1003	-14.5397	-14.8603	-14.4649	-14.9204	-15.2528	-32.5179	-31.8505
2727_04WaterPeptide110	4.071	-34.5933	-34.6556	-34.8134	-34.8819	24.979	24.9716	26.1474	26.1311	-5.76473	-5.79165	-5.91092	-5.93933	-2.9277	-2.94143	-2.9277	-2.94143	-11.9885	-12.3505	-12.6146	-12.3063	-12.6804	-12.9534	-31.0317	-30.585	-31.3053	-5.67241	-5.69956	-5.80885	-5.83747	-2.98687	-3.00035	-2.98687	-3.00035	-11.9977	-12.3575	-12.62	-12.3156	-12.6894	-12.9622	-31.0038	-30.5508
2728_04WaterPeptide125	4.349	-22.9355	-22.9636	-22.9459	-22.9833	9.89771	9.89944	10.3549	10.3533	-3.10016	-3.11371	-3.16863	-3.18416	-1.10082	-1.10439	-1.10082	-1.10439	-7.48539	-7.68303	-7.82726	-7.69218	-7.89814	-8.04843	-25.1095	-24.967	-25.0799	-3.08554	-3.09906	-3.15245	-3.16795	-1.10916	-1.11274	-1.10916	-1.11274	-7.48677	-7.68331	-7.82674	-7.6936	-7.8995	-8.04975	-25.1027	-24.9604
2729_04WaterPeptide150	4.814	-13.2427	-13.2349	-13.1719	-13.1724	2.14144	2.14146	2.2376	2.23644	-1.22765	-1.23296	-1.24896	-1.25519	-0.228953	-0.22973	-0.228953	-0.22973	-3.5446	-3.62047	-3.67584	-3.6439	-3.72356	-3.78169	-16.2319	-16.2026	-16.0251	-1.22698	-1.23222	-1.24815	-1.25438	-0.229295	-0.230076	-0.229296	-0.230076	-3.54445	-3.62006	-3.67524	-3.64396	-3.72361	-3.78174	-16.231	-16.2022
2730_04WaterPeptide200	5.911	-5.20375	-5.19424	-5.17066	-5.16596	0.0615716	0.0612599	0.0644039	0.0641145	-0.20545	-0.207375	-0.2087	-0.210881	-0.00960663	-0.00975505	-0.00960663	-0.00975502	-0.760711	-0.774577	-0.784695	-0.780336	-0.795001	-0.805702	-6.1348	-6.12819	-6.02021	-0.205447	-0.207372	-0.208699	-0.210881	-0.00960691	-0.00975526	-0.00960689	-0.00975528	-0.760643	-0.774519	-0.784645	-0.780336	-0.795001	-0.805702	-6.13475	-6.12819
2731_05MeOHMeOH090	3.345	-52.1397	-52.1834	-53.2511	-53.2833	70.5743	70.5182	74.0938	74.0198	-10.6578	-10.6886	-10.9188	-10.9491	-8.71256	-8.74322	-8.71256	-8.74322	-19.0577	-19.6803	-20.1347	-19.5404	-20.181	-20.6484	-21.2317	-19.6044	-22.5378	-9.79424	-9.82537	-9.96054	-9.99224	-9.3324	-9.36197	-9.3324	-9.36197	-19.1076	-19.7265	-20.1782	-19.5944	-20.2336	-20.7	-21.0308	-19.3178
2732_05MeOHMeOH095	3.436	-42.3278	-42.3865	-43.1575	-43.2042	50.5915	50.5367	53.1854	53.114	-8.02321	-8.05117	-8.22478	-8.2511	-6.17393	-6.19907	-6.17393	-6.19907	-15.8491	-16.3508	-16.717	-16.2674	-16.7845	-17.1619	-22.817	-21.7023	-24.1458	-7.58552	-7.61434	-7.73768	-7.76552	-6.47876	-6.50264	-6.47876	-6.50264	-15.8744	-16.3733	-16.7373	-16.2947	-16.8109	-17.1875	-22.7041	-21.546
2733_05MeOHMeOH100	3.528	-34.7255	-34.7961	-35.3399	-35.3988	36.2321	36.1905	38.1387	38.082	-6.14697	-6.17262	-6.30451	-6.32792	-4.35123	-4.37041	-4.35123	-4.37041	-13.2224	-13.6271	-13.9225	-13.5839	-14.0017	-14.3066	-23.071	-22.3217	-24.2823	-5.92567	-5.95196	-6.05751	-6.08197	-4.5008	-4.51907	-4.5008	-4.51907	-13.235	-13.6375	-13.9312	-13.5974	-14.0146	-14.3191	-23.0078	-22.2369
2734_05MeOHMeOH105	3.62	-28.7906	-28.8644	-29.2406	-29.3049	25.9003	25.8755	27.2949	27.2589	-4.77254	-4.79478	-4.89504	-4.91538	-3.0547	-3.06819	-3.0547	-3.06819	-11.0583	-11.3843	-11.6222	-11.3696	-11.707	-11.9532	-22.4741	-21.9828	-23.5141	-4.66111	-4.68365	-4.77034	-4.79122	-3.12776	-3.14075	-3.12776	-3.14075	-11.0645	-11.3887	-11.6253	-11.3762	-11.7132	-11.9592	-22.4387	-21.9371
2735_05MeOHMeOH110	3.713	-24.1419	-24.2102	-24.4677	-24.5298	18.5036	18.4914	19.5191	19.4998	-3.74808	-3.76605	-3.84199	-3.85922	-2.14255	-2.15122	-2.14255	-2.15122	-9.27555	-9.53743	-9.72854	-9.54261	-9.81473	-10.0133	-21.3646	-21.0537	-22.2257	-3.69205	-3.7101	-3.77914	-3.79659	-2.17817	-2.18661	-2.17817	-2.18661	-9.27848	-9.53904	-9.72918	-9.54572	-9.81766	-10.0161	-21.3447	-21.0292
2736_05MeOHMeOH125	3.991	-15.1605	-15.1929	-15.2759	-15.3071	6.71113	6.71272	7.09708	7.09592	-1.90674	-1.9139	-1.94956	-1.95691	-0.742051	-0.743379	-0.742051	-0.743379	-5.55774	-5.6923	-5.79049	-5.72525	-5.86607	-5.96883	-16.9279	-16.8803	-17.3664	-1.89963	-1.90685	-1.9416	-1.94894	-0.746131	-0.747462	-0.746131	-0.747462	-5.55789	-5.69184	-5.78958	-5.72552	-5.86631	-5.96905	-16.924	-16.8767
2737_05MeOHMeOH150	4.458	-8.26435	-8.25779	-8.27882	-8.27365	1.22144	1.2227	1.29771	1.2984	-0.697378	-0.699056	-0.711856	-0.713849	-0.134094	-0.134199	-0.134094	-0.134199	-2.48988	-2.53602	-2.56969	-2.56574	-2.61482	-2.65064	-10.438	-10.4739	-10.5788	-0.697186	-0.698834	-0.711603	-0.713593	-0.134203	-0.13431	-0.134203	-0.13431	-2.48968	-2.5357	-2.56927	-2.56574	-2.61482	-2.65064	-10.4375	-10.4738
2738_05MeOHMeOH200	5.401	-3.45534	-3.45107	-3.45405	-3.45172	0.0394341	0.0394184	0.0422782	0.04225	-0.135702	-0.13688	-0.138334	-0.139664	-0.00678949	-0.00687269	-0.00678949	-0.00687272	-0.62098	-0.631829	-0.639745	-0.638005	-0.649647	-0.658143	-4.19515	-4.21415	-4.23006	-0.135702	-0.13688	-0.138334	-0.139664	-0.00678957	-0.00687277	-0.00678957	-0.0068728	-0.620925	-0.63179	-0.639718	-0.638005	-0.649647	-0.658143	-4.19512	-4.21415
2739_06MeOHMeNH2090	3.191	-73.8535	-73.8034	-74.8162	-74.7645	99.8821	99.8292	104.623	104.543	-16.5689	-16.5667	-16.8022	-16.8019	-13.5735	-13.6157	-13.5735	-13.6157	-25.5521	-26.3228	-26.8852	-26.1081	-26.8981	-27.4745	-31.0417	-28.1134	-29.628	-14.4763	-14.4753	-14.4914	-14.4944	-15.2287	-15.2687	-15.2287	-15.2687	-25.6658	-26.4319	-26.991	-26.2314	-27.0191	-27.5939	-30.7092	-27.5784
2740_06MeOHMeNH2095	3.289	-60.5201	-60.475	-61.2293	-61.1835	73.577	73.5225	77.1684	77.0938	-12.6133	-12.6094	-12.823	-12.8192	-10.1031	-10.1374	-10.1031	-10.1374	-21.3549	-21.9708	-22.4203	-21.8474	-22.4795	-22.9408	-32.1195	-29.9871	-31.6077	-11.4646	-11.4627	-11.5524	-11.5517	-10.9914	-11.0226	-10.9914	-11.0226	-21.4143	-22.0265	-22.4732	-21.9112	-22.5417	-23.0017	-31.9111	-29.6659
2741_06MeOHMeNH2100	3.388	-49.9621	-49.9311	-50.478	-50.4457	54.1753	54.1215	56.8871	56.8152	-9.7836	-9.78189	-9.97303	-9.97141	-7.4517	-7.47862	-7.4517	-7.47862	-17.9048	-18.3977	-18.7574	-18.3394	-18.8462	-19.216	-31.8276	-30.2965	-31.802	-9.15343	-9.15371	-9.2747	-9.27573	-7.92798	-7.9523	-7.92798	-7.9523	-17.9353	-18.4252	-18.7827	-18.3717	-18.8773	-19.2463	-31.6984	-30.1048
2742_06MeOHMeNH2105	3.486	-41.5501	-41.5369	-41.9152	-41.8996	39.8288	39.7832	41.8666	41.806	-7.69782	-7.69908	-7.86513	-7.86643	-5.45844	-5.47882	-5.45844	-5.47882	-15.0451	-15.4398	-15.7278	-15.4268	-15.8334	-16.1301	-30.6593	-29.5689	-30.8688	-7.35312	-7.35575	-7.48235	-7.48551	-5.71312	-5.73169	-5.71312	-5.73169	-15.0604	-15.4527	-15.7391	-15.4426	-15.8485	-16.1446	-30.5802	-29.4554
2743_06MeOHMeNH2110	3.584	-34.8434	-34.8452	-35.0919	-35.0906	29.2656	29.2316	30.7906	30.7451	-6.12856	-6.13208	-6.2725	-6.27574	-3.98393	-3.99868	-3.98393	-3.99868	-12.6733	-12.9899	-13.2209	-13.0068	-13.3336	-13.5721	-28.9652	-28.192	-29.264	-5.94015	-5.94444	-6.0629	-6.06723	-4.12	-4.13365	-4.12	-4.13365	-12.6807	-12.9956	-13.2253	-13.0144	-13.3407	-13.5788	-28.917	-28.1252
2744_06MeOHMeNH2125	3.88	-21.5963	-21.6098	-21.6377	-21.6508	11.5606	11.5552	12.1807	12.1712	-3.24346	-3.24724	-3.32222	-3.32602	-1.5359	-1.53985	-1.5359	-1.53985	-7.67393	-7.83954	-7.96039	-7.89103	-8.06308	-8.18864	-22.8021	-22.5341	-23.0322	-3.21301	-3.2167	-3.28813	-3.29201	-1.55649	-1.56031	-1.55649	-1.56031	-7.67445	-7.83932	-7.95963	-7.89158	-8.06354	-8.18902	-22.7912	-22.5209
2745_06MeOHMeNH2150	4.372	-11.2595	-11.254	-11.2	-11.1936	2.43328	2.43052	2.56438	2.56005	-1.23299	-1.23449	-1.25628	-1.25768	-0.320148	-0.320568	-0.320148	-0.320568	-3.46282	-3.52064	-3.56283	-3.5646	-3.62537	-3.66972	-13.9413	-13.8815	-13.995	-1.23151	-1.23303	-1.25465	-1.25605	-0.321024	-0.321445	-0.321024	-0.321445	-3.4625	-3.52023	-3.56235	-3.56456	-3.62533	-3.66968	-13.9403	-13.8807
2746_06MeOHMeNH2200	5.356	-4.34195	-4.33732	-4.29987	-4.29654	0.105312	0.1052	0.111349	0.111257	-0.23451	-0.235531	-0.238397	-0.239565	-0.0181968	-0.0182757	-0.0181968	-0.0182757	-0.842317	-0.853123	-0.86101	-0.865376	-0.876944	-0.885386	-5.34694	-5.32851	-5.32735	-0.234507	-0.235528	-0.238393	-0.239561	-0.0181984	-0.0182772	-0.0181984	-0.0182772	-0.842244	-0.853078	-0.860984	-0.865376	-0.876944	-0.885385	-5.34691	-5.32851
2747_07MeOHPeptide090	4.057	-72.6398	-72.6741	-73.9957	-74.0115	97.7904	97.7231	102.609	102.511	-15.934	-15.9709	-16.2658	-16.3032	-12.4548	-12.4973	-12.4548	-12.4973	-27.4555	-28.3359	-28.9784	-28.0904	-28.9943	-29.6539	-32.3976	-29.9554	-32.4517	-14.4794	-14.5173	-14.6531	-14.6933	-13.4911	-13.5323	-13.4911	-13.5323	-27.5928	-28.4678	-29.1062	-28.2403	-29.1416	-29.7993	-32.1068	-29.5259
2748_07MeOHPeptide095	4.145	-60.2268	-60.2715	-61.2251	-61.2549	72.4906	72.4179	76.1253	76.0315	-12.3117	-12.3447	-12.5784	-12.6113	-9.13663	-9.17213	-9.13663	-9.17213	-23.4165	-24.1371	-24.663	-23.981	-24.7227	-25.2639	-34.0335	-32.2707	-34.456	-11.527	-11.5619	-11.7072	-11.743	-9.67538	-9.70901	-9.67538	-9.70901	-23.4954	-24.2116	-24.7342	-24.067	-24.8068	-25.3466	-33.8588	-32.022
2749_07MeOHPeptide100	4.234	-50.3508	-50.408	-51.0751	-51.1197	53.7816	53.717	56.5211	56.4398	-9.68028	-9.71135	-9.89827	-9.92883	-6.66787	-6.6957	-6.66787	-6.6957	-20.0276	-20.6177	-21.0483	-20.5275	-21.1362	-21.5803	-34.1464	-32.8849	-34.6811	-9.25572	-9.28834	-9.42609	-9.45878	-6.94867	-6.97502	-6.94867	-6.97502	-20.0727	-20.6592	-21.0873	-20.5765	-21.1839	-21.6272	-34.0417	-32.741
2750_07MeOHPeptide105	4.323	-42.4387	-42.5049	-42.9529	-43.0087	39.9092	39.863	41.9713	41.9116	-7.71388	-7.7426	-7.89232	-7.92009	-4.84892	-4.86946	-4.84892	-4.86946	-17.1716	-17.6558	-18.0091	-17.6128	-18.1132	-18.4785	-33.2631	-32.3652	-33.7728	-7.48369	-7.51331	-7.63589	-7.6649	-4.99541	-5.01506	-4.99542	-5.01506	-17.197	-17.6785	-18.0298	-17.6405	-18.1402	-18.5048	-33.2001	-32.2819
2751_07MeOHPeptide110	4.412	-36.0933	-36.1601	-36.4484	-36.5069	29.6426	29.616	31.1943	31.1573	-6.21626	-6.24096	-6.36141	-6.38497	-3.52382	-3.53809	-3.52382	-3.53809	-14.755	-15.1513	-15.4404	-15.1433	-15.5538	-15.8533	-31.7635	-31.126	-32.1813	-6.09103	-6.11609	-6.22166	-6.2458	-3.60052	-3.61432	-3.60052	-3.61432	-14.7693	-15.1634	-15.451	-15.1589	-15.5689	-15.868	-31.7254	-31.0778
2752_07MeOHPeptide125	4.681	-23.3372	-23.3739	-23.4231	-23.4575	12.2102	12.2065	12.8621	12.8549	-3.4082	-3.41981	-3.48104	-3.49317	-1.35986	-1.36327	-1.35986	-1.36327	-9.47677	-9.69239	-9.84973	-9.73678	-9.96245	-10.1271	-25.8003	-25.5861	-25.8886	-3.3875	-3.39907	-3.45791	-3.47005	-1.3711	-1.3745	-1.3711	-1.3745	-9.4789	-9.69363	-9.85032	-9.73944	-9.965	-10.1296	-25.7913	-25.5767
2753_07MeOHPeptide150	5.204	-11.8821	-11.8714	-11.8464	-11.8367	2.23472	2.23443	2.35771	2.35646	-1.2115	-1.21436	-1.23397	-1.23717	-0.232197	-0.232696	-0.232197	-0.232696	-4.22074	-4.28861	-4.33814	-4.3379	-4.41005	-4.4627	-15.4222	-15.4128	-15.2574	-1.21081	-1.21366	-1.23319	-1.23638	-0.2325	-0.233	-0.2325	-0.233	-4.22042	-4.28818	-4.33763	-4.33797	-4.41012	-4.46277	-15.4213	-15.4124
2754_07MeOHPeptide200	6.508	-3.77361	-3.77148	-3.76353	-3.76179	0.0341593	0.0341266	0.0363205	0.0362687	-0.164238	-0.165133	-0.167284	-0.168235	-0.00633444	-0.00638894	-0.00633441	-0.00638889	-0.761928	-0.771635	-0.778719	-0.78042	-0.790795	-0.798366	-4.6876	-4.69851	-4.59198	-0.164237	-0.165134	-0.167283	-0.168235	-0.00633452	-0.00638902	-0.00633452	-0.00638897	-0.761867	-0.771605	-0.778711	-0.78042	-0.790795	-0.798366	-4.68759	-4.69851
2755_08MeOHWater090	3.123	-45.2877	-45.2867	-45.9829	-45.9637	57.8981	57.8516	60.5405	60.477	-8.83364	-8.85726	-9.03532	-9.05635	-7.07694	-7.10534	-7.07694	-7.10534	-14.6904	-15.2184	-15.6036	-15.0826	-15.6257	-16.0221	-19.0014	-17.6705	-19.5608	-8.26399	-8.28796	-8.40882	-8.43098	-7.48716	-7.51448	-7.48716	-7.51448	-14.7193	-15.2442	-15.6272	-15.1125	-15.6547	-16.0503	-18.8647	-17.4824
2756_08MeOHWater095	3.219	-36.9078	-36.9266	-37.4019	-37.4029	40.9888	40.9448	42.89	42.8295	-6.65116	-6.673	-6.80664	-6.8251	-4.92889	-4.95161	-4.92889	-4.95161	-12.0568	-12.479	-12.787	-12.3915	-12.8266	-13.144	-20.3935	-19.4941	-20.9912	-6.37063	-6.39305	-6.49762	-6.51724	-5.12573	-5.14742	-5.12573	-5.14742	-12.0706	-12.4903	-12.7966	-12.4055	-12.8399	-13.1569	-20.3189	-19.395
2757_08MeOHWater100	3.315	-30.4285	-30.4617	-30.7706	-30.7887	28.9748	28.9465	30.3338	30.2926	-5.08879	-5.10833	-5.20789	-5.22446	-3.41812	-3.43486	-3.41812	-3.43486	-9.92642	-10.2636	-10.5096	-10.2107	-10.5592	-10.8135	-20.5679	-19.969	-21.1065	-4.95112	-4.97098	-5.05604	-5.07333	-3.51235	-3.52843	-3.51235	-3.52843	-9.93279	-10.2681	-10.5128	-10.217	-10.5652	-10.8192	-20.5273	-19.9171
2758_08MeOHWater105	3.411	-25.3744	-25.4124	-25.6022	-25.629	20.4328	20.4201	21.396	21.3745	-3.94016	-3.95652	-4.02951	-4.04414	-2.36316	-2.37443	-2.36316	-2.37443	-8.19233	-8.46032	-8.65587	-8.43275	-8.71086	-8.91381	-19.9791	-19.5868	-20.4227	-3.87294	-3.88939	-3.95533	-3.97028	-2.40807	-2.419	-2.40807	-2.419	-8.19515	-8.46173	-8.65627	-8.43547	-8.71338	-8.91618	-19.957	-19.5599
2759_08MeOHWater110	3.508	-21.4149	-21.4485	-21.5606	-21.586	14.3952	14.3906	15.0749	15.0643	-3.08278	-3.09543	-3.14902	-3.16097	-1.63326	-1.64016	-1.63326	-1.64016	-6.78094	-6.99311	-7.14793	-6.98401	-7.20504	-7.36633	-18.9415	-18.6891	-19.2865	-3.04997	-3.06268	-3.11287	-3.12496	-1.65462	-1.66139	-1.65462	-1.66139	-6.78209	-6.99319	-7.14723	-6.98512	-7.20604	-7.36725	-18.9292	-18.6752
2760_08MeOHWater125	3.798	-13.7294	-13.7376	-13.7511	-13.7575	4.99435	4.99819	5.22992	5.23123	-1.54755	-1.55232	-1.57667	-1.58147	-0.54213	-0.543142	-0.54213	-0.543142	-3.90248	-4.00775	-4.08457	-4.02406	-4.13461	-4.21528	-14.9195	-14.8662	-15.0526	-1.54382	-1.54858	-1.57255	-1.57734	-0.544404	-0.545423	-0.544404	-0.545423	-3.90234	-4.00713	-4.0836	-4.02408	-4.13462	-4.21527	-14.917	-14.8644
2761_08MeOHWater150	4.284	-7.71127	-7.69298	-7.69269	-7.67616	0.84146	0.843551	0.880821	0.882456	-0.558779	-0.559875	-0.568485	-0.569878	-0.0915177	-0.0915623	-0.0915177	-0.0915623	-1.63826	-1.67464	-1.70119	-1.68949	-1.72845	-1.75688	-9.20206	-9.21202	-9.22474	-0.558685	-0.55977	-0.568377	-0.569767	-0.0915719	-0.0916175	-0.0915719	-0.0916175	-1.638	-1.67433	-1.70084	-1.68948	-1.72844	-1.75687	-9.20166	-9.21196
2762_08MeOHWater200	5.262	-3.33048	-3.3261	-3.31975	-3.31784	0.0230382	0.0230697	0.0240431	0.0240765	-0.108702	-0.110127	-0.110518	-0.112112	-0.00402416	-0.00411051	-0.00402416	-0.00411051	-0.366282	-0.376142	-0.383337	-0.37673	-0.387362	-0.39512	-3.8006	-3.8051	-3.80462	-0.108698	-0.110126	-0.110518	-0.112112	-0.00402421	-0.00411054	-0.00402418	-0.00411054	-0.366236	-0.376112	-0.383319	-0.37673	-0.387362	-0.39512	-3.80059	-3.8051
2763_09MeNH2MeOH090	3.369	-24.8093	-24.8578	-25.2326	-25.2684	35.9781	35.947	37.7487	37.7019	-3.58064	-3.6018	-3.66288	-3.6813	-3.37392	-3.38645	-3.37392	-3.38645	-15.1439	-15.5972	-15.9279	-15.4967	-15.964	-16.3049	-11.827	-10.9392	-11.8718	-3.38991	-3.4112	-3.45068	-3.46964	-3.50673	-3.51881	-3.50673	-3.51881	-15.1564	-15.6075	-15.9367	-15.51	-15.9768	-16.3174	-11.7775	-10.8723
2764_09MeNH2MeOH095	3.482	-19.254	-19.2975	-19.5191	-19.5537	24.4975	24.4828	25.7242	25.6991	-2.67645	-2.6923	-2.73551	-2.75002	-2.23698	-2.24462	-2.23698	-2.24462	-12.3486	-12.6999	-12.9562	-12.6444	-13.0076	-13.2727	-12.7079	-12.1219	-12.7659	-2.59035	-2.6062	-2.63951	-2.65422	-2.29467	-2.30209	-2.29467	-2.30209	-12.3538	-12.7035	-12.9587	-12.65	-13.013	-13.2778	-12.6817	-12.0887
2765_09MeNH2MeOH100	3.595	-15.1985	-15.2309	-15.3534	-15.38	16.6647	16.656	17.5113	17.496	-2.03759	-2.04862	-2.08006	-2.0906	-1.47773	-1.48187	-1.47773	-1.48187	-10.1062	-10.3775	-10.5755	-10.3541	-10.6354	-10.8407	-12.6809	-12.2971	-12.7052	-1.99882	-2.00983	-2.03673	-2.04736	-1.50273	-1.50678	-1.50273	-1.50678	-10.1082	-10.3784	-10.5755	-10.3563	-10.6375	-10.8427	-12.667	-12.2808
2766_09MeNH2MeOH105	3.708	-12.1972	-12.2187	-12.278	-12.2951	11.318	11.3123	11.9007	11.8903	-1.57122	-1.57871	-1.60251	-1.60954	-0.973397	-0.975454	-0.973397	-0.975454	-8.29859	-8.50778	-8.66044	-8.50613	-8.72339	-8.88193	-12.1209	-11.8717	-12.1019	-1.55385	-1.56131	-1.58304	-1.59009	-0.984187	-0.986217	-0.984187	-0.986217	-8.29918	-8.50756	-8.65963	-8.50699	-8.72417	-8.88265	-12.1135	-11.8637
2767_09MeNH2MeOH110	3.82	-9.95211	-9.96545	-9.98468	-9.99479	7.68035	7.67843	8.0812	8.07575	-1.22445	-1.22979	-1.2483	-1.25333	-0.640963	-0.642011	-0.640963	-0.642011	-6.83766	-6.99908	-7.11687	-7.01126	-7.17912	-7.30162	-11.2757	-11.116	-11.2206	-1.2167	-1.22199	-1.23956	-1.24459	-0.645614	-0.646658	-0.645614	-0.646658	-6.83766	-6.99852	-7.11591	-7.01155	-7.17938	-7.30185	-11.2716	-11.1121
2768_09MeNH2MeOH125	4.159	-5.91468	-5.91115	-5.88921	-5.88551	2.38643	2.3876	2.51745	2.51737	-0.609043	-0.611131	-0.621382	-0.623527	-0.184396	-0.184727	-0.184396	-0.184727	-3.89996	-3.97536	-4.03037	-4.00093	-4.07989	-4.13751	-8.34979	-8.3139	-8.24593	-0.608376	-0.610425	-0.620593	-0.622733	-0.184765	-0.1851	-0.184765	-0.1851	-3.89963	-3.97493	-4.02988	-4.00092	-4.07988	-4.13749	-8.34896	-8.31346
2769_09MeNH2MeOH150	4.723	-3.09038	-3.07986	-3.05938	-3.04955	0.336553	0.336773	0.356726	0.35672	-0.218546	-0.219042	-0.223168	-0.223776	-0.0252466	-0.0252429	-0.0252466	-0.0252429	-1.64523	-1.67144	-1.69057	-1.68659	-1.71439	-1.73468	-4.67794	-4.67653	-4.59456	-0.218533	-0.21903	-0.223153	-0.223761	-0.025252	-0.0252485	-0.0252521	-0.0252484	-1.64507	-1.67132	-1.69047	-1.68659	-1.71439	-1.73467	-4.67784	-4.67652
2770_09MeNH2MeOH200	5.852	-1.23769	-1.23598	-1.22412	-1.22313	0.00659751	0.00660862	0.00704579	0.00705393	-0.0427563	-0.0430377	-0.0436363	-0.0439616	-0.00097028	-0.000968494	-0.000970306	-0.000968521	-0.390112	-0.395344	-0.399162	-0.39877	-0.404341	-0.408406	-1.67254	-1.66941	-1.64484	-0.0427565	-0.0430381	-0.0436363	-0.0439616	-0.000970306	-0.000968494	-0.000970306	-0.000968494	-0.390089	-0.395337	-0.399166	-0.39877	-0.404341	-0.408406	-1.67255	-1.66941
2771_10MeNH2MeNH2090	3.283	-37.3054	-37.2927	-37.6646	-37.6512	55.9827	55.9483	58.5134	58.4645	-6.12473	-6.13336	-6.19175	-6.20024	-5.38924	-5.40475	-5.38924	-5.40475	-22.4475	-23.0543	-23.4971	-22.9079	-23.5304	-23.9847	-16.3796	-14.7763	-15.5718	-5.67942	-5.68851	-5.69923	-5.70845	-5.72805	-5.74292	-5.72805	-5.74292	-22.4803	-23.0845	-23.5253	-22.9426	-23.5642	-24.0178	-16.3011	-14.6558
2772_10MeNH2MeNH2095	3.395	-29.1197	-29.1192	-29.3238	-29.3216	39.0161	38.9905	40.8283	40.7895	-4.57159	-4.58008	-4.61947	-4.62742	-3.71864	-3.72909	-3.71864	-3.72909	-18.4215	-18.8919	-19.2351	-18.8158	-19.2993	-19.6522	-17.673	-16.5407	-17.1722	-4.35949	-4.36826	-4.38412	-4.39252	-3.87521	-3.88526	-3.87521	-3.88526	-18.4368	-18.9052	-19.247	-18.8318	-19.3148	-19.6672	-17.6292	-16.4771
2773_10MeNH2MeNH2100	3.508	-23.0251	-23.031	-23.1177	-23.1218	27.1418	27.1257	28.4296	28.4034	-3.47464	-3.482	-3.50813	-3.51498	-2.546	-2.55238	-2.546	-2.55238	-15.1576	-15.5232	-15.79	-15.4938	-15.8707	-16.1457	-17.7297	-16.9314	-17.3745	-3.37394	-3.38144	-3.39611	-3.40317	-2.61816	-2.62432	-2.61816	-2.62432	-15.1644	-15.5286	-15.7944	-15.501	-15.8775	-16.1523	-17.7055	-16.8981
2774_10MeNH2MeNH2105	3.621	-18.4411	-18.4481	-18.4565	-18.4627	18.8312	18.8213	19.7396	19.7229	-2.6755	-2.68137	-2.69754	-2.70352	-1.7326	-1.73609	-1.7326	-1.73609	-12.4971	-12.7817	-12.9894	-12.7826	-13.0769	-13.2917	-17.0336	-16.4711	-16.744	-2.6279	-2.63384	-2.64449	-2.65056	-1.76574	-1.7691	-1.76574	-1.7691	-12.4999	-12.7835	-12.9905	-12.7857	-13.0798	-13.2945	-17.0202	-16.4539
2775_10MeNH2MeNH2110	3.733	-14.9719	-14.9766	-14.9375	-14.9425	13.0484	13.0408	13.6852	13.6733	-2.08194	-2.08642	-2.09566	-2.10052	-1.17535	-1.17707	-1.17535	-1.17707	-10.332	-10.5542	-10.7163	-10.5736	-10.8041	-10.9723	-15.9156	-15.519	-15.6552	-2.05948	-2.06399	-2.07059	-2.0755	-1.19055	-1.19221	-1.19055	-1.19221	-10.3329	-10.5545	-10.7161	-10.5748	-10.8052	-10.9734	-15.9081	-15.5102
2776_10MeNH2MeNH2125	4.072	-8.6544	-8.65165	-8.56384	-8.5622	4.30054	4.29736	4.51808	4.51304	-1.02627	-1.02873	-1.03012	-1.03284	-0.363898	-0.364282	-0.363898	-0.364282	-5.92536	-6.03357	-6.11254	-6.0702	-6.18317	-6.26562	-11.8598	-11.7119	-11.6344	-1.02396	-1.02639	-1.0275	-1.03022	-0.365353	-0.365733	-0.365353	-0.365733	-5.92488	-6.03305	-6.11199	-6.07024	-6.1832	-6.26563	-11.8584	-11.7107
2777_10MeNH2MeNH2150	4.789	-3.62404	-3.61876	-3.56152	-3.55792	0.398075	0.397683	0.420638	0.420062	-0.274855	-0.275937	-0.276	-0.277281	-0.0323088	-0.0323569	-0.0323088	-0.0323569	-1.99853	-2.02591	-2.04589	-2.04746	-2.07626	-2.09728	-5.57525	-5.54478	-5.44655	-0.274832	-0.275918	-0.275978	-0.277259	-0.0323189	-0.0323671	-0.0323189	-0.0323671	-1.99832	-2.02577	-2.0458	-2.04745	-2.07626	-2.09728	-5.57516	-5.54477
2778_10MeNH2MeNH2200	6.094	-1.20957	-1.20996	-1.19026	-1.19146	0.0049336	0.00493917	0.00526783	0.00527221	-0.0428119	-0.0430798	-0.0430157	-0.0433282	-0.000823488	-0.000828529	-0.000823488	-0.000828529	-0.39405	-0.397611	-0.400209	-0.402654	-0.406383	-0.409103	-1.64914	-1.63944	-1.61236	-0.0428124	-0.0430798	-0.0430157	-0.0433282	-0.000823488	-0.000828503	-0.000823488	-0.000828529	-0.394037	-0.397602	-0.400203	-0.402654	-0.406383	-0.409103	-1.64914	-1.63944
2779_11MeNH2Peptide090	3.485	-41.7389	-41.7906	-42.2692	-42.3144	61.6923	61.6664	64.542	64.4984	-6.72071	-6.74597	-6.84054	-6.86517	-5.41292	-5.42914	-5.41292	-5.42914	-27.9752	-28.7317	-29.2836	-28.5586	-29.3356	-29.9027	-21.5829	-20.0129	-20.7454	-6.37166	-6.39664	-6.4552	-6.47967	-5.67892	-5.69524	-5.67892	-5.69524	-28.037	-28.7901	-29.3396	-28.6258	-29.4018	-29.9681	-21.5556	-19.9589
2780_11MeNH2Peptide095	3.593	-33.4346	-33.4766	-33.7433	-33.7815	44.2316	44.2095	46.2996	46.2646	-5.2639	-5.28304	-5.34857	-5.36758	-3.83921	-3.84968	-3.83921	-3.84968	-23.5853	-24.1857	-24.6238	-24.0923	-24.7111	-25.1626	-23.0237	-21.8968	-22.4021	-5.09129	-5.11034	-5.15772	-5.17668	-3.9656	-3.97604	-3.9656	-3.97604	-23.618	-24.2158	-24.652	-24.1281	-24.7462	-25.1973	-23.0055	-21.8669
2781_11MeNH2Peptide100	3.702	-27.1261	-27.1556	-27.2763	-27.3037	31.7173	31.6957	33.2134	33.1826	-4.17724	-4.19101	-4.23661	-4.25092	-2.71177	-2.71788	-2.71177	-2.71788	-19.9277	-20.4035	-20.7507	-20.3665	-20.8586	-21.2177	-23.1195	-22.3076	-22.5796	-4.0912	-4.10502	-4.1414	-4.15574	-2.7724	-2.77844	-2.7724	-2.77844	-19.9445	-20.4184	-20.7643	-20.3852	-20.877	-21.2358	-23.1077	-22.291
2782_11MeNH2Peptide105	3.811	-22.2645	-22.2844	-22.3021	-22.3208	22.709	22.6894	23.7879	23.7609	-3.34248	-3.3522	-3.38448	-3.39483	-1.90889	-1.91223	-1.90889	-1.91223	-16.8536	-17.2294	-17.5037	-17.2321	-17.622	-17.9065	-22.3631	-21.7734	-21.85	-3.29938	-3.3092	-3.3368	-3.3472	-1.93819	-1.94147	-1.93819	-1.94147	-16.8619	-17.2364	-17.5097	-17.2418	-17.6314	-17.9157	-22.3555	-21.7642
2783_11MeNH2Peptide110	3.92	-18.4868	-18.5005	-18.4504	-18.4636	16.2541	16.2386	17.0321	17.0106	-2.69178	-2.69876	-2.72261	-2.73007	-1.34177	-1.34366	-1.34177	-1.34366	-14.2767	-14.5736	-14.7903	-14.6024	-14.9113	-15.1367	-21.0946	-20.6634	-20.5995	-2.67004	-2.67711	-2.69856	-2.70606	-1.35605	-1.3579	-1.35605	-1.3579	-14.2805	-14.5766	-14.7928	-14.6073	-14.916	-15.1413	-21.0896	-20.6583
2784_11MeNH2Peptide125	4.427	-8.93507	-8.93406	-8.81311	-8.81442	3.43108	3.42807	3.60433	3.59951	-1.04291	-1.04489	-1.05377	-1.05617	-0.261095	-0.261611	-0.261095	-0.261611	-6.79141	-6.89691	-6.9739	-6.95039	-7.06132	-7.14227	-13.7864	-13.675	-13.3755	-1.04194	-1.04392	-1.0527	-1.0551	-0.261635	-0.262151	-0.261635	-0.262151	-6.79083	-6.89648	-6.97358	-6.95054	-7.06146	-7.1424	-13.7856	-13.6746
2785_11MeNH2Peptide150	5.267	-3.79153	-3.77508	-3.72693	-3.71098	0.25405	0.254481	0.268386	0.268641	-0.265695	-0.26742	-0.268926	-0.270882	-0.0196411	-0.0196908	-0.0196411	-0.0196908	-2.21819	-2.24544	-2.26532	-2.26802	-2.29662	-2.31749	-6.07302	-6.0504	-5.84344	-0.265685	-0.267418	-0.26892	-0.270876	-0.0196434	-0.0196933	-0.0196435	-0.0196933	-2.21797	-2.2453	-2.26524	-2.26802	-2.29662	-2.31749	-6.07295	-6.05039
2786_11MeNH2Peptide200	6.648	-1.42728	-1.44602	-1.40708	-1.42831	0.0030408	0.00313382	0.00323677	0.00333544	-0.0494898	-0.0491163	-0.050209	-0.0498472	-0.000738973	-0.000739131	-0.000738947	-0.000739157	-0.486158	-0.487848	-0.489081	-0.495671	-0.497338	-0.498554	-1.98182	-1.97411	-1.90303	-0.0494903	-0.0491156	-0.050209	-0.0498471	-0.000738973	-0.00073921	-0.000738947	-0.000739183	-0.486131	-0.48783	-0.489069	-0.495671	-0.497338	-0.498554	-1.98181	-1.97411
2787_12MeNH2Water090	2.874	-69.2534	-69.2177	-69.9437	-69.9207	90.6591	90.6272	94.5553	94.504	-15.7952	-15.8029	-16.0331	-16.0443	-12.0393	-12.0797	-12.0393	-12.0797	-21.8888	-22.6122	-23.1401	-22.376	-23.1146	-23.6536	-29.6131	-27.1944	-28.7059	-14.139	-14.1469	-14.2193	-14.2316	-13.3861	-13.425	-13.3861	-13.425	-21.9659	-22.6846	-23.209	-22.4567	-23.1936	-23.7313	-29.3715	-26.8046
2788_12MeNH2Water095	2.971	-56.8949	-56.8697	-57.3906	-57.3766	66.1926	66.1576	69.1167	69.0653	-11.9573	-11.9642	-12.1649	-12.1746	-8.88044	-8.91222	-8.88044	-8.91222	-18.169	-18.7468	-19.1684	-18.5989	-19.1898	-19.6211	-30.7569	-29.0192	-30.5047	-11.0672	-11.0751	-11.188	-11.199	-9.58954	-9.61946	-9.58954	-9.61946	-18.2084	-18.7823	-19.2011	-18.6392	-19.2288	-19.6591	-30.6077	-28.7889
2789_12MeNH2Water100	3.068	-47.1121	-47.1039	-47.4585	-47.4597	48.2839	48.2511	50.4718	50.4243	-9.20983	-9.21839	-9.38939	-9.40054	-6.49156	-6.51616	-6.49156	-6.51616	-15.1244	-15.5872	-15.925	-15.5019	-15.9763	-16.3226	-30.5123	-29.2746	-30.5926	-8.73194	-8.74146	-8.86356	-8.87593	-6.8644	-6.88742	-6.8644	-6.88742	-15.1442	-15.604	-15.9395	-15.5215	-15.9951	-16.3407	-30.4211	-29.1393
2790_12MeNH2Water105	3.165	-39.3166	-39.3255	-39.5486	-39.5656	35.1516	35.1255	36.7794	36.7419	-7.18761	-7.19817	-7.33957	-7.35241	-4.71298	-4.73156	-4.71298	-4.73156	-12.6137	-12.9855	-13.2568	-12.9434	-13.3253	-13.6041	-29.3864	-28.5117	-29.6086	-6.93182	-6.94302	-7.05743	-7.07107	-4.9084	-4.92589	-4.9084	-4.92589	-12.6235	-12.9929	-13.2624	-12.9526	-13.334	-13.6123	-29.3313	-28.433
2791_12MeNH2Water110	3.263	-33.0958	-33.1166	-33.2406	-33.2682	25.5703	25.5529	26.7748	26.7481	-5.67237	-5.68384	-5.798	-5.81118	-3.40955	-3.42307	-3.40955	-3.42307	-10.5438	-10.8434	-11.0621	-10.8302	-11.1387	-11.3639	-27.7327	-27.1182	-27.9947	-5.53555	-5.54736	-5.64677	-5.6604	-3.51187	-3.52474	-3.51187	-3.52474	-10.5485	-10.8463	-11.0636	-10.8344	-11.1425	-11.3674	-27.6994	-27.0726
2792_12MeNH2Water125	3.555	-20.7564	-20.7792	-20.7439	-20.7736	9.79248	9.7918	10.2619	10.2574	-2.92199	-2.92992	-2.98191	-2.99131	-1.28037	-1.28434	-1.28037	-1.28434	-6.23147	-6.39004	-6.50576	-6.41458	-6.5792	-6.69932	-21.7074	-21.4912	-21.8847	-2.9011	-2.90904	-2.95882	-2.96825	-1.29494	-1.29882	-1.29494	-1.29882	-6.23177	-6.38959	-6.50476	-6.41481	-6.57935	-6.69943	-21.7	-21.4827
2793_12MeNH2Water150	4.044	-10.9844	-10.9835	-10.9129	-10.9183	1.95285	1.95197	2.04623	2.04423	-1.06712	-1.07041	-1.08265	-1.08673	-0.255573	-0.256301	-0.255573	-0.256301	-2.69528	-2.75313	-2.79534	-2.77823	-2.83911	-2.88353	-13.1536	-13.1007	-13.2003	-1.06632	-1.06952	-1.08165	-1.08574	-0.256132	-0.256859	-0.256132	-0.256859	-2.69504	-2.75277	-2.79489	-2.77821	-2.83908	-2.88351	-13.1528	-13.1002
2794_12MeNH2Water200	5.025	-4.24827	-4.24875	-4.20707	-4.21185	0.0759785	0.0758918	0.0798153	0.0797811	-0.190736	-0.192436	-0.192837	-0.194838	-0.0133985	-0.0135287	-0.0133984	-0.0135287	-0.605875	-0.617697	-0.626324	-0.623825	-0.636346	-0.645483	-5.00514	-4.98591	-5.00519	-0.190737	-0.192435	-0.192835	-0.194836	-0.0133993	-0.0135295	-0.0133993	-0.0135295	-0.605831	-0.61766	-0.626293	-0.623825	-0.636346	-0.645483	-5.00511	-4.98591
2795_13PeptideMeOH090	3.71	-46.449	-46.4787	-47.1908	-47.2182	63.6498	63.6097	66.9069	66.8539	-8.54661	-8.57271	-8.67886	-8.70367	-7.22583	-7.24722	-7.22583	-7.24722	-23.3065	-23.9118	-24.3535	-23.8554	-24.4806	-24.9368	-23.0424	-21.252	-24.0722	-7.92629	-7.95262	-7.9897	-8.01523	-7.65176	-7.67262	-7.65176	-7.67262	-23.3317	-23.9345	-24.3744	-23.8836	-24.5076	-24.963	-22.8686	-21.0151
2796_13PeptideMeOH095	3.809	-38.0683	-38.1057	-38.5543	-38.5889	45.4623	45.4316	47.8319	47.7878	-6.56395	-6.58669	-6.65768	-6.67861	-5.08715	-5.10349	-5.08715	-5.10349	-19.6034	-20.0861	-20.4383	-20.0783	-20.5777	-20.9421	-24.8026	-23.5252	-25.7949	-6.25754	-6.28059	-6.31664	-6.33823	-5.28947	-5.30529	-5.28947	-5.30529	-19.6155	-20.0962	-20.447	-20.092	-20.5906	-20.9545	-24.707	-23.3991
2797_13PeptideMeOH100	3.909	-31.6298	-31.6677	-31.9289	-31.9657	32.4734	32.4548	34.1922	34.1629	-5.14915	-5.16801	-5.21708	-5.23496	-3.57204	-3.58362	-3.57204	-3.58362	-16.5473	-16.9327	-17.214	-16.9576	-17.3575	-17.6492	-25.1785	-24.2706	-26.0256	-4.99788	-5.01691	-5.04841	-5.06668	-3.66812	-3.67935	-3.66812	-3.67935	-16.5529	-16.9368	-17.217	-16.9642	-17.3636	-17.655	-25.1261	-24.2038
2798_13PeptideMeOH105	4.008	-26.6378	-26.6695	-26.8018	-26.8352	23.1812	23.171	24.4241	24.407	-4.10643	-4.12076	-4.15624	-4.17084	-2.50581	-2.51328	-2.50581	-2.51328	-14.0036	-14.3111	-14.5354	-14.3573	-14.6774	-14.911	-24.668	-24.0233	-25.3303	-4.03185	-4.04624	-4.07294	-4.08772	-2.55136	-2.55863	-2.55136	-2.55863	-14.006	-14.3123	-14.5359	-14.3604	-14.6802	-14.9136	-24.6393	-23.9881
2799_13PeptideMeOH110	4.108	-22.7345	-22.7574	-22.8044	-22.8302	16.5461	16.54	17.4447	17.4342	-3.31994	-3.32999	-3.35794	-3.36854	-1.76156	-1.76597	-1.76156	-1.76597	-11.8782	-12.123	-12.3017	-12.1825	-12.4382	-12.6247	-23.6151	-23.1552	-24.0939	-3.28315	-3.29321	-3.31677	-3.32745	-1.78317	-1.78749	-1.78317	-1.78749	-11.879	-12.123	-12.3011	-12.1838	-12.4394	-12.6258	-23.5992	-23.1368
2800_13PeptideMeOH125	4.407	-15.1158	-15.1176	-15.0551	-15.0614	6.0146	6.01565	6.35482	6.35423	-1.85492	-1.85826	-1.87505	-1.87901	-0.62701	-0.62786	-0.62701	-0.62786	-7.37087	-7.49615	-7.58756	-7.5637	-7.69542	-7.79154	-19.1756	-19.0056	-19.2818	-1.8505	-1.85382	-1.87006	-1.87401	-0.629331	-0.630177	-0.629331	-0.630177	-7.37045	-7.49549	-7.58674	-7.56378	-7.69547	-7.79158	-19.1727	-19.0029
2801_13PeptideMeOH150	4.907	-9.05548	-9.04055	-8.96763	-8.95676	1.11085	1.11097	1.17844	1.17806	-0.804114	-0.804812	-0.812862	-0.814006	-0.129229	-0.129408	-0.129229	-0.129408	-3.4991	-3.54646	-3.58102	-3.58963	-3.63999	-3.67675	-12.4448	-12.3989	-12.3345	-0.803979	-0.804678	-0.812711	-0.813853	-0.129287	-0.129466	-0.129287	-0.129466	-3.49872	-3.54615	-3.58075	-3.58962	-3.63999	-3.67674	-12.4445	-12.3988
2802_13PeptideMeOH200	5.908	-4.38793	-4.38054	-4.34366	-4.33922	0.0367782	0.0369061	0.0393018	0.0394144	-0.211858	-0.212531	-0.214192	-0.215046	-0.011441	-0.0114905	-0.011441	-0.0114903	-0.960371	-0.970317	-0.977576	-0.982269	-0.992891	-1.00064	-5.54523	-5.52699	-5.46887	-0.211859	-0.21253	-0.214192	-0.215045	-0.0114411	-0.0114904	-0.011441	-0.0114905	-0.960297	-0.970269	-0.977547	-0.982269	-0.992891	-1.00064	-5.5452	-5.52699
2803_14PeptideMeNH2090	3.703	-65.3655	-65.2963	-66.0352	-65.9684	90.516	90.4453	94.8981	94.8113	-12.976	-12.9717	-13.0491	-13.0445	-11.8528	-11.8827	-11.8528	-11.8827	-28.6541	-29.3509	-29.8593	-29.2726	-29.9871	-30.5085	-29.5647	-26.5928	-28.8981	-11.2556	-11.255	-11.1491	-11.1494	-13.1446	-13.1709	-13.1446	-13.1709	-28.7065	-29.3992	-29.9046	-29.3291	-30.0417	-30.5617	-29.1814	-26.0391
2804_14PeptideMeNH2095	3.805	-53.518	-53.4673	-53.9555	-53.906	66.2794	66.2151	69.5731	69.4913	-9.96537	-9.9639	-10.0247	-10.023	-8.73022	-8.75145	-8.73022	-8.75145	-24.1357	-24.6866	-25.0885	-24.6781	-25.244	-25.657	-31.0561	-28.8461	-31.0088	-9.03967	-9.04087	-8.99986	-9.00164	-9.40518	-9.4237	-9.40518	-9.4237	-24.1599	-24.7076	-25.1072	-24.7039	-25.2684	-25.6804	-30.824	-28.5203
2805_14PeptideMeNH2100	3.907	-44.2542	-44.2227	-44.5155	-44.4844	48.4908	48.4376	50.9555	50.8883	-7.82863	-7.82979	-7.87949	-7.88056	-6.37905	-6.39369	-6.37905	-6.39369	-20.3948	-20.831	-21.1493	-20.8695	-21.3186	-21.6463	-31.1578	-29.5167	-31.3809	-7.33125	-7.33407	-7.32751	-7.33077	-6.73158	-6.74446	-6.73158	-6.74446	-20.4052	-20.8391	-21.1558	-20.8806	-21.3287	-21.6557	-31.0193	-29.3271
2806_14PeptideMeNH2105	4.009	-36.966	-36.949	-37.097	-37.0803	35.4338	35.3954	37.2701	37.2202	-6.2575	-6.26024	-6.30122	-6.30373	-4.63484	-4.64436	-4.63484	-4.64436	-17.2792	-17.6258	-17.8787	-17.6937	-18.051	-18.3117	-30.337	-29.1199	-30.6421	-5.99076	-5.9944	-6.00456	-6.00831	-4.81861	-4.82709	-4.81861	-4.82709	-17.2832	-17.6281	-17.8799	-17.698	-18.0546	-18.3149	-30.255	-29.0104
2807_14PeptideMeNH2110	4.111	-31.2135	-31.2053	-31.2497	-31.2421	25.8816	25.8579	27.2433	27.2104	-5.0726	-5.07547	-5.10897	-5.11133	-3.35979	-3.36546	-3.35979	-3.36546	-14.6787	-14.955	-15.1566	-15.0394	-15.3245	-15.5325	-28.9449	-28.041	-29.2276	-4.92956	-4.93285	-4.94963	-4.95261	-3.45561	-3.46071	-3.45561	-3.46071	-14.6797	-14.9549	-15.1557	-15.0407	-15.3254	-15.5332	-28.8966	-27.9781
2808_14PeptideMeNH2125	4.418	-19.9669	-19.9609	-19.847	-19.8431	10.0454	10.0388	10.581	10.572	-2.85298	-2.85395	-2.86704	-2.86827	-1.28059	-1.28129	-1.28059	-1.28129	-9.11704	-9.25844	-9.36162	-9.35086	-9.49788	-9.60517	-23.419	-23.0258	-23.474	-2.83097	-2.83199	-2.8425	-2.84381	-1.29417	-1.2948	-1.29417	-1.2948	-9.11619	-9.25733	-9.36033	-9.35052	-9.49747	-9.60469	-23.4092	-23.0144
2809_14PeptideMeNH2150	4.931	-11.199	-11.1841	-11.0475	-11.0349	2.04674	2.04316	2.15854	2.15431	-1.21571	-1.21603	-1.21881	-1.21928	-0.274241	-0.274592	-0.274241	-0.274592	-4.28996	-4.34021	-4.37687	-4.40057	-4.4533	-4.49177	-15.0084	-14.8662	-14.8481	-1.21475	-1.21506	-1.21773	-1.2182	-0.274767	-0.275117	-0.274767	-0.275117	-4.28942	-4.33979	-4.37656	-4.40052	-4.45324	-4.49171	-15.0076	-14.8656
2810_14PeptideMeNH2200	5.958	-4.98583	-4.98117	-4.90447	-4.90263	0.0827964	0.0828574	0.0877901	0.0878465	-0.292902	-0.29349	-0.293803	-0.294587	-0.0211765	-0.0211905	-0.0211765	-0.0211905	-1.13971	-1.14855	-1.15501	-1.16628	-1.17571	-1.18259	-6.368	-6.31315	-6.22663	-0.292902	-0.293488	-0.293801	-0.294585	-0.0211774	-0.0211914	-0.0211774	-0.0211914	-1.13963	-1.14851	-1.155	-1.16628	-1.17571	-1.18259	-6.36799	-6.31315
2811_15PeptidePeptide090	4.512	-65.218	-65.2398	-66.1832	-66.1944	88.6559	88.5735	93.0993	92.9961	-13.1694	-13.1962	-13.3468	-13.3728	-10.679	-10.7142	-10.679	-10.7142	-31.8019	-32.5907	-33.1663	-32.4941	-33.3063	-33.899	-33.743	-31.1843	-33.875	-11.9168	-11.9461	-11.9578	-11.9875	-11.5139	-11.547	-11.5139	-11.547	-31.8567	-32.6413	-33.2138	-32.5554	-33.3654	-33.9566	-33.3733	-30.6894
2812_15PeptidePeptide095	4.609	-54.2247	-54.2591	-54.8766	-54.9011	65.3859	65.3132	68.7079	68.6175	-10.3582	-10.3829	-10.4901	-10.5136	-7.80146	-7.82819	-7.80146	-7.82819	-27.268	-27.9059	-28.3714	-27.8777	-28.5357	-29.0159	-35.5284	-33.6412	-35.9258	-9.68635	-9.71304	-9.74407	-9.77029	-8.22803	-8.25314	-8.22803	-8.25314	-27.2954	-27.9301	-28.3933	-27.9087	-28.5653	-29.0444	-35.3053	-33.3514
2813_15PeptidePeptide100	4.705	-45.6082	-45.649	-46.0281	-46.0607	48.2824	48.2279	50.7622	50.6917	-8.32476	-8.34625	-8.42733	-8.44719	-5.68166	-5.70099	-5.68166	-5.70099	-23.444	-23.9604	-24.3372	-23.9789	-24.5123	-24.9015	-35.8056	-34.4187	-36.2305	-7.96278	-7.98547	-8.02488	-8.04695	-5.90048	-5.9188	-5.90048	-5.9188	-23.4571	-23.9711	-24.3462	-23.9942	-24.5266	-24.9151	-35.6716	-34.2527
2814_15PeptidePeptide105	4.802	-38.7607	-38.8018	-39.0025	-39.0376	35.6634	35.63	37.5124	37.4668	-6.79722	-6.81466	-6.87784	-6.89383	-4.13253	-4.14561	-4.13253	-4.14561	-20.2077	-20.6253	-20.93	-20.6777	-21.1098	-21.425	-35.0621	-34.0353	-35.4136	-6.60172	-6.61971	-6.66024	-6.67699	-4.24507	-4.2576	-4.24507	-4.2576	-20.2134	-20.6293	-20.9327	-20.6849	-21.1164	-21.4312	-34.9818	-33.9366
2815_15PeptidePeptide110	4.898	-33.308	-33.3431	-33.419	-33.4509	26.3933	26.3732	27.7702	27.7419	-5.62323	-5.63637	-5.68642	-5.69915	-3.01084	-3.01908	-3.01084	-3.01908	-17.47	-17.8074	-18.0537	-17.8825	-18.2326	-18.488	-33.679	-32.9152	-33.9104	-5.51703	-5.53039	-5.56811	-5.5812	-3.06901	-3.07698	-3.06901	-3.07698	-17.4721	-17.8082	-18.0535	-17.8858	-18.2354	-18.4905	-33.6308	-32.8578
2816_15PeptidePeptide125	5.189	-22.4089	-22.4216	-22.3165	-22.3293	10.7773	10.7705	11.3437	11.3345	-3.35691	-3.36172	-3.38948	-3.3943	-1.1892	-1.19097	-1.1892	-1.19097	-11.4264	-11.6055	-11.7362	-11.7025	-11.8894	-12.0257	-27.9399	-27.6058	-27.8185	-3.33937	-3.34418	-3.36992	-3.37477	-1.19747	-1.19922	-1.19747	-1.19922	-11.4257	-11.6043	-11.7347	-11.7026	-11.8894	-12.0256	-27.9292	-27.5944
2817_15PeptidePeptide150	5.674	-13.476	-13.4677	-13.3431	-13.3367	2.44031	2.43743	2.57135	2.56788	-1.58007	-1.58144	-1.59559	-1.59724	-0.28527	-0.285711	-0.28527	-0.285711	-5.82447	-5.89189	-5.94109	-5.96159	-6.03244	-6.08414	-18.8385	-18.736	-18.4407	-1.57914	-1.58052	-1.59455	-1.5962	-0.285619	-0.28606	-0.285619	-0.28606	-5.82379	-5.89132	-5.94059	-5.96154	-6.03238	-6.08408	-18.8375	-18.7352
2818_15PeptidePeptide200	6.823	-5.89065	-5.88689	-5.82809	-5.82651	0.0753035	0.0753618	0.0797477	0.0797771	-0.376734	-0.377333	-0.380977	-0.381753	-0.0216571	-0.0217355	-0.0216571	-0.0217354	-1.45771	-1.46794	-1.47541	-1.48749	-1.49828	-1.50616	-7.68601	-7.65638	-7.42703	-0.376732	-0.377332	-0.380976	-0.381752	-0.0216574	-0.0217356	-0.0216574	-0.0217357	-1.45759	-1.46788	-1.47539	-1.48749	-1.49828	-1.50616	-7.68599	-7.65638
2819_16PeptideWater090	3.644	-38.9334	-38.9225	-39.3203	-39.2982	47.9821	47.9459	50.2149	50.1623	-6.95365	-6.9717	-7.05237	-7.06719	-5.36663	-5.38626	-5.36663	-5.38626	-15.5779	-16.0299	-16.3598	-15.9821	-16.4495	-16.7906	-19.6943	-18.3799	-19.9209	-6.59324	-6.61187	-6.65568	-6.67158	-5.61942	-5.63825	-5.61942	-5.63825	-15.5867	-16.0368	-16.3653	-15.9913	-16.458	-16.7986	-19.592	-18.2444
2820_16PeptideWater095	3.746	-32.1181	-32.121	-32.3303	-32.3245	33.5871	33.5638	35.1549	35.1177	-5.36112	-5.37651	-5.43183	-5.44462	-3.6892	-3.70359	-3.6892	-3.70359	-12.8651	-13.2232	-13.4846	-13.2069	-13.5784	-13.8495	-21.1218	-20.2046	-21.3732	-5.19032	-5.20609	-5.24378	-5.25728	-3.80505	-3.81888	-3.80505	-3.81888	-12.8683	-13.225	-13.4854	-13.2104	-13.5815	-13.8523	-21.0675	-20.1353
2821_16PeptideWater100	3.849	-26.9042	-26.912	-26.9942	-26.9973	23.4964	23.4865	24.5925	24.5734	-4.21262	-4.22472	-4.26351	-4.27451	-2.53221	-2.54195	-2.53221	-2.54195	-10.6657	-10.9492	-11.1561	-10.9547	-11.2499	-11.4653	-21.3483	-20.7058	-21.5461	-4.13182	-4.14408	-4.17455	-4.18588	-2.58526	-2.5947	-2.58526	-2.5947	-10.6666	-10.9491	-11.1552	-10.9557	-11.2507	-11.466	-21.3195	-20.6706
2822_16PeptideWater105	3.952	-22.8615	-22.866	-22.8693	-22.8719	16.4111	16.4063	17.1749	17.1646	-3.35848	-3.36671	-3.39597	-3.40385	-1.73737	-1.74347	-1.73737	-1.74347	-8.86899	-9.09234	-9.25533	-9.11334	-9.3468	-9.51716	-20.8252	-20.3718	-20.9406	-3.32038	-3.32869	-3.35403	-3.36206	-1.7616	-1.76755	-1.7616	-1.76755	-8.86892	-9.09155	-9.25402	-9.11352	-9.34686	-9.51713	-20.8099	-20.354
2823_16PeptideWater110	4.055	-19.6968	-19.6961	-19.6512	-19.6508	11.4531	11.4511	11.9859	11.9803	-2.71062	-2.71566	-2.73951	-2.74446	-1.19506	-1.19866	-1.19506	-1.19866	-7.39845	-7.57403	-7.70215	-7.60532	-7.78946	-7.92383	-19.8615	-19.5374	-19.8903	-2.69269	-2.69776	-2.71976	-2.72478	-1.20612	-1.20966	-1.20612	-1.20966	-7.39803	-7.5731	-7.70086	-7.60522	-7.7893	-7.92362	-19.8533	-19.5285
2824_16PeptideWater125	4.363	-13.5026	-13.4889	-13.3954	-13.3848	3.86988	3.87156	4.04781	4.04849	-1.50581	-1.50676	-1.5209	-1.52215	-0.399549	-0.40047	-0.399549	-0.40047	-4.36974	-4.45572	-4.51846	-4.49394	-4.5849	-4.65127	-16.043	-15.9102	-15.8958	-1.50395	-1.50491	-1.51886	-1.52011	-0.400602	-0.40152	-0.400602	-0.40152	-4.36921	-4.45505	-4.5177	-4.49386	-4.5848	-4.65117	-16.0415	-15.9091
2825_16PeptideWater150	4.879	-8.39945	-8.3771	-8.30375	-8.28545	0.628012	0.628563	0.656475	0.656694	-0.647752	-0.647765	-0.654256	-0.654622	-0.0755696	-0.0756957	-0.0755696	-0.0756957	-1.93115	-1.96287	-1.98602	-1.98483	-2.01895	-2.04384	-10.458	-10.4029	-10.2668	-0.647701	-0.647721	-0.654209	-0.654575	-0.0755907	-0.0757171	-0.0755907	-0.075717	-1.9308	-1.96263	-1.98585	-1.98482	-2.01894	-2.04383	-10.4578	-10.4029
2826_16PeptideWater200	5.912	-4.2127	-4.20608	-4.16485	-4.16197	0.0159738	0.0160381	0.0166464	0.0167036	-0.167747	-0.168702	-0.169432	-0.170603	-0.00610434	-0.00617245	-0.00610431	-0.00617247	-0.481874	-0.490343	-0.496523	-0.493875	-0.503018	-0.50969	-4.86144	-4.83174	-4.7565	-0.167746	-0.168702	-0.169432	-0.170603	-0.00610434	-0.0061725	-0.00610434	-0.0061725	-0.48182	-0.490306	-0.496499	-0.493875	-0.503018	-0.50969	-4.86141	-4.83174
2827_17UracilUracilBP090	5.589	-154.005	-154.072	-157.104	-157.143	221.753	221.66	233.152	233.013	-44.3303	-44.402	-45.0488	-45.1173	-36.1247	-36.2496	-36.1247	-36.2496	-50.055	-51.5164	-52.5828	-51.2553	-52.7621	-53.8616	-65.6458	-59.3582	-67.2191	-38.9698	-39.0447	-39.0738	-39.1513	-39.5616	-39.6832	-39.5616	-39.6832	-50.3981	-51.8505	-52.9104	-51.6354	-53.1379	-54.2343	-64.0498	-57.1987
2828_17UracilUracilBP095	5.674	-129.054	-129.13	-131.449	-131.501	165.622	165.497	174.422	174.266	-34.2386	-34.3003	-34.7795	-34.8388	-26.796	-26.8966	-26.796	-26.8966	-42.3948	-43.5772	-44.44	-43.4543	-44.6757	-45.567	-69.2699	-64.5372	-71.9123	-31.1815	-31.2496	-31.3617	-31.4306	-28.6528	-28.7489	-28.6528	-28.7489	-42.59	-43.7647	-44.6219	-43.6714	-44.8892	-45.7779	-68.2532	-63.1922
2829_17UracilUracilBP100	5.759	-108.929	-109.032	-110.774	-110.852	123.784	123.657	130.568	130.413	-26.9061	-26.9648	-27.3297	-27.3857	-19.7613	-19.8394	-19.7613	-19.8394	-36.0524	-37.0117	-37.7118	-36.9867	-37.9795	-38.704	-69.8905	-66.3681	-72.8244	-25.1594	-25.2236	-25.3702	-25.4338	-20.7647	-20.8389	-20.7647	-20.8389	-36.1625	-37.1155	-37.8108	-37.1097	-38.0999	-38.8224	-69.2479	-65.5342
2830_17UracilUracilBP105	5.844	-92.5758	-92.7071	-93.9899	-94.0939	92.4669	92.3606	97.6893	97.5568	-21.4326	-21.4881	-21.7741	-21.8255	-14.5087	-14.5669	-14.5087	-14.5669	-30.7523	-31.5311	-32.0993	-31.5751	-32.3823	-32.9713	-68.5009	-65.9008	-71.2694	-20.4356	-20.4942	-20.6512	-20.7076	-15.05	-15.1055	-15.05	-15.1055	-30.8138	-31.5872	-32.1517	-31.644	-32.4494	-33.037	-68.0979	-65.3873
2831_17UracilUracilBP110	5.929	-79.3361	-79.47	-80.4097	-80.5255	69.1936	69.1242	73.2108	73.1235	-17.2802	-17.3272	-17.5589	-17.6027	-10.6351	-10.6766	-10.6351	-10.6766	-26.3385	-26.9723	-27.4348	-27.0628	-27.7209	-28.2012	-65.7844	-63.8825	-68.1698	-16.7077	-16.7571	-16.9125	-16.9588	-10.9273	-10.9672	-10.9273	-10.9672	-26.3721	-27.0019	-27.4614	-27.101	-27.7579	-28.2373	-65.5334	-63.5653
2832_17UracilUracilBP125	6.185	-51.9883	-52.0787	-52.4246	-52.5071	28.9579	28.9313	30.7677	30.7388	-9.53143	-9.55134	-9.68025	-9.70039	-4.19328	-4.20403	-4.19328	-4.20403	-16.7984	-17.134	-17.3789	-17.2893	-17.641	-17.8977	-54.2816	-53.5704	-55.1888	-9.42374	-9.4437	-9.55767	-9.57819	-4.2394	-4.24991	-4.2394	-4.24991	-16.8031	-17.1367	-17.3801	-17.2952	-17.6466	-17.9031	-54.2189	-53.4995
2833_17UracilUracilBP150	6.614	-28.8654	-28.868	-28.9367	-28.9374	6.81329	6.81088	7.28941	7.28716	-3.93715	-3.93979	-3.99765	-4.0006	-0.927386	-0.929507	-0.927386	-0.929507	-8.33444	-8.45534	-8.54356	-8.58567	-8.71389	-8.80746	-35.4699	-35.3878	-34.966	-3.93053	-3.93314	-3.98995	-3.9929	-0.929536	-0.931648	-0.929536	-0.931648	-8.33389	-8.45432	-8.5422	-8.58581	-8.71401	-8.80757	-35.4641	-35.3824
2834_17UracilUracilBP200	7.477	-11.646	-11.6158	-11.6274	-11.5987	0.393053	0.393334	0.428581	0.428799	-0.884298	-0.88443	-0.899192	-0.899678	-0.0653223	-0.0654444	-0.0653225	-0.065444	-2.47946	-2.50609	-2.52552	-2.54919	-2.57816	-2.5993	-14.6979	-14.7343	-13.9638	-0.884279	-0.884407	-0.89916	-0.899646	-0.0653272	-0.0654493	-0.0653273	-0.0654493	-2.47918	-2.50589	-2.52539	-2.54919	-2.57816	-2.59929	-14.6978	-14.7343
2835_18WaterPyridine090	4.11	-63.7232	-63.714	-64.8464	-64.8368	82.0116	81.9519	85.7764	85.6827	-14.5154	-14.5222	-14.8217	-14.8327	-10.7641	-10.8095	-10.7641	-10.8095	-19.8932	-20.4826	-20.9127	-20.3769	-20.9809	-21.4216	-28.0065	-26.2178	-27.1282	-13.1271	-13.1365	-13.2976	-13.3128	-11.8228	-11.8656	-11.8228	-11.8656	-19.9562	-20.5415	-20.9685	-20.444	-21.0463	-21.4858	-27.7328	-25.8183
2836_18WaterPyridine095	4.209	-52.3662	-52.3629	-53.2399	-53.238	59.6752	59.6158	62.4812	62.398	-11.0033	-11.0088	-11.266	-11.2746	-7.84336	-7.87757	-7.84336	-7.87757	-16.5175	-16.9819	-17.3208	-16.942	-17.4189	-17.767	-28.9543	-27.7592	-28.7443	-10.2647	-10.2728	-10.4536	-10.4655	-8.38906	-8.42074	-8.38906	-8.42074	-16.5492	-17.0102	-17.3466	-16.9752	-17.4509	-17.7981	-28.7873	-27.5243
2837_18WaterPyridine100	4.309	-43.4011	-43.4108	-44.0783	-44.0904	43.3973	43.3447	45.4804	45.4108	-8.48587	-8.49337	-8.70937	-8.71925	-5.67218	-5.69705	-5.67218	-5.69705	-13.7584	-14.1262	-14.3946	-14.1292	-14.5077	-14.7839	-28.6511	-27.8798	-28.7812	-8.09294	-8.10239	-8.2762	-8.28838	-5.95293	-5.97598	-5.95293	-5.97598	-13.7741	-14.1392	-14.4056	-14.1452	-14.5229	-14.7985	-28.55	-27.7425
2838_18WaterPyridine105	4.409	-36.2754	-36.2992	-36.7973	-36.8234	31.5109	31.4745	33.0502	33.0009	-6.63311	-6.64239	-6.82006	-6.83092	-4.07925	-4.09682	-4.07925	-4.09682	-11.4868	-11.7797	-11.9935	-11.8091	-12.1111	-12.3315	-27.5574	-27.0818	-27.8345	-6.42456	-6.43489	-6.58961	-6.60178	-4.22317	-4.23963	-4.22317	-4.23963	-11.4944	-11.7852	-11.9973	-11.8166	-12.1181	-12.3381	-27.4965	-27.0021
2839_18WaterPyridine110	4.508	-30.602	-30.6356	-31.0029	-31.0388	22.8675	22.8484	24.0004	23.9718	-5.24636	-5.25606	-5.40034	-5.41079	-2.9267	-2.93873	-2.9267	-2.93873	-9.61551	-9.85009	-10.0213	-9.89454	-10.137	-10.3139	-26.0033	-25.7305	-26.3142	-5.13573	-5.14584	-5.2778	-5.28884	-3.00038	-3.01182	-3.00038	-3.01182	-9.61919	-9.85199	-10.0219	-9.89788	-10.14	-10.3167	-25.9668	-25.6844
2840_18WaterPyridine125	4.807	-19.3785	-19.4058	-19.5488	-19.5812	8.72094	8.72026	9.15884	9.15535	-2.73302	-2.73944	-2.80915	-2.81717	-1.07942	-1.08259	-1.07942	-1.08259	-5.72026	-5.84278	-5.93219	-5.89714	-6.02511	-6.1185	-20.4398	-20.4441	-20.623	-2.71648	-2.72284	-2.79073	-2.79876	-1.08922	-1.09235	-1.08922	-1.09235	-5.72055	-5.84217	-5.93093	-5.89731	-6.02523	-6.11857	-20.4317	-20.4356
2841_18WaterPyridine150	5.306	-10.4873	-10.4877	-10.5271	-10.5312	1.74298	1.74416	1.83132	1.83142	-1.0351	-1.03779	-1.05929	-1.06277	-0.214424	-0.215012	-0.214424	-0.215012	-2.52253	-2.56685	-2.5992	-2.60263	-2.64964	-2.68394	-12.5955	-12.6615	-12.5781	-1.03439	-1.03707	-1.0585	-1.06197	-0.214761	-0.215351	-0.214761	-0.215351	-2.52231	-2.56644	-2.59865	-2.60262	-2.64962	-2.68392	-12.5946	-12.6611
2842_18WaterPyridine200	6.303	-4.26225	-4.2558	-4.26724	-4.26361	0.0693118	0.0693306	0.0732335	0.0732249	-0.205698	-0.206454	-0.210185	-0.211168	-0.0126551	-0.0127688	-0.0126551	-0.0127688	-0.603512	-0.612539	-0.619126	-0.62143	-0.630993	-0.637971	-5.02482	-5.05229	-4.95572	-0.205694	-0.206453	-0.210183	-0.211166	-0.0126555	-0.0127691	-0.0126555	-0.0127691	-0.603439	-0.612492	-0.619098	-0.62143	-0.630993	-0.637971	-5.02478	-5.05229
2843_19MeOHPyridine090	4.328	-70.5746	-70.5522	-72.039	-72.0081	95.9396	95.8844	100.71	100.624	-16.478	-16.4812	-16.8153	-16.8206	-12.7916	-12.8393	-12.7916	-12.8393	-24.9516	-25.6373	-26.1376	-25.5306	-26.2355	-26.7498	-30.1258	-27.7939	-28.7671	-14.4826	-14.4881	-14.6088	-14.6187	-14.2779	-14.3228	-14.2779	-14.3228	-25.0445	-25.7259	-26.2232	-25.6331	-26.3357	-26.8484	-29.7019	-27.1741
2844_19MeOHPyridine095	4.424	-57.833	-57.812	-58.9754	-58.9473	70.5025	70.4454	74.112	74.0327	-12.5119	-12.5126	-12.7979	-12.7994	-9.45181	-9.48869	-9.45181	-9.48869	-20.9556	-21.498	-21.8939	-21.4674	-22.026	-22.4337	-31.2617	-29.6364	-30.8516	-11.4291	-11.4325	-11.5979	-11.6031	-10.2312	-10.2651	-10.2312	-10.2651	-21.0034	-21.5424	-21.9357	-21.5198	-22.0769	-22.4834	-30.9998	-29.2662
2845_19MeOHPyridine100	4.52	-47.7655	-47.7555	-48.6559	-48.6401	51.7855	51.7313	54.5096	54.4386	-9.68285	-9.68505	-9.92829	-9.93058	-6.92293	-6.95025	-6.92293	-6.95025	-17.6582	-18.089	-18.4034	-18.1089	-18.5535	-18.878	-31.063	-29.9603	-31.1634	-9.09548	-9.09995	-9.27576	-9.28086	-7.33084	-7.3559	-7.33084	-7.3559	-17.6823	-18.1104	-18.4228	-18.1352	-18.5787	-18.9024	-30.9029	-29.7406
2846_19MeOHPyridine105	4.616	-39.7622	-39.7667	-40.453	-40.4526	37.9872	37.9429	40.0331	39.9764	-7.60448	-7.60901	-7.81314	-7.81752	-5.0381	-5.05767	-5.0381	-5.05767	-14.9169	-15.2607	-15.5116	-15.3118	-15.6672	-15.9266	-30.002	-29.2779	-30.3483	-7.28647	-7.29256	-7.45904	-7.46521	-5.25084	-5.26894	-5.25084	-5.26894	-14.9287	-15.2704	-15.5197	-15.3247	-15.6793	-15.9381	-29.9049	-29.1484
2847_19MeOHPyridine110	4.712	-33.3932	-33.4109	-33.9271	-33.94	27.8512	27.8223	29.3834	29.3442	-6.04866	-6.05449	-6.22392	-6.22903	-3.65535	-3.66886	-3.65535	-3.66886	-12.6357	-12.9116	-13.1129	-12.9809	-13.2664	-13.4748	-28.4249	-27.9684	-28.8556	-5.87661	-5.88322	-6.0319	-6.03795	-3.76614	-3.77882	-3.76614	-3.77882	-12.6414	-12.9155	-13.1156	-12.9869	-13.272	-13.48	-28.3663	-27.8926
2848_19MeOHPyridine125	5	-20.8569	-20.8787	-21.0947	-21.1159	10.9456	10.9401	11.5725	11.5645	-3.21405	-3.21832	-3.30828	-3.31298	-1.39079	-1.39413	-1.39079	-1.39413	-7.78863	-7.93349	-8.03921	-8.01418	-8.16557	-8.27604	-22.5902	-22.5345	-22.8987	-3.18689	-3.19114	-3.27775	-3.28252	-1.4063	-1.40956	-1.4063	-1.40956	-7.78898	-7.93298	-8.03806	-8.01459	-8.16588	-8.27628	-22.5773	-22.5197
2849_19MeOHPyridine150	5.481	-11.0989	-11.0985	-11.1598	-11.1589	2.29589	2.29604	2.43326	2.43232	-1.25801	-1.25971	-1.29051	-1.29237	-0.29019	-0.290641	-0.29019	-0.290641	-3.6422	-3.69396	-3.73172	-3.74992	-3.80476	-3.84478	-14.0845	-14.1543	-14.1123	-1.25671	-1.25843	-1.28907	-1.29093	-0.29077	-0.291223	-0.29077	-0.291223	-3.64189	-3.69347	-3.73112	-3.74989	-3.80473	-3.84474	-14.0832	-14.1534
2850_19MeOHPyridine200	6.447	-4.47987	-4.47114	-4.49095	-4.48255	0.100019	0.0999985	0.106959	0.106906	-0.263319	-0.263669	-0.269964	-0.270412	-0.0188703	-0.0189356	-0.0188703	-0.0189356	-0.965277	-0.97479	-0.981732	-0.991128	-1.00133	-1.00878	-5.63547	-5.67377	-5.55723	-0.263312	-0.263665	-0.269961	-0.270409	-0.0188712	-0.0189365	-0.0188711	-0.0189365	-0.96517	-0.974719	-0.981688	-0.991127	-1.00133	-1.00878	-5.63543	-5.67377
2851_20AcOHAcOH090	3.923	-189.78	-189.876	-193.239	-193.303	287.474	287.332	301.362	301.147	-63.8082	-63.9128	-65.0133	-65.1261	-50.7649	-50.9018	-50.7649	-50.9018	-53.5916	-55.4335	-56.7776	-54.8628	-56.7553	-58.1363	-74.1364	-66.3208	-74.9988	-54.258	-54.3607	-54.3932	-54.5164	-56.5716	-56.7138	-56.5716	-56.7138	-54.2415	-56.0703	-57.4049	-55.5676	-57.4524	-58.8277	-71.0236	-62.2145
2852_20AcOHAcOH095	4.007	-159.838	-159.921	-162.498	-162.551	218.198	218.044	229.108	228.894	-49.0505	-49.1314	-49.9819	-50.0668	-38.3903	-38.5139	-38.3903	-38.5139	-45.4366	-46.9465	-48.0483	-46.5731	-48.1268	-49.2605	-77.5703	-71.4985	-80.2077	-43.362	-43.4479	-43.6467	-43.744	-41.6889	-41.8104	-41.6889	-41.8104	-45.8198	-47.318	-48.4112	-46.9877	-48.5347	-49.6636	-75.5463	-68.8753
2853_20AcOHAcOH100	4.092	-135.222	-135.315	-137.248	-137.315	165.715	165.544	174.203	173.999	-38.2793	-38.3478	-39.0178	-39.0891	-28.8212	-28.9262	-28.8212	-28.9262	-38.6455	-39.8881	-40.7949	-39.6574	-40.9389	-41.874	-77.8396	-73.2061	-81.1559	-34.8857	-34.9622	-35.2343	-35.3176	-30.6966	-30.7969	-30.6966	-30.7969	-38.8696	-40.1021	-41.0015	-39.899	-41.1752	-42.1064	-76.5314	-71.5377
2854_20AcOHAcOH105	4.177	-114.92	-115.038	-116.443	-116.539	125.816	125.639	132.377	132.185	-30.2296	-30.2939	-30.8245	-30.8908	-21.5098	-21.5951	-21.5098	-21.5951	-32.9454	-33.969	-34.716	-33.8428	-34.9011	-35.6734	-76.0039	-72.5131	-79.3483	-28.2066	-28.2788	-28.5667	-28.6429	-22.5748	-22.6555	-22.5748	-22.6555	-33.075	-34.0901	-34.8309	-33.9818	-35.0362	-35.8055	-75.164	-71.4577
2855_20AcOHAcOH110	4.261	-98.2019	-98.3462	-99.33	-99.4524	95.5617	95.4042	100.625	100.453	-24.1268	-24.1887	-24.6114	-24.6735	-16.0038	-16.0705	-16.0038	-16.0705	-28.1587	-29.0022	-29.6178	-28.9525	-29.8263	-30.4639	-72.819	-70.2069	-75.8355	-22.921	-22.9888	-23.2642	-23.3334	-16.6089	-16.6721	-16.6089	-16.6721	-28.2328	-29.0694	-29.6799	-29.0315	-29.9024	-30.538	-72.2828	-69.5426
2856_20AcOHAcOH125	4.515	-63.4714	-63.625	-63.858	-63.9943	42.0648	42.0004	44.382	44.3087	-12.8515	-12.8924	-13.1095	-13.1484	-6.5366	-6.5612	-6.5366	-6.5612	-17.8584	-18.3272	-18.6692	-18.4037	-18.8927	-19.2496	-59.7475	-58.6449	-61.2318	-12.5951	-12.6369	-12.822	-12.8623	-6.64748	-6.67139	-6.64748	-6.67139	-17.871	-18.3361	-18.6755	-18.4167	-18.9049	-19.2612	-59.6085	-58.4805
2857_20AcOHAcOH150	4.938	-34.0823	-34.1171	-34.0328	-34.0658	10.7037	10.6966	11.3063	11.2983	-4.94315	-4.95304	-5.0209	-5.03127	-1.48577	-1.48907	-1.48577	-1.48907	-8.64874	-8.82474	-8.95316	-8.92762	-9.11381	-9.24968	-38.8158	-38.5375	-38.5734	-4.9243	-4.93424	-4.9998	-5.01019	-1.49232	-1.49561	-1.49232	-1.49561	-8.64865	-8.8236	-8.95126	-8.92791	-9.11402	-9.24984	-38.8016	-38.5232
2858_20AcOHAcOH200	5.783	-13.0195	-12.9881	-12.9136	-12.8849	0.709431	0.709181	0.751826	0.751519	-0.913507	-0.914433	-0.923416	-0.92475	-0.0924411	-0.0927482	-0.0924411	-0.0927482	-2.34043	-2.37638	-2.40261	-2.41313	-2.45238	-2.48102	-15.6887	-15.6319	-15.0376	-0.913412	-0.914314	-0.923305	-0.92464	-0.092464	-0.0927709	-0.0924639	-0.0927709	-2.34013	-2.37613	-2.4024	-2.41313	-2.45237	-2.48101	-15.6884	-15.6318
2859_21AcNH2AcNH2090	4.158	-149.907	-149.947	-151.996	-152.003	204.662	204.51	214.636	214.423	-38.7342	-38.8197	-39.306	-39.3913	-32.3413	-32.4488	-32.3413	-32.4488	-44.7416	-46.1859	-47.2399	-45.8208	-47.3038	-48.3859	-63.9454	-57.8063	-63.906	-34.1582	-34.2519	-34.2387	-34.3381	-35.3231	-35.4263	-35.3231	-35.4263	-45.0564	-46.4905	-47.5369	-46.1608	-47.6388	-48.7174	-62.6522	-56.0622
2860_21AcNH2AcNH2095	4.251	-125.032	-125.105	-126.535	-126.579	151.197	151.045	158.74	158.543	-29.9494	-30.0257	-30.3858	-30.4615	-23.7607	-23.8445	-23.7607	-23.8445	-37.5202	-38.6836	-39.5326	-38.4653	-39.662	-40.5353	-67.4629	-62.8779	-68.1968	-27.4006	-27.4843	-27.5581	-27.6449	-25.3505	-25.4294	-25.3505	-25.4294	-37.6938	-38.8484	-39.6909	-38.6517	-39.8447	-40.7152	-66.6648	-61.8261
2861_21AcNH2AcNH2100	4.344	-105.21	-105.314	-106.266	-106.344	111.74	111.601	117.433	117.258	-23.5871	-23.6576	-23.935	-24.0037	-17.3629	-17.4256	-17.3629	-17.4256	-31.5855	-32.525	-33.2106	-32.4118	-33.3801	-34.0868	-68.0065	-64.6015	-68.9175	-22.1654	-22.2414	-22.3551	-22.4315	-18.2114	-18.2703	-18.2114	-18.2703	-31.6799	-32.6123	-33.2927	-32.5126	-33.4782	-34.1828	-67.5172	-63.9701
2862_21AcNH2AcNH2105	4.437	-89.2963	-89.4147	-90.0124	-90.1078	82.5504	82.438	86.8396	86.6962	-18.8381	-18.9015	-19.122	-19.1822	-12.6366	-12.6813	-12.6366	-12.6813	-26.6712	-27.4305	-27.9846	-27.3928	-28.1764	-28.7482	-66.5441	-64.0233	-67.3374	-18.0452	-18.1121	-18.2394	-18.3042	-13.0891	-13.1315	-13.0891	-13.1315	-26.7217	-27.4753	-28.0253	-27.4463	-28.228	-28.7984	-66.2455	-63.6458
2863_21AcNH2AcNH2110	4.53	-76.4804	-76.5967	-76.9347	-77.0325	61.0098	60.9312	64.2307	64.1274	-15.2261	-15.2789	-15.4579	-15.5068	-9.18525	-9.21544	-9.18525	-9.21544	-22.5944	-23.2081	-23.6559	-23.2238	-23.8579	-24.3207	-63.8157	-61.9481	-64.3481	-14.7835	-14.8381	-14.9645	-15.016	-9.42694	-9.45577	-9.42694	-9.45577	-22.6209	-23.2301	-23.6747	-23.2515	-23.8845	-24.3464	-63.634	-61.7233
2864_21AcNH2AcNH2125	4.808	-50.4966	-50.5557	-50.5118	-50.5642	24.6237	24.6067	25.9588	25.9338	-8.43091	-8.45159	-8.54939	-8.57046	-3.5341	-3.5404	-3.5341	-3.5404	-13.9438	-14.2633	-14.4964	-14.3556	-14.6886	-14.9315	-52.4374	-51.6728	-52.1319	-8.3541	-8.3749	-8.46358	-8.48495	-3.57115	-3.57728	-3.57115	-3.57728	-13.9469	-14.2642	-14.4958	-14.3588	-14.6915	-14.9342	-52.397	-51.6269
2865_21AcNH2AcNH2150	5.273	-28.8975	-28.8776	-28.7403	-28.7217	5.48261	5.47595	5.78512	5.77615	-3.46052	-3.46514	-3.50357	-3.50835	-0.752947	-0.754603	-0.752947	-0.754603	-6.53348	-6.64508	-6.72652	-6.73244	-6.85005	-6.93587	-34.3479	-34.1444	-33.4999	-3.45642	-3.46098	-3.49887	-3.50367	-0.754613	-0.756262	-0.754613	-0.756262	-6.53302	-6.6442	-6.72533	-6.73239	-6.84998	-6.93578	-34.3443	-34.1413
2866_21AcNH2AcNH2200	6.352	-11.2191	-11.2029	-11.1266	-11.1135	0.172933	0.173047	0.183387	0.183452	-0.605677	-0.607392	-0.613292	-0.615373	-0.0332027	-0.0333587	-0.0332027	-0.0333586	-1.41301	-1.43382	-1.44901	-1.45194	-1.47444	-1.49086	-13.1196	-13.0697	-12.5856	-0.605667	-0.607379	-0.613287	-0.615368	-0.033204	-0.0333599	-0.033204	-0.0333599	-1.41289	-1.43374	-1.44895	-1.45194	-1.47444	-1.49086	-13.1195	-13.0697
2867_22AcOHUracil090	4.904	-176.727	-176.798	-180.091	-180.138	255.904	255.793	268.549	268.388	-55.0237	-55.1099	-55.9922	-56.0804	-44.0735	-44.2063	-44.0735	-44.2063	-51.7168	-53.3648	-54.5674	-52.9436	-54.6394	-55.8769	-74.8885	-67.914	-76.6687	-47.7613	-47.8486	-47.9143	-48.0111	-48.661	-48.7945	-48.661	-48.7945	-52.2067	-53.844	-55.0388	-53.4799	-55.17	-56.4033	-72.6869	-64.9592
2868_22AcOHUracil095	4.989	-149.403	-149.47	-152.024	-152.068	193.377	193.245	203.254	203.085	-42.6749	-42.7441	-43.4239	-43.4932	-33.2329	-33.3471	-33.2329	-33.3471	-43.8889	-45.234	-46.2156	-44.9811	-46.3676	-47.3795	-78.5316	-73.2035	-81.6889	-38.4157	-38.4906	-38.6757	-38.7554	-35.7972	-35.9078	-35.7972	-35.9078	-44.1754	-45.511	-46.4856	-45.2947	-46.6764	-47.6846	-77.1087	-71.3316
2869_22AcOHUracil100	5.073	-127.089	-127.174	-129.123	-129.186	146.26	146.113	153.936	153.767	-33.6314	-33.6936	-34.2279	-34.2896	-24.898	-24.9916	-24.898	-24.9916	-37.3833	-38.4849	-39.2887	-38.3534	-39.4914	-40.3218	-79.0347	-75.0225	-82.6701	-31.1268	-31.1958	-31.4294	-31.5006	-26.3323	-26.4214	-26.3323	-26.4214	-37.5497	-38.643	-39.4409	-38.5355	-39.6696	-40.4971	-78.1191	-73.8387
2870_22AcOHUracil105	5.158	-108.735	-108.845	-110.301	-110.39	110.555	110.409	116.499	116.335	-26.8364	-26.8958	-27.3203	-27.3784	-18.5582	-18.632	-18.5582	-18.632	-31.9197	-32.8218	-33.4801	-32.7785	-33.7124	-34.3939	-77.4443	-74.459	-81.0045	-25.3652	-25.4304	-25.6726	-25.7383	-19.3593	-19.4294	-19.3593	-19.4294	-32.0152	-32.9105	-33.5639	-32.8829	-33.814	-34.4934	-76.8601	-73.7158
2871_22AcOHUracil110	5.243	-93.6716	-93.8017	-94.8696	-94.9786	83.6572	83.5359	88.2585	88.1184	-21.6534	-21.7086	-22.0509	-22.1037	-13.8003	-13.8564	-13.8003	-13.8564	-27.3462	-28.0862	-28.6262	-28.1055	-28.8727	-29.4325	-74.4571	-72.2528	-77.6756	-20.7871	-20.8463	-21.0785	-21.1363	-14.2482	-14.3017	-14.2482	-14.3017	-27.4003	-28.1348	-28.6708	-28.1647	-28.93	-29.4884	-74.0847	-71.7865
2872_22AcOHUracil125	5.497	-62.2758	-62.396	-62.7692	-62.8788	36.3055	36.2626	38.4221	38.374	-11.9403	-11.9714	-12.1563	-12.1864	-5.65207	-5.67067	-5.65207	-5.67067	-17.4544	-17.859	-18.1543	-17.9757	-18.3987	-18.7073	-61.9298	-61.0692	-63.5873	-11.7632	-11.7949	-11.9562	-11.9872	-5.73035	-5.74848	-5.73035	-5.74848	-17.4633	-17.8651	-18.1583	-17.9856	-18.408	-18.7162	-61.8351	-60.9566
2873_22AcOHUracil150	5.92	-35.3003	-35.317	-35.3709	-35.3878	9.06815	9.06363	9.63536	9.63053	-4.90116	-4.90733	-4.97774	-4.9845	-1.31051	-1.31341	-1.31051	-1.31341	-8.60269	-8.75251	-8.86184	-8.87277	-9.03133	-9.14704	-41.336	-41.2022	-41.285	-4.88866	-4.89484	-4.96353	-4.97031	-1.31482	-1.31771	-1.31482	-1.31771	-8.60244	-8.75149	-8.86025	-8.87304	-9.03156	-9.14724	-41.3262	-41.1926
2874_22AcOHUracil200	6.769	-14.8909	-14.8574	-14.8666	-14.8356	0.57456	0.574287	0.617328	0.617003	-1.05233	-1.05299	-1.06689	-1.06798	-0.0921195	-0.0923976	-0.0921195	-0.0923977	-2.44618	-2.47719	-2.49982	-2.51853	-2.55238	-2.57708	-17.9283	-17.956	-17.3632	-1.05226	-1.05292	-1.06682	-1.06791	-0.0921329	-0.0924107	-0.0921329	-0.0924107	-2.44587	-2.477	-2.49971	-2.51852	-2.55238	-2.57708	-17.9281	-17.956
2875_23AcNH2Uracil090	4.957	-166.133	-166.167	-168.809	-168.821	226.903	226.782	238.125	237.958	-46.305	-46.3841	-46.9872	-47.0661	-37.9243	-38.0435	-37.9243	-38.0435	-48.8122	-50.3188	-51.4182	-49.9674	-51.517	-52.6478	-75.2315	-68.6198	-75.6293	-40.4456	-40.5301	-40.4893	-40.5792	-41.8599	-41.9769	-41.8599	-41.9769	-49.1856	-50.6828	-51.7754	-50.3765	-51.9217	-53.0493	-73.6681	-66.4679
2876_23AcNH2Uracil095	5.043	-140.86	-140.908	-142.903	-142.927	170.826	170.687	179.54	179.363	-36.2139	-36.2818	-36.7346	-36.8012	-28.599	-28.6966	-28.599	-28.6966	-41.3981	-42.6239	-43.5184	-42.4205	-43.6831	-44.6045	-78.7175	-73.6658	-80.3102	-32.8233	-32.8986	-32.9655	-33.0433	-30.7798	-30.8731	-30.7798	-30.8731	-41.6117	-42.8292	-43.7176	-42.6546	-43.9134	-44.832	-77.7099	-72.3119
2877_23AcNH2Uracil100	5.129	-120.35	-120.424	-121.896	-121.946	128.657	128.525	135.403	135.236	-28.8263	-28.888	-29.2413	-29.3005	-21.4435	-21.5204	-21.4435	-21.5204	-35.2401	-36.2402	-36.97	-36.1436	-37.1753	-37.9282	-79.2769	-75.4588	-81.3021	-26.8615	-26.9294	-27.0515	-27.1197	-22.653	-22.7258	-22.653	-22.7258	-35.3612	-36.3542	-37.0789	-36.2763	-37.3051	-38.0558	-78.6325	-74.6108
2878_23AcNH2Uracil105	5.215	-103.577	-103.673	-104.734	-104.808	96.814	96.7086	102.021	101.888	-23.2598	-23.3162	-23.5996	-23.6532	-16.0087	-16.0671	-16.0087	-16.0671	-30.0785	-30.895	-31.4908	-30.8751	-31.719	-32.3348	-77.8387	-74.975	-79.8541	-22.1227	-22.1832	-22.3292	-22.3885	-16.679	-16.7342	-16.679	-16.7342	-30.1461	-30.9569	-31.5485	-30.9491	-31.791	-32.4053	-77.4304	-74.4479
2879_23AcNH2Uracil110	5.301	-89.8738	-89.9809	-90.7244	-90.8139	72.9264	72.8476	76.9417	76.8426	-18.9952	-19.045	-19.2772	-19.324	-11.9333	-11.9759	-11.9333	-11.9759	-25.7629	-26.4298	-26.9165	-26.4654	-27.1558	-27.6596	-75.0707	-72.9309	-76.849	-18.3352	-18.3876	-18.5382	-18.5884	-12.3052	-12.3457	-12.3052	-12.3457	-25.8001	-26.4623	-26.9456	-26.5061	-27.1952	-27.698	-74.8122	-72.6034
2880_23AcNH2Uracil125	5.559	-61.3608	-61.4355	-61.65	-61.7165	31.1812	31.1544	32.9981	32.9655	-10.8777	-10.9008	-11.0363	-11.0589	-4.94981	-4.96192	-4.94981	-4.96192	-16.4329	-16.7922	-17.0545	-16.9105	-17.2855	-17.5591	-63.1983	-62.3309	-63.8669	-10.7485	-10.772	-10.8909	-10.914	-5.01362	-5.02538	-5.01362	-5.02538	-16.4381	-16.7952	-17.0558	-16.9166	-17.2912	-17.5645	-63.1343	-62.2549
2881_23AcNH2Uracil150	5.989	-36.6039	-36.5909	-36.5907	-36.5783	7.59487	7.59143	8.06705	8.06279	-4.75085	-4.7548	-4.81347	-4.81761	-1.19806	-1.20018	-1.19806	-1.20018	-8.11542	-8.24729	-8.34351	-8.36003	-8.49916	-8.60069	-43.298	-43.134	-42.8457	-4.74236	-4.74625	-4.80379	-4.80795	-1.20152	-1.20362	-1.20152	-1.20362	-8.11493	-8.24626	-8.3421	-8.3601	-8.49921	-8.60071	-43.2915	-43.1278
2882_23AcNH2Uracil200	6.851	-16.9769	-16.9446	-16.9334	-16.9052	0.466671	0.466394	0.501187	0.500741	-1.15449	-1.15518	-1.16939	-1.17057	-0.100894	-0.101139	-0.100894	-0.101139	-2.34537	-2.37386	-2.39465	-2.41228	-2.44307	-2.46553	-20.1292	-20.1417	-19.5055	-1.15445	-1.15514	-1.16934	-1.17052	-0.100905	-0.10115	-0.100905	-0.10115	-2.34509	-2.37369	-2.39457	-2.41227	-2.44306	-2.46553	-20.1291	-20.1416
2883_24BenzeneBenzenepipi090	3.379	-31.0169	-30.9747	-33.6543	-33.5923	90.4246	90.3038	94.8705	94.7174	-1.24922	-1.24534	-1.07971	-1.07637	-7.19442	-7.18059	-7.19442	-7.18059	-53.545	-54.7206	-55.5785	-54.5288	-55.7423	-56.6279	-4.67534	-3.75981	0.576592	-0.510434	-0.508079	-0.252921	-0.252334	-8.07908	-8.06407	-8.07908	-8.06407	-53.7334	-54.9032	-55.7569	-54.7517	-55.961	-56.8435	-4.9999	-4.03479
2884_24BenzeneBenzenepipi095	3.565	-17.004	-16.9868	-18.8646	-18.8318	54.2224	54.1608	57.0485	56.9598	-0.939585	-0.936632	-0.765122	-0.762722	-4.44016	-4.43563	-4.44016	-4.43563	-41.0143	-41.8263	-42.4189	-41.8362	-42.6796	-43.2951	-10.6172	-10.3654	-7.49257	-0.680673	-0.677958	-0.472387	-0.470629	-4.74399	-4.73971	-4.74399	-4.73971	-41.0875	-41.897	-42.4878	-41.9288	-42.7702	-43.3842	-10.7328	-10.4665
2885_24BenzeneBenzenepipi100	3.749	-8.88266	-8.87606	-10.2204	-10.203	32.5735	32.542	34.385	34.333	-0.810844	-0.808286	-0.65875	-0.656765	-2.6665	-2.6668	-2.6665	-2.6668	-31.6392	-32.2036	-32.6155	-32.3176	-32.9073	-33.3377	-12.4246	-12.5313	-10.549	-0.720163	-0.717435	-0.554993	-0.553066	-2.77035	-2.77095	-2.77035	-2.77095	-31.6652	-32.2289	-32.6403	-32.3554	-32.9442	-33.3739	-12.4627	-12.5679
2886_24BenzeneBenzenepipi105	3.931	-4.20678	-4.20305	-5.18661	-5.17529	19.5642	19.5434	20.7273	20.6914	-0.718671	-0.715859	-0.593524	-0.591257	-1.57262	-1.5738	-1.57262	-1.5738	-24.5453	-24.9368	-25.2225	-25.1004	-25.5118	-25.812	-12.1717	-12.461	-11.0162	-0.686942	-0.684078	-0.556809	-0.554561	-1.60796	-1.60927	-1.60796	-1.60927	-24.5529	-24.9444	-25.2301	-25.1155	-25.5265	-25.8263	-12.1831	-12.4741
2887_24BenzeneBenzenepipi110	4.112	-1.55991	-1.55771	-2.29209	-2.28431	11.7485	11.7323	12.4945	12.467	-0.630158	-0.627021	-0.529463	-0.526727	-0.915884	-0.916431	-0.915884	-0.916432	-19.1532	-19.4239	-19.6215	-19.6048	-19.8907	-20.0993	-10.9903	-11.3597	-10.2495	-0.619067	-0.615925	-0.516484	-0.513792	-0.92791	-0.928475	-0.92791	-0.928475	-19.1541	-19.4251	-19.6229	-19.6108	-19.8964	-20.1049	-10.9927	-11.3645
2888_24BenzeneBenzenepipi125	4.67	1.0489	1.04138	0.712753	0.708014	2.39143	2.3865	2.57574	2.56675	-0.378256	-0.375504	-0.32866	-0.326124	-0.156694	-0.156566	-0.156694	-0.156566	-9.17465	-9.26182	-9.32543	-9.40824	-9.50131	-9.56923	-6.42963	-6.77716	-6.19018	-0.377827	-0.375086	-0.328144	-0.32562	-0.157118	-0.156981	-0.157118	-0.156981	-9.17334	-9.26065	-9.32436	-9.40853	-9.50159	-9.56949	-6.42854	-6.77733
2889_24BenzeneBenzenepipi150	5.641	0.895627	0.885892	0.774372	0.765532	0.142286	0.140955	0.156598	0.15484	-0.130269	-0.129284	-0.115784	-0.114851	-0.00183809	-0.00172761	-0.00183819	-0.00172755	-2.88336	-2.90141	-2.91459	-2.95725	-2.97657	-2.99067	-2.01875	-2.18688	-1.95888	-0.130266	-0.129283	-0.115782	-0.114849	-0.00183924	-0.00172852	-0.00183924	-0.00172858	-2.88295	-2.90105	-2.91426	-2.95725	-2.97657	-2.99067	-2.01842	-2.18688
2890_24BenzeneBenzenepipi200	7.501	0.256511	0.254653	0.226791	0.225044	0.0005204	0.000545868	0.000600977	0.000624081	-0.0178055	-0.017719	-0.0159836	-0.0158975	0.000590212	0.000597669	0.000590317	0.000597643	-0.488633	-0.490647	-0.492117	-0.499468	-0.501695	-0.50332	-0.254039	-0.292951	-0.245372	-0.0178054	-0.017719	-0.0159835	-0.0158975	0.000590212	0.000597695	0.000590239	0.000597748	-0.488561	-0.490623	-0.492127	-0.499468	-0.501695	-0.50332	-0.254041	-0.292951
2891_25PyridinePyridinepipi090	3.241	-38.9809	-38.9211	-40.9972	-40.922	96.6414	96.4932	100.992	100.819	-1.60207	-1.59927	-1.62816	-1.6258	-8.56932	-8.55708	-8.56932	-8.55708	-54.8575	-56.0858	-56.9821	-55.8142	-57.0815	-58.0063	-9.5663	-8.29198	-4.0343	-0.74072	-0.740411	-0.675571	-0.676469	-9.62887	-9.61529	-9.62887	-9.61529	-55.0701	-56.2913	-57.1825	-56.0591	-57.322	-58.2437	-9.96601	-8.63819
2892_25PyridinePyridinepipi095	3.415	-24.0374	-24.0106	-25.3974	-25.3585	59.0025	58.9241	61.7563	61.6561	-1.04419	-1.04273	-1.01137	-1.01042	-5.42996	-5.42568	-5.42996	-5.42568	-42.4295	-43.2927	-43.9225	-43.2302	-44.125	-44.778	-15.4774	-14.9164	-12.0969	-0.728317	-0.727329	-0.659778	-0.65966	-5.81389	-5.8097	-5.81389	-5.8097	-42.5165	-43.3761	-44.0034	-43.3356	-44.2283	-44.8798	-15.6269	-15.0515
2893_25PyridinePyridinepipi100	3.588	-14.9868	-14.9744	-15.9129	-15.892	36.0193	35.9774	37.7699	37.7109	-0.794488	-0.793279	-0.744035	-0.743358	-3.36486	-3.36568	-3.36486	-3.36568	-32.9957	-33.6051	-34.0499	-33.6573	-34.2919	-34.755	-17.2059	-17.0451	-15.1063	-0.679048	-0.677846	-0.61458	-0.614063	-3.50331	-3.50436	-3.50331	-3.50436	-33.029	-33.6368	-34.0804	-33.7018	-34.3354	-34.7978	-17.2596	-17.0973
2894_25PyridinePyridinepipi105	3.759	-9.4845	-9.47668	-10.122	-10.1081	21.9732	21.9449	23.0873	23.0467	-0.650337	-0.648897	-0.598186	-0.597118	-2.05759	-2.05969	-2.05759	-2.05969	-25.7907	-26.2197	-26.5327	-26.333	-26.7818	-27.1092	-16.773	-16.8274	-15.433	-0.6083	-0.606837	-0.550657	-0.549646	-2.10729	-2.1095	-2.10729	-2.1095	-25.8019	-26.2303	-26.5429	-26.3514	-26.7997	-27.1268	-16.7909	-16.8474
2895_25PyridinePyridinepipi110	3.93	-6.13365	-6.12855	-6.57841	-6.56864	13.4006	13.3801	14.1093	14.0798	-0.546823	-0.545058	-0.498747	-0.497223	-1.24994	-1.25133	-1.24994	-1.25133	-20.266	-20.5666	-20.786	-20.708	-21.0233	-21.2533	-15.3308	-15.4907	-14.4424	-0.531513	-0.529754	-0.481303	-0.479822	-1.26777	-1.26917	-1.26777	-1.26917	-20.2687	-20.5692	-20.7884	-20.7155	-21.0305	-21.2604	-15.3358	-15.4983
2896_25PyridinePyridinepipi125	4.439	-2.04391	-2.04638	-2.20674	-2.20681	3.0214	3.01547	3.20255	3.19277	-0.329453	-0.328043	-0.29913	-0.297865	-0.27652	-0.275995	-0.27652	-0.275995	-10.1464	-10.2475	-10.3213	-10.3823	-10.4888	-10.5665	-9.95627	-10.1544	-9.61993	-0.328711	-0.327311	-0.298268	-0.297014	-0.277343	-0.276811	-0.277343	-0.276811	-10.1453	-10.2465	-10.3203	-10.3827	-10.4892	-10.5669	-9.95528	-10.1548
2897_25PyridinePyridinepipi150	5.346	-0.788901	-0.79434	-0.819125	-0.82357	0.203016	0.201278	0.217674	0.215424	-0.130028	-0.129609	-0.11932	-0.118968	-0.0191135	-0.0189756	-0.0191135	-0.0189758	-3.30911	-3.32737	-3.34069	-3.38585	-3.40493	-3.41884	-4.08234	-4.16493	-3.9552	-0.130023	-0.129606	-0.119316	-0.118964	-0.0191168	-0.0189787	-0.0191168	-0.0189787	-3.30872	-3.32701	-3.34036	-3.38586	-3.40493	-3.41884	-4.08201	-4.16494
2898_25PyridinePyridinepipi200	7.118	-0.424013	-0.42482	-0.416156	-0.416907	0.000856727	0.000900284	0.000936936	0.000981281	-0.0251275	-0.0251156	-0.0236904	-0.0236789	-0.00046726	-0.000478025	-0.000467129	-0.000478025	-0.567922	-0.570188	-0.571842	-0.57945	-0.581782	-0.583483	-1.02136	-1.02357	-0.976692	-0.0251272	-0.0251156	-0.0236904	-0.023679	-0.00046726	-0.000477894	-0.000467234	-0.00047792	-0.567873	-0.570159	-0.571827	-0.57945	-0.581782	-0.583483	-1.02134	-1.02357
2899_26UracilUracilpipi090	2.897	-68.7156	-68.6308	-69.8229	-69.729	121.855	121.715	127.753	127.58	-7.11481	-7.14491	-7.62217	-7.65283	-5.74564	-5.74291	-5.74564	-5.74291	-70.4126	-72.0083	-73.1728	-71.7043	-73.3495	-74.5501	-32.9761	-30.095	-31.7683	-6.42058	-6.45185	-6.84883	-6.88151	-6.27676	-6.27383	-6.27676	-6.27383	-70.6556	-72.2445	-73.404	-71.9858	-73.6277	-74.8258	-33.0452	-30.1314
2900_26UracilUracilpipi095	3.036	-49.7192	-49.6541	-50.2683	-50.1985	77.4849	77.395	81.4753	81.3591	-5.23507	-5.25793	-5.60105	-5.62544	-3.68312	-3.68093	-3.68312	-3.68093	-56.4641	-57.6231	-58.4688	-57.5672	-58.7673	-59.643	-39.6668	-37.7888	-38.7675	-4.96571	-4.98909	-5.29828	-5.32349	-3.87969	-3.8775	-3.87969	-3.8775	-56.5706	-57.7253	-58.5679	-57.6956	-58.8941	-59.7686	-39.6936	-37.8091
2901_26UracilUracilpipi100	3.176	-37.0283	-36.9755	-37.222	-37.167	49.1878	49.1307	51.8867	51.8089	-3.9889	-4.00665	-4.26351	-4.283	-2.3328	-2.33226	-2.3328	-2.33226	-45.4579	-46.3072	-46.927	-46.3911	-47.2741	-47.9184	-41.1107	-39.8918	-40.2477	-3.88534	-3.90332	-4.14599	-4.16156	-2.40484	-2.40432	-2.40484	-2.40432	-45.5024	-46.349	-46.9668	-46.4486	-47.3309	-47.9747	-41.1193	-39.8757
2902_26UracilUracilpipi105	3.315	-28.4152	-28.3729	-28.3888	-28.3469	31.1581	31.1273	32.9791	32.9339	-3.10956	-3.12378	-3.32098	-3.33683	-1.47259	-1.473	-1.47259	-1.473	-36.7388	-37.3676	-37.8265	-37.5235	-38.1791	-38.6576	-39.6688	-38.8804	-38.7283	-3.07013	-3.08445	-3.27579	-3.288	-1.49874	-1.49914	-1.49874	-1.49914	-36.756	-37.3831	-37.8407	-37.5489	-38.2043	-38.6826	-39.6698	-38.8606
2903_26UracilUracilpipi110	3.454	-22.4708	-22.435	-22.3154	-22.2815	19.6997	19.6837	20.9235	20.8983	-2.46329	-2.47471	-2.62869	-2.64136	-0.934045	-0.934648	-0.934045	-0.934648	-29.8154	-30.2842	-30.6264	-30.4722	-30.9623	-31.3199	-36.7871	-36.2791	-35.7358	-2.4484	-2.45985	-2.61145	-2.62415	-0.943478	-0.944075	-0.943478	-0.944075	-29.821	-30.2887	-30.6299	-30.4833	-30.9732	-31.3307	-36.7852	-36.2822
2904_26UracilUracilpipi125	3.868	-12.9322	-12.9099	-12.664	-12.6452	4.922	4.91725	5.28552	5.27734	-1.31457	-1.32135	-1.398	-1.4056	-0.256942	-0.256936	-0.256942	-0.256936	-16.351	-16.5526	-16.6997	-16.7303	-16.9422	-17.0968	-26.2706	-26.1272	-25.0765	-1.31379	-1.32058	-1.39708	-1.40469	-0.257377	-0.257368	-0.257377	-0.257369	-16.3499	-16.551	-16.6977	-16.7312	-16.943	-17.0976	-26.2683	-26.1275
2905_26UracilUracilpipi150	4.556	-6.96344	-6.96008	-6.76443	-6.76388	0.476292	0.475353	0.521439	0.519701	-0.558091	-0.561389	-0.587856	-0.591668	-0.0436902	-0.043717	-0.0436901	-0.0437167	-6.60833	-6.66616	-6.70835	-6.76099	-6.82197	-6.86647	-13.7982	-13.746	-12.8478	-0.558085	-0.561382	-0.58785	-0.591662	-0.0436927	-0.0437199	-0.0436927	-0.04372	-6.60753	-6.66538	-6.7076	-6.761	-6.82198	-6.86648	-13.7974	-13.746
2906_26UracilUracilpipi200	5.925	-2.93999	-2.94194	-2.86625	-2.86928	0.00417433	0.00427631	0.00475449	0.00484646	-0.155937	-0.156697	-0.161524	-0.162419	-0.0034425	-0.00344705	-0.00344274	-0.00344684	-1.49571	-1.50645	-1.51429	-1.52671	-1.53792	-1.54611	-4.61209	-4.57641	-4.12645	-0.155936	-0.156696	-0.161524	-0.162419	-0.00344232	-0.00344686	-0.00344245	-0.00344697	-1.49556	-1.5063	-1.51415	-1.52671	-1.53792	-1.54611	-4.61195	-4.57641
2907_27BenzenePyridinepipi090	3.306	-36.8377	-36.7813	-39.2163	-39.142	97.1258	96.9889	101.675	101.508	-1.51603	-1.51255	-1.45757	-1.45427	-8.15255	-8.13941	-8.15255	-8.13941	-55.2701	-56.5032	-57.403	-56.2529	-57.5247	-58.4527	-6.84737	-5.68023	-1.51568	-0.639464	-0.638046	-0.482485	-0.482383	-9.19572	-9.18112	-9.19572	-9.18112	-55.4827	-56.7092	-57.6042	-56.5003	-57.7674	-58.6921	-7.21566	-5.98944
2908_27BenzenePyridinepipi095	3.491	-21.3773	-21.3512	-23.0018	-22.962	57.8701	57.7984	60.716	60.6194	-1.0221	-1.01982	-0.923028	-0.921258	-5.03332	-5.02874	-5.03332	-5.02874	-42.171	-43.0177	-43.6355	-42.988	-43.8664	-44.5074	-13.2369	-12.8	-10.0961	-0.715265	-0.713345	-0.578828	-0.57786	-5.39219	-5.38775	-5.39219	-5.38775	-42.2538	-43.0973	-43.7129	-43.0899	-43.9662	-44.6056	-13.3668	-12.9138
2909_27BenzenePyridinepipi100	3.674	-12.3657	-12.3534	-13.496	-13.4741	34.6094	34.5714	36.4056	36.3491	-0.814326	-0.812411	-0.714997	-0.713631	-3.03643	-3.03693	-3.03643	-3.03693	-32.4385	-33.0244	-33.4519	-33.1095	-33.7207	-34.1666	-15.0832	-15.0422	-13.2048	-0.706535	-0.704592	-0.592911	-0.591666	-3.16007	-3.16083	-3.16007	-3.16083	-32.4685	-33.0531	-33.4797	-33.1509	-33.761	-34.2063	-15.1271	-15.0838
2910_27BenzenePyridinepipi105	3.856	-7.09287	-7.08556	-7.89382	-7.87944	20.7278	20.7034	21.8666	21.8283	-0.69082	-0.688707	-0.603277	-0.601604	-1.80762	-1.80925	-1.80762	-1.80925	-25.1136	-25.5191	-25.8151	-25.6613	-26.0864	-26.3966	-14.6952	-14.8586	-13.5328	-0.652876	-0.650734	-0.559856	-0.558221	-1.85026	-1.85202	-1.85026	-1.85202	-25.1229	-25.528	-25.8237	-25.6777	-26.1024	-26.4123	-14.7086	-14.8737
2911_27BenzenePyridinepipi110	4.035	-4.01193	-4.00672	-4.59078	-4.58025	12.4309	12.4124	13.1537	13.1249	-0.5915	-0.589091	-0.518017	-0.515924	-1.06875	-1.06976	-1.06875	-1.06976	-19.5715	-19.8511	-20.0551	-20.016	-20.3103	-20.5251	-13.3083	-13.5661	-12.5581	-0.578108	-0.575704	-0.50254	-0.50049	-1.08352	-1.08455	-1.08352	-1.08455	-19.5731	-19.8528	-20.0569	-20.0224	-20.3166	-20.5312	-13.3115	-13.5716
2912_27BenzenePyridinepipi125	4.566	-0.60035	-0.603601	-0.846567	-0.847308	2.69507	2.6897	2.87934	2.87003	-0.357712	-0.355626	-0.31776	-0.315845	-0.215499	-0.215238	-0.215499	-0.215238	-9.62393	-9.71662	-9.78426	-9.85829	-9.95651	-10.0282	-8.26902	-8.53655	-8.0036	-0.357107	-0.355028	-0.317041	-0.315137	-0.21613	-0.215862	-0.21613	-0.215862	-9.62273	-9.7155	-9.78319	-9.85865	-9.95686	-10.0285	-8.26798	-8.53681
2913_27BenzenePyridinepipi150	5.515	0.0234029	0.017086	-0.0504408	-0.0558708	0.166783	0.165355	0.181215	0.179323	-0.130782	-0.130075	-0.118316	-0.117674	-0.0101887	-0.0100755	-0.0101886	-0.0100755	-3.04542	-3.06338	-3.07649	-3.11974	-3.1388	-3.15271	-3.0342	-3.15701	-2.95098	-0.130779	-0.130073	-0.118314	-0.117671	-0.0101907	-0.0100776	-0.0101907	-0.0100776	-3.04503	-3.06304	-3.07618	-3.11974	-3.13881	-3.15271	-3.03388	-3.15701
2914_27BenzenePyridinepipi200	7.348	-0.076818	-0.0776669	-0.0876819	-0.0885178	0.000639493	0.000669161	0.000719019	0.0007479	-0.021205	-0.0211578	-0.0196275	-0.0195809	6.99958e-05	7.62445e-05	7.00221e-05	7.61658e-05	-0.512837	-0.514899	-0.516404	-0.523727	-0.525926	-0.527531	-0.614484	-0.634805	-0.598719	-0.0212049	-0.0211575	-0.0196275	-0.0195809	7.00746e-05	7.6192e-05	7.00221e-05	7.63758e-05	-0.51278	-0.514873	-0.516401	-0.523727	-0.525926	-0.52753	-0.61448	-0.634802
2915_28BenzeneUracilpipi090	3.077	-47.8979	-47.7455	-50.0917	-49.9786	110.432	110.278	115.758	115.603	-3.44789	-3.48344	-3.64203	-3.64663	-6.79415	-6.796	-6.79415	-6.796	-64.1019	-65.5374	-66.5849	-65.2554	-66.7403	-67.8239	-14.3321	-12.6425	-13.2968	-2.43645	-2.49105	-2.51861	-2.52595	-7.9528	-7.9529	-7.9528	-7.9529	-64.3174	-65.7459	-66.7883	-65.5079	-66.988	-68.068	-14.6803	-12.9546
2916_28BenzeneUracilpipi095	3.233	-31.0018	-30.9066	-32.5309	-32.4604	69.4339	69.36	72.9958	72.9014	-2.46745	-2.47028	-2.52631	-2.54169	-4.42647	-4.42857	-4.42647	-4.42857	-50.6259	-51.664	-52.4215	-51.62	-52.6903	-53.4713	-20.8669	-20.0006	-20.6039	-2.06946	-2.07329	-2.08037	-2.0979	-4.88429	-4.88586	-4.88429	-4.88586	-50.7176	-51.7515	-52.506	-51.7331	-52.8012	-53.5805	-21.0117	-20.123
2917_28BenzeneUracilpipi100	3.389	-20.2905	-20.1829	-21.3062	-21.2418	43.6114	43.5384	45.9614	45.8824	-1.83562	-1.87223	-1.88628	-1.89138	-2.80392	-2.80634	-2.80392	-2.80634	-40.1558	-40.8991	-41.4415	-40.9886	-41.7629	-42.3278	-22.7646	-22.3849	-22.8645	-1.67649	-1.717	-1.71045	-1.71538	-2.98358	-2.9858	-2.98358	-2.9858	-40.1934	-40.9335	-41.4736	-41.0384	-41.8116	-42.3759	-22.8211	-22.4361
2918_28BenzeneUracilpipi105	3.544	-13.388	-13.303	-14.114	-14.0442	27.2723	27.2283	28.8409	28.785	-1.45824	-1.47759	-1.47103	-1.47748	-1.74436	-1.74641	-1.74436	-1.74641	-31.9433	-32.4846	-32.8797	-32.6425	-33.2039	-33.6136	-22.1783	-22.0966	-22.3901	-1.39776	-1.41743	-1.40234	-1.41172	-1.81442	-1.81634	-1.81442	-1.81634	-31.9565	-32.4965	-32.8906	-32.664	-33.2244	-33.6333	-22.1993	-22.1209
2919_28BenzeneUracilpipi110	3.7	-8.96245	-8.883	-9.44609	-9.41415	17.0177	16.986	18.0571	18.0218	-1.16491	-1.18544	-1.17043	-1.16917	-1.07418	-1.07542	-1.07418	-1.07542	-25.5137	-25.9066	-26.1933	-26.0942	-26.503	-26.8013	-20.3512	-20.4383	-20.5672	-1.14167	-1.16228	-1.14368	-1.14287	-1.10142	-1.10259	-1.10142	-1.10259	-25.5173	-25.9095	-26.1957	-26.1032	-26.5118	-26.81	-20.3579	-20.4469
2920_28BenzeneUracilpipi125	4.164	-2.96746	-2.92401	-3.16482	-3.14053	4.07692	4.0696	4.37744	4.36529	-0.628132	-0.632368	-0.618089	-0.617652	-0.244648	-0.24416	-0.244648	-0.24416	-13.3397	-13.4932	-13.6051	-13.666	-13.8257	-13.9421	-13.3361	-13.5792	-13.4192	-0.626988	-0.626093	-0.616559	-0.616055	-0.246235	-0.245739	-0.246235	-0.245739	-13.3385	-13.4914	-13.6029	-13.6667	-13.8263	-13.9428	-13.345	-13.5667
2921_28BenzeneUracilpipi150	4.937	-0.660487	-0.616156	-0.730562	-0.749793	0.361642	0.359558	0.395674	0.393391	-0.234785	-0.242565	-0.233015	-0.242692	-0.0205766	-0.0202527	-0.0205767	-0.0202525	-4.97884	-5.01726	-5.0453	-5.10057	-5.141	-5.1705	-5.56472	-5.78985	-5.58101	-0.234734	-0.242505	-0.233001	-0.242671	-0.0205902	-0.0202664	-0.0205902	-0.0202665	-4.97821	-5.0167	-5.04479	-5.10058	-5.14101	-5.17051	-5.57571	-5.78989
2922_28BenzeneUracilpipi200	6.479	0.0231994	0.0508462	-0.00570091	-0.0201325	0.00252977	0.00255204	0.0028754	0.00289824	-0.0484559	-0.0510434	-0.0479799	-0.0495902	0.000149627	0.000151938	0.000149732	0.000152148	-0.994436	-1.00051	-1.00495	-1.01595	-1.02246	-1.02722	-1.00244	-1.09389	-1.02866	-0.0484554	-0.0510636	-0.0479723	-0.0496175	0.000149706	0.000151938	0.000149732	0.000151885	-0.994308	-1.00044	-1.00492	-1.01594	-1.02247	-1.02722	-1.00225	-1.09379
2923_29PyridineUracilpipi090	2.994	-59.0217	-58.841	-61.2413	-61.0457	126.455	126.292	132.259	132.065	-4.47376	-4.46014	-4.88025	-4.8696	-8.0878	-8.09048	-8.0878	-8.09048	-68.2566	-69.8315	-70.9808	-69.4417	-71.0633	-72.2466	-16.08	-14.1877	-14.1185	-3.32845	-3.31783	-3.61396	-3.60715	-9.36294	-9.36344	-9.36294	-9.36344	-68.529	-70.0953	-71.2382	-69.7552	-71.3716	-72.5511	-16.4676	-14.5027
2924_29PyridineUracilpipi095	3.172	-37.6864	-37.5551	-39.0815	-38.9486	73.6864	73.5888	77.251	77.1307	-2.93501	-2.92385	-3.17314	-3.16748	-4.91347	-4.91548	-4.91347	-4.91548	-51.8897	-52.9575	-53.7367	-52.8754	-53.9807	-54.7873	-25.5423	-24.6882	-24.5947	-2.55568	-2.54547	-2.7506	-2.74626	-5.33655	-5.33793	-5.33655	-5.33793	-51.9918	-53.0548	-53.8305	-52.9985	-54.1016	-54.9065	-25.6805	-24.8086
2925_29PyridineUracilpipi100	3.347	-24.9535	-24.9759	-25.9673	-25.8745	43.0382	42.9725	45.2327	45.1605	-2.07872	-2.10235	-2.26281	-2.25881	-2.90954	-2.91174	-2.90954	-2.91174	-39.7618	-40.4937	-41.0277	-40.5653	-41.3301	-41.8881	-28.0452	-27.7727	-27.5152	-1.95314	-1.97727	-2.12195	-2.1184	-3.04997	-3.05195	-3.04997	-3.05195	-39.7978	-40.5269	-41.059	-40.6128	-41.3766	-41.934	-28.0918	-27.8184
2926_29PyridineUracilpipi105	3.52	-17.4002	-17.3937	-18.0452	-17.9768	25.129	25.0898	26.4885	26.4441	-1.58125	-1.59029	-1.69704	-1.69356	-1.70544	-1.70721	-1.70544	-1.70721	-30.6672	-31.18	-31.5541	-31.3232	-31.8564	-32.2455	-27.1555	-27.179	-26.7413	-1.53985	-1.54623	-1.65024	-1.64693	-1.75206	-1.75372	-1.75206	-1.75372	-30.6784	-31.1888	-31.5612	-31.3412	-31.874	-32.2628	-27.1513	-27.1962
2927_29PyridineUracilpipi110	3.691	-12.6907	-12.7091	-13.159	-13.1061	14.6838	14.6586	15.5262	15.4975	-1.22266	-1.23337	-1.30842	-1.30514	-1.00039	-1.00137	-1.00039	-1.00137	-23.8339	-24.1899	-24.4497	-24.3619	-24.7347	-25.0067	-24.735	-24.9218	-24.3525	-1.20913	-1.21984	-1.29289	-1.28969	-1.01592	-1.01684	-1.01592	-1.01684	-23.8363	-24.1914	-24.4506	-24.3686	-24.7413	-25.0132	-24.7378	-24.9283
2928_29PyridineUracilpipi125	4.199	-6.4171	-6.44691	-6.64915	-6.61864	2.92663	2.92092	3.12428	3.11728	-0.614804	-0.621827	-0.652407	-0.649936	-0.214596	-0.214218	-0.214596	-0.214218	-11.6724	-11.7954	-11.885	-11.9449	-12.0753	-12.1704	-16.2471	-16.5359	-15.8703	-0.614323	-0.621363	-0.651845	-0.649377	-0.21518	-0.2148	-0.21518	-0.2148	-11.6714	-11.7941	-11.8836	-11.9452	-12.0756	-12.1707	-16.2458	-16.5363
2929_29PyridineUracilpipi150	5.028	-3.40571	-3.43072	-3.53414	-3.51553	0.197935	0.197077	0.21458	0.213539	-0.234186	-0.237734	-0.245562	-0.244617	-0.0241312	-0.0240239	-0.0241311	-0.0240237	-4.08792	-4.11717	-4.13851	-4.18159	-4.21257	-4.23519	-7.63391	-7.80581	-7.33098	-0.234181	-0.237207	-0.24556	-0.244615	-0.0241337	-0.0240265	-0.0241337	-0.0240265	-4.08746	-4.11663	-4.13792	-4.18159	-4.21258	-4.23519	-7.62759	-7.80582
2930_29PyridineUracilpipi200	6.655	-1.53046	-1.50421	-1.56163	-1.55333	0.000864105	0.000873819	0.000967969	0.000972827	-0.0538448	-0.0527113	-0.0540297	-0.0538323	-0.00132136	-0.00130873	-0.0013212	-0.0013086	-0.780996	-0.785546	-0.788866	-0.796797	-0.801538	-0.804998	-2.34622	-2.41249	-2.21162	-0.0538464	-0.0527023	-0.0540297	-0.0538323	-0.00132134	-0.00130879	-0.00132136	-0.00130876	-0.780918	-0.785496	-0.788836	-0.796797	-0.801538	-0.804998	-2.346	-2.41249
2931_30BenzeneEthene090	3.084	-17.8366	-17.8143	-19.4935	-19.4613	53.7264	53.6524	56.0668	55.9709	-0.927644	-0.926189	-0.880275	-0.878277	-4.99759	-4.98955	-4.99759	-4.98955	-31.9893	-32.8426	-33.4653	-32.5953	-33.475	-34.117	-3.5429	-3.47516	-0.0878723	-0.329899	-0.330424	-0.226813	-0.226794	-5.78358	-5.77449	-5.78358	-5.77449	-32.0364	-32.8851	-33.5044	-32.6562	-33.5326	-34.1722	-3.77126	-3.66386
2932_30BenzeneEthene095	3.26	-9.35383	-9.34932	-10.5636	-10.5521	32.4724	32.4384	33.9495	33.8986	-0.610138	-0.610465	-0.548318	-0.548087	-3.10613	-3.10351	-3.10613	-3.10351	-24.5135	-25.1173	-25.5579	-25.0146	-25.6405	-26.0972	-6.18279	-6.4023	-3.93075	-0.388672	-0.389364	-0.304775	-0.30497	-3.40385	-3.40126	-3.40385	-3.40126	-24.5274	-25.1293	-25.5684	-25.0372	-25.6616	-26.1173	-6.2699	-6.47697
2933_30BenzeneEthene100	3.435	-4.37643	-4.3792	-5.27646	-5.27488	19.5472	19.5321	20.4806	20.4537	-0.474351	-0.474655	-0.416237	-0.416154	-1.87318	-1.8734	-1.87318	-1.8734	-18.8622	-19.2875	-19.5978	-19.2717	-19.7152	-20.0388	-6.79298	-7.14951	-5.30751	-0.393668	-0.393881	-0.326791	-0.32675	-1.98437	-1.98472	-1.98437	-1.98472	-18.8643	-19.289	-19.5989	-19.2797	-19.7225	-20.0457	-6.82459	-7.17827
2934_30BenzeneEthene105	3.611	-1.51198	-1.51732	-2.19544	-2.19755	11.7169	11.7082	12.3065	12.2888	-0.396697	-0.395873	-0.347199	-0.345986	-1.1049	-1.10558	-1.1049	-1.10558	-14.5778	-14.8747	-15.0913	-14.9096	-15.2216	-15.4493	-6.40186	-6.80959	-5.40611	-0.367816	-0.36682	-0.314813	-0.313615	-1.1459	-1.14662	-1.1459	-1.14662	-14.5762	-14.8732	-15.0899	-14.9123	-15.224	-15.4514	-6.41244	-6.82043
2935_30BenzeneEthene110	3.786	0.0804217	0.0725929	-0.449786	-0.454588	7.00214	6.99547	7.37265	7.35883	-0.337456	-0.335265	-0.296787	-0.294272	-0.640991	-0.641334	-0.640991	-0.641334	-11.3191	-11.5249	-11.6751	-11.5859	-11.8038	-11.9629	-5.58366	-5.99425	-4.90476	-0.327212	-0.324913	-0.285162	-0.282678	-0.65599	-0.656316	-0.65599	-0.656316	-11.3169	-11.523	-11.6735	-11.5867	-11.8045	-11.9635	-5.58661	-5.99825
2936_30BenzeneEthene125	4.312	1.47825	1.45918	1.20086	1.18385	1.45946	1.45754	1.54932	1.54466	-0.196923	-0.194604	-0.176035	-0.173717	-0.113626	-0.113833	-0.113626	-0.113833	-5.44651	-5.51727	-5.56891	-5.58513	-5.66157	-5.71735	-2.96061	-3.27639	-2.72336	-0.196458	-0.194159	-0.175517	-0.17321	-0.114336	-0.114531	-0.114336	-0.114531	-5.44527	-5.51629	-5.56812	-5.58514	-5.66157	-5.71733	-2.96008	-3.27657
2937_30BenzeneEthene150	5.185	1.09518	1.08023	0.972355	0.958964	0.10014	0.0991844	0.107637	0.106416	-0.0700467	-0.0696997	-0.0634985	-0.0632049	-0.00284252	-0.0027071	-0.0028425	-0.00270707	-1.79462	-1.8149	-1.82969	-1.84092	-1.86336	-1.87974	-0.722686	-0.880274	-0.666152	-0.0700423	-0.0696975	-0.0634961	-0.0632025	-0.00284644	-0.00271083	-0.00284644	-0.00271086	-1.7943	-1.81465	-1.8295	-1.84092	-1.86336	-1.87974	-0.722492	-0.880276
2938_30BenzeneEthene200	6.928	0.369815	0.367231	0.333485	0.331384	0.000366887	0.000374265	0.000403172	0.000413254	-0.00964779	-0.00968066	-0.00882155	-0.00886306	0.000345805	0.000352368	0.000345778	0.000352473	-0.30325	-0.30539	-0.306952	-0.310233	-0.312677	-0.314461	0.0513259	0.00882583	0.0555737	-0.0096475	-0.00968061	-0.00882155	-0.00886306	0.000345778	0.000352368	0.000345805	0.000352368	-0.303204	-0.305372	-0.306955	-0.310233	-0.312677	-0.314461	0.0513229	0.00882572
2939_31UracilEthene090	3.033	-26.1718	-26.1653	-27.1262	-27.0811	55.0459	54.9855	57.3347	57.2548	-1.94568	-1.95911	-2.12342	-2.12716	-2.97573	-2.97599	-2.97573	-2.97599	-33.395	-34.1738	-34.7422	-34.0152	-34.8193	-35.4061	-10.8571	-10.3355	-10.0247	-1.29797	-1.3128	-1.41707	-1.42299	-3.80434	-3.80312	-3.80434	-3.80312	-33.431	-34.2058	-34.7711	-34.0608	-34.8626	-35.4477	-11.0669	-10.5001
2940_31UracilEthene095	3.184	-17.8987	-17.8921	-18.5455	-18.5139	35.0107	34.972	36.5224	36.4703	-1.29924	-1.30834	-1.41193	-1.41579	-1.9497	-1.95054	-1.9497	-1.95054	-26.41	-26.9756	-27.3883	-26.9305	-27.517	-27.9449	-13.5673	-13.3549	-12.935	-1.0212	-1.03131	-1.10756	-1.11235	-2.31698	-2.31718	-2.31698	-2.31718	-26.4223	-26.9856	-27.3967	-26.9491	-27.5344	-27.9615	-13.6668	-13.4347
2941_31UracilEthene100	3.335	-12.4967	-12.4972	-12.946	-12.9243	22.2441	22.2193	23.2463	23.2115	-0.934504	-0.941855	-1.00935	-1.01233	-1.24529	-1.24652	-1.24529	-1.24652	-20.9717	-21.3868	-21.6897	-21.4058	-21.8378	-22.1531	-14.1559	-14.1247	-13.6272	-0.815974	-0.824199	-0.872393	-0.882393	-1.40703	-1.40791	-1.40703	-1.40791	-20.9747	-21.3885	-21.6905	-21.413	-21.8446	-22.1596	-14.203	-14.1626
2942_31UracilEthene105	3.486	-8.87514	-8.94217	-9.22812	-9.23775	14.0896	14.0771	14.7539	14.7334	-0.693716	-0.713574	-0.753141	-0.760796	-0.782366	-0.783556	-0.782366	-0.783556	-16.7012	-17.0056	-17.2277	-17.0586	-17.3787	-17.6124	-13.59	-13.6611	-13.1251	-0.643644	-0.663577	-0.697748	-0.705557	-0.853063	-0.854042	-0.853063	-0.854042	-16.7008	-17.0046	-17.2263	-17.0614	-17.3813	-17.6147	-13.6095	-13.6787
2943_31UracilEthene110	3.636	-6.50898	-6.56989	-6.76111	-6.77277	8.91056	8.9019	9.34822	9.33402	-0.541571	-0.557342	-0.583804	-0.589749	-0.487482	-0.488388	-0.487482	-0.488388	-13.3538	-13.5793	-13.7438	-13.648	-13.8862	-14.0601	-12.4576	-12.577	-12.0426	-0.520549	-0.536387	-0.560433	-0.566465	-0.518225	-0.519001	-0.518225	-0.519001	-13.3524	-13.5777	-13.7421	-13.649	-13.8871	-14.0609	-12.4659	-12.5851
2944_31UracilEthene125	4.085	-3.06907	-3.10394	-3.16208	-3.17258	2.23952	2.23676	2.36384	2.35886	-0.284567	-0.291743	-0.30138	-0.304782	-0.118279	-0.118354	-0.118279	-0.118354	-7.00471	-7.10039	-7.17021	-7.16848	-7.26974	-7.34363	-8.44749	-8.58048	-8.15392	-0.283022	-0.29031	-0.299668	-0.303083	-0.120728	-0.120784	-0.120728	-0.120784	-7.00367	-7.09947	-7.16938	-7.16852	-7.26977	-7.34364	-8.44813	-8.58123
2945_31UracilEthene150	4.831	-1.41687	-1.43792	-1.44092	-1.44014	0.219675	0.218886	0.234184	0.232975	-0.113377	-0.117016	-0.117752	-0.119364	-0.0140142	-0.0139253	-0.0140142	-0.0139253	-2.62332	-2.65046	-2.67026	-2.68543	-2.71448	-2.73568	-4.02024	-4.07614	-3.84042	-0.113364	-0.117081	-0.117731	-0.119344	-0.0140469	-0.0139579	-0.0140469	-0.013958	-2.62299	-2.65017	-2.67001	-2.68543	-2.71448	-2.73568	-4.0207	-4.07615
2946_31UracilEthene200	6.332	-0.550884	-0.564136	-0.56178	-0.568258	0.00191937	0.00190606	0.00208564	0.00207288	-0.0250597	-0.0258313	-0.0262279	-0.0265751	-0.000591499	-0.000599848	-0.000591473	-0.0005999	-0.518598	-0.519651	-0.52042	-0.52989	-0.531138	-0.532048	-1.10908	-1.12541	-1.04859	-0.0250592	-0.025832	-0.0262279	-0.0265751	-0.000591499	-0.000599874	-0.000591473	-0.000599979	-0.518547	-0.519611	-0.520388	-0.52989	-0.531138	-0.532048	-1.10906	-1.12541
2947_32UracilEthyne090	2.981	-31.059	-30.9922	-32.1269	-32.0616	56.6661	56.5846	58.9541	58.8672	-2.52261	-2.52911	-2.73267	-2.73965	-2.73298	-2.73439	-2.73298	-2.73439	-30.9475	-31.8067	-32.4336	-31.5486	-32.4374	-33.0861	-12.1047	-11.7544	-10.8224	-1.82044	-1.82871	-1.97096	-1.98001	-3.51339	-3.51421	-3.51339	-3.51421	-30.9848	-31.8408	-32.4655	-31.598	-32.4844	-33.1312	-12.216	-11.8198
2948_32UracilEthyne095	3.134	-21.9362	-21.8892	-22.6962	-22.6484	35.8411	35.79	37.348	37.2893	-1.67975	-1.68666	-1.81716	-1.8243	-1.80616	-1.80751	-1.80616	-1.80751	-24.4162	-25.0388	-25.4931	-24.9216	-25.5683	-26.0402	-15.0865	-15.031	-14.1718	-1.38855	-1.39606	-1.50004	-1.50807	-2.13671	-2.13789	-2.13671	-2.13789	-24.4288	-25.0498	-25.503	-24.942	-25.5874	-26.0584	-15.1362	-15.0634
2949_32UracilEthyne100	3.285	-15.881	-15.8497	-16.4308	-16.3989	22.6316	22.6006	23.6251	23.5887	-1.19425	-1.20049	-1.28856	-1.2952	-1.15476	-1.15618	-1.15476	-1.15618	-19.3372	-19.7918	-20.1236	-19.7585	-20.2329	-20.5791	-15.7294	-15.8407	-15.009	-1.07423	-1.08064	-1.15725	-1.16424	-1.29408	-1.2954	-1.29408	-1.2954	-19.3401	-19.794	-20.1252	-19.7668	-20.2406	-20.5863	-15.7504	-15.8561
2950_32UracilEthyne105	3.436	-11.7935	-11.772	-12.1977	-12.1758	14.2572	14.2392	14.911	14.8886	-0.886558	-0.891282	-0.953491	-0.958744	-0.723306	-0.724593	-0.723306	-0.724594	-15.368	-15.7031	-15.9476	-15.7167	-16.0677	-16.3239	-15.0963	-15.2945	-14.4931	-0.837416	-0.842174	-0.899476	-0.904879	-0.781683	-0.782895	-0.781683	-0.782895	-15.3674	-15.7022	-15.9465	-15.7199	-16.0707	-16.3267	-15.1045	-15.3017
2951_32UracilEthyne110	3.587	-8.99867	-8.983	-9.3022	-9.28662	8.96809	8.95625	9.39812	9.38335	-0.677102	-0.680578	-0.725873	-0.729859	-0.448321	-0.449343	-0.448321	-0.449343	-12.2609	-12.5098	-12.6914	-12.5484	-12.8104	-13.0017	-13.8481	-14.0841	-13.3172	-0.657048	-0.660555	-0.70374	-0.707805	-0.472693	-0.473657	-0.472693	-0.473657	-12.2594	-12.5082	-12.6898	-12.5496	-12.8115	-13.0027	-13.8508	-14.0874
2952_32UracilEthyne125	4.036	-4.63211	-4.6247	-4.78063	-4.77364	2.20752	2.20433	2.32781	2.3231	-0.328993	-0.330603	-0.349959	-0.351938	-0.106362	-0.106591	-0.106362	-0.106591	-6.38065	-6.48891	-6.56791	-6.53921	-6.65407	-6.73789	-9.42548	-9.64696	-9.03175	-0.32767	-0.329282	-0.348475	-0.350464	-0.108094	-0.108313	-0.108094	-0.108313	-6.37963	-6.48792	-6.56695	-6.53928	-6.65413	-6.73793	-9.42492	-9.64725
2953_32UracilEthyne150	4.78	-2.11615	-2.10779	-2.18149	-2.17311	0.210241	0.209114	0.223962	0.222511	-0.117476	-0.118008	-0.123778	-0.124465	-0.0118907	-0.0118029	-0.0118907	-0.0118027	-2.37021	-2.40373	-2.42818	-2.43034	-2.46589	-2.49183	-4.45667	-4.5787	-4.23515	-0.117466	-0.117995	-0.123763	-0.12445	-0.0119101	-0.0118223	-0.0119101	-0.0118222	-2.36996	-2.40344	-2.42787	-2.43034	-2.46589	-2.49183	-4.45637	-4.5787
2954_32UracilEthyne200	6.256	-0.684161	-0.681831	-0.706354	-0.704191	0.00178471	0.001797	0.00193933	0.00195111	-0.0238813	-0.0239714	-0.0248506	-0.0249893	-0.000433785	-0.000444261	-0.000433733	-0.000444235	-0.469491	-0.473241	-0.475978	-0.480724	-0.484721	-0.487638	-1.18043	-1.21531	-1.10623	-0.0238821	-0.0239711	-0.0248506	-0.0249893	-0.000433811	-0.000444156	-0.000433759	-0.000444208	-0.469439	-0.473184	-0.475918	-0.480724	-0.484721	-0.487638	-1.18037	-1.21531
2955_33PyridineEthene090	3.07	-20.237	-20.2124	-21.7133	-21.68	53.5549	53.4815	55.7629	55.6718	-0.994957	-0.994309	-1.03045	-1.02939	-5.19088	-5.1856	-5.19088	-5.1856	-31.6659	-32.4674	-33.0523	-32.2525	-33.0788	-33.6818	-5.96307	-5.90491	-2.79385	-0.372464	-0.373513	-0.350997	-0.352054	-6.01171	-6.0051	-6.01171	-6.0051	-31.713	-32.5095	-33.0907	-32.3109	-33.1342	-33.7351	-6.20023	-6.10033
2956_33PyridineEthene095	3.231	-12.0803	-12.0718	-13.1664	-13.1514	33.5894	33.5469	35.0143	34.9579	-0.609216	-0.60987	-0.608339	-0.608899	-3.32038	-3.31872	-3.32038	-3.31872	-24.7317	-25.3108	-25.7334	-25.2211	-25.821	-26.2587	-8.18682	-8.37984	-6.05426	-0.357255	-0.358431	-0.332124	-0.333389	-3.66047	-3.65848	-3.66047	-3.65848	-24.7479	-25.3242	-25.7448	-25.2446	-25.843	-26.2796	-8.28656	-8.46499
2957_33PyridineEthene100	3.391	-7.0102	-7.00918	-7.82379	-7.81817	20.9977	20.9729	21.9202	21.8849	-0.433397	-0.434041	-0.419217	-0.419719	-2.07689	-2.07764	-2.07689	-2.07764	-19.3849	-19.8047	-20.1111	-19.7909	-20.2275	-20.546	-8.65905	-8.97661	-7.1995	-0.332681	-0.333441	-0.308193	-0.308948	-2.21626	-2.21688	-2.21626	-2.21688	-19.389	-19.8074	-20.1127	-19.8001	-20.2359	-20.5539	-8.69936	-9.01295
2958_33PyridineEthene105	3.551	-3.8749	-3.87685	-4.49505	-4.4939	13.0753	13.0593	13.6717	13.6484	-0.340223	-0.340238	-0.322143	-0.321935	-1.27756	-1.27894	-1.27756	-1.27894	-15.2436	-15.5476	-15.7694	-15.5772	-15.8949	-16.1268	-8.20617	-8.57314	-7.19364	-0.300463	-0.300456	-0.27801	-0.277926	-1.33406	-1.33535	-1.33406	-1.33535	-15.2432	-15.5467	-15.7681	-15.5806	-15.898	-16.1296	-8.22146	-8.58834
2959_33PyridineEthene110	3.712	-1.96388	-1.96747	-2.44542	-2.44637	8.11688	8.10542	8.50063	8.48369	-0.280255	-0.279548	-0.262197	-0.261226	-0.776785	-0.77787	-0.776785	-0.77787	-12.033	-12.2522	-12.4122	-12.3054	-12.5354	-12.7032	-7.33165	-7.70497	-6.61471	-0.264707	-0.263956	-0.244807	-0.243917	-0.799533	-0.800529	-0.799533	-0.800529	-12.0314	-12.2505	-12.4103	-12.3066	-12.5364	-12.7041	-7.33687	-7.71124
2960_33PyridineEthene125	4.192	0.243413	0.234432	-0.00921054	-0.0165627	1.9042	1.90102	2.00492	1.99928	-0.166085	-0.164893	-0.153885	-0.15259	-0.165539	-0.165694	-0.165539	-0.165694	-6.06402	-6.14621	-6.20619	-6.21084	-6.2978	-6.36127	-4.40133	-4.69684	-4.12058	-0.165178	-0.163999	-0.152863	-0.151584	-0.16697	-0.167105	-0.16697	-0.167105	-6.06288	-6.1452	-6.20528	-6.21088	-6.29783	-6.36127	-4.40093	-4.69725
2961_33PyridineEthene150	4.993	0.541206	0.532606	0.42801	0.420381	0.161298	0.16009	0.171292	0.169742	-0.0678075	-0.0675285	-0.063093	-0.0628084	-0.010091	-0.00996201	-0.0100911	-0.00996191	-2.12731	-2.14884	-2.16455	-2.17965	-2.20259	-2.21933	-1.54934	-1.70198	-1.46519	-0.0677988	-0.0675215	-0.063085	-0.0628006	-0.0101039	-0.00997433	-0.0101038	-0.0099743	-2.12699	-2.14858	-2.16434	-2.17965	-2.20259	-2.21933	-1.54914	-1.70198
2962_33PyridineEthene200	6.593	0.214233	0.213028	0.179924	0.178902	0.000949145	0.000980572	0.00102224	0.00106149	-0.0127486	-0.0128214	-0.0120584	-0.0121324	0.000231753	0.00021747	0.000231727	0.000217496	-0.384607	-0.387653	-0.389876	-0.393194	-0.396547	-0.398993	-0.188472	-0.230945	-0.174231	-0.0127484	-0.0128213	-0.0120585	-0.0121324	0.000231753	0.000217496	0.000231727	0.000217496	-0.384574	-0.38763	-0.38986	-0.393194	-0.396547	-0.398993	-0.188455	-0.230945
2963_34PentanePentane090	3.548	-19.1497	-19.1248	-19.9571	-19.9216	63.7224	63.6751	66.4989	66.4233	-1.18036	-1.18178	-1.1599	-1.16028	-3.74052	-3.74848	-3.74052	-3.74848	-49.3039	-50.0661	-50.6222	-50.0612	-50.842	-51.4117	-11.0022	-9.8188	-11.7001	-1.04292	-1.04453	-1.00472	-1.00553	-3.82925	-3.83698	-3.82925	-3.83698	-49.3554	-50.1161	-50.6711	-50.1189	-50.8982	-51.4668	-11.0024	-9.80763
2964_34PentanePentane095	3.699	-12.1107	-12.0957	-12.6431	-12.6205	40.9111	40.8785	42.7709	42.7171	-0.747866	-0.749115	-0.731606	-0.732099	-2.38436	-2.38898	-2.38436	-2.38899	-39.1403	-39.6801	-40.0741	-39.767	-40.322	-40.727	-14.4294	-13.7515	-14.9109	-0.694415	-0.695768	-0.67076	-0.671451	-2.4173	-2.42184	-2.4173	-2.42184	-39.1614	-39.7011	-40.0949	-39.7924	-40.3467	-40.7512	-14.4297	-13.7479
2965_34PentanePentane100	3.847	-7.64219	-7.63285	-7.99414	-7.97945	26.2885	26.2651	27.5464	27.5088	-0.484932	-0.486055	-0.475528	-0.476194	-1.51193	-1.51456	-1.51193	-1.51456	-31.2617	-31.6458	-31.926	-31.7794	-32.1752	-32.464	-15.2944	-14.9255	-15.5753	-0.464093	-0.465281	-0.451585	-0.452341	-1.52424	-1.52683	-1.52424	-1.52683	-31.2695	-31.6539	-31.9345	-31.7905	-32.1859	-32.4745	-15.2944	-14.9243
2966_34PentanePentane105	3.992	-4.86287	-4.85785	-5.09338	-5.08416	16.9923	16.976	17.8473	17.8208	-0.319883	-0.320594	-0.315464	-0.315811	-0.955034	-0.956448	-0.955034	-0.956448	-25.1973	-25.4737	-25.6755	-25.623	-25.9077	-26.1155	-14.8344	-14.6511	-14.9258	-0.311693	-0.312435	-0.305951	-0.30634	-0.959642	-0.961042	-0.959642	-0.961042	-25.1994	-25.4765	-25.6788	-25.6278	-25.9123	-26.12	-14.8341	-14.6507
2967_34PentanePentane110	4.135	-3.05444	-3.05204	-3.20262	-3.19737	10.9389	10.9291	11.5152	11.4986	-0.211816	-0.212338	-0.210455	-0.21073	-0.602321	-0.603036	-0.60232	-0.603036	-20.3927	-20.5918	-20.7372	-20.7381	-20.9432	-21.0928	-13.6755	-13.6053	-13.6606	-0.208639	-0.209167	-0.206712	-0.207004	-0.604052	-0.604761	-0.604052	-0.604761	-20.3925	-20.5924	-20.7383	-20.7401	-20.9451	-21.0947	-13.6751	-13.6052
2968_34PentanePentane125	4.552	-0.76993	-0.768713	-0.809179	-0.806996	3.01023	3.00728	3.19207	3.18694	-0.0649292	-0.0650277	-0.0660341	-0.0660997	-0.15039	-0.150484	-0.15039	-0.150484	-11.3417	-11.4183	-11.4742	-11.5378	-11.6163	-11.6735	-9.45119	-9.51018	-9.25032	-0.0647326	-0.0648296	-0.0657912	-0.0658582	-0.150482	-0.150577	-0.150482	-0.150577	-11.3406	-11.4178	-11.474	-11.5379	-11.6164	-11.6737	-9.45086	-9.51017
2969_34PentanePentane150	5.225	-0.0454772	-0.0448326	-0.0460203	-0.0451455	0.358388	0.358182	0.384161	0.383702	-0.0110357	-0.0110047	-0.0117851	-0.0117293	-0.0148308	-0.0148366	-0.0148307	-0.014837	-4.78598	-4.80343	-4.81617	-4.86429	-4.88163	-4.89429	-4.52866	-4.5823	-4.34587	-0.0110337	-0.0110025	-0.0117824	-0.0117267	-0.0148316	-0.0148376	-0.0148315	-0.0148375	-4.78551	-4.80323	-4.81616	-4.86429	-4.88164	-4.89429	-4.52865	-4.5823
2970_34PentanePentane200	6.53	0.0248263	0.0247707	0.0275913	0.0275573	0.00492911	0.00494004	0.00540286	0.00539931	-0.00124958	-0.00124604	-0.00141399	-0.00141176	-0.00011245	-0.000111032	-0.00011245	-0.000111137	-1.19274	-1.19386	-1.19469	-1.20852	-1.20957	-1.21033	-1.16633	-1.1789	-1.09895	-0.00124958	-0.00124604	-0.00141399	-0.00141176	-0.00011245	-0.00011098	-0.000112424	-0.000111111	-1.19267	-1.19384	-1.19469	-1.20852	-1.20957	-1.21033	-1.16634	-1.1789
2971_35NeopentanePentane090	4.222	-15.1096	-15.0923	-15.5691	-15.5467	48.4316	48.4007	50.5858	50.5346	-1.03525	-1.03668	-1.01089	-1.0115	-3.04471	-3.05073	-3.04471	-3.05073	-35.6105	-36.1147	-36.4827	-36.2191	-36.7378	-37.1162	-7.26174	-6.19059	-7.62384	-0.823828	-0.825601	-0.777987	-0.779179	-3.1705	-3.17614	-3.1705	-3.17614	-35.6213	-36.124	-36.4908	-36.2324	-36.7496	-37.1271	-7.18424	-6.09451
2972_35NeopentanePentane095	4.396	-9.16555	-9.15812	-9.43744	-9.42616	29.8135	29.7941	31.1875	31.1545	-0.612872	-0.614197	-0.592798	-0.593579	-1.85046	-1.8536	-1.85046	-1.8536	-27.5644	-27.9052	-28.154	-28.0517	-28.4034	-28.6599	-9.98576	-9.37876	-10.2931	-0.533359	-0.534817	-0.504807	-0.505837	-1.89497	-1.89797	-1.89497	-1.89797	-27.5666	-27.9072	-28.1557	-28.0561	-28.4071	-28.6632	-9.95249	-9.33865
2973_35NeopentanePentane100	4.561	-5.61822	-5.61593	-5.77793	-5.77294	18.5757	18.5653	19.4664	19.4471	-0.380727	-0.381603	-0.367915	-0.368475	-1.12702	-1.12858	-1.12702	-1.12858	-21.6351	-21.8693	-22.0401	-22.0237	-22.2655	-22.442	-10.601	-10.2649	-10.793	-0.350104	-0.35103	-0.333861	-0.334515	-1.14325	-1.14475	-1.14325	-1.14475	-21.6345	-21.8689	-22.04	-22.025	-22.2665	-22.4428	-10.5865	-10.2479
2974_35NeopentanePentane105	4.721	-3.56327	-3.56281	-3.66009	-3.65764	11.8512	11.8422	12.4448	12.4298	-0.244596	-0.244893	-0.236871	-0.2369	-0.68811	-0.688814	-0.68811	-0.688814	-17.3053	-17.4703	-17.5906	-17.6222	-17.7929	-17.9175	-10.245	-10.0711	-10.274	-0.23222	-0.232541	-0.223033	-0.223104	-0.694152	-0.694836	-0.694152	-0.694836	-17.3041	-17.4694	-17.5901	-17.6225	-17.7931	-17.9176	-10.2381	-10.0634
2975_35NeopentanePentane110	4.876	-2.21526	-2.21591	-2.27019	-2.26937	7.49943	7.49386	7.8918	7.88256	-0.160154	-0.160257	-0.1559	-0.155802	-0.421676	-0.421974	-0.421676	-0.421974	-13.8734	-13.9888	-14.073	-14.1284	-14.2478	-14.3348	-9.37733	-9.29943	-9.32212	-0.155219	-0.155327	-0.15035	-0.150266	-0.423967	-0.424257	-0.423967	-0.424257	-13.872	-13.9879	-14.0725	-14.1285	-14.2477	-14.3348	-9.37412	-9.2961
2976_35NeopentanePentane125	5.322	-0.560395	-0.561724	-0.568062	-0.568884	2.02377	2.02268	2.14244	2.14061	-0.0490155	-0.0489696	-0.0481877	-0.0481429	-0.098851	-0.0989181	-0.098851	-0.0989183	-7.6282	-7.67346	-7.70649	-7.76828	-7.81476	-7.84868	-6.39342	-6.42401	-6.18849	-0.0486559	-0.0486096	-0.0477771	-0.047733	-0.0989863	-0.0990532	-0.0989863	-0.0990531	-7.62743	-7.67299	-7.70624	-7.76825	-7.81473	-7.84864	-6.39294	-6.4237
2977_35NeopentanePentane150	6.024	-0.0293117	-0.0293389	-0.0254742	-0.0253213	0.232807	0.232646	0.248877	0.248637	-0.00913984	-0.00913362	-0.00912548	-0.00911314	-0.00922196	-0.0092149	-0.00922194	-0.0092149	-3.19465	-3.20476	-3.21214	-3.2482	-3.25842	-3.26588	-3.02718	-3.06089	-2.88666	-0.0091348	-0.00912881	-0.00911975	-0.00910736	-0.00922322	-0.0092164	-0.0092233	-0.00921642	-3.19436	-3.20465	-3.21216	-3.2482	-3.25842	-3.26587	-3.0272	-3.06088
2978_35NeopentanePentane200	7.36	0.0205337	0.020572	0.0218984	0.0219901	0.00325097	0.00327237	0.00354844	0.00356777	-0.00108281	-0.00107829	-0.00109483	-0.00109142	-6.74491e-05	-6.47711e-05	-6.75804e-05	-6.47186e-05	-0.817523	-0.817975	-0.818305	-0.828304	-0.828837	-0.829226	-0.795604	-0.804824	-0.772638	-0.00108278	-0.00107832	-0.00109483	-0.00109139	-6.74491e-05	-6.47186e-05	-6.74754e-05	-6.47186e-05	-0.817475	-0.81796	-0.818314	-0.828304	-0.828837	-0.829226	-0.795613	-0.804824
2979_36NeopentaneNeopentane090	4.983	-7.90331	-7.89871	-8.18704	-8.17822	28.9714	28.96	30.1837	30.1601	-0.724232	-0.725213	-0.701417	-0.701672	-1.84762	-1.85074	-1.84762	-1.85074	-23.491	-23.7687	-23.9713	-23.934	-24.2207	-24.43	-5.48595	-5.00056	-5.96311	-0.628665	-0.629737	-0.597316	-0.597786	-1.89867	-1.90164	-1.89867	-1.90164	-23.4856	-23.7625	-23.9646	-23.9291	-24.2154	-24.4242	-5.43471	-4.9418
2980_36NeopentaneNeopentane095	5.147	-4.95981	-4.95595	-5.14389	-5.13746	18.813	18.804	19.6094	19.5926	-0.468009	-0.468854	-0.450751	-0.451304	-1.16245	-1.16418	-1.16245	-1.16418	-18.6521	-18.841	-18.9788	-19.0086	-19.2043	-19.3471	-6.76378	-6.50747	-7.1318	-0.427299	-0.428189	-0.406365	-0.407005	-1.1829	-1.18458	-1.1829	-1.18458	-18.648	-18.8367	-18.9744	-19.0055	-19.2009	-19.3435	-6.73912	-6.47994
2981_36NeopentaneNeopentane100	5.305	-3.18095	-3.17757	-3.30597	-3.30099	12.4129	12.4055	12.95	12.9384	-0.308586	-0.309004	-0.296779	-0.297103	-0.729721	-0.730442	-0.729721	-0.730442	-15.0257	-15.1564	-15.2518	-15.3173	-15.453	-15.5521	-7.06332	-6.94217	-7.28891	-0.290632	-0.291066	-0.277158	-0.277517	-0.737995	-0.738689	-0.737995	-0.738689	-15.0228	-15.1535	-15.249	-15.3154	-15.4509	-15.5499	-7.05079	-6.92865
2982_36NeopentaneNeopentane105	5.46	-2.00783	-2.00601	-2.09331	-2.09031	8.15266	8.14678	8.51778	8.50966	-0.208024	-0.208104	-0.20038	-0.200359	-0.457158	-0.4573	-0.457158	-0.4573	-12.1607	-12.2529	-12.3202	-12.3978	-12.4937	-12.5637	-6.84484	-6.80198	-6.79758	-0.200267	-0.20035	-0.191866	-0.191861	-0.460526	-0.460654	-0.460526	-0.460654	-12.1588	-12.2511	-12.3185	-12.3967	-12.4925	-12.5625	-6.83871	-6.79564
2983_36NeopentaneNeopentane110	5.611	-1.20621	-1.20474	-1.26371	-1.26119	5.28992	5.28681	5.53388	5.52929	-0.141912	-0.141871	-0.137051	-0.136954	-0.286242	-0.286163	-0.286242	-0.286163	-9.85286	-9.9172	-9.96416	-10.0425	-10.1092	-10.1579	-6.31013	-6.31289	-6.28478	-0.138647	-0.138607	-0.133458	-0.133367	-0.287621	-0.287535	-0.287621	-0.287535	-9.85151	-9.91603	-9.96311	-10.0419	-10.1086	-10.1573	-6.3072	-6.31007
2984_36NeopentaneNeopentane125	6.052	-0.266815	-0.265902	-0.290034	-0.288438	1.55205	1.55117	1.62846	1.62729	-0.0465705	-0.0465168	-0.0448994	-0.0448701	-0.0700935	-0.0700755	-0.0700936	-0.0700751	-5.58622	-5.61245	-5.6316	-5.69111	-5.71816	-5.73791	-4.46292	-4.51401	-4.26064	-0.0462787	-0.0462264	-0.0445785	-0.0445495	-0.070189	-0.0701729	-0.0701891	-0.0701729	-5.58568	-5.61209	-5.63136	-5.69102	-5.71808	-5.73782	-4.46248	-4.5137
2985_36NeopentaneNeopentane150	6.758	0.0448172	0.0451188	0.036315	0.0369145	0.189907	0.189763	0.2007	0.200529	-0.00935967	-0.00933707	-0.00896049	-0.00894314	-0.00671532	-0.00670587	-0.00671529	-0.00670595	-2.38759	-2.39411	-2.39888	-2.42774	-2.43446	-2.43936	-2.18004	-2.21757	-2.08024	-0.00935521	-0.00933281	-0.00895553	-0.00893815	-0.00671671	-0.00670713	-0.00671666	-0.00670721	-2.38739	-2.39406	-2.39893	-2.42774	-2.43446	-2.43936	-2.18009	-2.21756
2986_36NeopentaneNeopentane200	8.117	0.0311236	0.0315132	0.02811	0.0284707	0.00323483	0.00326628	0.00347036	0.00350446	-0.00090837	-0.000905719	-0.000845122	-0.000839241	-4.87555e-05	-4.78891e-05	-4.85455e-05	-4.77841e-05	-0.626072	-0.62627	-0.626415	-0.634325	-0.634681	-0.63494	-0.592589	-0.603852	-0.554214	-0.000908318	-0.000905692	-0.000845122	-0.000839189	-4.87293e-05	-4.79154e-05	-4.87555e-05	-4.78104e-05	-0.62603	-0.626262	-0.626431	-0.634325	-0.634681	-0.63494	-0.592605	-0.603852
2987_37CyclopentaneNeopentane090	4.327	-15.6276	-15.6135	-16.0689	-16.0488	49.7226	49.696	51.9958	51.9413	-1.08412	-1.08502	-1.06467	-1.06413	-3.1995	-3.20469	-3.1995	-3.20469	-35.3503	-35.8601	-36.2321	-35.9699	-36.4923	-36.8736	-6.4393	-5.24993	-6.59336	-0.837806	-0.839127	-0.793429	-0.794111	-3.34764	-3.35236	-3.34764	-3.35236	-35.3638	-35.8712	-36.2415	-35.9857	-36.5065	-36.8865	-6.35183	-5.13827
2988_37CyclopentaneNeopentane095	4.501	-9.69173	-9.68556	-9.95863	-9.94761	31.3481	31.3311	32.8165	32.7829	-0.6586	-0.659845	-0.639234	-0.639747	-1.99765	-2.00076	-1.99765	-2.00076	-27.4685	-27.8174	-28.072	-27.9684	-28.3275	-28.5896	-9.08708	-8.39485	-9.27642	-0.558958	-0.560374	-0.529256	-0.530087	-2.05421	-2.05714	-2.05421	-2.05714	-27.4715	-27.8198	-28.074	-27.9732	-28.3317	-28.5932	-9.04595	-8.3452
2989_37CyclopentaneNeopentane100	4.665	-6.08483	-6.08269	-6.24538	-6.23991	20.0603	20.0508	21.0289	21.0091	-0.421119	-0.422224	-0.407469	-0.408168	-1.25302	-1.25494	-1.25302	-1.25494	-21.6573	-21.8999	-22.077	-22.0615	-22.3118	-22.4945	-9.78608	-9.38847	-9.9277	-0.379767	-0.380934	-0.361681	-0.362512	-1.27529	-1.27713	-1.27529	-1.27713	-21.6569	-21.8996	-22.0766	-22.0627	-22.3125	-22.4949	-9.76661	-9.36572
2990_37CyclopentaneNeopentane105	4.824	-3.86122	-3.8603	-3.95814	-3.95479	12.972	12.9662	13.6211	13.6084	-0.27769	-0.278398	-0.269436	-0.269936	-0.788816	-0.789854	-0.788816	-0.789854	-17.2854	-17.4553	-17.5793	-17.6139	-17.7892	-17.9172	-9.5416	-9.32331	-9.60065	-0.260252	-0.260986	-0.250055	-0.250605	-0.797758	-0.798768	-0.797758	-0.798768	-17.2841	-17.4543	-17.5784	-17.614	-17.7892	-17.917	-9.53225	-9.31274
2991_37CyclopentaneNeopentane110	4.977	-2.49136	-2.49113	-2.55063	-2.54866	8.51509	8.51035	8.95786	8.94876	-0.187524	-0.187844	-0.182758	-0.182929	-0.498607	-0.499048	-0.498607	-0.499048	-13.9788	-14.0999	-14.1883	-14.2478	-14.3728	-14.4641	-8.85597	-8.74597	-8.83163	-0.179947	-0.18028	-0.174307	-0.174493	-0.502258	-0.502686	-0.502258	-0.502686	-13.9774	-14.0989	-14.1875	-14.2476	-14.3726	-14.4639	-8.85125	-8.74094
2992_37CyclopentaneNeopentane125	5.415	-0.649989	-0.649665	-0.6606	-0.659454	2.4516	2.4498	2.59354	2.5903	-0.0622308	-0.0621775	-0.0615695	-0.0614831	-0.128082	-0.128044	-0.128082	-0.128044	-7.72473	-7.76951	-7.8022	-7.87328	-7.91927	-7.95283	-6.19228	-6.21151	-6.0636	-0.0615902	-0.0615379	-0.0608468	-0.0607623	-0.128347	-0.128308	-0.128347	-0.128308	-7.72387	-7.76897	-7.80188	-7.87321	-7.91919	-7.95274	-6.19159	-6.21097
2993_37CyclopentaneNeopentane150	6.102	-0.0409268	-0.0408981	-0.039437	-0.0391672	0.325141	0.324952	0.347096	0.346686	-0.0122482	-0.0122131	-0.0122973	-0.0122565	-0.0137399	-0.0137379	-0.0137398	-0.013738	-3.28226	-3.29324	-3.30126	-3.34141	-3.35253	-3.36064	-3.04315	-3.07912	-2.92416	-0.0122363	-0.0122015	-0.0122838	-0.0122432	-0.0137439	-0.0137417	-0.0137438	-0.0137418	-3.28194	-3.29312	-3.30128	-3.34142	-3.35252	-3.36063	-3.04317	-3.0791
2994_37CyclopentaneNeopentane200	7.404	0.0238573	0.0237688	0.0238758	0.0237845	0.00589451	0.00591824	0.00639861	0.00641932	-0.0012757	-0.00127032	-0.00127437	-0.00126783	-0.000144297	-0.000142512	-0.00014435	-0.000142591	-0.842325	-0.842917	-0.843349	-0.854697	-0.855365	-0.855853	-0.815075	-0.82706	-0.789336	-0.00127568	-0.00127032	-0.00127437	-0.00126783	-0.000144403	-0.000142512	-0.000144376	-0.000142433	-0.842274	-0.842898	-0.843353	-0.854697	-0.855365	-0.855853	-0.815078	-0.82706
2995_38CyclopentaneCyclopentane090	3.945	-15.7466	-15.7261	-16.4255	-16.3972	50.8765	50.8498	53.4298	53.3764	-1.10022	-1.10119	-1.08574	-1.08576	-3.23453	-3.24081	-3.23453	-3.24081	-38.7212	-39.3061	-39.7329	-39.3889	-39.9888	-40.4266	-8.95116	-7.77396	-9.19677	-0.975965	-0.977231	-0.945607	-0.946066	-3.31329	-3.31934	-3.31329	-3.31934	-38.7535	-39.3362	-39.7614	-39.4252	-40.0234	-40.46	-8.93431	-7.74752
2996_38CyclopentaneCyclopentane095	4.085	-10.3853	-10.3718	-10.8564	-10.8368	33.8295	33.8089	35.6045	35.563	-0.722133	-0.723307	-0.710208	-0.710869	-2.1199	-2.12419	-2.1199	-2.12419	-31.334	-31.7629	-32.0758	-31.8979	-32.3391	-32.661	-11.4863	-10.7699	-11.7169	-0.6687	-0.670043	-0.649654	-0.650535	-2.15154	-2.15573	-2.15154	-2.15573	-31.3476	-31.7753	-32.0874	-31.9142	-32.3549	-32.6764	-11.477	-10.7564
2997_38CyclopentaneCyclopentane100	4.24	-6.42271	-6.41395	-6.7267	-6.71358	21.2714	21.2595	22.4462	22.4081	-0.45825	-0.459502	-0.452128	-0.452404	-1.3122	-1.31491	-1.3122	-1.31491	-24.7606	-25.0603	-25.2789	-25.2186	-25.5245	-25.7476	-12.2078	-11.8204	-12.3686	-0.437865	-0.439183	-0.428873	-0.429242	-1.3237	-1.32637	-1.3237	-1.32637	-24.7649	-25.0645	-25.2831	-25.2252	-25.5307	-25.7537	-12.2031	-11.8147
2998_38CyclopentaneCyclopentane105	4.396	-3.93727	-3.93157	-4.13139	-4.12344	13.2715	13.2654	14.0437	14.0216	-0.291737	-0.292723	-0.289904	-0.290175	-0.799436	-0.80092	-0.799437	-0.80092	-19.6281	-19.8367	-19.989	-19.9984	-20.2113	-20.3667	-11.7487	-11.5597	-11.8136	-0.284084	-0.285078	-0.281097	-0.281396	-0.803542	-0.805012	-0.803542	-0.805012	-19.6287	-19.8376	-19.9901	-20.0009	-20.2135	-20.3687	-11.7463	-11.5573
2999_38CyclopentaneCyclopentane110	4.547	-2.49133	-2.48715	-2.62046	-2.61432	8.46262	8.45722	8.98079	8.97047	-0.189231	-0.189725	-0.189387	-0.189693	-0.489137	-0.489824	-0.489137	-0.489825	-15.8147	-15.9632	-16.0716	-16.119	-16.2725	-16.3846	-10.7811	-10.7079	-10.7229	-0.186189	-0.186673	-0.185847	-0.185791	-0.490633	-0.491317	-0.490633	-0.491317	-15.814	-15.963	-16.0717	-16.1199	-16.2713	-16.3818	-10.7796	-10.7093
3000_38CyclopentaneCyclopentane125	4.981	-0.59253	-0.590382	-0.627302	-0.625302	2.18927	2.18753	2.34431	2.33938	-0.0544922	-0.0545136	-0.0560029	-0.0557972	-0.114384	-0.114414	-0.114384	-0.114414	-8.57781	-8.63176	-8.67113	-8.74418	-8.79834	-8.83786	-7.24291	-7.29399	-7.08457	-0.0542984	-0.0543199	-0.0557758	-0.0557604	-0.114463	-0.114493	-0.114463	-0.114493	-8.5769	-8.63119	-8.6708	-8.74422	-8.79964	-8.84008	-7.24253	-7.29347
3001_38CyclopentaneCyclopentane150	5.667	-0.0296204	-0.0285967	-0.0316089	-0.031314	0.244526	0.244418	0.265463	0.265013	-0.00888359	-0.00885242	-0.00954157	-0.00942179	-0.0106291	-0.0106352	-0.0106292	-0.0106354	-3.56192	-3.574	-3.58283	-3.62646	-3.63811	-3.64661	-3.38649	-3.43297	-3.26505	-0.00888094	-0.00884948	-0.00953865	-0.00949323	-0.0106298	-0.0106359	-0.0106299	-0.010636	-3.56154	-3.57383	-3.58279	-3.62646	-3.63853	-3.64734	-3.38647	-3.43265
3002_38CyclopentaneCyclopentane200	6.972	0.0189854	0.0190827	0.0203726	0.0200523	0.0034618	0.00348115	0.00385074	0.00386014	-0.000953503	-0.000949748	-0.0010423	-0.00102219	-8.04453e-05	-7.88438e-05	-8.04191e-05	-7.90013e-05	-0.898817	-0.899761	-0.90045	-0.912319	-0.91312	-0.913704	-0.878915	-0.890893	-0.839583	-0.000953503	-0.000949722	-0.0010423	-0.00102216	-8.04978e-05	-7.88963e-05	-8.04191e-05	-7.89225e-05	-0.898761	-0.899738	-0.900452	-0.912319	-0.91312	-0.913705	-0.878916	-0.890893
3003_39BenzeneCyclopentane090	3.623	-25.3076	-25.274	-26.605	-26.557	69.8469	69.7841	73.3109	73.2173	-1.3144	-1.31572	-1.22976	-1.23106	-5.35144	-5.35975	-5.35144	-5.35975	-46.5583	-47.3876	-47.9927	-47.3821	-48.234	-48.8556	-10.1581	-8.78614	-8.23703	-0.922386	-0.924054	-0.790052	-0.792259	-5.67547	-5.6834	-5.67547	-5.6834	-46.6474	-47.474	-48.0773	-47.4868	-48.3359	-48.9556	-10.1746	-8.77098
3004_39BenzeneCyclopentane095	3.781	-16.2027	-16.18	-17.0785	-17.047	44.4232	44.3755	46.7388	46.6699	-0.900078	-0.899197	-0.81439	-0.814028	-3.45538	-3.45882	-3.45538	-3.45882	-36.8151	-37.4072	-37.8393	-37.5088	-38.1189	-38.5641	-14.0018	-13.2141	-12.8908	-0.742912	-0.742336	-0.6367	-0.636769	-3.57979	-3.58302	-3.57979	-3.58302	-36.8521	-37.4432	-37.8745	-37.5554	-38.1641	-38.6082	-14.0047	-13.2056
3005_39BenzeneCyclopentane100	3.943	-10.2882	-10.2731	-10.8716	-10.8492	27.8511	27.8173	29.3816	29.3331	-0.661963	-0.660582	-0.586624	-0.585402	-2.17296	-2.1741	-2.17296	-2.1741	-29.0412	-29.4626	-29.77	-29.6166	-30.0523	-30.3703	-15.0606	-14.6459	-14.3838	-0.600678	-0.599378	-0.516751	-0.515719	-2.21937	-2.2204	-2.21937	-2.2204	-29.0547	-29.4759	-29.7832	-29.6363	-30.0714	-30.3888	-15.0589	-14.6411
3006_39BenzeneCyclopentane105	4.108	-6.52061	-6.51053	-6.90684	-6.89142	17.2816	17.2605	18.2883	18.2571	-0.511564	-0.5104	-0.449686	-0.448477	-1.33953	-1.34001	-1.33953	-1.34001	-22.9039	-23.2037	-23.4225	-23.3765	-23.6872	-23.914	-14.523	-14.3368	-14.0747	-0.488103	-0.48697	-0.422684	-0.421571	-1.35645	-1.35687	-1.35645	-1.35687	-22.9076	-23.2077	-23.4267	-23.3846	-23.6949	-23.9214	-14.5206	-14.3347
3007_39BenzeneCyclopentane110	4.27	-4.22315	-4.21561	-4.47187	-4.46081	10.7136	10.7021	11.3755	11.3569	-0.406436	-0.405493	-0.357142	-0.356099	-0.826746	-0.827149	-0.826746	-0.827149	-18.1558	-18.369	-18.5245	-18.5417	-18.7628	-18.9242	-13.2706	-13.2114	-12.8998	-0.397528	-0.396602	-0.346792	-0.345788	-0.83301	-0.833388	-0.83301	-0.833388	-18.1559	-18.3695	-18.5254	-18.545	-18.7659	-18.9271	-13.2689	-13.2102
3008_39BenzeneCyclopentane125	4.744	-1.30923	-1.30386	-1.37872	-1.37269	2.63638	2.63413	2.82886	2.82407	-0.220257	-0.219437	-0.194344	-0.1935	-0.198078	-0.198192	-0.198078	-0.198192	-9.48718	-9.56356	-9.6193	-9.69856	-9.77807	-9.8361	-8.70665	-8.77641	-8.4753	-0.219722	-0.218906	-0.193707	-0.192866	-0.198421	-0.198534	-0.198421	-0.198534	-9.48597	-9.56279	-9.61885	-9.69875	-9.77825	-9.83626	-8.70601	-8.77628
3009_39BenzeneCyclopentane150	5.52	-0.31098	-0.308581	-0.317266	-0.314766	0.25879	0.258496	0.282447	0.281794	-0.0861382	-0.0854355	-0.0764906	-0.0758026	-0.019394	-0.0193987	-0.019394	-0.0193988	-3.61546	-3.63073	-3.64187	-3.6952	-3.71111	-3.72273	-3.79679	-3.8509	-3.69736	-0.0861325	-0.0854303	-0.0764843	-0.0757977	-0.0193972	-0.0194019	-0.0193972	-0.019402	-3.615	-3.63047	-3.64175	-3.6952	-3.7111	-3.72271	-3.79666	-3.85105
3010_39BenzeneCyclopentane200	7.129	-0.0874258	-0.0868075	-0.0848717	-0.0842199	0.00187689	0.00184363	0.0021187	0.00207992	-0.0141841	-0.0140776	-0.0126947	-0.0125943	-0.000281926	-0.000271976	-0.000281821	-0.000272081	-0.699627	-0.701528	-0.702916	-0.712764	-0.714809	-0.716302	-0.80223	-0.811308	-0.789381	-0.0141841	-0.0140775	-0.0126947	-0.0125945	-0.000281847	-0.000272028	-0.000281926	-0.000272107	-0.699576	-0.701504	-0.702912	-0.712764	-0.714809	-0.716301	-0.802224	-0.811354
3011_40BenzeneNeopentane090	4.175	-19.1476	-19.1137	-19.86	-19.8177	53.2536	53.205	55.7107	55.6421	-1.31451	-1.31422	-1.23459	-1.23482	-3.80517	-3.81188	-3.80517	-3.81188	-36.4526	-37.047	-37.4808	-37.1401	-37.7518	-38.1982	-8.51559	-7.4205	-7.16258	-0.96414	-0.964313	-0.849671	-0.851094	-4.04943	-4.05556	-4.04943	-4.05556	-36.4815	-37.0739	-37.5062	-37.1785	-37.7874	-38.2318	-8.43473	-7.31402
3012_40BenzeneNeopentane095	4.335	-12.2625	-12.2403	-12.6867	-12.6583	33.4181	33.3815	35.0285	34.976	-0.90157	-0.899952	-0.822224	-0.821377	-2.43629	-2.43843	-2.43629	-2.43843	-28.5568	-28.9717	-29.2745	-29.125	-29.5527	-29.8648	-11.4718	-10.807	-10.6647	-0.768836	-0.767454	-0.675857	-0.675212	-2.52381	-2.52565	-2.52381	-2.52565	-28.5669	-28.981	-29.2831	-29.1401	-29.5676	-29.8796	-11.4351	-10.7628
3013_40BenzeneNeopentane100	4.492	-7.96112	-7.95066	-8.21042	-8.19382	21.051	21.0276	22.1145	22.0814	-0.664781	-0.663243	-0.595733	-0.594692	-1.5363	-1.53695	-1.5363	-1.53695	-22.561	-22.8568	-23.0726	-23.0299	-23.3355	-23.5586	-12.1958	-11.8026	-11.6756	-0.614163	-0.612735	-0.539455	-0.538592	-1.56747	-1.56799	-1.56747	-1.56799	-22.5636	-22.859	-23.0746	-23.0364	-23.3416	-23.5643	-12.1784	-11.7833
3014_40BenzeneNeopentane105	4.649	-5.25712	-5.24914	-5.38289	-5.3698	13.206	13.1927	13.9071	13.888	-0.511346	-0.510045	-0.45496	-0.453777	-0.959323	-0.959845	-0.959323	-0.959846	-17.8948	-18.1057	-18.2596	-18.2771	-18.4959	-18.6555	-11.7859	-11.5509	-11.3842	-0.492369	-0.491091	-0.433733	-0.43271	-0.970331	-0.970808	-0.970331	-0.970808	-17.8944	-18.1054	-18.2593	-18.2798	-18.4984	-18.658	-11.7744	-11.5478
3015_40BenzeneNeopentane110	4.804	-3.53024	-3.52499	-3.58507	-3.57908	8.31466	8.30762	8.78106	8.76891	-0.401478	-0.400592	-0.35586	-0.355054	-0.596219	-0.596859	-0.596219	-0.596859	-14.3157	-14.4681	-14.5794	-14.629	-14.7877	-14.9035	-10.7942	-10.6656	-10.4696	-0.394324	-0.393455	-0.347795	-0.347012	-0.60008	-0.60071	-0.60008	-0.60071	-14.3145	-14.4672	-14.5786	-14.6301	-14.7887	-14.9044	-10.7902	-10.6623
3016_40BenzeneNeopentane125	5.263	-1.25794	-1.25224	-1.22745	-1.22387	2.056	2.05395	2.1904	2.18644	-0.209192	-0.20838	-0.185044	-0.184307	-0.142131	-0.142413	-0.142131	-0.142413	-7.57587	-7.63133	-7.6718	-7.74621	-7.80454	-7.84711	-7.22089	-7.21126	-7.00524	-0.208819	-0.208039	-0.184616	-0.183879	-0.14229	-0.142573	-0.14229	-0.142573	-7.57486	-7.63071	-7.67147	-7.74627	-7.80459	-7.84715	-7.22185	-7.21104
3017_40BenzeneNeopentane150	6.016	-0.414407	-0.411338	-0.375866	-0.373834	0.197276	0.197373	0.21333	0.2132	-0.0799906	-0.0793671	-0.0708135	-0.0702414	-0.0136612	-0.0137056	-0.0136611	-0.0137053	-2.95312	-2.96451	-2.97283	-3.01695	-3.02896	-3.03773	-3.27987	-3.28231	-3.18871	-0.0799871	-0.0793644	-0.0708104	-0.0702385	-0.0136619	-0.0137061	-0.0136618	-0.0137061	-2.95277	-2.9643	-2.97271	-3.01695	-3.02896	-3.03773	-3.27974	-3.28231
3018_40BenzeneNeopentane200	7.5	-0.127592	-0.126597	-0.111538	-0.11093	0.00172661	0.00167554	0.00192717	0.00186621	-0.0151706	-0.0150601	-0.0134869	-0.0133864	-0.000273367	-0.000264388	-0.000273315	-0.000264362	-0.653059	-0.6549	-0.656244	-0.665019	-0.667016	-0.668472	-0.79649	-0.791187	-0.780501	-0.0151703	-0.015055	-0.0134869	-0.0133864	-0.000273393	-0.000264309	-0.000273341	-0.000264283	-0.653014	-0.654876	-0.656235	-0.665019	-0.667015	-0.668472	-0.796256	-0.791186
3019_41UracilPentane090	3.277	-26.4077	-26.3573	-27.0847	-27.0399	74.282	74.1817	77.7339	77.6294	-2.86208	-2.90567	-3.02449	-3.01204	-3.58614	-3.59234	-3.58614	-3.59234	-53.8472	-54.8075	-55.5083	-54.8176	-55.8161	-56.5448	-14.1819	-12.5597	-15.3935	-2.73058	-2.60792	-2.69823	-2.68689	-3.78623	-3.79206	-3.78623	-3.79206	-53.9203	-54.8923	-55.6016	-54.919	-55.9156	-56.6428	-14.1772	-12.5323
3020_41UracilPentane095	3.423	-17.0957	-17.0508	-17.4561	-17.4221	47.9029	47.8082	50.1888	50.1141	-2.22235	-2.2654	-2.22879	-2.21894	-2.27872	-2.28204	-2.27872	-2.28204	-43.1413	-43.8313	-44.3349	-43.9594	-44.6828	-45.2106	-18.125	-17.0197	-19.0806	-2.13564	-1.99773	-2.09482	-2.08546	-2.35723	-2.36038	-2.35723	-2.36038	-43.1705	-43.8768	-44.3921	-44.0054	-44.7278	-45.2549	-18.0268	-17.0088
3021_41UracilPentane100	3.57	-11.1565	-11.139	-11.3396	-11.3139	30.8015	30.784	32.3885	32.3411	-1.68339	-1.69645	-1.69206	-1.6987	-1.42622	-1.42795	-1.42622	-1.42795	-34.7255	-35.24	-35.6154	-35.4114	-35.9397	-36.3253	-19.0948	-18.4248	-19.7655	-1.68121	-1.55766	-1.63705	-1.64387	-1.45679	-1.45845	-1.45679	-1.45845	-34.7372	-35.26	-35.6414	-35.4319	-35.9598	-36.345	-19.0281	-18.4201
3022_41UracilPentane105	3.716	-7.30514	-7.2792	-7.35976	-7.34201	19.7155	19.6986	20.7856	20.7524	-1.23862	-1.34596	-1.30803	-1.31249	-0.880765	-0.88165	-0.880765	-0.88165	-28.018	-28.3805	-28.645	-28.5775	-28.9648	-29.2474	-18.4532	-18.0311	-18.835	-1.28998	-1.23673	-1.28572	-1.29025	-0.892523	-0.89338	-0.892523	-0.893379	-28.0167	-28.3934	-28.6683	-28.5864	-28.9735	-29.256	-18.3909	-18.0292
3023_41UracilPentane110	3.892	-4.34654	-4.34238	-4.32938	-4.31426	11.4459	11.4268	12.1008	12.0796	-1.01749	-0.954829	-0.977423	-0.993788	-0.488125	-0.488517	-0.488125	-0.488517	-21.7048	-21.9661	-22.1568	-22.157	-22.4211	-22.6137	-16.5158	-16.3307	-16.7329	-1.00146	-0.969431	-0.970033	-0.986409	-0.491817	-0.492201	-0.491817	-0.492201	-21.705	-21.968	-22.1598	-22.1602	-22.4242	-22.6168	-16.5265	-16.33
3024_41UracilPentane125	4.405	-1.03616	-1.04386	-0.961341	-0.95484	2.29924	2.29383	2.45352	2.44948	-0.484202	-0.449168	-0.46463	-0.473043	-0.0838682	-0.083913	-0.0838685	-0.0839129	-10.7283	-10.8197	-10.8865	-10.9571	-11.0476	-11.1136	-10.1696	-10.176	-10.0517	-0.468206	-0.456205	-0.464345	-0.47276	-0.0839876	-0.0840324	-0.0839876	-0.0840322	-10.7286	-10.8188	-10.8846	-10.9573	-11.0477	-11.1138	-10.1729	-10.1759
3025_41UracilPentane150	5.218	-0.179045	-0.185932	-0.140314	-0.142614	0.169643	0.168855	0.183809	0.183137	-0.18374	-0.176341	-0.178241	-0.17931	-0.00512437	-0.00509741	-0.00512445	-0.00509757	-3.94299	-3.96464	-3.98044	-4.02223	-4.04392	-4.05975	-4.17896	-4.20363	-4.02213	-0.182575	-0.177304	-0.17824	-0.179313	-0.00512474	-0.00509793	-0.00512477	-0.00509788	-3.94266	-3.96435	-3.98018	-4.02223	-4.04392	-4.05975	-4.17938	-4.20364
3026_41UracilPentane200	6.759	-0.00406595	-0.00732076	0.000794818	0.00240417	0.00101473	0.00103088	0.00113424	0.0011516	-0.0472319	-0.0450329	-0.0443334	-0.0449129	-6.78954e-05	-6.53224e-05	-6.78692e-05	-6.52437e-05	-0.845558	-0.848913	-0.851361	-0.859992	-0.863256	-0.865638	-0.902749	-0.90706	-0.887438	-0.0477217	-0.0489058	-0.0443334	-0.0449111	-6.78692e-05	-6.53487e-05	-6.80004e-05	-6.52962e-05	-0.84547	-0.848594	-0.850874	-0.859992	-0.863256	-0.865638	-0.901875	-0.907061
3027_42UracilCyclopentane090	3.48	-23.2566	-23.2156	-24.1269	-24.0857	67.7177	67.7438	71.0714	70.9942	-2.07709	-2.26424	-2.36723	-2.3682	-3.13996	-3.14673	-3.13996	-3.14673	-48.4861	-49.3685	-50.0124	-49.3678	-50.2783	-50.9428	-10.8951	-9.54926	-12.1326	-1.77862	-1.953	-2.01984	-2.02184	-3.34755	-3.35382	-3.34755	-3.35382	-48.5579	-49.4395	-50.0828	-49.4542	-50.3632	-51.0266	-10.8603	-9.49264
3028_42UracilCyclopentane095	3.636	-14.4242	-14.3911	-14.939	-14.9111	42.1037	42.1313	44.3168	44.2639	-1.54015	-1.56597	-1.6313	-1.63585	-1.90581	-1.909	-1.90581	-1.909	-38.2158	-38.8441	-39.3026	-38.9519	-39.5957	-40.0656	-15.0373	-14.2576	-16.0515	-1.27536	-1.44441	-1.49566	-1.50192	-1.9817	-1.98466	-1.9817	-1.98466	-38.2515	-38.8717	-39.3243	-38.9887	-39.6318	-40.1012	-15.0132	-14.2368
3029_42UracilCyclopentane100	3.789	-8.98886	-8.96722	-9.28431	-9.26402	26.2594	26.27	27.7156	27.6825	-1.02141	-1.13283	-1.17808	-1.17408	-1.14595	-1.14732	-1.14595	-1.14732	-30.3357	-30.7803	-31.1047	-30.9399	-31.4006	-31.7367	-16.0821	-15.6397	-16.8138	-0.969851	-1.08542	-1.12481	-1.12089	-1.17389	-1.17516	-1.17389	-1.17516	-30.3463	-30.7902	-31.1142	-30.9554	-31.4155	-31.7513	-16.072	-15.6293
3030_42UracilCyclopentane105	3.941	-5.64161	-5.63022	-5.80313	-5.78906	16.3971	16.4011	17.3579	17.3375	-0.739961	-0.845233	-0.878066	-0.872668	-0.685124	-0.685674	-0.685125	-0.685674	-24.2271	-24.5454	-24.7776	-24.7229	-25.0547	-25.2968	-15.5376	-15.3068	-15.9934	-0.722592	-0.826614	-0.85701	-0.850952	-0.695454	-0.695969	-0.695454	-0.695969	-24.2296	-24.5482	-24.7807	-24.7293	-25.0588	-25.2992	-15.5324	-15.2979
3031_42UracilCyclopentane110	4.09	-3.53125	-3.52112	-3.60083	-3.59019	10.2319	10.2346	10.8656	10.8585	-0.558083	-0.645665	-0.669364	-0.66865	-0.408989	-0.40921	-0.408989	-0.409209	-19.4526	-19.6826	-19.8504	-19.8592	-20.1003	-20.2762	-14.1917	-14.0857	-14.4713	-0.549561	-0.638395	-0.661073	-0.660159	-0.412831	-0.413039	-0.412831	-0.413039	-19.4525	-19.6828	-19.8508	-19.8618	-20.1028	-20.2787	-14.1887	-14.0836
3032_42UracilCyclopentane125	4.532	-0.943848	-0.941592	-0.91629	-0.915039	2.49406	2.49418	2.67358	2.66968	-0.266967	-0.316826	-0.338508	-0.334206	-0.0874908	-0.0874948	-0.0874909	-0.0874946	-10.4467	-10.5358	-10.6008	-10.6692	-10.7617	-10.8292	-9.45254	-9.49625	-9.409	-0.264651	-0.316373	-0.337986	-0.334327	-0.0876936	-0.0876968	-0.0876937	-0.0876967	-10.4457	-10.535	-10.6002	-10.6693	-10.762	-10.8296	-9.45168	-9.49721
3033_42UracilCyclopentane150	5.252	-0.1964	-0.190405	-0.15381	-0.14998	0.23884	0.238884	0.26071	0.259606	-0.12323	-0.12369	-0.125091	-0.126806	-0.00729028	-0.00725197	-0.00729033	-0.00725208	-4.16767	-4.19162	-4.2091	-4.2538	-4.27743	-4.29467	-4.29157	-4.3191	-4.18586	-0.110262	-0.123683	-0.125085	-0.12679	-0.00729188	-0.0072536	-0.00729183	-0.00725368	-4.16768	-4.19134	-4.2086	-4.2538	-4.27743	-4.29467	-4.29106	-4.31908
3034_42UracilCyclopentane200	6.664	-0.0637149	-0.0628641	-0.0480564	-0.0461342	0.00253762	0.00220198	0.00283685	0.00246487	-0.0351138	-0.0326443	-0.0323174	-0.0324007	-0.000132614	-0.000127022	-0.000132456	-0.000127205	-0.961993	-0.958663	-0.956233	-0.979809	-0.975723	-0.972742	-1.04967	-1.04894	-1.02751	-0.0352414	-0.0326433	-0.0323175	-0.0324006	-0.000132509	-0.000127074	-0.000132667	-0.000127048	-0.962	-0.958608	-0.956133	-0.979809	-0.975724	-0.972743	-1.04956	-1.04894
3035_43UracilNeopentane090	4.069	-22.3308	-22.2878	-22.8353	-22.7937	56.2774	56.2239	58.5989	58.5252	-1.80705	-1.81393	-1.95632	-1.96506	-2.48002	-2.48414	-2.48002	-2.48414	-39.1036	-39.7904	-40.2916	-39.7836	-40.4895	-41.0047	-10.6536	-9.72241	-11.5321	-1.47544	-1.4831	-1.59846	-1.60833	-2.68722	-2.69085	-2.68722	-2.69085	-39.142	-39.8269	-40.3266	-39.8306	-40.5352	-41.0494	-10.5644	-9.61703
3036_43UracilNeopentane095	4.228	-14.5781	-14.5472	-14.8577	-14.8299	34.933	34.8986	36.444	36.3965	-1.20999	-1.21419	-1.31438	-1.32092	-1.51104	-1.51283	-1.51104	-1.51283	-30.7364	-31.2209	-31.5745	-31.2943	-31.7943	-32.1592	-13.9502	-13.4264	-14.6426	-1.07835	-1.0829	-1.17163	-1.17865	-1.58859	-1.59017	-1.58859	-1.59017	-30.7499	-31.2337	-31.5868	-31.3134	-31.8127	-32.1772	-13.9085	-13.3794
3037_43UracilNeopentane100	4.384	-9.73679	-9.71446	-9.88406	-9.86522	21.7806	21.7584	22.7756	22.7446	-0.852145	-0.855311	-0.928762	-0.933735	-0.90982	-0.91053	-0.90982	-0.91053	-24.3506	-24.6975	-24.9507	-24.8074	-25.1667	-25.4289	-14.6726	-14.3938	-15.1153	-0.799399	-0.802708	-0.871237	-0.876411	-0.939027	-0.939645	-0.939027	-0.939646	-24.3544	-24.7012	-24.9542	-24.815	-25.1741	-25.4361	-14.6527	-14.3728
3038_43UracilNeopentane105	4.539	-6.60689	-6.59202	-6.67066	-6.65907	13.5691	13.5554	14.224	14.2038	-0.620642	-0.622989	-0.678468	-0.682322	-0.543998	-0.544293	-0.543998	-0.544294	-19.4011	-19.6516	-19.8344	-19.7725	-20.0328	-20.2227	-14.0383	-13.9046	-14.2892	-0.599616	-0.602019	-0.655404	-0.660016	-0.55503	-0.555288	-0.55503	-0.555288	-19.4012	-19.6519	-19.8348	-19.7755	-20.0357	-20.2256	-14.0287	-13.8975
3039_43UracilNeopentane110	4.691	-4.6479	-4.63808	-4.6708	-4.66471	8.52798	8.51873	8.96315	8.94875	-0.465236	-0.466933	-0.509839	-0.513315	-0.324518	-0.324682	-0.324518	-0.324682	-15.6206	-15.8037	-15.9374	-15.9253	-16.1162	-16.2555	-12.8483	-12.8094	-12.9005	-0.456693	-0.458396	-0.500397	-0.503393	-0.3287	-0.32885	-0.3287	-0.32885	-15.6196	-15.803	-15.9368	-15.9264	-16.1172	-16.2565	-12.8434	-12.8036
3040_43UracilNeopentane125	5.141	-1.85192	-1.85004	-1.82092	-1.82242	2.09041	2.08823	2.21374	2.21032	-0.217879	-0.218696	-0.238956	-0.240908	-0.0693301	-0.0693777	-0.0693302	-0.0693774	-8.38697	-8.46019	-8.51361	-8.55256	-8.62937	-8.68542	-8.5635	-8.6078	-8.42362	-0.217322	-0.218142	-0.238332	-0.239979	-0.069561	-0.0696076	-0.069561	-0.0696074	-8.3861	-8.45954	-8.51313	-8.55262	-8.62941	-8.68544	-8.5627	-8.60646
3041_43UracilNeopentane150	5.873	-0.633813	-0.634361	-0.604462	-0.60694	0.200929	0.200523	0.215614	0.214983	-0.0810541	-0.0813267	-0.087678	-0.0884875	-0.00576885	-0.00575441	-0.00576896	-0.00575449	-3.35292	-3.3716	-3.38523	-3.41618	-3.4358	-3.45011	-3.90615	-3.93631	-3.81625	-0.0810481	-0.0813201	-0.0876714	-0.0884807	-0.00577069	-0.00575628	-0.00577093	-0.00575604	-3.35261	-3.37138	-3.38509	-3.41619	-3.4358	-3.45011	-3.906	-3.9363
3042_43UracilNeopentane200	7.303	-0.176386	-0.171817	-0.167377	-0.164094	0.00181685	0.00183851	0.0020026	0.00201835	-0.0217175	-0.0219251	-0.0220989	-0.0229915	-5.69996e-05	-5.32976e-05	-5.67371e-05	-5.32714e-05	-0.775358	-0.779944	-0.783291	-0.787937	-0.792781	-0.796315	-0.975248	-0.981435	-0.956706	-0.0217173	-0.0219248	-0.0220989	-0.0229915	-5.68158e-05	-5.32189e-05	-5.68158e-05	-5.33502e-05	-0.775305	-0.77991	-0.783271	-0.787937	-0.792781	-0.796315	-0.975228	-0.981436
3043_44EthenePentane090	3.509	-9.54369	-9.53305	-9.83954	-9.82737	30.6463	30.6228	31.906	31.8686	-0.795833	-0.797066	-0.773178	-0.774097	-2.15187	-2.15606	-2.15187	-2.15606	-24.5301	-24.9772	-25.3035	-24.951	-25.4127	-25.7495	-7.16687	-6.63843	-6.68385	-0.724181	-0.725557	-0.693711	-0.694856	-2.21239	-2.21645	-2.21239	-2.21645	-24.5406	-24.9876	-25.3137	-24.9647	-25.4256	-25.762	-7.16599	-6.63205
3044_44EthenePentane095	3.665	-5.94535	-5.93872	-6.13016	-6.12244	19.2794	19.2631	20.1057	20.0799	-0.527163	-0.527761	-0.510436	-0.510698	-1.34697	-1.34935	-1.34697	-1.34935	-19.2984	-19.617	-19.8494	-19.6435	-19.9739	-20.2151	-8.40208	-8.11766	-8.02587	-0.499933	-0.500567	-0.480014	-0.480369	-1.36992	-1.37224	-1.36992	-1.37224	-19.3013	-19.6203	-19.853	-19.649	-19.9791	-20.22	-8.40142	-8.11514
3045_44EthenePentane100	3.816	-3.72716	-3.72282	-3.84032	-3.83521	12.1775	12.1652	12.7221	12.7031	-0.360026	-0.360211	-0.348457	-0.348281	-0.841547	-0.842868	-0.841547	-0.842868	-15.2966	-15.5257	-15.6929	-15.5784	-15.8169	-15.991	-8.45364	-8.31422	-8.12805	-0.349591	-0.34977	-0.336703	-0.336569	-0.850376	-0.851672	-0.850376	-0.851672	-15.2967	-15.5264	-15.6941	-15.5806	-15.8189	-15.9929	-8.45314	-8.31322
3046_44EthenePentane105	3.965	-2.35849	-2.35608	-2.42659	-2.42353	7.71897	7.71035	8.07948	8.0662	-0.249996	-0.249987	-0.242168	-0.241836	-0.525298	-0.526003	-0.525298	-0.526003	-12.2173	-12.3844	-12.5063	-12.4475	-12.6216	-12.7486	-7.92804	-7.87379	-7.62269	-0.245964	-0.245943	-0.237585	-0.237271	-0.528734	-0.529428	-0.528734	-0.529428	-12.2164	-12.3841	-12.5065	-12.4483	-12.6224	-12.7493	-7.92761	-7.87338
3047_44EthenePentane110	4.112	-1.50725	-1.50598	-1.54688	-1.54535	4.91848	4.91321	5.15779	5.14959	-0.176179	-0.176095	-0.170767	-0.170478	-0.328279	-0.328636	-0.328279	-0.328636	-9.83952	-9.96259	-10.0524	-10.0283	-10.1567	-10.2505	-7.14989	-7.14534	-6.85861	-0.174604	-0.174513	-0.168961	-0.168679	-0.329631	-0.329984	-0.329631	-0.329984	-9.8384	-9.96204	-10.0523	-10.0286	-10.157	-10.2507	-7.14954	-7.14516
3048_44EthenePentane125	4.541	-0.399215	-0.398913	-0.403832	-0.403812	1.27774	1.27645	1.34735	1.34524	-0.067425	-0.0672425	-0.0654755	-0.0652624	-0.0809709	-0.0810064	-0.0809709	-0.0810064	-5.32809	-5.3788	-5.41581	-5.43163	-5.48463	-5.5233	-4.68651	-4.72814	-4.47177	-0.0673275	-0.0671455	-0.0653617	-0.0651493	-0.0810583	-0.0810938	-0.0810583	-0.0810938	-5.32733	-5.37841	-5.41568	-5.43165	-5.48464	-5.52331	-4.68637	-4.72812
3049_44EthenePentane150	5.233	-0.0492494	-0.049166	-0.0455293	-0.0455958	0.138037	0.13793	0.146857	0.14667	-0.0175378	-0.0174174	-0.0170581	-0.0169329	-0.00821718	-0.00821193	-0.00821718	-0.00821191	-2.16313	-2.17616	-2.18567	-2.20375	-2.21725	-2.2271	-2.12253	-2.15117	-2.01398	-0.0175364	-0.0174163	-0.0170568	-0.0169317	-0.00821818	-0.00821298	-0.00821818	-0.00821296	-2.16284	-2.17604	-2.18566	-2.20375	-2.21725	-2.2271	-2.12253	-2.15117
3050_44EthenePentane200	6.575	-0.00296107	-0.00305508	-0.00179747	-0.00197698	0.00169568	0.00169912	0.00183664	0.0018362	-0.00238256	-0.00236726	-0.0023217	-0.00230892	-9.4518e-05	-9.39404e-05	-9.44917e-05	-9.40192e-05	-0.512385	-0.513853	-0.514924	-0.520813	-0.522367	-0.523501	-0.518741	-0.526045	-0.49107	-0.00238251	-0.00236728	-0.00232173	-0.00230892	-9.4518e-05	-9.39666e-05	-9.4518e-05	-9.39666e-05	-0.512345	-0.513839	-0.514929	-0.520813	-0.522367	-0.523501	-0.518746	-0.526045
3051_45EthynePentane090	3.315	-12.0717	-12.0578	-12.5939	-12.5772	33.5875	33.5437	34.9708	34.9178	-0.872294	-0.873978	-0.844959	-0.845416	-2.58267	-2.58731	-2.58267	-2.58731	-23.1141	-23.6442	-24.031	-23.5424	-24.0926	-24.494	-6.00646	-5.58617	-4.14905	-0.701339	-0.703376	-0.657032	-0.658087	-2.76912	-2.77353	-2.76912	-2.77353	-23.1178	-23.649	-24.0367	-23.5519	-24.101	-24.5018	-6.02776	-5.59279
3052_45EthynePentane095	3.481	-7.5638	-7.55422	-7.90546	-7.89415	20.6462	20.6198	21.5319	21.4989	-0.596654	-0.597939	-0.573108	-0.573578	-1.61995	-1.62279	-1.61995	-1.62279	-17.8981	-18.2711	-18.5433	-18.2464	-18.6356	-18.9195	-7.69843	-7.51117	-6.31592	-0.531673	-0.53307	-0.501313	-0.502009	-1.69188	-1.69461	-1.69188	-1.69461	-17.8965	-18.2707	-18.5438	-18.249	-18.6377	-18.9213	-7.7059	-7.5132
3053_45EthynePentane100	3.645	-4.80612	-4.79738	-5.02998	-5.02005	12.689	12.6709	13.2556	13.2329	-0.428999	-0.430096	-0.411149	-0.411601	-1.00325	-1.00503	-1.00325	-1.00503	-13.9404	-14.2049	-14.3979	-14.2211	-14.4982	-14.7004	-7.95956	-7.9042	-6.88489	-0.404352	-0.405523	-0.383802	-0.384348	-1.03105	-1.03277	-1.03105	-1.03277	-13.9378	-14.2033	-14.3972	-14.2216	-14.4985	-14.7005	-7.96195	-7.90481
3054_45EthynePentane105	3.808	-3.1078	-3.09965	-3.25837	-3.24924	7.81807	7.80498	8.18303	8.16631	-0.31823	-0.319272	-0.305503	-0.305932	-0.616317	-0.617415	-0.616317	-0.617415	-10.9341	-11.1246	-11.2636	-11.1609	-11.3608	-11.5066	-7.49499	-7.51284	-6.6471	-0.308852	-0.309931	-0.295048	-0.295523	-0.627054	-0.628127	-0.627054	-0.628127	-10.9317	-11.1231	-11.2627	-11.1609	-11.3606	-11.5064	-7.49545	-7.51293
3055_45EthynePentane110	3.97	-2.05611	-2.04895	-2.1577	-2.14991	4.82178	4.81383	5.05654	5.046	-0.240338	-0.241363	-0.231294	-0.231825	-0.377243	-0.377859	-0.377243	-0.377859	-8.63008	-8.77002	-8.87214	-8.81318	-8.96029	-9.06764	-6.72649	-6.78123	-6.04328	-0.236786	-0.237812	-0.227298	-0.227849	-0.381395	-0.382	-0.381395	-0.382	-8.62823	-8.76882	-8.87141	-8.81308	-8.96014	-9.06745	-6.72635	-6.7812
3056_45EthynePentane125	4.448	-0.725792	-0.721145	-0.758115	-0.753747	1.1284	1.12717	1.19032	1.18842	-0.109331	-0.109608	-0.105815	-0.105918	-0.0862093	-0.0861455	-0.0862093	-0.0861455	-4.39862	-4.45819	-4.50167	-4.49476	-4.5578	-4.60381	-4.2914	-4.3612	-3.90127	-0.109136	-0.109415	-0.105593	-0.105699	-0.0864495	-0.0863841	-0.0864495	-0.0863842	-4.39787	-4.45773	-4.5014	-4.49474	-4.55777	-4.60377	-4.29118	-4.36119
3057_45EthynePentane150	5.231	-0.244885	-0.243575	-0.25237	-0.251232	0.101786	0.101514	0.108415	0.108011	-0.0337802	-0.0336866	-0.0328081	-0.0326733	-0.00763666	-0.007617	-0.00763669	-0.00761705	-1.6279	-1.64451	-1.65663	-1.6627	-1.68037	-1.69326	-1.83999	-1.87677	-1.67458	-0.0337786	-0.0336849	-0.0328062	-0.0326715	-0.0076386	-0.00761891	-0.00763858	-0.00761889	-1.62767	-1.64438	-1.65658	-1.6627	-1.68037	-1.69326	-1.83994	-1.87677
3058_45EthynePentane200	6.768	-0.0860272	-0.0855876	-0.0874856	-0.087037	0.000785418	0.000779668	0.000850032	0.000845411	-0.00486287	-0.00483591	-0.00473217	-0.00470096	-9.9559e-05	-0.000100268	-9.96377e-05	-0.000100163	-0.331777	-0.333424	-0.334626	-0.338224	-0.340004	-0.341304	-0.42437	-0.432296	-0.383559	-0.00486285	-0.00483591	-0.00473217	-0.00470096	-9.95852e-05	-0.000100242	-9.95852e-05	-0.000100268	-0.331759	-0.333405	-0.334606	-0.338224	-0.340004	-0.341304	-0.42435	-0.432296
3059_46PeptidePentane090	3.419	-20.4576	-20.42	-20.9857	-20.9553	57.2476	57.2032	59.6802	59.6032	-2.95321	-2.95906	-2.95287	-2.95893	-3.43154	-3.43583	-3.43154	-3.43583	-43.8789	-44.6807	-45.2658	-44.5961	-45.4191	-46.0197	-14.8775	-13.7665	-15.2916	-2.82522	-2.83124	-2.81033	-2.81676	-3.51616	-3.52036	-3.51616	-3.52036	-43.9287	-44.7288	-45.3127	-44.6534	-45.4751	-46.0748	-14.8811	-13.764
3060_46PeptidePentane095	3.546	-14.1805	-14.1473	-14.5003	-14.4776	38.8713	38.8371	40.5759	40.5194	-2.33097	-2.33426	-2.327	-2.33059	-2.28253	-2.28498	-2.28253	-2.28498	-36.0403	-36.642	-37.081	-36.6486	-37.268	-37.7199	-17.0105	-16.2936	-17.2172	-2.27371	-2.27709	-2.26284	-2.2666	-2.31923	-2.32163	-2.31923	-2.32163	-36.063	-36.664	-37.1026	-36.6766	-37.2952	-37.7467	-17.0115	-16.2931
3061_46PeptidePentane100	3.673	-9.87272	-9.8462	-10.0597	-10.0424	26.3739	26.3508	27.5724	27.5323	-1.87262	-1.87448	-1.86818	-1.87022	-1.50973	-1.51118	-1.50973	-1.51118	-29.7068	-30.1616	-30.4935	-30.2207	-30.6896	-31.0318	-17.3745	-16.9233	-17.4129	-1.84708	-1.84898	-1.83936	-1.84148	-1.52556	-1.52699	-1.52556	-1.52699	-29.7164	-30.1711	-30.5029	-30.2341	-30.7027	-31.0446	-17.3743	-16.9232
3062_46PeptidePentane105	3.799	-6.92611	-6.91511	-7.02548	-7.01247	17.8639	17.8458	18.7064	18.6788	-1.52392	-1.52501	-1.51992	-1.52109	-0.993525	-0.9944	-0.993525	-0.9944	-24.5582	-24.9025	-25.1538	-24.9912	-25.3477	-25.6079	-16.7426	-16.457	-16.6267	-1.51257	-1.51362	-1.50703	-1.50823	-1.0003	-1.00117	-1.0003	-1.00117	-24.5615	-24.9072	-25.1594	-24.9976	-25.3539	-25.6139	-16.7299	-16.457
3063_46PeptidePentane110	3.925	-4.90084	-4.8814	-4.93869	-4.92925	12.0701	12.06	12.6602	12.642	-1.25354	-1.25401	-1.25024	-1.25086	-0.651894	-0.652402	-0.651894	-0.652402	-20.3596	-20.6226	-20.8145	-20.7237	-20.9954	-21.1937	-15.5423	-15.3841	-15.3339	-1.24855	-1.24903	-1.24453	-1.24517	-0.654782	-0.655286	-0.654782	-0.655286	-20.3602	-20.6236	-20.8158	-20.7267	-20.9983	-21.1965	-15.5415	-15.3841
3064_46PeptidePentane125	4.302	-1.9137	-1.9047	-1.88571	-1.88578	3.70698	3.70504	3.90941	3.90485	-0.728727	-0.728468	-0.726507	-0.726364	-0.181885	-0.181949	-0.181885	-0.181949	-11.8696	-11.9908	-12.0792	-12.087	-12.2118	-12.303	-11.1893	-11.1922	-10.8178	-0.728297	-0.728046	-0.726018	-0.725876	-0.1821	-0.182163	-0.1821	-0.182163	-11.8687	-11.9902	-12.0789	-12.0873	-12.2121	-12.3032	-11.1888	-11.1922
3065_46PeptidePentane150	5.013	-0.472742	-0.477003	-0.441231	-0.446134	0.380296	0.379543	0.405	0.403989	-0.298773	-0.298308	-0.297693	-0.297358	-0.0158885	-0.015876	-0.0158884	-0.015876	-4.66767	-4.69634	-4.71726	-4.74931	-4.77883	-4.80037	-5.1289	-5.15575	-4.90184	-0.29877	-0.298306	-0.297688	-0.297354	-0.0158897	-0.0158772	-0.0158897	-0.0158771	-4.66725	-4.69611	-4.71717	-4.74931	-4.77883	-4.80037	-5.12881	-5.15575
3066_46PeptidePentane200	6.412	-0.143769	-0.142319	-0.135605	-0.137328	0.00369114	0.00368707	0.00399654	0.00398669	-0.0700116	-0.0701599	-0.0698731	-0.0700643	-0.000203187	-0.000196991	-0.000203082	-0.000197044	-1.02683	-1.03015	-1.03257	-1.04171	-1.04505	-1.04748	-1.24156	-1.25108	-1.18013	-0.0700108	-0.0701605	-0.0698731	-0.0700643	-0.000203161	-0.000196834	-0.000203161	-0.000196912	-1.02676	-1.03011	-1.03256	-1.04171	-1.04505	-1.04748	-1.24155	-1.25108
3067_47BenzeneBenzeneTS090	4.536	-19.5632	-19.5254	-19.9321	-19.8902	52.0464	52.0175	54.465	54.4181	-1.74692	-1.74802	-1.64897	-1.65166	-4.30639	-4.31481	-4.30639	-4.31481	-32.6613	-33.315	-33.7919	-33.2918	-33.9634	-34.4536	-7.36268	-5.89208	-6.2477	-1.37369	-1.37215	-1.23748	-1.24048	-4.58798	-4.59646	-4.58798	-4.59646	-32.6931	-33.3427	-33.8168	-33.3335	-34.0032	-34.4918	-7.29094	-5.80083
3068_47BenzeneBenzeneTS095	4.698	-12.8705	-12.8454	-13.0306	-12.9804	32.5007	32.4789	34.1066	34.0537	-1.19921	-1.19866	-1.10406	-1.10248	-2.76263	-2.76723	-2.76263	-2.76723	-25.6194	-26.0854	-26.4255	-26.1494	-26.6292	-26.9792	-10.7578	-9.77564	-10.259	-1.06001	-1.05951	-0.949424	-0.950218	-2.86108	-2.86563	-2.86108	-2.86563	-25.6304	-26.0952	-26.4343	-26.1667	-26.6465	-26.9966	-10.7259	-9.74393
3069_47BenzeneBenzeneTS100	4.857	-8.66212	-8.62263	-8.67559	-8.65512	20.2174	20.1874	21.2687	21.2423	-0.882721	-0.879428	-0.798639	-0.797756	-1.74746	-1.74962	-1.74746	-1.74962	-20.1791	-20.5103	-20.7521	-20.6186	-20.9625	-21.2134	-11.8164	-11.1736	-11.5549	-0.831748	-0.828583	-0.741665	-0.740884	-1.78174	-1.78384	-1.78174	-1.78384	-20.1818	-20.5126	-20.754	-20.6256	-20.969	-21.2197	-11.8016	-11.1572
3070_47BenzeneBenzeneTS105	5.013	-5.9889	-5.97502	-5.92826	-5.91376	12.6691	12.6573	13.3639	13.3475	-0.67057	-0.669212	-0.600017	-0.598846	-1.09636	-1.09739	-1.09636	-1.09739	-16.0598	-16.301	-16.4771	-16.4253	-16.676	-16.8589	-11.5614	-11.1214	-11.426	-0.651584	-0.650263	-0.578664	-0.577541	-1.1082	-1.10919	-1.1082	-1.10919	-16.0594	-16.3006	-16.4766	-16.4281	-16.6786	-16.8614	-11.5538	-11.1143
3071_47BenzeneBenzeneTS110	5.168	-4.30765	-4.29719	-4.19825	-4.18741	7.91561	7.90866	8.37485	8.36424	-0.526448	-0.525363	-0.468782	-0.467693	-0.685799	-0.686414	-0.685798	-0.686414	-12.8345	-13.0095	-13.1371	-13.1362	-13.3184	-13.4514	-10.7374	-10.4287	-10.6095	-0.519466	-0.518415	-0.460882	-0.459822	-0.68986	-0.690461	-0.68986	-0.690461	-12.8332	-13.0083	-13.1361	-13.1373	-13.3194	-13.4523	-10.7336	-10.4259
3072_47BenzeneBenzeneTS125	5.623	-1.95595	-1.94565	-1.8149	-1.80675	1.92222	1.92121	2.05391	2.05117	-0.269407	-0.268547	-0.238914	-0.237999	-0.169076	-0.169308	-0.169075	-0.169308	-6.7961	-6.86208	-6.91022	-6.96373	-7.03289	-7.08335	-7.37252	-7.24624	-7.25562	-0.269067	-0.26821	-0.238522	-0.237663	-0.169229	-0.169462	-0.169229	-0.169462	-6.795	-6.86122	-6.90955	-6.96379	-7.03297	-7.08346	-7.37166	-7.2449
3073_47BenzeneBenzeneTS150	6.364	-0.862956	-0.854035	-0.765451	-0.75781	0.18088	0.180827	0.196477	0.196216	-0.1002	-0.0994635	-0.0889059	-0.0882064	-0.0188115	-0.0188043	-0.0188115	-0.0188044	-2.66721	-2.68184	-2.69251	-2.73251	-2.74796	-2.75922	-3.48399	-3.42783	-3.42145	-0.100197	-0.0994626	-0.0889035	-0.0882039	-0.018812	-0.0188048	-0.018812	-0.0188049	-2.66681	-2.68153	-2.69227	-2.73251	-2.74796	-2.75922	-3.48376	-3.42782
3074_47BenzeneBenzeneTS200	7.811	-0.323137	-0.320279	-0.28471	-0.282238	0.00152374	0.00150838	0.00171401	0.00169355	-0.0189793	-0.0188589	-0.0169288	-0.0168191	-0.000705866	-0.000703424	-0.000706023	-0.000703188	-0.602163	-0.604393	-0.60602	-0.615154	-0.617598	-0.619382	-0.944353	-0.917448	-0.928916	-0.0189791	-0.0188589	-0.0169288	-0.0168191	-0.000706023	-0.000703266	-0.000705918	-0.000703293	-0.602103	-0.604359	-0.606005	-0.615154	-0.617598	-0.619382	-0.944334	-0.917447
3075_48PyridinePyridineTS090	4.547	-24.0148	-23.9923	-24.163	-24.1339	53.2955	53.2578	55.6985	55.6434	-2.55034	-2.55752	-2.56649	-2.57409	-4.26723	-4.27314	-4.26723	-4.27314	-31.8863	-32.5635	-33.0576	-32.5019	-33.1986	-33.707	-10.6228	-9.04475	-10.048	-2.25557	-2.2631	-2.24225	-2.25044	-4.49314	-4.49892	-4.49314	-4.49892	-31.9247	-32.5997	-33.0923	-32.5483	-33.2437	-33.7512	-10.5889	-8.99105
3076_48PyridinePyridineTS095	4.688	-17.012	-16.9929	-16.9754	-16.9515	34.4039	34.3734	36.0043	35.9622	-1.85184	-1.85582	-1.84533	-1.84959	-2.80109	-2.80404	-2.80109	-2.80404	-25.4975	-25.9943	-26.3568	-26.0152	-26.5289	-26.9037	-13.6362	-12.5467	-13.3834	-1.73409	-1.73826	-1.71527	-1.71981	-2.88736	-2.8902	-2.88736	-2.8902	-25.5127	-26.0085	-26.3703	-26.0358	-26.5488	-26.9231	-13.6182	-12.5225
3077_48PyridinePyridineTS100	4.826	-12.3598	-12.3424	-12.2086	-12.1874	22.1759	22.1538	23.2378	23.2078	-1.40102	-1.40314	-1.38563	-1.3879	-1.8217	-1.82297	-1.8217	-1.82297	-20.4794	-20.8447	-21.1112	-20.9114	-21.2905	-21.5671	-14.5258	-13.7575	-14.3921	-1.35437	-1.35658	-1.3339	-1.3363	-1.85451	-1.85572	-1.85451	-1.85572	-20.4845	-20.8494	-21.1157	-20.9204	-21.2991	-21.5755	-14.5165	-13.7471
3078_48PyridinePyridineTS105	4.964	-9.26326	-9.24817	-9.05807	-9.03993	14.356	14.3407	15.0681	15.047	-1.0824	-1.08343	-1.06482	-1.0659	-1.17902	-1.17953	-1.17902	-1.17953	-16.5786	-16.8501	-17.0482	-16.9401	-17.2231	-17.4296	-14.2187	-13.6679	-14.1213	-1.06375	-1.06483	-1.04405	-1.04519	-1.19142	-1.19189	-1.19142	-1.19189	-16.5795	-16.851	-17.0491	-16.944	-17.2268	-17.4332	-14.2133	-13.6632
3079_48PyridinePyridineTS110	5.101	-7.14216	-7.12803	-6.90522	-6.88905	9.25311	9.24406	9.72881	9.71517	-0.858318	-0.858813	-0.841293	-0.841766	-0.762915	-0.763102	-0.762915	-0.763102	-13.4526	-13.653	-13.7992	-13.7525	-13.9618	-14.1146	-13.3051	-12.8933	-13.195	-0.850941	-0.851455	-0.83304	-0.833539	-0.767575	-0.767748	-0.767575	-0.767748	-13.4519	-13.6525	-13.7988	-13.7542	-13.9634	-14.1161	-13.302	-12.8913
3080_48PyridinePyridineTS125	5.508	-3.85415	-3.8404	-3.61993	-3.60589	2.47627	2.47509	2.6179	2.61505	-0.458073	-0.4578	-0.445746	-0.445482	-0.21172	-0.211517	-0.21172	-0.211517	-7.42801	-7.50766	-7.56579	-7.59957	-7.68321	-7.74424	-9.60042	-9.39208	-9.45269	-0.457617	-0.457353	-0.445235	-0.444973	-0.211958	-0.211754	-0.211958	-0.211754	-7.42692	-7.50683	-7.56514	-7.59969	-7.68332	-7.74435	-9.59956	-9.39192
3081_48PyridinePyridineTS150	6.177	-1.97966	-1.96907	-1.81608	-1.80574	0.269534	0.269364	0.287507	0.287099	-0.191275	-0.190955	-0.185126	-0.184842	-0.030543	-0.0303682	-0.0305432	-0.0303683	-3.04984	-3.06862	-3.08232	-3.11878	-3.13846	-3.15281	-5.00336	-4.88666	-4.88836	-0.19127	-0.190952	-0.185121	-0.184837	-0.0305445	-0.0303696	-0.0305445	-0.0303697	-3.04943	-3.06829	-3.08205	-3.11879	-3.13846	-3.15281	-5.00308	-4.88666
3082_48PyridinePyridineTS200	7.501	-0.822016	-0.81893	-0.748813	-0.745833	0.00299803	0.00300334	0.00325439	0.00325646	-0.0484726	-0.0485251	-0.0469805	-0.0470393	-0.00204673	-0.00200454	-0.00204668	-0.00200441	-0.722108	-0.725139	-0.727351	-0.736427	-0.739582	-0.741884	-1.59381	-1.5335	-1.54874	-0.048472	-0.048525	-0.0469805	-0.0470393	-0.00204676	-0.00200467	-0.00204671	-0.00200457	-0.722048	-0.725095	-0.727318	-0.736427	-0.739582	-0.741884	-1.59377	-1.5335
3083_49BenzenePyridineTS090	4.512	-21.7998	-21.7552	-21.9134	-21.863	53.4161	53.386	55.7704	55.7187	-2.23859	-2.23938	-2.14137	-2.14354	-4.82959	-4.83933	-4.82959	-4.83933	-32.8007	-33.4567	-33.9355	-33.4128	-34.0856	-34.5766	-9.38342	-7.70384	-8.13794	-1.84566	-1.84642	-1.7107	-1.71322	-5.1317	-5.14154	-5.1317	-5.14154	-32.8349	-33.4882	-33.965	-33.4562	-34.1271	-34.6166	-9.32222	-7.61568
3084_49BenzenePyridineTS095	4.674	-14.9639	-14.9328	-14.9095	-14.874	33.3938	33.3715	34.9489	34.9104	-1.58391	-1.58283	-1.48867	-1.48858	-3.12474	-3.13045	-3.12474	-3.13045	-25.7226	-26.1904	-26.5317	-26.2383	-26.7199	-27.0714	-12.8063	-11.654	-12.2241	-1.43687	-1.43582	-1.32649	-1.32659	-3.23128	-3.23696	-3.23128	-3.23696	-25.735	-26.2013	-26.5416	-26.2564	-26.7371	-27.0878	-12.7757	-11.615
3085_49BenzenePyridineTS100	4.832	-10.6142	-10.5902	-10.4432	-10.4163	20.7833	20.7623	21.7944	21.7637	-1.19912	-1.19725	-1.11432	-1.11299	-1.99777	-2.00069	-1.99777	-2.00069	-20.2442	-20.5768	-20.8195	-20.6706	-21.0148	-21.2659	-13.8454	-13.0321	-13.4967	-1.14513	-1.14332	-1.05448	-1.05328	-2.0352	-2.03807	-2.0352	-2.03807	-20.2477	-20.5797	-20.8219	-20.6781	-21.0218	-21.2725	-13.8313	-13.0164
3086_49BenzenePyridineTS105	4.989	-7.79754	-7.77937	-7.57631	-7.55572	13.0213	13.0073	13.6835	13.6636	-0.92568	-0.923915	-0.853851	-0.852116	-1.27019	-1.27168	-1.27019	-1.27168	-16.0966	-16.3384	-16.5148	-16.45	-16.7008	-16.8838	-13.4825	-12.8997	-13.2872	-0.905544	-0.90382	-0.831419	-0.829743	-1.28326	-1.28471	-1.28326	-1.28471	-16.0967	-16.3383	-16.5146	-16.453	-16.7036	-16.8864	-13.4753	-12.893
3087_49BenzenePyridineTS110	5.143	-5.98753	-5.97419	-5.73966	-5.72438	8.15238	8.14345	8.5885	8.57525	-0.738644	-0.737367	-0.679563	-0.678169	-0.807549	-0.808441	-0.807549	-0.808441	-12.8648	-13.0401	-13.1681	-13.1567	-13.3392	-13.4724	-12.5446	-12.1082	-12.3634	-0.731179	-0.729933	-0.671203	-0.669838	-0.812089	-0.812965	-0.812089	-0.812965	-12.8637	-13.0392	-13.1672	-13.158	-13.3404	-13.4735	-12.5409	-12.1054
3088_49BenzenePyridineTS125	5.597	-3.28486	-3.27296	-3.04815	-3.0358	1.99083	1.98927	2.11467	2.11125	-0.394667	-0.393757	-0.363104	-0.362103	-0.213889	-0.21418	-0.213889	-0.21418	-6.80871	-6.87508	-6.92351	-6.97037	-7.03982	-7.0905	-8.81514	-8.59133	-8.65171	-0.394293	-0.393388	-0.362678	-0.361678	-0.21407	-0.214361	-0.21407	-0.214361	-6.80768	-6.87427	-6.92286	-6.97044	-7.03989	-7.09056	-8.81429	-8.59115
3089_49BenzenePyridineTS150	6.334	-1.79387	-1.78203	-1.6348	-1.62323	0.186269	0.186142	0.200611	0.200259	-0.157934	-0.157127	-0.146199	-0.145404	-0.0297798	-0.0297547	-0.0297798	-0.0297548	-2.65767	-2.6721	-2.68263	-2.71971	-2.73482	-2.74585	-4.4654	-4.34397	-4.35827	-0.157931	-0.157126	-0.146197	-0.145401	-0.0297804	-0.0297553	-0.0297804	-0.0297554	-2.65731	-2.67179	-2.68235	-2.71971	-2.73482	-2.74585	-4.46512	-4.34397
3090_49BenzenePyridineTS200	7.775	-0.800743	-0.796163	-0.73187	-0.727548	0.00156984	0.00155831	0.00174089	0.0017255	-0.0354487	-0.035349	-0.0332956	-0.0332077	-0.00205445	-0.0020559	-0.00205443	-0.00205579	-0.597935	-0.600133	-0.601737	-0.610208	-0.6126	-0.614346	-1.43375	-1.37543	-1.3882	-0.0354486	-0.0353491	-0.0332956	-0.0332076	-0.00205437	-0.00205595	-0.00205445	-0.00205587	-0.59788	-0.600099	-0.601718	-0.610208	-0.6126	-0.614346	-1.43372	-1.37543
3091_50BenzeneEthyneCHpi090	3.776	-16.7739	-16.7019	-16.0735	-16.0008	39.0728	39.0456	40.6966	40.6571	-3.25608	-3.25721	-3.15917	-3.16097	-4.7952	-4.80673	-4.7952	-4.80673	-22.4162	-22.9192	-23.2863	-22.8629	-23.3821	-23.761	-9.00663	-7.07246	-7.49287	-2.98581	-2.9865	-2.86449	-2.86645	-5.01923	-5.03117	-5.01923	-5.03117	-22.4128	-22.9144	-23.2804	-22.8645	-23.3826	-23.7606	-8.95449	-7.00199
3092_50BenzeneEthyneCHpi095	3.942	-12.3709	-12.3187	-11.7012	-11.6475	24.0353	24.0194	25.1001	25.0746	-2.29599	-2.29546	-2.20921	-2.20896	-3.08027	-3.08719	-3.08027	-3.08719	-17.3579	-17.7141	-17.974	-17.7321	-18.1013	-18.3707	-11.656	-10.2398	-10.7965	-2.19648	-2.1958	-2.10007	-2.09986	-3.16007	-3.16711	-3.16007	-3.16711	-17.3542	-17.7098	-17.9694	-17.732	-18.1006	-18.3697	-11.6316	-10.2096
3093_50BenzeneEthyneCHpi100	4.105	-9.47937	-9.43992	-8.84437	-8.8032	14.7197	14.7056	15.4021	15.3826	-1.6831	-1.6818	-1.60832	-1.60735	-1.95848	-1.96165	-1.95848	-1.96165	-13.4956	-13.7486	-13.9332	-13.803	-14.0668	-14.2592	-12.311	-11.2488	-11.7557	-1.64678	-1.64551	-1.56835	-1.56742	-1.98696	-1.99014	-1.98696	-1.99014	-13.4924	-13.7454	-13.9301	-13.8027	-14.0662	-14.2585	-12.3001	-11.2367
3094_50BenzeneEthyneCHpi105	4.266	-7.52778	-7.49909	-6.948	-6.91694	9.05933	9.0487	9.49951	9.48574	-1.25109	-1.24999	-1.18875	-1.18748	-1.23858	-1.23973	-1.23858	-1.23973	-10.5934	-10.7753	-10.908	-10.847	-11.0377	-11.1769	-11.8481	-11.0353	-11.4937	-1.2376	-1.23653	-1.17388	-1.17265	-1.24875	-1.24987	-1.24875	-1.24987	-10.5908	-10.773	-10.906	-10.8467	-11.0373	-11.1764	-11.8428	-11.0301
3095_50BenzeneEthyneCHpi110	4.424	-6.19168	-6.17202	-5.66451	-5.6423	5.56204	5.55588	5.84672	5.83814	-0.954151	-0.953685	-0.903677	-0.902978	-0.782637	-0.783062	-0.782637	-0.783062	-8.35485	-8.4858	-8.58136	-8.56249	-8.70037	-8.80098	-10.9342	-10.2912	-10.6488	-0.949099	-0.948694	-0.898158	-0.897476	-0.786267	-0.78668	-0.786267	-0.78668	-8.35277	-8.4842	-8.58011	-8.56233	-8.70016	-8.80074	-10.9316	-10.2891
3096_50BenzeneEthyneCHpi125	4.889	-3.88549	-3.87165	-3.50838	-3.49383	1.27824	1.27755	1.35576	1.35372	-0.447445	-0.447151	-0.421978	-0.42157	-0.201247	-0.201583	-0.201247	-0.201583	-4.25877	-4.30806	-4.34403	-4.37125	-4.42362	-4.46183	-7.58687	-7.2251	-7.41446	-0.447195	-0.446899	-0.421694	-0.421287	-0.20141	-0.201748	-0.20141	-0.201748	-4.25782	-4.30746	-4.34369	-4.37124	-4.4236	-4.46181	-7.58644	-7.22495
3097_50BenzeneEthyneCHpi150	5.641	-2.16112	-2.14486	-1.95192	-1.9358	0.108719	0.108655	0.116999	0.116949	-0.147349	-0.146805	-0.138563	-0.137982	-0.0252021	-0.0252545	-0.025202	-0.0252546	-1.57875	-1.59007	-1.59833	-1.62099	-1.63303	-1.64181	-3.80659	-3.62389	-3.72313	-0.147347	-0.146804	-0.138561	-0.13798	-0.0252028	-0.0252556	-0.0252028	-0.0252556	-1.57853	-1.58983	-1.59808	-1.62099	-1.63303	-1.64181	-3.80635	-3.62389
3098_50BenzeneEthyneCHpi200	7.106	-0.817642	-0.812112	-0.743596	-0.73831	0.000716341	0.000740444	0.000805503	0.000826665	-0.023934	-0.0239053	-0.0224557	-0.02243	-0.00118964	-0.00120219	-0.00118959	-0.00120214	-0.32905	-0.330758	-0.332004	-0.337242	-0.339116	-0.340483	-1.16848	-1.1016	-1.13855	-0.0239337	-0.0239055	-0.0224557	-0.02243	-0.00118964	-0.00120206	-0.00118964	-0.00120209	-0.329015	-0.330734	-0.331989	-0.337242	-0.339116	-0.340483	-1.16847	-1.1016
3099_51EthyneEthyneTS090	4.1	-12.4961	-12.4805	-12.3138	-12.2936	20.1506	20.13	20.9048	20.8808	-1.8571	-1.85924	-1.83324	-1.83454	-2.87024	-2.87923	-2.87024	-2.87923	-8.94375	-9.1714	-9.33752	-9.15843	-9.39608	-9.5695	-6.4265	-5.69613	-4.89425	-1.76692	-1.76943	-1.73602	-1.73763	-2.96967	-2.97845	-2.96967	-2.97845	-8.93811	-9.16603	-9.33234	-9.15486	-9.39237	-9.56569	-6.43072	-5.69462
3100_51EthyneEthyneTS095	4.243	-9.56616	-9.56237	-9.37424	-9.36505	12.902	12.8883	13.3877	13.3717	-1.33215	-1.33447	-1.30972	-1.31115	-1.84027	-1.84626	-1.84027	-1.84626	-6.98236	-7.14588	-7.26521	-7.15652	-7.32845	-7.45392	-7.12003	-6.60462	-6	-1.29546	-1.29803	-1.27029	-1.27186	-1.88122	-1.88706	-1.88122	-1.88706	-6.97837	-7.14241	-7.26212	-7.15453	-7.3264	-7.45181	-7.1213	-6.60404
3101_51EthyneEthyneTS100	4.385	-7.47747	-7.48155	-7.28591	-7.28439	8.24231	8.23311	8.55087	8.54055	-0.973365	-0.975939	-0.952696	-0.954755	-1.17411	-1.17769	-1.17411	-1.17769	-5.4756	-5.59504	-5.6822	-5.61602	-5.74241	-5.83463	-7.08427	-6.71092	-6.23168	-0.95846	-0.961192	-0.936756	-0.938885	-1.19097	-1.19446	-1.19097	-1.19446	-5.47285	-5.59281	-5.68035	-5.61498	-5.74134	-5.83355	-7.08444	-6.71074
3102_51EthyneEthyneTS105	4.528	-5.95797	-5.967	-5.77726	-5.7807	5.25505	5.24964	5.45238	5.44605	-0.720205	-0.722937	-0.703036	-0.705392	-0.746373	-0.748486	-0.746373	-0.748486	-4.31323	-4.40268	-4.46795	-4.42678	-4.52186	-4.59124	-6.65674	-6.37977	-5.98874	-0.714147	-0.716977	-0.696593	-0.698982	-0.753295	-0.755363	-0.753295	-0.755363	-4.31135	-4.40122	-4.4668	-4.42627	-4.52133	-4.59071	-6.65651	-6.3797
3103_51EthyneEthyneTS110	4.67	-4.83454	-4.84664	-4.66767	-4.67557	3.34236	3.34083	3.4697	3.46763	-0.538803	-0.541754	-0.525084	-0.52791	-0.473899	-0.475294	-0.473899	-0.475294	-3.41285	-3.48185	-3.53219	-3.50439	-3.57826	-3.63216	-6.05504	-5.84331	-5.51291	-0.536407	-0.53935	-0.522484	-0.525322	-0.476738	-0.478113	-0.476738	-0.478113	-3.41159	-3.48086	-3.53141	-3.50414	-3.57801	-3.63191	-6.05468	-5.84329
3104_51EthyneEthyneTS125	5.095	-2.81722	-2.82381	-2.69682	-2.70066	0.851841	0.851313	0.885787	0.885076	-0.23736	-0.239289	-0.230953	-0.232804	-0.121892	-0.122596	-0.121892	-0.122596	-1.74502	-1.7793	-1.80431	-1.79287	-1.82972	-1.85661	-4.13869	-4.02759	-3.82204	-0.237253	-0.239131	-0.230784	-0.232636	-0.122085	-0.122789	-0.122085	-0.122789	-1.74461	-1.77896	-1.80403	-1.79284	-1.82969	-1.85659	-4.13846	-4.02759
3105_51EthyneEthyneTS150	5.799	-1.38515	-1.37893	-1.31969	-1.31273	0.0850902	0.0850182	0.0887566	0.0886548	-0.070664	-0.0708005	-0.0687213	-0.0688525	-0.0138817	-0.0139759	-0.0138817	-0.0139759	-0.64429	-0.653344	-0.659952	-0.661947	-0.67172	-0.678851	-2.03864	-1.98575	-1.89033	-0.0706622	-0.0708069	-0.0687195	-0.0688507	-0.0138838	-0.013978	-0.0138839	-0.013978	-0.644184	-0.653272	-0.659903	-0.661947	-0.67172	-0.678851	-2.0386	-1.98575
3106_51EthyneEthyneTS200	7.201	-0.456332	-0.453245	-0.434665	-0.431389	0.000800331	0.00079382	0.000845122	0.000837193	-0.0099235	-0.00993725	-0.00965795	-0.00966552	-0.000411101	-0.0004137	-0.000411127	-0.0004137	-0.133058	-0.133986	-0.134663	-0.136562	-0.137558	-0.138285	-0.597465	-0.578916	-0.560459	-0.00992405	-0.00993715	-0.00965798	-0.00966554	-0.000411127	-0.000413674	-0.000411127	-0.000413674	-0.133051	-0.133972	-0.134645	-0.136562	-0.137558	-0.138285	-0.597447	-0.578916
3107_52BenzeneAcOHOHpi090	3.942	-27.3006	-27.1839	-26.5131	-26.3914	54.3877	54.3438	57.0667	57.0047	-7.95546	-7.9608	-7.96437	-7.97064	-6.35462	-6.37415	-6.35462	-6.37415	-28.9485	-29.6236	-30.1161	-29.6204	-30.3178	-30.8268	-17.2912	-14.5582	-16.352	-7.38932	-7.3957	-7.33146	-7.33932	-6.78306	-6.80214	-6.78306	-6.80214	-28.9737	-29.645	-30.1348	-29.6514	-30.3472	-30.855	-17.1727	-14.3831
3108_52BenzeneAcOHOHpi095	4.071	-21.2696	-21.1849	-20.4554	-20.3665	36.5452	36.5057	38.4302	38.3768	-5.95689	-5.96335	-5.95104	-5.95847	-4.42755	-4.44091	-4.42755	-4.44091	-23.4684	-23.9771	-24.3483	-24.0427	-24.5703	-24.9553	-19.4317	-17.3444	-18.9337	-5.69698	-5.70412	-5.65891	-5.66735	-4.62112	-4.63406	-4.62112	-4.63406	-23.478	-23.9843	-24.3537	-24.0561	-24.5828	-24.9672	-19.3711	-17.2583
3109_52BenzeneAcOHOHpi100	4.199	-16.964	-16.9062	-16.1596	-16.0972	24.5831	24.5544	25.9047	25.8656	-4.52851	-4.53485	-4.51317	-4.51977	-3.05769	-3.06622	-3.05769	-3.06622	-19.1228	-19.5086	-19.7901	-19.6113	-20.0129	-20.306	-19.7429	-18.1236	-19.4776	-4.40929	-4.41599	-4.37853	-4.38568	-3.14486	-3.15309	-3.14486	-3.15309	-19.1258	-19.5101	-19.7905	-19.617	-20.0182	-20.3109	-19.7114	-18.0812
3110_52BenzeneAcOHOHpi105	4.326	-13.8221	-13.7844	-13.048	-13.0058	16.5374	16.5182	17.4599	17.4332	-3.48256	-3.48816	-3.46111	-3.4668	-2.0993	-2.10448	-2.0993	-2.10448	-15.6495	-15.9434	-16.1578	-16.0637	-16.3707	-16.5947	-19.0167	-17.7386	-18.8596	-3.42803	-3.43379	-3.39924	-3.40522	-2.13837	-2.14337	-2.13837	-2.14337	-15.6499	-15.9428	-16.1566	-16.0662	-16.3729	-16.5967	-19.0001	-17.7179
3111_52BenzeneAcOHOHpi110	4.453	-11.4791	-11.4553	-10.7461	-10.7183	11.1107	11.0984	11.7513	11.7341	-2.70663	-2.71112	-2.68239	-2.68703	-1.43774	-1.44089	-1.43774	-1.44089	-12.85	-13.0744	-13.2382	-13.1996	-13.4349	-13.6066	-17.7471	-16.7187	-17.6291	-2.68179	-2.68635	-2.65411	-2.6589	-1.4552	-1.45826	-1.4552	-1.45826	-12.8493	-13.0733	-13.2367	-13.2006	-13.4357	-13.6074	-17.7382	-16.7087
3112_52BenzeneAcOHOHpi125	4.83	-7.22171	-7.21467	-6.64696	-6.63811	3.35977	3.35729	3.57535	3.57088	-1.32039	-1.32327	-1.30101	-1.30383	-0.461678	-0.462962	-0.461678	-0.462962	-7.28836	-7.39128	-7.46638	-7.4968	-7.60568	-7.68512	-13.11	-12.5191	-12.9983	-1.31807	-1.32096	-1.29835	-1.30117	-0.463206	-0.464487	-0.463206	-0.464487	-7.28741	-7.39034	-7.46544	-7.49688	-7.60573	-7.68517	-13.1083	-12.5181
3113_52BenzeneAcOHOHpi150	5.453	-4.02044	-4.0004	-3.67237	-3.65369	0.452753	0.452326	0.487382	0.486475	-0.450448	-0.450605	-0.441097	-0.441449	-0.0743699	-0.0745901	-0.0743699	-0.0745902	-3.07049	-3.10261	-3.12604	-3.15879	-3.19328	-3.21844	-7.19931	-6.9017	-7.10129	-0.450399	-0.450561	-0.441047	-0.441399	-0.0743953	-0.0746155	-0.0743953	-0.0746157	-3.07004	-3.10225	-3.12576	-3.15879	-3.19328	-3.21844	-7.19901	-6.90167
3114_52BenzeneAcOHOHpi200	6.69	-1.55977	-1.5504	-1.43041	-1.42174	0.00782706	0.00777841	0.00861256	0.00855133	-0.0777934	-0.0780651	-0.0756053	-0.0759276	-0.00340814	-0.0034467	-0.00340819	-0.00344665	-0.73008	-0.736112	-0.740514	-0.74889	-0.75547	-0.760271	-2.36465	-2.25284	-2.31704	-0.077792	-0.0780647	-0.0756053	-0.0759275	-0.00340819	-0.00344663	-0.00340819	-0.00344663	-0.730005	-0.736052	-0.740464	-0.74889	-0.75547	-0.760271	-2.3646	-2.25283
3115_53BenzeneAcNH2NHpi090	4.577	-30.508	-30.4326	-30.3614	-30.2836	51.6135	51.5555	54.1382	54.0676	-5.81194	-5.81734	-5.80389	-5.80841	-5.67188	-5.68615	-5.67188	-5.68615	-25.6894	-26.2915	-26.7309	-26.2892	-26.9125	-27.3673	-17.1115	-15.0779	-15.7632	-5.27617	-5.28299	-5.20784	-5.21427	-6.14767	-6.16113	-6.14767	-6.16113	-25.6984	-26.298	-26.7355	-26.3012	-26.9231	-27.377	-17.0567	-14.9684
3116_53BenzeneAcNH2NHpi095	4.679	-24.2569	-24.2002	-23.9977	-23.9392	36.0295	35.9879	37.8397	37.7888	-4.48525	-4.49104	-4.47294	-4.47844	-3.94242	-3.95273	-3.94242	-3.95273	-21.1954	-21.6644	-22.0067	-21.7108	-22.1983	-22.554	-18.6628	-17.1355	-17.7488	-4.22361	-4.2302	-4.18096	-4.18747	-4.17048	-4.18029	-4.17048	-4.18029	-21.1979	-21.6654	-22.0065	-21.7156	-22.2023	-22.5574	-18.6293	-17.0755
3117_53BenzeneAcNH2NHpi100	4.782	-19.5415	-19.4976	-19.2125	-19.1672	25.1658	25.1342	26.4606	26.4226	-3.54522	-3.55018	-3.53173	-3.53667	-2.72041	-2.72708	-2.72041	-2.72708	-17.5443	-17.9104	-18.1775	-17.9848	-18.367	-18.6458	-18.8182	-17.6541	-18.1343	-3.41749	-3.42291	-3.38879	-3.39429	-2.82985	-2.83622	-2.82985	-2.83622	-17.544	-17.9093	-18.1758	-17.9865	-18.3682	-18.6467	-18.7984	-17.6218
3118_53BenzeneAcNH2NHpi105	4.887	-15.9598	-15.9221	-15.5924	-15.5544	17.5703	17.5447	18.4938	18.4641	-2.8522	-2.85592	-2.83855	-2.84277	-1.86705	-1.87086	-1.86705	-1.87086	-14.5578	-14.8444	-15.0535	-14.932	-15.2325	-15.4517	-18.1578	-17.2556	-17.5786	-2.78993	-2.79397	-2.76873	-2.77327	-1.9195	-1.92314	-1.9195	-1.92314	-14.5566	-14.8427	-15.0515	-14.9325	-15.2326	-15.4516	-18.1461	-17.2384
3119_53BenzeneAcNH2NHpi110	4.993	-13.1806	-13.1478	-12.7963	-12.763	12.2567	12.2385	12.9144	12.8928	-2.3252	-2.32783	-2.31291	-2.31601	-1.27771	-1.27966	-1.27771	-1.27966	-12.1108	-12.3365	-12.5013	-12.4274	-12.6645	-12.8375	-17.018	-16.3033	-16.5044	-2.29495	-2.29778	-2.27894	-2.28221	-1.30284	-1.30471	-1.30284	-1.30471	-12.1094	-12.3349	-12.4994	-12.4273	-12.6643	-12.8373	-17.0112	-16.2943
3120_53BenzeneAcNH2NHpi125	5.315	-7.89959	-7.87533	-7.54088	-7.51704	4.14466	4.13876	4.386	4.37879	-1.32695	-1.32844	-1.32384	-1.32572	-0.405608	-0.405907	-0.405608	-0.405907	-7.1006	-7.21393	-7.29663	-7.29208	-7.41199	-7.49949	-12.7675	-12.3694	-12.3845	-1.32356	-1.32508	-1.32	-1.3219	-0.408353	-0.408646	-0.408353	-0.408646	-7.09957	-7.2129	-7.2956	-7.29197	-7.41186	-7.49934	-12.7659	-12.3681
3121_53BenzeneAcNH2NHpi150	5.869	-3.97318	-3.95149	-3.73116	-3.71114	0.676473	0.675321	0.722128	0.720519	-0.589066	-0.590233	-0.591055	-0.592454	-0.0594079	-0.0593868	-0.0594081	-0.0593867	-3.11605	-3.15503	-3.18348	-3.20021	-3.24169	-3.27196	-7.10927	-6.91442	-6.86765	-0.588971	-0.590147	-0.590957	-0.592356	-0.0594741	-0.0594527	-0.059474	-0.0594528	-3.1157	-3.15471	-3.18318	-3.2002	-3.24168	-3.27195	-7.10898	-6.91438
3122_53BenzeneAcNH2NHpi200	7.093	-1.22944	-1.22734	-1.14107	-1.13969	0.0132179	0.0131355	0.0143729	0.0142772	-0.148834	-0.148924	-0.15011	-0.150245	-0.000753807	-0.000721671	-0.00075386	-0.000721461	-0.708868	-0.715893	-0.72102	-0.72601	-0.733474	-0.73892	-2.08487	-2.0153	-2.0121	-0.148833	-0.148924	-0.15011	-0.150245	-0.000753807	-0.000721435	-0.000753834	-0.000721802	-0.708839	-0.71586	-0.720983	-0.72601	-0.733473	-0.73892	-2.08483	-2.0153
3123_54BenzeneWaterOHpi090	3.046	-17.5783	-17.5265	-16.9257	-16.8694	31.0099	30.977	32.3211	32.2731	-4.2151	-4.22782	-4.25283	-4.26816	-3.12258	-3.13762	-3.12258	-3.13762	-18.0331	-18.5	-18.8407	-18.4606	-18.9397	-19.2892	-12.7557	-11.2913	-11.4856	-4.09479	-4.10796	-4.12046	-4.13621	-3.2319	-3.24679	-3.2319	-3.24679	-18.0577	-18.5222	-18.8612	-18.4888	-18.9673	-19.3164	-12.7655	-11.2957
3124_54BenzeneWaterOHpi095	3.191	-13.8848	-13.8568	-13.2579	-13.2255	20.0849	20.0659	20.9715	20.9411	-3.14588	-3.15705	-3.16752	-3.1803	-2.11771	-2.12779	-2.11771	-2.12779	-14.3399	-14.6945	-14.9533	-14.6999	-15.0649	-15.3312	-14.029	-12.9238	-13.2264	-3.09549	-3.10688	-3.11183	-3.12483	-2.16316	-2.17307	-2.16316	-2.17307	-14.3501	-14.7032	-14.9609	-14.7124	-15.0772	-15.3433	-14.0317	-12.9256
3125_54BenzeneWaterOHpi100	3.335	-11.2698	-11.2558	-10.6768	-10.6595	13.0092	12.9999	13.6038	13.5868	-2.38773	-2.39668	-2.3973	-2.4074	-1.42701	-1.43372	-1.42701	-1.43372	-11.4507	-11.721	-11.9183	-11.7514	-12.0309	-12.2348	-14.0046	-13.1487	-13.4878	-2.36662	-2.37565	-2.37388	-2.38408	-1.44588	-1.45248	-1.44588	-1.45248	-11.4546	-11.724	-11.9205	-11.757	-12.0363	-12.2402	-14.0045	-13.1494
3126_54BenzeneWaterOHpi105	3.477	-9.36642	-9.35844	-8.81263	-8.80258	8.41139	8.40841	8.80757	8.79939	-1.83806	-1.84454	-1.83998	-1.84751	-0.958168	-0.962734	-0.958168	-0.962734	-9.17583	-9.38235	-9.53305	-9.42561	-9.63994	-9.79634	-13.2904	-12.6098	-12.9463	-1.82928	-1.83577	-1.83018	-1.83776	-0.965976	-0.970483	-0.965976	-0.970483	-9.17703	-9.38293	-9.53318	-9.42806	-9.64232	-9.79867	-13.2895	-12.6101
3127_54BenzeneWaterOHpi110	3.617	-7.94493	-7.93854	-7.43519	-7.4276	5.4388	5.43983	5.70349	5.70083	-1.42959	-1.43421	-1.42801	-1.43332	-0.643289	-0.646533	-0.643289	-0.646533	-7.38595	-7.54383	-7.65903	-7.59292	-7.75731	-7.87727	-12.2385	-11.6839	-12.0096	-1.42595	-1.43054	-1.4239	-1.42924	-0.646515	-0.649733	-0.646515	-0.649733	-7.38603	-7.54352	-7.65844	-7.59399	-7.75835	-7.87829	-12.2374	-11.684
3128_54BenzeneWaterOHpi125	4.034	-5.31017	-5.29554	-4.92524	-4.91279	1.46528	1.4667	1.54551	1.54536	-0.713642	-0.715007	-0.710429	-0.712386	-0.197938	-0.199191	-0.197937	-0.199191	-3.94779	-4.01825	-4.06967	-4.06463	-4.13851	-4.19242	-8.81272	-8.47143	-8.73978	-0.713383	-0.714741	-0.710127	-0.712082	-0.198161	-0.199415	-0.198161	-0.199415	-3.94728	-4.01771	-4.0691	-4.06472	-4.13859	-4.1925	-8.81211	-8.47143
3129_54BenzeneWaterOHpi150	4.715	-3.1906	-3.16751	-2.95731	-2.93655	0.1603	0.16111	0.1709	0.171434	-0.264669	-0.264509	-0.263467	-0.263636	-0.0317192	-0.0318314	-0.0317192	-0.0318314	-1.5162	-1.53805	-1.55401	-1.56128	-1.58428	-1.60107	-4.85674	-4.66166	-4.82837	-0.264665	-0.264508	-0.263464	-0.263632	-0.0317217	-0.0318341	-0.0317218	-0.0318341	-1.51596	-1.53785	-1.55383	-1.56128	-1.58429	-1.60107	-4.85656	-4.66166
3130_54BenzeneWaterOHpi200	6.052	-1.38177	-1.3756	-1.28667	-1.28186	0.00192294	0.00183509	0.00209922	0.00199945	-0.054403	-0.054717	-0.0543317	-0.0547427	-0.00170503	-0.00174464	-0.00170503	-0.00174459	-0.315528	-0.319786	-0.322893	-0.324326	-0.328814	-0.332089	-1.75312	-1.66844	-1.74505	-0.0544029	-0.0547182	-0.0543317	-0.0547427	-0.001705	-0.00174459	-0.001705	-0.00174459	-0.315496	-0.319771	-0.322891	-0.324326	-0.328814	-0.332089	-1.75312	-1.66844
3131_55BenzeneMeOHOHpi090	3.176	-22.4605	-22.3885	-22.0748	-21.9961	46.9145	46.8725	49.0936	49.0374	-4.77828	-4.78562	-4.7991	-4.8073	-4.77453	-4.79138	-4.77453	-4.79138	-29.0676	-29.7148	-30.187	-29.6624	-30.3284	-30.8145	-15.28	-13.3718	-13.9662	-4.58106	-4.58876	-4.57882	-4.58739	-4.9482	-4.96505	-4.9482	-4.96505	-29.1153	-29.7601	-30.2306	-29.7181	-30.3832	-30.8685	-15.3003	-13.3796
3132_55BenzeneMeOHOHpi095	3.309	-17.2575	-17.2089	-16.8023	-16.748	31.1967	31.1642	32.7199	32.6765	-3.60432	-3.61124	-3.61241	-3.61986	-3.26488	-3.27683	-3.26488	-3.27683	-23.5313	-24.0211	-24.3785	-24.0418	-24.5476	-24.9167	-17.3113	-15.8849	-16.5264	-3.51821	-3.52538	-3.51562	-3.52335	-3.33918	-3.351	-3.33918	-3.351	-23.5527	-24.0409	-24.3972	-24.0682	-24.5735	-24.9422	-17.3183	-15.8881
3133_55BenzeneMeOHOHpi100	3.441	-13.6033	-13.5717	-13.1187	-13.0816	20.7317	20.7102	21.7906	21.7611	-2.75909	-2.76483	-2.75791	-2.76364	-2.22043	-2.22863	-2.22043	-2.22863	-19.1248	-19.4979	-19.7702	-19.5599	-19.9466	-20.2288	-17.6251	-16.5416	-17.1787	-2.72154	-2.72742	-2.71549	-2.72139	-2.25206	-2.26013	-2.25206	-2.26013	-19.1338	-19.5059	-19.7775	-19.5723	-19.9587	-20.2408	-17.6266	-16.5428
3134_55BenzeneMeOHOHpi105	3.573	-11.0307	-11.0109	-10.5442	-10.5192	13.7794	13.765	14.5137	14.4937	-2.14326	-2.14782	-2.13564	-2.14024	-1.50507	-1.51061	-1.50507	-1.51061	-15.6004	-15.8859	-16.0942	-15.9698	-16.2667	-16.4834	-16.9985	-16.1598	-16.7285	-2.12681	-2.13144	-2.11696	-2.12166	-1.51844	-1.52389	-1.51844	-1.52389	-15.6037	-15.8886	-16.0965	-15.9756	-16.2724	-16.4889	-16.9976	-16.16
3135_55BenzeneMeOHOHpi110	3.704	-9.14256	-9.12838	-8.6642	-8.6459	9.10362	9.09508	9.60761	9.59526	-1.68792	-1.69101	-1.67784	-1.68086	-1.0199	-1.0237	-1.0199	-1.0237	-12.7379	-12.9557	-13.1146	-13.0486	-13.2757	-13.4414	-15.8626	-15.1966	-15.6872	-1.68085	-1.68396	-1.66976	-1.67283	-1.02553	-1.02928	-1.02553	-1.02928	-12.7387	-12.9561	-13.1148	-13.0512	-13.2782	-13.4439	-15.8613	-15.1967
3136_55BenzeneMeOHOHpi125	4.096	-5.82768	-5.81608	-5.43182	-5.41847	2.61486	2.61351	2.7802	2.77675	-0.863528	-0.864602	-0.855062	-0.856018	-0.32157	-0.323048	-0.32157	-0.323048	-7.1036	-7.20162	-7.27314	-7.28744	-7.39031	-7.46538	-11.6634	-11.2862	-11.6081	-0.862965	-0.864042	-0.854406	-0.855366	-0.321973	-0.323448	-0.321973	-0.323448	-7.1029	-7.20094	-7.27249	-7.28769	-7.39055	-7.46561	-11.6625	-11.2862
3137_55BenzeneMeOHOHpi150	4.744	-3.41529	-3.39338	-3.1623	-3.14124	0.316832	0.317147	0.34147	0.341261	-0.327437	-0.326841	-0.323808	-0.323353	-0.0532244	-0.0532733	-0.0532244	-0.0532732	-2.8954	-2.92265	-2.94254	-2.97137	-3.00038	-3.02155	-6.39888	-6.19816	-6.37603	-0.327428	-0.326835	-0.323798	-0.323343	-0.0532287	-0.0532777	-0.0532287	-0.0532776	-2.89498	-2.92236	-2.94233	-2.97138	-3.00039	-3.02155	-6.39867	-6.19816
3138_55BenzeneMeOHOHpi200	6.029	-1.46673	-1.4586	-1.36448	-1.35681	0.00429689	0.00421781	0.00475756	0.00466197	-0.0676892	-0.0678569	-0.0671512	-0.0673728	-0.00304366	-0.00307312	-0.00304369	-0.00307312	-0.645779	-0.650516	-0.653972	-0.661161	-0.666268	-0.669995	-2.17929	-2.09259	-2.16783	-0.0676894	-0.0678574	-0.0671513	-0.0673728	-0.00304369	-0.00307317	-0.00304369	-0.0030731	-0.645706	-0.650475	-0.653955	-0.661161	-0.666268	-0.669995	-2.17927	-2.09259
3139_56BenzeneMeNH2NHpi090	3.313	-18.6729	-18.6216	-18.7838	-18.7252	43.4408	43.3961	45.4268	45.3655	-2.17461	-2.17862	-2.13707	-2.14165	-3.74503	-3.75617	-3.74503	-3.75617	-29.1622	-29.7918	-30.2513	-29.7395	-30.3866	-30.8589	-11.4116	-10.1164	-9.96173	-1.99765	-2.0021	-1.93946	-1.9446	-3.89111	-3.90205	-3.89111	-3.90205	-29.2046	-29.8316	-30.2892	-29.7889	-30.4349	-30.9062	-11.4188	-10.1125
3140_56BenzeneMeNH2NHpi095	3.455	-13.5156	-13.4804	-13.4887	-13.4472	28.5019	28.4679	29.8664	29.8197	-1.60581	-1.6086	-1.56397	-1.56692	-2.50464	-2.51135	-2.50464	-2.51135	-23.4418	-23.9145	-24.2594	-23.9332	-24.4205	-24.7761	-13.3919	-12.4819	-12.4541	-1.53055	-1.53359	-1.47938	-1.48266	-2.56463	-2.57116	-2.56463	-2.57116	-23.4603	-23.9314	-24.2752	-23.9563	-24.4429	-24.798	-13.3925	-12.4793
3141_56BenzeneMeNH2NHpi100	3.596	-10.0301	-10.0063	-9.91684	-9.88783	18.6768	18.6525	19.609	19.5765	-1.21942	-1.22104	-1.17775	-1.17933	-1.66361	-1.66741	-1.66361	-1.66741	-18.909	-19.2654	-19.5254	-19.3243	-19.6929	-19.9619	-13.7677	-13.1199	-13.1326	-1.18752	-1.18925	-1.14166	-1.14343	-1.68812	-1.69179	-1.68812	-1.69179	-18.9164	-19.2719	-19.5314	-19.3348	-19.7031	-19.9719	-13.7662	-13.1184
3142_56BenzeneMeNH2NHpi105	3.747	-7.49545	-7.4804	-7.32917	-7.30984	11.8309	11.8161	12.4479	12.4279	-0.927467	-0.928308	-0.889495	-0.890143	-1.06645	-1.06854	-1.06645	-1.06854	-15.0626	-15.3264	-15.519	-15.4074	-15.681	-15.8806	-13.1801	-12.7212	-12.7355	-0.914881	-0.915754	-0.875137	-0.875873	-1.07575	-1.07777	-1.07575	-1.07777	-15.0648	-15.3283	-15.5205	-15.412	-15.6853	-15.8848	-13.1783	-12.7204
3143_56BenzeneMeNH2NHpi110	3.901	-5.76128	-5.75156	-5.56829	-5.5552	7.39252	7.38486	7.79719	7.78555	-0.7163	-0.716669	-0.684098	-0.684226	-0.675605	-0.676895	-0.675605	-0.676895	-11.9749	-12.1686	-12.3099	-12.2582	-12.4595	-12.6064	-12.0702	-11.7371	-11.7271	-0.711479	-0.711854	-0.67855	-0.678714	-0.679038	-0.680294	-0.679038	-0.680294	-11.975	-12.1686	-12.3099	-12.2601	-12.4613	-12.6081	-12.0687	-11.7368
3144_56BenzeneMeNH2NHpi125	4.354	-3.1529	-3.14422	-2.96423	-2.95505	1.83075	1.82906	1.94736	1.94395	-0.355808	-0.355626	-0.337734	-0.337481	-0.177441	-0.177969	-0.177441	-0.177969	-6.25341	-6.33009	-6.38605	-6.41045	-6.49055	-6.549	-8.23481	-8.07555	-8.04345	-0.35552	-0.355348	-0.337403	-0.337151	-0.177615	-0.178143	-0.177615	-0.178143	-6.25263	-6.32952	-6.38563	-6.41058	-6.49067	-6.54912	-8.23428	-8.07552
3145_56BenzeneMeNH2NHpi150	5.096	-1.64373	-1.63228	-1.52083	-1.50991	0.175076	0.175331	0.188872	0.188848	-0.129974	-0.12941	-0.12331	-0.122804	-0.0224824	-0.0224933	-0.0224824	-0.0224932	-2.34935	-2.36759	-2.3809	-2.4083	-2.42745	-2.44143	-3.98975	-3.90779	-3.90246	-0.129971	-0.129409	-0.123307	-0.122801	-0.0224835	-0.0224945	-0.0224835	-0.0224944	-2.34906	-2.36739	-2.38076	-2.40831	-2.42745	-2.44143	-3.98961	-3.90779
3146_56BenzeneMeNH2NHpi200	6.591	-0.62587	-0.622786	-0.579532	-0.576802	0.00147506	0.00142494	0.00163314	0.00157598	-0.0239615	-0.0239623	-0.0229157	-0.0229333	-0.000951481	-0.000951192	-0.000951429	-0.000951324	-0.463602	-0.466452	-0.468532	-0.474072	-0.477112	-0.47933	-1.11481	-1.07844	-1.08894	-0.0239614	-0.0239624	-0.0229157	-0.0229333	-0.000951481	-0.000951245	-0.000951507	-0.000951271	-0.463567	-0.466435	-0.468527	-0.474072	-0.477112	-0.47933	-1.1148	-1.07844
3147_57BenzenePeptideNHpi090	3.733	-31.2453	-31.1593	-31.0831	-30.9904	70.6514	70.5966	73.9011	73.8232	-5.29782	-5.30164	-5.22042	-5.22536	-6.49641	-6.51386	-6.49641	-6.51386	-42.6836	-43.4876	-44.0743	-43.4795	-44.306	-44.9091	-16.4525	-13.8156	-15.0401	-4.82148	-4.82577	-4.69174	-4.6975	-6.8775	-6.89483	-6.8775	-6.89483	-42.7606	-43.5613	-44.1455	-43.5693	-44.3937	-44.9952	-16.4289	-13.7549
3148_57BenzenePeptideNHpi095	3.892	-22.5938	-22.5329	-22.2544	-22.1881	44.5438	44.5047	46.7053	46.6488	-3.97197	-3.97422	-3.89693	-3.9001	-4.32806	-4.33826	-4.32806	-4.33826	-33.5285	-34.1002	-34.5175	-34.1984	-34.7881	-35.2185	-20.8582	-18.9961	-20.2006	-3.78461	-3.78711	-3.68758	-3.69118	-4.47343	-4.48343	-4.47343	-4.48343	-33.5596	-34.1296	-34.5455	-34.2372	-34.8259	-35.2554	-20.8443	-18.9693
3149_57BenzenePeptideNHpi100	4.048	-17.0009	-16.9564	-16.5638	-16.5149	28.206	28.1773	29.6435	29.6023	-3.08559	-3.08655	-3.01819	-3.01981	-2.86148	-2.86647	-2.86148	-2.86647	-26.5492	-26.9602	-27.2601	-27.1081	-27.5334	-27.8437	-21.9923	-20.6426	-21.6567	-3.01153	-3.01264	-2.93493	-2.93681	-2.91736	-2.92219	-2.91736	-2.92219	-26.561	-26.9711	-27.2703	-27.1248	-27.5496	-27.8596	-21.9843	-20.6312
3150_57BenzenePeptideNHpi105	4.201	-13.245	-13.2114	-12.7644	-12.7273	17.8794	17.8596	18.831	18.8027	-2.4431	-2.44286	-2.38529	-2.38553	-1.88795	-1.89004	-1.88795	-1.89005	-21.155	-21.4531	-21.6706	-21.6175	-21.9267	-22.1524	-21.3553	-20.3526	-21.1664	-2.41385	-2.41367	-2.35221	-2.3526	-1.90953	-1.91154	-1.90953	-1.91154	-21.1586	-21.4563	-21.6736	-21.6246	-21.9336	-22.1592	-21.3506	-20.3479
3151_57BenzenePeptideNHpi110	4.352	-10.6781	-10.6535	-10.1939	-10.1663	11.4025	11.39	12.0377	12.0194	-1.95422	-1.95379	-1.90599	-1.90568	-1.24908	-1.24997	-1.24908	-1.24997	-17.0025	-17.2205	-17.3797	-17.3863	-17.6132	-17.7788	-19.8469	-19.0813	-19.7264	-1.94248	-1.94209	-1.89265	-1.8924	-1.25747	-1.25831	-1.25747	-1.25831	-17.0028	-17.2209	-17.3801	-17.3894	-17.6162	-17.7817	-19.8439	-19.0792
3152_57BenzenePeptideNHpi125	4.793	-6.52634	-6.51195	-6.10884	-6.09395	2.96356	2.96131	3.15393	3.14898	-1.0648	-1.06438	-1.03997	-1.03966	-0.376938	-0.377435	-0.376938	-0.377435	-9.13746	-9.22381	-9.28682	-9.35358	-9.44378	-9.50961	-14.2793	-13.8717	-14.1582	-1.06401	-1.06362	-1.03909	-1.03878	-0.377443	-0.377938	-0.377443	-0.377938	-9.13633	-9.22297	-9.28619	-9.35381	-9.444	-9.50982	-14.2784	-13.8715
3153_57BenzenePeptideNHpi150	5.505	-3.8034	-3.78502	-3.53038	-3.51304	0.314059	0.314008	0.338608	0.338131	-0.443179	-0.442236	-0.435141	-0.434408	-0.0647583	-0.0647312	-0.0647582	-0.0647312	-3.63379	-3.65387	-3.66853	-3.71771	-3.73872	-3.75406	-7.64651	-7.42812	-7.5288	-0.443167	-0.442229	-0.435131	-0.434399	-0.0647634	-0.0647363	-0.0647635	-0.0647364	-3.63334	-3.65354	-3.66828	-3.71771	-3.73873	-3.75407	-7.64626	-7.42811
3154_57BenzenePeptideNHpi200	6.886	-1.71126	-1.70355	-1.59415	-1.58697	0.00360615	0.00356299	0.00398727	0.00393429	-0.106968	-0.107039	-0.105944	-0.106091	-0.00492223	-0.00493528	-0.00492223	-0.00493531	-0.830067	-0.832904	-0.834974	-0.846628	-0.849687	-0.85192	-2.64693	-2.54598	-2.5917	-0.106967	-0.107038	-0.105944	-0.106091	-0.00492221	-0.00493528	-0.00492221	-0.00493526	-0.829993	-0.832855	-0.834944	-0.846628	-0.849687	-0.85192	-2.6469	-2.54598
3155_58PyridinePyridineCHN090	5.556	-42.1575	-42.1398	-42.5253	-42.5042	74.5772	74.5741	77.9185	77.8858	-7.60021	-7.60856	-7.67067	-7.67716	-6.89004	-6.90767	-6.89004	-6.90767	-28.2544	-28.9251	-29.4145	-28.8184	-29.5047	-30.0056	-11.4965	-9.20879	-12.0673	-7.10642	-7.11481	-7.12991	-7.13696	-7.20528	-7.22243	-7.20528	-7.22243	-28.3351	-29.0034	-29.4912	-28.9068	-29.5924	-30.0927	-11.3941	-9.07053
3156_58PyridinePyridineCHN095	5.693	-30.6419	-30.6336	-30.7696	-30.7605	48.182	48.1852	50.3883	50.3714	-5.43427	-5.44063	-5.47672	-5.48261	-4.29689	-4.30713	-4.29689	-4.30713	-22.3683	-22.8488	-23.1994	-22.8336	-23.3277	-23.6882	-15.3956	-13.8671	-16.1893	-5.23759	-5.24393	-5.26083	-5.2669	-4.41493	-4.42493	-4.41493	-4.42493	-22.4025	-22.8812	-23.2306	-22.8718	-23.3655	-23.7258	-15.3479	-13.8067
3157_58PyridinePyridineCHN100	5.886	-20.2579	-20.2487	-20.1912	-20.183	25.9892	25.9876	27.2037	27.1929	-3.54685	-3.55006	-3.5687	-3.57249	-2.18157	-2.18522	-2.18157	-2.18522	-16.251	-16.5536	-16.7744	-16.6038	-16.918	-17.1474	-16.7708	-15.8953	-17.4325	-3.49323	-3.49648	-3.50975	-3.51362	-2.21097	-2.21453	-2.21097	-2.21453	-16.26	-16.5618	-16.7821	-16.615	-16.9292	-17.1584	-16.7542	-15.8767
3158_58PyridinePyridineCHN105	6.066	-14.2992	-14.287	-14.1555	-14.1445	14.5677	14.5657	15.2613	15.2536	-2.46027	-2.46193	-2.47603	-2.47827	-1.1511	-1.15235	-1.1511	-1.15235	-12.1697	-12.3682	-12.513	-12.4404	-12.6485	-12.8004	-15.8486	-15.3218	-16.2748	-2.44437	-2.44609	-2.45856	-2.46083	-1.1591	-1.16033	-1.1591	-1.16033	-12.1712	-12.3697	-12.5145	-12.4439	-12.6519	-12.8037	-15.8422	-15.3157
3159_58PyridinePyridineCHN110	6.237	-10.6337	-10.62	-10.4627	-10.4502	8.41143	8.40927	8.82294	8.81786	-1.77751	-1.7783	-1.79126	-1.79269	-0.626375	-0.627037	-0.626375	-0.627038	-9.33011	-9.46529	-9.56393	-9.54099	-9.68416	-9.78863	-14.18	-13.8407	-14.4013	-1.77248	-1.77329	-1.78572	-1.78717	-0.628703	-0.62936	-0.628703	-0.62936	-9.32954	-9.46498	-9.56382	-9.54206	-9.68521	-9.78967	-14.1773	-13.8385
3160_58PyridinePyridineCHN125	6.71	-5.32634	-5.30996	-5.17691	-5.16135	1.79897	1.79867	1.89493	1.89382	-0.779048	-0.779038	-0.789282	-0.789601	-0.11522	-0.115413	-0.11522	-0.115413	-4.63406	-4.68522	-4.72256	-4.73872	-4.79359	-4.83363	-9.12831	-9.00617	-9.09333	-0.77884	-0.778836	-0.789062	-0.78938	-0.115294	-0.115487	-0.115294	-0.115487	-4.63332	-4.68467	-4.72213	-4.73875	-4.79362	-4.83366	-9.12775	-9.00606
3161_58PyridinePyridineCHN150	7.43	-2.32483	-2.31566	-2.23732	-2.22839	0.168368	0.168354	0.178666	0.178569	-0.270624	-0.270688	-0.275885	-0.276026	-0.00886295	-0.00887217	-0.00886295	-0.00887222	-1.81003	-1.82354	-1.8334	-1.84815	-1.86253	-1.87302	-4.26027	-4.20774	-4.20547	-0.270619	-0.270687	-0.275883	-0.276024	-0.00886324	-0.00887256	-0.00886327	-0.00887254	-1.80984	-1.82341	-1.83331	-1.84815	-1.86253	-1.87302	-4.26017	-4.20774
3162_58PyridinePyridineCHN200	8.761	-0.626626	-0.623368	-0.592501	-0.589399	0.00198433	0.00201042	0.00213797	0.00216181	-0.0618513	-0.0618609	-0.0633177	-0.0633506	0.00011014	0.000107435	0.000110113	0.000107462	-0.455321	-0.457124	-0.45844	-0.46317	-0.465122	-0.466546	-1.14155	-1.11703	-1.14659	-0.0618504	-0.0618612	-0.0633177	-0.0633506	0.000110087	0.000107304	0.000110061	0.00010733	-0.455289	-0.457108	-0.458436	-0.46317	-0.465122	-0.466546	-1.14154	-1.11703
3163_59EthyneWaterCHO090	3.797	-23.8173	-23.8384	-23.839	-23.8473	29.8109	29.817	30.9713	30.9639	-3.91905	-3.9349	-3.95087	-3.96504	-3.45005	-3.46157	-3.45005	-3.46157	-9.32598	-9.63705	-9.86404	-9.56439	-9.88589	-10.1205	-11.282	-10.4305	-10.8937	-3.77799	-3.7933	-3.79839	-3.81232	-3.55269	-3.56436	-3.55269	-3.56436	-9.32239	-9.63217	-9.85823	-9.56051	-9.88174	-10.1161	-11.2373	-10.3762
3164_59EthyneWaterCHO095	3.909	-19.2261	-19.2401	-19.1685	-19.1746	20.0202	20.0287	20.7995	20.7993	-2.93287	-2.94416	-2.95118	-2.96207	-2.26044	-2.26744	-2.26044	-2.26744	-7.45586	-7.69208	-7.86446	-7.65153	-7.89701	-8.07615	-12.2875	-11.6809	-11.9869	-2.87171	-2.88265	-2.88503	-2.89575	-2.30388	-2.31096	-2.30388	-2.31096	-7.45329	-7.68862	-7.86034	-7.64894	-7.89427	-8.07329	-12.2654	-11.6553
3165_59EthyneWaterCHO100	4.02	-15.7981	-15.8004	-15.6943	-15.6909	13.4201	13.4248	13.9433	13.9416	-2.23599	-2.24293	-2.24723	-2.25397	-1.47755	-1.48134	-1.47755	-1.48134	-5.98644	-6.16549	-6.29615	-6.14766	-6.33462	-6.47105	-12.396	-11.9557	-12.1282	-2.20952	-2.2163	-2.21859	-2.22527	-1.49589	-1.49971	-1.49589	-1.49971	-5.98468	-6.16313	-6.29335	-6.14608	-6.33296	-6.46933	-12.385	-11.9436
3166_59EthyneWaterCHO105	4.132	-13.1869	-13.1805	-13.0574	-13.0472	8.96444	8.9689	9.31319	9.31296	-1.72848	-1.73267	-1.73571	-1.73991	-0.964223	-0.966149	-0.964223	-0.966149	-4.82237	-4.95834	-5.05756	-4.95445	-5.0972	-5.20137	-11.968	-11.6417	-11.7121	-1.71709	-1.7212	-1.72339	-1.72755	-0.971939	-0.973879	-0.971939	-0.973879	-4.82114	-4.95674	-5.05568	-4.95354	-5.09625	-5.20039	-11.9624	-11.6361
3167_59EthyneWaterCHO110	4.244	-11.1726	-11.1605	-11.032	-11.0172	5.97615	5.98109	6.20814	6.20932	-1.35305	-1.35562	-1.35815	-1.36082	-0.629846	-0.630924	-0.629846	-0.630924	-3.8998	-4.0034	-4.079	-4.00805	-4.11737	-4.19714	-11.2449	-10.9967	-10.9951	-1.34819	-1.3507	-1.35285	-1.35551	-0.633089	-0.634174	-0.633089	-0.634174	-3.89888	-4.00229	-4.07775	-4.00755	-4.11685	-4.19661	-11.242	-10.9942
3168_59EthyneWaterCHO125	4.578	-7.29791	-7.27681	-7.16433	-7.14254	1.75151	1.7542	1.81906	1.82056	-0.690239	-0.690528	-0.692903	-0.693366	-0.178639	-0.179271	-0.178639	-0.179271	-2.11099	-2.15824	-2.19273	-2.17104	-2.22169	-2.25865	-8.58513	-8.45327	-8.36511	-0.689887	-0.690139	-0.692488	-0.692948	-0.178878	-0.179512	-0.178878	-0.179512	-2.11045	-2.15779	-2.19233	-2.17096	-2.22162	-2.25858	-8.5846	-8.45302
3169_59EthyneWaterCHO150	5.136	-4.17294	-4.15391	-4.08007	-4.06161	0.22061	0.22068	0.228811	0.228701	-0.264259	-0.264293	-0.265517	-0.265745	-0.0253725	-0.0254862	-0.0253725	-0.0254862	-0.827798	-0.844092	-0.855982	-0.851166	-0.868829	-0.881718	-5.07899	-5.00586	-4.92936	-0.264246	-0.264296	-0.265511	-0.26574	-0.0253756	-0.0254893	-0.0253756	-0.0254893	-0.827602	-0.843956	-0.85589	-0.851164	-0.868827	-0.881716	-5.07891	-5.00585
3170_59EthyneWaterCHO200	6.253	-1.75114	-1.74627	-1.70894	-1.7052	0.00326644	0.00325877	0.00337705	0.00336287	-0.0583715	-0.0586923	-0.05877	-0.0591686	-0.00136001	-0.00138619	-0.00136001	-0.00138616	-0.179397	-0.183161	-0.185907	-0.184177	-0.18823	-0.191187	-1.989	-1.95358	-1.93006	-0.0583703	-0.0586924	-0.05877	-0.0591685	-0.00136001	-0.00138616	-0.00136001	-0.00138616	-0.179378	-0.183145	-0.185894	-0.184177	-0.18823	-0.191187	-1.98899	-1.95358
3171_60EthyneAcOHOHpi090	3.766	-44.847	-44.7682	-44.887	-44.8005	67.9173	67.8387	70.9032	70.8235	-10.1967	-10.203	-10.3111	-10.3162	-8.53739	-8.56694	-8.53739	-8.56694	-22.3001	-23.0439	-23.5867	-22.8482	-23.6161	-24.1764	-19.2861	-17.0365	-18.0167	-9.24547	-9.25378	-9.26431	-9.272	-9.28838	-9.31722	-9.28838	-9.31722	-22.3249	-23.0642	-23.6037	-22.8748	-23.6409	-24.2	-19.1042	-16.7662
3172_60EthyneAcOHOHpi095	3.88	-35.6831	-35.6161	-35.6076	-35.5347	47.4095	47.3478	49.5334	49.4714	-7.57321	-7.57758	-7.65769	-7.66154	-5.9818	-6.00385	-5.9818	-6.00385	-18.1335	-18.7036	-19.1196	-18.6002	-19.192	-19.6237	-20.9693	-19.3525	-20.0271	-7.10217	-7.10776	-7.1383	-7.14387	-6.35098	-6.37219	-6.35098	-6.37219	-18.1429	-18.7099	-19.1237	-18.6108	-19.2015	-19.6325	-20.872	-19.2119
3173_60EthyneAcOHOHpi100	3.993	-28.7345	-28.6826	-28.5806	-28.5238	33.0818	33.032	34.585	34.5365	-5.71135	-5.71611	-5.77249	-5.77691	-4.16078	-4.17732	-4.16078	-4.17732	-14.7996	-15.2372	-15.5564	-15.1947	-15.6516	-15.985	-21.1004	-19.9265	-20.3098	-5.47901	-5.48444	-5.51585	-5.52137	-4.34186	-4.35774	-4.34186	-4.35774	-14.8023	-15.2379	-15.5558	-15.1985	-15.6548	-15.9878	-21.0485	-19.8541
3174_60EthyneAcOHOHpi105	4.107	-23.4066	-23.3693	-23.2048	-23.1611	23.0572	23.0187	24.1163	24.0783	-4.35425	-4.35933	-4.39691	-4.40115	-2.87858	-2.89075	-2.87858	-2.89075	-12.1144	-12.4513	-12.6972	-12.4473	-12.801	-13.0591	-20.2978	-19.4337	-19.5758	-4.24021	-4.24563	-4.27076	-4.27568	-2.96706	-2.9788	-2.96706	-2.9788	-12.1142	-12.4501	-12.6952	-12.4484	-12.8018	-13.0596	-20.2702	-19.3968
3175_60EthyneAcOHOHpi110	4.22	-19.2873	-19.2637	-19.061	-19.03	16.0581	16.0318	16.8017	16.7752	-3.34693	-3.35215	-3.37477	-3.37936	-1.98665	-1.99537	-1.98665	-1.99537	-9.94598	-10.2074	-10.3981	-10.2255	-10.5014	-10.7028	-18.9776	-18.3323	-18.2888	-3.29119	-3.29654	-3.31302	-3.31798	-2.0298	-2.03827	-2.0298	-2.03827	-9.94465	-10.2056	-10.3961	-10.2257	-10.5014	-10.7026	-18.9629	-18.3137
3176_60EthyneAcOHOHpi125	4.561	-11.479	-11.4788	-11.2598	-11.2539	5.39676	5.39015	5.65275	5.64624	-1.57184	-1.57699	-1.57859	-1.58397	-0.65031	-0.653515	-0.65031	-0.653515	-5.5983	-5.72959	-5.82541	-5.76211	-5.90231	-6.00461	-14.1446	-13.8497	-13.5325	-1.56544	-1.57062	-1.57149	-1.57691	-0.655248	-0.658423	-0.655248	-0.658423	-5.59691	-5.72842	-5.82438	-5.76198	-5.90215	-6.00444	-14.1421	-13.8474
3177_60EthyneAcOHOHpi150	5.129	-5.65543	-5.65407	-5.50846	-5.50569	0.869248	0.867401	0.913441	0.911468	-0.489681	-0.493146	-0.490645	-0.494337	-0.103825	-0.104633	-0.103825	-0.104633	-2.29211	-2.34373	-2.38139	-2.35997	-2.41554	-2.45609	-7.76584	-7.64927	-7.36418	-0.489526	-0.492982	-0.49046	-0.494152	-0.103954	-0.104762	-0.103954	-0.104762	-2.29163	-2.34339	-2.38116	-2.35996	-2.41553	-2.45607	-7.76558	-7.64921
3178_60EthyneAcOHOHpi200	6.268	-1.89721	-1.88417	-1.84326	-1.82987	0.0219334	0.0217946	0.0231908	0.0230457	-0.0707072	-0.070996	-0.0707657	-0.0710843	-0.00354238	-0.00359171	-0.00354235	-0.00359171	-0.509639	-0.516886	-0.522175	-0.523676	-0.531598	-0.537378	-2.45914	-2.41888	-2.32568	-0.0707082	-0.0709946	-0.0707656	-0.0710842	-0.00354251	-0.00359179	-0.00354251	-0.00359179	-0.509567	-0.51685	-0.522165	-0.523676	-0.531597	-0.537378	-2.45913	-2.41888
3179_61PentaneAcOH090	3.562	-12.1473	-12.1329	-12.3339	-12.3157	34.5083	34.4814	36.0231	35.9811	-1.55898	-1.56274	-1.57953	-1.58296	-1.94746	-1.94977	-1.94746	-1.94977	-28.8566	-29.3858	-29.772	-29.382	-29.9287	-30.3276	-10.936	-10.1949	-11.001	-1.49774	-1.50154	-1.51161	-1.51517	-1.98966	-1.99193	-1.98966	-1.99193	-28.8766	-29.405	-29.7906	-29.4065	-29.9526	-30.3512	-10.9356	-10.1929
3180_61PentaneAcOH095	3.683	-8.62614	-8.61604	-8.71111	-8.69883	24.0259	24.0077	25.1089	25.0801	-1.2032	-1.20554	-1.21721	-1.21941	-1.32457	-1.32632	-1.32457	-1.32632	-24.0377	-24.4462	-24.7443	-24.4852	-24.9086	-25.2176	-11.8845	-11.382	-11.8618	-1.17367	-1.17604	-1.18429	-1.18656	-1.34443	-1.34615	-1.34443	-1.34615	-24.0467	-24.4549	-24.7528	-24.4975	-24.9206	-25.2294	-11.8833	-11.3808
3181_61PentaneAcOH100	3.804	-6.14375	-6.13746	-6.16235	-6.15474	16.6884	16.677	17.4633	17.4444	-0.940261	-0.94173	-0.950187	-0.951551	-0.896895	-0.898221	-0.896895	-0.898221	-20.0589	-20.3758	-20.607	-20.4391	-20.7682	-21.0085	-11.9074	-11.5686	-11.7976	-0.926094	-0.927565	-0.934301	-0.935695	-0.906209	-0.907523	-0.906209	-0.907523	-20.0624	-20.3793	-20.6105	-20.4452	-20.7742	-21.0143	-11.906	-11.5679
3182_61PentaneAcOH105	3.926	-4.37834	-4.37394	-4.3534	-4.3482	11.5509	11.5429	12.103	12.0895	-0.743044	-0.743945	-0.750121	-0.75092	-0.604559	-0.605528	-0.604559	-0.605528	-16.7637	-17.0097	-17.1892	-17.0848	-17.3408	-17.5277	-11.3697	-11.1427	-11.2001	-0.736312	-0.737209	-0.742526	-0.743338	-0.608903	-0.609866	-0.608903	-0.609867	-16.7646	-17.0107	-17.1903	-17.0878	-17.3437	-17.5305	-11.3684	-11.1423
3183_61PentaneAcOH110	4.047	-3.13076	-3.12745	-3.0802	-3.07634	7.97919	7.97305	8.37115	8.36106	-0.594368	-0.594869	-0.599482	-0.599921	-0.406311	-0.406985	-0.406311	-0.406985	-14.0444	-14.2364	-14.3764	-14.3148	-14.5148	-14.6608	-10.5327	-10.3829	-10.3237	-0.591188	-0.591688	-0.595873	-0.596317	-0.408327	-0.408999	-0.408327	-0.408999	-14.0442	-14.2363	-14.3765	-14.3162	-14.5162	-14.6621	-10.5316	-10.3827
3184_61PentaneAcOH125	4.41	-1.16167	-1.15823	-1.09007	-1.08666	2.62251	2.62032	2.76202	2.75842	-0.322425	-0.322504	-0.324141	-0.324267	-0.121361	-0.121547	-0.121361	-0.121547	-8.4233	-8.51825	-8.58754	-8.58567	-8.68489	-8.75729	-7.5695	-7.53134	-7.35333	-0.322099	-0.322178	-0.323759	-0.323886	-0.121556	-0.121742	-0.121556	-0.121742	-8.42255	-8.51774	-8.5872	-8.58582	-8.68503	-8.75743	-7.56904	-7.5313
3185_61PentaneAcOH150	5.139	-0.18393	-0.179324	-0.13163	-0.126599	0.267014	0.267179	0.283666	0.283662	-0.11312	-0.113401	-0.113152	-0.113489	-0.0100655	-0.0100745	-0.0100654	-0.0100746	-3.27776	-3.30457	-3.32413	-3.33857	-3.36661	-3.38708	-3.35975	-3.35358	-3.23275	-0.113116	-0.113399	-0.113149	-0.113485	-0.010067	-0.0100761	-0.010067	-0.0100761	-3.27746	-3.30438	-3.32403	-3.33857	-3.36662	-3.38708	-3.35965	-3.35358
3186_61PentaneAcOH200	6.576	0.00516943	0.0073938	0.0216196	0.0239731	0.00249086	0.00248884	0.00268667	0.00268098	-0.0220173	-0.0221013	-0.0218881	-0.0219799	-3.07446e-05	-2.84867e-05	-3.07709e-05	-2.85392e-05	-0.704492	-0.708273	-0.711033	-0.715598	-0.719536	-0.72241	-0.72328	-0.717764	-0.694517	-0.022017	-0.0221016	-0.0218881	-0.0219799	-3.07446e-05	-2.85129e-05	-3.07446e-05	-2.85392e-05	-0.704444	-0.708247	-0.711023	-0.715598	-0.719536	-0.72241	-0.723272	-0.717765
3187_62PentaneAcNH2090	3.381	-17.5396	-17.5226	-17.9435	-17.9222	46.6273	46.5874	48.7241	48.6604	-3.37552	-3.38239	-3.38572	-3.39259	-3.07313	-3.07573	-3.07313	-3.07573	-35.0809	-35.7602	-36.2559	-35.7397	-36.4396	-36.9503	-13.6492	-12.6804	-12.8599	-3.27191	-3.27881	-3.27061	-3.27769	-3.14844	-3.151	-3.14844	-3.151	-35.1194	-35.7976	-36.2924	-35.7848	-36.4837	-36.9937	-13.6574	-12.6842
3188_62PentaneAcNH2095	3.514	-12.0798	-12.0665	-12.3147	-12.2996	31.2819	31.2555	32.7274	32.684	-2.6807	-2.68486	-2.68692	-2.69111	-2.02773	-2.02927	-2.02773	-2.02927	-28.623	-29.1305	-29.5009	-29.1785	-29.7029	-30.0855	-15.0259	-14.4214	-14.336	-2.63608	-2.64023	-2.63705	-2.64134	-2.05933	-2.06084	-2.05933	-2.06084	-28.64	-29.1471	-29.5171	-29.2	-29.7238	-30.1061	-15.0291	-14.4239
3189_62PentaneAcNH2100	3.645	-8.38585	-8.37686	-8.51405	-8.50479	20.9461	20.9302	21.9434	21.9149	-2.15839	-2.16091	-2.16342	-2.16602	-1.32936	-1.33045	-1.32936	-1.33045	-23.4273	-23.8085	-24.0867	-23.8917	-24.2863	-24.5743	-15.0247	-14.6606	-14.3813	-2.13928	-2.14181	-2.14195	-2.14458	-1.34255	-1.34362	-1.34255	-1.34362	-23.434	-23.8152	-24.0934	-23.9018	-24.2961	-24.5839	-15.0255	-14.662
3190_62PentaneAcNH2105	3.775	-5.86803	-5.86303	-5.92612	-5.92103	13.999	13.9879	14.6859	14.6661	-1.75517	-1.75639	-1.75959	-1.76092	-0.866648	-0.867437	-0.866648	-0.867437	-19.2414	-19.5285	-19.7381	-19.6285	-19.9263	-20.1436	-14.2371	-14.0269	-13.6365	-1.74705	-1.74829	-1.75042	-1.75176	-0.872104	-0.872888	-0.872104	-0.872887	-19.2435	-19.5308	-19.7405	-19.6332	-19.9308	-20.148	-14.2369	-14.0276
3191_62PentaneAcNH2110	3.904	-4.16975	-4.16735	-4.18284	-4.18051	9.34889	9.34135	9.82283	9.80946	-1.44168	-1.44202	-1.44585	-1.44631	-0.563106	-0.56363	-0.563106	-0.56363	-15.8716	-16.0895	-16.2485	-16.195	-16.4214	-16.5867	-13.0802	-12.9677	-12.5007	-1.43825	-1.43862	-1.44196	-1.44242	-0.56535	-0.565873	-0.56535	-0.565873	-15.8716	-16.0899	-16.2491	-16.1971	-16.4235	-16.5887	-13.0796	-12.9681
3192_62PentaneAcNH2125	4.287	-1.58909	-1.58772	-1.54935	-1.5491	2.76972	2.76702	2.92443	2.91966	-0.833471	-0.832921	-0.836693	-0.83623	-0.152221	-0.152276	-0.152221	-0.152276	-9.12202	-9.22313	-9.29692	-9.31011	-9.41526	-9.49199	-9.10281	-9.10994	-8.6962	-0.83321	-0.832667	-0.836398	-0.835938	-0.152372	-0.152426	-0.152372	-0.152426	-9.12116	-9.22258	-9.29659	-9.3103	-9.41544	-9.49216	-9.10238	-9.10997
3193_62PentaneAcNH2150	4.916	-0.543759	-0.544348	-0.517434	-0.51921	0.352309	0.352066	0.375079	0.374552	-0.364936	-0.364812	-0.36643	-0.366375	-0.0166787	-0.0166886	-0.0166788	-0.0166886	-3.92764	-3.95993	-3.9835	-4.00523	-4.03854	-4.06285	-4.55728	-4.59057	-4.28653	-0.364928	-0.364807	-0.366427	-0.366371	-0.0166801	-0.0166899	-0.0166801	-0.0166899	-3.92728	-3.95972	-3.98338	-4.00523	-4.03854	-4.06286	-4.55716	-4.59057
3194_62PentaneAcNH2200	6.196	-0.153678	-0.150658	-0.148951	-0.146373	0.00484116	0.00483685	0.00522535	0.00521742	-0.0913501	-0.0917636	-0.0917479	-0.0922032	-0.000175935	-0.000167717	-0.000175856	-0.000167717	-0.946027	-0.951518	-0.955525	-0.962179	-0.96781	-0.971919	-1.19328	-1.20545	-1.12152	-0.0913482	-0.0917648	-0.0917479	-0.0922032	-0.000175935	-0.000167769	-0.000175908	-0.000167743	-0.945969	-0.951485	-0.95551	-0.962179	-0.96781	-0.971919	-1.19326	-1.20545
3195_63BenzeneAcOH090	3.487	-26.5899	-26.5412	-27.0861	-27.0276	60.2028	60.1377	62.8271	62.7423	-2.44705	-2.44993	-2.42779	-2.43106	-4.84418	-4.85318	-4.84418	-4.85318	-36.9259	-37.7735	-38.3921	-37.591	-38.4634	-39.0999	-12.0987	-10.6694	-10.6549	-2.06805	-2.07179	-2.00859	-2.01312	-5.22117	-5.22953	-5.22117	-5.22953	-36.9995	-37.8429	-38.4583	-37.6769	-38.5472	-39.1822	-12.1632	-10.7102
3196_63BenzeneAcOH095	3.631	-18.081	-18.053	-18.3242	-18.2884	37.728	37.6846	39.4501	39.3924	-1.77084	-1.77267	-1.72991	-1.73204	-3.11036	-3.11609	-3.11036	-3.11609	-28.9775	-29.5914	-30.0394	-29.5351	-30.1697	-30.6328	-15.2965	-14.377	-14.4091	-1.6239	-1.62608	-1.5663	-1.56897	-3.25554	-3.26099	-3.25554	-3.26099	-29.0075	-29.6191	-30.0653	-29.5726	-30.2062	-30.6686	-15.3208	-14.3946
3197_63BenzeneAcOH100	3.774	-12.6056	-12.5883	-12.6917	-12.6686	23.6361	23.6067	24.7646	24.7254	-1.33888	-1.33989	-1.29279	-1.29422	-1.97259	-1.97645	-1.97259	-1.97645	-22.8595	-23.3074	-23.6343	-23.3217	-23.7866	-24.1259	-15.9322	-15.3397	-15.361	-1.28208	-1.28326	-1.22913	-1.23079	-2.02839	-2.03212	-2.02839	-2.03212	-22.8707	-23.3175	-23.6435	-23.3378	-23.8023	-24.1412	-15.9404	-15.3473
3198_63BenzeneAcOH105	3.918	-9.06575	-9.05543	-9.06014	-9.04514	14.8267	14.8066	15.5716	15.5441	-1.04034	-1.04111	-0.996723	-0.997773	-1.24218	-1.24484	-1.24218	-1.24484	-18.1419	-18.4709	-18.7109	-18.5245	-18.8671	-19.117	-15.2457	-14.8607	-14.8374	-1.01834	-1.01918	-0.971875	-0.973025	-1.26357	-1.26617	-1.26357	-1.26617	-18.1454	-18.4738	-18.7134	-18.5314	-18.8737	-19.1235	-15.2476	-14.8638
3199_63BenzeneAcOH110	4.061	-6.72625	-6.7185	-6.66157	-6.65048	9.25059	9.23674	9.73999	9.72039	-0.825458	-0.825879	-0.787781	-0.788391	-0.780676	-0.782427	-0.780676	-0.782427	-14.4389	-14.6794	-14.8549	-14.7525	-15.0037	-15.1871	-13.945	-13.688	-13.612	-0.817062	-0.817505	-0.778204	-0.778857	-0.788879	-0.790605	-0.788879	-0.790605	-14.4393	-14.6797	-14.855	-14.7554	-15.0065	-15.1898	-13.9449	-13.6893
3200_63BenzeneAcOH125	4.488	-3.31498	-3.30619	-3.20506	-3.19556	2.25551	2.25246	2.39507	2.38979	-0.428968	-0.42897	-0.40675	-0.40687	-0.196447	-0.196561	-0.196447	-0.19656	-7.54878	-7.64464	-7.7146	-7.72143	-7.8221	-7.89557	-9.39387	-9.30478	-9.18437	-0.428495	-0.428498	-0.406193	-0.406314	-0.196912	-0.197025	-0.196912	-0.197025	-7.54789	-7.6439	-7.71397	-7.72164	-7.8223	-7.89575	-9.39322	-9.30486
3201_63BenzeneAcOH150	5.22	-1.52156	-1.51192	-1.44414	-1.43472	0.196676	0.196469	0.212076	0.21155	-0.155583	-0.155205	-0.147073	-0.14676	-0.0214308	-0.0213539	-0.0214307	-0.0213541	-2.78622	-2.80973	-2.82688	-2.8499	-2.87474	-2.89287	-4.31889	-4.28415	-4.21466	-0.155579	-0.155202	-0.147069	-0.146756	-0.0214344	-0.0213577	-0.0214344	-0.0213576	-2.78587	-2.80942	-2.82661	-2.8499	-2.87474	-2.89287	-4.31861	-4.28416
3202_63BenzeneAcOH200	6.699	-0.526655	-0.522227	-0.500074	-0.495824	0.00136529	0.00135597	0.00151925	0.0015089	-0.0282125	-0.0282613	-0.0268038	-0.0268696	-0.000635581	-0.000632956	-0.000635581	-0.000632903	-0.553014	-0.556824	-0.559605	-0.564266	-0.568355	-0.57134	-1.10937	-1.09316	-1.08241	-0.0282123	-0.0282615	-0.0268038	-0.0268696	-0.000635529	-0.000633034	-0.000635581	-0.000633034	-0.552962	-0.556795	-0.559593	-0.564266	-0.568355	-0.57134	-1.10936	-1.09316
3203_64PeptideEthene090	3.387	-18.7373	-18.741	-18.9768	-18.9712	37.6956	37.6669	39.2773	39.2352	-2.71085	-2.72066	-2.73136	-2.74139	-2.76595	-2.77001	-2.76595	-2.77001	-23.9941	-24.5719	-24.9936	-24.4673	-25.0635	-25.4985	-11.5584	-10.7459	-10.5724	-2.59623	-2.60609	-2.60564	-2.61582	-2.86843	-2.87244	-2.86843	-2.87244	-24.0168	-24.593	-25.0135	-24.494	-25.0896	-25.5242	-11.5662	-10.7484
3204_64PeptideEthene095	3.516	-13.7202	-13.7178	-13.8231	-13.8148	25.2143	25.1928	26.2887	26.2584	-2.12475	-2.13118	-2.13587	-2.14266	-1.83398	-1.83579	-1.83398	-1.83579	-19.5788	-20.0172	-20.337	-19.9769	-20.4311	-20.7625	-12.8289	-12.2973	-12.0562	-2.07521	-2.08171	-2.08142	-2.08828	-1.87845	-1.88022	-1.87845	-1.88022	-19.5884	-20.026	-20.3453	-19.9894	-20.4433	-20.7745	-12.8322	-12.2994
3205_64PeptideEthene100	3.645	-10.2453	-10.2389	-10.2589	-10.2499	16.8496	16.8349	17.5791	17.5581	-1.69046	-1.69492	-1.69725	-1.70203	-1.21092	-1.21196	-1.21092	-1.21196	-16.0158	-16.3493	-16.5927	-16.3489	-16.6956	-16.9486	-12.9036	-12.5544	-12.2504	-1.669	-1.67349	-1.6736	-1.67841	-1.23038	-1.23139	-1.23038	-1.23139	-16.0192	-16.3525	-16.5958	-16.3547	-16.7012	-16.9541	-12.9047	-12.5557
3206_64PeptideEthene105	3.774	-7.79892	-7.7906	-7.76311	-7.75409	11.2331	11.2232	11.729	11.7147	-1.35666	-1.35982	-1.36169	-1.36511	-0.797222	-0.79806	-0.797222	-0.79806	-13.1284	-13.3829	-13.5687	-13.4067	-13.672	-13.8656	-12.294	-12.0682	-11.7195	-1.34735	-1.35055	-1.35142	-1.35486	-0.805787	-0.806612	-0.805787	-0.806612	-13.1291	-13.3837	-13.5696	-13.4093	-13.6745	-13.8681	-12.2941	-12.069
3207_64PeptideEthene110	3.903	-6.05676	-6.04776	-5.9905	-5.98178	7.48837	7.48208	7.82622	7.81699	-1.0968	-1.0991	-1.10096	-1.10346	-0.524754	-0.525487	-0.524754	-0.525487	-10.7978	-10.9928	-11.135	-11.0304	-11.2341	-11.3828	-11.3253	-11.1766	-10.8173	-1.09275	-1.09507	-1.09648	-1.09899	-0.528552	-0.529279	-0.528552	-0.529279	-10.7973	-10.9926	-11.1351	-11.0315	-11.2353	-11.3839	-11.3251	-11.177
3208_64PeptideEthene125	4.288	-3.21711	-3.20914	-3.12889	-3.12157	2.20422	2.20242	2.31023	2.30737	-0.59964	-0.600571	-0.602198	-0.60327	-0.150842	-0.151108	-0.150842	-0.151108	-6.11759	-6.2078	-6.27363	-6.25235	-6.3471	-6.41624	-8.03203	-7.98482	-7.64877	-0.599297	-0.600235	-0.601824	-0.602896	-0.151184	-0.151449	-0.151184	-0.151449	-6.11675	-6.20729	-6.27336	-6.25244	-6.34719	-6.41633	-8.03177	-7.98488
3209_64PeptideEthene150	4.991	-1.40881	-1.40189	-1.34464	-1.33909	0.235226	0.234711	0.247731	0.247053	-0.223839	-0.224349	-0.225029	-0.225634	-0.016625	-0.0166371	-0.0166249	-0.0166371	-2.36928	-2.39462	-2.41311	-2.42074	-2.4473	-2.46668	-3.82127	-3.80099	-3.62709	-0.223833	-0.224345	-0.225025	-0.225629	-0.0166295	-0.0166416	-0.0166295	-0.0166416	-2.36899	-2.39443	-2.41299	-2.42074	-2.4473	-2.46668	-3.82115	-3.80099
3210_64PeptideEthene200	6.626	-0.401279	-0.396975	-0.381001	-0.373595	0.00117457	0.00118329	0.00124766	0.0012562	-0.0359273	-0.0361599	-0.0361737	-0.0364359	-0.0002181	-0.00021537	-0.0002181	-0.000215344	-0.394026	-0.397371	-0.399811	-0.401436	-0.404979	-0.407564	-0.831979	-0.816554	-0.785094	-0.0359262	-0.0361599	-0.0361737	-0.0364359	-0.000218127	-0.00021537	-0.0002181	-0.00021537	-0.393989	-0.397356	-0.399812	-0.401436	-0.404979	-0.407564	-0.83198	-0.816554
3211_65PyridineEthyne090	5.122	-37.1402	-37.1241	-37.4496	-37.4308	50.7568	50.7235	53.0787	53.031	-6.435	-6.43826	-6.49245	-6.49643	-7.02673	-7.0418	-7.02673	-7.0418	-15.2795	-15.6389	-15.9012	-15.6408	-16.0113	-16.2816	-15.7819	-14.2196	-15.3157	-5.87997	-5.88463	-5.88582	-5.89134	-7.41608	-7.43004	-7.41608	-7.43004	-15.2723	-15.6298	-15.8907	-15.6332	-16.0033	-16.2733	-15.6059	-13.9945
3212_65PyridineEthyne095	5.235	-29.8822	-29.876	-30.0635	-30.0537	35.6638	35.6425	37.3404	37.3079	-4.84117	-4.84539	-4.88629	-4.8906	-4.86083	-4.87064	-4.86083	-4.87064	-12.4953	-12.7691	-12.969	-12.802	-13.0852	-13.2918	-16.9184	-15.7989	-16.768	-4.56873	-4.57363	-4.58787	-4.59288	-5.0439	-5.05313	-5.0439	-5.05313	-12.4886	-12.7611	-12.9599	-12.7951	-13.0779	-13.2844	-16.8201	-15.6763
3213_65PyridineEthyne100	5.348	-24.3619	-24.3603	-24.4487	-24.4429	25.043	25.0323	26.2446	26.2251	-3.72469	-3.72864	-3.75974	-3.7632	-3.34604	-3.35167	-3.34604	-3.35167	-10.2668	-10.4765	-10.6296	-10.5266	-10.7443	-10.9031	-17.0379	-16.2358	-17.0108	-3.59086	-3.59514	-3.61297	-3.6167	-3.43199	-3.43733	-3.43199	-3.43733	-10.2617	-10.4705	-10.6229	-10.5215	-10.739	-10.8977	-16.9834	-16.1695
3214_65PyridineEthyne105	5.46	-20.1103	-20.1087	-20.1293	-20.1236	17.5609	17.5547	18.4142	18.4021	-2.91402	-2.91708	-2.9401	-2.94296	-2.2959	-2.29784	-2.2959	-2.29784	-8.46778	-8.62877	-8.74625	-8.68711	-8.85516	-8.97778	-16.5152	-15.9401	-16.5091	-2.84832	-2.85156	-2.86804	-2.871	-2.33614	-2.33794	-2.33614	-2.33794	-8.46411	-8.62456	-8.74164	-8.68369	-8.85164	-8.97419	-16.4852	-15.9047
3215_65PyridineEthyne110	5.573	-16.8092	-16.8054	-16.7822	-16.7752	12.3068	12.3019	12.9095	12.901	-2.31087	-2.31288	-2.32965	-2.33185	-1.57389	-1.57409	-1.57389	-1.57409	-7.01139	-7.13512	-7.22541	-7.19617	-7.3262	-7.42108	-15.6159	-15.2012	-15.5815	-2.27858	-2.28069	-2.29425	-2.29651	-1.59272	-1.59287	-1.59272	-1.59287	-7.00875	-7.13224	-7.22234	-7.19401	-7.32399	-7.41884	-15.5994	-15.1824
3216_65PyridineEthyne125	5.911	-10.472	-10.4642	-10.3856	-10.3751	4.2205	4.22115	4.43175	4.43056	-1.21654	-1.21684	-1.22417	-1.2246	-0.510735	-0.510163	-0.510735	-0.510163	-4.06801	-4.12548	-4.16741	-4.17831	-4.23986	-4.28478	-12.1375	-11.9641	-11.9918	-1.21266	-1.21299	-1.21996	-1.22039	-0.512657	-0.512089	-0.512657	-0.512089	-4.06688	-4.12453	-4.16661	-4.17788	-4.23942	-4.28433	-12.1348	-11.9613
3217_65PyridineEthyne150	6.474	-5.58591	-5.57205	-5.50708	-5.49231	0.704266	0.704446	0.742235	0.742106	-0.470093	-0.469764	-0.473825	-0.473639	-0.086171	-0.0857053	-0.0861709	-0.0857052	-1.76761	-1.78581	-1.7991	-1.8147	-1.83465	-1.84921	-7.22217	-7.15876	-7.0259	-0.46998	-0.469646	-0.473701	-0.473515	-0.0862136	-0.0857485	-0.0862136	-0.0857485	-1.76727	-1.78558	-1.79894	-1.81468	-1.83463	-1.84919	-7.22194	-7.15866
3218_65PyridineEthyne200	7.601	-2.17249	-2.16563	-2.13568	-2.12868	0.0193126	0.0192892	0.0205424	0.0205048	-0.097927	-0.0979654	-0.0990173	-0.0990727	-0.00512193	-0.00487301	-0.00512193	-0.00487298	-0.444088	-0.44688	-0.448918	-0.454599	-0.45762	-0.459824	-2.6981	-2.67194	-2.58753	-0.0979259	-0.0979653	-0.0990172	-0.0990726	-0.00512193	-0.00487298	-0.0051219	-0.00487301	-0.444053	-0.446853	-0.448896	-0.454599	-0.45762	-0.459824	-2.69808	-2.67194
3219_66MeNH2Pyridine090	3.514	-29.3905	-29.4072	-30.0411	-30.0529	52.4116	52.3844	54.8971	54.8592	-3.88955	-3.90264	-4.00779	-4.01988	-4.6436	-4.65228	-4.6436	-4.65228	-28.3034	-28.979	-29.472	-28.8754	-29.5713	-30.0791	-15.0497	-13.9449	-14.0566	-3.51965	-3.53278	-3.59621	-3.60851	-4.97329	-4.98193	-4.97329	-4.98193	-28.3338	-29.0069	-29.4981	-28.9103	-29.6051	-30.1121	-15.0356	-13.8963
3220_66MeNH2Pyridine095	3.631	-22.5455	-22.5626	-22.9867	-22.9994	36.4809	36.4617	38.2554	38.2272	-2.84898	-2.85946	-2.93001	-2.93978	-3.20131	-3.20711	-3.20131	-3.20711	-23.4769	-24.0044	-24.3893	-23.9698	-24.5149	-24.9127	-16.5568	-15.8318	-15.8809	-2.67225	-2.68273	-2.73271	-2.74256	-3.35626	-3.36203	-3.35626	-3.36203	-23.4908	-24.0165	-24.4001	-23.9866	-24.531	-24.9283	-16.5458	-15.8051
3221_66MeNH2Pyridine100	3.748	-17.546	-17.5584	-17.8345	-17.8439	25.3633	25.3472	26.6234	26.6009	-2.14135	-2.14927	-2.19646	-2.20422	-2.19599	-2.19927	-2.19599	-2.19927	-19.5116	-19.9238	-20.2246	-19.9337	-20.3611	-20.6731	-16.7843	-16.3196	-16.2864	-2.05678	-2.06475	-2.10179	-2.10963	-2.26901	-2.27224	-2.26901	-2.27224	-19.5174	-19.9284	-20.2283	-19.9415	-20.3686	-20.6802	-16.7765	-16.3051
3222_66MeNH2Pyridine105	3.866	-13.8688	-13.8759	-14.0521	-14.0572	17.6272	17.6134	18.5201	18.5019	-1.64213	-1.64791	-1.67957	-1.68547	-1.50135	-1.5028	-1.50135	-1.5028	-16.2647	-16.5873	-16.8227	-16.6257	-16.9614	-17.2063	-16.2359	-15.9499	-15.8336	-1.6016	-1.60746	-1.6341	-1.64006	-1.5358	-1.5372	-1.5358	-1.5372	-16.2666	-16.5885	-16.8233	-16.6293	-16.9647	-17.2096	-16.2304	-15.9421
3223_66MeNH2Pyridine110	3.983	-11.1383	-11.1414	-11.2477	-11.2492	12.2448	12.235	12.8774	12.864	-1.28074	-1.28503	-1.30681	-1.3112	-1.02586	-1.02624	-1.02586	-1.02624	-13.5883	-13.8407	-14.0248	-13.8961	-14.1593	-14.3514	-15.2424	-15.074	-14.8967	-1.26128	-1.26563	-1.28493	-1.28936	-1.04216	-1.04251	-1.04216	-1.04251	-13.5885	-13.8404	-14.0242	-13.8977	-14.1608	-14.3528	-15.2387	-15.0698
3224_66MeNH2Pyridine125	4.335	-6.32155	-6.31739	-6.32486	-6.32026	4.08265	4.08073	4.30852	4.30473	-0.652766	-0.654758	-0.663409	-0.665555	-0.329561	-0.32921	-0.329561	-0.32921	-8.03555	-8.15718	-8.24594	-8.22402	-8.35173	-8.44493	-11.4666	-11.4552	-11.2005	-0.650619	-0.652613	-0.660955	-0.663106	-0.331308	-0.330951	-0.331308	-0.330951	-8.03469	-8.15638	-8.24518	-8.22413	-8.35182	-8.44501	-11.4654	-11.4546
3225_66MeNH2Pyridine150	4.922	-3.13997	-3.13369	-3.1128	-3.10671	0.649913	0.64913	0.690453	0.689181	-0.251053	-0.251639	-0.254079	-0.254737	-0.0535725	-0.0531959	-0.0535724	-0.053196	-3.5432	-3.58137	-3.60922	-3.62677	-3.66685	-3.6961	-6.39861	-6.42156	-6.22372	-0.250996	-0.251584	-0.254014	-0.254673	-0.0536156	-0.053239	-0.0536156	-0.053239	-3.54279	-3.58107	-3.609	-3.62677	-3.66685	-3.6961	-6.39838	-6.42154
3226_66MeNH2Pyridine200	6.116	-1.21636	-1.21566	-1.20056	-1.20024	0.0148178	0.0148436	0.0159417	0.0159548	-0.0553817	-0.0556298	-0.0556834	-0.055954	-0.00241514	-0.00229589	-0.00241517	-0.00229582	-0.848126	-0.854277	-0.858766	-0.866212	-0.87259	-0.877245	-2.1175	-2.11978	-2.0519	-0.0553814	-0.0556301	-0.0556833	-0.0559542	-0.00241517	-0.00229589	-0.0024152	-0.00229592	-0.848065	-0.854239	-0.858744	-0.866212	-0.87259	-0.877245	-2.11748	-2.11978
