# Supplementary material for: Benchmarking Swaths of Intermolecular Interaction Components with Symmetry-Adapted Perturbation Theory
Source: J Chem Theory Comput. 2023 Dec 20;20(1):30–48. doi: 10.1021/acs.jctc.3c00801 (PMC10782453; doi:10.1021/acs.jctc.3c00801)
Supplement: Supplementary file 3 — ct3c00801_si_003.zip [file ct3c00801_si_003.zip › SH250x10.xls]

## Sheet: SH250x10
Name_of_dimer	COM_COM_Distance	Els/PBE0AC/tz	Els/PBE0AC/qz	Els/B3LYPAC/tz	Els/B3LYPAC/qz	Ex/PBE0AC/tz	Ex/PBE0AC/qz	Ex/B3LYPAC/tz	Ex/B3LYPAC/qz	Ind/PBE0AC/tz	Ind/PBE0AC/qz	Ind/B3LYPAC/tz	Ind/B3LYPAC/qz	deltaHF/PBE0AC/tz	deltaHF/PBE0AC/qz	deltaHF/B3LYPAC/tz	deltaHF/B3LYPAC/qz	Disp/PBE0AC/tz	Disp/PBE0AC/qz	Disp/PBE0AC/cbs	Disp/B3LYPAC/tz	Disp/B3LYPAC/qz	Disp/B3LYPAC/cbs	Total/PBE0AC/cbs	Total/B3LYPAC/cbs	Total/Reference
1.1.01_benzene--trifluorochloromethane_080	4.088	-39.9784	-39.9716	-41.4094	-41.3891	100.87	100.854	105.469	105.436	-2.73526	-2.75224	-2.83206	-2.84792	-12.1355	-12.1522	-12.1355	-12.1522	-38.8956	-40.6317	-41.8986	-39.6529	-41.4351	-42.7356	4.07915	6.31115	10.9202
1.1.01_benzene--trifluorochloromethane_085	4.25	-24.5303	-24.5441	-25.3851	-25.389	60.6564	60.6471	63.6707	63.6463	-1.68474	-1.69674	-1.71994	-1.73101	-7.81078	-7.81721	-7.81078	-7.8172	-29.9294	-31.1715	-32.0779	-30.5803	-31.8631	-32.7993	-5.48895	-4.09023	-1.49369
1.1.01_benzene--trifluorochloromethane_090	4.413	-15.3224	-15.3417	-15.8085	-15.8206	36.1819	36.1759	38.1187	38.0999	-1.13747	-1.14628	-1.1418	-1.14984	-4.827	-4.8295	-4.82699	-4.82946	-23.1177	-24.005	-24.6525	-23.6654	-24.5868	-25.2591	-9.79415	-8.95903	-7.56886
1.1.01_benzene--trifluorochloromethane_095	4.577	-9.82887	-9.84302	-10.0847	-10.0937	21.4367	21.4296	22.673	22.657	-0.816397	-0.822528	-0.807134	-0.812873	-2.9089	-2.91088	-2.9089	-2.91086	-17.9152	-18.5453	-19.0051	-18.3692	-19.0267	-19.5066	-11.1519	-10.667	-9.98721
1.1.01_benzene--trifluorochloromethane_100	4.742	-6.53525	-6.54011	-6.65109	-6.65253	12.6251	12.6165	13.4119	13.3969	-0.608065	-0.611713	-0.594448	-0.597832	-1.72633	-1.72816	-1.72636	-1.72815	-13.9281	-14.3729	-14.6974	-14.3003	-14.7664	-15.1066	-10.9609	-10.6882	-10.414
1.1.01_benzene--trifluorochloromethane_105	4.907	-4.5384	-4.53493	-4.57172	-4.56625	7.39433	7.38615	7.89211	7.87981	-0.462957	-0.464627	-0.449122	-0.45061	-1.01603	-1.01715	-1.01603	-1.01711	-10.8663	-11.1795	-11.4081	-11.1689	-11.4984	-11.7389	-10.0387	-9.89305	-9.84077
1.1.01_benzene--trifluorochloromethane_110	5.073	-3.30594	-3.2967	-3.29303	-3.2824	4.30839	4.30188	4.62176	4.61182	-0.35743	-0.35771	-0.344868	-0.345065	-0.596045	-0.596241	-0.596019	-0.596255	-8.51155	-8.73287	-8.89438	-8.75618	-8.98968	-9.16006	-8.84315	-8.77196	-8.83242
1.1.01_benzene--trifluorochloromethane_125	5.573	-1.65942	-1.64856	-1.60794	-1.59705	0.82896	0.8278	0.903687	0.901436	-0.173052	-0.172152	-0.165609	-0.164729	-0.121941	-0.121237	-0.121935	-0.121234	-4.21524	-4.29794	-4.35828	-4.3422	-4.42999	-4.49406	-5.47243	-5.47563	-5.6233
1.1.01_benzene--trifluorochloromethane_150	6.415	-0.833777	-0.833488	-0.797791	-0.798357	0.0502939	0.0496891	0.0563526	0.0556227	-0.0574744	-0.0575183	-0.0548181	-0.0549444	-0.0104612	-0.0104922	-0.0104603	-0.0104923	-1.4756	-1.49768	-1.51379	-1.51895	-1.54253	-1.55974	-2.3656	-2.36791	-2.47693
1.1.01_benzene--trifluorochloromethane_200	8.116	-0.302909	-0.303465	-0.291662	-0.292524	0.000154642	0.000162387	0.000184021	0.000193158	-0.00889488	-0.00893179	-0.00855346	-0.00860106	-0.000352972	-0.000325588	-0.000349717	-0.000324643	-0.278961	-0.281529	-0.283403	-0.286187	-0.288903	-0.290885	-0.595963	-0.592141	-0.635968
1.1.02_benzene--chlorine_080	3.73	-84.7856	-84.6336	-88.0674	-87.9177	198.474	198.417	206.521	206.462	-9.5742	-9.61379	-9.9093	-9.94679	-39.6567	-39.6467	-39.6567	-39.6467	-53.1774	-55.9795	-58.0242	-54.057	-56.9158	-59.002	6.49837	9.94888	18.3385
1.1.02_benzene--chlorine_085	3.871	-54.1678	-54.0869	-56.3729	-56.2869	126.438	126.402	132.195	132.147	-5.43721	-5.46389	-5.61589	-5.64096	-27.6633	-27.6589	-27.6633	-27.6589	-41.2412	-43.2951	-44.7938	-42.0422	-44.1508	-45.6895	-5.60162	-3.12915	2.15894
1.1.02_benzene--chlorine_090	4.014	-34.8101	-34.7757	-36.2301	-36.1937	79.8513	79.8293	83.8458	83.8191	-3.29277	-3.31142	-3.38462	-3.40247	-18.6144	-18.6105	-18.6144	-18.6105	-32.1813	-33.6954	-34.8004	-32.8869	-34.4514	-35.5931	-11.6687	-9.9807	-6.69858
1.1.02_benzene--chlorine_095	4.157	-22.5944	-22.5847	-23.4801	-23.4703	50.0712	50.0559	52.7807	52.7627	-2.12342	-2.13708	-2.16547	-2.17934	-12.2213	-12.217	-12.2213	-12.217	-25.2338	-26.3528	-27.1694	-25.8417	-27.0054	-27.8546	-14.0522	-12.9584	-10.9537
1.1.02_benzene--chlorine_100	4.301	-14.8808	-14.8818	-15.4123	-15.4136	31.2114	31.2007	33.0171	33.0015	-1.44448	-1.45453	-1.45767	-1.46809	-7.88717	-7.88341	-7.88717	-7.88341	-19.8667	-20.6927	-21.2955	-20.3826	-21.2465	-21.8768	-14.3146	-13.6404	-12.4516
1.1.02_benzene--chlorine_105	4.446	-9.99628	-9.99882	-10.2966	-10.3001	19.3578	19.3502	20.552	20.5403	-1.02365	-1.03077	-1.02157	-1.02908	-5.02871	-5.02639	-5.02872	-5.02638	-15.6987	-16.3065	-16.7501	-16.1323	-16.7711	-17.2373	-13.4558	-13.0526	-12.3888
1.1.02_benzene--chlorine_110	4.591	-6.88723	-6.88503	-7.0395	-7.03881	11.9544	11.9469	12.7424	12.7319	-0.747209	-0.751789	-0.738342	-0.74346	-3.17938	-3.17816	-3.17936	-3.17815	-12.4488	-12.8949	-13.2204	-12.8101	-13.2812	-13.6249	-12.0884	-11.8534	-11.5186
1.1.02_benzene--chlorine_125	5.03	-2.72082	-2.70479	-2.69062	-2.67634	2.75314	2.74871	2.97597	2.97013	-0.322984	-0.323122	-0.313391	-0.313812	-0.783561	-0.782024	-0.783556	-0.782034	-6.3522	-6.5317	-6.66269	-6.55502	-6.7467	-6.88658	-7.72392	-7.68863	-7.7404
1.1.02_benzene--chlorine_150	5.771	-1.03222	-1.02084	-0.975767	-0.966256	0.225435	0.224618	0.250237	0.249243	-0.0963827	-0.0962528	-0.0920107	-0.0919959	-0.0754543	-0.0749889	-0.0754519	-0.0749833	-2.27838	-2.32727	-2.36295	-2.35372	-2.40648	-2.44499	-3.33041	-3.32898	-3.43506
1.1.02_benzene--chlorine_200	7.271	-0.325869	-0.324478	-0.302507	-0.301977	0.001342	0.00135221	0.00157399	0.00158354	-0.0136195	-0.0137184	-0.0127708	-0.0128907	-0.00109179	-0.00111946	-0.00109376	-0.00110996	-0.437455	-0.44385	-0.448516	-0.450547	-0.457486	-0.462549	-0.78648	-0.776943	-0.824248
1.2.01_chlorine--acetonitrile_080	4.661	-106.324	-106.328	-109.207	-109.159	209.09	209.261	215.227	215.343	-16.3097	-16.4029	-16.883	-16.9669	-34.0665	-34.1733	-34.0665	-34.1733	-37.9676	-40.765	-42.8064	-38.5579	-41.3932	-43.4621	9.55087	11.5818	13.803
1.2.01_chlorine--acetonitrile_085	4.799	-70.249	-70.3013	-72.2112	-72.2343	132.851	133.006	137.178	137.31	-10.2869	-10.3509	-10.6645	-10.7238	-22.2785	-22.3489	-22.2785	-22.3489	-28.6664	-30.656	-32.1079	-29.1737	-31.2033	-32.6844	-2.10323	-0.681401	-0.581576
1.2.01_chlorine--acetonitrile_090	4.938	-47.2243	-47.2769	-48.5358	-48.573	83.6295	83.7357	86.5694	86.6686	-6.92461	-6.97079	-7.1746	-7.21926	-14.1053	-14.1473	-14.1053	-14.1473	-21.8667	-23.3044	-24.3535	-22.2942	-23.7706	-24.8479	-9.01273	-8.11876	-8.65251
1.2.01_chlorine--acetonitrile_095	5.077	-32.4545	-32.4878	-33.3207	-33.3443	52.2513	52.3168	54.1982	54.2567	-4.92583	-4.96103	-5.09264	-5.12756	-8.73968	-8.76223	-8.73968	-8.76222	-16.8071	-17.8649	-18.6369	-17.1622	-18.2549	-19.0522	-12.5312	-12.0295	-12.5813
1.2.01_chlorine--acetonitrile_100	5.216	-22.8962	-22.908	-23.4629	-23.4669	32.4438	32.4865	33.7171	33.7513	-3.65311	-3.68061	-3.7674	-3.79503	-5.33756	-5.34933	-5.33756	-5.34933	-12.9946	-13.7858	-14.3631	-13.2869	-14.1083	-14.7078	-13.8145	-13.5677	-13.9578
1.2.01_chlorine--acetonitrile_105	5.355	-16.6322	-16.6253	-16.9986	-16.9862	20.0433	20.0701	20.8722	20.8916	-2.79058	-2.81204	-2.87242	-2.89419	-3.2296	-3.23634	-3.2296	-3.23634	-10.0983	-10.6972	-11.1343	-10.3374	-10.9623	-11.4184	-13.7378	-13.6435	-13.849
1.2.01_chlorine--acetonitrile_110	5.494	-12.4571	-12.437	-12.6915	-12.668	12.3298	12.3452	12.8656	12.877	-2.17649	-2.19319	-2.23794	-2.25481	-1.94378	-1.94815	-1.94378	-1.94815	-7.88628	-8.34287	-8.67607	-8.08069	-8.55906	-8.90813	-12.9093	-12.9021	-12.962
1.2.01_chlorine--acetonitrile_125	5.91	-6.21056	-6.18507	-6.26345	-6.23854	2.81022	2.81394	2.9531	2.95504	-1.11729	-1.12542	-1.14788	-1.15607	-0.423558	-0.424186	-0.423558	-0.424186	-3.88391	-4.08235	-4.22717	-3.98787	-4.19731	-4.35015	-9.14789	-9.2139	-9.07928
1.2.01_chlorine--acetonitrile_150	6.605	-2.85289	-2.8505	-2.84406	-2.84508	0.227235	0.227858	0.24171	0.242171	-0.433101	-0.437013	-0.4447	-0.448641	-0.0383	-0.0381535	-0.0382999	-0.0381535	-1.35395	-1.39751	-1.4293	-1.3914	-1.43754	-1.4712	-4.5271	-4.56091	-4.46433
1.2.01_chlorine--acetonitrile_200	7.993	-1.01611	-1.01754	-1.00411	-1.00799	0.00134712	0.00134848	0.00146679	0.00146689	-0.0980175	-0.0993225	-0.10035	-0.101692	-0.001205	-0.00118431	-0.0012051	-0.00118465	-0.260097	-0.264671	-0.268008	-0.266499	-0.271335	-0.274864	-1.38471	-1.38426	-1.36817
1.2.02_pyrazine--trifluorochloromethane_080	5.163	-88.2832	-88.3919	-91.9898	-92.065	166.21	166.279	172.818	172.854	-7.82211	-7.87221	-8.20527	-8.2516	-19.2025	-19.2623	-19.2025	-19.2623	-35.4873	-37.4842	-38.9413	-36.0942	-38.1348	-39.6238	11.8113	13.6513	12.5938
1.2.02_pyrazine--trifluorochloromethane_085	5.312	-57.4938	-57.5897	-60.0438	-60.12	104.196	104.245	108.744	108.783	-4.70378	-4.74128	-4.93548	-4.97074	-12.822	-12.8511	-12.822	-12.8511	-27.1183	-28.5242	-29.55	-27.6487	-29.095	-30.1504	-0.487215	0.691263	-1.0209
1.2.02_pyrazine--trifluorochloromethane_090	5.461	-38.0861	-38.1478	-39.834	-39.8822	64.8985	64.9253	67.963	67.985	-3.08859	-3.11793	-3.23638	-3.26474	-8.17016	-8.18121	-8.17015	-8.1812	-20.8815	-21.8914	-22.6284	-21.3337	-22.3793	-23.1423	-7.15006	-6.48542	-8.12114
1.2.02_pyrazine--trifluorochloromethane_095	5.609	-25.7602	-25.7878	-26.9662	-26.9822	40.2223	40.2375	42.2449	42.2547	-2.17259	-2.19571	-2.27047	-2.29341	-5.05568	-5.05923	-5.05568	-5.05921	-16.1748	-16.9149	-17.4549	-16.553	-17.3237	-17.8861	-10.2602	-9.96626	-11.2675
1.2.02_pyrazine--trifluorochloromethane_100	5.758	-17.8508	-17.8506	-18.6908	-18.6802	24.8401	24.845	26.1609	26.1596	-1.59836	-1.61622	-1.66553	-1.68368	-3.0708	-3.07254	-3.0708	-3.07255	-12.5931	-13.1443	-13.5465	-12.9055	-13.4826	-13.9037	-11.2409	-11.1805	-12.1294
1.2.02_pyrazine--trifluorochloromethane_105	5.906	-12.7054	-12.6857	-13.2975	-13.2696	15.2979	15.2955	16.159	16.1526	-1.20623	-1.21972	-1.25484	-1.26881	-1.84432	-1.846	-1.84432	-1.84599	-9.85279	-10.2676	-10.5703	-10.1089	-10.5451	-10.8634	-11.0261	-11.0952	-11.757
1.2.02_pyrazine--trifluorochloromethane_110	6.055	-9.30007	-9.27048	-9.72377	-9.68807	9.3985	9.39433	9.96015	9.95373	-0.922688	-0.932618	-0.95975	-0.970047	-1.10132	-1.10271	-1.10132	-1.1027	-7.74878	-8.06124	-8.28925	-7.95756	-8.2873	-8.52792	-10.2007	-10.335	-10.778
1.2.02_pyrazine--trifluorochloromethane_125	6.501	-4.28183	-4.25929	-4.45651	-4.43163	2.15326	2.15167	2.3095	2.30657	-0.427256	-0.430717	-0.445939	-0.44965	-0.235003	-0.234765	-0.235	-0.234781	-3.90257	-4.02724	-4.11822	-4.01427	-4.14661	-4.24317	-6.89132	-7.05266	-7.17556
1.2.02_pyrazine--trifluorochloromethane_150	7.244	-1.73393	-1.73601	-1.79348	-1.79665	0.180332	0.180293	0.19774	0.197543	-0.128169	-0.129652	-0.134518	-0.136074	-0.020517	-0.0205108	-0.0205173	-0.0205212	-1.40936	-1.43796	-1.45884	-1.44923	-1.47945	-1.5015	-3.16472	-3.2572	-3.28026
1.2.02_pyrazine--trifluorochloromethane_200	8.731	-0.524726	-0.527927	-0.542663	-0.546623	0.00123469	0.00123514	0.00141753	0.00141604	-0.0179194	-0.0181213	-0.0188633	-0.0190805	-0.000580603	-0.000581391	-0.000580997	-0.000578266	-0.288703	-0.291674	-0.293842	-0.295545	-0.29864	-0.300899	-0.839236	-0.865765	-0.874456
1.2.03_pyrazine--chloromethane_080	4.516	-38.0871	-38.1488	-39.841	-39.8974	89.0658	89.0996	93.2079	93.2384	-3.15241	-3.18584	-3.2709	-3.30563	-7.68814	-7.70829	-7.68814	-7.70829	-28.6896	-30.1181	-31.1605	-29.2834	-30.7531	-31.8256	8.89616	10.5015	10.2843
1.2.03_pyrazine--chloromethane_085	4.68	-22.7334	-22.7707	-23.8264	-23.8604	53.203	53.2281	55.8303	55.851	-2.11191	-2.1355	-2.17757	-2.20256	-4.69597	-4.70407	-4.69597	-4.70406	-21.8095	-22.8148	-23.5484	-22.3072	-23.3482	-24.1078	0.0693801	0.976178	0.803328
1.2.03_pyrazine--chloromethane_090	4.845	-13.5635	-13.5773	-14.2333	-14.2443	31.5819	31.5952	33.2354	33.2443	-1.49028	-1.50715	-1.53017	-1.54831	-2.76403	-2.76754	-2.76402	-2.76755	-16.638	-17.3544	-17.8772	-17.0468	-17.7931	-18.3378	-4.13404	-3.65363	-3.71121
1.2.03_pyrazine--chloromethane_095	5.01	-8.07083	-8.06819	-8.47318	-8.46839	18.6441	18.6471	19.6816	19.6815	-1.08074	-1.09295	-1.1083	-1.12138	-1.58813	-1.58998	-1.58813	-1.58998	-12.7352	-13.2513	-13.6279	-13.0666	-13.607	-14.0013	-5.73187	-5.49954	-5.45594
1.2.03_pyrazine--chloromethane_100	5.174	-4.76576	-4.75569	-5.0009	-4.98952	10.9466	10.9477	11.596	11.5948	-0.795121	-0.804068	-0.815866	-0.825481	-0.897452	-0.898367	-0.897452	-0.898371	-9.78408	-10.1588	-10.4323	-10.0502	-10.4443	-10.732	-5.94279	-5.85048	-5.73626
1.2.03_pyrazine--chloromethane_105	5.339	-2.76758	-2.75524	-2.89942	-2.88596	6.3955	6.39529	6.80039	6.79783	-0.590532	-0.597052	-0.606711	-0.613745	-0.500844	-0.501153	-0.500844	-0.501149	-7.55028	-7.82264	-8.0214	-7.76219	-8.04968	-8.25947	-5.47955	-5.4625	-5.3095
1.2.03_pyrazine--chloromethane_110	5.504	-1.55312	-1.54204	-1.62168	-1.60976	3.7193	3.71874	3.97038	3.96782	-0.442201	-0.447034	-0.455048	-0.460208	-0.276513	-0.276493	-0.276511	-0.276498	-5.85633	-6.05407	-6.19837	-6.02461	-6.23367	-6.38623	-4.7452	-4.76487	-4.6024
1.2.03_pyrazine--chloromethane_125	5.999	-0.0765462	-0.0727102	-0.070508	-0.0674472	0.713667	0.713959	0.771003	0.770905	-0.196463	-0.198768	-0.202932	-0.205339	-0.0432089	-0.0431191	-0.0432087	-0.0431187	-2.83705	-2.91417	-2.97045	-2.92056	-3.00225	-3.06186	-2.57109	-2.60686	-2.47693
1.2.03_pyrazine--chloromethane_150	6.824	0.31148	0.31159	0.330433	0.329404	0.0429414	0.0427912	0.0473527	0.0471552	-0.06346	-0.0640926	-0.0656576	-0.0662971	-0.000648393	-0.000611899	-0.000647553	-0.000608433	-0.982387	-1.00089	-1.01439	-1.00973	-1.02928	-1.04354	-0.72471	-0.73389	-0.681992
1.2.03_pyrazine--chloromethane_200	8.477	0.228244	0.227597	0.238153	0.237093	0.00013944	0.000135502	0.000160602	0.000155797	-0.0124433	-0.0124958	-0.0128294	-0.0128788	0.000197963	0.000202636	0.000198199	0.000202479	-0.191454	-0.19388	-0.195651	-0.195921	-0.198471	-0.200332	0.0197885	0.0242398	0.029288
1.2.04_chlorobenzene--pyrazine_080	5.973	-47.0313	-47.106	-49.1623	-49.2284	103.83	103.862	108.76	108.785	-3.53052	-3.56641	-3.66623	-3.70284	-9.28632	-9.31097	-9.28633	-9.31103	-31.5911	-33.0905	-34.1846	-32.2159	-33.7567	-34.881	9.69359	11.6612	9.77801
1.2.04_chlorobenzene--pyrazine_085	6.134	-28.8539	-28.9066	-30.204	-30.2516	62.8819	62.9026	66.0947	66.1093	-2.30293	-2.3281	-2.37728	-2.40361	-5.76317	-5.77271	-5.76317	-5.7727	-24.2497	-25.2974	-26.0619	-24.7834	-25.8671	-26.6579	-0.166668	1.02349	-0.598312
1.2.04_chlorobenzene--pyrazine_090	6.296	-17.8397	-17.868	-18.6812	-18.7051	37.8918	37.8993	39.9655	39.9662	-1.60793	-1.6257	-1.65194	-1.67086	-3.43791	-3.44152	-3.43791	-3.44155	-18.7028	-19.4457	-19.9878	-19.149	-19.9221	-20.4863	-5.0237	-4.3376	-5.56054
1.2.04_chlorobenzene--pyrazine_095	6.457	-11.132	-11.1403	-11.6456	-11.6501	22.7358	22.7328	24.0735	24.0639	-1.16559	-1.17821	-1.1955	-1.20906	-1.99995	-2.00179	-1.99995	-2.0018	-14.4857	-15.0199	-15.4097	-14.8531	-15.4123	-15.8203	-6.99717	-6.61742	-7.46426
1.2.04_chlorobenzene--pyrazine_100	6.619	-7.01646	-7.01369	-7.32016	-7.3149	13.5837	13.5804	14.4443	14.4372	-0.860738	-0.869807	-0.883747	-0.893459	-1.14436	-1.14557	-1.14436	-1.14555	-11.2673	-11.6563	-11.9401	-11.567	-11.976	-12.2745	-7.38878	-7.19117	-7.73203
1.2.04_chlorobenzene--pyrazine_105	6.78	-4.46903	-4.46128	-4.64051	-4.63079	8.08462	8.08217	8.63719	8.63184	-0.641758	-0.648233	-0.660459	-0.667438	-0.647385	-0.648072	-0.647385	-0.648087	-8.80656	-9.09107	-9.29868	-9.04909	-9.34942	-9.56857	-6.97409	-6.88305	-7.20066
1.2.04_chlorobenzene--pyrazine_110	6.942	-2.8754	-2.86693	-2.96432	-2.95417	4.79504	4.79287	5.14875	5.14388	-0.481652	-0.486233	-0.497119	-0.502079	-0.363165	-0.363338	-0.363165	-0.363358	-6.9213	-7.12849	-7.27968	-7.1168	-7.33619	-7.49627	-6.20332	-6.172	-6.34294
1.2.04_chlorobenzene--pyrazine_125	7.426	-0.79437	-0.791885	-0.782427	-0.779851	0.981879	0.981717	1.07104	1.0701	-0.211576	-0.213484	-0.22012	-0.222118	-0.0609438	-0.0608684	-0.0609436	-0.0608732	-3.49018	-3.56821	-3.62515	-3.5916	-3.67431	-3.73467	-3.70967	-3.72742	-3.71539
1.2.04_chlorobenzene--pyrazine_150	8.234	-0.0428581	-0.0443175	-0.0128126	-0.0148713	0.0668757	0.0666998	0.0749914	0.074724	-0.0639185	-0.0644864	-0.066981	-0.0675627	-0.00179994	-0.00178277	-0.00179989	-0.00177752	-1.28438	-1.30229	-1.31535	-1.31936	-1.33827	-1.35207	-1.35924	-1.36155	-1.33888
1.2.04_chlorobenzene--pyrazine_200	9.849	0.0970046	0.0963508	0.112534	0.111703	0.000286337	0.000283265	0.000341	0.0003363	-0.010886	-0.0109465	-0.011437	-0.011506	0.000234168	0.000228707	0.000234247	0.000227526	-0.27712	-0.279407	-0.281076	-0.283124	-0.285543	-0.287307	-0.195159	-0.186546	-0.18828
1.2.05_pyrazine--chlorine_080	4.397	-291.382	-291.24	-300.481	-300.334	515.077	515.069	529.388	529.361	-48.6649	-48.7934	-50.1562	-50.2787	-87.5723	-87.8027	-87.5723	-87.8027	-75.0819	-80.4702	-84.4022	-75.7915	-81.2342	-85.2059	2.83131	5.73985	14.3093
1.2.05_pyrazine--chlorine_085	4.521	-201.359	-201.313	-208.497	-208.429	357.201	357.204	369.107	369.076	-28.8237	-28.9196	-29.8442	-29.9339	-68.5257	-68.6585	-68.5257	-68.6585	-58.3999	-62.3695	-65.2662	-59.1622	-63.1902	-66.1295	-6.95401	-4.07548	-5.1254
1.2.05_pyrazine--chlorine_090	4.645	-139.812	-139.856	-145.235	-145.241	245.118	245.158	254.539	254.529	-17.5516	-17.6283	-18.2349	-18.3059	-50.3987	-50.4792	-50.3987	-50.4792	-45.8961	-48.8377	-50.9843	-46.6391	-49.6386	-51.8274	-13.7899	-11.3243	-16.4306
1.2.05_pyrazine--chlorine_095	4.769	-97.7817	-97.8753	-101.789	-101.851	166.866	166.933	173.998	174.032	-11.1259	-11.1875	-11.5851	-11.6419	-35.653	-35.7014	-35.653	-35.7014	-36.3818	-38.5859	-40.1944	-37.0678	-39.3273	-40.9761	-18.0256	-16.1379	-22.2505
1.2.05_pyrazine--chlorine_100	4.892	-69.0511	-69.1457	-71.9527	-72.0306	112.924	112.982	118.165	118.216	-7.38612	-7.43679	-7.70122	-7.74884	-24.5733	-24.5988	-24.5733	-24.5988	-29.042	-30.7158	-31.9372	-29.6557	-31.3815	-32.6408	-20.1369	-18.8034	-24.5099
1.2.05_pyrazine--chlorine_105	5.016	-49.344	-49.4129	-51.425	-51.4835	76.0724	76.1094	79.8639	79.9004	-5.13089	-5.17302	-5.35236	-5.39319	-16.6333	-16.6434	-16.6333	-16.6434	-23.3137	-24.6005	-25.5395	-23.8532	-25.1876	-26.1613	-20.6595	-19.7811	-24.5684
1.2.05_pyrazine--chlorine_110	5.14	-35.75	-35.7865	-37.2387	-37.2668	51.0609	51.0831	53.7694	53.7897	-3.70574	-3.74061	-3.86427	-3.899	-11.1156	-11.1176	-11.1156	-11.1176	-18.8016	-19.8009	-20.5302	-19.2698	-20.3115	-21.0716	-20.0919	-19.5654	-23.3425
1.2.05_pyrazine--chlorine_125	5.511	-14.9797	-14.9488	-15.5288	-15.4925	15.2153	15.2186	16.1497	16.1501	-1.6231	-1.64069	-1.68414	-1.70299	-3.17447	-3.17409	-3.17447	-3.17409	-10.0859	-10.5713	-10.9255	-10.3766	-10.8892	-11.2632	-15.4704	-15.4826	-17.0289
1.2.05_pyrazine--chlorine_150	6.13	-4.934	-4.90409	-5.04506	-5.0151	1.96364	1.96344	2.12035	2.11912	-0.501311	-0.505499	-0.520724	-0.525416	-0.379493	-0.378529	-0.379493	-0.37853	-3.84613	-3.98657	-4.08905	-3.96971	-4.11992	-4.22953	-7.91372	-8.02946	-8.33453
1.2.05_pyrazine--chlorine_200	7.368	-1.19711	-1.19883	-1.20273	-1.20679	0.0311519	0.031073	0.0349801	0.0348708	-0.0666711	-0.0677171	-0.0694876	-0.0706413	-0.00708475	-0.00708969	-0.0070847	-0.0070904	-0.770015	-0.786943	-0.799297	-0.793464	-0.811606	-0.824845	-2.04186	-2.0745	-2.11292
1.2.06_trimethylamine--chloromethane_080	3.483	-74.4988	-74.6101	-78.5151	-78.5967	150.592	150.594	157.898	157.868	-4.11009	-4.16019	-4.17095	-4.22239	-16.5228	-16.5646	-16.5228	-16.5646	-40.0228	-42.0611	-43.5486	-40.7283	-42.8157	-44.3388	11.7103	14.1452	13.7068
1.2.06_trimethylamine--chloromethane_085	3.638	-45.7889	-45.8838	-48.4626	-48.5401	93.6535	93.6619	98.5953	98.5916	-2.46543	-2.50222	-2.46262	-2.4999	-10.985	-10.9981	-10.985	-10.9981	-30.932	-32.3926	-33.4583	-31.5612	-33.0657	-34.1636	0.81952	2.38997	1.99995
1.2.06_trimethylamine--chloromethane_090	3.793	-28.0412	-28.1012	-29.8009	-29.848	57.9205	57.9251	61.1975	61.1928	-1.68452	-1.71256	-1.6634	-1.69156	-6.9565	-6.95684	-6.9565	-6.95684	-24.02	-25.071	-25.8379	-24.5628	-25.6517	-26.4464	-4.68348	-3.74992	-3.91622
1.2.06_trimethylamine--chloromethane_095	3.948	-17.0618	-17.09	-18.217	-18.2354	35.6721	35.6734	37.8022	37.7964	-1.25711	-1.27822	-1.23287	-1.2542	-4.27043	-4.26776	-4.27043	-4.26776	-18.7239	-19.4821	-20.0355	-19.1819	-19.972	-20.5486	-6.99806	-6.5095	-6.43918
1.2.06_trimethylamine--chloromethane_100	4.103	-10.2624	-10.2651	-11.0218	-11.0168	21.9035	21.8999	23.2714	23.2623	-0.981538	-0.996937	-0.959195	-0.975043	-2.56739	-2.56526	-2.56739	-2.56526	-14.6455	-15.1934	-15.5933	-15.0259	-15.6	-16.0189	-7.52069	-7.31372	-7.07933
1.2.06_trimethylamine--chloromethane_105	4.257	-6.04646	-6.03088	-6.54726	-6.52611	13.4181	13.4109	14.2953	14.2844	-0.780091	-0.791073	-0.762058	-0.773366	-1.52135	-1.52	-1.52135	-1.52	-11.4943	-11.8913	-12.181	-11.8071	-12.2249	-12.5299	-7.11204	-7.065	-6.74042
1.2.06_trimethylamine--chloromethane_110	4.412	-3.42757	-3.40275	-3.7599	-3.73122	8.20285	8.19564	8.76597	8.75664	-0.623013	-0.630738	-0.609804	-0.61768	-0.892037	-0.890908	-0.892037	-0.890907	-9.05373	-9.34279	-9.55372	-9.30893	-9.61444	-9.83738	-6.28248	-6.32054	-5.9622
1.2.06_trimethylamine--chloromethane_125	4.877	-0.161135	-0.140755	-0.265553	-0.243928	1.8565	1.85379	2.00567	2.00243	-0.317338	-0.320303	-0.312999	-0.316189	-0.170583	-0.169677	-0.170583	-0.169677	-4.54103	-4.65999	-4.7468	-4.67555	-4.80253	-4.8952	-3.52375	-3.62257	-3.30118
1.2.06_trimethylamine--chloromethane_150	5.651	0.693589	0.692815	0.669817	0.668372	0.153785	0.153471	0.169458	0.169109	-0.10929	-0.110071	-0.108702	-0.109503	-0.00702489	-0.00692646	-0.00702673	-0.0069267	-1.60735	-1.63998	-1.66379	-1.65386	-1.68866	-1.71406	-0.934499	-0.99301	-0.799144
1.2.06_trimethylamine--chloromethane_200	7.199	0.481747	0.479856	0.473922	0.471549	0.00107603	0.00107848	0.00122868	0.00123377	-0.0203474	-0.020404	-0.0203928	-0.0204336	0.000646713	0.000655351	0.000646556	0.000655797	-0.309467	-0.313241	-0.315994	-0.316998	-0.320958	-0.323847	0.145191	0.129158	0.2092
1.2.07_trimethylamine--chlorobenzene_080	5.032	-90.6159	-90.7126	-95.3052	-95.3623	174.264	174.261	182.706	182.653	-5.02943	-5.08061	-5.089	-5.1421	-19.9711	-20.0243	-19.9712	-20.0243	-42.8174	-44.9346	-46.4796	-43.5328	-45.6997	-47.2809	11.9637	14.8431	12.6482
1.2.07_trimethylamine--chlorobenzene_085	5.183	-57.1677	-57.2671	-60.3379	-60.4147	110.147	110.16	116.013	116.005	-2.88825	-2.92563	-2.86952	-2.90717	-13.6563	-13.6767	-13.6563	-13.6767	-33.307	-34.8139	-35.9136	-33.9594	-35.5105	-36.6423	0.376533	2.36409	0.297064
1.2.07_trimethylamine--chlorobenzene_090	5.335	-36.1504	-36.2235	-38.2544	-38.3083	69.2877	69.299	73.2758	73.271	-1.91372	-1.94288	-1.87499	-1.90391	-8.86818	-8.87144	-8.86818	-8.87145	-26.0704	-27.1507	-27.939	-26.6442	-27.7625	-28.5786	-5.6778	-4.39119	-6.03333
1.2.07_trimethylamine--chlorobenzene_095	5.486	-22.912	-22.9536	-24.2941	-24.3196	43.4405	43.4389	46.1089	46.0933	-1.4155	-1.43832	-1.37762	-1.40018	-5.57406	-5.57171	-5.57404	-5.5717	-20.5081	-21.2865	-21.8545	-21.0008	-21.8113	-22.4027	-8.37921	-7.60094	-8.7613
1.2.07_trimethylamine--chlorobenzene_100	5.638	-14.5435	-14.5605	-15.4466	-15.4506	27.1671	27.1591	28.9239	28.9038	-1.11244	-1.12952	-1.07985	-1.0969	-3.42896	-3.42642	-3.42896	-3.42643	-16.2022	-16.7645	-17.1749	-16.6183	-17.2069	-17.6364	-9.13217	-8.70652	-9.44747
1.2.07_trimethylamine--chlorobenzene_105	5.789	-9.23289	-9.2305	-9.81945	-9.80717	16.9583	16.9489	18.106	18.0884	-0.895839	-0.908209	-0.869256	-0.881879	-2.07911	-2.07757	-2.07912	-2.07756	-12.8523	-13.2591	-13.5559	-13.1993	-13.6272	-13.9395	-8.82331	-8.61767	-9.04581
1.2.07_trimethylamine--chlorobenzene_110	5.94	-5.84603	-5.83099	-6.22474	-6.20196	10.5718	10.5618	11.3223	11.3067	-0.725526	-0.734194	-0.705275	-0.714049	-1.2485	-1.24729	-1.24852	-1.2473	-10.2369	-10.5315	-10.7465	-10.524	-10.8353	-11.0624	-7.99717	-7.91896	-8.1337
1.2.07_trimethylamine--chlorobenzene_125	6.395	-1.35365	-1.33748	-1.44915	-1.43016	2.54308	2.53965	2.75381	2.74929	-0.380035	-0.382665	-0.372525	-0.375365	-0.260592	-0.259426	-0.260588	-0.259416	-5.31613	-5.43173	-5.51609	-5.47371	-5.5972	-5.68732	-4.95601	-5.00297	-4.9413
1.2.07_trimethylamine--chlorobenzene_150	7.152	0.175076	0.172057	0.173388	0.170033	0.234306	0.234095	0.258911	0.258622	-0.129391	-0.129871	-0.127944	-0.128428	-0.0159018	-0.0157731	-0.0159093	-0.0157803	-1.98869	-2.01813	-2.03962	-2.04611	-2.07752	-2.10045	-1.77911	-1.816	-1.71126
1.2.07_trimethylamine--chlorobenzene_200	8.666	0.300934	0.298714	0.304449	0.302089	0.00202589	0.00202568	0.00231968	0.00232105	-0.0216724	-0.0217481	-0.0215415	-0.0216164	0.000588296	0.000570547	0.000587954	0.000580288	-0.420324	-0.423699	-0.426161	-0.430093	-0.433669	-0.436278	-0.146599	-0.152904	-0.100416
1.2.08_trimethylamine--chlorine_080	3.262	-519.392	-519.072	-533.441	-533.117	852.999	852.823	872.685	872.468	-97.0104	-97.1745	-99.0377	-99.2114	-147.12	-147.448	-147.12	-147.448	-117.326	-125.261	-131.052	-117.422	-125.409	-131.237	-41.9233	-38.5461	-10.3177
1.2.08_trimethylamine--chlorine_085	3.377	-371.585	-371.352	-383.41	-383.163	620.685	620.524	638.5	638.293	-59.2038	-59.317	-60.6469	-60.7621	-136.089	-136.258	-136.089	-136.258	-93.6076	-99.6889	-104.127	-94.0826	-100.224	-104.705	-50.5296	-46.5955	-39.5388
1.2.08_trimethylamine--chlorine_090	3.492	-266.206	-266.081	-275.796	-275.66	446.608	446.467	461.944	461.768	-36.2936	-36.3875	-37.2598	-37.3522	-113.275	-113.345	-113.275	-113.345	-75.225	-79.9004	-83.3121	-75.9029	-80.6401	-84.097	-52.6591	-48.6869	-54.7727
1.2.08_trimethylamine--chlorine_095	3.608	-191.311	-191.288	-198.878	-198.834	318.522	318.42	331.202	331.057	-22.6289	-22.7164	-23.2465	-23.3325	-88.7884	-88.8084	-88.7884	-88.8084	-60.861	-64.4736	-67.1099	-61.6227	-65.2968	-67.9779	-51.5031	-47.8956	-60.7057
1.2.08_trimethylamine--chlorine_100	3.723	-138.14	-138.2	-143.98	-143.999	225.606	225.559	235.719	235.615	-14.5261	-14.606	-14.9105	-14.9897	-66.985	-66.9805	-66.985	-66.9805	-49.5367	-52.343	-54.391	-50.3078	-53.1733	-55.2644	-48.6187	-45.6186	-60.7433
1.2.08_trimethylamine--chlorine_105	3.838	-100.384	-100.492	-104.79	-104.857	158.957	158.956	166.784	166.735	-9.69192	-9.75999	-9.93249	-9.99862	-49.2444	-49.2247	-49.2444	-49.2247	-40.5287	-42.7184	-44.3162	-41.2667	-43.512	-45.1504	-44.8366	-42.4957	-57.325
1.2.08_trimethylamine--chlorine_110	3.953	-73.5333	-73.6474	-76.7841	-76.8755	111.562	111.578	117.477	117.475	-6.74696	-6.80334	-6.90343	-6.95633	-35.5487	-35.5189	-35.5487	-35.5189	-33.3037	-35.0172	-36.2676	-33.9857	-35.7505	-37.0384	-40.6588	-38.9144	-52.1452
1.2.08_trimethylamine--chlorine_125	4.298	-30.7334	-30.7683	-31.9505	-31.9707	38.0013	37.9986	40.3774	40.3639	-2.83433	-2.86358	-2.88839	-2.916	-12.5229	-12.4945	-12.5229	-12.4945	-18.846	-19.6709	-20.2728	-19.3308	-20.1924	-20.8212	-28.4007	-27.8385	-35.0201
1.2.08_trimethylamine--chlorine_150	4.874	-9.25997	-9.22086	-9.45537	-9.41178	6.17694	6.17032	6.63404	6.62548	-0.939669	-0.945617	-0.945986	-0.951871	-2.01427	-2.00599	-2.01427	-2.00599	-7.65689	-7.9069	-8.08934	-7.89096	-8.15717	-8.35143	-14.0915	-14.0956	-16.1126
1.2.08_trimethylamine--chlorine_200	6.026	-1.92177	-1.92003	-1.8963	-1.8975	0.160889	0.16084	0.177726	0.177704	-0.134352	-0.135716	-0.13418	-0.135736	-0.0533729	-0.0531705	-0.0533715	-0.0531698	-1.5659	-1.59907	-1.62327	-1.61464	-1.65039	-1.67647	-3.57134	-3.58518	-3.84928
1.3.01_trifluorochloromethane--acetone_080	4.716	-69.575	-69.7689	-72.1996	-72.3684	137.239	137.251	142.443	142.447	-6.98232	-7.04985	-7.29767	-7.36297	-15.2787	-15.3472	-15.2787	-15.3472	-31.5852	-33.5337	-34.9555	-32.1616	-34.1566	-35.6124	10.1292	11.7555	10.1922
1.3.01_trifluorochloromethane--acetone_085	4.859	-45.745	-45.8809	-47.5092	-47.6288	85.2766	85.2855	88.7269	88.7338	-4.61769	-4.66406	-4.81857	-4.86347	-9.71907	-9.74644	-9.71906	-9.74644	-24.4019	-25.8046	-26.8282	-24.8975	-26.3418	-27.3957	-1.83402	-0.900605	-2.3807
1.3.01_trifluorochloromethane--acetone_090	5.003	-30.8028	-30.8833	-31.9943	-32.062	52.854	52.8587	55.0874	55.0894	-3.26985	-3.30236	-3.40112	-3.43263	-6.01288	-6.02234	-6.01288	-6.02234	-18.9844	-20.0019	-20.7443	-19.4002	-20.4532	-21.2217	-8.09364	-7.64926	-8.71946
1.3.01_trifluorochloromethane--acetone_095	5.147	-21.3136	-21.3495	-22.1257	-22.1512	32.7166	32.7141	34.1488	34.1428	-2.42611	-2.44908	-2.5145	-2.53706	-3.65782	-3.66194	-3.65782	-3.66194	-14.8534	-15.5958	-16.1375	-15.1975	-15.9697	-16.5332	-10.8839	-10.7406	-11.3972
1.3.01_trifluorochloromethane--acetone_100	5.291	-15.1897	-15.1945	-15.7509	-15.7479	20.2406	20.2311	21.1568	21.1446	-1.8519	-1.86796	-1.91438	-1.93021	-2.20447	-2.20745	-2.20447	-2.20746	-11.6781	-12.2228	-12.6204	-11.9602	-12.5293	-12.9446	-11.6592	-11.6855	-12.0206
1.3.01_trifluorochloromethane--acetone_105	5.435	-11.1614	-11.1472	-11.5557	-11.5361	12.5195	12.5065	13.1049	13.0912	-1.43706	-1.44828	-1.48329	-1.49433	-1.32355	-1.32578	-1.32355	-1.32578	-9.22441	-9.62621	-9.91941	-9.45423	-9.87559	-10.1831	-11.3341	-11.4481	-11.5604
1.3.01_trifluorochloromethane--acetone_110	5.58	-8.44904	-8.42832	-8.7327	-8.708	7.73942	7.73021	8.11459	8.10487	-1.12614	-1.13399	-1.16153	-1.16929	-0.794893	-0.796111	-0.794895	-0.796112	-7.32054	-7.61876	-7.83637	-7.50697	-7.82069	-8.04962	-10.4646	-10.6182	-10.5897
1.3.01_trifluorochloromethane--acetone_125	6.014	-4.28736	-4.27801	-4.41158	-4.40184	1.82475	1.823	1.92356	1.92143	-0.561347	-0.56487	-0.578788	-0.582393	-0.176831	-0.176571	-0.176832	-0.176572	-3.77299	-3.89728	-3.98798	-3.87116	-4.00259	-4.0985	-7.18443	-7.33788	-7.17974
1.3.01_trifluorochloromethane--acetone_150	6.74	-1.96218	-1.96938	-2.01289	-2.02193	0.163342	0.163178	0.17366	0.173494	-0.196157	-0.19827	-0.202338	-0.204534	-0.0175779	-0.0175724	-0.0175778	-0.0175718	-1.40217	-1.43496	-1.4589	-1.4372	-1.47172	-1.4969	-3.48094	-3.56745	-3.46435
1.3.01_trifluorochloromethane--acetone_200	8.198	-0.708224	-0.711974	-0.728078	-0.732804	0.00128581	0.0012793	0.00138666	0.0013808	-0.0372838	-0.0376133	-0.0384152	-0.0387663	-0.000717024	-0.000711458	-0.000716394	-0.000710198	-0.291862	-0.295355	-0.297903	-0.297961	-0.301625	-0.304299	-1.04692	-1.0752	-1.05018
1.3.02_acetone--chlorine_080	4.059	-158.575	-158.804	-163.958	-164.132	309.783	309.754	320.309	320.239	-21.965	-22.1478	-22.7567	-22.9352	-51.9412	-52.1781	-51.9412	-52.1781	-52.0778	-55.9229	-58.7288	-52.8395	-56.7481	-59.6004	17.8949	21.3936	19.4305
1.3.02_acetone--chlorine_085	4.184	-107.304	-107.56	-111.142	-111.353	204.832	204.837	212.68	212.653	-13.6979	-13.832	-14.2286	-14.3593	-35.6302	-35.772	-35.6302	-35.772	-40.8967	-43.7663	-45.8603	-41.6136	-44.5447	-46.6837	1.81292	4.48498	0.468608
1.3.02_acetone--chlorine_090	4.309	-73.5663	-73.7879	-76.2233	-76.4202	134.791	134.809	140.389	140.399	-9.01258	-9.10768	-9.37233	-9.46522	-23.7642	-23.8391	-23.7642	-23.8391	-32.4019	-34.5628	-36.1397	-33.0471	-35.2656	-36.8844	-8.06559	-6.20945	-10.2382
1.3.02_acetone--chlorine_095	4.434	-51.2404	-51.3992	-53.058	-53.2013	88.4549	88.4656	92.3603	92.3717	-6.24485	-6.31259	-6.49281	-6.55927	-15.5655	-15.5987	-15.5655	-15.5987	-25.851	-27.4882	-28.6829	-26.4173	-28.1067	-29.3395	-13.5278	-12.3271	-15.644
1.3.02_acetone--chlorine_100	4.56	-36.3327	-36.4315	-37.5676	-37.6542	57.946	57.9542	60.6299	60.6366	-4.51966	-4.56812	-4.69193	-4.73967	-10.0758	-10.0879	-10.0758	-10.0879	-20.7371	-21.9813	-22.8892	-21.2256	-22.5154	-23.4567	-16.0225	-15.3017	-17.7569
1.3.02_acetone--chlorine_105	4.686	-26.2716	-26.3217	-27.107	-27.1473	37.9301	37.9344	39.7549	39.7562	-3.38145	-3.41629	-3.5018	-3.53661	-6.47357	-6.4776	-6.47357	-6.4776	-16.7092	-17.6559	-18.3467	-17.1253	-18.1113	-18.8308	-16.6279	-16.2361	-17.9284
1.3.02_acetone--chlorine_110	4.812	-19.3913	-19.4064	-19.9533	-19.961	24.8195	24.8187	26.0546	26.0514	-2.58987	-2.61511	-2.67542	-2.70115	-4.14142	-4.14324	-4.14142	-4.14324	-13.5143	-14.2355	-14.7618	-13.8659	-14.6205	-15.1711	-16.1078	-15.9251	-17.0247
1.3.02_acetone--chlorine_125	5.192	-8.83382	-8.80779	-8.99919	-8.97146	6.95305	6.94695	7.33515	7.32894	-1.2595	-1.26988	-1.29643	-1.30725	-1.08072	-1.08055	-1.08072	-1.08055	-7.29665	-7.62184	-7.85915	-7.50236	-7.84605	-8.09686	-12.0704	-12.1272	-12.2968
1.3.02_acetone--chlorine_150	5.828	-3.36401	-3.35984	-3.37816	-3.37656	0.830149	0.829968	0.883988	0.883877	-0.433092	-0.438106	-0.445643	-0.450992	-0.121626	-0.121423	-0.121627	-0.121422	-2.81428	-2.91064	-2.98095	-2.89582	-2.99832	-3.07311	-6.07036	-6.13821	-6.03333
1.3.02_acetone--chlorine_200	7.108	-0.958881	-0.959865	-0.952603	-0.95581	0.0114502	0.0114244	0.0123943	0.012371	-0.0771675	-0.0783767	-0.0793434	-0.0806642	-0.00280608	-0.00278975	-0.00280577	-0.00278828	-0.581955	-0.593466	-0.601867	-0.59696	-0.60927	-0.618254	-1.63147	-1.64514	-1.61084
1.3.03_furan--trifluorochloromethane_080	4.943	-42.9293	-43.0426	-44.915	-45.0242	94.6881	94.6969	98.5806	98.5932	-3.89358	-3.94088	-4.13855	-4.18707	-8.67206	-8.70915	-8.67206	-8.70914	-25.5778	-26.9469	-27.9459	-26.0661	-27.4759	-28.5046	11.0583	12.1682	9.82822
1.3.03_furan--trifluorochloromethane_085	5.094	-26.7699	-26.8319	-28.084	-28.1412	55.9798	55.9861	58.4496	58.4544	-2.34876	-2.37727	-2.49488	-2.52454	-5.16366	-5.17794	-5.16366	-5.17794	-19.3869	-20.3506	-21.0539	-19.7928	-20.7908	-21.5191	0.545066	1.09171	-0.75312
1.3.03_furan--trifluorochloromethane_090	5.245	-17.1068	-17.1271	-17.983	-17.9979	32.9155	32.92	34.4709	34.4716	-1.50642	-1.52331	-1.5976	-1.61536	-2.98655	-2.9924	-2.98655	-2.99241	-14.797	-15.4817	-15.9814	-15.1292	-15.8423	-16.3626	-4.70422	-4.4966	-5.79484
1.3.03_furan--trifluorochloromethane_095	5.397	-11.267	-11.2566	-11.8592	-11.8436	19.2749	19.2714	20.2506	20.2431	-1.01198	-1.02187	-1.07259	-1.08293	-1.69742	-1.70087	-1.69742	-1.70088	-11.3637	-11.8532	-12.2104	-11.6325	-12.1452	-12.5193	-6.91839	-6.90356	-7.74458
1.3.03_furan--trifluorochloromethane_100	5.548	-7.68092	-7.65238	-8.08892	-8.05545	11.2471	11.2397	11.856	11.8457	-0.702736	-0.708407	-0.745282	-0.751219	-0.955863	-0.958235	-0.955863	-0.95823	-8.77972	-9.13154	-9.38828	-8.99586	-9.36589	-9.63591	-7.46762	-7.55514	-8.06257
1.3.03_furan--trifluorochloromethane_105	5.699	-5.43382	-5.39613	-5.72181	-5.67952	6.54328	6.53374	6.92202	6.90942	-0.50004	-0.502979	-0.530953	-0.534077	-0.536671	-0.537988	-0.536671	-0.537985	-6.82637	-7.07917	-7.26364	-6.9993	-7.26626	-7.46106	-7.167	-7.30322	-7.58559
1.3.03_furan--trifluorochloromethane_110	5.85	-3.98806	-3.94993	-4.19705	-4.15476	3.7961	3.78811	4.0309	4.01995	-0.362424	-0.363838	-0.385398	-0.386887	-0.30179	-0.302253	-0.30179	-0.302266	-5.34332	-5.52528	-5.65805	-5.48137	-5.67397	-5.81453	-6.48596	-6.63848	-6.77808
1.3.03_furan--trifluorochloromethane_125	6.304	-1.90623	-1.88649	-1.99999	-1.97934	0.730274	0.729016	0.783925	0.78203	-0.149663	-0.150268	-0.159709	-0.160385	-0.0558556	-0.0557098	-0.0558558	-0.0557032	-2.67652	-2.74749	-2.79928	-2.74679	-2.82214	-2.87713	-4.16274	-4.29052	-4.27605
1.3.03_furan--trifluorochloromethane_150	7.061	-0.823533	-0.821225	-0.862185	-0.860802	0.0456885	0.0453788	0.0499387	0.0495622	-0.0429932	-0.043408	-0.0460107	-0.0464924	-0.00460707	-0.00461665	-0.00460702	-0.00461432	-0.986148	-1.00451	-1.01791	-1.01042	-1.02991	-1.04414	-1.84178	-1.90648	-1.88698
1.3.03_furan--trifluorochloromethane_200	8.574	-0.265699	-0.266032	-0.279753	-0.280565	0.000169003	0.000167822	0.000191845	0.000189929	-0.00672488	-0.00677127	-0.00723331	-0.00729128	-0.000210959	-0.000202321	-0.000210985	-0.000201297	-0.213549	-0.21546	-0.216854	-0.218042	-0.220052	-0.221519	-0.489692	-0.509387	-0.510448
1.3.04_furan--chlorobenzene_080	5.713	-27.2079	-27.2349	-28.4689	-28.4965	67.7611	67.7672	70.9812	70.9857	-2.00498	-2.02624	-2.10709	-2.13012	-4.46381	-4.47824	-4.46381	-4.47825	-24.8355	-25.9627	-26.7853	-25.3599	-26.5239	-27.3734	7.24249	8.50746	6.79482
1.3.04_furan--chlorobenzene_085	5.878	-16.5084	-16.5163	-17.2735	-17.2817	40.244	40.2447	42.2834	42.2824	-1.25856	-1.27083	-1.31571	-1.32915	-2.70407	-2.7113	-2.70407	-2.7113	-18.9675	-19.7491	-20.3194	-19.4014	-20.2133	-20.8058	-0.57309	0.15448	-1.15897
1.3.04_furan--chlorobenzene_090	6.043	-10.1646	-10.1593	-10.6196	-10.6135	23.8511	23.8456	25.1463	25.1383	-0.832599	-0.839704	-0.867399	-0.875209	-1.59403	-1.5981	-1.59403	-1.59812	-14.5589	-15.1053	-15.504	-14.9125	-15.4832	-15.8997	-4.25551	-3.84824	-4.77813
1.3.04_furan--chlorobenzene_095	6.207	-6.36467	-6.35358	-6.62637	-6.61439	14.0993	14.0946	14.9212	14.9145	-0.571135	-0.575261	-0.594146	-0.598741	-0.924783	-0.926975	-0.924791	-0.926972	-11.2299	-11.6155	-11.8968	-11.5154	-11.92	-12.2152	-5.65809	-5.44083	-6.05425
1.3.04_furan--chlorobenzene_100	6.372	-4.06319	-4.05044	-4.2059	-4.19191	8.31698	8.31129	8.83822	8.82971	-0.401899	-0.404249	-0.418048	-0.420718	-0.531351	-0.532369	-0.531348	-0.532362	-8.708	-8.98221	-9.18231	-8.93656	-9.22567	-9.43664	-5.85807	-5.75192	-6.13793
1.3.04_furan--chlorobenzene_105	6.536	-2.64798	-2.6375	-2.71802	-2.70636	4.89331	4.88944	5.22278	5.21618	-0.288159	-0.289661	-0.299991	-0.301667	-0.303368	-0.303802	-0.303372	-0.303813	-6.79095	-6.98835	-7.1324	-6.97324	-7.18193	-7.33422	-5.47392	-5.42989	-5.65677
1.3.04_furan--chlorobenzene_110	6.701	-1.76361	-1.75657	-1.78933	-1.78171	2.87136	2.86954	3.07792	3.07455	-0.209889	-0.210973	-0.218779	-0.21999	-0.172412	-0.172684	-0.172419	-0.172678	-5.32943	-5.47302	-5.57779	-5.47453	-5.62663	-5.73762	-4.84848	-4.83745	-4.95804
1.3.04_furan--chlorobenzene_125	7.195	-0.592371	-0.589928	-0.568545	-0.566374	0.573207	0.572324	0.622866	0.621411	-0.0885994	-0.0890517	-0.0927761	-0.0932791	-0.030987	-0.0310536	-0.0309881	-0.0310798	-2.69046	-2.74729	-2.78876	-2.76364	-2.82404	-2.86811	-2.92647	-2.93743	-2.94135
1.3.04_furan--chlorobenzene_150	8.018	-0.118878	-0.118304	-0.0916653	-0.0912991	0.0377951	0.0375905	0.04207	0.0418023	-0.0277953	-0.0278413	-0.0292851	-0.0293394	-0.00149703	-0.00150943	-0.00149724	-0.00148931	-1.00276	-1.01614	-1.0259	-1.02782	-1.04205	-1.05243	-1.13596	-1.13275	-1.1255
1.3.04_furan--chlorobenzene_200	9.664	0.0293734	0.028838	0.0436251	0.0430695	0.000153382	0.000152463	0.000180293	0.000178928	-0.0056553	-0.00564997	-0.00597732	-0.00597753	8.05503e-05	0.000108958	7.92638e-05	0.000101213	-0.220402	-0.222176	-0.223471	-0.224864	-0.226761	-0.228146	-0.200021	-0.190773	-0.196648
1.3.05_furan--chlorine_080	4.271	-76.4654	-76.7098	-79.8956	-80.1306	164.478	164.491	171.216	171.229	-9.41628	-9.53039	-9.89573	-10.0108	-23.0459	-23.162	-23.0459	-23.162	-35.8753	-38.128	-39.7718	-36.5375	-38.8477	-40.5336	15.3172	17.3924	14.4934
1.3.05_furan--chlorine_085	4.409	-48.8505	-49.031	-51.1593	-51.3343	101.482	101.484	106.053	106.059	-5.55838	-5.63414	-5.85283	-5.93108	-14.4788	-14.5359	-14.4788	-14.5359	-27.5125	-29.1485	-30.3423	-28.0858	-29.7734	-31.0048	1.94072	3.25272	0.4184
1.3.05_furan--chlorine_090	4.548	-31.7176	-31.8341	-33.2654	-33.376	62.2102	62.2167	65.2357	65.2404	-3.44667	-3.49479	-3.62743	-3.67758	-8.86893	-8.89272	-8.86893	-8.89272	-21.2642	-22.459	-23.3308	-21.7498	-22.9888	-23.893	-5.33574	-4.59882	-6.86594
1.3.05_furan--chlorine_095	4.686	-21.0236	-21.0818	-22.0596	-22.1121	37.9497	37.9572	39.9312	39.9353	-2.23424	-2.26399	-2.34635	-2.37795	-5.34279	-5.35163	-5.34279	-5.35163	-16.5398	-17.4145	-18.0528	-16.9453	-17.8574	-18.5229	-8.79297	-8.42931	-10.0918
1.3.05_furan--chlorine_100	4.825	-14.2822	-14.2959	-14.9777	-14.9856	23.0615	23.0638	24.3543	24.3514	-1.50232	-1.52023	-1.57458	-1.59381	-3.18417	-3.18787	-3.18416	-3.18787	-12.9357	-13.5773	-14.0454	-13.2713	-13.944	-14.4348	-9.98567	-9.85068	-10.9956
1.3.05_furan--chlorine_105	4.964	-9.97641	-9.96043	-10.4455	-10.4245	13.9726	13.9687	14.8114	14.8038	-1.03958	-1.05028	-1.08846	-1.09997	-1.88585	-1.88792	-1.88585	-1.88792	-10.1694	-10.6408	-10.9848	-10.4452	-10.9419	-11.3043	-9.91469	-9.91289	-10.6692
1.3.05_furan--chlorine_110	5.103	-7.17738	-7.14447	-7.49638	-7.45911	8.44172	8.43505	8.98327	8.97406	-0.735836	-0.742079	-0.770226	-0.777033	-1.11394	-1.1151	-1.11394	-1.1151	-8.03554	-8.38283	-8.63627	-8.26133	-8.62876	-8.89688	-9.20286	-9.27406	-9.7529
1.3.05_furan--chlorine_125	5.52	-3.17586	-3.14131	-3.28344	-3.24699	1.83629	1.83221	1.97878	1.97302	-0.28866	-0.289677	-0.302261	-0.303457	-0.231506	-0.231118	-0.231504	-0.231118	-4.09964	-4.24179	-4.34553	-4.22157	-4.37328	-4.48398	-6.17542	-6.29253	-6.38897
1.3.05_furan--chlorine_150	6.215	-1.23034	-1.22499	-1.25275	-1.24916	0.139813	0.139465	0.153825	0.153326	-0.0770889	-0.078029	-0.0805843	-0.0816819	-0.0190156	-0.0190476	-0.0190168	-0.0190488	-1.51472	-1.55442	-1.58339	-1.55923	-1.60181	-1.63287	-2.76599	-2.82944	-2.83257
1.3.05_furan--chlorine_200	7.608	-0.350155	-0.349155	-0.352887	-0.352793	0.000780404	0.000770085	0.000893169	0.00088117	-0.0108539	-0.0109658	-0.0113187	-0.0114604	-0.000455813	-0.000452452	-0.000454211	-0.000450378	-0.321633	-0.326727	-0.330445	-0.329871	-0.33537	-0.339382	-0.690248	-0.703205	-0.71128
1.3.06_trifluorochloromethane--nitromethane_080	4.724	-41.5913	-41.6899	-43.2308	-43.3193	87.9772	87.9962	91.3747	91.3952	-3.75565	-3.79412	-3.96186	-3.99988	-8.72278	-8.75432	-8.72278	-8.75432	-23.5901	-25.0839	-26.174	-24.0613	-25.5997	-26.7224	7.58386	8.59932	6.83247
1.3.06_trifluorochloromethane--nitromethane_085	4.873	-26.4584	-26.506	-27.5311	-27.5704	52.3013	52.3115	54.4344	54.4428	-2.46396	-2.48835	-2.58674	-2.61097	-5.23949	-5.25111	-5.23949	-5.2511	-17.8709	-18.9448	-19.7285	-18.2606	-19.3729	-20.1846	-1.66238	-1.17428	-2.5104
1.3.06_trifluorochloromethane--nitromethane_090	5.023	-17.3856	-17.3947	-18.0952	-18.0969	30.9642	30.9692	32.2932	32.294	-1.74984	-1.76523	-1.82636	-1.84178	-3.07585	-3.08095	-3.07585	-3.08095	-13.6199	-14.3999	-14.9691	-13.937	-14.7493	-15.3421	-6.24071	-6.06766	-6.97473
1.3.06_trifluorochloromethane--nitromethane_095	5.173	-11.8794	-11.8619	-12.3568	-12.3335	18.2795	18.2745	19.1042	19.096	-1.31239	-1.32181	-1.36364	-1.37302	-1.78329	-1.78664	-1.78329	-1.78664	-10.4366	-11.0066	-11.4225	-10.6919	-11.2884	-11.7237	-8.1184	-8.12088	-8.69017
1.3.06_trifluorochloromethane--nitromethane_100	5.324	-8.47707	-8.4473	-8.80622	-8.77201	10.7647	10.757	11.275	11.2655	-1.01914	-1.02463	-1.05605	-1.06144	-1.02884	-1.03111	-1.02884	-1.03111	-8.04068	-8.45861	-8.76359	-8.2451	-8.6839	-9.0041	-8.50959	-8.60318	-8.94539
1.3.06_trifluorochloromethane--nitromethane_105	5.474	-6.32421	-6.29312	-6.55827	-6.52411	6.32538	6.3197	6.64119	6.63375	-0.808985	-0.811958	-0.836845	-0.839858	-0.593994	-0.595141	-0.593994	-0.59514	-6.23062	-6.53726	-6.76103	-6.39333	-6.71643	-6.9522	-8.14154	-8.27756	-8.47678
1.3.06_trifluorochloromethane--nitromethane_110	5.625	-4.92064	-4.89491	-5.09334	-5.06538	3.70933	3.70619	3.90469	3.89955	-0.65136	-0.652942	-0.673173	-0.674756	-0.344562	-0.344857	-0.344563	-0.344856	-4.85777	-5.08309	-5.24751	-4.98707	-5.22494	-5.39853	-7.43402	-7.58397	-7.69856
1.3.06_trifluorochloromethane--nitromethane_125	6.079	-2.82461	-2.82313	-2.91012	-2.90953	0.742526	0.742239	0.78751	0.78682	-0.358144	-0.359349	-0.369769	-0.370934	-0.0710949	-0.0710258	-0.0710954	-0.0710262	-2.39809	-2.49151	-2.55969	-2.46337	-2.56204	-2.63405	-5.07096	-5.19872	-5.23418
1.3.06_trifluorochloromethane--nitromethane_150	6.838	-1.58261	-1.59179	-1.62748	-1.63845	0.0501909	0.049981	0.0538738	0.0536278	-0.149749	-0.150845	-0.154461	-0.155569	-0.00735311	-0.00739509	-0.00735261	-0.00739532	-0.857074	-0.883348	-0.902521	-0.87928	-0.906996	-0.927221	-2.60257	-2.67501	-2.70705
1.3.06_trifluorochloromethane--nitromethane_200	8.366	-0.719032	-0.722951	-0.741546	-0.746269	0.000226554	0.000222275	0.000248897	0.000243961	-0.0369974	-0.0371981	-0.0381025	-0.0383019	-0.000442712	-0.000442869	-0.000443027	-0.000442292	-0.175378	-0.178263	-0.180369	-0.179268	-0.182305	-0.184522	-0.940738	-0.969292	-0.987424
1.3.07_nitromethane--chlorine_080	4.141	-83.6764	-83.8684	-86.7869	-86.9584	176.304	176.347	182.874	182.905	-10.5511	-10.6594	-11.033	-11.14	-26.8121	-26.932	-26.8121	-26.932	-35.3758	-37.9895	-39.8968	-36.0116	-38.6872	-40.6398	14.9904	17.2351	13.3721
1.3.07_nitromethane--chlorine_085	4.275	-54.0689	-54.2178	-56.1362	-56.2779	110.154	110.189	114.635	114.675	-6.46835	-6.53967	-6.77198	-6.84364	-17.0353	-17.0957	-17.0353	-17.0957	-27.1497	-29.0792	-30.4872	-27.7041	-29.6912	-31.1412	1.84908	3.31664	-0.184096
1.3.07_nitromethane--chlorine_090	4.409	-35.5582	-35.6471	-36.9181	-37.0032	68.4328	68.4555	71.4071	71.4321	-4.22405	-4.27092	-4.41525	-4.46288	-10.5933	-10.6192	-10.5933	-10.6192	-20.9934	-22.4309	-23.4799	-21.4644	-22.9531	-24.0394	-5.56163	-4.69255	-7.39731
1.3.07_nitromethane--chlorine_095	4.544	-23.9125	-23.9507	-24.8007	-24.8353	42.3271	42.3464	44.2748	44.292	-2.92142	-2.95195	-3.04273	-3.07411	-6.49683	-6.50673	-6.49683	-6.50673	-16.3292	-17.406	-18.1918	-16.7232	-17.8442	-18.6622	-9.2548	-8.78631	-10.7236
1.3.07_nitromethane--chlorine_100	4.68	-16.5191	-16.52	-17.0948	-17.0926	26.0944	26.1076	27.3632	27.3722	-2.11726	-2.13694	-2.19656	-2.21716	-3.95067	-3.95485	-3.95067	-3.95485	-12.765	-13.5738	-14.164	-13.0909	-13.9372	-14.5548	-10.6681	-10.4472	-11.7696
1.3.07_nitromethane--chlorine_105	4.815	-11.7668	-11.7431	-12.1371	-12.1116	16.0476	16.0526	16.8703	16.8724	-1.59051	-1.60303	-1.64534	-1.65849	-2.39166	-2.39399	-2.39166	-2.39399	-10.0249	-10.6331	-11.077	-10.2927	-10.9319	-11.3983	-10.7646	-10.6899	-11.5688
1.3.07_nitromethane--chlorine_110	4.951	-8.66175	-8.62558	-8.89747	-8.86075	9.84961	9.84939	10.3811	10.3797	-1.22739	-1.23536	-1.26738	-1.2758	-1.44609	-1.44741	-1.4461	-1.44741	-7.90907	-8.367	-8.70118	-8.12812	-8.61116	-8.96365	-10.1601	-10.1679	-10.7361
1.3.07_nitromethane--chlorine_125	5.359	-4.18107	-4.1528	-4.23576	-4.20907	2.25465	2.2538	2.39665	2.39449	-0.626715	-0.629378	-0.645868	-0.64877	-0.324464	-0.324062	-0.324464	-0.324062	-4.00129	-4.20048	-4.34583	-4.11928	-4.331	-4.48549	-7.19828	-7.27291	-7.43497
1.3.07_nitromethane--chlorine_150	6.042	-1.93169	-1.93302	-1.92618	-1.93127	0.189622	0.189447	0.204335	0.204039	-0.249894	-0.252637	-0.257547	-0.260429	-0.0308493	-0.0309239	-0.0308494	-0.0309244	-1.44287	-1.50208	-1.54529	-1.4857	-1.54879	-1.59483	-3.57243	-3.61341	-3.66518
1.3.07_nitromethane--chlorine_200	7.417	-0.740692	-0.741511	-0.733528	-0.735432	0.00135505	0.00129975	0.00149475	0.00143536	-0.0609031	-0.0619635	-0.062757	-0.0638813	-0.000952243	-0.000960933	-0.000952059	-0.000960907	-0.290782	-0.298322	-0.303824	-0.29835	-0.306458	-0.312375	-1.10696	-1.11121	-1.14223
1.3.08_pyridineNoxide--trifluorochloromethane_080	4.443	-91.5939	-91.7617	-95.3582	-95.4953	183.176	183.206	190.218	190.209	-9.52362	-9.62601	-10.0469	-10.1469	-26.9791	-27.0964	-26.9791	-27.0964	-42.6566	-45.2179	-47.0871	-43.36	-45.9719	-47.8778	7.63449	9.5929	9.08346
1.3.08_pyridineNoxide--trifluorochloromethane_085	4.571	-59.7741	-59.9127	-62.3693	-62.4927	114.674	114.7	119.482	119.492	-6.02742	-6.0977	-6.37362	-6.44342	-17.9216	-17.9777	-17.9216	-17.9777	-33.3371	-35.1845	-36.5326	-33.9683	-35.8633	-37.2461	-5.82085	-4.6678	-5.99986
1.3.08_pyridineNoxide--trifluorochloromethane_090	4.7	-39.7218	-39.8186	-41.5116	-41.5991	71.4172	71.436	74.6184	74.6258	-4.09622	-4.144	-4.3307	-4.37902	-11.505	-11.5272	-11.505	-11.5272	-26.2331	-27.5739	-28.5523	-26.7817	-28.1649	-29.1742	-12.6062	-12.0538	-13.5143
1.3.08_pyridineNoxide--trifluorochloromethane_095	4.83	-26.9944	-27.0526	-28.2345	-28.2869	44.313	44.3265	46.4137	46.4189	-2.94228	-2.97514	-3.10411	-3.13783	-7.22753	-7.236	-7.22753	-7.236	-20.7503	-21.7295	-22.444	-21.2176	-22.2335	-22.9748	-15.3813	-15.2166	-16.5477
1.3.08_pyridineNoxide--trifluorochloromethane_100	4.96	-18.8363	-18.862	-19.7026	-19.725	27.4247	27.4289	28.7985	28.7966	-2.19608	-2.21894	-2.31116	-2.335	-4.4799	-4.48457	-4.4799	-4.48454	-16.4845	-17.2047	-17.7301	-16.8776	-17.6288	-18.177	-15.8667	-15.9249	-17.0456
1.3.08_pyridineNoxide--trifluorochloromethane_105	5.091	-13.5378	-13.5399	-14.1507	-14.151	16.9394	16.936	17.8363	17.8292	-1.68059	-1.6967	-1.76536	-1.78235	-2.75635	-2.75994	-2.75635	-2.75994	-13.1489	-13.6821	-14.0711	-13.4766	-14.0355	-14.4433	-15.1316	-15.3074	-16.2172
1.3.08_pyridineNoxide--trifluorochloromethane_110	5.223	-10.0367	-10.0244	-10.4773	-10.4643	10.4441	10.4381	11.0296	11.0217	-1.3071	-1.31859	-1.37139	-1.38371	-1.6912	-1.69372	-1.6912	-1.69372	-10.532	-10.9293	-11.2192	-10.8034	-11.2218	-11.5271	-13.8178	-14.0471	-14.7695
1.3.08_pyridineNoxide--trifluorochloromethane_125	5.62	-4.88796	-4.87188	-5.07285	-5.05729	2.42878	2.42395	2.59141	2.58512	-0.652408	-0.657279	-0.682952	-0.688553	-0.396255	-0.396007	-0.396255	-0.396018	-5.56613	-5.73729	-5.86218	-5.71753	-5.89947	-6.03224	-9.36339	-9.58897	-9.95792
1.3.08_pyridineNoxide--trifluorochloromethane_150	6.291	-2.23018	-2.23665	-2.29601	-2.30461	0.210307	0.209655	0.228549	0.227738	-0.235078	-0.238114	-0.245275	-0.248672	-0.0414977	-0.0416593	-0.0414973	-0.041653	-2.14221	-2.19305	-2.23015	-2.20022	-2.25428	-2.29373	-4.53693	-4.66092	-4.83252
1.3.08_pyridineNoxide--trifluorochloromethane_200	7.655	-0.838335	-0.843721	-0.858822	-0.865426	0.00159917	0.00160074	0.00180747	0.00180789	-0.0473824	-0.0479055	-0.0491428	-0.0497277	-0.00166381	-0.00166002	-0.00166409	-0.00165687	-0.471141	-0.477208	-0.481635	-0.482447	-0.48885	-0.493523	-1.37332	-1.40853	-1.4895
1.3.09_chlorobenzene--pyridineNoxide_080	6.998	-19.3025	-19.347	-20.2344	-20.2741	60.1314	60.1442	62.8195	62.8356	-4.11027	-4.14374	-4.29975	-4.33582	-6.62496	-6.64659	-6.62496	-6.64656	-20.7081	-21.8016	-22.5995	-21.1391	-22.2759	-23.1054	7.40742	8.47367	6.94126
1.3.09_chlorobenzene--pyridineNoxide_085	7.154	-10.1578	-10.1872	-10.6846	-10.7093	34.481	34.4945	36.1427	36.1552	-3.09867	-3.12013	-3.24118	-3.26421	-3.69837	-3.70821	-3.69837	-3.70823	-15.6992	-16.4771	-17.0448	-16.0532	-16.8671	-17.461	0.434182	1.0124	-0.025104
1.3.09_chlorobenzene--pyridineNoxide_090	7.31	-4.97605	-4.99139	-5.25321	-5.26366	19.7033	19.7077	20.7317	20.7341	-2.43758	-2.45202	-2.55198	-2.56734	-2.01973	-2.02496	-2.01973	-2.02497	-12.001	-12.5608	-12.9693	-12.2887	-12.878	-13.3081	-2.73005	-2.42995	-3.00411
1.3.09_chlorobenzene--pyridineNoxide_095	7.466	-2.04306	-2.0472	-2.1687	-2.16753	11.2247	11.221	11.8616	11.8543	-1.9642	-1.97419	-2.05927	-2.06987	-1.08205	-1.08501	-1.08205	-1.08502	-9.24567	-9.65146	-9.94758	-9.47778	-9.90719	-10.2205	-3.83299	-3.68865	-3.90786
1.3.09_chlorobenzene--pyridineNoxide_100	7.623	-0.38618	-0.384838	-0.421047	-0.414641	6.37681	6.37113	6.76844	6.76018	-1.60489	-1.6119	-1.68489	-1.69235	-0.567828	-0.569222	-0.567828	-0.569201	-7.18006	-7.47464	-7.6896	-7.36649	-7.67943	-7.90779	-3.88443	-3.8238	-3.80744
1.3.09_chlorobenzene--pyridineNoxide_105	7.779	0.54245	0.545514	0.561213	0.568438	3.61306	3.60844	3.85299	3.84618	-1.32225	-1.32751	-1.38978	-1.39533	-0.289908	-0.290128	-0.289908	-0.290129	-5.62151	-5.83548	-5.99162	-5.77094	-5.99887	-6.16519	-3.4553	-3.43603	-3.27607
1.3.09_chlorobenzene--pyridineNoxide_110	7.935	1.05731	1.0576	1.10658	1.1102	2.04296	2.03969	2.18921	2.1843	-1.09594	-1.09999	-1.15286	-1.15716	-0.141644	-0.141274	-0.141645	-0.141272	-4.43934	-4.59427	-4.70733	-4.55895	-4.72439	-4.84512	-2.8513	-2.84905	-2.61918
1.3.09_chlorobenzene--pyridineNoxide_125	8.403	1.5262	1.51747	1.60325	1.59492	0.366065	0.365322	0.398021	0.396926	-0.640881	-0.643522	-0.675036	-0.677741	-0.00416782	-0.00367468	-0.00416795	-0.00365677	-2.30424	-2.36529	-2.40985	-2.36608	-2.43133	-2.47894	-1.17425	-1.16849	-0.924664
1.3.09_chlorobenzene--pyridineNoxide_150	9.183	1.38186	1.37246	1.44687	1.43699	0.0207253	0.0205061	0.0230941	0.0228423	-0.285327	-0.286833	-0.300408	-0.301962	0.00815451	0.00837834	0.00815386	0.0083916	-0.913905	-0.930456	-0.942534	-0.936048	-0.953682	-0.966549	0.17198	0.199716	0.351456
1.3.09_chlorobenzene--pyridineNoxide_200	10.744	0.897577	0.89298	0.93345	0.928881	6.57688e-05	6.50861e-05	7.73472e-05	7.64283e-05	-0.0755408	-0.0759193	-0.0793023	-0.0797233	0.00161119	0.00168035	0.00161098	0.00167433	-0.227498	-0.229494	-0.23095	-0.231886	-0.234006	-0.235554	0.587856	0.615354	0.69036
1.3.10_chlorine--pyridineNoxide_080	4.137	-236.154	-236.197	-244.203	-244.215	463.212	463.18	477.253	477.193	-38.5988	-38.8762	-39.9102	-40.1835	-101.932	-102.309	-101.932	-102.309	-71.672	-77.0003	-80.8885	-72.4271	-77.8181	-81.752	4.90842	8.73265	16.8657
1.3.10_chlorine--pyridineNoxide_085	4.243	-161.52	-161.668	-167.641	-167.741	313.604	313.61	324.727	324.682	-23.7257	-23.9343	-24.6555	-24.8604	-75.4198	-75.6613	-75.4198	-75.6612	-56.4159	-60.4299	-63.359	-57.2099	-61.2888	-64.2654	-11.0124	-7.84631	-7.23832
1.3.10_chlorine--pyridineNoxide_090	4.349	-111.307	-111.497	-115.813	-115.961	210.638	210.675	219.063	219.054	-15.1899	-15.3453	-15.8478	-16.0002	-53.608	-53.7569	-53.608	-53.7569	-44.885	-47.9245	-50.1425	-45.6489	-48.7519	-51.0162	-20.0666	-17.6803	-20.489
1.3.10_chlorine--pyridineNoxide_095	4.456	-77.5172	-77.6863	-80.7571	-80.9055	140.681	140.712	146.822	146.836	-10.1851	-10.3007	-10.6557	-10.7702	-37.1309	-37.2133	-37.1309	-37.2133	-36.0196	-38.3346	-40.0239	-36.7199	-39.0958	-40.8296	-24.5123	-22.8821	-26.7985
1.3.10_chlorine--pyridineNoxide_100	4.564	-54.7025	-54.8282	-57.0105	-57.1262	93.5779	93.5976	97.9594	97.9721	-7.14634	-7.23054	-7.48784	-7.57266	-25.2762	-25.3142	-25.2762	-25.3142	-29.0985	-30.87	-32.1628	-29.7244	-31.5524	-32.8864	-25.9381	-24.9273	-28.8487
1.3.10_chlorine--pyridineNoxide_105	4.672	-39.2092	-39.2915	-40.8486	-40.9244	62.0608	62.079	65.147	65.1577	-5.21626	-5.27669	-5.46639	-5.52818	-17.0037	-17.0168	-17.0038	-17.0168	-23.6285	-24.9891	-25.9819	-24.1786	-25.5897	-26.6194	-25.4878	-24.9311	-28.401
1.3.10_chlorine--pyridineNoxide_110	4.781	-28.6061	-28.6501	-29.7691	-29.8091	41.0742	41.0909	43.2256	43.2357	-3.92977	-3.9732	-4.11392	-4.15909	-11.3466	-11.3491	-11.3466	-11.3491	-19.2667	-20.3148	-21.0796	-19.744	-20.8365	-21.6337	-23.9611	-23.7153	-26.6102
1.3.10_chlorine--pyridineNoxide_125	5.112	-12.5288	-12.5021	-12.9435	-12.9183	11.8313	11.8282	12.5497	12.545	-1.89467	-1.91253	-1.9766	-1.99644	-3.29434	-3.29343	-3.29434	-3.29343	-10.6603	-11.1497	-11.5067	-10.9598	-11.477	-11.8544	-17.3866	-17.5176	-18.9912
1.3.10_chlorine--pyridineNoxide_150	5.673	-4.64395	-4.62407	-4.71942	-4.70346	1.47075	1.46821	1.58554	1.58243	-0.679145	-0.686392	-0.707878	-0.716382	-0.424583	-0.423527	-0.424575	-0.423527	-4.2627	-4.41566	-4.52727	-4.39285	-4.55678	-4.67641	-8.79305	-8.93734	-9.4391
1.3.10_chlorine--pyridineNoxide_200	6.819	-1.39105	-1.39434	-1.38867	-1.39536	0.022893	0.022761	0.0255587	0.0254055	-0.130376	-0.132545	-0.13551	-0.137982	-0.0108142	-0.0108085	-0.0108101	-0.0108135	-0.932218	-0.953903	-0.969728	-0.959269	-0.982647	-0.999706	-2.48466	-2.51845	-2.65684
1.4.01_dimethylthioether--trifluorochloromethane_080	3.978	-100.771	-100.785	-104.289	-104.305	199.986	200.061	207.038	207.104	-7.20376	-7.22874	-7.42716	-7.44941	-26.2847	-26.3519	-26.2847	-26.3519	-48.0062	-51.1208	-53.3936	-48.6598	-51.8155	-54.1182	12.3011	14.8799	18.5728
1.4.01_dimethylthioether--trifluorochloromethane_085	4.142	-63.4399	-63.4636	-65.8161	-65.8321	123.982	124.022	128.93	128.955	-3.57341	-3.58737	-3.66648	-3.6789	-18.5139	-18.5534	-18.5139	-18.5534	-36.6226	-38.8163	-40.417	-37.2303	-39.4655	-41.0966	-1.99948	-0.206135	1.40164
1.4.01_dimethylthioether--trifluorochloromethane_090	4.307	-40.3287	-40.3581	-41.8682	-41.8903	76.1093	76.137	79.4372	79.4539	-2.0466	-2.0564	-2.09011	-2.09892	-12.1387	-12.1599	-12.1387	-12.1599	-28.0871	-29.6442	-30.7805	-28.6221	-30.2177	-31.3821	-9.21795	-8.07741	-7.41823
1.4.01_dimethylthioether--trifluorochloromethane_095	4.471	-25.995	-26.0227	-26.9697	-26.9948	46.3528	46.3747	48.5255	48.5433	-1.34573	-1.35472	-1.3694	-1.37786	-7.63028	-7.64059	-7.63028	-7.64059	-21.6251	-22.738	-23.5501	-22.0805	-23.2277	-24.0648	-12.1934	-11.5348	-11.2759
1.4.01_dimethylthioether--trifluorochloromethane_100	4.636	-17.0628	-17.0834	-17.6724	-17.6931	28.0473	28.0625	29.43	29.4438	-0.969775	-0.9781	-0.981909	-0.990327	-4.67164	-4.67659	-4.67164	-4.67659	-16.7035	-17.5031	-18.0866	-17.0822	-17.911	-18.5159	-12.7622	-12.4322	-12.3177
1.4.01_dimethylthioether--trifluorochloromethane_105	4.8	-11.4524	-11.4638	-11.8279	-11.8412	16.8779	16.8864	17.7508	17.7583	-0.730381	-0.737448	-0.735789	-0.743404	-2.81249	-2.81519	-2.81249	-2.81519	-12.9426	-13.5198	-13.941	-13.2529	-13.8542	-14.293	-12.071	-11.9345	-11.8826
1.4.01_dimethylthioether--trifluorochloromethane_110	4.965	-7.88949	-7.89165	-8.1167	-8.12165	10.1081	10.1109	10.6595	10.6617	-0.55874	-0.564144	-0.561108	-0.567199	-1.67545	-1.67703	-1.67545	-1.67703	-10.0637	-10.4814	-10.7862	-10.3152	-10.7524	-11.0715	-10.8082	-10.7756	-10.7487
1.4.01_dimethylthioether--trifluorochloromethane_125	5.458	-3.07039	-3.0583	-3.11165	-3.10237	2.11828	2.11755	2.25736	2.25608	-0.251311	-0.252888	-0.252297	-0.254359	-0.345484	-0.344984	-0.345486	-0.344985	-4.86191	-5.01793	-5.13178	-4.99183	-5.15675	-5.27709	-6.6704	-6.72273	-6.71532
1.4.01_dimethylthioether--trifluorochloromethane_150	6.281	-1.03888	-1.03416	-1.03307	-1.03046	0.148027	0.147633	0.161016	0.160586	-0.0683152	-0.0690335	-0.0688518	-0.0697689	-0.0254531	-0.0252953	-0.0254531	-0.025297	-1.62997	-1.66151	-1.68453	-1.67377	-1.70734	-1.73184	-2.66538	-2.69677	-2.70705
1.4.01_dimethylthioether--trifluorochloromethane_200	7.928	-0.261249	-0.261661	-0.257934	-0.259093	0.000664829	0.000661652	0.000754149	0.000751628	-0.00845353	-0.00859607	-0.00855131	-0.00872498	-0.00028484	-0.000289409	-0.000284735	-0.00028954	-0.290336	-0.294068	-0.296792	-0.29711	-0.301112	-0.304033	-0.566677	-0.571388	-0.58576
1.4.02_dimethylthioether--chloromethane_080	3.347	-59.0115	-59.0595	-61.4962	-61.5386	131.721	131.773	137.166	137.208	-3.06696	-3.08486	-3.13478	-3.15395	-13.1921	-13.2352	-13.1921	-13.2352	-42.0022	-44.4432	-46.2244	-42.7449	-45.231	-47.0453	10.1692	12.2348	15.3218
1.4.02_dimethylthioether--chloromethane_085	3.524	-35.3479	-35.3957	-36.9315	-36.9779	79.2164	79.2526	82.7736	82.8064	-1.83572	-1.84865	-1.85553	-1.86986	-8.51223	-8.53407	-8.51223	-8.53407	-31.9598	-33.6671	-34.913	-32.609	-34.3593	-35.6365	-1.43878	-0.211908	1.76983
1.4.02_dimethylthioether--chloromethane_090	3.701	-21.2151	-21.2522	-22.2082	-22.2458	47.18	47.2014	49.4286	49.4472	-1.24497	-1.25526	-1.24602	-1.2576	-5.19018	-5.2002	-5.19018	-5.2002	-24.3505	-25.547	-26.4201	-24.897	-26.1309	-27.0314	-6.9263	-6.28785	-4.89946
1.4.02_dimethylthioether--chloromethane_095	3.878	-12.7779	-12.803	-13.3938	-13.4201	27.8556	27.8679	29.2592	29.2682	-0.899298	-0.907528	-0.893709	-0.903092	-3.05664	-3.06117	-3.05664	-3.06117	-18.5714	-19.4124	-20.026	-19.0208	-19.8929	-20.5293	-8.92986	-8.64545	-7.62325
1.4.02_dimethylthioether--chloromethane_100	4.056	-7.73742	-7.75121	-8.1144	-8.13078	16.314	16.3197	17.1866	17.1904	-0.665241	-0.671576	-0.658988	-0.666388	-1.75974	-1.76195	-1.75974	-1.76195	-14.1822	-14.7761	-15.2096	-14.5454	-15.1648	-15.6168	-9.07462	-8.98558	-8.20482
1.4.02_dimethylthioether--chloromethane_105	4.233	-4.71897	-4.72374	-4.94742	-4.95523	9.48266	9.48371	10.0228	10.0228	-0.49611	-0.500694	-0.491389	-0.496785	-0.997554	-0.998642	-0.997555	-0.998642	-10.8523	-11.2741	-11.5818	-11.1421	-11.584	-11.9066	-8.32117	-8.33447	-7.72785
1.4.02_dimethylthioether--chloromethane_110	4.41	-2.90301	-2.90257	-3.04046	-3.04281	5.4715	5.47197	5.80404	5.80363	-0.371648	-0.374845	-0.368631	-0.372431	-0.559361	-0.559771	-0.559362	-0.559771	-8.32923	-8.63047	-8.8503	-8.55869	-8.87572	-9.10706	-7.21551	-7.27844	-6.79482
1.4.02_dimethylthioether--chloromethane_125	4.943	-0.714299	-0.710439	-0.743914	-0.741877	1.01101	1.01146	1.08497	1.08496	-0.163523	-0.164455	-0.16317	-0.164275	-0.0945369	-0.0943043	-0.0945367	-0.0943045	-3.87573	-3.98786	-4.06968	-3.98732	-4.10629	-4.19311	-4.02741	-4.10861	-3.84928
1.4.02_dimethylthioether--chloromethane_150	5.832	-0.0585127	-0.0588669	-0.0622169	-0.0633826	0.0549954	0.054844	0.0601612	0.0599829	-0.0523173	-0.0525276	-0.052625	-0.0528505	-0.00434092	-0.00431874	-0.00434103	-0.00431889	-1.23871	-1.26334	-1.28132	-1.27353	-1.29979	-1.31894	-1.34219	-1.37951	-1.28449
1.4.02_dimethylthioether--chloromethane_200	7.613	0.0353237	0.0347794	0.033763	0.033148	0.000137156	0.000132063	0.000155141	0.000150205	-0.0102013	-0.0102433	-0.0103376	-0.0103819	1.25499e-05	1.1946e-05	1.24974e-05	1.16572e-05	-0.20837	-0.211598	-0.213954	-0.213388	-0.216832	-0.219345	-0.189274	-0.196417	-0.179912
1.4.03_dimethylthioether--chlorine_080	3.299	-459.769	-459.662	-469.841	-469.829	787.843	787.964	802.494	802.652	-110.343	-110.686	-112.283	-112.633	-114.327	-114.855	-114.327	-114.855	-113.569	-123.624	-130.961	-113.716	-123.786	-131.135	-28.2004	-25.7997	17.5644
1.4.03_dimethylthioether--chlorine_085	3.428	-319.56	-319.419	-328.25	-328.152	562.011	562.13	575.478	575.596	-61.4554	-61.6338	-62.8321	-63.0078	-117.239	-117.498	-117.239	-117.498	-88.151	-95.6824	-101.178	-88.6552	-96.2253	-101.749	-37.5988	-34.811	-12.6482
1.4.03_dimethylthioether--chlorine_090	3.557	-222.01	-221.883	-229.114	-229.007	395.105	395.219	406.769	406.875	-34.1592	-34.2494	-35.0472	-35.1317	-100.92	-101.024	-100.92	-101.024	-68.9822	-74.644	-78.7756	-69.6577	-75.3707	-79.5396	-40.7131	-37.828	-28.9073
1.4.03_dimethylthioether--chlorine_095	3.686	-154.507	-154.407	-160.074	-159.99	274.578	274.669	284.137	284.229	-19.2663	-19.3132	-19.8057	-19.8458	-79.6239	-79.6579	-79.6239	-79.6579	-54.4347	-58.7084	-61.8271	-55.1634	-59.4937	-62.6536	-40.5365	-37.918	-36.1707
1.4.03_dimethylthioether--chlorine_100	3.815	-107.935	-107.86	-112.157	-112.09	189.105	189.161	196.617	196.674	-11.231	-11.2604	-11.5496	-11.5731	-59.648	-59.6554	-59.648	-59.6554	-43.2827	-46.5229	-48.8874	-43.9962	-47.2946	-49.7016	-38.5024	-36.3462	-37.9154
1.4.03_dimethylthioether--chlorine_105	3.944	-75.8231	-75.7751	-78.9372	-78.8805	129.307	129.341	135.023	135.043	-6.88092	-6.90413	-7.07328	-7.09217	-43.1995	-43.198	-43.1995	-43.198	-34.6367	-37.1054	-38.907	-35.2996	-37.8251	-39.668	-35.4431	-33.7956	-36.5054
1.4.03_dimethylthioether--chlorine_110	4.074	-53.665	-53.6441	-55.8933	-55.8597	87.9131	87.9459	92.1358	92.1519	-4.47426	-4.49389	-4.59905	-4.61544	-30.5711	-30.5661	-30.5711	-30.5661	-27.8619	-29.752	-31.1312	-28.4582	-30.4014	-31.8194	-31.8895	-30.7088	-33.4929
1.4.03_dimethylthioether--chlorine_125	4.462	-20.2988	-20.298	-21.0174	-21.0182	26.9869	27.0067	28.4953	28.5182	-1.68007	-1.69557	-1.72269	-1.73871	-9.9927	-9.98649	-9.9927	-9.98648	-14.8296	-15.6969	-16.3297	-15.2234	-16.1292	-16.7902	-21.3031	-21.0155	-22.4597
1.4.03_dimethylthioether--chlorine_150	5.111	-5.43016	-5.40834	-5.49939	-5.48251	3.60381	3.60402	3.84411	3.84452	-0.503596	-0.507674	-0.506879	-0.512096	-1.39076	-1.38665	-1.39076	-1.38665	-5.50014	-5.73732	-5.9104	-5.67098	-5.92356	-6.10787	-9.60905	-9.64461	-9.937
1.4.03_dimethylthioether--chlorine_200	6.412	-1.06095	-1.0563	-1.03663	-1.03548	0.0601047	0.0599465	0.0660969	0.0659565	-0.0608765	-0.0617209	-0.0606449	-0.0617258	-0.0266361	-0.0264941	-0.0266363	-0.0264943	-0.994649	-1.01929	-1.03727	-1.02583	-1.05272	-1.07235	-2.12184	-2.13009	-2.19242
1.4.04_thioacetone--trifluorochloromethane_080	4.708	-82.4504	-82.4782	-85.8479	-85.8714	159.217	159.239	165.515	165.524	-5.11759	-5.13521	-5.27446	-5.28914	-20.8365	-20.9033	-20.8365	-20.9033	-37.6095	-40.189	-42.0713	-38.2683	-40.8995	-42.8196	8.65082	10.6404	15.1544
1.4.04_thioacetone--trifluorochloromethane_085	4.873	-52.704	-52.7453	-55.0072	-55.041	99.5588	99.571	103.93	103.932	-2.59781	-2.60925	-2.66832	-2.67724	-14.547	-14.5873	-14.547	-14.5873	-28.7271	-30.5465	-31.8742	-29.3125	-31.1789	-32.5408	-2.24499	-0.914147	1.46858
1.4.04_thioacetone--trifluorochloromethane_090	5.038	-34.1631	-34.2071	-35.6751	-35.7147	61.9053	61.92	64.814	64.8268	-1.55817	-1.56832	-1.60153	-1.60961	-9.53879	-9.5613	-9.53879	-9.5613	-22.1041	-23.3984	-24.3429	-22.6077	-23.9425	-24.9166	-7.75956	-6.97543	-5.69024
1.4.04_thioacetone--trifluorochloromethane_095	5.204	-22.5243	-22.5628	-23.5071	-23.5423	38.3274	38.3426	40.2115	40.227	-1.08374	-1.09444	-1.11681	-1.12646	-6.02949	-6.04168	-6.02949	-6.04168	-17.0958	-18.0252	-18.7035	-17.5193	-18.4831	-19.1864	-10.0598	-9.66987	-8.94121
1.4.04_thioacetone--trifluorochloromethane_100	5.37	-15.1506	-15.1797	-15.7928	-15.8215	23.644	23.6547	24.8319	24.8458	-0.823919	-0.83416	-0.848706	-0.858675	-3.72581	-3.73272	-3.72581	-3.73272	-13.2759	-13.9478	-14.4381	-13.6252	-14.3258	-14.837	-10.53	-10.4041	-9.937
1.4.04_thioacetone--trifluorochloromethane_105	5.536	-10.426	-10.4451	-10.8505	-10.8705	14.5375	14.5426	15.28	15.2873	-0.65063	-0.659092	-0.668491	-0.677201	-2.26989	-2.27397	-2.26989	-2.27397	-10.3477	-10.8351	-11.1908	-10.6319	-11.1428	-11.5155	-10.0264	-10.0499	-9.7278
1.4.04_thioacetone--trifluorochloromethane_110	5.702	-7.35851	-7.3686	-7.64353	-7.65533	8.9095	8.91079	9.37641	9.37911	-0.519108	-0.525209	-0.532447	-0.538985	-1.37112	-1.37335	-1.37112	-1.37335	-8.09644	-8.45016	-8.70829	-8.32556	-8.69781	-8.96944	-9.06466	-9.15801	-8.9161
1.4.04_thioacetone--trifluorochloromethane_125	6.203	-3.04438	-3.04152	-3.1431	-3.14272	2.00967	2.01046	2.12979	2.13074	-0.260411	-0.26183	-0.267519	-0.269354	-0.296958	-0.29665	-0.296961	-0.296649	-3.98308	-4.117	-4.21473	-4.09951	-4.24186	-4.34574	-5.80427	-5.92373	-5.79902
1.4.04_thioacetone--trifluorochloromethane_150	7.041	-1.11368	-1.11295	-1.14357	-1.14472	0.158777	0.158733	0.170856	0.170818	-0.0826027	-0.0833962	-0.0853454	-0.086302	-0.0243901	-0.0243737	-0.0243903	-0.0243739	-1.36422	-1.39294	-1.4139	-1.40261	-1.43317	-1.45547	-2.47588	-2.54004	-2.48948
1.4.04_thioacetone--trifluorochloromethane_200	8.726	-0.333892	-0.335195	-0.343073	-0.345075	0.0008844	0.000884662	0.00098283	0.000983486	-0.012924	-0.0130749	-0.0133439	-0.0135263	-0.000453529	-0.000457283	-0.000454238	-0.000458701	-0.249432	-0.252564	-0.25485	-0.255241	-0.258559	-0.260981	-0.602693	-0.619057	-0.615048
1.4.05_thioacetone--chlorine_080	3.834	-431.393	-431.215	-440.866	-440.767	746.956	746.987	761.173	761.238	-104.207	-104.528	-106.03	-106.354	-114.13	-114.747	-114.13	-114.747	-108.452	-118.326	-125.531	-108.79	-118.7	-125.931	-29.0345	-26.5614	15.7695
1.4.05_thioacetone--chlorine_085	3.959	-301.243	-301.07	-309.462	-309.322	535.939	535.974	549.04	549.07	-58.1215	-58.2921	-59.405	-59.5724	-112.798	-113.125	-112.798	-113.125	-84.2558	-91.7173	-97.1622	-84.8785	-92.3955	-97.8809	-33.6754	-30.8299	-8.08349
1.4.05_thioacetone--chlorine_090	4.083	-210.608	-210.483	-217.374	-217.263	379.639	379.679	391.017	391.044	-32.4419	-32.533	-33.2684	-33.3548	-95.5877	-95.749	-95.5877	-95.749	-66.1736	-71.8371	-75.97	-66.9229	-72.6515	-76.8318	-35.0553	-32.1544	-21.6313
1.4.05_thioacetone--chlorine_095	4.208	-147.713	-147.644	-153.057	-153	266.331	266.367	275.693	275.722	-18.4228	-18.4746	-18.9294	-18.9755	-74.8916	-74.9733	-74.8916	-74.9733	-52.5255	-56.8392	-59.9871	-53.3043	-57.6858	-60.8831	-34.7118	-32.1093	-28.334
1.4.05_thioacetone--chlorine_100	4.334	-104.117	-104.092	-108.205	-108.186	185.497	185.522	192.892	192.912	-10.8362	-10.8704	-11.144	-11.1732	-55.98	-56.0261	-55.98	-56.0261	-42.0814	-45.3753	-47.779	-42.8343	-46.1951	-48.6475	-33.2459	-31.1203	-30.6645
1.4.05_thioacetone--chlorine_105	4.46	-73.8691	-73.8768	-76.9127	-76.9148	128.5	128.517	134.158	134.164	-6.70862	-6.73537	-6.90403	-6.92678	-40.5798	-40.6082	-40.5798	-40.6082	-33.9708	-36.4921	-38.3319	-34.6689	-37.2534	-39.1394	-31.0352	-29.4251	-30.3466
1.4.05_thioacetone--chlorine_110	4.586	-52.8274	-52.8582	-55.0318	-55.0548	88.6447	88.6659	92.8507	92.8629	-4.41114	-4.43384	-4.54679	-4.56599	-28.8058	-28.8233	-28.8058	-28.8233	-27.5853	-29.5205	-30.9326	-28.2155	-30.2085	-31.6628	-28.3821	-27.2441	-28.56
1.4.05_thioacetone--chlorine_125	4.966	-20.5584	-20.5934	-21.3127	-21.3482	28.6213	28.6397	30.1526	30.1767	-1.71438	-1.73289	-1.77428	-1.7925	-9.57881	-9.5819	-9.57881	-9.5819	-15.111	-16.0076	-16.6618	-15.5339	-16.4707	-17.1543	-19.9303	-19.7003	-20.4514
1.4.05_thioacetone--chlorine_150	5.605	-5.5781	-5.57583	-5.69278	-5.69478	4.18886	4.19118	4.43924	4.44278	-0.548577	-0.554272	-0.560704	-0.567353	-1.38781	-1.3853	-1.38781	-1.3853	-5.82677	-6.09411	-6.2892	-6.01293	-6.29766	-6.50543	-9.61341	-9.71008	-9.75709
1.4.05_thioacetone--chlorine_200	6.894	-1.0661	-1.06344	-1.06379	-1.06408	0.0803265	0.0803307	0.0872912	0.0872917	-0.0774464	-0.0786194	-0.0790325	-0.0804324	-0.0291375	-0.0291011	-0.0291373	-0.0291025	-1.09823	-1.12541	-1.14525	-1.13264	-1.16202	-1.18346	-2.23608	-2.26978	-2.26773
1.5.01_fluorine--chlorine_080	3.721	-17.8544	-17.9523	-18.5749	-18.6636	50.231	50.3047	52.1564	52.2237	-2.55484	-2.59499	-2.67988	-2.72359	-4.01909	-4.04792	-4.01909	-4.04792	-14.5358	-15.7915	-16.7079	-14.8414	-16.1397	-17.0871	9.00165	9.70145	8.13788
1.5.01_fluorine--chlorine_085	3.873	-10.0296	-10.0534	-10.4535	-10.47	27.8924	27.9417	29.042	29.0844	-1.43588	-1.45731	-1.50497	-1.52836	-2.11495	-2.12797	-2.11495	-2.12797	-10.6098	-11.4987	-12.1474	-10.8506	-11.775	-12.4496	2.15561	2.50845	1.6485
1.5.01_fluorine--chlorine_090	4.024	-5.70393	-5.6823	-5.9498	-5.92269	15.4065	15.428	16.0892	16.1051	-0.824553	-0.836205	-0.86273	-0.875416	-1.09834	-1.10511	-1.09834	-1.10511	-7.78887	-8.42023	-8.88096	-7.97602	-8.63621	-9.11796	-1.07656	-0.916126	-1.34725
1.5.01_fluorine--chlorine_095	4.176	-3.30166	-3.25944	-3.44192	-3.39626	8.47092	8.47787	8.87229	8.87641	-0.483088	-0.489788	-0.504268	-0.511595	-0.566378	-0.569818	-0.566378	-0.569818	-5.75437	-6.20548	-6.53467	-5.89886	-6.37274	-6.71854	-2.37584	-2.31981	-2.50622
1.5.01_fluorine--chlorine_100	4.328	-1.95831	-1.90969	-2.03668	-1.98597	4.63926	4.6385	4.87376	4.87098	-0.288943	-0.292785	-0.300704	-0.304966	-0.291377	-0.292674	-0.291377	-0.292674	-4.28252	-4.60661	-4.84311	-4.39358	-4.7355	-4.985	-2.69976	-2.69763	-2.74889
1.5.01_fluorine--chlorine_105	4.48	-1.19785	-1.15302	-1.24044	-1.1946	2.53229	2.52935	2.66872	2.66404	-0.176615	-0.178907	-0.183093	-0.185724	-0.14995	-0.150088	-0.14995	-0.150088	-3.2137	-3.44816	-3.61925	-3.29908	-3.54735	-3.72852	-2.57191	-2.5949	-2.58571
1.5.01_fluorine--chlorine_110	4.632	-0.758742	-0.723516	-0.780762	-0.745496	1.37787	1.37583	1.45666	1.45361	-0.110342	-0.111994	-0.113861	-0.11581	-0.0772442	-0.0769867	-0.0772441	-0.0769868	-2.43363	-2.60492	-2.72992	-2.49946	-2.68135	-2.81408	-2.26658	-2.29876	-2.26354
1.5.01_fluorine--chlorine_125	5.089	-0.241928	-0.234845	-0.242127	-0.236407	0.219212	0.218953	0.233906	0.233536	-0.0306148	-0.0320327	-0.0310943	-0.0326834	-0.0105803	-0.010549	-0.0105803	-0.0105488	-1.12061	-1.19252	-1.24499	-1.15151	-1.22838	-1.28448	-1.30347	-1.33058	-1.29704
1.5.01_fluorine--chlorine_150	5.852	-0.0713707	-0.072549	-0.0687748	-0.070766	0.0100828	0.00992959	0.0109365	0.0107647	-0.00582126	-0.00621175	-0.00578923	-0.0062237	-0.000418505	-0.000420736	-0.000418531	-0.000420868	-0.373604	-0.394148	-0.409139	-0.383606	-0.405694	-0.421813	-0.478391	-0.488459	-0.476976
1.5.01_fluorine--chlorine_200	7.384	-0.019696	-0.0199052	-0.0187079	-0.0190654	2.12928e-05	2.06889e-05	2.43384e-05	2.34195e-05	-0.00060397	-0.000630015	-0.000592497	-0.000622847	-3.04558e-06	-2.96681e-06	-2.99307e-06	-2.88805e-06	-0.0705275	-0.0732814	-0.0752909	-0.0723065	-0.0752826	-0.0774544	-0.0958085	-0.0971221	-0.092048
1.6.01_chlorine--chlorine_080	3.791	-57.0355	-57.1031	-59.4208	-59.5007	139.664	139.687	144.896	144.932	-7.33497	-7.40549	-7.67493	-7.74715	-22.5161	-22.6311	-22.5161	-22.6311	-33.6657	-36.818	-39.1183	-34.3067	-37.5344	-39.8897	13.4293	15.1636	17.9786
1.6.01_chlorine--chlorine_085	3.947	-33.2272	-33.3318	-34.7364	-34.8487	82.1057	82.1222	85.5242	85.5533	-3.88689	-3.93678	-4.07519	-4.1279	-13.7849	-13.858	-13.7849	-13.858	-24.9732	-27.2447	-28.9023	-25.5133	-27.8536	-29.5614	2.09327	3.15727	4.50198
1.6.01_chlorine--chlorine_090	4.103	-19.4072	-19.5121	-20.3463	-20.4547	47.8076	47.8106	49.9745	49.9834	-2.19931	-2.23677	-2.30228	-2.3423	-8.12262	-8.16707	-8.12262	-8.16707	-18.6635	-20.3133	-21.5172	-19.107	-20.8164	-22.0638	-3.62252	-3.04443	-2.33049
1.6.01_chlorine--chlorine_095	4.26	-11.4029	-11.4928	-11.9794	-12.0688	27.6169	27.6149	28.9688	28.9692	-1.31246	-1.34071	-1.36825	-1.39846	-4.67186	-4.69789	-4.67186	-4.69789	-14.0374	-15.2383	-16.1146	-14.3968	-15.6472	-16.5596	-6.0311	-5.75555	-5.3095
1.6.01_chlorine--chlorine_100	4.417	-6.77031	-6.83919	-7.11868	-7.18537	15.8485	15.8455	16.6853	16.684	-0.814164	-0.834691	-0.844915	-0.86709	-2.6457	-2.66067	-2.6457	-2.66068	-10.623	-11.4943	-12.1302	-10.9114	-11.823	-12.4882	-6.61919	-6.51734	-6.1965
1.6.01_chlorine--chlorine_105	4.575	-4.08602	-4.13228	-4.29329	-4.33661	9.0462	9.04101	9.56164	9.55723	-0.519595	-0.533595	-0.537321	-0.552456	-1.48365	-1.49202	-1.48365	-1.49202	-8.09001	-8.71838	-9.17693	-8.32057	-8.9807	-9.46241	-6.29381	-6.28627	-6.02496
1.6.01_chlorine--chlorine_110	4.733	-2.52365	-2.55034	-2.64478	-2.66837	5.13985	5.13387	5.45554	5.44992	-0.338972	-0.347885	-0.349521	-0.359171	-0.827225	-0.831489	-0.827225	-0.83149	-6.20236	-6.65247	-6.98092	-6.38621	-6.86088	-7.20726	-5.57677	-5.61638	-5.39736
1.6.01_chlorine--chlorine_125	5.207	-0.73348	-0.727471	-0.752936	-0.744837	0.922144	0.918708	0.992091	0.988394	-0.104714	-0.106473	-0.107045	-0.109026	-0.141903	-0.141624	-0.141903	-0.141624	-2.92048	-3.08403	-3.20338	-3.01349	-3.18779	-3.31498	-3.26024	-3.32207	-3.18821
1.6.01_chlorine--chlorine_150	6.001	-0.205702	-0.200505	-0.201618	-0.196876	0.0501745	0.0496527	0.0552306	0.0547303	-0.0203287	-0.0208296	-0.0204039	-0.0210254	-0.00762902	-0.00758617	-0.00762902	-0.00758588	-0.973146	-1.0127	-1.04157	-1.00453	-1.04757	-1.07898	-1.22083	-1.24973	-1.19662
1.6.01_chlorine--chlorine_200	7.596	-0.0564445	-0.0559491	-0.053849	-0.0536949	0.000129463	0.000134531	0.000150284	0.000155167	-0.00200341	-0.00206031	-0.00197054	-0.00204309	-5.07247e-05	-5.29301e-05	-5.07509e-05	-5.26938e-05	-0.179436	-0.184301	-0.187851	-0.184821	-0.190205	-0.194133	-0.245779	-0.249769	-0.246856
1.7.01_bromine--chlorine_080	3.841	-78.6407	-78.7307	-82.0453	-82.1844	173.976	174.007	180.477	180.544	-10.9583	-11.0606	-11.4399	-11.5466	-22.8164	-22.9885	-22.8164	-22.9885	-40.814	-44.7353	-47.5969	-41.5959	-45.6044	-48.5296	13.6298	15.295	21.9911
1.7.01_bromine--chlorine_085	3.997	-46.6644	-46.7244	-48.8866	-48.9764	104.919	104.914	109.357	109.37	-5.56494	-5.62341	-5.83345	-5.89442	-15.8182	-15.9249	-15.8182	-15.9249	-30.471	-33.2701	-35.3127	-31.1499	-34.0295	-36.1308	1.32881	2.44311	5.96638
1.7.01_bromine--chlorine_090	4.154	-27.7466	-27.7886	-29.1579	-29.2202	62.6039	62.5825	65.5233	65.5164	-3.03468	-3.07278	-3.18828	-3.22762	-10.1594	-10.2237	-10.1594	-10.2237	-22.9259	-24.9504	-26.4277	-23.4975	-25.5925	-27.1213	-4.93036	-4.27647	-2.35978
1.7.01_bromine--chlorine_095	4.312	-16.5792	-16.6102	-17.4627	-17.5077	37.0385	37.0128	38.9025	38.8861	-1.76991	-1.79771	-1.85661	-1.88547	-6.24549	-6.28151	-6.24549	-6.28151	-17.3568	-18.8395	-19.9215	-17.8275	-19.3704	-20.4963	-7.59813	-7.28481	-6.16303
1.7.01_bromine--chlorine_100	4.469	-9.98944	-10.0137	-10.5357	-10.5684	21.7605	21.7371	22.9328	22.9148	-1.08987	-1.11062	-1.13749	-1.15937	-3.73712	-3.75626	-3.73712	-3.75626	-13.2165	-14.3085	-15.1054	-13.5992	-14.7413	-15.5747	-8.24884	-8.14394	-7.43497
1.7.01_bromine--chlorine_105	4.628	-6.09479	-6.11572	-6.42833	-6.45353	12.7077	12.69	13.4422	13.4277	-0.69777	-0.71322	-0.724243	-0.740757	-2.19726	-2.20769	-2.19726	-2.20769	-10.1215	-10.9261	-11.5133	-10.4308	-11.276	-11.8928	-7.85998	-7.86701	-7.35966
1.7.01_bromine--chlorine_110	4.786	-3.78523	-3.80403	-3.98544	-4.00591	7.38233	7.36989	7.84099	7.83089	-0.459144	-0.470583	-0.474413	-0.486688	-1.27665	-1.28309	-1.27665	-1.28309	-7.79746	-8.38848	-8.81976	-8.04621	-8.66955	-9.12441	-7.00757	-7.0692	-6.71114
1.7.01_bromine--chlorine_125	5.264	-1.07483	-1.08551	-1.11094	-1.1207	1.40997	1.4078	1.51815	1.51765	-0.145772	-0.150245	-0.149079	-0.153902	-0.241297	-0.243592	-0.241297	-0.243592	-3.70687	-3.93768	-4.1061	-3.83516	-4.08072	-4.25991	-4.17765	-4.26046	-4.08358
1.7.01_bromine--chlorine_150	6.063	-0.286288	-0.283887	-0.28152	-0.279097	0.0847874	0.084131	0.0936293	0.0931446	-0.0293396	-0.0301494	-0.0295348	-0.0304678	-0.0150309	-0.0149842	-0.0150309	-0.0149846	-1.24252	-1.29643	-1.33577	-1.28696	-1.34501	-1.38737	-1.58066	-1.61877	-1.56063
1.7.01_bromine--chlorine_200	7.673	-0.0817635	-0.0799414	-0.0779688	-0.0765092	0.000268667	0.000277017	0.000313091	0.000323987	-0.00296773	-0.00359239	-0.0029252	-0.00360699	-8.88732e-05	0.000849087	-8.88732e-05	0.000849717	-0.228921	-0.234885	-0.239237	-0.236623	-0.243148	-0.247909	-0.321645	-0.326852	-0.322168
1.8.01_iodine--chlorine_080	3.896	-127.402	-127.501	-132.461	-132.626	265.769	265.729	274.707	274.712	-23.2092	-23.408	-24.1943	-24.4033	-30.6462	-30.9087	-30.6462	-30.9087	-54.2286	-59.9046	-64.0466	-55.0449	-60.8178	-65.0305	19.8643	21.7439	33.3507
1.8.01_iodine--chlorine_085	4.051	-77.4546	-77.5707	-80.9943	-81.1549	166.165	166.137	172.713	172.718	-11.0011	-11.1322	-11.5105	-11.6476	-26.0228	-26.1668	-26.0228	-26.1668	-40.5993	-44.7137	-47.716	-41.3664	-45.5727	-48.6422	3.55142	5.10683	11.4934
1.8.01_iodine--chlorine_090	4.208	-47.0885	-47.1787	-49.4591	-49.5781	102.586	102.552	107.149	107.142	-5.50933	-5.59566	-5.78295	-5.87214	-18.8442	-18.9254	-18.8442	-18.9254	-30.7075	-33.7009	-35.8853	-31.3847	-34.4621	-36.7078	-5.0333	-3.94102	-0.426768
1.8.01_iodine--chlorine_095	4.364	-28.692	-28.749	-30.2312	-30.3035	62.7064	62.671	65.775	65.7558	-2.96546	-3.0226	-3.1209	-3.17924	-12.6151	-12.6629	-12.6151	-12.6629	-23.4221	-25.6095	-27.2057	-24.0019	-26.2631	-27.9131	-8.96917	-8.30294	-6.34294
1.8.01_iodine--chlorine_100	4.522	-17.5657	-17.5954	-18.5482	-18.5871	38.0248	37.994	40.0306	40.0117	-1.72166	-1.75964	-1.81142	-1.85031	-8.07246	-8.10078	-8.07246	-8.10078	-17.9871	-19.5925	-20.764	-18.4735	-20.1423	-21.3601	-10.2258	-9.88657	-8.76548
1.8.01_iodine--chlorine_105	4.679	-10.8348	-10.8474	-11.4565	-11.4739	22.9088	22.8842	24.1907	24.1737	-1.06801	-1.09297	-1.11764	-1.14351	-5.02297	-5.0393	-5.02297	-5.0393	-13.8927	-15.0739	-15.9359	-14.2946	-15.5291	-16.43	-10.0313	-9.91306	-9.23409
1.8.01_iodine--chlorine_110	4.838	-6.75516	-6.76022	-7.14399	-7.15097	13.7266	13.7087	14.5408	14.528	-0.696553	-0.712961	-0.72295	-0.740288	-3.06913	-3.07817	-3.06912	-3.07817	-10.7858	-11.6552	-12.2897	-11.1147	-12.0281	-12.6946	-9.13234	-9.13605	-8.71109
1.8.01_iodine--chlorine_125	5.314	-1.82272	-1.82911	-1.9078	-1.91317	2.87407	2.86955	3.08375	3.08173	-0.22753	-0.233484	-0.231862	-0.238452	-0.659964	-0.661449	-0.659964	-0.661449	-5.20572	-5.55273	-5.80595	-5.38133	-5.7507	-6.02024	-5.66045	-5.75158	-5.61074
1.8.01_iodine--chlorine_150	6.115	-0.385738	-0.388144	-0.383297	-0.385219	0.199647	0.198579	0.220105	0.219337	-0.0466539	-0.0481169	-0.0468399	-0.0485012	-0.0476862	-0.0477234	-0.0476862	-0.0477228	-1.74802	-1.83131	-1.89208	-1.81029	-1.90039	-1.96614	-2.17748	-2.22825	-2.18823
1.8.01_iodine--chlorine_200	7.729	-0.0976406	-0.0979763	-0.0923113	-0.0930079	0.000878624	0.000851686	0.00102413	0.00100171	-0.00461025	-0.00477513	-0.00452038	-0.00472456	-0.000259531	-0.000238789	-0.000259531	-0.000237529	-0.318228	-0.326959	-0.333331	-0.328942	-0.338678	-0.345783	-0.435469	-0.442751	-0.447688
2.1.01_benzene--bromine_080	3.938	-116.791	-116.609	-121.372	-121.197	217.293	217.376	225.885	225.956	-19.7616	-19.8339	-20.5401	-20.6053	-9.90836	-10.0388	-9.90839	-10.0388	-64.9436	-68.3949	-70.9135	-66.0599	-69.5721	-72.1351	-0.019099	1.97937	14.1168
2.1.01_benzene--bromine_085	4.081	-75.0654	-74.9635	-78.1452	-78.0408	139.341	139.408	145.569	145.624	-11.3494	-11.404	-11.801	-11.8498	-10.7521	-10.8549	-10.7521	-10.8549	-50.4385	-52.9824	-54.8387	-51.4706	-54.0736	-55.9731	-12.6536	-11.0941	-3.41833
2.1.01_benzene--bromine_090	4.225	-48.5056	-48.4557	-50.5028	-50.4519	88.4725	88.5224	92.8497	92.8952	-6.84672	-6.88806	-7.10132	-7.13979	-8.91688	-8.99299	-8.9169	-8.99304	-39.4243	-41.3062	-42.6795	-40.3415	-42.2788	-43.6925	-18.4939	-17.382	-12.6189
2.1.01_benzene--bromine_095	4.371	-31.6336	-31.6103	-32.8966	-32.873	55.7224	55.7512	58.7001	58.7282	-4.34079	-4.37109	-4.48181	-4.51132	-6.61385	-6.66214	-6.61384	-6.66212	-30.9767	-32.3671	-33.3817	-31.7722	-33.2124	-34.2634	-20.274	-19.5816	-16.6607
2.1.01_benzene--bromine_100	4.516	-20.9104	-20.9005	-21.6836	-21.6731	34.8607	34.8746	36.8423	36.8551	-2.87615	-2.89779	-2.94986	-2.97132	-4.62171	-4.64714	-4.62172	-4.64711	-24.443	-25.4665	-26.2134	-25.1211	-26.1874	-26.9655	-19.7843	-19.4018	-17.6607
2.1.01_benzene--bromine_105	4.663	-14.0768	-14.074	-14.527	-14.5231	21.6819	21.6902	22.9922	22.9978	-1.97585	-1.9906	-2.01108	-2.02544	-3.11532	-3.12684	-3.11535	-3.12683	-19.3572	-20.108	-20.6559	-19.9288	-20.7151	-21.2889	-18.1572	-17.9664	-16.987
2.1.01_benzene--bromine_110	4.81	-9.70168	-9.69883	-9.94178	-9.93786	13.4163	13.4208	14.2796	14.2832	-1.39605	-1.40552	-1.41042	-1.41978	-2.05127	-2.05686	-2.05125	-2.05689	-15.3805	-15.9305	-16.3319	-15.8583	-16.4375	-16.8601	-16.0723	-15.9914	-15.5017
2.1.01_benzene--bromine_125	5.254	-3.80442	-3.78988	-3.77813	-3.76332	3.09452	3.09711	3.33895	3.34084	-0.552294	-0.553809	-0.548427	-0.549745	-0.543673	-0.548801	-0.543666	-0.548786	-7.87482	-8.10009	-8.26448	-8.14543	-8.38569	-8.56101	-10.0599	-10.082	-10.1588
2.1.01_benzene--bromine_150	6.003	-1.42109	-1.405	-1.34875	-1.33353	0.251236	0.251387	0.278285	0.278383	-0.150821	-0.150589	-0.146692	-0.146465	-0.0592292	-0.0595543	-0.0592187	-0.0595881	-2.82094	-2.8855	-2.93261	-2.92281	-2.9921	-3.04267	-4.29637	-4.30387	-4.46014
2.1.01_benzene--bromine_200	7.518	-0.444473	-0.443182	-0.413644	-0.413152	0.00143809	0.00142919	0.00168444	0.0016715	-0.0200264	-0.0212762	-0.0190331	-0.0204032	-0.00142594	0.000283528	-0.00141843	0.0003002	-0.537905	-0.545234	-0.550582	-0.555826	-0.56364	-0.569342	-1.01333	-1.00093	-1.0711
2.1.02_benzene--trifluorobromomethane_080	3.904	-56.4202	-56.3759	-58.4318	-58.3751	114.19	114.213	119.15	119.155	-6.3167	-6.35255	-6.61795	-6.65126	0.526517	0.417707	0.526499	0.417751	-46.1287	-48.2924	-49.8713	-47.0594	-49.2738	-50.8898	2.03091	3.65685	10.5562
2.1.02_benzene--trifluorobromomethane_085	4.064	-34.8522	-34.8405	-36.0735	-36.0524	69.2024	69.2061	72.4639	72.4578	-3.72961	-3.7545	-3.88749	-3.91156	-0.959186	-1.02515	-0.959186	-1.02513	-35.5117	-37.0631	-38.1953	-36.3194	-37.9169	-39.0827	-8.60934	-7.61405	-3.41833
2.1.02_benzene--trifluorobromomethane_090	4.225	-21.8831	-21.8856	-22.5955	-22.5909	41.5638	41.5552	43.6588	43.6397	-2.3729	-2.3895	-2.45229	-2.46827	-1.0944	-1.12652	-1.0944	-1.1265	-27.463	-28.5681	-29.3746	-28.146	-29.2904	-30.1255	-13.2211	-12.6716	-10.2048
2.1.02_benzene--trifluorobromomethane_095	4.387	-14.0787	-14.084	-14.4693	-14.4692	24.7717	24.7602	26.1071	26.0879	-1.60016	-1.6107	-1.63798	-1.64797	-0.865697	-0.878907	-0.865696	-0.878922	-21.3161	-22.0964	-22.6657	-21.8845	-22.6965	-23.2891	-14.4791	-14.1973	-12.824
2.1.02_benzene--trifluorobromomethane_100	4.55	-9.36234	-9.36306	-9.55419	-9.55125	14.6635	14.6523	15.5122	15.4967	-1.12492	-1.13094	-1.14155	-1.14732	-0.603605	-0.609739	-0.603606	-0.609767	-16.5992	-17.1463	-17.5455	-17.0667	-17.639	-18.0567	-13.997	-13.8683	-13.167
2.1.02_benzene--trifluorobromomethane_105	4.714	-6.48472	-6.47961	-6.55701	-6.54969	8.62483	8.61785	9.16299	9.15301	-0.814332	-0.817338	-0.820505	-0.823232	-0.397076	-0.402045	-0.397076	-0.402069	-12.9677	-13.3518	-13.6321	-13.3493	-13.7526	-14.047	-12.7133	-12.669	-12.3637
2.1.02_benzene--trifluorobromomethane_110	4.878	-4.70152	-4.69045	-4.70514	-4.69258	5.04317	5.04023	5.38282	5.37736	-0.602397	-0.603482	-0.603379	-0.604203	-0.254207	-0.259584	-0.254207	-0.259617	-10.167	-10.4392	-10.6378	-10.4763	-10.7632	-10.9726	-11.1511	-11.1516	-11.075
2.1.02_benzene--trifluorobromomethane_125	5.374	-2.32213	-2.3019	-2.26318	-2.24265	0.978026	0.978647	1.05983	1.05961	-0.267436	-0.266287	-0.264559	-0.263294	-0.0667366	-0.0698645	-0.066736	-0.0698553	-5.03633	-5.1429	-5.22066	-5.19819	-5.3114	-5.39401	-6.88006	-6.91019	-7.05841
2.1.02_benzene--trifluorobromomethane_150	6.208	-1.15494	-1.14578	-1.11081	-1.10275	0.0590661	0.0590281	0.0657737	0.0656312	-0.0839404	-0.0837489	-0.0822708	-0.0821498	-0.00998517	-0.0100077	-0.00998415	-0.0100278	-1.75841	-1.78747	-1.80868	-1.81439	-1.84538	-1.868	-2.98918	-2.9973	-3.12963
2.1.02_benzene--trifluorobromomethane_200	7.895	-0.420939	-0.418734	-0.407056	-0.405246	0.000186673	0.000187329	0.000219019	0.000220411	-0.0128753	-0.012893	-0.0126651	-0.0126985	-0.000567633	-0.000556501	-0.000567659	-0.000559468	-0.331486	-0.334263	-0.336289	-0.340968	-0.34389	-0.346023	-0.768285	-0.764306	-0.824248
2.1.03_benzene--bromomethane_080	3.374	-41.1085	-41.0909	-43.2925	-43.2663	89.4275	89.424	93.8352	93.8223	-3.44774	-3.47406	-3.59177	-3.61839	3.06387	2.97362	3.06389	2.97362	-40.268	-42.1481	-43.52	-41.1985	-43.1343	-44.5468	4.31267	5.36444	11.7236
2.1.03_benzene--bromomethane_085	3.535	-23.6245	-23.6296	-25.0076	-25.0069	53.1374	53.1227	55.9483	55.9277	-1.92723	-1.94479	-1.97655	-1.99478	1.12851	1.08054	1.1285	1.08054	-30.8643	-32.1988	-33.1726	-31.6574	-33.0405	-34.0499	-4.54379	-4.04326	0.200832
2.1.03_benzene--bromomethane_090	3.697	-13.3978	-13.4122	-14.2657	-14.2763	31.305	31.2884	33.0753	33.0516	-1.17471	-1.18602	-1.18027	-1.19192	0.439093	0.417883	0.439104	0.417886	-23.7554	-24.6957	-25.3819	-24.4175	-25.3982	-26.1139	-8.2738	-8.11259	-5.29694
2.1.03_benzene--bromomethane_095	3.861	-7.45555	-7.46916	-7.99679	-8.008	18.3073	18.2919	19.4164	19.3975	-0.769186	-0.776003	-0.757337	-0.764549	0.197188	0.188011	0.197168	0.188009	-18.3464	-19.0045	-19.4847	-18.8915	-19.5822	-20.0862	-9.24998	-9.27329	-7.39731
2.1.03_benzene--bromomethane_100	4.026	-4.024	-4.03351	-4.3605	-4.36902	10.6347	10.6235	11.3282	11.3151	-0.531885	-0.535696	-0.514904	-0.518974	0.109665	0.103747	0.109665	0.103747	-14.2144	-14.6747	-15.0107	-14.6587	-15.1447	-15.4994	-8.85265	-8.96856	-7.69856
2.1.03_benzene--bromomethane_105	4.192	-2.05537	-2.06064	-2.26536	-2.27032	6.13911	6.13356	6.57085	6.56393	-0.383188	-0.385196	-0.366006	-0.368119	0.0733118	0.0674292	0.073336	0.0674277	-11.0502	-11.3753	-11.6126	-11.4096	-11.7546	-12.0063	-7.85741	-8.01339	-7.12954
2.1.03_benzene--bromomethane_110	4.358	-0.935364	-0.936252	-1.06828	-1.06896	3.52393	3.52174	3.79134	3.7876	-0.285062	-0.285908	-0.269481	-0.270337	0.0536341	0.0477397	0.053637	0.047742	-8.62438	-8.85757	-9.02774	-8.91338	-9.16217	-9.34372	-6.68042	-6.84767	-6.20906
2.1.03_benzene--bromomethane_125	4.863	0.237683	0.239167	0.196336	0.196862	0.647439	0.64801	0.707898	0.708217	-0.134101	-0.133671	-0.124778	-0.124279	0.0215381	0.0190867	0.0215428	0.0190871	-4.22765	-4.32292	-4.39245	-4.37625	-4.4787	-4.55346	-3.61985	-3.75358	-3.46435
2.1.03_benzene--bromomethane_150	5.713	0.397392	0.392916	0.379195	0.37361	0.0360753	0.0359028	0.0405876	0.0403692	-0.0484331	-0.0482223	-0.0451782	-0.0449297	0.0045115	0.00466641	0.00450856	0.00466696	-1.46382	-1.48987	-1.50888	-1.51437	-1.54253	-1.56307	-1.12362	-1.18936	-1.06274
2.1.03_benzene--bromomethane_200	7.437	0.243818	0.241345	0.232063	0.229291	9.64084e-05	9.99265e-05	0.000114288	0.000119145	-0.0096076	-0.00962309	-0.0091897	-0.00919878	0.000460119	0.000548283	0.000456338	0.000549491	-0.273991	-0.276674	-0.278633	-0.282488	-0.285374	-0.28748	-0.0462622	-0.0667195	-0.016736
2.2.01_pyrazine--bromine_080	4.596	-359.508	-359.225	-371.275	-371.013	487.196	485.957	499.843	498.606	-82.2884	-82.1877	-84.9579	-84.843	22.4005	21.7112	22.4005	21.7112	-83.1259	-89.7005	-94.4981	-83.8557	-90.5171	-95.3782	-28.2432	-30.9169	0.2092
2.2.01_pyrazine--bromine_085	4.722	-248.289	-248.07	-257.407	-257.18	338.024	337.175	348.663	347.806	-49.2242	-49.1681	-51.0974	-51.0242	-2.2868	-2.76722	-2.2868	-2.76723	-65.3363	-70.1798	-73.7142	-66.1864	-71.1138	-74.7094	-36.5446	-37.8746	-21.489
2.2.01_pyrazine--bromine_090	4.849	-172.392	-172.238	-179.234	-179.05	231.808	231.264	240.317	239.756	-30.0829	-30.0515	-31.3556	-31.3067	-10.1804	-10.5312	-10.1804	-10.5312	-51.724	-55.3136	-57.9331	-52.5851	-56.2533	-58.9301	-39.4903	-40.0621	-32.5641
2.2.01_pyrazine--bromine_095	4.976	-120.603	-120.502	-125.6	-125.472	157.537	157.2	164.066	163.71	-18.9789	-18.9619	-19.8314	-19.8003	-11.0115	-11.2617	-11.0115	-11.2617	-41.2137	-43.8996	-45.8595	-42.025	-44.7832	-46.796	-39.3854	-39.62	-36.9531
2.2.01_pyrazine--bromine_100	5.102	-85.2048	-85.1314	-88.788	-88.7013	106.337	106.112	111.182	110.945	-12.4324	-12.4253	-13.0036	-12.987	-9.35522	-9.51556	-9.35522	-9.51556	-33.0254	-35.0594	-36.5437	-33.7606	-35.8606	-37.393	-37.5039	-37.6517	-37.3213
2.2.01_pyrazine--bromine_105	5.229	-60.9194	-60.8553	-63.4722	-63.4025	71.4123	71.236	74.9168	74.7339	-8.46172	-8.46138	-8.85056	-8.8455	-7.18217	-7.26274	-7.18217	-7.26274	-26.5935	-28.1515	-29.2885	-27.2453	-28.8629	-30.0433	-34.6319	-34.8201	-35.4301
2.2.01_pyrazine--bromine_110	5.356	-44.1609	-44.1041	-45.9844	-45.9206	47.7676	47.6191	50.2478	50.092	-5.96304	-5.96641	-6.23357	-6.23458	-5.22558	-5.24348	-5.22558	-5.24349	-21.506	-22.7088	-23.5866	-22.0746	-23.3301	-24.2463	-31.2814	-31.553	-32.4134
2.2.01_pyrazine--bromine_125	5.736	-18.5442	-18.4908	-19.2175	-19.1563	14.0361	13.9602	14.8649	14.7872	-2.42368	-2.42875	-2.52283	-2.52881	-1.72044	-1.68224	-1.72044	-1.68225	-11.6188	-12.1825	-12.5938	-11.9738	-12.5719	-13.0083	-21.2353	-21.5884	-22.1375
2.2.01_pyrazine--bromine_150	6.369	-6.16897	-6.11933	-6.30556	-6.25253	1.7413	1.73795	1.87663	1.87179	-0.688589	-0.691608	-0.717118	-0.720609	-0.222446	-0.224872	-0.222446	-0.224872	-4.44953	-4.61461	-4.73508	-4.6013	-4.77928	-4.90917	-10.0329	-10.2354	-10.3931
2.2.01_pyrazine--bromine_200	7.636	-1.52938	-1.51691	-1.5365	-1.52629	0.0246769	0.0245783	0.0276565	0.0275387	-0.0864745	-0.0873858	-0.0900814	-0.0911436	-0.00644962	-0.00641389	-0.00644951	-0.00641158	-0.889324	-0.909685	-0.924543	-0.918557	-0.940492	-0.956499	-2.51068	-2.55281	-2.60245
2.2.02_pyrazine--bromobenzene_080	5.678	-93.0882	-93.184	-97.3573	-97.4221	142.228	142.378	148.228	148.357	-10.244	-10.3151	-10.7693	-10.8338	7.22347	7.09106	7.22345	7.09106	-38.3647	-40.4381	-41.9511	-39.1122	-41.2377	-42.7887	4.01912	4.40321	10.5018
2.2.02_pyrazine--bromobenzene_085	5.833	-58.9143	-58.9969	-61.7445	-61.8112	88.4974	88.5881	92.6365	92.7225	-5.92858	-5.98215	-6.22122	-6.27241	2.84884	2.77368	2.84884	2.77368	-29.4848	-30.9505	-32.0201	-30.1451	-31.6574	-32.7609	-5.63736	-5.34839	-1.88698
2.2.02_pyrazine--bromobenzene_090	5.988	-37.6223	-37.6807	-39.4945	-39.5405	54.7177	54.7641	57.4577	57.5024	-3.73128	-3.76903	-3.90387	-3.9409	1.16939	1.13569	1.16939	1.13569	-22.8278	-23.8785	-24.6453	-23.3947	-24.4856	-25.2817	-10.1951	-10.1251	-8.0291
2.2.02_pyrazine--bromobenzene_095	6.142	-24.2884	-24.3251	-25.5252	-25.5509	33.6694	33.6957	35.447	35.4707	-2.52132	-2.54685	-2.62853	-2.65378	0.529802	0.519101	0.529801	0.519105	-17.7789	-18.5414	-19.0978	-18.2558	-19.0521	-19.6331	-11.7549	-11.848	-10.4935
2.2.02_pyrazine--bromobenzene_100	6.297	-15.8847	-15.901	-16.6989	-16.7052	20.6399	20.6544	21.7931	21.8036	-1.79113	-1.80851	-1.86206	-1.87977	0.279946	0.277831	0.279946	0.277829	-13.9173	-14.4759	-14.8836	-14.3129	-14.8999	-15.3283	-11.6609	-11.8319	-10.9077
2.2.02_pyrazine--bromobenzene_105	6.452	-10.5431	-10.5417	-11.0767	-11.0666	12.6114	12.6192	13.3614	13.3661	-1.31286	-1.32517	-1.36365	-1.37653	0.172831	0.171664	0.172831	0.171669	-10.9464	-11.359	-11.6601	-11.2719	-11.708	-12.0263	-10.736	-10.9317	-10.2634
2.2.02_pyrazine--bromobenzene_110	6.607	-7.11074	-7.09691	-7.45805	-7.43758	7.68254	7.68828	8.17053	8.17509	-0.980529	-0.989801	-1.01925	-1.02906	0.117812	0.115666	0.117813	0.115663	-8.65174	-8.95794	-9.18137	-8.91818	-9.24331	-9.48056	-9.46413	-9.65644	-9.14622
2.2.02_pyrazine--bromobenzene_125	7.071	-2.40428	-2.38063	-2.49375	-2.46663	1.71223	1.71398	1.84624	1.84747	-0.433971	-0.438402	-0.453328	-0.458051	0.0413045	0.0399739	0.041304	0.0399743	-4.4145	-4.53953	-4.63077	-4.55845	-4.6923	-4.78998	-5.69585	-5.82722	-5.55635
2.2.02_pyrazine--bromobenzene_150	7.845	-0.484767	-0.474334	-0.482759	-0.472064	0.135445	0.135704	0.149738	0.14998	-0.128486	-0.130334	-0.134951	-0.13688	0.00679991	0.00706882	0.00679986	0.00706863	-1.62884	-1.66178	-1.68582	-1.68094	-1.71615	-1.74184	-2.14771	-2.19373	-2.07945
2.2.02_pyrazine--bromobenzene_200	9.393	0.0528125	0.0549632	0.06303	0.0651627	0.000788464	0.000793741	0.000916798	0.000922233	-0.0192028	-0.0213326	-0.0201938	-0.022414	0.000551696	0.00349698	0.000551696	0.00349856	-0.349219	-0.35271	-0.355257	-0.358381	-0.362103	-0.364818	-0.317336	-0.317649	-0.29288
2.2.03_pyrazine--trifluorobromomethane_080	4.859	-145.555	-145.651	-151.477	-151.514	209.197	209.414	216.213	216.381	-20.9108	-21.0056	-22.0023	-22.0833	10.4006	10.176	10.4006	10.176	-47.1112	-49.9384	-52.0016	-47.8598	-50.7369	-52.8363	0.932075	0.123369	10.4182
2.2.03_pyrazine--trifluorobromomethane_085	5.005	-96.056	-96.1702	-100.213	-100.292	134.248	134.409	139.368	139.504	-12.0811	-12.1562	-12.7471	-12.8133	2.9576	2.80413	2.9576	2.80412	-36.2111	-38.2276	-39.6991	-36.8972	-38.9607	-40.4665	-10.8123	-11.2638	-5.74882
2.2.03_pyrazine--trifluorobromomethane_090	5.151	-64.2852	-64.3787	-67.1805	-67.2548	85.4287	85.528	89.0036	89.0974	-7.44177	-7.50007	-7.85724	-7.91141	0.347965	0.252706	0.347983	0.25271	-28.0568	-29.5137	-30.5768	-28.6596	-30.1596	-31.2543	-16.675	-17.0704	-14.0833
2.2.03_pyrazine--trifluorobromomethane_095	5.297	-43.7775	-43.8421	-45.8091	-45.8578	54.0211	54.0728	56.4294	56.478	-4.88635	-4.92935	-5.15644	-5.19775	-0.395691	-0.446368	-0.395678	-0.446391	-21.8797	-22.9464	-23.7249	-22.3968	-23.5013	-24.3073	-18.8699	-19.3312	-17.6314
2.2.03_pyrazine--trifluorobromomethane_100	5.443	-30.4278	-30.4677	-31.8686	-31.8936	33.9916	34.02	35.5762	35.5999	-3.38486	-3.41516	-3.56634	-3.59563	-0.488592	-0.511556	-0.488591	-0.511556	-17.1539	-17.9436	-18.5198	-17.5892	-18.4111	-19.011	-18.8943	-19.4118	-18.3929
2.2.03_pyrazine--trifluorobromomethane_105	5.589	-21.6454	-21.6643	-22.6787	-22.6838	21.3043	21.3227	22.342	22.3555	-2.43852	-2.45943	-2.56423	-2.58508	-0.396001	-0.405736	-0.395999	-0.40572	-13.5111	-14.1005	-14.5306	-13.8731	-14.4898	-14.9399	-17.7374	-18.2591	-17.6272
2.2.03_pyrazine--trifluorobromomethane_110	5.735	-15.7905	-15.7905	-16.5413	-16.5296	13.3107	13.3215	13.9915	13.9987	-1.80351	-1.818	-1.89423	-1.90923	-0.27991	-0.285214	-0.279907	-0.285218	-10.6885	-11.1304	-11.4529	-10.9871	-11.452	-11.7913	-16.0252	-16.5166	-16.1084
2.2.03_pyrazine--trifluorobromomethane_125	6.173	-7.13933	-7.11398	-7.45813	-7.42675	3.19744	3.2002	3.39231	3.39381	-0.791877	-0.797658	-0.832897	-0.839015	-0.0806538	-0.0840168	-0.0806544	-0.0840237	-5.43806	-5.62486	-5.76117	-5.6025	-5.80096	-5.94579	-10.5566	-10.9018	-10.7822
2.2.03_pyrazine--trifluorobromomethane_150	6.902	-2.82282	-2.80901	-2.93348	-2.91882	0.286855	0.28718	0.310103	0.310311	-0.231136	-0.233391	-0.244186	-0.24657	-0.0146526	-0.0147001	-0.0146576	-0.014696	-1.96031	-2.00847	-2.04362	-2.02078	-2.07191	-2.10923	-4.81355	-4.979	-4.96641
2.2.03_pyrazine--trifluorobromomethane_200	8.362	-0.837096	-0.835894	-0.869255	-0.868571	0.00216522	0.00218271	0.00243657	0.00245377	-0.0315638	-0.0319882	-0.0334358	-0.0338854	-0.00115926	-0.000883822	-0.00115611	-0.000886553	-0.392222	-0.396795	-0.400132	-0.402723	-0.407509	-0.411002	-1.26672	-1.31189	-1.31796
2.2.04_pyrazine--bromomethane_080	4.282	-75.8235	-75.9128	-79.3151	-79.3866	125.463	125.551	131.007	131.087	-7.99545	-8.06427	-8.4037	-8.46967	3.61483	3.49058	3.61484	3.49059	-37.0012	-39.0091	-40.4744	-37.7527	-39.8123	-41.3152	4.59046	5.40571	11.3805
2.2.04_pyrazine--bromomethane_085	4.439	-47.1132	-47.1754	-49.3936	-49.4467	76.8005	76.8406	80.4638	80.5026	-4.72976	-4.77927	-4.95989	-5.00947	1.02655	0.958534	1.02655	0.958527	-28.3426	-29.7673	-30.8069	-28.9981	-30.4689	-31.5423	-4.96246	-4.53736	-0.723832
2.2.04_pyrazine--bromomethane_090	4.597	-29.471	-29.5075	-30.956	-30.9851	46.6779	46.6902	49.0235	49.0334	-3.01945	-3.05364	-3.15413	-3.18891	0.213166	0.182622	0.213165	0.18263	-21.8219	-22.8482	-23.5971	-22.3765	-23.4425	-24.2204	-9.28545	-9.17837	-6.59817
2.2.04_pyrazine--bromomethane_095	4.755	-18.5841	-18.6005	-19.547	-19.5573	28.2064	28.209	29.6968	29.6969	-2.04289	-2.06627	-2.12556	-2.14986	0.00460552	-0.00689249	0.00460507	-0.00689446	-16.8722	-17.6211	-18.1676	-17.3322	-18.1147	-18.6858	-10.6323	-10.7029	-8.88682
2.2.04_pyrazine--bromomethane_100	4.913	-11.8274	-11.828	-12.4494	-12.4449	16.9619	16.9606	17.9092	17.906	-1.43671	-1.45305	-1.49179	-1.50914	-0.0219928	-0.0267134	-0.0219906	-0.0267125	-13.0952	-13.6469	-14.0495	-13.4717	-14.0519	-14.4753	-10.3967	-10.55	-9.2299
2.2.04_pyrazine--bromomethane_105	5.071	-7.60018	-7.59037	-8.00065	-7.987	10.1564	10.1547	10.7593	10.7563	-1.03529	-1.0472	-1.07498	-1.08772	-0.00784174	-0.0111904	-0.0078409	-0.0111964	-10.2035	-10.6129	-10.9116	-10.5096	-10.9422	-11.2579	-9.40568	-9.58756	-8.6023
2.2.04_pyrazine--bromomethane_110	5.229	-4.92867	-4.91322	-5.18535	-5.1672	6.05851	6.0573	6.44171	6.43967	-0.758057	-0.767129	-0.787971	-0.797724	0.00649596	0.0033713	0.00649832	0.00337109	-7.98529	-8.2897	-8.51183	-8.23267	-8.55573	-8.79147	-8.1315	-8.31335	-7.5563
2.2.04_pyrazine--bromomethane_125	5.703	-1.38092	-1.36625	-1.44562	-1.43015	1.26234	1.26158	1.35868	1.35773	-0.317947	-0.322277	-0.331907	-0.3365	0.0139485	0.0131335	0.0139525	0.0131335	-3.9507	-4.07416	-4.16425	-4.07973	-4.21139	-4.30746	-4.57807	-4.70325	-4.33462
2.2.04_pyrazine--bromomethane_150	6.494	-0.0593818	-0.0553278	-0.0597432	-0.0566837	0.0882806	0.0881799	0.0971313	0.0969868	-0.0910666	-0.0926355	-0.0953223	-0.0969595	0.00449982	0.00474769	0.00450428	0.0047525	-1.38861	-1.41973	-1.44245	-1.43324	-1.46641	-1.49061	-1.49748	-1.54251	-1.40582
2.2.04_pyrazine--bromomethane_200	8.077	0.188775	0.188522	0.194813	0.193987	0.000389782	0.000396267	0.000448173	0.000455787	-0.014629	-0.0148292	-0.0152509	-0.0154506	0.000485928	0.00063566	0.000484484	0.000639152	-0.273294	-0.276353	-0.278586	-0.280846	-0.284094	-0.286465	-0.103861	-0.106834	-0.075312
2.2.05_trimethylamine--bromine_080	3.513	-554.119	-553.924	-571.391	-571.189	712.808	713.427	730.531	731.088	-131.307	-131.527	-134.806	-135.022	54.0665	53.3232	54.0665	53.3232	-118.255	-126.125	-131.869	-118.399	-126.337	-132.13	-50.5698	-53.9302	-17.828
2.2.05_trimethylamine--bromine_085	3.634	-392.091	-391.994	-406.078	-405.989	510.88	511.306	526.4	526.794	-80.0741	-80.2601	-82.6086	-82.788	-0.617659	-1.12316	-0.617657	-1.12316	-95.0501	-101.092	-105.501	-95.6541	-101.764	-106.222	-67.5713	-69.328	-51.2582
2.2.05_trimethylamine--bromine_090	3.755	-278.194	-278.194	-289.192	-289.177	362.007	362.298	375.027	375.281	-49.211	-49.3801	-50.9623	-51.1231	-21.8249	-22.1665	-21.8249	-22.1665	-76.7413	-81.406	-84.8099	-77.5814	-82.3139	-85.7674	-72.2532	-72.9534	-67.5381
2.2.05_trimethylamine--bromine_095	3.876	-198.239	-198.337	-206.661	-206.711	254.168	254.385	264.665	264.834	-30.8232	-30.9793	-31.9972	-32.1418	-26.8134	-27.0441	-26.8134	-27.0441	-62.2363	-65.8582	-68.5012	-63.165	-66.852	-69.5426	-70.4771	-70.6057	-72.9439
2.2.05_trimethylamine--bromine_100	3.998	-142.127	-142.284	-148.414	-148.515	177.165	177.341	185.324	185.458	-19.8768	-20.0117	-20.6499	-20.7726	-24.8104	-24.9608	-24.8104	-24.9608	-50.6866	-53.5129	-55.5754	-51.6129	-54.4999	-56.6067	-65.4905	-65.3964	-71.7305
2.2.05_trimethylamine--bromine_105	4.119	-102.704	-102.863	-107.284	-107.407	122.809	122.944	128.97	129.083	-13.2834	-13.3924	-13.7888	-13.8885	-20.4377	-20.5247	-20.4377	-20.5248	-41.4421	-43.6532	-45.2667	-42.3139	-44.5817	-46.2365	-59.1031	-58.9739	-66.7976
2.2.05_trimethylamine--bromine_110	4.24	-74.9249	-75.0521	-78.2087	-78.3139	84.7757	84.864	89.3512	89.4325	-9.21791	-9.30266	-9.55142	-9.62947	-15.814	-15.8517	-15.814	-15.8517	-34.0031	-35.7311	-36.9921	-34.7971	-36.5772	-37.8763	-52.3345	-52.2388	-60.0781
2.2.05_trimethylamine--bromine_125	4.603	-31.1844	-31.2237	-32.3465	-32.3656	27.3919	27.4151	29.1144	29.1286	-3.72255	-3.75353	-3.82999	-3.85818	-6.09328	-6.07626	-6.09328	-6.07627	-19.1054	-19.9112	-20.4993	-19.6539	-20.4948	-21.1085	-34.1377	-34.2799	-39.1748
2.2.05_trimethylamine--bromine_150	5.209	-9.56738	-9.54431	-9.73209	-9.70008	4.03466	4.03889	4.33463	4.33878	-1.11876	-1.12516	-1.1364	-1.14242	-0.987476	-0.98883	-0.987473	-0.988835	-7.65007	-7.87978	-8.0474	-7.90467	-8.14962	-8.32836	-15.6668	-15.8209	-17.3636
2.2.05_trimethylamine--bromine_200	6.421	-2.09973	-2.094	-2.06802	-2.06334	0.083906	0.0840021	0.092806	0.0929185	-0.145554	-0.147239	-0.146074	-0.147894	-0.0272858	-0.0271844	-0.0272847	-0.0271798	-1.5352	-1.56901	-1.59369	-1.58633	-1.62267	-1.64919	-3.77811	-3.79469	-4.0543
2.2.06_bromobenzene--trimethylamine_080	4.548	-153.439	-153.511	-160.832	-160.857	223.296	223.468	232.786	232.92	-15.9485	-16.0487	-16.6234	-16.7186	13.578	13.3259	13.578	13.3259	-57.051	-60.0728	-62.2779	-57.9124	-60.9928	-63.2406	4.95657	5.42974	10.3972
2.2.06_bromobenzene--trimethylamine_085	4.697	-99.5607	-99.6607	-104.684	-104.741	143.804	143.93	150.712	150.804	-8.72636	-8.80485	-9.04561	-9.12037	4.88001	4.72968	4.88002	4.72968	-44.6825	-46.8772	-48.4788	-45.5201	-47.7679	-49.4081	-8.28521	-7.7358	-5.23837
2.2.06_bromobenzene--trimethylamine_090	4.846	-64.9749	-65.0584	-68.4429	-68.501	91.9869	92.0603	96.8369	96.8974	-5.17412	-5.23184	-5.31258	-5.367	1.58243	1.50719	1.58244	1.50721	-35.1912	-36.7903	-37.9572	-35.9541	-37.6003	-38.8015	-14.68	-14.2649	-13.0122
2.2.06_bromobenzene--trimethylamine_095	4.994	-42.708	-42.7647	-45.0351	-45.0744	58.5543	58.5875	61.8849	61.911	-3.34768	-3.38864	-3.40319	-3.44232	0.44598	0.418461	0.445984	0.41849	-27.8452	-29.0087	-29.8578	-28.5172	-29.7215	-30.6004	-17.0052	-16.7876	-16.1168
2.2.06_bromobenzene--trimethylamine_100	5.143	-28.3074	-28.3412	-29.8691	-29.8868	37.1315	37.1445	39.3641	39.3702	-2.3336	-2.36119	-2.35345	-2.37962	0.113876	0.108883	0.11388	0.108874	-22.1196	-22.963	-23.5785	-22.6986	-23.5762	-24.2167	-17.0274	-17.0039	-16.5645
2.2.06_bromobenzene--trimethylamine_105	5.292	-18.9431	-18.9599	-19.9894	-19.9917	23.4775	23.4825	24.9535	24.9506	-1.71313	-1.73127	-1.71593	-1.73339	0.048685	0.0495276	0.0486749	0.0495382	-17.6323	-18.2417	-18.6863	-18.1229	-18.7606	-19.226	-15.8454	-15.9508	-15.6063
2.2.06_bromobenzene--trimethylamine_110	5.44	-12.8131	-12.8153	-13.512	-13.5022	14.8083	14.8107	15.7809	15.7786	-1.29693	-1.30906	-1.29236	-1.30445	0.0527757	0.0520967	0.0527543	0.0520995	-14.1021	-14.5418	-14.8627	-14.5131	-14.9761	-15.3139	-14.1242	-14.2899	-14.0038
2.2.06_bromobenzene--trimethylamine_125	5.886	-4.25604	-4.23593	-4.45915	-4.43342	3.67444	3.67625	3.9548	3.95647	-0.604955	-0.609936	-0.599853	-0.604987	0.0574452	0.053389	0.0574494	0.0533882	-7.36898	-7.54173	-7.66779	-7.60191	-7.78648	-7.92117	-8.78401	-8.94971	-8.75293
2.2.06_bromobenzene--trimethylamine_150	6.63	-0.820087	-0.803372	-0.840364	-0.822837	0.351913	0.35211	0.386339	0.386681	-0.185714	-0.187668	-0.183865	-0.185923	0.0154606	0.0153587	0.0154519	0.0153359	-2.73331	-2.78389	-2.82079	-2.82038	-2.87481	-2.91453	-3.44436	-3.52127	-3.40578
2.2.06_bromobenzene--trimethylamine_200	8.117	0.057062	0.0587493	0.0602751	0.0617765	0.00314837	0.0031579	0.0035842	0.00359838	-0.0269906	-0.0271773	-0.026622	-0.026815	0.000951534	0.000957205	0.000948777	0.000964031	-0.558912	-0.563843	-0.567442	-0.573963	-0.579232	-0.583076	-0.531755	-0.543553	-0.489528
2.2.07_trimethylamine--bromomethane_080	3.177	-144.249	-144.346	-151.368	-151.411	211.256	211.377	220.328	220.407	-14.7397	-14.8509	-15.4003	-15.5047	13.7447	13.4841	13.7447	13.4841	-54.5329	-57.5709	-59.7878	-55.4042	-58.5015	-60.7617	5.87618	6.21336	13.3177
2.2.07_trimethylamine--bromomethane_085	3.327	-92.7059	-92.8237	-97.5926	-97.6746	135.13	135.219	141.632	141.694	-8.06224	-8.1476	-8.37845	-8.45959	5.2253	5.07109	5.2253	5.07108	-42.5238	-44.7465	-46.3684	-43.3536	-45.6301	-47.2913	-7.04966	-6.66057	-2.10874
2.2.07_trimethylamine--bromomethane_090	3.477	-59.8092	-59.8976	-63.0972	-63.1681	85.8047	85.8485	90.3073	90.3446	-4.77511	-4.83691	-4.9164	-4.97537	1.91706	1.84111	1.91705	1.84111	-33.3272	-34.9551	-36.1431	-34.0721	-35.748	-36.971	-13.188	-12.9288	-9.86169
2.2.07_trimethylamine--bromomethane_095	3.626	-38.7634	-38.819	-40.9655	-41.0078	54.1812	54.1924	57.2298	57.235	-3.07891	-3.12172	-3.13931	-3.18086	0.713714	0.685885	0.713712	0.68588	-26.2302	-27.418	-28.2848	-26.8791	-28.1085	-29.0056	-15.3472	-15.2734	-13.0624
2.2.07_trimethylamine--bromomethane_100	3.776	-25.2517	-25.2829	-26.7282	-26.7472	34.0627	34.0641	36.0707	36.0652	-2.13346	-2.16183	-2.15767	-2.18513	0.310698	0.304713	0.310698	0.30472	-20.7177	-21.58	-22.2092	-21.2712	-22.1684	-22.8231	-15.2852	-15.3855	-13.69
2.2.07_trimethylamine--bromomethane_105	3.926	-16.5382	-16.5517	-17.53	-17.5331	21.342	21.343	22.6458	22.6406	-1.55432	-1.5728	-1.56058	-1.57889	0.186966	0.186436	0.186965	0.186435	-16.4148	-17.0384	-17.4936	-16.8793	-17.5321	-18.0085	-14.0886	-14.2934	-12.9578
2.2.07_trimethylamine--bromomethane_110	4.076	-10.8899	-10.8878	-11.5574	-11.5472	13.3381	13.3374	14.1821	14.1788	-1.16739	-1.17976	-1.16584	-1.17852	0.147402	0.145602	0.147401	0.145596	-13.0443	-13.4951	-13.8241	-13.4303	-13.9051	-14.2516	-12.4087	-12.6529	-11.5939
2.2.07_trimethylamine--bromomethane_125	4.525	-3.16615	-3.14457	-3.37522	-3.35053	3.21894	3.21722	3.45104	3.44938	-0.533499	-0.538916	-0.530204	-0.535893	0.0866184	0.0824625	0.0866184	0.0824618	-6.67602	-6.85563	-6.98671	-6.88989	-7.08197	-7.22213	-7.3705	-7.57671	-7.02912
2.2.07_trimethylamine--bromomethane_150	5.273	-0.267295	-0.253647	-0.305176	-0.292156	0.294606	0.294019	0.321266	0.320742	-0.161639	-0.163929	-0.160458	-0.162876	0.0202624	0.0203522	0.0202618	0.0203557	-2.38612	-2.44082	-2.48073	-2.46345	-2.52241	-2.56544	-2.58394	-2.67937	-2.44346
2.2.07_trimethylamine--bromomethane_200	6.77	0.273933	0.273648	0.267053	0.265976	0.00242315	0.0024299	0.00272498	0.0027374	-0.0245764	-0.0246897	-0.0243816	-0.0244858	0.00123055	0.00126315	0.00122939	0.0012589	-0.455668	-0.460477	-0.463985	-0.468653	-0.473769	-0.477502	-0.211334	-0.232016	-0.142256
2.3.01_acetone--bromine_080	4.25	-208.072	-208.401	-215.206	-215.447	325.828	326.065	336.358	336.534	-39.4488	-39.713	-40.9465	-41.1925	-13.0189	-13.496	-13.0189	-13.496	-60.9646	-65.5838	-68.9545	-61.8353	-66.5237	-69.945	-4.49924	-3.54623	12.3512
2.3.01_acetone--bromine_085	4.377	-141.362	-141.682	-146.449	-146.709	216.82	217.02	224.913	225.078	-24.2827	-24.4952	-25.2807	-25.4802	-13.8828	-14.2212	-13.8828	-14.2212	-48.1146	-51.6001	-54.1437	-48.9666	-52.519	-55.1113	-17.5222	-16.4435	-8.42658
2.3.01_acetone--bromine_090	4.505	-97.2496	-97.5123	-100.778	-101.001	143.385	143.541	149.34	149.476	-15.6145	-15.7727	-16.2755	-16.4253	-11.4731	-11.6978	-11.4731	-11.6978	-38.2724	-40.9057	-42.8273	-39.0576	-41.754	-43.7217	-24.2687	-23.3696	-19.4138
2.3.01_acetone--bromine_095	4.632	-67.9165	-68.1028	-70.342	-70.503	94.4387	94.5382	98.6466	98.7397	-10.5136	-10.6258	-10.9601	-11.0673	-8.54604	-8.67718	-8.54605	-8.67718	-30.6438	-32.634	-34.0863	-31.3444	-33.3927	-34.8875	-26.9539	-26.3953	-24.3425
2.3.01_acetone--bromine_100	4.76	-48.2612	-48.3815	-49.9169	-50.016	62.0484	62.1063	64.9283	64.9811	-7.38459	-7.46135	-7.68821	-7.76163	-6.03147	-6.09592	-6.03148	-6.09593	-24.6648	-26.1704	-27.2691	-25.2752	-26.8321	-27.9682	-27.1015	-26.8606	-25.6605
2.3.01_acetone--bromine_105	4.888	-34.9445	-35.0164	-36.0753	-36.1288	40.6907	40.7237	42.6463	42.6748	-5.37279	-5.42416	-5.58317	-5.63216	-4.12369	-4.15006	-4.12368	-4.15006	-19.9359	-21.0747	-21.9057	-20.4601	-21.6436	-22.5071	-25.7726	-25.7434	-24.9366
2.3.01_acetone--bromine_110	5.016	-25.8237	-25.8614	-26.5907	-26.6134	26.655	26.6743	27.9807	27.9967	-4.01671	-4.05115	-4.16385	-4.19742	-2.76317	-2.77326	-2.76317	-2.77326	-16.1699	-17.0324	-17.6618	-16.6154	-17.5163	-18.1737	-23.6733	-23.761	-23.1459
2.3.01_acetone--bromine_125	5.401	-11.804	-11.7958	-12.0381	-12.0215	7.45032	7.45474	7.86574	7.87006	-1.85709	-1.87096	-1.91833	-1.93204	-0.786377	-0.792128	-0.786376	-0.792129	-8.7793	-9.16614	-9.44843	-9.04402	-9.45298	-9.75141	-16.4525	-16.627	-16.2256
2.3.01_acetone--bromine_150	6.047	-4.56067	-4.55407	-4.58443	-4.5768	0.87741	0.877565	0.936645	0.937145	-0.616222	-0.622818	-0.635896	-0.642704	-0.101851	-0.102317	-0.101851	-0.102319	-3.38714	-3.50816	-3.59647	-3.49368	-3.62265	-3.71676	-7.9981	-8.10144	-7.89102
2.3.01_acetone--bromine_200	7.344	-1.33649	-1.33743	-1.3286	-1.33121	0.0113176	0.0113993	0.0123389	0.0124369	-0.10789	-0.1104	-0.111214	-0.113936	-0.0037704	-0.00161074	-0.00376954	-0.00161366	-0.697216	-0.711567	-0.722039	-0.71725	-0.732462	-0.743562	-2.16008	-2.17789	-2.13802
2.3.02_acetone--bromobenzene_080	5.168	-65.0516	-65.1993	-67.8208	-67.9497	113.734	113.793	118.783	118.838	-7.68657	-7.77067	-8.01187	-8.09397	-0.429256	-0.535274	-0.429254	-0.535263	-34.5084	-36.4851	-37.9276	-35.2523	-37.2819	-38.7629	2.36004	3.49612	7.89939
2.3.02_acetone--bromobenzene_085	5.321	-41.3644	-41.4476	-43.1596	-43.229	70.8791	70.8984	74.1989	74.2162	-5.03731	-5.09051	-5.23164	-5.28366	-0.968639	-1.01119	-0.968642	-1.01121	-26.9765	-28.38	-29.4041	-27.6207	-29.07	-30.1276	-6.055	-5.43518	-2.57316
2.3.02_acetone--bromobenzene_090	5.475	-26.629	-26.6675	-27.7867	-27.8147	44.1567	44.162	46.3062	46.3092	-3.52613	-3.55822	-3.64717	-3.67849	-0.850937	-0.863631	-0.850937	-0.863635	-21.1935	-22.1934	-22.923	-21.7386	-22.7771	-23.535	-9.8503	-9.58262	-7.59814
2.3.02_acetone--bromobenzene_095	5.629	-17.3688	-17.3775	-18.1109	-18.1112	27.5108	27.5122	28.9079	28.9081	-2.57971	-2.59946	-2.65946	-2.679	-0.604481	-0.60883	-0.604481	-0.60881	-16.715	-17.4319	-17.9551	-17.1686	-17.9177	-18.4643	-11.0287	-10.9552	-9.50605
2.3.02_acetone--bromobenzene_100	5.783	-11.4805	-11.4692	-11.9526	-11.9341	17.1393	17.1374	18.054	18.0508	-1.93896	-1.95231	-1.99555	-2.00896	-0.39001	-0.394223	-0.39001	-0.394228	-13.2283	-13.7469	-14.1254	-13.602	-14.1471	-14.5448	-10.8037	-10.8314	-9.72362
2.3.02_acetone--bromobenzene_105	5.937	-7.68564	-7.66313	-7.98207	-7.95419	10.6701	10.6697	11.27	11.2697	-1.48123	-1.49111	-1.52379	-1.53385	-0.238608	-0.243536	-0.238607	-0.243534	-10.5031	-10.8827	-11.1598	-10.809	-11.2097	-11.5021	-9.88785	-9.96405	-9.08346
2.3.02_acetone--bromobenzene_110	6.092	-5.20579	-5.17889	-5.3887	-5.3577	6.63709	6.63784	7.03139	7.03269	-1.14406	-1.15189	-1.17715	-1.18522	-0.141454	-0.145757	-0.141454	-0.145745	-8.36955	-8.65102	-8.85642	-8.61858	-8.917	-9.13477	-8.69512	-8.79074	-8.07094
2.3.02_acetone--bromobenzene_125	6.555	-1.68948	-1.6702	-1.72142	-1.70052	1.58641	1.58666	1.69702	1.69806	-0.552902	-0.557651	-0.570006	-0.574925	-0.0257595	-0.02622	-0.0257593	-0.0262144	-4.34773	-4.47227	-4.56315	-4.48009	-4.61291	-4.70983	-5.23057	-5.31342	-4.8911
2.3.02_acetone--bromobenzene_150	7.33	-0.180328	-0.175114	-0.166661	-0.161372	0.140716	0.140915	0.153213	0.15351	-0.191743	-0.193713	-0.19811	-0.200165	0.000925515	0.000982803	0.000925515	0.00100431	-1.62772	-1.66279	-1.68837	-1.67492	-1.71226	-1.73952	-1.9153	-1.94654	-1.76146
2.3.02_acetone--bromobenzene_200	8.885	0.209558	0.210961	0.220654	0.222092	0.000953713	0.000965134	0.00107735	0.00109	-0.0384606	-0.0388913	-0.0396802	-0.0401349	0.000600268	0.000858512	0.000600609	0.00086694	-0.342929	-0.346668	-0.349396	-0.350922	-0.354929	-0.357853	-0.175502	-0.173939	-0.12552
2.3.03_trifluorobromomethane--acetone_080	4.453	-104.356	-104.6	-108.2	-108.404	166.61	166.734	172.372	172.472	-14.6935	-14.8313	-15.4181	-15.5491	-1.09639	-1.33534	-1.09639	-1.33535	-39.7933	-42.4419	-44.3747	-40.4977	-43.1977	-45.1679	1.59293	2.01649	9.05418
2.3.03_trifluorobromomethane--acetone_085	4.595	-69.1738	-69.3467	-71.8034	-71.9523	104.986	105.057	108.944	109.005	-9.20629	-9.30302	-9.66515	-9.75847	-2.25897	-2.39727	-2.25897	-2.39726	-30.9106	-32.8224	-34.2176	-31.5355	-33.4949	-34.9247	-10.2076	-10.0276	-5.92036
2.3.03_trifluorobromomethane--acetone_090	4.737	-46.8441	-46.9492	-48.6509	-48.7372	65.8723	65.9038	68.4535	68.4792	-6.15442	-6.21821	-6.45229	-6.5137	-2.03817	-2.1041	-2.03817	-2.1041	-24.1788	-25.562	-26.5713	-24.7155	-26.1403	-27.1799	-15.939	-16.0557	-13.4139
2.3.03_trifluorobromomethane--acetone_095	4.879	-32.513	-32.5665	-33.7681	-33.8065	41.2127	41.2242	42.8706	42.8753	-4.34061	-4.38055	-4.53852	-4.57694	-1.51261	-1.53826	-1.51261	-1.53826	-19.017	-20.0203	-20.7523	-19.4684	-20.507	-21.2649	-18.0134	-18.3113	-16.4724
2.3.03_trifluorobromomethane--acetone_100	5.022	-23.1855	-23.2042	-24.0695	-24.0762	25.7275	25.7328	26.7903	26.7913	-3.18306	-3.20759	-3.31894	-3.34286	-1.03011	-1.03963	-1.03011	-1.03962	-15.0234	-15.7537	-16.2867	-15.3978	-16.1581	-16.7129	-18.0054	-18.3803	-17.0205
2.3.03_trifluorobromomethane--acetone_105	5.165	-17.015	-17.0102	-17.6492	-17.6346	16.0378	16.0392	16.7213	16.7195	-2.39643	-2.41214	-2.49377	-2.50921	-0.671076	-0.676693	-0.671076	-0.676693	-11.9148	-12.45	-12.8404	-12.223	-12.7827	-13.1911	-16.9003	-17.2921	-16.2381
2.3.03_trifluorobromomethane--acetone_110	5.308	-12.8505	-12.831	-13.3152	-13.2882	9.98455	9.98367	10.4243	10.422	-1.83614	-1.84717	-1.90853	-1.91944	-0.427887	-0.433327	-0.427887	-0.433323	-9.48431	-9.87973	-10.1683	-9.73646	-10.1518	-10.4549	-15.2961	-15.6739	-14.8365
2.3.03_trifluorobromomethane--acetone_125	5.737	-6.47029	-6.4419	-6.68195	-6.65071	2.39469	2.394	2.51223	2.51141	-0.881107	-0.886614	-0.914535	-0.92017	-0.112125	-0.11501	-0.112125	-0.115015	-4.90274	-5.07379	-5.19861	-5.03814	-5.21924	-5.3514	-10.2481	-10.5259	-10.0625
2.3.03_trifluorobromomethane--acetone_150	6.457	-2.93366	-2.9251	-3.02231	-3.01454	0.218021	0.218176	0.230603	0.230789	-0.30028	-0.303256	-0.311553	-0.314658	-0.017296	-0.0172315	-0.0172961	-0.0172352	-1.81019	-1.85974	-1.8959	-1.85937	-1.91166	-1.94982	-4.92331	-5.06546	-4.87854
2.3.03_trifluorobromomethane--acetone_200	7.901	-1.04237	-1.04076	-1.07633	-1.07554	0.00170072	0.00172921	0.00182464	0.00185489	-0.0557064	-0.0560982	-0.0577199	-0.0581419	-0.00128245	-0.00123217	-0.00128253	-0.00123695	-0.370421	-0.375097	-0.37851	-0.37909	-0.383999	-0.387582	-1.47487	-1.52065	-1.47695
2.3.04_bromomethane--acetone_080	3.878	-56.5654	-56.693	-59.0551	-59.1675	101.837	101.856	106.386	106.403	-6.67605	-6.75619	-6.96371	-7.04259	-0.284201	-0.389576	-0.284201	-0.389571	-32.1494	-34.0927	-35.5107	-32.8733	-34.8706	-36.3281	2.50683	3.47524	8.95794
2.3.04_bromomethane--acetone_085	4.03	-35.3228	-35.3886	-36.9177	-36.9724	63.0103	63.0048	65.9285	65.9213	-4.4036	-4.45364	-4.57522	-4.6245	-0.758689	-0.799908	-0.758689	-0.79991	-25.0064	-26.3917	-27.4026	-25.6239	-27.0558	-28.1006	-5.03994	-4.57615	-0.69036
2.3.04_bromomethane--acetone_090	4.183	-22.209	-22.2349	-23.2261	-23.2442	38.9434	38.9334	40.7938	40.7815	-3.08709	-3.11768	-3.19341	-3.22381	-0.669796	-0.683101	-0.669796	-0.683098	-19.5301	-20.5199	-21.2422	-20.0456	-21.0747	-21.8256	-8.34448	-8.19519	-5.3346
2.3.04_bromomethane--acetone_095	4.336	-14.038	-14.039	-14.6849	-14.6802	24.0469	24.0391	25.2211	25.2123	-2.25105	-2.27049	-2.32116	-2.34091	-0.469958	-0.475876	-0.469959	-0.475877	-15.3008	-16.0113	-16.5297	-15.725	-16.4681	-17.0103	-9.27594	-9.29503	-7.14209
2.3.04_bromomethane--acetone_100	4.49	-8.89522	-8.88172	-9.30456	-9.28711	14.836	14.8295	15.5837	15.5767	-1.68063	-1.69426	-1.73035	-1.74431	-0.296509	-0.301945	-0.296509	-0.30194	-12.0207	-12.535	-12.9104	-12.3665	-12.9072	-13.3018	-8.95884	-9.05844	-7.40986
2.3.04_bromomethane--acetone_105	4.644	-5.62342	-5.6031	-5.88116	-5.85859	9.1414	9.13575	9.61802	9.61267	-1.27313	-1.28348	-1.31016	-1.3209	-0.175523	-0.180867	-0.175523	-0.18087	-9.47012	-9.84654	-10.1212	-9.75014	-10.1476	-10.4376	-8.05292	-8.18525	-6.90778
2.3.04_bromomethane--acetone_110	4.798	-3.51867	-3.49735	-3.68027	-3.65761	5.62336	5.61945	5.92769	5.92406	-0.974136	-0.982518	-1.00265	-1.01136	-0.0991869	-0.103411	-0.099187	-0.103413	-7.48444	-7.76406	-7.96811	-7.71004	-8.00637	-8.2226	-6.93194	-7.07092	-6.07098
2.3.04_bromomethane--acetone_125	5.263	-0.651331	-0.641137	-0.687644	-0.678094	1.2933	1.29141	1.37113	1.36988	-0.457935	-0.463039	-0.472095	-0.477394	-0.0126088	-0.0128434	-0.0126088	-0.0128448	-3.78603	-3.91053	-4.00137	-3.90245	-4.03506	-4.13183	-3.82698	-3.93028	-3.42251
2.3.04_bromomethane--acetone_150	6.043	0.398147	0.396471	0.399912	0.396931	0.105785	0.10568	0.113305	0.113254	-0.154043	-0.155836	-0.159092	-0.160941	0.00298375	0.00314246	0.0029838	0.00314136	-1.35711	-1.39071	-1.41524	-1.39721	-1.43296	-1.45904	-1.06578	-1.10666	-0.92048
2.3.04_bromomethane--acetone_200	7.614	0.455442	0.453868	0.459008	0.456803	0.000584358	0.000593442	0.000637655	0.000648157	-0.0299806	-0.0305579	-0.0309096	-0.0315056	0.000662151	0.00119371	0.000662125	0.00119287	-0.264466	-0.267772	-0.270185	-0.27111	-0.27463	-0.277199	0.154912	0.14994	0.192464
2.3.05_furan--bromine_080	4.487	-102.552	-102.841	-107.138	-107.411	179.741	179.893	186.832	186.978	-17.3538	-17.5307	-18.216	-18.3913	-5.83928	-6.08854	-5.83928	-6.08854	-42.4029	-45.1483	-47.1518	-43.1911	-45.9998	-48.0494	6.2806	7.03696	11.8533
2.3.05_furan--bromine_085	4.628	-65.9744	-66.1819	-69.08	-69.2761	112.001	112.095	116.922	117.01	-10.1837	-10.3083	-10.7148	-10.8404	-5.29156	-5.43971	-5.29156	-5.4397	-32.6802	-34.6855	-36.1488	-33.3806	-35.4425	-36.9471	-5.98327	-5.49358	-3.4518
2.3.05_furan--bromine_090	4.769	-43.0938	-43.2308	-45.1888	-45.3152	69.2881	69.3492	72.5529	72.608	-6.23433	-6.31621	-6.56221	-6.64476	-3.92711	-4.00031	-3.92711	-4.00032	-25.3794	-26.8455	-27.9154	-25.9827	-27.4978	-28.6033	-12.1136	-11.9556	-11.1127
2.3.05_furan--bromine_095	4.909	-28.7084	-28.7854	-30.1197	-30.1871	42.6452	42.6808	44.779	44.8101	-3.97476	-4.02514	-4.17857	-4.22999	-2.67064	-2.69827	-2.67064	-2.69827	-19.8366	-20.9068	-21.6878	-20.3459	-21.4582	-22.2698	-14.5158	-14.5751	-14.2549
2.3.05_furan--bromine_100	5.05	-19.5708	-19.6052	-20.5247	-20.5496	26.1248	26.1463	27.5183	27.5356	-2.62438	-2.65327	-2.7551	-2.78479	-1.73187	-1.73944	-1.73187	-1.73944	-15.5869	-16.3673	-16.9368	-16.0122	-16.8281	-17.4234	-14.7885	-14.9616	-14.8616
2.3.05_furan--bromine_105	5.191	-13.699	-13.7051	-14.3477	-14.3444	15.9457	15.9568	16.8563	16.8627	-1.78341	-1.79933	-1.87085	-1.88705	-1.09139	-1.09403	-1.09139	-1.09403	-12.3062	-12.8756	-13.2911	-12.6585	-13.2573	-13.6943	-13.9328	-14.1571	-14.1377
2.3.05_furan--bromine_110	5.331	-9.86315	-9.85305	-10.3079	-10.2888	9.69746	9.70458	10.2904	10.2938	-1.23997	-1.24921	-1.30065	-1.30982	-0.676162	-0.679663	-0.676162	-0.67967	-9.75943	-10.1774	-10.4824	-10.0498	-10.4915	-10.8139	-12.5598	-12.7984	-12.7989
2.3.05_furan--bromine_125	5.754	-4.36562	-4.33802	-4.51961	-4.48642	2.14495	2.14658	2.30464	2.30486	-0.464686	-0.467157	-0.487514	-0.489862	-0.157975	-0.162001	-0.157975	-0.162003	-5.01073	-5.1854	-5.31286	-5.17014	-5.35673	-5.49289	-8.13346	-8.32632	-8.31779
2.3.05_furan--bromine_150	6.459	-1.70239	-1.69105	-1.73774	-1.72639	0.166649	0.16676	0.182925	0.182932	-0.119302	-0.120652	-0.124834	-0.126308	-0.0176431	-0.0177385	-0.017643	-0.0177424	-1.85062	-1.90341	-1.94194	-1.90987	-1.96637	-2.0076	-3.60462	-3.69511	-3.69866
2.3.05_furan--bromine_200	7.87	-0.487066	-0.485072	-0.492487	-0.4913	0.000908502	0.000922338	0.00103936	0.00105598	-0.0162341	-0.0185444	-0.0169312	-0.019294	-0.000738369	0.00320721	-0.000738291	0.00320637	-0.391422	-0.397291	-0.401574	-0.402583	-0.408834	-0.413396	-0.901061	-0.919728	-0.916296
2.3.06_furan--bromobenzene_080	5.394	-40.8069	-40.858	-42.8094	-42.8574	82.3759	82.391	86.1726	86.186	-3.97771	-4.02586	-4.2146	-4.26455	-0.560673	-0.590826	-0.560666	-0.590806	-28.8613	-30.2791	-31.3137	-29.4851	-30.9469	-32.0136	5.60263	6.45965	7.45589
2.3.06_furan--bromobenzene_085	5.555	-24.8987	-24.9098	-26.163	-26.1712	48.8926	48.8929	51.2912	51.2904	-2.3246	-2.35166	-2.45828	-2.48683	-0.723995	-0.729416	-0.723993	-0.729405	-22.0855	-23.0699	-23.7882	-22.6108	-23.6324	-24.3779	-2.88614	-2.47484	-2.1171
2.3.06_furan--bromobenzene_090	5.716	-15.4379	-15.4253	-16.2326	-16.2165	28.9209	28.9194	30.4391	30.436	-1.43433	-1.44882	-1.51436	-1.52979	-0.561664	-0.560962	-0.561665	-0.560968	-16.9937	-17.6813	-18.183	-17.4276	-18.1459	-18.67	-6.69875	-6.54128	-6.43081
2.3.06_furan--bromobenzene_095	5.877	-9.75715	-9.73129	-10.2541	-10.2244	17.0579	17.0559	18.0244	18.0202	-0.92264	-0.930653	-0.973717	-0.982256	-0.372747	-0.373743	-0.372746	-0.37376	-13.1397	-13.6247	-13.9785	-13.4935	-14.0033	-14.3754	-7.95832	-7.93554	-7.89521
2.3.06_furan--bromobenzene_100	6.038	-6.30289	-6.272	-6.61191	-6.57678	10.0322	10.0321	10.6482	10.6457	-0.612484	-0.617327	-0.647017	-0.652088	-0.230426	-0.233618	-0.230418	-0.233589	-10.2091	-10.5563	-10.8096	-10.4952	-10.8621	-11.1299	-7.90044	-7.94666	-7.89939
2.3.06_furan--bromobenzene_105	6.2	-4.17175	-4.14043	-4.36151	-4.3262	5.88675	5.88697	6.27793	6.27627	-0.417148	-0.420212	-0.441381	-0.444558	-0.137648	-0.141308	-0.137645	-0.141276	-7.9749	-8.22655	-8.41018	-8.20486	-8.47205	-8.66703	-7.22516	-7.3028	-7.22995
2.3.06_furan--bromobenzene_110	6.361	-2.83154	-2.80332	-2.94579	-2.91421	3.44708	3.44765	3.69431	3.69382	-0.290249	-0.292411	-0.307672	-0.30991	-0.0809662	-0.0838104	-0.0809685	-0.0838294	-6.26685	-6.45208	-6.58724	-6.45104	-6.64831	-6.79226	-6.31914	-6.40639	-6.31366
2.3.06_furan--bromobenzene_125	6.844	-1.02172	-1.00575	-1.03842	-1.0213	0.684882	0.685514	0.745158	0.745869	-0.109383	-0.110402	-0.116535	-0.117646	-0.0157825	-0.0161279	-0.0157769	-0.0161345	-3.1694	-3.24803	-3.30542	-3.26398	-3.34809	-3.40946	-3.75218	-3.81868	-3.71958
2.3.06_furan--bromobenzene_150	7.649	-0.250707	-0.245453	-0.239181	-0.233899	0.0454021	0.0453862	0.0507543	0.0507336	-0.0299203	-0.0301904	-0.0320889	-0.0323929	-0.00046747	-0.000421366	-0.000467969	-0.000420815	-1.18309	-1.20329	-1.21804	-1.2162	-1.23788	-1.2537	-1.44871	-1.46968	-1.42256
2.3.06_furan--bromobenzene_200	9.259	0.0101581	0.0111345	0.0197857	0.0207955	0.000194129	0.000194891	0.000229758	0.000230755	-0.00529907	-0.00590808	-0.00570521	-0.0063419	0.000168636	0.00114338	0.000157372	0.0011511	-0.260755	-0.26298	-0.264605	-0.266804	-0.269211	-0.270967	-0.25804	-0.255132	-0.246856
2.3.07_furan--trifluorobromomethane_080	4.18	-52.3202	-52.5182	-54.6759	-54.8598	103.743	103.767	107.847	107.858	-6.94001	-7.02746	-7.39681	-7.48423	-0.665133	-0.799285	-0.66514	-0.799286	-34.8592	-36.7508	-38.1312	-35.5589	-37.4986	-38.9141	5.29105	5.80112	8.1839
2.3.07_furan--trifluorobromomethane_085	4.332	-32.1471	-32.2777	-33.6666	-33.7884	61.6926	61.6936	64.285	64.2753	-4.03289	-4.08493	-4.29766	-4.34974	-1.08576	-1.14096	-1.08576	-1.14096	-26.7178	-28.0441	-29.0119	-27.313	-28.6804	-29.6783	-4.82192	-4.68205	-3.49364
2.3.07_furan--trifluorobromomethane_090	4.484	-20.1505	-20.2273	-21.1302	-21.2003	36.4507	36.4436	38.0742	38.0608	-2.47102	-2.49924	-2.6277	-2.65616	-0.906668	-0.921976	-0.906662	-0.921986	-20.5896	-21.519	-22.1971	-21.0849	-22.0489	-22.7524	-9.40202	-9.47	-8.87845
2.3.07_furan--trifluorobromomethane_095	4.636	-12.9714	-13.0097	-13.6056	-13.6382	21.42	21.4115	22.4365	22.4233	-1.58352	-1.59781	-1.67972	-1.69403	-0.635972	-0.638004	-0.635973	-0.638006	-15.9397	-16.5929	-17.0696	-16.3464	-17.0281	-17.5255	-10.9035	-11.0725	-10.778
2.3.07_furan--trifluorobromomethane_100	4.788	-8.63097	-8.6442	-9.04489	-9.05292	12.5278	12.5207	13.1632	13.1522	-1.05249	-1.05986	-1.11398	-1.12113	-0.41438	-0.414869	-0.414379	-0.414879	-12.3934	-12.8562	-13.1939	-12.7244	-13.2099	-13.5642	-10.7922	-11.0009	-10.8449
2.3.07_furan--trifluorobromomethane_105	4.941	-5.96897	-5.96587	-6.24245	-6.23489	7.29604	7.29047	7.69128	7.68306	-0.721292	-0.72531	-0.761797	-0.765578	-0.261585	-0.263288	-0.261578	-0.263284	-9.67929	-10.0112	-10.2534	-9.9471	-10.2969	-10.5521	-9.91744	-10.1328	-10.05
2.3.07_furan--trifluorobromomethane_110	5.094	-4.30388	-4.29166	-4.48764	-4.4717	4.2337	4.22959	4.47847	4.47253	-0.507852	-0.510161	-0.535159	-0.537261	-0.163872	-0.166068	-0.163869	-0.166069	-7.59744	-7.83928	-8.01576	-7.81326	-8.06897	-8.25558	-8.75407	-8.95807	-8.9161
2.3.07_furan--trifluorobromomethane_125	5.553	-2.03673	-2.02556	-2.1008	-2.08844	0.81234	0.811218	0.868355	0.867223	-0.2029	-0.203839	-0.21221	-0.213154	-0.0431807	-0.0434382	-0.0431802	-0.0434333	-3.80628	-3.90958	-3.98496	-3.91883	-4.02857	-4.10866	-5.44658	-5.58646	-5.58564
2.3.07_furan--trifluorobromomethane_150	6.322	-0.947453	-0.946646	-0.966378	-0.966202	0.049825	0.0495229	0.0542828	0.0539537	-0.0608777	-0.0614275	-0.0630635	-0.0636914	-0.0064047	-0.00625381	-0.0064011	-0.00625691	-1.38057	-1.40855	-1.42897	-1.42067	-1.45032	-1.47196	-2.39377	-2.45416	-2.47693
2.3.07_furan--trifluorobromomethane_200	7.866	-0.352475	-0.352469	-0.358697	-0.359055	0.000167743	0.000174596	0.000190821	0.00019812	-0.0103958	-0.0104732	-0.0107513	-0.0108428	-0.000402778	-0.000384189	-0.000400651	-0.00038327	-0.2835	-0.286356	-0.28844	-0.290963	-0.293959	-0.296146	-0.651591	-0.666229	-0.686176
2.3.08_furan--bromomethane_080	4.086	-35.5707	-35.5961	-37.293	-37.3151	74.1439	74.1327	77.5002	77.4875	-3.43809	-3.48163	-3.64346	-3.6892	-0.635218	-0.6657	-0.635218	-0.665703	-26.9917	-28.3869	-29.4051	-27.595	-29.0345	-30.0849	4.98416	5.73261	7.79061
2.3.08_furan--bromomethane_085	4.249	-21.3833	-21.3763	-22.4474	-22.4375	43.6141	43.5982	45.6858	45.6694	-2.02801	-2.05201	-2.14382	-2.16943	-0.726127	-0.733828	-0.726127	-0.733829	-20.5219	-21.4934	-22.2023	-21.0233	-22.0322	-22.7684	-2.76634	-2.43975	-1.15478
2.3.08_furan--bromomethane_090	4.412	-13.0132	-12.9898	-13.6666	-13.64	25.5351	25.5226	26.8157	26.8016	-1.26002	-1.27297	-1.32919	-1.34304	-0.548338	-0.55105	-0.548338	-0.551056	-15.6745	-16.3549	-16.8514	-16.0842	-16.795	-17.3138	-6.14262	-6.04627	-5.18816
2.3.08_furan--bromomethane_095	4.575	-8.03321	-8.00337	-8.43164	-8.39828	14.8885	14.8802	15.6804	15.6699	-0.81446	-0.821852	-0.858211	-0.866082	-0.359941	-0.36392	-0.359941	-0.36392	-12.0214	-12.5024	-12.8534	-12.3516	-12.8572	-13.2261	-7.16232	-7.18441	-6.56888
2.3.08_furan--bromomethane_100	4.739	-5.03835	-5.00771	-5.27894	-5.24478	8.65011	8.64536	9.13874	9.1317	-0.542939	-0.547548	-0.571951	-0.576769	-0.221089	-0.226205	-0.221089	-0.226202	-9.25933	-9.60419	-9.85585	-9.52315	-9.8874	-10.1532	-6.99196	-7.06926	-6.59817
2.3.08_furan--bromomethane_105	4.902	-3.21256	-3.18496	-3.35561	-3.32498	5.00965	5.00672	5.30969	5.3052	-0.37139	-0.374531	-0.391273	-0.394517	-0.131236	-0.135911	-0.131236	-0.135918	-7.16642	-7.41716	-7.60013	-7.37597	-7.64188	-7.83593	-6.28882	-6.38615	-6.01241
2.3.08_furan--bromomethane_110	5.065	-2.08056	-2.05785	-2.16349	-2.1386	2.89344	2.89139	3.07663	3.07395	-0.259951	-0.262225	-0.273884	-0.276268	-0.07649	-0.079841	-0.0764899	-0.0798404	-5.57801	-5.76289	-5.8978	-5.74387	-5.94055	-6.08408	-5.40633	-5.50484	-5.2049
2.3.08_furan--bromomethane_125	5.555	-0.598563	-0.589153	-0.606972	-0.597251	0.549338	0.548898	0.589731	0.589306	-0.100931	-0.102064	-0.106307	-0.107513	-0.0140933	-0.0144985	-0.0140934	-0.0144961	-2.73929	-2.81802	-2.87547	-2.82184	-2.90593	-2.9673	-3.03228	-3.09725	-2.93298
2.3.08_furan--bromomethane_150	6.373	-0.0287392	-0.0273395	-0.0178245	-0.0167756	0.0333051	0.0331834	0.0363426	0.0362029	-0.0301336	-0.0303703	-0.0316877	-0.0319309	-0.000171734	-0.000155981	-0.000171734	-0.000154904	-0.976172	-0.995195	-1.00908	-1.00421	-1.02455	-1.03939	-1.03376	-1.05205	-0.995792
2.3.08_furan--bromomethane_200	8.009	0.0997809	0.0993361	0.108283	0.107647	0.000113894	0.000113763	0.000127862	0.000128229	-0.00623761	-0.00657643	-0.00651497	-0.00684833	0.00014225	0.000585592	0.000142302	0.000584935	-0.197867	-0.19988	-0.201349	-0.202854	-0.205011	-0.206584	-0.10789	-0.105072	-0.096232
2.3.09_nitromethane--bromine_080	4.313	-115.626	-115.897	-119.92	-120.16	197.398	197.61	204.521	204.715	-20.1521	-20.3384	-21.0561	-21.2348	-9.32802	-9.61267	-9.32802	-9.61267	-42.8636	-46.1555	-48.5577	-43.6274	-46.9879	-49.4401	3.20391	4.26794	9.71106
2.3.09_nitromethane--bromine_085	4.449	-75.2834	-75.4855	-78.1694	-78.3512	124.703	124.853	129.739	129.879	-12.1388	-12.2712	-12.7072	-12.8366	-7.82289	-8.00208	-7.82289	-8.00208	-33.1005	-35.5396	-37.3194	-33.7877	-36.2914	-38.1184	-8.22531	-7.42904	-5.10448
2.3.09_nitromethane--bromine_090	4.585	-49.8267	-49.9512	-51.7428	-51.8524	78.2509	78.3424	81.6228	81.7089	-7.70421	-7.7932	-8.06224	-8.14937	-5.70655	-5.80371	-5.70655	-5.80371	-25.754	-27.5648	-28.8861	-26.3503	-28.2191	-29.5828	-14.0918	-13.6794	-12.6859
2.3.09_nitromethane--bromine_095	4.721	-33.6706	-33.7337	-34.9363	-34.9867	48.8518	48.9031	51.0595	51.1057	-5.14777	-5.20478	-5.37523	-5.43104	-3.89518	-3.93798	-3.89518	-3.93798	-20.1561	-21.5044	-22.4883	-20.6623	-22.0615	-23.0826	-16.4616	-16.3326	-15.9159
2.3.09_nitromethane--bromine_100	4.857	-23.3319	-23.3561	-24.162	-24.1751	30.3696	30.4035	31.8103	31.8397	-3.60007	-3.63511	-3.74695	-3.78161	-2.56259	-2.57757	-2.56259	-2.57757	-15.8492	-16.8568	-17.5921	-16.2726	-17.3242	-18.0916	-16.7575	-16.7862	-16.6314
2.3.09_nitromethane--bromine_105	4.994	-16.6421	-16.6398	-17.1839	-17.1722	18.8127	18.834	19.7536	19.7709	-2.61456	-2.63563	-2.71415	-2.73508	-1.64942	-1.65444	-1.64942	-1.65444	-12.5126	-13.2689	-13.8208	-12.8638	-13.6575	-14.2367	-15.9167	-16.0274	-15.9871
2.3.09_nitromethane--bromine_110	5.131	-12.2512	-12.2328	-12.6019	-12.5755	11.6204	11.6325	12.2342	12.2433	-1.95717	-1.97031	-2.02808	-2.04095	-1.04855	-1.05195	-1.04855	-1.05195	-9.91582	-10.4865	-10.9029	-10.2054	-10.8071	-11.2461	-14.5255	-14.6712	-14.6775
2.3.09_nitromethane--bromine_125	5.542	-5.90188	-5.87354	-5.9896	-5.95794	2.69816	2.70184	2.86599	2.86882	-0.933903	-0.939444	-0.965421	-0.970851	-0.267568	-0.270795	-0.267568	-0.270795	-5.05612	-5.3132	-5.5008	-5.21525	-5.48885	-5.6885	-9.88274	-10.0193	-10.0751
2.3.09_nitromethane--bromine_150	6.231	-2.73198	-2.72699	-2.72887	-2.72559	0.229149	0.229388	0.247098	0.247326	-0.353883	-0.357486	-0.365616	-0.369278	-0.0340549	-0.0337475	-0.034055	-0.0337474	-1.82592	-1.90545	-1.96348	-1.88512	-1.96983	-2.03163	-4.85232	-4.91292	-4.98314
2.3.09_nitromethane--bromine_200	7.617	-1.05366	-1.05338	-1.0437	-1.04497	0.00152345	0.00152912	0.00168833	0.00169786	-0.0840156	-0.0873212	-0.0868256	-0.0903659	-0.00169757	0.00263485	-0.00169754	0.002635	-0.365526	-0.374514	-0.381072	-0.376246	-0.385785	-0.392746	-1.51761	-1.52375	-1.57318
2.3.10_trifluorobromomethane--nitromethane_080	4.457	-61.5537	-61.5873	-63.9081	-63.9336	106.309	106.059	110.095	109.813	-7.93621	-7.97609	-8.38418	-8.42515	-0.90385	-1.05443	-0.90385	-1.05443	-29.2173	-31.3212	-32.8564	-29.7948	-31.953	-33.5279	2.58435	2.87205	5.81994
2.3.10_trifluorobromomethane--nitromethane_085	4.605	-39.475	-39.4606	-41.039	-41.0217	64.0794	63.8858	66.4664	66.2517	-4.91695	-4.94342	-5.18863	-5.21636	-1.23578	-1.28847	-1.23578	-1.28847	-22.2963	-23.7859	-24.873	-22.7854	-24.3224	-25.444	-6.67965	-6.71888	-5.06682
2.3.10_trifluorobromomethane--nitromethane_090	4.755	-26.0555	-26.0161	-27.1062	-27.0659	38.414	38.266	39.8935	39.7328	-3.2731	-3.28801	-3.44245	-3.45869	-1.01347	-1.00865	-1.01347	-1.00865	-17.1109	-18.1742	-18.9502	-17.5155	-18.6191	-19.4244	-10.997	-11.2248	-10.2299
2.3.10_trifluorobromomethane--nitromethane_095	4.904	-17.8108	-17.7591	-18.5289	-18.478	22.9216	22.8148	23.8389	23.7259	-2.31012	-2.3172	-2.42096	-2.42925	-0.710909	-0.686504	-0.710909	-0.686508	-13.1916	-13.9577	-14.5168	-13.5212	-14.3211	-14.9049	-12.4648	-12.7727	-12.1378
2.3.10_trifluorobromomethane--nitromethane_100	5.054	-12.6689	-12.6127	-13.172	-13.1173	13.6229	13.5524	14.1935	14.1187	-1.70291	-1.70613	-1.77971	-1.78374	-0.463347	-0.442035	-0.463347	-0.442038	-10.2123	-10.7704	-11.1776	-10.4786	-11.0641	-11.4914	-12.3862	-12.7158	-12.2926
2.3.10_trifluorobromomethane--nitromethane_105	5.204	-9.39759	-9.34191	-9.76026	-9.70721	8.06921	8.02784	8.42386	8.37899	-1.29523	-1.29705	-1.35089	-1.35341	-0.291126	-0.280527	-0.291126	-0.280525	-7.94001	-8.35106	-8.65102	-8.1537	-8.5868	-8.90285	-11.5427	-11.865	-11.5771
2.3.10_trifluorobromomethane--nitromethane_110	5.354	-7.26155	-7.20965	-7.53195	-7.48307	4.76474	4.7441	4.98485	4.96123	-1.00793	-1.00934	-1.04977	-1.05171	-0.180499	-0.179374	-0.180499	-0.179375	-6.20256	-6.50888	-6.73241	-6.37359	-6.69718	-6.93332	-10.3867	-10.6862	-10.4851
2.3.10_trifluorobromomethane--nitromethane_125	5.806	-4.08863	-4.05705	-4.22493	-4.19841	0.968372	0.966832	1.01988	1.01803	-0.519904	-0.521513	-0.540116	-0.54205	-0.0471266	-0.0510754	-0.0471267	-0.0510772	-3.06135	-3.19632	-3.29482	-3.14896	-3.29185	-3.39613	-6.95763	-7.16964	-7.11698
2.3.10_trifluorobromomethane--nitromethane_150	6.563	-2.23997	-2.2331	-2.30981	-2.30894	0.0672167	0.06593	0.0715181	0.0701679	-0.207293	-0.208798	-0.214872	-0.216539	-0.00989126	-0.00898176	-0.00989139	-0.00898533	-1.08574	-1.12266	-1.14959	-1.11623	-1.1552	-1.18365	-3.53455	-3.64794	-3.66937
2.3.10_trifluorobromomethane--nitromethane_200	8.086	-0.993674	-0.992582	-1.02749	-1.02946	0.000204316	0.000286521	0.000226266	0.000310282	-0.0494866	-0.0497611	-0.0511762	-0.0514798	-0.000730309	-0.000810754	-0.000730388	-0.000810859	-0.217561	-0.221403	-0.224206	-0.222904	-0.226952	-0.229905	-1.26707	-1.31135	-1.33051
2.3.11_pyridineNoxide--bromine_080	4.343	-294.393	-294.606	-304.812	-304.945	467.111	467.473	480.762	481.042	-65.32	-65.6557	-67.6542	-67.9705	-27.0395	-27.7145	-27.0395	-27.7145	-80.5014	-86.5461	-90.9571	-81.293	-87.4081	-91.8704	-11.4608	-11.4589	4.71118
2.3.11_pyridineNoxide--bromine_085	4.452	-201.893	-202.182	-209.752	-209.968	317.054	317.335	327.975	328.19	-40.111	-40.3963	-41.7629	-42.0309	-32.4439	-32.9224	-32.4439	-32.9224	-63.5837	-68.2039	-71.5754	-64.4695	-69.1597	-72.5823	-29.7413	-29.3133	-22.2463
2.3.11_pyridineNoxide--bromine_090	4.562	-139.562	-139.837	-145.316	-145.543	213.292	213.502	221.692	221.861	-25.456	-25.687	-26.6079	-26.8266	-28.8493	-29.1843	-28.8493	-29.1843	-50.7094	-54.237	-56.8113	-51.5898	-55.186	-57.8103	-38.0181	-37.5024	-35.7983
2.3.11_pyridineNoxide--bromine_095	4.673	-97.5159	-97.7309	-101.646	-101.835	142.518	142.66	148.758	148.878	-16.8041	-16.9812	-17.6084	-17.7794	-22.7851	-23.0044	-22.7851	-23.0044	-40.777	-43.4669	-45.4298	-41.6019	-44.3574	-46.3682	-40.4865	-40.1091	-41.1287
2.3.11_pyridineNoxide--bromine_100	4.785	-69.0453	-69.1965	-71.9865	-72.1226	94.7476	94.8393	99.2193	99.298	-11.5527	-11.6814	-12.1219	-12.2486	-16.9187	-17.0441	-16.9187	-17.044	-33.0103	-35.0599	-36.5556	-33.7574	-35.8679	-37.4081	-39.6383	-39.5253	-41.6308
2.3.11_pyridineNoxide--bromine_105	4.897	-49.6578	-49.7565	-51.7521	-51.8395	62.7616	62.8212	65.8807	65.9307	-8.24609	-8.33598	-8.6554	-8.74454	-12.1139	-12.1713	-12.1139	-12.1713	-26.8634	-28.4268	-29.5676	-27.5258	-29.1439	-30.3247	-37.0102	-37.1493	-39.5053
2.3.11_pyridineNoxide--bromine_110	5.009	-36.353	-36.4131	-37.844	-37.8948	41.4661	41.5067	43.6197	43.6521	-6.07651	-6.13801	-6.37326	-6.43479	-8.47473	-8.49233	-8.47473	-8.49233	-21.9527	-23.1473	-24.019	-22.531	-23.7738	-24.6807	-33.5557	-33.8505	-36.0954
2.3.11_pyridineNoxide--bromine_125	5.35	-16.0867	-16.0821	-16.6266	-16.6177	11.8269	11.8339	12.5372	12.5418	-2.77512	-2.79758	-2.90278	-2.92676	-2.69374	-2.69347	-2.69374	-2.69348	-12.2116	-12.7573	-13.1555	-12.5789	-13.1559	-13.5769	-22.8947	-23.273	-24.7149
2.3.11_pyridineNoxide--bromine_150	5.927	-6.0904	-6.07454	-6.19158	-6.17591	1.42788	1.42743	1.53918	1.53847	-0.949009	-0.959137	-0.991909	-1.00319	-0.383078	-0.385073	-0.383078	-0.385059	-4.88706	-5.0645	-5.19399	-5.04863	-5.23922	-5.3783	-11.1853	-11.404	-12.0039
2.3.11_pyridineNoxide--bromine_200	7.103	-1.88426	-1.88804	-1.88192	-1.8884	0.020114	0.0201004	0.0224942	0.0224796	-0.178319	-0.181502	-0.185758	-0.189197	-0.0133072	-0.0122308	-0.0133068	-0.0122369	-1.06243	-1.08847	-1.10748	-1.0965	-1.12441	-1.14478	-3.16915	-3.21214	-3.39741
2.3.12_pyridineNoxide--bromobenzene_080	5.716	-82.9055	-83.0338	-86.5914	-86.702	141.791	141.867	147.92	147.994	-10.7518	-10.8543	-11.2508	-11.3519	-1.21851	-1.35587	-1.21852	-1.35586	-40.0475	-42.368	-44.0613	-40.8507	-43.2312	-44.9684	2.56208	3.61571	6.24671
2.3.12_pyridineNoxide--bromobenzene_085	5.861	-53.3835	-53.4596	-55.8337	-55.8977	90.0639	90.1031	94.2586	94.2986	-7.09066	-7.15921	-7.41331	-7.48119	-1.78945	-1.85218	-1.78945	-1.85213	-31.6265	-33.2865	-34.4978	-32.3429	-34.0559	-35.306	-6.86565	-6.23849	-4.93712
2.3.12_pyridineNoxide--bromobenzene_090	6.006	-34.719	-34.7545	-36.3449	-36.3705	57.1548	57.1759	59.9333	59.9552	-4.9932	-5.0366	-5.2152	-5.25821	-1.49108	-1.51359	-1.49108	-1.5136	-25.1003	-26.2923	-27.1621	-25.721	-26.9585	-27.8614	-11.2909	-11.0485	-10.3177
2.3.12_pyridineNoxide--bromobenzene_095	6.151	-22.8052	-22.812	-23.8824	-23.8814	36.2506	36.264	38.0791	38.0941	-3.67961	-3.70747	-3.8398	-3.86769	-1.0444	-1.05227	-1.04441	-1.05223	-19.9938	-20.8552	-21.4837	-20.5213	-21.4209	-22.0774	-12.7914	-12.7847	-12.3135
2.3.12_pyridineNoxide--bromobenzene_100	6.297	-15.1268	-15.1125	-15.8393	-15.8183	22.9813	22.9863	24.1916	24.1973	-2.78832	-2.80765	-2.90951	-2.92927	-0.669852	-0.675218	-0.669849	-0.675206	-15.9752	-16.6039	-17.0626	-16.417	-17.0778	-17.5601	-12.6717	-12.7856	-12.4307
2.3.12_pyridineNoxide--bromobenzene_105	6.443	-10.1243	-10.0991	-10.5928	-10.5623	14.5509	14.5547	15.3556	15.3604	-2.14791	-2.16314	-2.24335	-2.25906	-0.406639	-0.412412	-0.406651	-0.412421	-12.8008	-13.2656	-13.6048	-13.1676	-13.659	-14.0175	-11.7248	-11.8909	-11.5771
2.3.12_pyridineNoxide--bromobenzene_110	6.59	-6.82671	-6.79698	-7.13264	-7.09947	9.19653	9.202	9.73253	9.74003	-1.67094	-1.68363	-1.74785	-1.7612	-0.237532	-0.242776	-0.237516	-0.242795	-10.2892	-10.6378	-10.8922	-10.5919	-10.9622	-11.2324	-10.4136	-10.5958	-10.2926
2.3.12_pyridineNoxide--bromobenzene_125	7.031	-2.12796	-2.1059	-2.20685	-2.18364	2.2952	2.29707	2.45381	2.45679	-0.818585	-0.826734	-0.861034	-0.869846	-0.0383359	-0.0389684	-0.0383525	-0.0389804	-5.46963	-5.62778	-5.74319	-5.63616	-5.80581	-5.9296	-6.41772	-6.56527	-6.28018
2.3.12_pyridineNoxide--bromobenzene_150	7.771	-0.155053	-0.149804	-0.15172	-0.146232	0.215904	0.21629	0.235251	0.23584	-0.284252	-0.287896	-0.301055	-0.305029	0.00328983	0.00366039	0.00328736	0.00366641	-2.11325	-2.15944	-2.19315	-2.1754	-2.22507	-2.26131	-2.4109	-2.47306	-2.28028
2.3.12_pyridineNoxide--bromobenzene_200	9.265	0.288621	0.290594	0.300769	0.302954	0.00161316	0.00163374	0.00183079	0.00185444	-0.0568481	-0.0581277	-0.0603475	-0.061767	0.00126552	0.00217762	0.00128497	0.00219673	-0.469678	-0.474939	-0.478779	-0.480995	-0.48665	-0.490776	-0.242501	-0.245538	-0.16736
2.3.13_pyridineNoxide--trifluorobromomethane_080	4.393	-141.909	-142.14	-147.592	-147.774	230.674	230.839	238.507	238.623	-21.7425	-21.9327	-22.9025	-23.0831	-5.07732	-5.41151	-5.07732	-5.41153	-52.4234	-55.901	-58.4386	-53.2219	-56.7539	-59.3312	2.9161	3.02295	6.98728
2.3.13_pyridineNoxide--trifluorobromomethane_085	4.518	-94.021	-94.202	-98.0262	-98.181	147.297	147.397	152.942	153.017	-13.2781	-13.419	-14.0392	-14.1758	-6.80138	-7.01159	-6.80139	-7.01159	-41.0966	-43.632	-45.4822	-41.8502	-44.4383	-46.327	-12.7179	-12.6786	-11.2842
2.3.13_pyridineNoxide--trifluorobromomethane_090	4.643	-63.2971	-63.4173	-66.1117	-66.218	93.4233	93.4743	97.2901	97.3247	-8.6188	-8.71713	-9.13042	-9.22798	-5.86128	-5.97297	-5.86127	-5.97296	-32.466	-34.312	-35.6592	-33.1423	-35.0371	-36.4198	-20.2923	-20.5141	-20.2966
2.3.13_pyridineNoxide--trifluorobromomethane_095	4.769	-43.467	-43.5392	-45.4582	-45.5196	58.9733	59.0014	61.5282	61.5439	-5.91727	-5.98201	-6.26922	-6.33389	-4.36883	-4.41471	-4.36882	-4.4147	-25.7978	-27.1438	-28.126	-26.3865	-27.7756	-28.7892	-23.0605	-23.5136	-23.7944
2.3.13_pyridineNoxide--trifluorobromomethane_100	4.896	-30.5537	-30.5877	-31.9751	-32.0023	37.0963	37.1121	38.7698	38.7766	-4.25198	-4.29334	-4.49904	-4.54101	-3.03624	-3.04873	-3.03624	-3.04873	-20.5917	-21.577	-22.296	-21.0947	-22.1173	-22.8635	-23.1137	-23.6789	-24.1793
2.3.13_pyridineNoxide--trifluorobromomethane_105	5.023	-22.0507	-22.0559	-23.078	-23.0782	23.2737	23.28	24.3709	24.3715	-3.16009	-3.18648	-3.33844	-3.36607	-2.02959	-2.03108	-2.0296	-2.03108	-16.4978	-17.2232	-17.7526	-16.922	-17.6795	-18.2322	-21.746	-22.336	-22.9032
2.3.13_pyridineNoxide--trifluorobromomethane_110	5.152	-16.3668	-16.3537	-17.1211	-17.1044	14.5676	14.5686	15.2891	15.2862	-2.405	-2.42274	-2.53817	-2.55712	-1.3273	-1.32824	-1.32729	-1.32825	-13.263	-13.8014	-14.1943	-13.6181	-14.1835	-14.596	-19.7303	-20.2996	-20.8572
2.3.13_pyridineNoxide--trifluorobromomethane_125	5.54	-7.91181	-7.87956	-8.24602	-8.21273	3.53558	3.53333	3.74129	3.73821	-1.15586	-1.16418	-1.21812	-1.22748	-0.360869	-0.364704	-0.360871	-0.364703	-7.04456	-7.28066	-7.45295	-7.24737	-7.49833	-7.68147	-13.3281	-13.7482	-14.1545
2.3.13_pyridineNoxide--trifluorobromomethane_150	6.195	-3.54621	-3.53468	-3.67297	-3.66298	0.326627	0.326084	0.35118	0.350617	-0.405357	-0.409874	-0.426254	-0.431332	-0.0516409	-0.0515335	-0.0516492	-0.0515453	-2.69447	-2.77019	-2.82545	-2.77361	-2.85442	-2.91339	-6.49545	-6.70862	-6.94126
2.3.13_pyridineNoxide--trifluorobromomethane_200	7.531	-1.30262	-1.30195	-1.34442	-1.34497	0.00272312	0.00273362	0.00303177	0.00304256	-0.078867	-0.0795968	-0.0825228	-0.08335	-0.00322556	-0.00322734	-0.00322023	-0.00322267	-0.581585	-0.590039	-0.596208	-0.597068	-0.606016	-0.612546	-1.97825	-2.04105	-2.14639
2.3.14_pyridineNoxide--bromomethane_080	3.589	-72.0363	-72.1519	-75.5982	-75.6996	134.463	134.486	140.551	140.554	-8.22351	-8.32885	-8.78518	-8.89197	-1.66295	-1.79162	-1.66296	-1.79161	-42.5845	-45.0041	-46.7697	-43.4302	-45.9103	-47.7201	5.44413	6.45032	8.76548
2.3.14_pyridineNoxide--bromomethane_085	3.715	-44.1553	-44.2194	-46.5252	-46.5819	82.0814	82.0785	86.0212	86.0046	-5.08899	-5.15538	-5.44612	-5.51438	-2.04272	-2.08713	-2.04271	-2.08714	-33.4271	-35.1438	-36.3965	-34.1865	-35.9561	-37.2475	-5.77992	-5.42636	-3.99154
2.3.14_pyridineNoxide--bromomethane_090	3.843	-27.0948	-27.1173	-28.6719	-28.6908	49.8165	49.8016	52.3264	52.302	-3.35529	-3.39595	-3.58648	-3.62909	-1.59077	-1.59496	-1.59077	-1.59497	-26.3494	-27.5683	-28.4577	-27.0096	-28.2736	-29.196	-10.7643	-10.8088	-9.86169
2.3.14_pyridineNoxide--bromomethane_095	3.973	-16.6291	-16.6242	-17.6843	-17.6771	30.0881	30.0711	31.6876	31.6641	-2.32192	-2.34712	-2.47625	-2.50337	-1.05826	-1.05231	-1.05826	-1.05231	-20.8346	-21.7027	-22.3363	-21.3963	-22.3023	-22.9635	-12.2888	-12.5322	-11.8575
2.3.14_pyridineNoxide--bromomethane_100	4.104	-10.1823	-10.1648	-10.8948	-10.8754	18.0939	18.0822	19.1149	19.0983	-1.66391	-1.68087	-1.77094	-1.78953	-0.647042	-0.643615	-0.647048	-0.643605	-16.5177	-17.1409	-17.5957	-16.9885	-17.643	-18.1207	-12.0028	-12.3309	-11.8031
2.3.14_pyridineNoxide--bromomethane_105	4.237	-6.19168	-6.16887	-6.6788	-6.6548	10.8401	10.8322	11.4909	11.4799	-1.224	-1.23643	-1.30055	-1.31437	-0.374126	-0.374918	-0.37412	-0.374927	-13.1311	-13.5842	-13.9149	-13.5217	-14.0004	-14.3497	-10.863	-11.2138	-10.7696
2.3.14_pyridineNoxide--bromomethane_110	4.372	-3.70627	-3.68272	-4.04481	-4.02055	6.4729	6.46705	6.88643	6.87873	-0.919771	-0.929334	-0.975589	-0.986354	-0.207049	-0.209904	-0.207049	-0.209915	-10.4716	-10.8069	-11.0517	-10.7934	-11.1494	-11.4092	-9.40656	-9.74733	-9.34287
2.3.14_pyridineNoxide--bromomethane_125	4.784	-0.529127	-0.519588	-0.658897	-0.650166	1.35594	1.35384	1.45922	1.45712	-0.432273	-0.437495	-0.455541	-0.461439	-0.0251611	-0.0255382	-0.0251608	-0.0255405	-5.44241	-5.5964	-5.70877	-5.61845	-5.7835	-5.90395	-5.33755	-5.58397	-5.26347
2.3.14_pyridineNoxide--bromomethane_150	5.49	0.470537	0.469059	0.42694	0.423994	0.0967838	0.0961816	0.106296	0.105671	-0.15792	-0.159732	-0.164574	-0.166601	0.00553035	0.00590625	0.00553211	0.00590864	-2.03984	-2.08894	-2.12476	-2.10538	-2.15811	-2.19658	-1.71335	-1.82761	-1.62339
2.3.14_pyridineNoxide--bromomethane_200	6.949	0.457517	0.45562	0.443392	0.440737	0.000465606	0.000470542	0.000533108	0.000540853	-0.0348252	-0.0350976	-0.0359209	-0.0362198	0.00126402	0.00129463	0.00126609	0.00129272	-0.427623	-0.433317	-0.437472	-0.440128	-0.446221	-0.450668	-0.0151849	-0.0443177	0.050208
2.4.01_dimethylthioether--bromine_080	3.553	-511.645	-511.625	-525.092	-525.095	658.857	659.829	672.234	673.152	-153.201	-153.616	-156.276	-156.688	106.961	106.077	106.961	106.077	-117.67	-128.163	-135.819	-117.937	-128.455	-136.13	-35.1557	-38.6848	8.35963
2.4.01_dimethylthioether--bromine_085	3.688	-351.765	-351.675	-362.841	-362.752	464.388	465.078	476.235	476.872	-86.6718	-86.9109	-88.9694	-89.1932	25.1653	24.5962	25.1653	24.5962	-91.8554	-99.7641	-105.535	-92.5552	-100.508	-106.311	-54.4473	-56.7887	-26.5768
2.4.01_dimethylthioether--bromine_090	3.823	-242.075	-241.957	-250.759	-250.645	322.324	322.798	332.269	332.708	-49.1932	-49.3169	-50.7718	-50.8776	-8.92457	-9.26744	-8.92457	-9.26744	-72.1272	-78.076	-82.417	-73.0224	-79.0248	-83.4049	-60.1599	-61.487	-43.9362
2.4.01_dimethylthioether--bromine_095	3.957	-167.082	-166.971	-173.653	-173.546	220.959	221.281	228.927	229.229	-28.4331	-28.5027	-29.4648	-29.5183	-19.8499	-20.0531	-19.8499	-20.0531	-57.0092	-61.4798	-64.7421	-57.9465	-62.4762	-65.7816	-58.9869	-59.67	-50.4423
2.4.01_dimethylthioether--bromine_100	4.092	-115.876	-115.799	-120.704	-120.615	149.979	150.204	156.1	156.303	-16.9819	-17.0324	-17.6399	-17.6767	-20.566	-20.6916	-20.566	-20.6916	-45.3418	-48.7032	-51.1561	-46.2359	-49.6579	-52.155	-54.4753	-54.8353	-50.5344
2.4.01_dimethylthioether--bromine_105	4.227	-80.9054	-80.8747	-84.3461	-84.2941	101.003	101.172	105.562	105.708	-10.5981	-10.6394	-11.0183	-11.0491	-17.4972	-17.5795	-17.4972	-17.5795	-36.2587	-38.7905	-40.638	-37.0694	-39.6602	-41.5508	-48.5597	-48.7656	-47.1579
2.4.01_dimethylthioether--bromine_110	4.362	-56.9946	-56.9975	-59.3808	-59.3695	67.6001	67.7305	70.9229	71.0412	-6.94325	-6.97817	-7.21695	-7.24421	-13.5849	-13.6395	-13.5849	-13.6395	-29.1258	-31.0382	-32.4336	-29.841	-31.8092	-33.2454	-42.3183	-42.4574	-42.1915
2.4.01_dimethylthioether--bromine_125	4.768	-21.4625	-21.4768	-22.2008	-22.211	19.7407	19.7843	20.8543	20.8987	-2.493	-2.51324	-2.57667	-2.59649	-4.992	-5.00343	-4.992	-5.00343	-15.4002	-16.2455	-16.8623	-15.8563	-16.7415	-17.3875	-26.0715	-26.2997	-26.6981
2.4.01_dimethylthioether--bromine_150	5.445	-5.88082	-5.86224	-5.94282	-5.92581	2.40112	2.40774	2.56251	2.56934	-0.657859	-0.662364	-0.66895	-0.674212	-0.714241	-0.717062	-0.714242	-0.717064	-5.63346	-5.86845	-6.03992	-5.82447	-6.07575	-6.25911	-10.8738	-11.0069	-11.1545
2.4.01_dimethylthioether--bromine_200	6.801	-1.21991	-1.2148	-1.19184	-1.18964	0.0322465	0.0324099	0.035467	0.0356702	-0.0723963	-0.0735896	-0.0725127	-0.0739615	-0.0146253	-0.0139073	-0.0146235	-0.0139076	-1.0075	-1.03218	-1.0502	-1.04185	-1.06858	-1.08808	-2.32009	-2.32992	-2.40162
2.4.02_dimethylthioether--trifluorobromomethane_080	3.747	-165.691	-165.614	-171.522	-171.448	244.825	245.097	252.368	252.613	-22.9776	-23.045	-23.9042	-23.9624	17.6846	17.4426	17.6846	17.4426	-61.0679	-65.4898	-68.7166	-61.8643	-66.3251	-69.5803	5.16334	5.0649	18.5058
2.4.02_dimethylthioether--trifluorobromomethane_085	3.907	-106.043	-105.994	-110.107	-110.046	155.152	155.323	160.693	160.837	-11.6196	-11.6636	-12.1301	-12.1672	4.21358	4.05734	4.21358	4.05735	-46.7828	-49.9131	-52.1973	-47.5656	-50.7395	-53.0557	-10.4749	-10.3751	-2.3012
2.4.02_dimethylthioether--trifluorobromomethane_090	4.068	-68.4235	-68.4115	-71.1436	-71.1166	97.192	97.3087	101.093	101.186	-6.34454	-6.37545	-6.62501	-6.65161	-0.241309	-0.345113	-0.241312	-0.345108	-36.0551	-38.274	-39.8932	-36.7619	-39.0243	-40.6752	-17.7166	-17.6023	-12.803
2.4.02_dimethylthioether--trifluorobromomethane_095	4.229	-44.6798	-44.6868	-46.4546	-46.4532	60.3375	60.4166	62.989	63.0575	-3.80688	-3.82834	-3.97196	-3.99079	-1.29616	-1.36292	-1.29616	-1.36292	-27.9166	-29.4937	-30.6445	-28.5294	-30.1472	-31.3277	-20.1059	-20.077	-17.2213
2.4.02_dimethylthioether--trifluorobromomethane_100	4.39	-29.6397	-29.6497	-30.7912	-30.797	37.1912	37.2389	38.9166	38.962	-2.49126	-2.50721	-2.59546	-2.61053	-1.23873	-1.27908	-1.23873	-1.27908	-21.6924	-22.8187	-23.6406	-22.2109	-23.3735	-24.2219	-19.8377	-19.9465	-18.1837
2.4.02_dimethylthioether--trifluorobromomethane_105	4.551	-20.0505	-20.056	-20.7958	-20.7994	22.791	22.8165	23.8848	23.9086	-1.7369	-1.74939	-1.80367	-1.81621	-0.920447	-0.943927	-0.920448	-0.943931	-16.9061	-17.7163	-18.3076	-17.3366	-18.1777	-18.7916	-18.2404	-18.4425	-17.3301
2.4.02_dimethylthioether--trifluorobromomethane_110	4.712	-13.878	-13.8771	-14.358	-14.3561	13.8961	13.9099	14.5862	14.599	-1.25896	-1.26863	-1.30197	-1.31232	-0.616878	-0.631012	-0.616881	-0.631013	-13.2137	-13.8017	-14.2308	-13.5665	-14.1802	-14.6281	-16.0977	-16.3286	-15.6272
2.4.02_dimethylthioether--trifluorobromomethane_125	5.196	-5.4005	-5.37878	-5.52192	-5.50257	3.07312	3.0768	3.25005	3.25373	-0.527373	-0.530726	-0.541993	-0.546007	-0.147661	-0.153222	-0.147659	-0.153221	-6.44583	-6.68034	-6.85147	-6.63257	-6.88068	-7.06172	-9.8374	-10.0098	-9.85332
2.4.02_dimethylthioether--trifluorobromomethane_150	6.003	-1.81387	-1.79491	-1.82265	-1.80573	0.23525	0.235465	0.253129	0.253335	-0.140541	-0.140887	-0.144336	-0.144923	-0.0144411	-0.015093	-0.0144381	-0.0150897	-2.16427	-2.21559	-2.25304	-2.2289	-2.28355	-2.32343	-3.96847	-4.03584	-4.05011
2.4.02_dimethylthioether--trifluorobromomethane_200	7.618	-0.461614	-0.458895	-0.460092	-0.458334	0.00128571	0.00126925	0.0014335	0.00141656	-0.0167789	-0.0169762	-0.0172293	-0.0174834	-0.000563117	-0.000528933	-0.000562513	-0.000530272	-0.379772	-0.384888	-0.388622	-0.389892	-0.395396	-0.399413	-0.863753	-0.874344	-0.89956
2.4.03_thioacetone--bromine_080	4.074	-498.011	-497.962	-510.762	-510.733	641.794	642.684	654.684	655.512	-153.927	-154.36	-156.862	-157.287	105.334	104.307	105.334	104.307	-116.2	-126.938	-134.775	-116.629	-127.406	-135.271	-40.106	-43.4714	5.89107
2.4.03_thioacetone--bromine_085	4.203	-344.799	-344.694	-355.439	-355.342	457.236	457.858	468.792	469.359	-87.6217	-87.8775	-89.8411	-90.0814	26.2477	25.5903	26.2477	25.5903	-90.8584	-98.9927	-104.929	-91.6619	-99.8527	-105.83	-54.0518	-56.3038	-22.9911
2.4.03_thioacetone--bromine_090	4.333	-239.225	-239.116	-247.678	-247.577	321.21	321.639	331.03	331.421	-50.08	-50.2155	-51.6278	-51.7468	-7.05953	-7.45915	-7.05954	-7.45915	-71.655	-77.8016	-82.2871	-72.6217	-78.8346	-83.3683	-57.4385	-58.7309	-37.8192
2.4.03_thioacetone--bromine_095	4.463	-166.63	-166.55	-173.114	-173.038	223.199	223.498	231.152	231.425	-29.1558	-29.2283	-30.1862	-30.2446	-18.1056	-18.3492	-18.1056	-18.3492	-57.002	-61.6441	-65.0315	-57.9958	-62.7086	-66.1477	-55.6611	-56.3547	-43.8818
2.4.03_thioacetone--bromine_100	4.594	-116.708	-116.676	-121.54	-121.499	153.802	154.018	159.974	160.169	-17.5304	-17.579	-18.2039	-18.2401	-19.2475	-19.4047	-19.2475	-19.4047	-45.6965	-49.2062	-51.7674	-46.6421	-50.2225	-52.8352	-51.4091	-51.8106	-44.6098
2.4.03_thioacetone--bromine_105	4.725	-82.3253	-82.3426	-85.8263	-85.83	105.307	105.473	109.954	110.103	-11.0044	-11.0448	-11.4483	-11.4784	-16.623	-16.7308	-16.6229	-16.7308	-36.8665	-39.527	-41.4684	-37.7275	-40.4553	-42.4458	-46.1137	-46.3821	-42.3212
2.4.03_thioacetone--bromine_110	4.856	-58.5865	-58.634	-61.0558	-61.0933	71.7511	71.8803	75.1723	75.2915	-7.24841	-7.28425	-7.54867	-7.57654	-13.0668	-13.1416	-13.0668	-13.1416	-29.8902	-31.9142	-33.3912	-30.6538	-32.7403	-34.2629	-40.5708	-40.783	-38.5221
2.4.03_thioacetone--bromine_125	5.251	-22.6178	-22.6644	-23.4424	-23.4858	22.2424	22.2856	23.4412	23.4877	-2.65976	-2.68273	-2.76757	-2.78922	-4.97263	-4.99189	-4.97263	-4.99188	-16.2552	-17.1747	-17.8457	-16.7526	-17.7159	-18.4189	-25.8992	-26.1981	-25.6437
2.4.03_thioacetone--bromine_150	5.914	-6.23127	-6.22948	-6.35581	-6.35516	3.00933	3.01604	3.19101	3.19849	-0.747931	-0.754505	-0.769299	-0.776507	-0.757623	-0.760692	-0.757625	-0.760688	-6.18173	-6.45917	-6.66162	-6.3954	-6.69154	-6.90765	-11.3903	-11.6015	-11.4098
2.4.03_thioacetone--bromine_200	7.251	-1.26907	-1.2669	-1.26606	-1.2662	0.0478178	0.0481741	0.0520226	0.0524223	-0.0964517	-0.100256	-0.0986839	-0.102811	-0.0181241	-0.0129997	-0.0181238	-0.0129947	-1.15178	-1.18001	-1.20062	-1.19096	-1.2213	-1.24343	-2.5326	-2.57302	-2.56898
2.4.04_thioacetone--trifluorobromomethane_080	4.421	-137.993	-137.936	-143.423	-143.364	198.941	199.147	205.533	205.71	-18.0957	-18.1448	-18.8857	-18.9256	17.3269	17.1217	17.3269	17.1217	-51.2577	-55.0641	-57.8418	-52.1192	-55.9791	-58.7958	2.34622	1.7462	15.1042
2.4.04_thioacetone--trifluorobromomethane_085	4.581	-89.114	-89.107	-92.9027	-92.8842	126.725	126.863	131.511	131.626	-9.29932	-9.33244	-9.73911	-9.76479	5.73896	5.60075	5.73896	5.60075	-39.3453	-42.0217	-43.9747	-40.1392	-42.868	-44.8593	-9.95027	-10.2815	-1.71126
2.4.04_thioacetone--trifluorobromomethane_090	4.741	-58.211	-58.2406	-60.7629	-60.7834	80.0675	80.1669	83.4083	83.4922	-5.21052	-5.23533	-5.46492	-5.48473	1.45695	1.36122	1.45695	1.36122	-30.4319	-32.3244	-33.7054	-31.1265	-33.0676	-34.484	-15.6532	-15.8988	-10.4349
2.4.04_thioacetone--trifluorobromomethane_095	4.902	-38.5845	-38.6239	-40.2774	-40.3122	50.2866	50.3531	52.5473	52.609	-3.22346	-3.24231	-3.38454	-3.40014	0.0541493	-0.00950951	0.0541493	-0.00950946	-23.6673	-25.0159	-26	-24.2597	-25.6513	-26.6668	-17.5226	-17.7797	-14.2716
2.4.04_thioacetone--trifluorobromomethane_100	5.063	-26.0289	-26.0633	-27.1588	-27.191	31.4347	31.4729	32.8986	32.9372	-2.17435	-2.18985	-2.28475	-2.29875	-0.296376	-0.336423	-0.296376	-0.336423	-18.4803	-19.4516	-20.1604	-18.9772	-19.9856	-20.7215	-17.2771	-17.6104	-15.28
2.4.04_thioacetone--trifluorobromomethane_105	5.224	-17.9214	-17.945	-18.6855	-18.7087	19.5714	19.5912	20.4902	20.5113	-1.5586	-1.57155	-1.63511	-1.64766	-0.306067	-0.330608	-0.306067	-0.330607	-14.4759	-15.1836	-15.7	-14.8865	-15.6249	-16.1638	-15.956	-16.3394	-14.7444
2.4.04_thioacetone--trifluorobromomethane_110	5.386	-12.6263	-12.6383	-13.1508	-13.1629	12.1396	12.1511	12.7141	12.7269	-1.15902	-1.16925	-1.21261	-1.22315	-0.232462	-0.247863	-0.232462	-0.247864	-11.3737	-11.8949	-12.2752	-11.7086	-12.2553	-12.6542	-14.1796	-14.5613	-13.4557
2.4.04_thioacetone--trifluorobromomethane_125	5.873	-5.15165	-5.13599	-5.34011	-5.32702	2.837	2.83997	2.98453	2.98811	-0.521539	-0.525219	-0.54367	-0.547952	-0.0662004	-0.0711594	-0.0662002	-0.0711595	-5.63702	-5.85323	-6.011	-5.81247	-6.04201	-6.2095	-8.90341	-9.16753	-8.76548
2.4.04_thioacetone--trifluorobromomethane_150	6.688	-1.83003	-1.81847	-1.88762	-1.87746	0.236441	0.237048	0.251991	0.252635	-0.156309	-0.156925	-0.16329	-0.164097	-0.0105321	-0.0107119	-0.010532	-0.0107125	-1.93441	-1.98255	-2.01769	-1.99421	-2.04546	-2.08287	-3.76675	-3.8825	-3.78234
2.4.04_thioacetone--trifluorobromomethane_200	8.33	-0.531785	-0.530104	-0.548794	-0.547909	0.00144458	0.00143673	0.00158347	0.00157449	-0.0230952	-0.0235452	-0.0240904	-0.0245981	-0.000828083	-0.000357856	-0.000828135	-0.000358512	-0.34768	-0.352356	-0.355769	-0.356871	-0.361835	-0.365458	-0.908339	-0.936749	-0.928848
2.4.05_bromomethane--thioacetone_080	3.871	-81.9321	-81.932	-85.783	-85.7722	127.32	127.418	132.805	132.889	-7.05243	-7.087	-7.33656	-7.3671	10.3423	10.1977	10.3423	10.1977	-40.9658	-43.7711	-45.8182	-41.8571	-44.7261	-46.8197	2.77804	3.12753	13.1503
2.4.05_bromomethane--thioacetone_085	4.04	-50.4952	-50.5298	-52.9634	-52.9922	78.8614	78.932	82.5943	82.6575	-3.71204	-3.7354	-3.83995	-3.8609	4.37025	4.27461	4.37025	4.27461	-31.4355	-33.3942	-34.8236	-32.2105	-34.2267	-35.698	-5.88222	-5.61904	1.18407
2.4.05_bromomethane--thioacetone_090	4.21	-31.2114	-31.251	-32.7591	-32.7968	48.552	48.5966	51.0058	51.0512	-2.20667	-2.22334	-2.27054	-2.286	1.96134	1.90109	1.96134	1.9011	-24.2239	-25.6027	-26.6088	-24.8791	-26.3078	-27.3504	-9.58538	-9.48083	-4.83252
2.4.05_bromomethane--thioacetone_095	4.381	-19.3342	-19.3654	-20.3024	-20.3337	29.7353	29.7572	31.2781	31.3041	-1.45236	-1.46578	-1.48894	-1.50223	0.963056	0.927163	0.963056	0.927164	-18.7186	-19.6987	-20.4138	-19.262	-20.2842	-21.0302	-10.5606	-10.6349	-7.37221
2.4.05_bromomethane--thioacetone_100	4.552	-11.986	-12.0053	-12.5904	-12.6109	18.1184	18.1272	19.0662	19.0773	-1.02088	-1.03184	-1.04196	-1.05341	0.524262	0.503339	0.524262	0.503339	-14.4964	-15.1994	-15.7124	-14.9398	-15.6772	-16.2153	-10.119	-10.299	-7.96634
2.4.05_bromomethane--thioacetone_105	4.724	-7.41998	-7.42786	-7.79601	-7.80544	10.9823	10.986	11.5642	11.5707	-0.74369	-0.752343	-0.756568	-0.765992	0.312843	0.300331	0.312843	0.30033	-11.2521	-11.761	-12.1323	-11.6094	-12.1462	-12.5379	-9.02622	-9.23828	-7.5563
2.4.05_bromomethane--thioacetone_110	4.897	-4.57079	-4.56825	-4.80342	-4.80332	6.62168	6.62252	6.98261	6.98581	-0.551752	-0.558294	-0.560826	-0.568064	0.19909	0.191198	0.19909	0.191198	-8.75762	-9.12856	-9.39924	-9.04372	-9.43695	-9.7239	-7.71206	-7.91827	-6.69022
2.4.05_bromomethane--thioacetone_125	5.417	-0.937467	-0.92784	-0.990701	-0.982623	1.40381	1.40436	1.4913	1.49215	-0.238743	-0.241126	-0.243519	-0.246248	0.0592774	0.0572692	0.0592774	0.0572696	-4.22485	-4.37176	-4.47897	-4.36754	-4.52505	-4.63999	-4.1863	-4.31945	-3.79489
2.4.05_bromomethane--thioacetone_150	6.291	0.195494	0.194659	0.19241	0.190611	0.0958846	0.0960801	0.103397	0.103636	-0.0725732	-0.0730559	-0.0743946	-0.0749412	0.0083514	0.00853799	0.00835132	0.00853789	-1.40144	-1.43332	-1.45659	-1.44745	-1.48171	-1.50671	-1.23037	-1.27887	-1.11294
2.4.05_bromomethane--thioacetone_200	8.055	0.252438	0.251292	0.253276	0.251881	0.000359772	0.000358696	0.00039968	0.000398682	-0.0135821	-0.0139048	-0.0138899	-0.0142364	0.000457257	0.000846986	0.000457205	0.000846986	-0.243908	-0.247158	-0.24953	-0.250674	-0.254166	-0.256714	-0.0109374	-0.0178234	0.012552
2.5.01_fluorine--bromine_080	3.971	-22.1209	-22.2065	-23.0374	-23.1114	54.0781	54.1753	56.226	56.3077	-3.98041	-4.04761	-4.16571	-4.23516	-1.78	-1.82138	-1.78	-1.82138	-16.3166	-17.7324	-18.7656	-16.6783	-18.1397	-19.2062	7.33416	7.93357	8.22993
2.5.01_fluorine--bromine_085	4.125	-12.5321	-12.5424	-13.0761	-13.0779	30.3618	30.4222	31.6409	31.69	-2.2413	-2.2758	-2.34503	-2.38057	-1.03718	-1.04948	-1.03718	-1.04948	-11.974	-12.9612	-13.6815	-12.2624	-13.2882	-14.0367	0.873027	1.14532	1.3849
2.5.01_fluorine--bromine_090	4.28	-7.17901	-7.15082	-7.49884	-7.46431	16.9552	16.988	17.7198	17.744	-1.2913	-1.30869	-1.34947	-1.36714	-0.575155	-0.580774	-0.575155	-0.580774	-8.83299	-9.52694	-10.0333	-9.05931	-9.78497	-10.3145	-2.08561	-1.98269	-1.78657
2.5.01_fluorine--bromine_095	4.435	-4.17872	-4.13548	-4.36504	-4.31682	9.42475	9.44192	9.88225	9.8929	-0.75916	-0.769224	-0.79186	-0.801848	-0.308539	-0.31466	-0.308539	-0.31466	-6.55075	-7.04557	-7.40666	-6.72661	-7.24703	-7.62681	-3.1841	-3.16724	-3.0083
2.5.01_fluorine--bromine_100	4.59	-2.4872	-2.44043	-2.59374	-2.54434	5.21826	5.2269	5.48977	5.49554	-0.455388	-0.462036	-0.473768	-0.480396	-0.162251	-0.168837	-0.162251	-0.168837	-4.88799	-5.24648	-5.50808	-5.02393	-5.40289	-5.67942	-3.35248	-3.37746	-3.2426
2.5.01_fluorine--bromine_105	4.745	-1.52485	-1.48061	-1.58457	-1.53913	2.88017	2.88424	3.04058	3.04336	-0.279257	-0.283869	-0.289534	-0.294243	-0.0848023	-0.0903243	-0.0848023	-0.0903243	-3.67327	-3.93732	-4.13001	-3.77828	-4.05843	-4.26287	-3.10057	-3.14321	-3.0334
2.5.01_fluorine--bromine_110	4.9	-0.967849	-0.930524	-1.0002	-0.962752	1.58551	1.58746	1.67997	1.68127	-0.175355	-0.178637	-0.181046	-0.184496	-0.0446993	-0.0483418	-0.0446993	-0.0483418	-2.78299	-2.98009	-3.12392	-2.86422	-3.07394	-3.22697	-2.69396	-2.74129	-2.64847
2.5.01_fluorine--bromine_125	5.367	-0.308948	-0.299278	-0.311316	-0.303138	0.261738	0.261869	0.280552	0.28056	-0.0498875	-0.0518402	-0.0507518	-0.0528719	-0.00751187	-0.0075449	-0.00751187	-0.00754493	-1.27992	-1.36571	-1.42831	-1.31851	-1.41018	-1.47707	-1.5251	-1.56006	-1.51879
2.5.01_fluorine--bromine_150	6.147	-0.0900322	-0.0900155	-0.0873336	-0.0880778	0.0127941	0.0127054	0.0139988	0.0138919	-0.00972832	-0.0103813	-0.00970141	-0.010416	-0.000412309	-0.000294739	-0.000412282	-0.000294712	-0.425879	-0.448999	-0.465871	-0.438512	-0.463279	-0.481352	-0.553857	-0.566249	-0.556472
2.5.01_fluorine--bromine_200	7.712	-0.0264806	-0.0253647	-0.0236629	-0.0243592	2.1109e-05	2.56249e-05	3.60744e-05	2.97732e-05	-0.00104962	-0.00107464	-0.00101027	-0.00106238	4.46335e-06	5.7761e-07	-1.86411e-06	6.03865e-07	-0.0793709	-0.082614	-0.0849806	-0.0820635	-0.0850798	-0.0872809	-0.111394	-0.112672	-0.108784
2.6.01_chlorine--bromine_080	4.025	-76.391	-76.4396	-79.6152	-79.6821	148.965	149.104	154.491	154.628	-14.1747	-14.2933	-14.8107	-14.9229	-4.54565	-4.77681	-4.54565	-4.77681	-39.9163	-43.7201	-46.4959	-40.7176	-44.6055	-47.4427	7.09864	7.8033	16.9452
2.6.01_chlorine--bromine_085	4.184	-44.8004	-44.9011	-46.8542	-46.9667	88.3283	88.4299	91.9741	92.077	-7.56135	-7.64833	-7.91991	-8.00475	-4.57698	-4.72862	-4.57698	-4.72862	-29.7494	-32.4523	-34.4248	-30.4334	-33.2149	-35.2446	-3.27292	-2.86761	2.51458
2.6.01_chlorine--bromine_090	4.342	-26.3379	-26.4511	-27.629	-27.7495	51.8321	51.8935	54.1407	54.2039	-4.26777	-4.3325	-4.46757	-4.53258	-3.33676	-3.43325	-3.33676	-3.43325	-22.3327	-24.2701	-25.6839	-22.8982	-24.905	-26.3694	-8.0072	-7.88082	-4.61495
2.6.01_chlorine--bromine_095	4.501	-15.5721	-15.6763	-16.374	-16.48	30.1609	30.1932	31.6038	31.6347	-2.5301	-2.57666	-2.64181	-2.68865	-2.15447	-2.21196	-2.15447	-2.21196	-16.8641	-18.2644	-19.2862	-17.324	-18.7829	-19.8475	-9.55792	-9.5934	-7.56886
2.6.01_chlorine--bromine_100	4.66	-9.29621	-9.38338	-9.7881	-9.8733	17.4243	17.4416	18.3197	18.3372	-1.55846	-1.59013	-1.6225	-1.6545	-1.30926	-1.34179	-1.30926	-1.34179	-12.8031	-13.8212	-14.5642	-13.1739	-14.2403	-15.0185	-9.43789	-9.55089	-8.26758
2.6.01_chlorine--bromine_105	4.819	-5.6348	-5.69943	-5.93229	-5.99366	10.0056	10.0137	10.5594	10.5685	-0.987774	-1.00831	-1.0259	-1.04665	-0.76858	-0.787058	-0.76858	-0.787058	-9.77261	-10.5153	-11.0572	-10.07	-10.8516	-11.4219	-8.53837	-8.68078	-7.845
2.6.01_chlorine--bromine_110	4.979	-3.49018	-3.53269	-3.66727	-3.70623	5.71537	5.71857	6.0562	6.06048	-0.639906	-0.652769	-0.663216	-0.67614	-0.441588	-0.452868	-0.441588	-0.452868	-7.50263	-8.04503	-8.44084	-7.74056	-8.31359	-8.73175	-7.36059	-7.50651	-6.94544
2.6.01_chlorine--bromine_125	5.459	-1.01267	-1.01069	-1.04472	-1.03992	1.03743	1.03786	1.11427	1.11472	-0.193536	-0.196643	-0.199022	-0.202145	-0.0788566	-0.0826026	-0.0788567	-0.0826026	-3.53526	-3.74569	-3.89925	-3.65673	-3.88096	-4.04458	-4.15132	-4.25452	-4.0543
2.6.01_chlorine--bromine_150	6.261	-0.278027	-0.2721	-0.274535	-0.268768	0.056725	0.0569577	0.0623638	0.062681	-0.03717	-0.0379725	-0.037543	-0.0384892	-0.00494374	-0.00488143	-0.00494374	-0.00488143	-1.17735	-1.22523	-1.26017	-1.2191	-1.27087	-1.30864	-1.51817	-1.5581	-1.50624
2.6.01_chlorine--bromine_200	7.873	-0.0751728	-0.073877	-0.0721353	-0.0711683	0.000149601	0.000155088	0.000174359	0.000179269	-0.00361825	-0.00535678	-0.00357882	-0.00556887	-6.10691e-05	0.00265344	-6.10691e-05	0.00265346	-0.215802	-0.221493	-0.225646	-0.222974	-0.229225	-0.233786	-0.302071	-0.30769	-0.305432
2.6.02_chlorine--trifluorobromomethane_080	4.015	-38.0714	-38.1475	-39.5705	-39.6525	81.6923	81.7314	84.6477	84.6798	-4.79043	-4.85337	-5.10221	-5.16611	-0.165473	-0.280336	-0.165473	-0.280336	-28.9163	-31.371	-33.1623	-29.5284	-32.0464	-33.8839	5.28785	5.69695	10.9453
2.6.02_chlorine--trifluorobromomethane_085	4.189	-21.2583	-21.3443	-22.1544	-22.243	46.0491	46.0617	47.8367	47.8427	-2.56632	-2.60802	-2.73775	-2.78071	-0.61852	-0.687501	-0.618521	-0.687501	-21.3368	-23.0475	-24.2959	-21.8355	-23.6011	-24.8895	-2.87403	-2.75805	0.301248
2.6.02_chlorine--trifluorobromomethane_090	4.362	-11.939	-12.0167	-12.4644	-12.5416	25.711	25.711	26.7809	26.7773	-1.47387	-1.5014	-1.57206	-1.60055	-0.496427	-0.535196	-0.496427	-0.535196	-15.8274	-17.0327	-17.9122	-16.2261	-17.4767	-18.3894	-6.2545	-6.28939	-4.45596
2.6.02_chlorine--trifluorobromomethane_095	4.536	-6.78659	-6.84602	-7.08802	-7.14578	14.2409	14.2369	14.8785	14.8735	-0.890781	-0.90837	-0.950039	-0.968409	-0.313542	-0.335123	-0.313542	-0.335123	-11.801	-12.6561	-13.2801	-12.1161	-13.0079	-13.6586	-7.13275	-7.23443	-6.10027
2.6.02_chlorine--trifluorobromomethane_100	4.71	-3.93865	-3.97678	-4.10743	-4.14353	7.83358	7.82952	8.21163	8.20771	-0.558427	-0.569062	-0.595777	-0.606927	-0.179776	-0.192676	-0.179776	-0.192676	-8.84919	-9.45702	-9.90058	-9.09672	-9.73318	-10.1976	-6.80959	-6.93305	-6.20487
2.6.02_chlorine--trifluorobromomethane_105	4.885	-2.35933	-2.37873	-2.45138	-2.46845	4.28249	4.28061	4.50549	4.50362	-0.360052	-0.366282	-0.384329	-0.390866	-0.0982668	-0.106789	-0.0982668	-0.106789	-6.67958	-7.11088	-7.4256	-6.8736	-7.32665	-7.65725	-5.9968	-6.11974	-5.63166
2.6.02_chlorine--trifluorobromomethane_110	5.059	-1.47705	-1.4816	-1.52543	-1.52751	2.32864	2.32811	2.45937	2.45853	-0.237998	-0.241508	-0.254148	-0.257825	-0.0525444	-0.0584832	-0.0525443	-0.0584833	-5.08011	-5.38472	-5.607	-5.23206	-5.55297	-5.78714	-5.06049	-5.17243	-4.8367
2.6.02_chlorine--trifluorobromomethane_125	5.585	-0.509511	-0.499062	-0.513052	-0.501546	0.36502	0.364991	0.390036	0.390123	-0.0793186	-0.0797552	-0.0846644	-0.0852062	-0.00848632	-0.0100953	-0.00848627	-0.0100953	-2.35317	-2.45916	-2.53651	-2.42737	-2.54005	-2.62229	-2.76043	-2.82901	-2.70286
2.6.02_chlorine--trifluorobromomethane_150	6.463	-0.204602	-0.201262	-0.201865	-0.199086	0.0157387	0.0157437	0.0171852	0.0171797	-0.0188822	-0.0192062	-0.020126	-0.020551	-0.000837561	-0.000870485	-0.000837456	-0.000870616	-0.776552	-0.800592	-0.818135	-0.80078	-0.826957	-0.846059	-1.02373	-1.04939	-1.01671
2.6.02_chlorine--trifluorobromomethane_200	8.225	-0.0717427	-0.0711911	-0.0711347	-0.0709226	2.49423e-05	2.69639e-05	2.89855e-05	3.06658e-05	-0.00254364	-0.00268536	-0.00273199	-0.00289238	-3.58118e-05	0.000119775	-3.57331e-05	0.000119697	-0.141321	-0.14405	-0.146041	-0.145451	-0.148467	-0.150667	-0.219771	-0.224332	-0.221752
2.7.01_bromine--bromine_080	4.083	-109.458	-109.486	-114.259	-114.344	184.029	184.218	190.617	190.824	-22.5535	-22.6961	-23.5442	-23.685	11.7682	11.4764	11.7682	11.4764	-49.5034	-54.3347	-57.8603	-50.4975	-55.4264	-59.0232	5.65178	5.24811	20.5811
2.7.01_bromine--bromine_085	4.24	-65.3955	-65.3985	-68.531	-68.5742	111.956	112.049	116.563	116.665	-11.711	-11.7924	-12.274	-12.3525	2.31906	2.15411	2.31906	2.15411	-37.123	-40.5363	-43.027	-37.9974	-41.5031	-44.0613	-6.01502	-6.16888	3.06687
2.7.01_bromine--bromine_090	4.399	-39.1355	-39.1407	-41.1414	-41.1756	67.2957	67.3426	70.3624	70.4149	-6.43525	-6.49176	-6.75975	-6.81331	-0.517202	-0.619492	-0.517202	-0.619493	-28.0394	-30.4839	-32.2677	-28.7807	-31.3085	-33.1531	-11.177	-11.3466	-5.71116
2.7.01_bromine--bromine_095	4.558	-23.5211	-23.5354	-24.7929	-24.828	40.0659	40.0909	42.0197	42.0519	-3.74033	-3.78334	-3.92858	-3.97044	-1.0464	-1.11479	-1.0464	-1.11479	-21.3037	-23.0794	-24.3752	-21.9171	-23.7655	-25.1144	-12.7179	-12.9758	-9.45166
2.7.01_bromine--bromine_100	4.717	-14.2443	-14.2645	-15.042	-15.0753	23.6706	23.6816	24.8965	24.9112	-2.28019	-2.31285	-2.38879	-2.42096	-0.900818	-0.94671	-0.900818	-0.946711	-16.2709	-17.5766	-18.5294	-16.7713	-18.1385	-19.1362	-12.3719	-12.6679	-10.4307
2.7.01_bromine--bromine_105	4.876	-8.72686	-8.74987	-9.22199	-9.25246	13.893	13.8963	14.6591	14.6661	-1.44198	-1.46613	-1.50586	-1.52982	-0.638058	-0.66749	-0.638058	-0.667491	-12.4898	-13.4581	-14.1647	-12.8952	-13.9143	-14.6581	-11.1519	-11.4417	-10.0039
2.7.01_bromine--bromine_110	5.036	-5.43577	-5.45901	-5.73891	-5.76575	8.10767	8.10754	8.58607	8.58931	-0.936537	-0.954328	-0.975135	-0.992948	-0.416167	-0.434102	-0.416167	-0.434102	-9.63699	-10.3589	-10.8857	-9.96396	-10.727	-11.2839	-9.62559	-9.88734	-8.94121
2.7.01_bromine--bromine_125	5.517	-1.54141	-1.55347	-1.60245	-1.61411	1.56524	1.56476	1.67915	1.6806	-0.286676	-0.293673	-0.296112	-0.303243	-0.094986	-0.0995881	-0.0949861	-0.0995885	-4.5882	-4.88729	-5.10556	-4.75865	-5.07729	-5.30981	-5.48753	-5.64615	-5.33878
2.7.01_bromine--bromine_150	6.322	-0.399283	-0.392154	-0.395832	-0.388924	0.0933386	0.0942904	0.102612	0.103949	-0.0551336	-0.0570736	-0.0560225	-0.0581206	-0.007082	-0.00662025	-0.00708192	-0.00662038	-1.53662	-1.60397	-1.65312	-1.59667	-1.66889	-1.72159	-2.01468	-2.0713	-2.00414
2.7.01_bromine--bromine_200	7.941	-0.110261	-0.1057	-0.105681	-0.101679	0.000285996	0.000307604	0.000333071	0.00035888	-0.00534394	-0.0460755	-0.0053069	-0.0490461	-0.000105493	0.0734661	-0.00010544	0.0734659	-0.281255	-0.288217	-0.293298	-0.29168	-0.299233	-0.304745	-0.371299	-0.381646	-0.410032
2.7.02_bromine--trifluorobromomethane_080	4.068	-45.8547	-45.8509	-47.796	-47.8193	86.0739	86.082	89.3978	89.4047	-5.84595	-5.90644	-6.221	-6.28153	6.2893	6.18388	6.28929	6.18388	-32.8137	-35.56	-37.5641	-33.5606	-36.3807	-38.4387	2.94448	3.04913	11.0416
2.7.02_bromine--trifluorobromomethane_085	4.245	-25.8682	-25.8768	-27.0409	-27.0684	49.0917	49.0823	51.1291	51.1226	-3.05654	-3.09562	-3.26523	-3.30482	2.52216	2.45687	2.52216	2.45687	-24.3297	-26.255	-27.6599	-24.9459	-26.9359	-28.388	-5.0931	-5.18172	-0.4184
2.7.02_bromine--trifluorobromomethane_090	4.423	-14.6841	-14.7027	-15.3807	-15.4111	27.7259	27.7098	28.9501	28.9364	-1.73393	-1.76055	-1.85265	-1.87988	1.0646	1.0247	1.0646	1.0247	-18.1342	-19.5072	-20.5092	-18.6305	-20.0582	-21.1001	-8.23785	-8.4299	-5.53543
2.7.02_bromine--trifluorobromomethane_095	4.601	-8.43423	-8.4584	-8.84092	-8.87123	15.5327	15.5153	16.2663	16.252	-1.04669	-1.06494	-1.1174	-1.13624	0.47428	0.451399	0.474277	0.451401	-13.5847	-14.5752	-15.298	-13.9798	-15.0148	-15.7701	-8.85462	-9.07419	-7.28016
2.7.02_bromine--trifluorobromomethane_100	4.78	-4.94061	-4.96568	-5.17269	-5.20056	8.64085	8.62635	9.07981	9.06859	-0.659965	-0.672294	-0.704139	-0.716991	0.221098	0.208567	0.221097	0.208566	-10.2318	-10.9502	-11.4744	-10.5439	-11.2976	-11.8476	-8.27746	-8.48803	-7.3471
2.7.02_bromine--trifluorobromomethane_105	4.958	-2.98244	-3.00409	-3.11128	-3.13377	4.77672	4.7665	5.03839	5.03135	-0.429297	-0.437526	-0.45793	-0.466561	0.106556	0.0994142	0.106557	0.0994126	-7.75413	-8.27467	-8.65451	-7.99991	-8.54768	-8.94741	-7.23021	-7.41697	-6.6693
2.7.02_bromine--trifluorobromomethane_110	5.137	-1.8776	-1.89366	-1.9464	-1.96226	2.62521	2.61936	2.7803	2.77716	-0.286357	-0.29186	-0.305409	-0.311213	0.0525376	0.0478777	0.0525368	0.0478756	-5.91794	-6.29305	-6.56677	-6.11134	-6.50696	-6.79566	-6.08505	-6.24409	-5.74045
2.7.02_bromine--trifluorobromomethane_125	5.676	-0.658212	-0.657492	-0.663536	-0.661879	0.423063	0.423225	0.454136	0.455115	-0.097434	-0.0989252	-0.103826	-0.105438	0.00629737	0.00427087	0.00629797	0.00426549	-2.7625	-2.89764	-2.99626	-2.85803	-3.0011	-3.10549	-3.32518	-3.41343	-3.23423
2.7.02_bromine--trifluorobromomethane_150	6.578	-0.275305	-0.270759	-0.271578	-0.267285	0.0188385	0.019113	0.0207555	0.0210806	-0.0238779	-0.024266	-0.0254084	-0.0258819	-0.000397711	-0.000466158	-0.000398813	-0.000467024	-0.917962	-0.946438	-0.967219	-0.949739	-0.980296	-1.00259	-1.2436	-1.27515	-1.23428
2.7.02_bromine--trifluorobromomethane_200	8.39	-0.10024	-0.0987271	-0.0995166	-0.0982761	2.99832e-05	3.49454e-05	3.5523e-05	4.04327e-05	-0.00327736	-0.00800967	-0.00351476	-0.00825119	-4.66551e-05	0.00847496	-4.60775e-05	0.00847333	-0.167273	-0.170132	-0.172219	-0.172736	-0.175833	-0.178093	-0.270446	-0.276107	-0.280328
2.8.01_iodine--bromine_080	4.158	-182.329	-182.363	-189.699	-189.817	278.569	278.873	287.38	287.706	-49.1029	-49.431	-51.1571	-51.487	43.995	43.4881	43.995	43.4881	-67.0484	-74.2154	-79.4454	-68.0972	-75.3722	-80.6809	11.1221	9.20989	30.8026
2.8.01_iodine--bromine_085	4.314	-111.615	-111.665	-116.777	-116.887	175.874	176.065	182.446	182.657	-24.3588	-24.5637	-25.5083	-25.7139	13.2682	12.9875	13.2682	12.9875	-50.4374	-55.5811	-59.3347	-51.4468	-56.6979	-60.5297	-6.51069	-7.48668	6.07098
2.8.01_iodine--bromine_090	4.471	-68.2997	-68.3481	-71.7649	-71.8558	109.448	109.55	114.124	114.239	-12.6248	-12.7569	-13.2618	-13.3929	2.02057	1.87248	2.02058	1.87249	-38.2829	-41.9897	-44.6946	-39.1793	-42.9869	-45.7654	-14.3772	-14.903	-6.51867
2.8.01_iodine--bromine_095	4.629	-41.8609	-41.9055	-44.1246	-44.1954	67.3354	67.3814	70.5546	70.6099	-6.92582	-7.0131	-7.28772	-7.37276	-1.40309	-1.4818	-1.40308	-1.48179	-29.2797	-31.9693	-33.932	-30.0491	-32.8289	-34.8574	-16.951	-17.2976	-12.1503
2.8.01_iodine--bromine_100	4.787	-25.7529	-25.7955	-27.2146	-27.2734	41.0427	41.062	43.1645	43.1921	-4.03281	-4.09103	-4.24621	-4.30239	-1.9688	-2.01413	-1.9688	-2.01413	-22.5343	-24.5029	-25.9395	-23.1821	-25.2293	-26.7232	-16.7781	-17.1211	-13.9076
2.8.01_iodine--bromine_105	4.946	-15.9453	-15.9849	-16.8851	-16.9334	24.83	24.8387	26.1791	26.1954	-2.47609	-2.51556	-2.60169	-2.64022	-1.65939	-1.68836	-1.65939	-1.68836	-17.4349	-18.8891	-19.9503	-17.9719	-19.4931	-20.6032	-15.3004	-15.6698	-13.6357
2.8.01_iodine--bromine_110	5.104	-9.9687	-10.0034	-10.5686	-10.6064	14.9295	14.9324	15.78	15.7882	-1.58617	-1.61291	-1.65958	-1.68588	-1.19693	-1.21644	-1.19693	-1.21644	-13.5541	-14.6362	-15.4258	-13.9948	-15.1328	-15.9633	-13.3262	-13.6838	-12.393
2.8.01_iodine--bromine_125	5.583	-2.69165	-2.71609	-2.83644	-2.85806	3.1489	3.14847	3.36553	3.3676	-0.487281	-0.496945	-0.503738	-0.513677	-0.326689	-0.331997	-0.326688	-0.331994	-6.55591	-7.01031	-7.34189	-6.79396	-7.27794	-7.63112	-7.73846	-7.96725	-7.62325
2.8.01_iodine--bromine_150	6.386	-0.549844	-0.558452	-0.554162	-0.560906	0.217237	0.218296	0.238052	0.239812	-0.092513	-0.0950497	-0.0941529	-0.0968904	-0.0285312	-0.0291784	-0.0285302	-0.0291771	-2.20031	-2.30753	-2.38577	-2.28611	-2.40163	-2.48593	-2.85016	-2.93309	-2.88278
2.8.01_iodine--bromine_200	8.004	-0.129623	-0.131479	-0.124078	-0.126025	0.000899076	0.000911574	0.00104545	0.00106732	-0.00848462	-0.0419292	-0.00841268	-0.0438824	-0.000310518	0.0568829	-0.000308601	0.0568847	-0.397004	-0.407315	-0.414838	-0.411812	-0.423213	-0.431532	-0.530452	-0.543487	-0.577392
2.8.02_iodine--trifluorobromomethane_080	4.112	-59.27	-59.3105	-61.8195	-61.8938	104.847	104.852	108.893	108.906	-8.23669	-8.34154	-8.75422	-8.86207	11.6411	11.5248	11.6411	11.5248	-38.5838	-42.0638	-44.6033	-39.4001	-42.9627	-45.5623	4.12126	4.11274	14.2674
2.8.02_iodine--trifluorobromomethane_085	4.294	-33.7204	-33.7512	-35.2765	-35.3273	60.7327	60.7094	63.3454	63.329	-4.03737	-4.10155	-4.31739	-4.38293	4.65774	4.59448	4.65774	4.59448	-28.7677	-31.2117	-32.9952	-29.4612	-31.9786	-33.8157	-5.54412	-5.6024	0.426768
2.8.02_iodine--trifluorobromomethane_090	4.477	-19.2648	-19.2888	-20.2026	-20.2383	34.8118	34.7855	36.403	36.3842	-2.18102	-2.22018	-2.33884	-2.37909	1.94109	1.90434	1.94108	1.90434	-21.5853	-23.3231	-24.5912	-22.1563	-23.9571	-25.2712	-9.41041	-9.60012	-5.95802
2.8.02_iodine--trifluorobromomethane_095	4.66	-11.0996	-11.1175	-11.6561	-11.68	19.7917	19.769	20.7451	20.7287	-1.28108	-1.30507	-1.37175	-1.39667	0.8521	0.830065	0.852103	0.830068	-16.2839	-17.5308	-18.4407	-16.745	-18.0445	-18.9927	-10.2642	-10.5106	-8.29687
2.8.02_iodine--trifluorobromomethane_100	4.844	-6.48723	-6.50153	-6.81056	-6.82693	11.1758	11.1585	11.7498	11.7381	-0.799972	-0.814834	-0.854311	-0.86997	0.393898	0.380864	0.393901	0.380862	-12.3482	-13.2471	-13.903	-12.717	-13.6583	-14.3453	-9.67997	-9.92321	-8.56883
2.8.02_iodine--trifluorobromomethane_105	5.029	-3.87674	-3.88897	-4.05892	-4.07131	6.27252	6.26077	6.62021	6.61272	-0.520827	-0.530135	-0.554917	-0.564897	0.189702	0.182251	0.189699	0.182257	-9.41435	-10.0626	-10.5357	-9.70723	-10.3891	-10.8867	-8.51176	-8.72796	-7.88684
2.8.02_iodine--trifluorobromomethane_110	5.214	-2.39311	-2.4034	-2.49133	-2.50087	3.50121	3.49401	3.71188	3.70797	-0.349261	-0.355249	-0.371464	-0.37796	0.0937472	0.0895301	0.0937446	0.0895326	-7.2207	-7.68707	-8.0274	-7.45269	-7.94512	-8.30446	-7.20251	-7.38579	-6.85339
2.8.02_iodine--trifluorobromomethane_125	5.77	-0.758998	-0.761865	-0.764978	-0.766435	0.592232	0.591678	0.637615	0.638171	-0.120432	-0.12235	-0.127699	-0.129867	0.0113069	0.0101336	0.0113062	0.0101246	-3.39881	-3.56992	-3.69479	-3.51474	-3.69697	-3.82995	-3.97719	-4.07796	-3.92041
2.8.02_iodine--trifluorobromomethane_150	6.702	-0.297445	-0.294081	-0.289669	-0.286527	0.0287072	0.0288317	0.0318484	0.0320544	-0.0297264	-0.0301945	-0.0314498	-0.032048	-0.000372375	-0.000522369	-0.000374081	-0.000525783	-1.13134	-1.16819	-1.19508	-1.17032	-1.2104	-1.23964	-1.49105	-1.52669	-1.50206
2.8.02_iodine--trifluorobromomethane_200	8.577	-0.113545	-0.112904	-0.111452	-0.111096	5.7971e-05	6.06753e-05	6.88931e-05	7.16236e-05	-0.00413894	-0.00459549	-0.00440955	-0.00489377	-3.81748e-05	0.000588926	-3.67307e-05	0.000591263	-0.20511	-0.208531	-0.211027	-0.211757	-0.21557	-0.218353	-0.327877	-0.33368	-0.343088
3.1.01_benzene--trifluoroiodomethane_080	3.859	-90.5079	-90.3685	-93.653	-93.4971	169.139	168.644	176.415	175.917	-17.0053	-17.0459	-18.0682	-18.118	9.28234	9.02082	9.28234	9.02082	-58.3315	-61.967	-64.62	-59.3975	-63.1106	-65.8202	5.63037	7.50206	16.7444
3.1.01_benzene--trifluoroiodomethane_085	4.02	-56.3993	-56.3174	-58.3491	-58.2612	104.264	103.982	109.12	108.852	-9.58365	-9.61337	-10.1504	-10.1928	2.13856	1.8624	2.13856	1.8624	-44.9417	-47.5511	-49.4553	-45.8921	-48.574	-50.531	-9.54176	-8.271	-2.46019
3.1.01_benzene--trifluoroiodomethane_090	4.181	-35.5994	-35.5401	-36.7661	-36.7079	63.5872	63.4156	66.7366	66.5761	-5.77229	-5.78853	-6.07145	-6.09781	-0.211762	-0.421147	-0.211761	-0.421146	-34.808	-36.6764	-38.0399	-35.6241	-37.5574	-38.9682	-16.3742	-15.6189	-12.1587
3.1.01_benzene--trifluoroiodomethane_095	4.344	-22.9188	-22.8672	-23.5834	-23.5352	38.4423	38.3195	40.4579	40.3452	-3.68355	-3.68952	-3.84355	-3.85637	-0.809006	-0.914601	-0.809008	-0.914601	-27.0713	-28.4003	-29.3701	-27.7571	-29.1417	-30.1521	-18.5219	-18.1131	-16.2046
3.1.01_benzene--trifluoroiodomethane_100	4.508	-15.1641	-15.114	-15.5114	-15.4674	23.0689	22.9664	24.3537	24.2602	-2.45914	-2.45896	-2.54741	-2.55167	-0.822819	-0.837166	-0.822819	-0.837165	-21.1252	-22.0633	-22.7479	-21.6942	-22.6783	-23.3964	-18.1916	-17.9925	-17.0624
3.1.01_benzene--trifluoroiodomethane_105	4.672	-10.3873	-10.3371	-10.5397	-10.4965	13.7493	13.6644	14.5684	14.4889	-1.69932	-1.69584	-1.74934	-1.74894	-0.66988	-0.633086	-0.669879	-0.633086	-16.5337	-17.1939	-17.6756	-17.002	-17.6986	-18.2069	-16.6772	-16.5967	-16.2507
3.1.01_benzene--trifluoroiodomethane_110	4.837	-7.40887	-7.35775	-7.44576	-7.40157	8.13874	8.07643	8.66116	8.59975	-1.20619	-1.20133	-1.23508	-1.23237	-0.491697	-0.443573	-0.491698	-0.443572	-12.9786	-13.4449	-13.7851	-13.3614	-13.856	-14.2169	-14.7114	-14.6947	-14.6858
3.1.01_benzene--trifluoroiodomethane_125	5.336	-3.44491	-3.39632	-3.36651	-3.32294	1.60871	1.61216	1.74052	1.741	-0.486847	-0.482113	-0.492242	-0.488336	-0.132013	-0.134928	-0.132013	-0.134927	-6.41568	-6.59661	-6.72864	-6.61963	-6.8135	-6.95497	-9.12985	-9.16017	-9.44329
3.1.01_benzene--trifluoroiodomethane_150	6.176	-1.61724	-1.59413	-1.55084	-1.53237	0.0968445	0.100674	0.107689	0.111552	-0.141041	-0.139827	-0.140874	-0.140047	-0.0133296	-0.0203712	-0.013329	-0.0203705	-2.20276	-2.25374	-2.29095	-2.27357	-2.32857	-2.3687	-3.9446	-3.94994	-4.17145
3.1.01_benzene--trifluoroiodomethane_200	7.875	-0.578995	-0.570274	-0.555762	-0.549372	0.000515018	0.000324249	0.000575693	0.00037865	-0.0209859	-0.0208979	-0.0209586	-0.0209617	-0.000951271	-0.00111515	-0.000951114	-0.00111476	-0.403155	-0.408207	-0.411893	-0.414916	-0.420332	-0.424285	-1.00386	-0.995354	-1.08784
3.1.02_benzene--iodomethane_080	3.354	-66.1584	-66.0486	-69.2005	-69.0797	130.417	130.034	136.868	136.496	-9.09106	-9.13003	-9.66544	-9.71512	9.64439	9.33406	9.64438	9.33406	-50.6299	-53.6984	-55.9376	-51.7127	-54.864	-57.1635	8.25206	9.87191	17.5644
3.1.02_benzene--iodomethane_085	3.518	-39.3403	-39.2734	-41.2434	-41.1766	78.6155	78.3965	82.778	82.5712	-4.84459	-4.86985	-5.09763	-5.13209	3.8119	3.5418	3.8119	3.5418	-38.8595	-41.0382	-42.6281	-39.7993	-42.052	-43.6958	-4.83302	-3.89149	1.29704
3.1.02_benzene--iodomethane_090	3.684	-23.394	-23.3473	-24.563	-24.5199	46.9144	46.775	49.5494	49.4221	-2.7648	-2.77863	-2.8653	-2.88531	1.5001	1.33832	1.5001	1.33832	-29.9632	-31.5014	-32.6238	-30.7565	-32.3585	-33.5275	-10.6365	-10.1722	-6.79482
3.1.02_benzene--iodomethane_095	3.851	-13.9451	-13.9081	-14.6469	-14.6161	27.7639	27.6578	29.4222	29.3265	-1.67522	-1.68162	-1.70826	-1.71851	0.567476	0.518338	0.567477	0.518338	-23.185	-24.2632	-25.05	-23.8435	-24.9749	-25.8006	-12.4636	-12.2904	-10.1462
3.1.02_benzene--iodomethane_100	4.019	-8.35699	-8.3245	-8.76639	-8.7416	16.3092	16.2231	17.3524	17.2726	-1.06577	-1.06796	-1.07015	-1.07484	0.19193	0.215521	0.19193	0.215521	-17.9924	-18.7449	-19.2941	-18.5337	-19.3292	-19.9097	-12.248	-12.2381	-10.891
3.1.02_benzene--iodomethane_105	4.188	-5.05113	-5.02105	-5.28149	-5.25896	9.50897	9.44758	10.1656	10.1048	-0.70556	-0.705543	-0.698368	-0.699987	0.0543969	0.10125	0.0543966	0.101251	-14.0011	-14.5283	-14.913	-14.4426	-15.0033	-15.4124	-11.0908	-11.1654	-10.3136
3.1.02_benzene--iodomethane_110	4.358	-3.09006	-3.06112	-3.21294	-3.19102	5.49935	5.46642	5.91176	5.87525	-0.483004	-0.482019	-0.471727	-0.471769	0.0189429	0.054748	0.0189429	0.0547487	-10.9283	-11.3022	-11.5751	-11.2862	-11.6859	-11.9776	-9.59705	-9.71039	-9.16296
3.1.02_benzene--iodomethane_125	4.873	-0.780505	-0.756647	-0.784601	-0.767081	1.00294	1.02469	1.0995	1.1192	-0.182664	-0.18143	-0.172528	-0.171448	0.0387529	0.0147706	0.0387527	0.0147708	-5.3248	-5.47594	-5.58623	-5.51115	-5.6742	-5.79319	-5.48485	-5.59774	-5.41828
3.1.02_benzene--iodomethane_150	5.742	-0.0765698	-0.0731841	-0.0668868	-0.0681812	0.05745	0.0576692	0.0645843	0.0647758	-0.0521278	-0.0520435	-0.0479774	-0.0478745	0.00704138	0.00344445	0.00704159	0.00344463	-1.80542	-1.84821	-1.87944	-1.86866	-1.91509	-1.94896	-1.94355	-1.9968	-1.93301
3.1.02_benzene--iodomethane_200	7.503	0.0741838	0.0765988	0.073257	0.0736262	0.000206627	0.000149286	0.000234273	0.000176775	-0.00819293	-0.00816804	-0.00761802	-0.00757021	0.000474349	0.000376575	0.000474559	0.000376287	-0.326876	-0.331061	-0.334114	-0.337264	-0.34179	-0.345093	-0.265158	-0.278484	-0.25104
3.1.03_benzene--iodine_080	4.227	-136.233	-135.99	-141.717	-141.481	242.691	242.214	253.318	252.858	-32.2204	-32.2597	-34.0059	-34.0471	10.471	10.1964	10.471	10.1964	-71.2976	-76.0653	-79.5444	-72.5258	-77.3869	-80.9342	4.61594	6.59247	18.397
3.1.03_benzene--iodine_085	4.379	-86.662	-86.5391	-90.2737	-90.1442	154.862	154.625	162.471	162.26	-17.9708	-18.0116	-18.9634	-19.0094	-0.641781	-1.0059	-0.641781	-1.0059	-55.2709	-58.7477	-61.2848	-56.4128	-59.9789	-62.5812	-12.2159	-10.4805	-2.61082
3.1.03_benzene--iodine_090	4.532	-55.4301	-55.3584	-57.7414	-57.6691	97.7263	97.6108	102.949	102.863	-10.5327	-10.5641	-11.0604	-11.1018	-3.72818	-4.08939	-3.72818	-4.08939	-43.1212	-45.6683	-47.5269	-44.1357	-46.7647	-48.6832	-19.9281	-18.6809	-13.6524
3.1.03_benzene--iodine_095	4.687	-35.7927	-35.7426	-37.2313	-37.1828	61.1314	61.0569	64.6222	64.569	-6.4903	-6.50936	-6.75842	-6.78656	-3.86541	-4.13732	-3.86541	-4.13732	-33.8232	-35.6866	-37.0464	-34.699	-36.635	-38.0479	-22.3788	-21.5856	-18.5393
3.1.03_benzene--iodine_100	4.841	-23.4438	-23.4018	-24.3044	-24.265	37.9748	37.8938	40.2797	40.2154	-4.18024	-4.18898	-4.31172	-4.32707	-3.15545	-3.2956	-3.15545	-3.2956	-26.6475	-28.0035	-28.9929	-27.3905	-28.8096	-29.8451	-21.9855	-21.5173	-19.8029
3.1.03_benzene--iodine_105	4.997	-15.6602	-15.62	-16.1423	-16.1063	23.4586	23.3556	24.9741	24.8837	-2.79004	-2.79169	-2.85205	-2.85805	-2.35759	-2.37496	-2.35759	-2.37496	-21.0715	-22.0526	-22.7685	-21.6953	-22.73	-23.485	-20.1996	-19.9406	-19.0874
3.1.03_benzene--iodine_110	5.152	-10.7288	-10.6873	-10.9684	-10.9321	14.4205	14.3053	15.4172	15.3088	-1.91552	-1.91302	-1.94284	-1.94299	-1.68766	-1.62411	-1.68766	-1.62411	-16.7157	-17.4241	-17.9411	-17.236	-17.9887	-18.5379	-17.8603	-17.7283	-17.4054
3.1.03_benzene--iodine_125	5.623	-4.18657	-4.14211	-4.13249	-4.09029	3.24888	3.18352	3.53042	3.46043	-0.702096	-0.697404	-0.698514	-0.694335	-0.526741	-0.455212	-0.526741	-0.455213	-8.50379	-8.78421	-8.98884	-8.79719	-9.10038	-9.32162	-11.1	-11.101	-11.3386
3.1.03_benzene--iodine_150	6.414	-1.57866	-1.55284	-1.48635	-1.46234	0.23524	0.240124	0.26428	0.268995	-0.177795	-0.17651	-0.17237	-0.171175	-0.0432284	-0.0526887	-0.0432284	-0.0526885	-3.00132	-3.08308	-3.14275	-3.11009	-3.19977	-3.26521	-4.68466	-4.68242	-4.91202
3.1.03_benzene--iodine_200	8.014	-0.498736	-0.489748	-0.460786	-0.453327	0.00180797	0.00110439	0.00206958	0.00131713	-0.0228039	-0.0227946	-0.0215468	-0.0215936	-0.000834489	-0.0015309	-0.000834778	-0.00153098	-0.561285	-0.570597	-0.577393	-0.580027	-0.590284	-0.597769	-1.09036	-1.0729	-1.16734
3.2.01_iodine--acetonitrile_080	5.082	-194.501	-194.597	-199.84	-199.879	281.945	282.187	290.304	290.504	-56.5991	-56.7669	-59.0187	-59.1574	17.5866	17.3643	17.5866	17.3643	-55.8492	-60.0988	-63.1998	-56.6615	-60.9705	-64.1149	-15.0122	-15.2831	12.1169
3.2.01_iodine--acetonitrile_085	5.226	-129.021	-129.136	-132.728	-132.796	184.579	184.783	191.009	191.179	-33.0552	-33.1837	-34.5234	-34.6369	2.27302	2.12259	2.27302	2.12259	-42.1809	-45.2679	-47.5206	-42.911	-46.0546	-48.3486	-22.9342	-22.4798	-6.24671
3.2.01_iodine--acetonitrile_090	5.37	-86.785	-86.8956	-89.2947	-89.3734	119.326	119.484	123.96	124.091	-20.3295	-20.4297	-21.209	-21.3045	-2.57909	-2.67253	-2.57909	-2.67253	-32.2119	-34.4869	-36.147	-32.8461	-35.1734	-36.8718	-26.6605	-26.1312	-16.418
3.2.01_iodine--acetonitrile_095	5.513	-59.4663	-59.5555	-61.1364	-61.2013	76.3772	76.4933	79.5409	79.6334	-13.2067	-13.2858	-13.738	-13.8145	-3.41809	-3.47309	-3.41809	-3.47309	-24.832	-26.535	-27.7777	-25.3698	-27.1197	-28.3967	-27.5988	-27.2522	-21.2715
3.2.01_iodine--acetonitrile_100	5.657	-41.6859	-41.75	-42.7811	-42.8267	48.5026	48.5875	50.5898	50.6595	-9.02634	-9.08846	-9.35542	-9.41699	-2.94915	-2.98198	-2.94915	-2.98198	-19.2971	-20.5885	-21.5309	-19.7467	-21.0803	-22.0535	-26.7638	-26.6197	-22.8154
3.2.01_iodine--acetonitrile_105	5.801	-30.0041	-30.042	-30.712	-30.7351	30.6001	30.6642	31.9696	32.0237	-6.43973	-6.4864	-6.65446	-6.70133	-2.21389	-2.2347	-2.21389	-2.2347	-15.1019	-16.0875	-16.8067	-15.4752	-16.4983	-17.2449	-24.9055	-24.8923	-22.4053
3.2.01_iodine--acetonitrile_110	5.945	-22.223	-22.2404	-22.674	-22.678	19.1967	19.2438	20.0981	20.1375	-4.75497	-4.78908	-4.90461	-4.93849	-1.55895	-1.57276	-1.55895	-1.57277	-11.892	-12.6435	-13.192	-12.2005	-12.9848	-13.557	-22.5504	-22.6088	-20.9367
3.2.01_iodine--acetonitrile_125	6.376	-10.7135	-10.7075	-10.8084	-10.7933	4.61208	4.62501	4.86971	4.87949	-2.20213	-2.21751	-2.26781	-2.28289	-0.475485	-0.478678	-0.475486	-0.478678	-5.98538	-6.3104	-6.54758	-6.15717	-6.50103	-6.75196	-15.3262	-15.4273	-14.8281
3.2.01_iodine--acetonitrile_150	7.095	-4.81311	-4.80792	-4.78799	-4.78109	0.400558	0.40103	0.430077	0.430316	-0.799453	-0.806119	-0.822648	-0.82937	-0.0673152	-0.0671473	-0.0673162	-0.0671473	-2.10234	-2.18086	-2.23816	-2.16666	-2.25061	-2.31187	-7.51831	-7.55916	-7.40986
3.2.01_iodine--acetonitrile_200	8.532	-1.72359	-1.72615	-1.69639	-1.70042	0.00256606	0.00256601	0.00285933	0.0028592	-0.174934	-0.185053	-0.179624	-0.19054	-0.00339514	0.0110193	-0.00339587	0.0110189	-0.396396	-0.403368	-0.408456	-0.407552	-0.414982	-0.420404	-2.30608	-2.29749	-2.29702
3.2.02_acetonitrile--iodobenzene_080	5.554	-83.9027	-83.9071	-86.5749	-86.587	135.997	135.599	140.722	140.341	-17.438	-17.4942	-18.2514	-18.316	6.27012	6.25874	6.27012	6.25873	-33.6791	-36.2342	-38.0987	-34.2849	-36.8901	-38.7911	2.35776	2.90529	14.2423
3.2.02_acetonitrile--iodobenzene_085	5.715	-52.4359	-52.4279	-54.169	-54.1768	83.2845	83.0309	86.4213	86.1797	-10.4778	-10.5239	-10.9199	-10.9748	1.48621	1.49283	1.4862	1.49283	-25.2698	-27.0629	-28.3714	-25.7805	-27.6184	-28.9596	-6.79953	-6.43873	0.405848
3.2.02_acetonitrile--iodobenzene_090	5.876	-33.2547	-33.2196	-34.3638	-34.3449	50.5187	50.357	52.5022	52.3469	-6.83687	-6.87125	-7.08869	-7.12914	-0.00844786	0.00526182	-0.00845595	0.0052745	-19.1488	-20.4227	-21.3523	-19.5708	-20.8837	-21.8417	-11.0809	-10.9636	-6.62746
3.2.02_acetonitrile--iodobenzene_095	6.037	-21.4804	-21.4246	-22.1834	-22.1424	30.4243	30.3158	31.6624	31.5594	-4.77075	-4.79519	-4.92615	-4.95422	-0.367057	-0.341662	-0.367055	-0.341661	-14.6288	-15.5441	-16.212	-14.9736	-15.922	-16.6141	-12.4576	-12.493	-9.61902
3.2.02_acetonitrile--iodobenzene_100	6.198	-14.1795	-14.1104	-14.6212	-14.5653	18.2186	18.1389	18.9973	18.9224	-3.49724	-3.51429	-3.60215	-3.62137	-0.36979	-0.336617	-0.369792	-0.336625	-11.2505	-11.9137	-12.3976	-11.5297	-12.2211	-12.7256	-12.22	-12.3265	-10.3261
3.2.02_acetonitrile--iodobenzene_105	6.359	-9.58987	-9.51172	-9.86365	-9.79699	10.8516	10.7942	11.3476	11.2901	-2.65361	-2.66592	-2.73016	-2.74348	-0.281754	-0.251357	-0.28176	-0.251358	-8.70153	-9.18535	-9.53841	-8.92676	-9.43354	-9.80335	-11.1732	-11.305	-9.84495
3.2.02_acetonitrile--iodobenzene_110	6.519	-6.65133	-6.56872	-6.81783	-6.74559	6.42963	6.39226	6.74646	6.70686	-2.0631	-2.07252	-2.12153	-2.13165	-0.188651	-0.168883	-0.188652	-0.168875	-6.7662	-7.12088	-7.37969	-6.94729	-7.32057	-7.59296	-9.79756	-9.93221	-8.81569
3.2.02_acetonitrile--iodobenzene_125	7.002	-2.54889	-2.47897	-2.57337	-2.51302	1.29405	1.29615	1.37413	1.37475	-1.06317	-1.06885	-1.09238	-1.09831	-0.0331433	-0.0400144	-0.0331435	-0.0400044	-3.29607	-3.4372	-3.54018	-3.3897	-3.53904	-3.64802	-5.83186	-5.92459	-5.32205
3.2.02_acetonitrile--iodobenzene_150	7.807	-0.644704	-0.612429	-0.625186	-0.601431	0.0845487	0.0857357	0.0914075	0.0927935	-0.422958	-0.42596	-0.433928	-0.436904	-0.000163437	-0.00138718	-0.000164566	-0.001385	-1.14444	-1.17747	-1.20157	-1.17669	-1.21157	-1.23702	-2.15561	-2.18395	-1.89954
3.2.02_acetonitrile--iodobenzene_200	9.417	0.103596	0.112527	0.11963	0.124362	0.000265464	0.000324564	0.000301722	0.000366677	-0.100763	-0.101163	-0.1029	-0.103289	0.000682236	0.000594623	0.000681055	0.000595096	-0.228123	-0.230861	-0.232859	-0.233495	-0.236384	-0.238493	-0.220576	-0.216459	-0.108784
3.2.03_pyrazine--trifluoroiodomethane_080	4.693	-242.993	-242.813	-252.121	-251.907	324.341	323.456	334.412	333.541	-62.387	-62.3836	-66.1353	-66.1174	50.2758	49.6464	50.2758	49.6464	-63.5492	-68.6203	-72.3209	-64.3209	-69.473	-73.2327	-4.41533	-8.07043	13.4767
3.2.03_pyrazine--trifluoroiodomethane_085	4.838	-161.966	-161.909	-168.509	-168.444	214.358	213.748	222.243	221.63	-35.003	-35.0632	-37.2879	-37.3449	20.0868	19.7857	20.0868	19.7858	-49.2649	-52.9158	-55.5801	-50.045	-53.7695	-56.4874	-19.0188	-20.8605	-8.83242
3.2.03_pyrazine--trifluoroiodomethane_090	4.983	-109.108	-109.103	-113.718	-113.718	140.114	139.69	145.952	145.527	-20.506	-20.5799	-21.8847	-21.9647	7.17779	7.04777	7.1778	7.04776	-38.429	-41.1016	-43.0518	-39.1559	-41.8947	-43.8932	-25.9964	-27.0011	-20.4765
3.2.03_pyrazine--trifluoroiodomethane_095	5.128	-74.5385	-74.5344	-77.774	-77.7876	90.8085	90.5067	94.9005	94.5949	-12.6609	-12.7264	-13.4983	-13.5738	1.99776	1.95631	1.99776	1.95631	-30.155	-32.142	-33.592	-30.8029	-32.8479	-34.3401	-28.3898	-29.1504	-25.5726
3.2.03_pyrazine--trifluoroiodomethane_100	5.273	-51.7988	-51.7795	-54.0855	-54.0855	58.477	58.2528	61.24	61.0078	-8.23896	-8.28916	-8.75574	-8.81563	0.097263	0.11065	0.0972646	0.110642	-23.7943	-25.2869	-26.3761	-24.3552	-25.8978	-27.0236	-28.0812	-28.8062	-26.8027
3.2.03_pyrazine--trifluoroiodomethane_105	5.418	-36.7163	-36.6829	-38.3478	-38.3315	37.4696	37.2954	39.307	39.1253	-5.6125	-5.64769	-5.94184	-5.98535	-0.486333	-0.436245	-0.48633	-0.436248	-18.8706	-19.9953	-20.816	-19.3468	-20.5148	-21.3671	-26.2875	-26.9949	-25.8613
3.2.03_pyrazine--trifluoroiodomethane_110	5.563	-26.6082	-26.5632	-27.7853	-27.7537	23.9113	23.7707	25.1293	24.9843	-3.96271	-3.98551	-4.18229	-4.21187	-0.573574	-0.506473	-0.57358	-0.506485	-15.0333	-15.879	-16.4961	-15.4325	-16.3156	-16.9599	-23.7805	-24.4477	-23.807
3.2.03_pyrazine--trifluoroiodomethane_125	5.997	-11.6895	-11.6257	-12.1725	-12.1138	6.07513	6.02135	6.43464	6.37974	-1.59187	-1.5973	-1.67685	-1.68455	-0.266196	-0.238326	-0.266196	-0.238329	-7.77902	-8.1349	-8.39459	-8.00747	-8.38413	-8.65898	-15.8346	-16.3159	-16.2172
3.2.03_pyrazine--trifluoroiodomethane_150	6.722	-4.46795	-4.41654	-4.62337	-4.57578	0.577083	0.580438	0.623101	0.626147	-0.436128	-0.438009	-0.460373	-0.463079	-0.0364559	-0.0457301	-0.0364459	-0.0457253	-2.81487	-2.90903	-2.97774	-2.90199	-3.00233	-3.07555	-7.29758	-7.53399	-7.57304
3.2.03_pyrazine--trifluoroiodomethane_200	8.172	-1.31103	-1.2974	-1.3518	-1.34212	0.0047755	0.00484134	0.00538175	0.00543124	-0.0576284	-0.0578444	-0.0608444	-0.0612444	-0.0029706	-0.00302158	-0.00297477	-0.00302416	-0.545532	-0.555374	-0.562556	-0.560748	-0.571156	-0.578751	-1.91598	-1.97971	-2.0125
3.2.04_pyrazine--iodomethane_080	4.189	-156.505	-156.427	-163.277	-163.19	221.008	220.368	230	229.363	-30.0114	-30.0736	-32.0277	-32.0866	28.2974	27.9753	28.2974	27.9752	-50.1832	-53.9558	-56.7088	-51.0354	-54.8913	-57.705	5.13357	4.3564	18.5728
3.2.04_pyrazine--iodomethane_085	4.344	-100.437	-100.411	-105.017	-105	140.999	140.56	147.564	147.13	-16.2733	-16.3441	-17.3877	-17.4644	11.7996	11.6671	11.7996	11.6671	-38.6396	-41.3602	-43.3455	-39.4274	-42.2209	-44.2594	-7.8735	-7.92709	0.77404
3.2.04_pyrazine--iodomethane_090	4.498	-64.9568	-64.9319	-68.0177	-68.0149	89.0827	88.7733	93.5995	93.2906	-9.36577	-9.42672	-9.97958	-10.0493	4.86311	4.82612	4.86311	4.82611	-29.9437	-31.9405	-33.3976	-30.6391	-32.6987	-34.2017	-14.1568	-14.1492	-8.6023
3.2.04_pyrazine--iodomethane_095	4.652	-42.4315	-42.3946	-44.4757	-44.4626	55.8772	55.6465	58.8566	58.6203	-5.74513	-5.79194	-6.08654	-6.14157	1.99042	2.01404	1.99042	2.01403	-23.3436	-24.8249	-25.9058	-23.9399	-25.4749	-26.595	-16.4318	-16.5649	-12.8532
3.2.04_pyrazine--iodomethane_100	4.806	-28.0555	-28.0097	-29.421	-29.3968	34.8555	34.6736	36.7898	36.6034	-3.73156	-3.76537	-3.9294	-3.96996	0.80618	0.869885	0.806177	0.869889	-18.2958	-19.397	-20.2005	-18.7972	-19.9444	-20.7815	-16.4321	-16.675	-14.1126
3.2.04_pyrazine--iodomethane_105	4.961	-18.8178	-18.7663	-19.7312	-19.6973	21.6427	21.4962	22.8954	22.7476	-2.53537	-2.55863	-2.65821	-2.6866	0.323702	0.402464	0.3237	0.402462	-14.4065	-15.2225	-15.818	-14.823	-15.6784	-16.3025	-15.2442	-15.5364	-13.7277
3.2.04_pyrazine--iodomethane_110	5.115	-12.8293	-12.7738	-13.4421	-13.4002	13.3806	13.2672	14.1946	14.0808	-1.77969	-1.79573	-1.86263	-1.88217	0.135642	0.205865	0.13564	0.20587	-11.3905	-11.9934	-12.4334	-11.7342	-12.37	-12.8339	-13.5298	-13.8295	-12.5227
3.2.04_pyrazine--iodomethane_125	5.578	-4.53036	-4.47703	-4.71928	-4.67245	3.07647	3.05303	3.30122	3.27606	-0.690814	-0.697531	-0.724598	-0.732418	0.043096	0.0482438	0.0430999	0.0482427	-5.76226	-6.00872	-6.18856	-5.95163	-6.21455	-6.4064	-8.26185	-8.48697	-7.92868
3.2.04_pyrazine--iodomethane_150	6.349	-1.0892	-1.05851	-1.11571	-1.09103	0.248359	0.250415	0.272696	0.274655	-0.177456	-0.180784	-0.186846	-0.190569	0.0136666	0.00847887	0.013668	0.00847997	-2.03627	-2.1034	-2.15238	-2.10518	-2.17711	-2.22959	-3.13278	-3.22806	-3.05014
3.2.04_pyrazine--iodomethane_200	7.891	-0.0437818	-0.038404	-0.0399234	-0.0382533	0.00130201	0.00148606	0.00151494	0.00170437	-0.0224297	-0.0226645	-0.0236501	-0.0238744	0.000852684	0.000685177	0.000852946	0.000687225	-0.393135	-0.399456	-0.404068	-0.404972	-0.411675	-0.416566	-0.462966	-0.476302	-0.435136
3.2.05_pyrazine--iodine_080	4.898	-404.804	-404.442	-418.917	-418.532	518.384	517.185	533.205	532.086	-133.884	-133.72	-140.279	-140.099	103.396	101.901	103.396	101.901	-88.0561	-95.9022	-101.628	-88.8142	-96.7763	-102.587	-20.7038	-27.231	10.1755
3.2.05_pyrazine--iodine_085	5.032	-276.796	-276.596	-287.437	-287.197	358.632	357.769	371.062	370.24	-77.7428	-77.7139	-81.9506	-81.8987	40.4738	39.6437	40.4738	39.6437	-69.3865	-75.1262	-79.3146	-70.2886	-76.1339	-80.3994	-36.2117	-39.6118	-17.146
3.2.05_pyrazine--iodine_090	5.166	-190.245	-190.16	-198.012	-197.912	245.11	244.496	255.084	254.486	-45.9935	-46.0365	-48.6669	-48.6985	12.2554	11.8544	12.2554	11.8544	-54.9439	-59.1965	-62.2997	-55.8643	-60.2118	-63.3843	-42.1451	-43.6546	-31.2796
3.2.05_pyrazine--iodine_095	5.3	-131.755	-131.727	-137.3	-137.27	165.876	165.44	173.552	173.124	-28.0665	-28.1342	-29.7379	-29.805	0.822921	0.664585	0.822921	0.664587	-43.7272	-46.9275	-49.2628	-44.5993	-47.8847	-50.2821	-43.0191	-43.5688	-37.3171
3.2.05_pyrazine--iodine_100	5.434	-92.17	-92.155	-96.0787	-96.0734	111.384	111.067	117.048	116.735	-17.7974	-17.8642	-18.8402	-18.9125	-3.01574	-3.04732	-3.01574	-3.04732	-34.9744	-37.4199	-39.2045	-35.7676	-38.2892	-40.1292	-41.2044	-41.427	-38.5263
3.2.05_pyrazine--iodine_105	5.568	-65.2832	-65.2617	-68.0247	-68.0172	74.3515	74.1111	78.3742	78.1322	-11.7452	-11.8023	-12.3965	-12.461	-3.71517	-3.6755	-3.71517	-3.6755	-28.1121	-30.0007	-31.3789	-28.8149	-30.7703	-32.1973	-38.0073	-38.2188	-37.0033
3.2.05_pyrazine--iodine_110	5.702	-46.9082	-46.8756	-48.8327	-48.8145	49.4055	49.2113	52.2021	52.0036	-8.0422	-8.08631	-8.45417	-8.50609	-3.29529	-3.21014	-3.29529	-3.21014	-22.7017	-24.1657	-25.234	-23.3129	-24.8355	-25.9466	-34.1948	-34.4737	-34.0703
3.2.05_pyrazine--iodine_125	6.104	-19.2936	-19.2472	-19.9603	-19.9168	14.1998	14.0915	15.1197	15.0101	-3.03049	-3.0464	-3.15839	-3.17806	-1.37395	-1.27776	-1.37395	-1.27776	-12.243	-12.9134	-13.4025	-12.6214	-13.3305	-13.8479	-22.8823	-23.2103	-23.4137
3.2.05_pyrazine--iodine_150	6.773	-6.33301	-6.29854	-6.44993	-6.41096	1.65772	1.66081	1.80178	1.80397	-0.785603	-0.790402	-0.818614	-0.824092	-0.180415	-0.191744	-0.180415	-0.191745	-4.66643	-4.85366	-4.9903	-4.82685	-5.02887	-5.1763	-10.6102	-10.7991	-10.9453
3.2.05_pyrazine--iodine_200	8.112	-1.57758	-1.56825	-1.57731	-1.56952	0.0201415	0.0202277	0.0228953	0.0230008	-0.0923669	-0.0934717	-0.095912	-0.0972388	-0.00580698	-0.00664861	-0.00580705	-0.00664653	-0.921943	-0.945538	-0.962755	-0.952265	-0.977923	-0.996646	-2.6109	-2.64705	-2.71542
3.2.06_iodobenzene--pyrazine_080	5.395	-166.671	-166.631	-167.873	-167.753	234.307	233.653	235.217	234.513	-32.8425	-32.8845	-34.5708	-34.5864	29.1841	28.9622	29.1841	28.9622	-52.6928	-56.5009	-59.2797	-53.1669	-57.0422	-59.87	3.82009	1.26579	16.0624
3.2.06_iodobenzene--pyrazine_085	5.548	-107.758	-107.772	-107.662	-107.619	150.436	149.999	149.877	149.396	-17.8722	-17.9269	-18.7306	-18.7759	11.987	11.9035	11.987	11.9035	-40.7433	-43.4685	-45.4573	-41.0488	-43.8315	-45.8621	-9.25299	-10.9573	-1.98322
3.2.06_iodobenzene--pyrazine_090	5.701	-70.3075	-70.3109	-69.5959	-69.5769	95.6786	95.3818	93.9531	93.6232	-10.3253	-10.3731	-10.7176	-10.7654	4.8183	4.79378	4.81829	4.79378	-31.7231	-33.7055	-35.1521	-31.8915	-33.9218	-35.4033	-15.6605	-17.3286	-11.4056
3.2.06_iodobenzene--pyrazine_095	5.854	-46.4074	-46.3862	-45.5198	-45.4876	60.443	60.2326	58.0949	57.85	-6.3656	-6.4013	-6.52046	-6.55903	1.89879	1.90986	1.8988	1.90986	-24.857	-26.3155	-27.3798	-24.9195	-26.4178	-27.5112	-18.0249	-19.7979	-15.577
3.2.06_iodobenzene--pyrazine_100	6.007	-31.0635	-31.0245	-30.2273	-30.182	37.9956	37.84	35.5487	35.3722	-4.162	-4.18639	-4.20615	-4.23418	0.726907	0.764997	0.726897	0.765008	-19.5861	-20.6637	-21.45	-19.5719	-20.6816	-21.4913	-18.056	-19.7703	-16.6816
3.2.06_iodobenzene--pyrazine_105	6.161	-21.138	-21.0875	-20.4494	-20.3946	23.7909	23.6692	21.5957	21.4694	-2.84966	-2.86536	-2.849	-2.8682	0.265483	0.316905	0.265485	0.316914	-15.5075	-16.3035	-16.8844	-15.4417	-16.2622	-16.861	-16.8511	-18.3374	-16.0917
3.2.06_iodobenzene--pyrazine_110	6.314	-14.6548	-14.5974	-14.1351	-14.0721	14.8406	14.747	13.0566	12.9511	-2.01667	-2.02702	-2.00223	-2.01531	0.0930792	0.141359	0.0930638	0.141383	-12.3305	-12.9181	-13.3469	-12.2345	-12.8378	-13.278	-15.083	-16.2729	-14.6691
3.2.06_iodobenzene--pyrazine_125	6.773	-5.53542	-5.47636	-5.37667	-5.31976	3.51653	3.49844	2.80712	2.77591	-0.801571	-0.805924	-0.788451	-0.793822	0.0210452	0.023974	0.0210511	0.0239997	-6.35261	-6.5927	-6.7679	-6.24047	-6.47784	-6.65105	-9.52778	-9.96472	-9.45584
3.2.06_iodobenzene--pyrazine_150	7.539	-1.59543	-1.5605	-1.59994	-1.57894	0.302223	0.303039	0.205182	0.204346	-0.211901	-0.214708	-0.205939	-0.208733	0.00545093	0.00338548	0.00544841	0.00340619	-2.31965	-2.38434	-2.43155	-2.25776	-2.31545	-2.35755	-3.90033	-3.93747	-3.88275
3.2.06_iodobenzene--pyrazine_200	9.07	-0.244497	-0.234845	-0.25586	-0.254825	0.0019257	0.00200961	0.000972669	0.00102759	-0.0268375	-0.0270775	-0.0260184	-0.0261507	0.000445731	0.000345595	0.000439798	0.000350189	-0.474637	-0.481218	-0.48602	-0.462595	-0.467341	-0.470804	-0.745587	-0.750402	-0.728016
3.2.07_trimethylamine--iodine_080	3.853	-563.79	-563.2	-583.387	-582.914	692.349	690.145	712.454	710.406	-187.102	-186.654	-195.832	-195.43	172.579	170.848	172.579	170.848	-115.395	-125.353	-132.62	-115.628	-125.702	-133.053	-21.4811	-30.1431	-1.00416
3.2.07_trimethylamine--iodine_085	3.983	-392.494	-392.07	-407.753	-407.366	488.593	487.185	505.713	504.39	-110.606	-110.382	-116.602	-116.381	71.354	70.0308	71.354	70.0308	-93.2371	-100.669	-106.093	-93.933	-101.477	-106.983	-51.3285	-56.3089	-39.4426
3.2.07_trimethylamine--iodine_090	4.114	-274.124	-273.858	-285.658	-285.357	340.846	340.011	354.835	354.023	-65.9583	-65.8813	-69.8957	-69.7989	22.6176	21.6001	22.6176	21.6001	-75.4021	-81.0192	-85.1182	-76.3196	-82.0412	-86.2164	-63.247	-65.7494	-58.417
3.2.07_trimethylamine--iodine_095	4.245	-192.432	-192.28	-200.909	-200.693	235.561	235.068	246.593	246.094	-40.2217	-40.2264	-42.7317	-42.7141	1.2819	0.558971	1.28191	0.558963	-61.0945	-65.3876	-68.5205	-62.0801	-66.4661	-69.6668	-65.4	-66.4204	-65.4336
3.2.07_trimethylamine--iodine_100	4.375	-136.048	-135.946	-142.107	-141.958	161.598	161.274	170.031	169.694	-25.3515	-25.3888	-26.9271	-26.9511	-6.60964	-7.06568	-6.60963	-7.06568	-49.6261	-52.9328	-55.3457	-50.5917	-53.9787	-56.4503	-62.4724	-62.7311	-65.3457
3.2.07_trimethylamine--iodine_105	4.506	-97.0516	-96.9657	-101.293	-101.189	110.233	109.972	116.485	116.21	-16.6124	-16.6552	-17.5971	-17.6346	-8.40579	-8.63585	-8.4058	-8.63585	-40.4259	-42.9784	-44.8411	-41.3261	-43.9482	-45.8616	-57.1257	-57.1114	-61.3165
3.2.07_trimethylamine--iodine_110	4.637	-69.9716	-69.8984	-72.9189	-72.839	74.8789	74.6317	79.3981	79.1319	-11.3201	-11.3579	-11.9381	-11.9733	-7.75773	-7.80574	-7.75772	-7.80573	-33.0288	-34.9941	-36.4282	-33.8427	-35.8686	-37.3469	-50.8586	-50.833	-55.3836
3.2.07_trimethylamine--iodine_125	5.028	-28.39	-28.3393	-29.3302	-29.283	23.0747	22.8515	24.6373	24.4076	-4.30501	-4.31902	-4.45255	-4.47096	-3.62398	-3.44265	-3.62398	-3.44265	-18.3017	-19.1747	-19.8117	-18.8436	-19.7563	-20.4223	-33.0613	-33.2113	-36.3506
3.2.07_trimethylamine--iodine_150	5.682	-8.67671	-8.62434	-8.75908	-8.70409	3.08052	3.03756	3.33525	3.2938	-1.16009	-1.16308	-1.18003	-1.18417	-0.602763	-0.568294	-0.602765	-0.568292	-7.16063	-7.40264	-7.57924	-7.40062	-7.66097	-7.85097	-14.8974	-15.0137	-16.1837
3.2.07_trimethylamine--iodine_200	6.988	-1.96635	-1.9526	-1.92262	-1.9099	0.0493795	0.049139	0.0554336	0.0552317	-0.136261	-0.137425	-0.136288	-0.137734	-0.0164859	-0.0166703	-0.0164868	-0.0166702	-1.39802	-1.43199	-1.45678	-1.44374	-1.48095	-1.5081	-3.51433	-3.51718	-3.78652
3.2.08_iodobenzene--trimethylamine_080	4.285	-261.603	-261.318	-263.25	-262.838	350.935	349.876	349.89	348.648	-52.8628	-52.8068	-56.412	-56.3237	57.7773	57.1407	57.7773	57.1406	-76.4697	-81.8756	-85.8205	-76.9513	-82.4221	-86.4143	7.07096	0.213292	15.4682
3.2.08_iodobenzene--trimethylamine_085	4.433	-172.804	-172.665	-172.682	-172.413	232.118	231.468	229.856	229.038	-28.3727	-28.3941	-30.2824	-30.2729	24.5488	24.1289	24.5488	24.1289	-60.4045	-64.354	-67.2361	-60.7119	-64.7142	-67.6349	-12.6983	-17.1539	-7.91613
3.2.08_iodobenzene--trimethylamine_090	4.58	-114.765	-114.692	-113.641	-113.479	152.074	151.65	148.851	148.3	-15.9102	-15.9564	-16.8585	-16.886	9.92491	9.67443	9.92491	9.67444	-47.8833	-50.7942	-52.9183	-48.0211	-50.9741	-53.129	-22.2424	-25.52	-19.7694
3.2.08_iodobenzene--trimethylamine_095	4.728	-76.792	-76.7314	-75.2765	-75.1763	98.9469	98.6235	95.1725	94.7793	-9.47612	-9.52108	-9.89765	-9.93442	3.74747	3.64133	3.74747	3.64132	-38.1003	-40.2517	-41.8217	-38.0954	-40.2827	-41.8789	-25.8094	-28.569	-24.7065
3.2.08_iodobenzene--trimethylamine_100	4.876	-51.8617	-51.8012	-50.3587	-50.2823	64.0681	63.7866	60.2312	59.9315	-6.02401	-6.05848	-6.17212	-6.20447	1.24533	1.25695	1.24533	1.25694	-30.4265	-32.0129	-33.1705	-30.3187	-31.9381	-33.1198	-25.9866	-28.4182	-25.6605
3.2.08_iodobenzene--trimethylamine_105	5.024	-35.4151	-35.3547	-34.1161	-34.0484	41.3369	41.0832	37.8285	37.599	-4.05975	-4.08262	-4.07372	-4.0988	0.290295	0.379773	0.290295	0.379767	-24.3791	-25.543	-26.3923	-24.2038	-25.3964	-26.2667	-24.3667	-26.4352	-24.4513
3.2.08_iodobenzene--trimethylamine_110	5.172	-24.4979	-24.435	-23.4604	-23.3913	26.59	26.3655	23.6404	23.4495	-2.86209	-2.87566	-2.82063	-2.83703	-0.0307715	0.0906318	-0.0307715	0.090617	-19.5927	-20.4426	-21.0628	-19.3767	-20.2502	-20.8875	-21.9173	-23.5758	-22.1919
3.2.08_iodobenzene--trimethylamine_125	5.615	-8.90476	-8.83291	-8.50125	-8.42337	6.94085	6.84833	5.66408	5.56958	-1.16203	-1.16563	-1.11084	-1.11595	-0.0520683	0.00631165	-0.0520681	0.00628713	-10.3427	-10.6771	-10.9212	-10.1197	-10.4599	-10.7082	-14.0651	-14.6716	-14.3846
3.2.08_iodobenzene--trimethylamine_150	6.354	-2.30723	-2.25595	-2.2641	-2.21849	0.696218	0.696438	0.499958	0.49718	-0.315105	-0.317269	-0.293478	-0.296215	0.0131258	0.00839115	0.0131263	0.00839215	-3.82065	-3.91504	-3.98393	-3.69316	-3.78487	-3.85178	-5.85233	-5.86091	-5.97894
3.2.08_iodobenzene--trimethylamine_200	7.832	-0.310239	-0.301307	-0.317655	-0.319674	0.00687844	0.00666444	0.00426087	0.00409287	-0.0385404	-0.0388705	-0.035031	-0.0352786	0.000463269	0.00059612	0.000463086	0.000589609	-0.747769	-0.758471	-0.766281	-0.725186	-0.732943	-0.738604	-1.0992	-1.08887	-1.09202
3.3.01_acetone--iodomethane_080	3.823	-103.425	-103.523	-107.489	-107.705	169.497	168.95	176.321	176.233	-17.2014	-17.3521	-18.2148	-18.3527	4.13799	4.06684	4.09542	4.06684	-42.0732	-45.4976	-47.9965	-43.473	-46.4033	-48.5417	4.14517	5.70117	16.1126
3.3.01_acetone--iodomethane_085	3.973	-66.1176	-66.1467	-68.7505	-68.8959	106.665	106.271	111.289	111.237	-10.3286	-10.4358	-10.9045	-11.0017	0.17984	0.202041	0.211225	0.202041	-32.8013	-35.2828	-37.0936	-33.9196	-36.0838	-37.6631	-7.20276	-6.12204	0.677808
3.3.01_acetone--iodomethane_090	4.124	-42.7562	-42.7337	-44.4542	-44.5251	66.839	66.5356	69.7859	69.7575	-6.6384	-6.70938	-6.96765	-7.03403	-0.905962	-0.820667	-0.815872	-0.820667	-25.7092	-27.5066	-28.8183	-26.6036	-28.1928	-29.3525	-12.5464	-11.9747	-7.26342
3.3.01_acetone--iodomethane_095	4.275	-28.005	-27.9576	-29.0987	-29.1219	41.7572	41.5194	43.5815	43.5717	-4.51683	-4.56185	-4.71356	-4.75674	-1.00258	-0.882494	-0.877081	-0.882494	-20.2373	-21.5388	-22.4885	-20.9567	-22.1156	-22.9613	-14.371	-14.1508	-10.7612
3.3.01_acetone--iodomethane_100	4.426	-18.6085	-18.5456	-19.3047	-19.3024	26.0213	25.8371	27.1521	27.1482	-3.20599	-3.23492	-3.33081	-3.35956	-0.807158	-0.687761	-0.682969	-0.687761	-15.9821	-16.9251	-17.6133	-16.564	-17.4034	-18.016	-14.2444	-14.2175	-11.7194
3.3.01_acetone--iodomethane_105	4.578	-12.5514	-12.4847	-12.9898	-12.9767	16.1681	16.0385	16.8838	16.8814	-2.34421	-2.36413	-2.42906	-2.44923	-0.566929	-0.47507	-0.472185	-0.47507	-12.6544	-13.3425	-13.8446	-13.128	-13.7354	-14.1786	-13.1299	-13.1983	-11.3261
3.3.01_acetone--iodomethane_110	4.73	-8.5964	-8.53092	-8.86896	-8.85174	10.0138	9.93317	10.48	10.4762	-1.75073	-1.76502	-1.81151	-1.82649	-0.363321	-0.308606	-0.307517	-0.308606	-10.0459	-10.5528	-10.9227	-10.4324	-10.8734	-11.1952	-11.594	-11.7058	-10.2717
3.3.01_acetone--iodomethane_125	5.188	-3.00462	-2.95203	-3.05954	-3.04335	2.32768	2.32993	2.47744	2.47479	-0.790521	-0.798139	-0.817397	-0.825656	-0.0578296	-0.0700996	-0.070463	-0.0700994	-5.12123	-5.34118	-5.50168	-5.33022	-5.51108	-5.64306	-6.99203	-7.10738	-6.40152
3.3.01_acetone--iodomethane_150	5.955	-0.558499	-0.538325	-0.557141	-0.550898	0.199291	0.199755	0.214601	0.214796	-0.255005	-0.258522	-0.263887	-0.267704	-0.00092541	-0.00213674	-0.00205086	-0.00213674	-1.83368	-1.89711	-1.94339	-1.90687	-1.95648	-1.99268	-2.54262	-2.59862	-2.33049
3.3.01_acetone--iodomethane_200	7.5	0.172672	0.176854	0.175193	0.177109	0.00110358	0.00127599	0.00140128	0.0014032	-0.046381	-0.0466932	-0.0478989	-0.0482834	0.00106879	0.000728182	0.000707572	0.000728209	-0.354916	-0.361187	-0.365763	-0.367383	-0.370931	-0.37352	-0.233598	-0.242562	-0.171544
3.3.02_acetone--iodine_080	4.57	-240.63	-240.828	-248.744	-249.057	359.963	359.001	371.596	371.294	-60.4078	-60.6281	-63.1755	-63.5263	9.49091	8.84302	8.89128	8.84302	-64.6018	-70.6864	-75.1266	-66.9398	-71.6901	-75.1565	-8.73855	-7.60218	15.2758
3.3.02_acetone--iodine_085	4.704	-162.374	-162.583	-168.057	-168.402	239.669	238.981	248.699	248.539	-36.1714	-36.3822	-37.9401	-38.2204	-3.76884	-3.98426	-3.86772	-3.98426	-51.0925	-55.6382	-58.9553	-52.9297	-56.6281	-59.327	-22.9244	-21.3947	-8.19227
3.3.02_acetone--iodine_090	4.839	-110.878	-111.038	-114.752	-115.056	158.365	157.863	165.032	164.944	-22.6041	-22.7762	-23.7152	-23.9294	-7.12529	-7.13067	-7.03524	-7.13067	-40.6376	-44.0559	-46.5503	-42.1125	-44.9742	-47.0625	-29.6325	-28.2349	-20.6439
3.3.02_acetone--iodine_095	4.974	-76.8556	-76.9424	-79.4388	-79.6736	104.088	103.704	108.772	108.72	-14.7997	-14.9266	-15.4918	-15.6492	-6.81397	-6.71555	-6.64903	-6.71555	-32.5012	-35.0796	-36.9612	-33.6947	-35.8996	-37.5086	-31.8423	-30.8268	-26.3257
3.3.02_acetone--iodine_100	5.109	-54.2054	-54.2337	-55.9038	-56.068	68.1646	67.858	71.2997	71.2784	-10.1255	-10.2134	-10.5559	-10.6678	-5.46529	-5.31001	-5.26121	-5.31001	-26.1246	-28.0695	-29.4887	-27.093	-28.7838	-30.0176	-31.3878	-30.7849	-27.9449
3.3.02_acetone--iodine_105	5.244	-38.985	-38.9708	-40.0893	-40.1956	44.5332	44.279	46.5817	46.5764	-7.19219	-7.25039	-7.46709	-7.54443	-4.06053	-3.88033	-3.84207	-3.88033	-21.0901	-22.554	-23.6223	-21.8802	-23.1671	-24.1061	-29.4448	-29.1501	-27.2588
3.3.02_acetone--iodine_110	5.379	-28.6384	-28.601	-29.3393	-29.4117	29.037	28.8303	30.3746	30.3773	-5.26299	-5.30168	-5.44513	-5.49878	-2.89268	-2.71856	-2.68876	-2.71856	-17.0857	-18.1866	-18.99	-17.7353	-18.7072	-19.4165	-26.781	-26.6682	-25.355
3.3.02_acetone--iodine_125	5.786	-12.9508	-12.9032	-13.0863	-13.1203	7.93184	7.86335	8.34763	8.34652	-2.31993	-2.33449	-2.38843	-2.41046	-0.902262	-0.841031	-0.830973	-0.841031	-9.23188	-9.71201	-10.0624	-9.60734	-10.0191	-10.3196	-18.2777	-18.3449	-17.7904
3.3.02_acetone--iodine_150	6.466	-5.03761	-5.0064	-4.98995	-5.00843	0.862723	0.875028	0.943682	0.942964	-0.741943	-0.74872	-0.763444	-0.772258	-0.0995643	-0.116423	-0.115209	-0.116423	-3.51838	-3.66374	-3.76982	-3.6715	-3.78494	-3.86773	-8.76633	-8.82187	-8.63578
3.3.02_acetone--iodine_200	7.833	-1.51488	-1.50629	-1.4806	-1.4898	0.0100969	0.00983371	0.0109053	0.0109266	-0.128939	-0.130047	-0.132564	-0.133997	-0.00474444	-0.00468906	-0.00463705	-0.00468912	-0.712321	-0.729525	-0.74208	-0.740491	-0.751281	-0.759155	-2.37327	-2.37671	-2.35559
3.3.03_acetone--iodobenzene_080	4.978	-114.288	-114.435	-118.674	-118.918	184.798	184.254	191.97	191.924	-19.657	-19.802	-20.7779	-20.9166	4.23869	4.17725	4.19282	4.17725	-44.5418	-48.0585	-50.6247	-45.9881	-48.9679	-51.1424	3.56981	5.12439	14.8825
3.3.03_acetone--iodobenzene_085	5.129	-73.8021	-73.8658	-76.6732	-76.8579	117.025	116.666	122.037	122.021	-11.8034	-11.904	-12.4396	-12.54	-0.0327368	-0.0465037	-0.0410974	-0.0465039	-34.8552	-37.3942	-39.247	-36.0149	-38.211	-39.8136	-8.39672	-7.23743	-1.30122
3.3.03_acetone--iodobenzene_090	5.28	-48.3051	-48.3004	-50.1684	-50.2757	73.798	73.545	77.1074	77.1055	-7.59337	-7.65754	-7.95769	-8.02538	-1.14538	-1.11824	-1.11527	-1.11824	-27.4378	-29.2698	-30.6066	-28.3689	-29.9781	-31.1524	-14.1378	-13.4662	-9.60646
3.3.03_acetone--iodobenzene_095	5.432	-32.114	-32.0727	-33.3217	-33.3686	46.4369	46.2466	48.5468	48.5529	-5.18235	-5.22118	-5.39817	-5.44097	-1.19407	-1.13317	-1.129	-1.13317	-21.704	-23.0258	-23.9905	-22.4564	-23.6268	-24.4809	-16.1709	-15.8708	-13.2173
3.3.03_acetone--iodobenzene_100	5.584	-21.7253	-21.6658	-22.5024	-22.5151	29.1746	29.0296	30.5192	30.5298	-3.69789	-3.7214	-3.8344	-3.86161	-0.947812	-0.875238	-0.87122	-0.875239	-17.2333	-18.1897	-18.8876	-17.8463	-18.6925	-19.31	-16.1204	-16.0321	-14.1419
3.3.03_acetone--iodobenzene_105	5.735	-14.9788	-14.9098	-15.4717	-15.464	18.2941	18.1892	19.1677	19.1747	-2.72269	-2.73785	-2.81526	-2.83318	-0.669267	-0.608155	-0.605586	-0.608155	-13.7243	-14.4203	-14.9282	-14.2269	-14.837	-15.2823	-14.9949	-15.0129	-13.6189
3.3.03_acetone--iodobenzene_110	5.887	-10.536	-10.4635	-10.8432	-10.8243	11.4441	11.3776	12.0269	12.0291	-2.0491	-2.05982	-2.11597	-2.12867	-0.438499	-0.400824	-0.399845	-0.400824	-10.9617	-11.4728	-11.8459	-11.3744	-11.8157	-12.1378	-13.3923	-13.4624	-12.393
3.3.03_acetone--iodobenzene_125	6.344	-4.13553	-4.07059	-4.19173	-4.1644	2.75721	2.7594	2.94756	2.94783	-0.950083	-0.955995	-0.980473	-0.987364	-0.0898889	-0.100149	-0.100618	-0.100149	-5.70235	-5.92059	-6.07985	-5.92903	-6.10665	-6.23627	-8.44719	-8.54035	-7.96634
3.3.03_acetone--iodobenzene_150	7.107	-1.17155	-1.1458	-1.15751	-1.14638	0.253062	0.252254	0.273948	0.274697	-0.318087	-0.321579	-0.32854	-0.332391	-0.00771879	-0.00755299	-0.0074006	-0.00755272	-2.11143	-2.17494	-2.22128	-2.19318	-2.24199	-2.27762	-3.44396	-3.48924	-3.23005
3.3.03_acetone--iodobenzene_200	8.639	-0.0916049	-0.0848637	-0.0793866	-0.0758166	0.0017975	0.00188374	0.00212849	0.00213314	-0.0605522	-0.0608885	-0.0624249	-0.0628318	0.000587141	0.000435938	0.000409972	0.000436043	-0.43401	-0.440594	-0.445399	-0.448241	-0.451805	-0.454406	-0.588831	-0.590485	-0.510448
3.3.04_furan--trifluoroiodomethane_080	4.567	-101.057	-101.094	-105.231	-105.418	171.591	171.159	177.425	177.406	-19.594	-19.7339	-20.8541	-21.0161	4.29353	4.11567	4.11942	4.11567	-39.9387	-43.0334	-45.2917	-41.3362	-43.785	-45.572	9.15521	9.51459	15.577
3.3.04_furan--trifluoroiodomethane_085	4.719	-64.2726	-64.2936	-67.0977	-67.2348	105.738	105.417	109.655	109.667	-11.2113	-11.3135	-11.9505	-12.0634	0.13164	0.136354	0.144227	0.136354	-30.6048	-32.8312	-34.4558	-31.6905	-33.4926	-34.8077	-4.50918	-4.30279	-1.38072
3.3.04_furan--trifluoroiodomethane_090	4.871	-41.6342	-41.6293	-43.5585	-43.627	64.6468	64.3931	67.1177	67.1411	-6.74553	-6.81011	-7.18618	-7.2591	-0.979552	-0.877424	-0.870263	-0.877424	-23.6153	-25.2187	-26.3888	-24.4597	-25.7827	-26.7482	-11.3125	-11.3706	-9.92863
3.3.04_furan--trifluoroiodomethane_095	5.023	-27.6115	-27.5836	-28.9379	-28.9515	39.2994	39.0873	40.7978	40.8203	-4.25062	-4.28625	-4.52379	-4.56627	-1.0664	-0.92079	-0.913237	-0.92079	-18.3361	-19.4858	-20.3248	-18.9964	-19.9574	-20.6586	-14.0282	-14.2769	-13.5394
3.3.04_furan--trifluoroiodomethane_100	5.175	-18.8298	-18.7821	-19.754	-19.733	23.7717	23.5935	24.6738	24.6867	-2.7843	-2.80141	-2.96184	-2.98414	-0.863388	-0.717813	-0.71119	-0.717813	-14.3138	-15.1332	-15.7312	-14.8351	-15.5224	-16.0239	-14.4391	-14.7722	-14.3888
3.3.04_furan--trifluoroiodomethane_105	5.327	-13.2476	-13.1917	-13.8991	-13.8659	14.3094	14.1748	14.8593	14.8671	-1.88235	-1.88994	-2.00224	-2.01408	-0.620853	-0.503796	-0.499432	-0.503795	-11.2257	-11.8101	-12.2366	-11.6417	-12.1281	-12.4831	-13.6474	-13.9997	-13.7946
3.3.04_furan--trifluoroiodomethane_110	5.479	-9.63333	-9.573	-10.0987	-10.0624	8.5706	8.47887	8.91444	8.91676	-1.3065	-1.30935	-1.38989	-1.39655	-0.416562	-0.33804	-0.335946	-0.338039	-8.84265	-9.26178	-9.56764	-9.17716	-9.51984	-9.76991	-12.3092	-12.6502	-12.5311
3.3.04_furan--trifluoroiodomethane_125	5.935	-4.47117	-4.41269	-4.66678	-4.63223	1.78699	1.77739	1.88785	1.8863	-0.494419	-0.493998	-0.526735	-0.528332	-0.10032	-0.0967575	-0.0968458	-0.0967575	-4.44733	-4.61704	-4.74089	-4.62538	-4.75217	-4.84468	-7.96694	-8.2157	-8.1839
3.3.04_furan--trifluoroiodomethane_150	6.696	-1.89744	-1.85767	-1.97098	-1.94816	0.123221	0.125035	0.134709	0.134879	-0.133214	-0.133589	-0.14231	-0.143113	-0.011449	-0.0143277	-0.0140928	-0.0143276	-1.59858	-1.65044	-1.68828	-1.66171	-1.69769	-1.72394	-3.56884	-3.69466	-3.69866
3.3.04_furan--trifluoroiodomethane_200	8.216	-0.606981	-0.597253	-0.635475	-0.629045	0.000435203	0.000550042	0.000611689	0.000612109	-0.0203536	-0.0202793	-0.0218203	-0.0217787	-0.000756459	-0.000897343	-0.000881879	-0.000897291	-0.330341	-0.335121	-0.338608	-0.341601	-0.343413	-0.344735	-0.956488	-0.995844	-1.00416
3.3.05_furan--iodomethane_080	4.022	-65.3849	-65.3821	-68.4487	-68.5493	119.505	119.144	124.584	124.532	-9.34022	-9.43804	-9.97063	-10.0701	2.29689	2.29476	2.29636	2.29476	-33.5191	-35.9588	-37.7391	-34.6858	-36.7178	-38.2007	8.87999	10.0066	14.5771
3.3.05_furan--iodomethane_085	4.183	-39.9601	-39.9364	-41.9275	-41.9659	71.6392	71.3602	74.8547	74.8358	-5.15268	-5.2153	-5.49431	-5.55818	0.068275	0.180377	0.181509	0.180377	-25.5898	-27.3201	-28.5828	-26.5014	-27.9679	-29.0381	-2.19387	-1.54603	1.10458
3.3.05_furan--iodomethane_090	4.343	-24.7355	-24.6911	-25.9922	-25.9831	42.6681	42.4324	44.6035	44.5976	-2.99248	-3.028	-3.18558	-3.22254	-0.505461	-0.339949	-0.336834	-0.339949	-19.6572	-20.8812	-21.7743	-20.3731	-21.4222	-22.1877	-7.401	-7.13569	-5.48522
3.3.05_furan--iodomethane_095	4.504	-15.5645	-15.5074	-16.3629	-16.3295	25.2792	25.0861	26.4323	26.427	-1.81659	-1.83583	-1.93238	-1.95246	-0.531237	-0.365368	-0.36185	-0.365369	-15.1773	-16.0419	-16.6729	-15.7442	-16.4865	-17.0282	-9.29544	-9.2485	-8.17135
3.3.05_furan--iodomethane_100	4.664	-9.98331	-9.92439	-10.4866	-10.4498	14.899	14.7548	15.5931	15.5889	-1.14379	-1.15443	-1.21675	-1.22834	-0.404978	-0.274169	-0.27203	-0.274169	-11.7696	-12.3827	-12.8301	-12.222	-12.7443	-13.1254	-9.4283	-9.48879	-8.75293
3.3.05_furan--iodomethane_105	4.825	-6.54679	-6.49019	-6.86046	-6.82769	8.73417	8.64052	9.16383	9.15916	-0.742543	-0.74888	-0.790534	-0.797977	-0.265565	-0.181671	-0.181136	-0.181671	-9.16582	-9.60478	-9.9251	-9.52823	-9.89622	-10.1647	-8.70532	-8.81293	-8.28014
3.3.05_furan--iodomethane_110	4.986	-4.39635	-4.34461	-4.59116	-4.56293	5.09102	5.03998	5.366	5.36154	-0.494867	-0.498967	-0.527724	-0.532756	-0.155968	-0.113504	-0.113896	-0.113504	-7.16966	-7.48876	-7.72162	-7.4607	-7.72226	-7.91313	-7.63871	-7.76078	-7.35966
3.3.05_furan--iodomethane_125	5.468	-1.53512	-1.49719	-1.57851	-1.55974	0.978757	0.981587	1.05808	1.05644	-0.167774	-0.169637	-0.18001	-0.182133	-0.0142613	-0.023242	-0.0236622	-0.023242	-3.54719	-3.68199	-3.78037	-3.69769	-3.80084	-3.87611	-4.48885	-4.5848	-4.38483
3.3.05_furan--iodomethane_150	6.272	-0.354721	-0.33434	-0.350552	-0.342328	0.06093	0.061396	0.0673471	0.0674043	-0.0405356	-0.0412302	-0.0437664	-0.0444777	0.00062802	-0.000493962	-0.000461169	-0.00049404	-1.26216	-1.3001	-1.32779	-1.3134	-1.34071	-1.36064	-1.64246	-1.68053	-1.60247
3.3.05_furan--iodomethane_200	7.88	0.028971	0.0315485	0.0336662	0.034599	0.000147264	0.000217339	0.000252389	0.000248162	-0.00623317	-0.0062562	-0.00670794	-0.00673961	0.000358853	0.00021831	0.000215212	0.000218337	-0.256939	-0.260587	-0.263248	-0.266142	-0.267683	-0.268807	-0.23752	-0.240481	-0.217568
3.3.06_furan--iodine_080	4.822	-128.348	-128.463	-134.064	-134.175	215.377	214.906	224.161	223.689	-28.0548	-28.2263	-29.6383	-29.8234	2.19608	1.86334	2.19608	1.86335	-46.9135	-50.7327	-53.5196	-47.7476	-51.6596	-54.5144	6.55959	7.04002	16.1963
3.3.06_furan--iodine_085	4.969	-82.3624	-82.4351	-86.2377	-86.3139	135.373	135.009	141.616	141.245	-16.0837	-16.2126	-16.9955	-17.1418	-2.35635	-2.39485	-2.35635	-2.39485	-36.2724	-39.0596	-41.0935	-37.028	-39.8941	-41.9856	-7.12696	-6.59071	-1.94556
3.3.06_furan--iodine_090	5.116	-53.6043	-53.6335	-56.1938	-56.2323	84.4249	84.1292	88.6668	88.358	-9.61501	-9.70166	-10.1406	-10.242	-3.0834	-2.96214	-3.0834	-2.96214	-28.2335	-30.2765	-31.7673	-28.8914	-31.0012	-32.5408	-13.9354	-13.6193	-11.2591
3.3.06_furan--iodine_095	5.262	-35.5255	-35.5128	-37.246	-37.2453	52.3482	52.0872	55.1309	54.8594	-5.98386	-6.03577	-6.29538	-6.35769	-2.64329	-2.441	-2.64329	-2.441	-22.1131	-23.6073	-24.6977	-22.6735	-24.2244	-25.3561	-16.6001	-16.5408	-15.3134
3.3.06_furan--iodine_100	5.409	-24.0758	-24.0315	-25.2221	-25.1865	32.3235	32.0911	34.1283	33.8889	-3.85855	-3.88662	-4.05108	-4.08593	-1.98123	-1.75845	-1.98123	-1.75845	-17.4147	-18.5021	-19.2956	-17.8855	-19.0207	-19.8491	-16.881	-16.9911	-16.3553
3.3.06_furan--iodine_105	5.556	-16.7319	-16.6742	-17.5	-17.447	19.8727	19.6839	21.0488	20.8543	-2.56225	-2.57703	-2.68716	-2.70534	-1.38791	-1.18976	-1.38791	-1.18975	-13.7782	-14.5684	-15.1451	-14.1703	-14.9999	-15.6053	-15.9022	-16.0932	-15.7737
3.3.06_furan--iodine_110	5.703	-11.9551	-11.8936	-12.4741	-12.4137	12.1662	12.0254	12.9348	12.7881	-1.74471	-1.75253	-1.82891	-1.83838	-0.929422	-0.779348	-0.929422	-0.779347	-10.9469	-11.5225	-11.9425	-11.2712	-11.879	-12.3226	-14.3426	-14.5659	-14.4097
3.3.06_furan--iodine_125	6.144	-5.16615	-5.12018	-5.33875	-5.28894	2.71184	2.68766	2.92154	2.89596	-0.621396	-0.623369	-0.651125	-0.653433	-0.232482	-0.206258	-0.232482	-0.206256	-5.62999	-5.86715	-6.0402	-5.80833	-6.06278	-6.24845	-9.30235	-9.50112	-9.48513
3.3.06_furan--iodine_150	6.879	-1.9766	-1.9521	-2.01312	-1.98825	0.206344	0.210226	0.227462	0.232083	-0.152353	-0.15366	-0.159006	-0.160657	-0.0193473	-0.0247931	-0.0193471	-0.0247905	-2.06536	-2.13783	-2.19072	-2.13104	-2.20977	-2.26721	-4.11104	-4.20883	-4.23421
3.3.06_furan--iodine_200	8.35	-0.561948	-0.553771	-0.566041	-0.559336	0.00108168	0.0011538	0.0012683	0.00133827	-0.0202609	-0.0202877	-0.021058	-0.0211565	-0.000827426	-0.00107107	-0.000827505	-0.00106792	-0.431503	-0.439498	-0.445332	-0.443789	-0.452456	-0.458781	-1.01931	-1.039	-1.06274
3.3.07_furan--iodobenzene_080	5.244	-72.8183	-72.8585	-76.2946	-76.3469	130.017	129.637	135.676	135.293	-10.9472	-11.044	-11.6604	-11.7742	2.8231	2.85306	2.8231	2.85308	-34.8671	-37.3554	-39.1712	-35.557	-38.1112	-39.975	9.41681	10.0498	14.3762
3.3.07_furan--iodobenzene_085	5.403	-44.8915	-44.8962	-47.157	-47.1779	78.5481	78.2788	82.2936	82.0138	-6.06292	-6.12314	-6.45008	-6.52238	0.269004	0.365232	0.269005	0.365224	-26.7184	-28.4818	-29.7686	-27.315	-29.1332	-30.46	-2.1439	-1.78119	0.48116
3.3.07_furan--iodobenzene_090	5.562	-28.0624	-28.0386	-29.5296	-29.5209	47.173	46.967	49.5517	49.3373	-3.54418	-3.57697	-3.76332	-3.80414	-0.416272	-0.289881	-0.416272	-0.289888	-20.6192	-21.8651	-22.7742	-21.1223	-22.4133	-23.3554	-7.71263	-7.63306	-6.36386
3.3.07_furan--iodobenzene_095	5.72	-17.8502	-17.8083	-18.8038	-18.773	28.2113	28.0467	29.7068	29.536	-2.17334	-2.18892	-2.30557	-2.32596	-0.486259	-0.360285	-0.486259	-0.360278	-16.0076	-16.884	-17.5236	-16.4253	-17.3387	-18.0052	-9.8344	-9.92841	-9.16296
3.3.07_furan--iodobenzene_100	5.879	-11.5911	-11.5425	-12.2157	-12.1737	16.8004	16.6816	17.7478	17.6252	-1.38577	-1.39305	-1.47071	-1.48055	-0.382395	-0.28193	-0.382395	-0.281948	-12.4899	-13.1076	-13.5584	-12.833	-13.4802	-13.9525	-10.0942	-10.2635	-9.76546
3.3.07_furan--iodobenzene_105	6.038	-7.70659	-7.65611	-8.11866	-8.07201	9.9615	9.88449	10.566	10.4847	-0.912614	-0.915898	-0.969966	-0.974688	-0.255753	-0.191562	-0.255752	-0.191565	-9.79138	-10.2294	-10.549	-10.0708	-10.5322	-10.8689	-9.42812	-9.62245	-9.25501
3.3.07_furan--iodobenzene_110	6.197	-5.2569	-5.20756	-5.53108	-5.48355	5.87804	5.83708	6.26356	6.21832	-0.617406	-0.61902	-0.657539	-0.659963	-0.153258	-0.122436	-0.153257	-0.122436	-7.71242	-8.02771	-8.25779	-7.93882	-8.2723	-8.51564	-8.36973	-8.56327	-8.26758
3.3.07_furan--iodobenzene_125	6.673	-1.94943	-1.9082	-2.03391	-1.99433	1.17648	1.18219	1.2729	1.27803	-0.21792	-0.218736	-0.233274	-0.234531	-0.018239	-0.0277218	-0.0182389	-0.0277234	-3.8977	-4.0293	-4.12533	-4.01614	-4.15666	-4.25921	-5.0978	-5.23776	-5.03754
3.3.07_furan--iodobenzene_150	7.467	-0.535608	-0.517035	-0.54694	-0.53165	0.0789212	0.0792684	0.087697	0.08798	-0.0542395	-0.054858	-0.0584026	-0.0592035	-0.00104056	-0.00171689	-0.00104083	-0.00172732	-1.43627	-1.47521	-1.50363	-1.47827	-1.51984	-1.55017	-1.99797	-2.05477	-1.95393
3.3.07_furan--iodobenzene_200	9.054	-0.036073	-0.0336861	-0.0331382	-0.0320811	0.000289278	0.000325431	0.000335408	0.00038075	-0.00788863	-0.00790378	-0.00857567	-0.00860219	0.000196282	0.000153749	0.000196335	0.000150415	-0.31307	-0.31687	-0.319643	-0.320738	-0.324794	-0.327755	-0.360753	-0.367907	-0.33472
3.3.08_trifluoroiodomethane--nitromethane_080	4.332	-101.512	-101.578	-105.201	-105.254	167.278	166.811	173.179	172.697	-19.4923	-19.6326	-20.6822	-20.8355	2.39843	2.28052	2.39843	2.28052	-38.3945	-41.8374	-44.3497	-39.0709	-42.5867	-45.1522	3.53123	3.73559	10.8282
3.3.08_trifluoroiodomethane--nitromethane_085	4.481	-65.5343	-65.5429	-68.0083	-68.0182	103.444	103.105	107.417	107.058	-11.4712	-11.5715	-12.1616	-12.2748	-0.895394	-0.897713	-0.895394	-0.897706	-29.4591	-31.9583	-33.782	-30.0553	-32.6185	-34.4889	-8.68932	-8.62189	-4.75302
3.3.08_trifluoroiodomethane--nitromethane_090	4.63	-43.329	-43.2928	-44.9889	-44.9603	63.5023	63.2511	66.0425	65.7698	-7.1876	-7.2511	-7.59646	-7.66971	-1.56323	-1.50214	-1.56323	-1.50214	-22.7505	-24.5645	-25.8883	-23.2575	-25.1268	-26.4909	-14.6832	-14.8533	-12.6315
3.3.08_trifluoroiodomethane--nitromethane_095	4.779	-29.5149	-29.4539	-30.6412	-30.5906	38.7654	38.5739	40.3545	40.1477	-4.77159	-4.80798	-5.02319	-5.06703	-1.41327	-1.31886	-1.41327	-1.31886	-17.6634	-18.9803	-19.9413	-18.0852	-19.4493	-20.4446	-16.9481	-17.2734	-15.9536
3.3.08_trifluoroiodomethane--nitromethane_100	4.929	-20.8246	-20.7483	-21.6047	-21.538	23.5513	23.4053	24.5459	24.3918	-3.32539	-3.34475	-3.48908	-3.51364	-1.07881	-0.980635	-1.07881	-0.980637	-13.7723	-14.7301	-15.4291	-14.1187	-15.1161	-15.844	-17.0975	-17.4844	-16.69
3.3.08_trifluoroiodomethane--nitromethane_105	5.079	-15.2701	-15.1865	-15.8235	-15.7483	14.2447	14.1384	14.872	14.7592	-2.40974	-2.41971	-2.5221	-2.53532	-0.759994	-0.68125	-0.759995	-0.681252	-10.777	-11.4773	-11.9883	-11.0588	-11.7919	-12.3268	-16.1374	-16.5324	-16.0498
3.3.08_trifluoroiodomethane--nitromethane_110	5.229	-11.6421	-11.5598	-12.0464	-11.9712	8.57609	8.50677	8.97206	8.8976	-1.80083	-1.80612	-1.88161	-1.88883	-0.5093	-0.459666	-0.5093	-0.459663	-8.46185	-8.97864	-9.35576	-8.69012	-9.23314	-9.62939	-14.6746	-15.0515	-14.7612
3.3.08_trifluoroiodomethane--nitromethane_125	5.681	-6.33218	-6.267	-6.52179	-6.46417	1.81922	1.81854	1.91674	1.91516	-0.854545	-0.856924	-0.889769	-0.892978	-0.131181	-0.138608	-0.131181	-0.138612	-4.1974	-4.42216	-4.58617	-4.31676	-4.55437	-4.72777	-10.0302	-10.3084	-10.2717
3.3.08_trifluoroiodomethane--nitromethane_150	6.438	-3.39419	-3.36565	-3.48227	-3.4629	0.132049	0.132973	0.14063	0.14169	-0.318487	-0.321225	-0.330539	-0.333705	-0.0212392	-0.0233313	-0.0212393	-0.0233311	-1.46714	-1.53319	-1.58138	-1.50919	-1.57891	-1.62979	-5.15861	-5.30803	-5.35552
3.3.08_trifluoroiodomethane--nitromethane_200	7.96	-1.50065	-1.49261	-1.54085	-1.53819	0.000346697	0.000636763	0.000394481	0.000691347	-0.0724581	-0.0727578	-0.0750008	-0.0753723	-0.00146611	-0.00180046	-0.00146605	-0.00180301	-0.285021	-0.291455	-0.296149	-0.292295	-0.299067	-0.304009	-1.86268	-1.91868	-1.94974
3.3.09_iodomethane--nitromethane_080	3.57	-71.1399	-71.1388	-74.1228	-74.109	128.831	128.51	134.721	134.373	-10.5084	-10.6171	-11.1406	-11.2616	0.525203	0.460087	0.525203	0.460086	-37.9034	-40.7147	-42.7661	-38.6896	-41.5652	-43.6637	4.44832	5.7992	11.5353
3.3.09_iodomethane--nitromethane_085	3.725	-45.3417	-45.3007	-47.2655	-47.2174	80.1194	79.8574	83.9982	83.71	-6.38642	-6.4548	-6.74598	-6.82311	-1.25452	-1.19356	-1.25452	-1.19356	-29.412	-31.425	-32.894	-30.0904	-32.1585	-33.6677	-5.98568	-5.19173	-1.35143
3.3.09_iodomethane--nitromethane_090	3.881	-29.4316	-29.3747	-30.6657	-30.6039	49.7193	49.4943	52.2137	51.9676	-4.12395	-4.16479	-4.33928	-4.38593	-1.50429	-1.36936	-1.50429	-1.36936	-22.916	-24.3588	-25.4116	-23.4873	-24.9766	-26.0635	-10.8261	-10.4551	-7.82408
3.3.09_iodomethane--nitromethane_095	4.038	-19.51	-19.4509	-20.2991	-20.2356	30.7928	30.6091	32.3951	32.1956	-2.79176	-2.81642	-2.92837	-2.95639	-1.27403	-1.12156	-1.27403	-1.12155	-17.9044	-18.9417	-19.6987	-18.378	-19.4541	-20.2394	-12.4784	-12.3574	-10.5437
3.3.09_iodomethane--nitromethane_100	4.195	-13.2433	-13.1872	-13.7474	-13.6871	19.0263	18.891	20.0611	19.9122	-1.95753	-1.97354	-2.04864	-2.06674	-0.945248	-0.816872	-0.945248	-0.816869	-14.0189	-14.7692	-15.3167	-14.4065	-15.1891	-15.7602	-12.4033	-12.4187	-11.1671
3.3.09_iodomethane--nitromethane_105	4.353	-9.22137	-9.17207	-9.54285	-9.4902	11.7226	11.6345	12.393	12.2924	-1.40854	-1.42011	-1.4718	-1.48473	-0.65074	-0.563235	-0.65074	-0.563238	-10.9997	-11.5478	-11.9477	-11.3145	-11.8889	-12.308	-11.4686	-11.5538	-10.6859
3.3.09_iodomethane--nitromethane_110	4.511	-6.59422	-6.55195	-6.79903	-6.75452	7.1989	7.14928	7.63264	7.57317	-1.0337	-1.04274	-1.07889	-1.08893	-0.426207	-0.377498	-0.426206	-0.377496	-8.65217	-9.05735	-9.35303	-8.90648	-9.33277	-9.64384	-10.1759	-10.2916	-9.68178
3.3.09_iodomethane--nitromethane_125	4.988	-2.81786	-2.79466	-2.86876	-2.8472	1.63556	1.63379	1.75037	1.74558	-0.446602	-0.451752	-0.464982	-0.47075	-0.103816	-0.10589	-0.103816	-0.105892	-4.30074	-4.47709	-4.60578	-4.43189	-4.61892	-4.7554	-6.3243	-6.43366	-6.21742
3.3.09_iodomethane--nitromethane_150	5.789	-1.02117	-1.01516	-1.024	-1.0211	0.134398	0.132106	0.145678	0.143229	-0.139133	-0.141236	-0.144657	-0.14708	-0.0146426	-0.0124175	-0.0146427	-0.0124182	-1.49281	-1.54032	-1.57499	-1.53757	-1.58813	-1.62502	-2.6117	-2.66239	-2.62337
3.3.09_iodomethane--nitromethane_200	7.403	-0.293088	-0.290972	-0.293062	-0.29132	0.000541877	0.000723141	0.000608092	0.000807499	-0.0250288	-0.025399	-0.0260318	-0.0264468	-2.91693e-05	-0.000432315	-2.91168e-05	-0.000433995	-0.276361	-0.281273	-0.284858	-0.283777	-0.288979	-0.292776	-0.600938	-0.610169	-0.619232
3.3.10_nitromethane--iodine_080	4.6	-142.5	-142.619	-147.847	-147.933	234.212	233.662	243.136	242.592	-32.412	-32.5911	-34.1204	-34.3036	-0.782066	-1.08403	-0.782066	-1.08403	-47.2994	-51.8275	-55.1317	-48.1122	-52.7392	-56.1156	2.23628	3.15511	13.5478
3.3.10_nitromethane--iodine_085	4.742	-92.5032	-92.5778	-96.0996	-96.1608	149.041	148.619	155.466	155.04	-18.99	-19.131	-19.9945	-20.1458	-4.84947	-4.87858	-4.84947	-4.87858	-36.6401	-39.9911	-42.4365	-37.3849	-40.824	-43.3336	-10.4049	-9.47883	-3.97062
3.3.10_nitromethane--iodine_090	4.884	-60.9732	-60.9869	-63.3427	-63.3546	94.0979	93.7654	98.5037	98.1598	-11.7013	-11.7998	-12.2873	-12.3962	-4.97648	-4.87706	-4.97648	-4.87706	-28.5722	-31.0607	-32.8766	-29.226	-31.7915	-33.6636	-16.775	-16.1316	-13.1838
3.3.10_nitromethane--iodine_095	5.027	-40.9949	-40.9638	-42.5324	-42.5053	59.062	58.7946	61.9678	61.6869	-7.58631	-7.64961	-7.93231	-8.00347	-4.00221	-3.84213	-4.00221	-3.84213	-22.4127	-24.2618	-25.6112	-22.9715	-24.8874	-26.2855	-19.2721	-18.9495	-17.3259
3.3.10_nitromethane--iodine_100	5.169	-28.2432	-28.1851	-29.233	-29.1793	36.9044	36.6889	38.7921	38.5673	-5.15229	-5.19087	-5.36507	-5.40933	-2.92996	-2.75107	-2.92996	-2.75107	-17.668	-19.0413	-20.0435	-18.1382	-19.5692	-20.6133	-19.4817	-19.3857	-18.4891
3.3.10_nitromethane--iodine_105	5.312	-20.0218	-19.9477	-20.652	-20.5824	22.9686	22.7991	24.1986	24.0239	-3.64232	-3.66505	-3.78018	-3.80674	-2.04219	-1.87862	-2.04219	-1.87862	-13.9839	-15.0042	-15.7487	-14.3752	-15.4447	-16.2252	-18.4409	-18.469	-17.9996
3.3.10_nitromethane--iodine_110	5.456	-14.6435	-14.5679	-15.0395	-14.9658	14.2378	14.1149	15.0444	14.9158	-2.66293	-2.67678	-2.75761	-2.77336	-1.37711	-1.25115	-1.37711	-1.25115	-11.1056	-11.8665	-12.4218	-11.4291	-12.2312	-12.8165	-16.8027	-16.8911	-16.6649
3.3.10_nitromethane--iodine_125	5.886	-6.94027	-6.88364	-7.02176	-6.96453	3.2977	3.28614	3.52257	3.50894	-1.20894	-1.21488	-1.24829	-1.25478	-0.366107	-0.35322	-0.366107	-0.353216	-5.67447	-6.00798	-6.25135	-5.85264	-6.20905	-6.46912	-11.4169	-11.5327	-11.5813
3.3.10_nitromethane--iodine_150	6.606	-3.18882	-3.16549	-3.16814	-3.14771	0.266196	0.276128	0.290133	0.300602	-0.442133	-0.446617	-0.456086	-0.460983	-0.0352068	-0.0475263	-0.0352069	-0.047523	-2.03309	-2.13657	-2.21209	-2.09905	-2.21038	-2.29163	-5.59559	-5.64724	-5.76137
3.3.10_nitromethane--iodine_200	8.054	-1.23024	-1.22015	-1.20897	-1.20255	0.00139091	0.00173065	0.00159806	0.00195797	-0.103144	-0.103866	-0.106484	-0.107301	-0.00198997	-0.00237545	-0.00198987	-0.00237757	-0.400697	-0.412069	-0.420368	-0.412555	-0.42478	-0.433701	-1.74503	-1.74397	-1.81167
3.3.11_iodobenzene--nitromethane_080	4.64	-75.456	-75.4956	-73.2008	-73.1795	135.641	135.341	131.559	131.082	-11.2745	-11.3733	-11.7863	-11.8861	0.65121	0.595346	0.65121	0.595337	-39.5259	-42.3393	-44.3923	-39.8147	-42.6637	-44.7426	4.67474	1.86948	10.6315
3.3.11_iodobenzene--nitromethane_085	4.8	-48.3712	-48.3569	-46.0594	-45.9793	84.7374	84.5105	79.7756	79.3476	-6.81778	-6.87775	-7.07502	-7.13414	-1.24028	-1.20435	-1.24028	-1.20434	-30.7841	-32.7874	-34.2493	-30.9263	-32.9527	-34.4314	-6.17776	-9.4016	-2.5355
3.3.11_iodobenzene--nitromethane_090	4.96	-31.608	-31.5695	-29.5227	-29.444	52.8682	52.6827	47.8092	47.4862	-4.38297	-4.41752	-4.49842	-4.5318	-1.51536	-1.41762	-1.51536	-1.41761	-24.0864	-25.5156	-26.5584	-24.0998	-25.5463	-26.6017	-11.2804	-14.509	-9.11275
3.3.11_iodobenzene--nitromethane_095	5.12	-21.1179	-21.0715	-19.3916	-19.3357	32.9671	32.8189	28.4067	28.2057	-2.95723	-2.97726	-2.99302	-3.01255	-1.28967	-1.17132	-1.28967	-1.17134	-18.909	-19.9336	-20.6813	-18.8249	-19.8643	-20.6227	-13.0824	-15.9366	-11.8449
3.3.11_iodobenzene--nitromethane_100	5.28	-14.4625	-14.4116	-13.1318	-13.0775	20.5378	20.4249	16.8029	16.6589	-2.06919	-2.08173	-2.06243	-2.07401	-0.961769	-0.85834	-0.961769	-0.85834	-14.8831	-15.6222	-16.1615	-14.7375	-15.4867	-16.0334	-13.0883	-15.3844	-12.4181
3.3.11_iodobenzene--nitromethane_105	5.441	-10.1693	-10.1195	-9.18045	-9.12668	12.7733	12.6969	9.89403	9.78322	-1.48781	-1.49655	-1.45764	-1.46509	-0.666748	-0.595233	-0.666748	-0.595223	-11.7441	-12.282	-12.6745	-11.5623	-12.1038	-12.4989	-12.1889	-13.9026	-11.8491
3.3.11_iodobenzene--nitromethane_110	5.601	-7.34769	-7.30133	-6.6269	-6.57929	7.92531	7.88249	5.7918	5.71929	-1.09184	-1.09866	-1.05005	-1.05587	-0.440686	-0.401331	-0.440686	-0.40134	-9.29365	-9.68958	-9.9785	-9.09618	-9.49169	-9.7803	-10.8973	-12.0975	-10.7529
3.3.11_iodobenzene--nitromethane_125	6.084	-3.24216	-3.21157	-2.9866	-2.96228	1.86949	1.86807	1.12656	1.11724	-0.473029	-0.477149	-0.432687	-0.436632	-0.113032	-0.114872	-0.113032	-0.11486	-4.71086	-4.8819	-5.00671	-4.54337	-4.71044	-4.83236	-6.94224	-7.22888	-6.98728
3.3.11_iodobenzene--nitromethane_150	6.89	-1.22608	-1.21677	-1.17499	-1.17168	0.164541	0.162765	0.0693432	0.0678081	-0.147777	-0.149542	-0.130233	-0.131877	-0.0154068	-0.0139869	-0.0154066	-0.0139909	-1.68889	-1.73584	-1.7701	-1.61573	-1.65833	-1.68942	-2.98764	-2.93916	-3.04595
3.3.11_iodobenzene--nitromethane_200	8.507	-0.355318	-0.353693	-0.349208	-0.345996	0.000946913	0.00107619	0.000115995	0.000195784	-0.0264716	-0.0268187	-0.0239513	-0.024022	-0.000223483	-0.000470883	-0.000223351	-0.000462482	-0.33181	-0.336814	-0.340465	-0.321495	-0.325142	-0.327804	-0.720371	-0.698089	-0.748936
3.3.12_pyridineNoxide--trifluoroiodomethane_080	4.398	-236.905	-237.1	-245.64	-245.762	358.651	357.987	369.734	369.02	-58.7311	-58.9983	-62.0928	-62.3403	21.5553	20.7459	21.5553	20.7459	-67.4764	-73.4348	-77.7827	-68.2515	-74.2914	-78.6988	4.85164	2.96454	9.66922
3.3.12_pyridineNoxide--trifluoroiodomethane_085	4.522	-159.047	-159.228	-165.39	-165.527	235.65	235.187	244.149	243.647	-34.691	-34.9251	-36.8473	-37.0822	2.09501	1.66838	2.095	1.66836	-53.1326	-57.541	-60.7578	-53.944	-58.4301	-61.7038	-18.0555	-18.9972	-16.0122
3.3.12_pyridineNoxide--trifluoroiodomethane_090	4.646	-108.157	-108.259	-112.688	-112.777	153.468	153.126	159.671	159.299	-21.4945	-21.6747	-22.8803	-23.0712	-4.32434	-4.53347	-4.32434	-4.53347	-42.1306	-45.4045	-47.7936	-42.9049	-46.251	-48.6927	-29.1346	-29.7752	-28.9533
3.3.12_pyridineNoxide--trifluoroiodomethane_095	4.77	-74.7599	-74.7888	-77.9827	-78.0142	99.2835	99.0206	103.602	103.312	-14.0201	-14.1461	-14.9196	-15.0582	-5.48974	-5.55928	-5.48974	-5.55929	-33.6161	-36.0528	-37.831	-34.3174	-36.8184	-38.6435	-33.3045	-33.9634	-34.2419
3.3.12_pyridineNoxide--trifluoroiodomethane_100	4.896	-52.7042	-52.6846	-55.0052	-54.9968	63.923	63.7071	66.8199	66.5787	-9.59545	-9.67814	-10.1912	-10.2856	-4.84451	-4.81523	-4.84451	-4.81523	-26.9661	-28.7808	-30.105	-27.5809	-29.4521	-30.8175	-33.5759	-34.3365	-35.0996
3.3.12_pyridineNoxide--trifluoroiodomethane_105	5.022	-38.0127	-37.958	-39.6695	-39.6316	41.0142	40.8233	42.9276	42.7189	-6.8377	-6.8889	-7.24415	-7.30605	-3.77541	-3.68355	-3.77541	-3.68357	-21.728	-23.0795	-24.0657	-22.2568	-23.6575	-24.6797	-31.7728	-32.582	-33.5389
3.3.12_pyridineNoxide--trifluoroiodomethane_110	5.149	-28.1174	-28.0411	-29.3265	-29.2675	26.2416	26.0729	27.5051	27.3267	-5.02976	-5.06009	-5.31777	-5.3574	-2.76995	-2.65447	-2.76995	-2.65449	-17.57	-18.5775	-19.3127	-18.0194	-19.0697	-19.8361	-28.9955	-29.7888	-30.7859
3.3.12_pyridineNoxide--trifluoroiodomethane_125	5.533	-13.3185	-13.2335	-13.8389	-13.7652	6.75176	6.68255	7.12592	7.05375	-2.26493	-2.27447	-2.38908	-2.40255	-0.918645	-0.870229	-0.918645	-0.870224	-9.45718	-9.89076	-10.2071	-9.72332	-10.1824	-10.5174	-19.9028	-20.5016	-21.2966
3.3.12_pyridineNoxide--trifluoroiodomethane_150	6.182	-5.83696	-5.78545	-6.0202	-5.97842	0.662502	0.667013	0.710723	0.715229	-0.756021	-0.761975	-0.795742	-0.803437	-0.125853	-0.139451	-0.125853	-0.139453	-3.61157	-3.75011	-3.8512	-3.71834	-3.86656	-3.97471	-9.87106	-10.1808	-10.619
3.3.12_pyridineNoxide--trifluoroiodomethane_200	7.504	-2.14029	-2.12976	-2.19539	-2.19163	0.00654065	0.00628219	0.00724861	0.00697086	-0.14133	-0.142361	-0.148006	-0.149381	-0.00865438	-0.00864081	-0.00865428	-0.00863669	-0.756541	-0.7734	-0.785703	-0.777387	-0.795318	-0.808403	-3.06019	-3.15108	-3.33465
3.3.13_iodomethane--pyridineNoxide_080	3.848	-143.964	-144.072	-150.3	-150.374	234.532	234.072	244.222	243.736	-25.6356	-25.851	-27.3328	-27.5517	7.46115	7.06563	7.48763	7.09116	-54.2934	-58.7446	-61.9927	-55.6081	-60.137	-63.4418	9.22131	9.46029	14.213
3.3.13_iodomethane--pyridineNoxide_085	3.973	-92.3055	-92.3396	-96.634	-96.661	148.7	148.374	155.564	155.211	-14.9226	-15.0787	-15.9414	-16.1077	-0.106115	-0.287371	-0.0932942	-0.275117	-42.8527	-46.0986	-48.4672	-43.9511	-47.2696	-49.6912	-7.79922	-7.52416	-4.67771
3.3.13_iodomethane--pyridineNoxide_090	4.1	-59.599	-59.5787	-62.5218	-62.5075	93.6257	93.3686	98.2632	97.9793	-9.24795	-9.35271	-9.86476	-9.9803	-2.12343	-2.15369	-2.11715	-2.14776	-33.9991	-36.371	-38.1019	-34.9117	-37.3487	-39.1271	-15.8184	-15.7833	-14.0457
3.3.13_iodomethane--pyridineNoxide_095	4.228	-38.8337	-38.7772	-40.7975	-40.7548	58.6608	58.4347	61.6902	61.4416	-6.07732	-6.14468	-6.4615	-6.53838	-2.21381	-2.13514	-2.21073	-2.13232	-27.0877	-28.8231	-30.0895	-27.8424	-29.6346	-30.9425	-18.7118	-18.9264	-17.8113
3.3.13_iodomethane--pyridineNoxide_100	4.358	-25.5837	-25.5057	-26.9042	-26.8438	36.6177	36.4088	38.5739	38.3505	-4.19186	-4.23363	-4.44185	-4.49187	-1.76476	-1.62799	-1.76328	-1.6267	-21.6512	-22.9218	-23.849	-22.2738	-23.5938	-24.557	-18.8075	-19.1689	-18.4263
3.3.13_iodomethane--pyridineNoxide_105	4.488	-17.0719	-16.9873	-17.9646	-17.8963	22.7805	22.6039	24.0479	23.8625	-3.00057	-3.02753	-3.17231	-3.20545	-1.25617	-1.11249	-1.25549	-1.11192	-17.3502	-18.284	-18.9654	-17.8631	-18.839	-19.5511	-17.4888	-17.9023	-17.3887
3.3.13_iodomethane--pyridineNoxide_110	4.621	-11.5528	-11.4707	-12.1602	-12.0925	14.1197	13.9865	14.9463	14.8057	-2.20816	-2.22724	-2.33195	-2.35546	-0.831948	-0.715868	-0.831676	-0.715679	-13.9353	-14.6265	-15.1308	-14.3572	-15.0839	-15.6142	-15.5582	-15.9721	-15.5896
3.3.13_iodomethane--pyridineNoxide_125	5.023	-3.91832	-3.86012	-4.11923	-4.07177	3.28427	3.26075	3.51251	3.48678	-0.986338	-0.996188	-1.04044	-1.05235	-0.16662	-0.157165	-0.166683	-0.157275	-7.33745	-7.64054	-7.86172	-7.57072	-7.89358	-8.12917	-9.61444	-9.92379	-9.68178
3.3.13_iodomethane--pyridineNoxide_150	5.709	-0.786508	-0.763009	-0.824557	-0.811219	0.278256	0.277415	0.302906	0.302394	-0.329383	-0.334282	-0.346385	-0.351931	-0.000325825	-0.0042609	-0.000374186	-0.00434562	-2.73926	-2.83676	-2.90791	-2.82742	-2.93198	-3.00828	-3.73204	-3.87338	-3.70284
3.3.13_iodomethane--pyridineNoxide_200	7.12	0.122196	0.126399	0.120074	0.118779	0.00175717	0.00188309	0.00203064	0.00213424	-0.0642576	-0.0648414	-0.067151	-0.067777	0.00190979	0.0016621	0.00189737	0.00164088	-0.564028	-0.575265	-0.583464	-0.58063	-0.592591	-0.60132	-0.518361	-0.546543	-0.451872
3.3.14_pyridineNoxide--iodine_080	5.133	-347.266	-347.349	-359.304	-359.285	499.305	498.184	514.398	513.288	-99.5587	-99.7403	-104.161	-104.313	26.5735	25.203	26.5735	25.203	-80.3847	-88.2578	-94.003	-81.1677	-89.1647	-95.0003	-17.7058	-20.107	5.3095
3.3.14_pyridineNoxide--iodine_085	5.256	-239.345	-239.465	-248.32	-248.377	343.68	342.83	356.045	355.192	-60.5798	-60.7948	-63.6674	-63.8688	-1.22827	-1.85615	-1.22827	-1.85615	-64.507	-70.4474	-74.7822	-65.4037	-71.4557	-75.872	-34.0682	-34.782	-21.2673
3.3.14_pyridineNoxide--iodine_090	5.379	-166.388	-166.497	-172.916	-172.985	234.689	234.052	244.419	243.776	-38.0601	-38.2621	-40.1041	-40.3056	-10.3698	-10.5986	-10.3698	-10.5986	-52.0597	-56.5772	-59.8737	-52.9661	-57.5849	-60.9553	-41.1794	-41.0684	-34.9238
3.3.14_pyridineNoxide--iodine_095	5.503	-116.942	-117.01	-121.606	-121.648	159.314	158.834	166.673	166.187	-24.885	-25.0509	-26.2396	-26.4103	-11.6225	-11.6502	-11.6225	-11.6502	-42.2423	-45.6961	-48.2165	-43.1028	-46.6479	-49.2349	-43.0933	-42.7566	-40.6894
3.3.14_pyridineNoxide--iodine_100	5.627	-83.2745	-83.2866	-86.5698	-86.5676	107.695	107.326	113.046	112.672	-16.9676	-17.0936	-17.8726	-18.0063	-10.0552	-9.97645	-10.0552	-9.97645	-34.4463	-37.0942	-39.0265	-35.2338	-37.9623	-39.9534	-42.0568	-41.8314	-41.748
3.3.14_pyridineNoxide--iodine_105	5.751	-60.1714	-60.1484	-62.4939	-62.4624	72.6042	72.3084	76.3672	76.0658	-12.0299	-12.1204	-12.6439	-12.7423	-7.84684	-7.70681	-7.84684	-7.70681	-28.2094	-30.2402	-31.7221	-28.9123	-31.0138	-32.5473	-39.3894	-39.393	-40.1329
3.3.14_pyridineNoxide--iodine_110	5.876	-44.1825	-44.1371	-45.8207	-45.7707	48.8612	48.6141	51.4658	51.2122	-8.8149	-8.8781	-9.24286	-9.31334	-5.80976	-5.64124	-5.80976	-5.64124	-23.1844	-24.7407	-25.8763	-23.8005	-25.4189	-26.5999	-35.9186	-36.1131	-37.133
3.3.14_pyridineNoxide--iodine_125	6.251	-19.4447	-19.3897	-20.0319	-19.9717	14.7436	14.6308	15.6161	15.5046	-3.9551	-3.98166	-4.13447	-4.16533	-2.01895	-1.91818	-2.01895	-1.91818	-13.0631	-13.7729	-14.2909	-13.4545	-14.2052	-14.753	-24.9496	-25.3037	-26.1751
3.3.14_pyridineNoxide--iodine_150	6.882	-6.9728	-6.94561	-7.0925	-7.0616	1.90625	1.91706	2.05167	2.06294	-1.29617	-1.30949	-1.35984	-1.37543	-0.269974	-0.289418	-0.269974	-0.289418	-5.2494	-5.47589	-5.64117	-5.41941	-5.66367	-5.84191	-12.2686	-12.5054	-12.8867
3.3.14_pyridineNoxide--iodine_200	8.158	-1.93148	-1.92321	-1.94013	-1.9351	0.0299994	0.0293104	0.0333804	0.0326838	-0.223648	-0.226398	-0.235877	-0.239149	-0.0122277	-0.0118085	-0.012228	-0.0118082	-1.11622	-1.1458	-1.16738	-1.15054	-1.1828	-1.20634	-3.29949	-3.35971	-3.51038
3.3.15_pyridineNoxide--iodobenzene_080	5.546	-150.902	-151.005	-157.091	-157.166	237.16	236.487	246.495	245.821	-28.8245	-28.9848	-30.5214	-30.6872	6.75888	6.64278	6.75888	6.64278	-52.5943	-56.8367	-59.9326	-53.4636	-57.7916	-60.9498	3.20682	3.66068	11.6608
3.3.15_pyridineNoxide--iodobenzene_085	5.688	-98.9436	-98.9801	-103.202	-103.232	153.74	153.276	160.589	160.122	-17.3457	-17.4672	-18.3708	-18.5003	-0.0387702	-0.0571835	-0.0387695	-0.0571828	-41.6326	-44.7314	-46.9927	-42.4555	-45.6299	-47.9463	-10.2216	-9.61418	-5.58564
3.3.15_pyridineNoxide--iodobenzene_090	5.83	-65.5846	-65.5567	-68.4788	-68.4581	99.1727	98.8462	103.949	103.617	-11.1491	-11.2327	-11.7796	-11.8713	-1.89375	-1.85894	-1.89375	-1.85894	-33.1602	-35.4225	-37.0733	-33.903	-36.2302	-37.9284	-16.8755	-16.4996	-14.4264
3.3.15_pyridineNoxide--iodobenzene_095	5.972	-44.0155	-43.9536	-45.9755	-45.9248	63.799	63.5552	66.9974	66.7463	-7.61329	-7.66754	-8.01421	-8.07488	-2.00295	-1.92958	-2.00295	-1.92958	-26.544	-28.1951	-29.3999	-27.1943	-28.9006	-30.1457	-19.3954	-19.3286	-18.1753
3.3.15_pyridineNoxide--iodobenzene_100	6.114	-29.9469	-29.8709	-31.2742	-31.2115	40.9727	40.7872	43.0894	42.8963	-5.45331	-5.48815	-5.72312	-5.76302	-1.60981	-1.51809	-1.60981	-1.51809	-21.329	-22.5366	-23.4178	-21.8872	-23.1415	-24.0568	-19.5077	-19.6532	-18.9661
3.3.15_pyridineNoxide--iodobenzene_105	6.257	-20.6849	-20.603	-21.5859	-21.5171	26.2746	26.1345	27.6821	27.539	-4.04171	-4.06551	-4.23456	-4.26237	-1.15457	-1.06912	-1.15457	-1.06912	-17.1888	-18.0769	-18.7251	-17.6614	-18.5892	-19.2663	-18.3282	-18.5759	-18.1293
3.3.15_pyridineNoxide--iodobenzene_110	6.401	-14.5185	-14.4351	-15.1313	-15.0593	16.814	16.7156	17.7593	17.6588	-3.06557	-3.08355	-3.21097	-3.23218	-0.772737	-0.710663	-0.772737	-0.710662	-13.8862	-14.5463	-15.028	-14.2824	-14.9761	-15.4823	-16.5418	-16.8256	-16.4975
3.3.15_pyridineNoxide--iodobenzene_125	6.833	-5.54059	-5.46798	-5.73281	-5.66964	4.33486	4.32458	4.62623	4.61487	-1.44949	-1.4605	-1.52337	-1.53628	-0.173474	-0.177469	-0.173474	-0.177469	-7.44295	-7.73606	-7.94995	-7.66939	-7.98154	-8.20933	-10.7313	-10.9778	-10.732
3.3.15_pyridineNoxide--iodobenzene_150	7.557	-1.44813	-1.41517	-1.46894	-1.44527	0.438852	0.436765	0.477844	0.475575	-0.489832	-0.496043	-0.518177	-0.525189	-0.0122731	-0.0119573	-0.0122728	-0.0119572	-2.85956	-2.94887	-3.01404	-2.94724	-3.04291	-3.11273	-4.50045	-4.61957	-4.42249
3.3.15_pyridineNoxide--iodobenzene_200	9.018	-0.0768999	-0.0686397	-0.0680506	-0.0634627	0.00360137	0.00388493	0.00408286	0.0044127	-0.0926904	-0.0935493	-0.0984081	-0.0993999	0.00141486	0.00110591	0.0014152	0.00110639	-0.618195	-0.627968	-0.6351	-0.634401	-0.644833	-0.652446	-0.792298	-0.809789	-0.715464
3.4.01_dimethylthioether--trifluoroiodomethane_080	3.66	-283.361	-283.142	-292.933	-292.685	374.21	373.372	385.063	384.173	-85.2851	-85.2838	-89.8092	-89.7965	100.782	100.356	100.782	100.356	-79.3946	-87.2096	-92.9125	-80.1418	-87.9924	-93.7212	12.3889	8.32589	27.8487
3.4.01_dimethylthioether--trifluoroiodomethane_085	3.818	-183.982	-183.825	-190.831	-190.632	244.701	244.111	253.13	252.49	-43.4298	-43.4573	-46.124	-46.1339	40.8557	40.5691	40.8557	40.5691	-61.1758	-66.7888	-70.8848	-62.0264	-67.6898	-71.8225	-13.4875	-15.5301	-2.52714
3.4.01_dimethylthioether--trifluoroiodomethane_090	3.977	-120.159	-120.085	-124.866	-124.745	157.762	157.35	164.015	163.546	-22.9818	-23.0283	-24.5402	-24.5724	15.0233	14.8163	15.0233	14.8163	-47.379	-51.4169	-54.3635	-48.203	-52.2965	-55.2836	-25.3111	-26.2392	-18.0832
3.4.01_dimethylthioether--trifluoroiodomethane_095	4.136	-79.2052	-79.1885	-82.359	-82.3058	100.578	100.301	105.012	104.692	-12.923	-12.9698	-13.8219	-13.863	4.58605	4.43484	4.58605	4.43484	-36.8814	-39.7926	-41.917	-37.625	-40.5922	-42.7574	-29.3397	-29.7998	-24.8279
3.4.01_dimethylthioether--trifluoroiodomethane_100	4.295	-52.8811	-52.8877	-54.9635	-54.9532	63.5613	63.3671	66.5681	66.3607	-7.80147	-7.83813	-8.3241	-8.36481	0.725293	0.625624	0.725293	0.625628	-28.8393	-30.9423	-32.4769	-29.4858	-31.6429	-33.2169	-29.21	-29.5486	-26.5433
3.4.01_dimethylthioether--trifluoroiodomethane_105	4.454	-35.8986	-35.8967	-37.2662	-37.2607	39.8943	39.7403	41.8628	41.7071	-5.03099	-5.05587	-5.33787	-5.37075	-0.496046	-0.544718	-0.496046	-0.54471	-22.636	-24.1576	-25.268	-23.1845	-24.7549	-25.9008	-27.0249	-27.3699	-25.5559
3.4.01_dimethylthioether--trifluoroiodomethane_110	4.614	-24.8663	-24.8454	-25.7633	-25.7429	24.9012	24.7713	26.1684	26.0353	-3.41739	-3.43262	-3.60262	-3.62441	-0.739944	-0.744449	-0.739944	-0.744454	-17.8242	-18.9269	-19.7315	-18.2816	-19.4266	-20.2621	-23.9827	-24.3386	-23.2589
3.4.01_dimethylthioether--trifluoroiodomethane_125	5.092	-9.5648	-9.50485	-9.80704	-9.75425	5.89413	5.83039	6.22701	6.16603	-1.27432	-1.27547	-1.32702	-1.33085	-0.374226	-0.335118	-0.374226	-0.335118	-8.85637	-9.2852	-9.59814	-9.1088	-9.56166	-9.89213	-14.8832	-15.1463	-15.008
3.4.01_dimethylthioether--trifluoroiodomethane_150	5.89	-3.15217	-3.09101	-3.17215	-3.1162	0.491219	0.490122	0.528876	0.526594	-0.31751	-0.315245	-0.328659	-0.327149	-0.0463618	-0.0475911	-0.0463618	-0.0475944	-2.98473	-3.08451	-3.15732	-3.07542	-3.18201	-3.2598	-6.12104	-6.22414	-6.33039
3.4.01_dimethylthioether--trifluoroiodomethane_200	7.488	-0.820547	-0.809007	-0.815855	-0.807399	0.00358116	0.00308163	0.00397404	0.00343618	-0.0368347	-0.0369232	-0.0379162	-0.0382039	-0.00221548	-0.00189238	-0.00221548	-0.00189322	-0.509949	-0.519256	-0.526048	-0.524283	-0.534299	-0.541609	-1.37079	-1.38567	-1.44766
3.4.02_dimethylthioether--iodomethane_080	3.131	-177.229	-177.369	-184.305	-184.408	254.303	253.837	264.09	263.578	-34.4252	-34.5529	-36.5419	-36.6828	46.2764	45.8212	46.252	45.8212	-65.1427	-71.0131	-75.2969	-65.6906	-72.0218	-76.6418	12.4393	11.6664	25.7358
3.4.02_dimethylthioether--iodomethane_085	3.3	-110.666	-110.802	-115.364	-115.464	159.51	159.227	166.565	166.235	-16.6214	-16.713	-17.7264	-17.8152	18.4122	18.0878	18.4059	18.0878	-50.0126	-54.161	-57.1882	-50.7367	-55.1497	-58.37	-7.38852	-7.32684	2.28028
3.4.02_dimethylthioether--iodomethane_090	3.469	-69.3832	-69.5065	-72.423	-72.5232	98.7741	98.6097	103.595	103.404	-8.57986	-8.64524	-9.13788	-9.2022	7.15996	6.92855	7.15937	6.92854	-38.5496	-41.4911	-43.6376	-39.284	-42.3856	-44.649	-16.2511	-16.0422	-9.58973
3.4.02_dimethylthioether--iodomethane_095	3.638	-43.8009	-43.8958	-45.7434	-45.8329	60.5525	60.4439	63.6959	63.5838	-4.81127	-4.85492	-5.08327	-5.13194	2.75429	2.60697	2.75506	2.60697	-29.8144	-31.9058	-33.432	-30.4869	-32.6809	-34.2819	-19.1319	-19.056	-14.6942
3.4.02_dimethylthioether--iodomethane_100	3.807	-27.9288	-27.9833	-29.1615	-29.2161	36.8264	36.7361	38.8185	38.7276	-2.91562	-2.9446	-3.04417	-3.07857	1.05752	0.987213	1.05835	0.987213	-23.1225	-24.6131	-25.7008	-23.7053	-25.2651	-26.4033	-18.9053	-18.9832	-16.0038
3.4.02_dimethylthioether--iodomethane_105	3.977	-18.0391	-18.0612	-18.8157	-18.8409	22.2494	22.1667	23.5004	23.4175	-1.87449	-1.89356	-1.93523	-1.95809	0.404623	0.394246	0.405231	0.394248	-17.9752	-19.0404	-19.8178	-18.4653	-19.5792	-20.392	-17.2116	-17.3792	-15.3344
3.4.02_dimethylthioether--iodomethane_110	4.147	-11.8375	-11.8359	-12.3198	-12.3245	13.3625	13.2896	14.1459	14.0753	-1.25367	-1.26641	-1.28318	-1.29871	0.152727	0.17781	0.153123	0.177807	-14.0054	-14.77	-15.3279	-14.41	-15.2099	-15.7936	-14.9628	-15.1637	-13.7486
3.4.02_dimethylthioether--iodomethane_125	4.657	-3.7738	-3.73883	-3.8782	-3.8511	2.79776	2.77532	2.99334	2.9696	-0.425092	-0.429135	-0.42941	-0.434314	0.0177094	0.0404176	0.0178038	0.0404199	-6.74263	-7.03713	-7.25204	-6.95842	-7.26748	-7.49301	-8.60427	-8.76841	-8.25922
3.4.02_dimethylthioether--iodomethane_150	5.509	-0.846703	-0.821134	-0.846233	-0.826636	0.184636	0.188597	0.202123	0.205968	-0.0915613	-0.0921364	-0.0914768	-0.0921417	0.0127264	0.0066579	0.0127391	0.0066568	-2.19716	-2.26602	-2.31628	-2.27087	-2.34282	-2.39532	-3.03429	-3.10148	-2.97064
3.4.02_dimethylthioether--iodomethane_200	7.218	-0.0687319	-0.0656852	-0.0659323	-0.064943	0.000993594	0.00074047	0.00113941	0.000844676	-0.0105105	-0.01056	-0.0104288	-0.0104674	7.83187e-05	0.000263233	8.01828e-05	0.000264335	-0.368362	-0.374898	-0.379668	-0.37969	-0.386376	-0.391255	-0.45491	-0.465557	-0.443504
3.4.03_dimethylthioether--iodine_080	3.904	-509.141	-508.939	-525.022	-524.824	620.057	618.865	635.872	634.653	-221.321	-221.342	-229.89	-229.907	254.978	254.154	254.978	254.154	-111.293	-123.57	-132.529	-111.776	-124.098	-133.09	10.208	0.984895	24.7442
3.4.03_dimethylthioether--iodine_085	4.05	-342.899	-342.713	-355.221	-355.01	428.991	428.249	442.375	441.612	-120.935	-120.936	-126.742	-126.724	109.501	108.996	109.501	108.996	-87.1951	-96.2873	-102.922	-88.0591	-97.2146	-103.896	-29.3267	-35.0222	-15.4808
3.4.03_dimethylthioether--iodine_090	4.195	-231.339	-231.195	-240.487	-240.311	292.201	291.686	302.986	302.456	-66.4321	-66.435	-70.1241	-70.0998	40.2656	39.9412	40.2656	39.9412	-68.4697	-75.2185	-80.1432	-69.4697	-76.2918	-81.2701	-46.1462	-49.2835	-35.7272
3.4.03_dimethylthioether--iodine_095	4.341	-156.679	-156.593	-163.234	-163.096	196.505	196.127	204.869	204.468	-37.3385	-37.3663	-39.5965	-39.596	9.85492	9.63583	9.85492	9.63582	-54.0012	-59.0187	-62.6801	-54.9935	-60.0878	-63.8053	-50.8769	-52.3936	-43.9864
3.4.03_dimethylthioether--iodine_100	4.487	-106.753	-106.736	-111.307	-111.245	130.796	130.52	137.053	136.747	-21.8123	-21.8544	-23.1694	-23.1913	-1.95513	-2.10833	-1.95513	-2.10832	-42.8055	-46.5428	-49.27	-43.7207	-47.5336	-50.316	-49.4496	-50.1136	-45.2834
3.4.03_dimethylthioether--iodine_105	4.632	-73.3579	-73.3794	-76.4507	-76.4398	86.3516	86.1466	90.8689	90.6473	-13.3723	-13.4142	-14.1834	-14.2161	-5.46995	-5.57143	-5.46995	-5.57142	-34.0968	-36.8861	-38.9215	-34.9105	-37.7727	-39.8613	-45.14	-45.4413	-42.8316
3.4.03_dimethylthioether--iodine_110	4.778	-50.9665	-51.0003	-53.0363	-53.0517	56.6442	56.4764	59.8014	59.6345	-8.61649	-8.65053	-9.10018	-9.13508	-5.64774	-5.6986	-5.64774	-5.69861	-27.2784	-29.3637	-30.8854	-27.9865	-30.1402	-31.7118	-39.7585	-39.9627	-38.6141
3.4.03_dimethylthioether--iodine_125	5.216	-18.7326	-18.72	-19.3067	-19.2915	15.5673	15.4341	16.5332	16.4033	-2.89258	-2.90195	-2.9948	-3.00788	-2.63574	-2.56329	-2.63574	-2.56329	-14.2533	-15.1293	-15.7685	-14.6847	-15.6074	-16.2807	-24.5197	-24.7401	-24.6438
3.4.03_dimethylthioether--iodine_150	5.946	-5.21802	-5.16766	-5.2329	-5.18256	1.69639	1.6579	1.83	1.789	-0.667847	-0.666205	-0.679289	-0.678468	-0.414714	-0.372685	-0.414714	-0.372686	-5.11796	-5.33755	-5.49778	-5.29192	-5.5297	-5.70322	-10.0464	-10.1479	-10.2843
3.4.03_dimethylthioether--iodine_200	7.408	-1.13829	-1.12663	-1.10428	-1.09501	0.0164277	0.0166237	0.018379	0.0186264	-0.0665353	-0.0670038	-0.0663093	-0.0669758	-0.00754498	-0.0081673	-0.007545	-0.00816861	-0.897229	-0.920632	-0.937709	-0.927408	-0.953179	-0.971984	-2.12289	-2.12351	-2.2217
3.4.04_thioacetone--trifluoroiodomethane_080	4.292	-238.742	-238.562	-247.421	-247.202	316.436	315.623	326.153	325.289	-69.424	-69.4458	-73.3044	-73.3201	82.0022	81.6094	82.0022	81.6094	-69.6964	-76.7395	-81.8791	-70.6098	-77.7081	-82.8879	7.34539	3.48789	23.3886
3.4.04_thioacetone--trifluoroiodomethane_085	4.449	-155.677	-155.567	-161.867	-161.721	207.549	206.929	215.04	214.373	-35.4899	-35.5239	-37.7725	-37.798	33.728	33.4933	33.728	33.4933	-53.7475	-58.7707	-62.4364	-54.6684	-59.7546	-63.4662	-13.105	-15.1189	-1.2552
3.4.04_thioacetone--trifluoroiodomethane_090	4.606	-102.383	-102.346	-106.643	-106.576	134.515	134.073	140.013	139.512	-19.0037	-19.0411	-20.3259	-20.3561	12.891	12.7349	12.891	12.7349	-41.7738	-45.364	-47.9839	-42.6195	-46.273	-48.939	-22.5633	-23.6251	-14.3679
3.4.04_thioacetone--trifluoroiodomethane_095	4.764	-68.1247	-68.1244	-71.0074	-70.9852	86.3813	86.0906	90.2511	89.9215	-10.8749	-10.9067	-11.6498	-11.6799	4.34885	4.23739	4.34885	4.23739	-32.6747	-35.2529	-37.1344	-33.4183	-36.0567	-37.9821	-25.8374	-26.4882	-20.4263
3.4.04_thioacetone--trifluoroiodomethane_100	4.922	-46.0057	-46.0123	-47.9436	-47.9428	55.0824	54.8898	57.694	57.4871	-6.69826	-6.72069	-7.16128	-7.18744	1.06541	0.992635	1.06541	0.992639	-25.6839	-27.5456	-28.9041	-26.3223	-28.2393	-29.6381	-25.7547	-26.2886	-22.3091
3.4.04_thioacetone--trifluoroiodomethane_105	5.081	-31.6343	-31.6259	-32.9451	-32.9392	34.9301	34.791	36.6302	36.4857	-4.40744	-4.42147	-4.68942	-4.70884	-0.0759016	-0.109357	-0.0759016	-0.109363	-20.2643	-21.616	-22.6024	-20.802	-22.2024	-23.2243	-23.9681	-24.496	-21.8447
3.4.04_thioacetone--trifluoroiodomethane_110	5.24	-22.2103	-22.1844	-23.1088	-23.0867	22.05	21.9426	23.1363	23.0266	-3.0516	-3.05929	-3.22915	-3.24122	-0.391764	-0.391414	-0.391764	-0.391416	-16.0365	-17.0238	-17.7441	-16.4832	-17.512	-18.2627	-21.4366	-21.9554	-20.1752
3.4.04_thioacetone--trifluoroiodomethane_125	5.718	-8.89021	-8.8312	-9.20192	-9.1506	5.41554	5.36872	5.6988	5.65588	-1.20225	-1.20146	-1.2602	-1.26147	-0.261333	-0.232297	-0.261333	-0.232296	-8.07942	-8.48045	-8.7731	-8.32368	-8.74819	-9.05797	-13.6693	-14.0465	-13.4892
3.4.04_thioacetone--trifluoroiodomethane_150	6.52	-3.08241	-3.03591	-3.16302	-3.1227	0.480454	0.47976	0.513167	0.511621	-0.328875	-0.327592	-0.343792	-0.343371	-0.0392849	-0.0417016	-0.0392849	-0.0417006	-2.78068	-2.87929	-2.95125	-2.86746	-2.9725	-3.04916	-5.87669	-6.04531	-5.94546
3.4.04_thioacetone--trifluoroiodomethane_200	8.137	-0.893786	-0.885761	-0.914335	-0.909665	0.00341244	0.00323422	0.00373913	0.00354855	-0.0459134	-0.0460273	-0.0478231	-0.0481416	-0.00253668	-0.00246962	-0.00253671	-0.00246918	-0.488169	-0.497228	-0.503838	-0.501686	-0.511309	-0.518331	-1.43486	-1.47506	-1.47277
3.4.05_thioacetone--iodomethane_080	3.811	-146.209	-146.099	-152.57	-152.426	205.905	205.29	214.344	213.686	-28.2812	-28.3139	-30.169	-30.1953	41.7287	41.4625	41.7287	41.4625	-54.6064	-59.6753	-63.3743	-55.6237	-60.7689	-64.5235	8.96516	8.0039	22.0413
3.4.05_thioacetone--iodomethane_085	3.977	-91.708	-91.6706	-95.9013	-95.8391	130.143	129.72	136.186	135.71	-13.8159	-13.85	-14.7906	-14.8191	17.8616	17.6807	17.8616	17.6807	-41.9977	-45.5581	-48.1562	-42.9216	-46.5551	-49.2065	-6.27573	-6.47378	3.65682
3.4.05_thioacetone--iodomethane_090	4.144	-57.8275	-57.8234	-60.5341	-60.5143	81.4487	81.1821	85.5754	85.2785	-7.25966	-7.28717	-7.75928	-7.78656	7.76838	7.63781	7.76838	7.63782	-32.4909	-35.0064	-36.842	-33.2934	-35.8766	-37.7616	-13.1328	-13.1461	-6.05006
3.4.05_thioacetone--iodomethane_095	4.312	-36.712	-36.7116	-38.4408	-38.4385	50.5905	50.4175	53.2864	53.1048	-4.15929	-4.17845	-4.41591	-4.4386	3.49928	3.41615	3.49928	3.41614	-25.2453	-27.0332	-28.3379	-25.9258	-27.774	-29.1227	-15.3943	-15.4789	-10.5144
3.4.05_thioacetone--iodomethane_100	4.48	-23.5015	-23.4881	-24.6043	-24.5939	31.2311	31.1074	32.9311	32.8053	-2.58065	-2.59385	-2.7122	-2.72929	1.65298	1.61749	1.65298	1.61749	-19.6767	-20.9551	-21.888	-20.2421	-21.5725	-22.5433	-15.2451	-15.4436	-11.937
3.4.05_thioacetone--iodomethane_105	4.649	-15.1877	-15.1626	-15.8921	-15.8707	19.1796	19.0845	20.2374	20.1446	-1.70253	-1.71125	-1.77256	-1.78427	0.821221	0.823783	0.821221	0.823786	-15.3754	-16.2956	-16.9672	-15.8389	-16.8026	-17.5058	-13.9328	-14.1924	-11.7026
3.4.05_thioacetone--iodomethane_110	4.819	-9.91976	-9.88534	-10.3677	-10.3391	11.7197	11.6456	12.3773	12.3095	-1.17059	-1.17645	-1.21073	-1.21885	0.428533	0.452652	0.428533	0.452653	-12.0422	-12.7097	-13.1968	-12.4188	-13.1221	-13.6354	-12.1603	-12.4312	-10.6483
3.4.05_thioacetone--iodomethane_125	5.33	-2.9653	-2.92123	-3.07798	-3.0409	2.58909	2.56942	2.75437	2.73495	-0.435553	-0.437778	-0.447848	-0.450879	0.0887364	0.103554	0.0887364	0.103557	-5.88777	-6.15502	-6.35005	-6.08433	-6.36954	-6.57766	-7.03608	-7.23093	-6.51867
3.4.05_thioacetone--iodomethane_150	6.189	-0.445896	-0.429027	-0.45446	-0.443883	0.188498	0.189656	0.20409	0.205059	-0.111152	-0.111761	-0.114376	-0.115132	0.0164321	0.0127493	0.0164321	0.0127501	-1.9631	-2.02454	-2.06937	-2.0293	-2.09505	-2.14302	-2.40775	-2.48422	-2.27191
3.4.05_thioacetone--iodomethane_200	7.922	0.0998724	0.101843	0.101459	0.100953	0.000858775	0.000821073	0.000961143	0.000916326	-0.0168918	-0.0169385	-0.0173265	-0.017372	0.000555661	0.000551381	0.00055553	0.000550541	-0.337684	-0.343574	-0.347873	-0.347646	-0.353938	-0.358529	-0.261595	-0.273482	-0.23012
3.4.06_thioacetone--iodine_080	4.435	-494.775	-494.629	-509.984	-509.826	605.073	603.867	620.318	619.101	-223.455	-223.52	-231.72	-231.776	251.946	251.055	251.946	251.055	-110.083	-122.69	-131.89	-110.752	-123.42	-132.663	4.88207	-4.10913	22.2421
3.4.06_thioacetone--iodine_085	4.576	-335.675	-335.52	-347.626	-347.429	423.92	423.065	436.998	436.123	-122.941	-122.967	-128.613	-128.626	109.498	108.978	109.498	108.978	-86.3443	-95.7331	-102.584	-87.3277	-96.7929	-103.7	-29.0297	-34.6554	-11.711
3.4.06_thioacetone--iodine_090	4.716	-228.364	-228.245	-237.341	-237.186	292.714	292.058	303.377	302.705	-68.0091	-68.0193	-71.6638	-71.6582	41.201	40.8948	41.201	40.8948	-68.0816	-75.0709	-80.1712	-69.1642	-76.238	-81.4	-43.4824	-46.6436	-29.5265
3.4.06_thioacetone--iodine_095	4.858	-156.091	-156.023	-162.613	-162.505	199.79	199.28	208.153	207.617	-38.4711	-38.4915	-40.742	-40.7443	10.799	10.6152	10.799	10.6152	-54.0387	-59.2433	-63.0412	-55.0944	-60.3856	-64.2467	-47.6614	-49.2631	-37.5179
3.4.06_thioacetone--iodine_100	4.999	-107.391	-107.379	-111.982	-111.935	135.121	134.739	141.438	141.017	-22.5942	-22.622	-23.9839	-23.9964	-1.29252	-1.40821	-1.29252	-1.40821	-43.1712	-47.055	-49.8891	-44.1396	-48.1069	-51.002	-46.5597	-47.3246	-39.6141
3.4.06_thioacetone--iodine_105	5.141	-74.5252	-74.5435	-77.6984	-77.6919	90.7305	90.4559	95.3572	95.0538	-13.9136	-13.9423	-14.7669	-14.7873	-5.09761	-5.17004	-5.09761	-5.17004	-34.6818	-37.5913	-39.7145	-35.5432	-38.5316	-40.7122	-42.9145	-43.3077	-38.3422
3.4.06_thioacetone--iodine_110	5.283	-52.2726	-52.299	-54.435	-54.4455	60.5841	60.385	63.869	63.6582	-9.00631	-9.03082	-9.53192	-9.55445	-5.48724	-5.52153	-5.48724	-5.52152	-27.9886	-30.1783	-31.7763	-28.7412	-31.0042	-32.6555	-38.2426	-38.5187	-35.3088
3.4.06_thioacetone--iodine_125	5.711	-19.615	-19.6074	-20.2859	-20.2736	17.614	17.5022	18.6532	18.5424	-3.09919	-3.10689	-3.22702	-3.23719	-2.6986	-2.63449	-2.6986	-2.63449	-14.9942	-15.949	-16.6457	-15.4609	-16.4663	-17.2	-24.4923	-24.8029	-23.807
3.4.06_thioacetone--iodine_150	6.428	-5.46486	-5.42804	-5.54261	-5.50482	2.11264	2.08309	2.2629	2.23202	-0.769751	-0.769744	-0.790712	-0.791634	-0.451756	-0.414268	-0.451756	-0.414261	-5.57205	-5.83277	-6.02302	-5.76355	-6.04499	-6.25036	-10.552	-10.7291	-10.5479
3.4.06_thioacetone--iodine_200	7.872	-1.19566	-1.18858	-1.18349	-1.1789	0.0238193	0.0247271	0.0263712	0.0273676	-0.0916111	-0.0923256	-0.093278	-0.0942332	-0.00991927	-0.0109657	-0.00991935	-0.0109599	-1.01432	-1.04108	-1.0606	-1.04811	-1.07738	-1.09874	-2.32774	-2.35546	-2.3807
3.5.01_fluorine--trifluoroiodomethane_080	3.917	-22.5714	-22.5456	-23.3462	-23.3014	54.8211	54.6266	56.7217	56.5092	-4.28759	-4.35429	-4.52721	-4.60222	-0.853245	-0.664528	-0.853246	-0.664528	-16.0848	-17.7143	-18.9034	-16.4073	-18.0819	-19.304	8.15868	8.63703	9.48931
3.5.01_fluorine--trifluoroiodomethane_085	4.083	-12.613	-12.5502	-13.0511	-12.9795	30.5675	30.4104	31.6452	31.4761	-2.3723	-2.4029	-2.5073	-2.54227	-0.670687	-0.486378	-0.670687	-0.486378	-11.7554	-12.8666	-13.6775	-12.0122	-13.1607	-13.9988	1.2935	1.4692	2.02924
3.5.01_fluorine--trifluoroiodomethane_090	4.249	-7.13096	-7.05503	-7.37713	-7.29608	16.9357	16.8217	17.5482	17.4252	-1.35081	-1.36369	-1.42867	-1.44367	-0.44271	-0.301469	-0.442711	-0.301469	-8.62875	-9.39368	-9.95187	-8.82885	-9.62382	-10.2039	-1.85038	-1.81998	-1.44766
3.5.01_fluorine--trifluoroiodomethane_095	4.415	-4.10107	-4.02767	-4.23889	-4.16256	9.32322	9.25387	9.67681	9.59942	-0.790123	-0.795815	-0.835891	-0.842679	-0.26117	-0.173904	-0.261172	-0.173904	-6.36125	-6.8964	-7.28691	-6.51511	-7.0744	-7.48253	-3.03043	-3.06225	-2.80746
3.5.01_fluorine--trifluoroiodomethane_100	4.581	-2.41687	-2.3513	-2.49241	-2.4261	5.09862	5.06572	5.30161	5.26467	-0.474865	-0.477654	-0.502277	-0.505906	-0.139568	-0.0971695	-0.139567	-0.0971695	-4.71357	-5.09465	-5.37274	-4.83112	-5.2313	-5.52332	-3.23314	-3.28782	-3.1129
3.5.01_fluorine--trifluoroiodomethane_105	4.748	-1.47251	-1.41725	-1.51335	-1.45831	2.76985	2.76271	2.88599	2.8776	-0.293688	-0.295184	-0.310535	-0.312762	-0.066438	-0.0537033	-0.0664376	-0.0537033	-3.51518	-3.79162	-3.99335	-3.60495	-3.89617	-4.10869	-2.99678	-3.05586	-2.93298
3.5.01_fluorine--trifluoroiodomethane_110	4.915	-0.934507	-0.890638	-0.955961	-0.913154	1.49532	1.50254	1.56199	1.56876	-0.187163	-0.188164	-0.197771	-0.199443	-0.0262317	-0.0296293	-0.0262314	-0.0296293	-2.64188	-2.84601	-2.99497	-2.71063	-2.92628	-3.08365	-2.60086	-2.65712	-2.56898
3.5.01_fluorine--trifluoroiodomethane_125	5.416	-0.312698	-0.296533	-0.313442	-0.299059	0.234273	0.238188	0.24668	0.250421	-0.0578476	-0.0588594	-0.0609526	-0.0624015	0.000978183	-0.00488747	0.000978708	-0.00488745	-1.18942	-1.27465	-1.33685	-1.22144	-1.31182	-1.37776	-1.45895	-1.49369	-1.4644
3.5.01_fluorine--trifluoroiodomethane_150	6.253	-0.105937	-0.102283	-0.103745	-0.101276	0.0122458	0.0107419	0.012874	0.0114322	-0.0135166	-0.013922	-0.0142147	-0.0147724	-0.000962167	-0.00031955	-0.000962088	-0.00031955	-0.386332	-0.407429	-0.422823	-0.396629	-0.419128	-0.435547	-0.528606	-0.540483	-0.535552
3.5.01_fluorine--trifluoroiodomethane_200	7.931	-0.0312298	-0.0301795	-0.0304712	-0.0297826	1.15522e-06	2.04001e-05	2.15291e-06	2.2238e-05	-0.00184483	-0.00190514	-0.00195054	-0.00203439	1.54379e-05	-3.99076e-06	1.51491e-05	-4.01702e-06	-0.0698593	-0.0726866	-0.0747498	-0.0716209	-0.0746588	-0.0768757	-0.106818	-0.108674	-0.112968
3.6.01_chlorine--trifluoroiodomethane_080	3.977	-58.1293	-58.3309	-60.3372	-60.543	116.409	116.073	120.69	120.329	-11.5537	-11.7112	-12.276	-12.4825	3.31886	3.20492	3.47072	3.20492	-34.9647	-38.8581	-41.6992	-35.6197	-39.6367	-42.5681	7.53636	7.94043	16.5477
3.6.01_chlorine--trifluoroiodomethane_085	4.152	-32.8445	-33.0281	-34.1681	-34.3682	66.7709	66.5714	69.3973	69.1729	-6.04053	-6.13601	-6.41825	-6.54521	0.260791	0.17276	0.338753	0.17276	-25.9726	-28.6646	-30.6291	-26.5309	-29.3173	-31.3507	-3.04903	-2.91841	2.12547
3.6.01_chlorine--trifluoroiodomethane_090	4.327	-18.6556	-18.8026	-19.4319	-19.5971	37.883	37.7621	39.4608	39.3244	-3.38711	-3.44177	-3.59377	-3.66755	-0.412617	-0.464868	-0.372848	-0.464867	-19.401	-21.2695	-22.633	-19.8584	-21.8005	-23.2177	-7.58017	-7.6228	-4.64424
3.6.01_chlorine--trifluoroiodomethane_095	4.502	-10.7103	-10.8169	-11.155	-11.2785	21.3048	21.2213	22.249	22.1574	-2.00606	-2.03595	-2.12624	-2.16781	-0.435532	-0.449633	-0.415274	-0.449634	-14.5582	-15.8597	-16.8094	-14.926	-16.285	-17.2767	-8.89058	-9.0152	-7.23414
3.6.01_chlorine--trifluoroiodomethane_100	4.678	-6.26193	-6.33036	-6.50979	-6.59307	11.8936	11.829	12.4577	12.3893	-1.23798	-1.25293	-1.31155	-1.33378	-0.327112	-0.314794	-0.316764	-0.314796	-10.9713	-11.8806	-12.5441	-11.2636	-12.2178	-12.9142	-8.61316	-8.76657	-7.68601
3.6.01_chlorine--trifluoroiodomethane_105	4.854	-3.76553	-3.80175	-3.89915	-3.94718	6.59598	6.54744	6.93227	6.8811	-0.788828	-0.795219	-0.835685	-0.846672	-0.219464	-0.197504	-0.214122	-0.197507	-8.30674	-8.94378	-9.40865	-8.53743	-9.20902	-9.69911	-7.65568	-7.80936	-7.14209
3.6.01_chlorine--trifluoroiodomethane_110	5.03	-2.35577	-2.36639	-2.42437	-2.44394	3.63423	3.60226	3.83403	3.79967	-0.51652	-0.518432	-0.547128	-0.552089	-0.137212	-0.118255	-0.134401	-0.118255	-6.32415	-6.772	-7.09881	-6.50551	-6.98007	-7.32637	-6.49963	-6.64099	-6.22161
3.6.01_chlorine--trifluoroiodomethane_125	5.56	-0.794095	-0.768928	-0.79586	-0.77559	0.582155	0.582272	0.621463	0.621336	-0.168403	-0.166934	-0.177979	-0.177763	-0.0205052	-0.0239176	-0.0199177	-0.0239181	-2.91291	-3.07184	-3.18782	-3.00053	-3.17258	-3.29813	-3.56533	-3.65407	-3.53548
3.6.01_chlorine--trifluoroiodomethane_150	6.446	-0.301838	-0.288766	-0.294438	-0.285697	0.025804	0.0260373	0.0279568	0.0283583	-0.0396797	-0.0395165	-0.0416692	-0.0420758	-0.000840475	-0.00205553	-0.000758769	-0.00205477	-0.947453	-0.980548	-1.0047	-0.975446	-1.01333	-1.04098	-1.309	-1.34245	-1.32633
3.6.01_chlorine--trifluoroiodomethane_200	8.226	-0.101662	-0.0990731	-0.0989661	-0.0981432	7.19124e-05	4.59463e-05	8.22044e-05	5.15911e-05	-0.00538892	-0.00541326	-0.00566893	-0.00579206	-7.53256e-05	-7.13086e-05	-7.50105e-05	-7.14399e-05	-0.16848	-0.171774	-0.174177	-0.173016	-0.177142	-0.180153	-0.278689	-0.284108	-0.288696
3.6.02_chlorine--iodomethane_080	3.431	-45.6508	-45.7812	-47.7758	-47.8977	92.9697	92.6949	97.0317	96.7317	-6.12423	-6.23483	-6.51497	-6.6542	3.16251	3.04174	3.29542	3.04174	-31.148	-34.598	-37.1155	-31.8252	-35.3918	-37.9944	6.60515	7.22705	14.9578
3.6.02_chlorine--iodomethane_085	3.609	-25.1595	-25.2706	-26.4215	-26.5345	52.3837	52.2327	54.8242	54.6537	-2.93631	-2.99865	-3.11365	-3.1927	0.72159	0.628279	0.789128	0.628278	-23.0765	-25.4522	-27.1857	-23.6402	-26.1065	-27.9062	-2.59404	-2.35146	2.38488
3.6.02_chlorine--iodomethane_090	3.788	-13.8456	-13.9285	-14.5831	-14.6709	29.2159	29.127	30.666	30.5674	-1.49383	-1.52744	-1.57792	-1.62084	0.0535616	0.00273905	0.0877843	0.00273735	-17.1764	-18.8192	-20.0179	-17.6322	-19.3465	-20.5975	-6.34418	-6.3191	-3.41414
3.6.02_chlorine--iodomethane_095	3.967	-7.61989	-7.67421	-8.0446	-8.10383	16.1604	16.0973	17.0199	16.9519	-0.793223	-0.810463	-0.835474	-0.857896	-0.0945963	-0.106452	-0.0772679	-0.106452	-12.8347	-13.9756	-14.8082	-13.1974	-14.3946	-15.2683	-7.30201	-7.38457	-5.58564
3.6.02_chlorine--iodomethane_100	4.147	-4.20242	-4.23256	-4.44364	-4.47798	8.87509	8.82802	9.3835	9.33357	-0.433295	-0.441449	-0.455548	-0.466636	-0.100741	-0.0909838	-0.0919429	-0.0909825	-9.62914	-10.425	-11.0057	-9.91487	-10.755	-11.368	-6.94268	-7.07007	-5.9371
3.6.02_chlorine--iodomethane_105	4.328	-2.32874	-2.34018	-2.46411	-2.47821	4.84023	4.80954	5.13974	5.10653	-0.241016	-0.244651	-0.253026	-0.258395	-0.0726839	-0.0591715	-0.0681724	-0.05917	-7.25883	-7.81628	-8.22307	-7.48251	-8.0743	-8.50614	-6.05753	-6.19538	-5.47267
3.6.02_chlorine--iodomethane_110	4.509	-1.30101	-1.29856	-1.37591	-1.37492	2.62015	2.60548	2.79546	2.77868	-0.135955	-0.137422	-0.142452	-0.14498	-0.0415684	-0.0348942	-0.0391852	-0.034892	-5.5047	-5.8966	-6.18259	-5.67912	-6.09788	-6.40347	-5.04799	-5.17958	-4.70282
3.6.02_chlorine--iodomethane_125	5.054	-0.243255	-0.227912	-0.253901	-0.239497	0.394767	0.403063	0.426913	0.435902	-0.0273011	-0.0270778	-0.0281712	-0.0282191	0.00682504	-0.00594568	0.00739438	-0.00594699	-2.5153	-2.6537	-2.75469	-2.59849	-2.75023	-2.86096	-2.61256	-2.69872	-2.54387
3.6.02_chlorine--iodomethane_150	5.967	-0.00555619	-0.00268079	-0.00427445	-0.00258171	0.0173855	0.0168796	0.019103	0.0187061	-0.00387101	-0.00381378	-0.00381819	-0.00382042	0.000496508	-0.000121718	0.000564876	-0.000121272	-0.812366	-0.840836	-0.861611	-0.838724	-0.871732	-0.89582	-0.851348	-0.883637	-0.845168
3.6.02_chlorine--iodomethane_200	7.803	0.020268	0.0201474	0.020205	0.0199221	2.62813e-05	2.61762e-05	3.25825e-05	2.99044e-05	-0.000855152	-0.000855335	-0.000859615	-0.000861873	4.21918e-05	3.09809e-05	4.25068e-05	3.02195e-05	-0.142446	-0.145333	-0.147439	-0.146659	-0.150291	-0.152942	-0.12809	-0.133821	-0.12552
3.6.03_chlorine--iodine_080	4.339	-88.4582	-88.6259	-92.3521	-92.5201	165.713	165.777	172.507	172.554	-21.5109	-21.6814	-22.7101	-22.8737	4.34814	4.16713	4.34814	4.16713	-43.1992	-47.7839	-51.1295	-44.0728	-48.7592	-52.179	8.50735	9.14788	21.0288
3.6.03_chlorine--iodine_085	4.505	-51.4694	-51.6547	-53.9256	-54.1179	98.2404	98.2877	102.698	102.741	-11.1063	-11.2386	-11.7215	-11.856	-0.942811	-1.03715	-0.942809	-1.03715	-32.185	-35.4445	-37.823	-32.9348	-36.2872	-38.7336	-3.46574	-3.00351	4.12124
3.6.03_chlorine--iodine_090	4.672	-30.0133	-30.1767	-31.5424	-31.7111	57.5888	57.6153	60.3972	60.4176	-6.08187	-6.17557	-6.3948	-6.49083	-1.84538	-1.89079	-1.84539	-1.89079	-24.1949	-26.5068	-28.1938	-24.8156	-27.208	-28.9537	-8.82162	-8.62887	-4.33044
3.6.03_chlorine--iodine_095	4.839	-17.5996	-17.7262	-18.5394	-18.6672	33.4485	33.4633	35.1942	35.2049	-3.50713	-3.56812	-3.66956	-3.73238	-1.53475	-1.55675	-1.53475	-1.55675	-18.3163	-19.9548	-21.1504	-18.8222	-20.5281	-21.773	-10.5382	-10.5244	-7.92868
3.6.03_chlorine--iodine_100	5.006	-10.4223	-10.5125	-10.9923	-11.0807	19.2758	19.2859	20.3581	20.3649	-2.10515	-2.14277	-2.19376	-2.2321	-1.04707	-1.0591	-1.04707	-1.0591	-13.9423	-15.1053	-15.9539	-14.3512	-15.5692	-16.458	-10.3824	-10.465	-8.89518
3.6.03_chlorine--iodine_105	5.173	-6.26536	-6.32531	-6.60657	-6.66276	11.0341	11.0401	11.7032	11.7071	-1.30281	-1.32475	-1.35349	-1.37536	-0.656121	-0.6638	-0.65612	-0.663799	-10.6637	-11.4918	-12.0961	-10.9926	-11.8646	-12.5009	-9.3699	-9.49575	-8.53954
3.6.03_chlorine--iodine_110	5.341	-3.84736	-3.88471	-4.04807	-4.08088	6.27991	6.28231	6.69103	6.69272	-0.825865	-0.838214	-0.855672	-0.867645	-0.393766	-0.398988	-0.393767	-0.398988	-8.19499	-8.78751	-9.21988	-8.45864	-9.0856	-9.54311	-8.05947	-8.1979	-7.60233
3.6.03_chlorine--iodine_125	5.845	-1.08898	-1.08876	-1.12268	-1.11904	1.1254	1.12401	1.21756	1.21576	-0.236953	-0.239777	-0.242956	-0.245631	-0.0777831	-0.0785811	-0.077781	-0.078582	-3.85016	-4.07545	-4.23986	-3.98471	-4.22594	-4.40197	-4.52297	-4.62946	-4.46851
3.6.03_chlorine--iodine_150	6.687	-0.295405	-0.293518	-0.29017	-0.288309	0.0598956	0.0596335	0.066595	0.0663411	-0.0440422	-0.0448749	-0.0441471	-0.0450903	-0.00533	-0.00521679	-0.00533158	-0.00521721	-1.26923	-1.32114	-1.35903	-1.315	-1.37167	-1.41302	-1.643	-1.6853	-1.66105
3.6.03_chlorine--iodine_200	8.379	-0.077715	-0.0800926	-0.0740528	-0.0766469	0.000147212	0.000145847	0.000174412	0.000171314	-0.00432485	-0.00928776	-0.00423588	-0.00962773	-5.39015e-05	0.00768938	-5.36915e-05	0.00768823	-0.229926	-0.235688	-0.239893	-0.237663	-0.244074	-0.248753	-0.321438	-0.327168	-0.33472
3.7.01_bromine--trifluoroiodomethane_080	4.041	-72.282	-72.3781	-75.2438	-75.3662	124.09	123.282	128.916	128.212	-15.6625	-15.7747	-16.7355	-16.856	17.4448	17.3688	17.4448	17.3688	-40.1031	-44.5886	-47.8618	-40.9555	-45.5485	-48.9002	4.63656	4.45873	17.3176
3.7.01_bromine--trifluoroiodomethane_085	4.219	-41.1876	-41.2848	-42.9997	-43.1196	72.0407	71.4984	75.0528	74.5821	-7.98525	-8.05073	-8.54544	-8.62169	7.0252	6.97222	7.0252	6.97223	-29.9569	-33.0477	-35.3032	-30.6776	-33.8639	-36.189	-6.16812	-6.37596	1.35143
3.7.01_bromine--trifluoroiodomethane_090	4.396	-23.5964	-23.6809	-24.6871	-24.7885	41.3167	40.9792	43.1421	42.8448	-4.39748	-4.43467	-4.69853	-4.74406	2.92328	2.87425	2.92328	2.87426	-22.4854	-24.6398	-26.212	-23.0735	-25.3096	-26.9413	-10.4741	-10.7549	-6.11282
3.7.01_bromine--trifluoroiodomethane_095	4.575	-13.6666	-13.7333	-14.3114	-14.389	23.4533	23.2583	24.5537	24.3788	-2.58082	-2.60137	-2.75243	-2.7781	1.26941	1.22009	1.26941	1.22009	-16.9457	-18.4642	-19.5724	-17.4179	-19.004	-20.1614	-11.4286	-11.7296	-8.93284
3.7.01_bromine--trifluoroiodomethane_100	4.754	-8.05919	-8.10845	-8.43226	-8.48863	13.1947	13.0894	13.8571	13.7621	-1.58722	-1.59881	-1.69075	-1.70582	0.571797	0.528285	0.571797	0.528287	-12.8204	-13.9011	-14.6897	-13.1965	-14.3316	-15.16	-10.7793	-11.064	-9.35961
3.7.01_bromine--trifluoroiodomethane_105	4.933	-4.88338	-4.91697	-5.09413	-5.13221	7.36706	7.31247	7.76634	7.71671	-1.01083	-1.01703	-1.07608	-1.08488	0.260259	0.228767	0.260259	0.228768	-9.74188	-10.5164	-11.0816	-10.0402	-10.8575	-11.4539	-9.47436	-9.72551	-8.66925
3.7.01_bromine--trifluoroiodomethane_110	5.112	-3.07315	-3.09312	-3.18791	-3.21083	4.08788	4.05908	4.32876	4.30183	-0.66207	-0.665155	-0.704535	-0.70962	0.114513	0.0963805	0.114514	0.0963819	-7.44138	-7.99855	-8.40513	-7.67753	-8.26742	-8.69788	-8.00795	-8.22011	-7.5563
3.7.01_bromine--trifluoroiodomethane_125	5.653	-1.04465	-1.03655	-1.05507	-1.04775	0.67778	0.671792	0.728464	0.722923	-0.215508	-0.215283	-0.228872	-0.229565	0.00279437	0.00281146	0.00279437	0.00281448	-3.45535	-3.66243	-3.81354	-3.573	-3.7939	-3.9551	-4.39077	-4.50668	-4.32207
3.7.01_bromine--trifluoroiodomethane_150	6.557	-0.409356	-0.396783	-0.402729	-0.391801	0.0302763	0.0306838	0.0331496	0.0338641	-0.0509495	-0.0505613	-0.0538784	-0.05388	-0.000281874	-0.00164595	-0.000281847	-0.00164472	-1.13186	-1.17347	-1.20384	-1.17132	-1.21653	-1.24952	-1.62214	-1.66298	-1.63594
3.7.01_bromine--trifluoroiodomethane_200	8.377	-0.141479	-0.140748	-0.139468	-0.139365	0.000131721	5.39278e-05	0.000144613	6.28545e-05	-0.00693943	-0.00693339	-0.00736526	-0.00742484	-9.68284e-05	-0.000120038	-9.68284e-05	-0.000121482	-0.201771	-0.205559	-0.208324	-0.208439	-0.212655	-0.215732	-0.356072	-0.36258	-0.372376
3.7.02_bromine--iodomethane_080	3.717	-254.076	-254.024	-262.884	-262.91	358.31	358.685	368.511	368.909	-70.0383	-70.4442	-72.7204	-73.1292	66.9644	66.3289	66.9644	66.3289	-79.18	-87.287	-93.2029	-80.1259	-88.3138	-94.2888	7.34277	4.91073	33.7272
3.7.02_bromine--iodomethane_085	3.877	-161.404	-161.378	-167.847	-167.874	232.691	232.932	240.653	240.908	-35.2161	-35.4676	-36.7975	-37.0516	20.5461	20.186	20.5461	20.186	-60.0796	-65.9462	-70.2272	-61.0947	-67.0497	-71.3952	-13.9549	-15.2264	2.53969
3.7.02_bromine--iodomethane_090	4.036	-102.779	-102.769	-107.28	-107.305	148.88	149.027	154.75	154.906	-18.3163	-18.4715	-19.2277	-19.3836	2.70248	2.51153	2.70248	2.51153	-45.93	-50.1749	-53.2726	-46.8863	-51.2193	-54.3812	-22.9746	-23.652	-12.8616
3.7.02_bromine--iodomethane_095	4.196	-65.7863	-65.7766	-68.8065	-68.8156	94.1478	94.2228	98.3183	98.3948	-10.034	-10.1327	-10.5666	-10.6643	-3.00243	-3.10089	-3.00243	-3.10089	-35.3493	-38.4314	-40.6805	-36.1946	-39.3594	-41.6689	-25.4679	-25.855	-19.3552
3.7.02_bromine--iodomethane_100	4.355	-42.4505	-42.4409	-44.4147	-44.4139	58.9766	59.009	61.8504	61.8837	-5.84639	-5.91165	-6.16912	-6.23226	-3.99603	-4.04925	-3.99603	-4.04925	-27.3563	-29.6087	-31.2523	-28.0817	-30.4087	-32.1067	-24.6451	-24.9185	-21.0079
3.7.02_bromine--iodomethane_105	4.515	-27.7087	-27.7017	-28.9683	-28.9654	36.6546	36.6692	38.5571	38.574	-3.61978	-3.66346	-3.82386	-3.86532	-3.4352	-3.46754	-3.43519	-3.46754	-21.2659	-22.9261	-24.1375	-21.8782	-23.6038	-24.863	-22.301	-22.5872	-20.1836
3.7.02_bromine--iodomethane_110	4.675	-18.364	-18.3587	-19.1614	-19.1578	22.6299	22.6374	23.8414	23.8532	-2.35911	-2.38875	-2.4872	-2.51569	-2.55448	-2.57631	-2.55448	-2.5763	-16.5944	-17.8289	-18.7298	-17.1024	-18.3933	-19.3353	-19.4161	-19.7319	-18.2171
3.7.02_bromine--iodomethane_125	5.154	-6.08211	-6.07851	-6.26258	-6.25621	5.16399	5.16341	5.46996	5.47187	-0.786893	-0.798113	-0.818807	-0.830007	-0.769385	-0.776126	-0.769383	-0.776125	-8.05928	-8.58199	-8.96342	-8.3373	-8.89163	-9.29615	-11.4528	-11.6866	-11.3261
3.7.02_bromine--iodomethane_150	5.953	-1.63476	-1.63463	-1.62761	-1.62668	0.407721	0.408625	0.438485	0.440263	-0.167528	-0.170935	-0.171799	-0.17539	-0.0790127	-0.0799084	-0.0790118	-0.0799082	-2.65539	-2.7797	-2.87042	-2.75414	-2.88778	-2.9853	-4.34727	-4.42702	-4.43086
3.7.02_bromine--iodomethane_200	7.55	-0.372568	-0.36786	-0.357487	-0.357726	0.00262455	0.00220621	0.00246561	0.00250449	-0.0164143	-0.0165536	-0.0163558	-0.0167707	-0.00129498	-0.0011622	-0.00108735	-0.00116115	-0.44216	-0.454354	-0.463254	-0.462042	-0.471278	-0.478018	-0.846623	-0.851172	-0.891192
3.7.03_bromine--iodine_080	4.408	-125.274	-125.325	-131.007	-131.092	197.408	197.489	205.355	205.44	-35.5189	-35.6572	-37.6103	-37.7385	35.0319	34.7963	35.0319	34.7963	-53.134	-58.8792	-63.0716	-54.2155	-60.0809	-64.361	8.23144	7.0449	24.9032
3.7.03_bromine--iodine_085	4.575	-74.0516	-74.0618	-77.7252	-77.7675	119.636	119.673	125.143	125.183	-17.9101	-18.0097	-19.0258	-19.118	13.251	13.1165	13.251	13.1165	-39.7777	-43.8547	-46.8298	-40.7358	-44.9241	-47.9804	-6.11185	-6.56678	4.63587
3.7.03_bromine--iodine_090	4.741	-43.8272	-43.8386	-46.1515	-46.1914	71.5679	71.5864	75.1455	75.1671	-9.56867	-9.64337	-10.1508	-10.2231	4.76487	4.6884	4.76487	4.6884	-30.0469	-32.9511	-35.0703	-30.8575	-33.8607	-36.0522	-12.2775	-12.6112	-5.59819
3.7.03_bromine--iodine_095	4.909	-26.0406	-26.0634	-27.4972	-27.5412	42.3741	42.3816	44.6266	44.6361	-5.4141	-5.46958	-5.7179	-5.77383	1.58073	1.53874	1.58072	1.53873	-22.8618	-24.9399	-26.4564	-23.5302	-25.6934	-27.2719	-14.0691	-14.4122	-10.0374
3.7.03_bromine--iodine_100	5.076	-15.5891	-15.6184	-16.4914	-16.5343	24.8766	24.8764	26.2835	26.284	-3.21438	-3.25344	-3.37777	-3.41721	0.440853	0.418792	0.440854	0.418793	-17.4953	-18.9902	-20.0811	-18.0404	-19.606	-20.7485	-13.6577	-13.9972	-11.2801
3.7.03_bromine--iodine_105	5.244	-9.44491	-9.4748	-9.99627	-10.0342	14.4964	14.4924	15.3742	15.3707	-1.9789	-2.00622	-2.0708	-2.0982	0.0628166	0.0514112	0.0628189	0.0514131	-13.4527	-14.5354	-15.3254	-13.8948	-15.0351	-15.8672	-12.2626	-12.5775	-10.8951
3.7.03_bromine--iodine_110	5.412	-5.8236	-5.85073	-6.15563	-6.18672	8.39208	8.38777	8.93801	8.93487	-1.25176	-1.27081	-1.30567	-1.32452	-0.0433272	-0.049398	-0.0433318	-0.0494024	-10.3905	-11.1802	-11.7565	-10.7478	-11.5838	-12.1938	-10.5397	-10.8195	-9.76546
3.7.03_bromine--iodine_125	5.918	-1.6195	-1.63218	-1.68159	-1.69311	1.57575	1.57375	1.7027	1.70218	-0.357698	-0.36443	-0.369425	-0.376108	-0.0360453	-0.0377572	-0.0360452	-0.0377574	-4.938	-5.25461	-5.48565	-5.12432	-5.46292	-5.71	-5.94627	-6.11479	-5.83668
3.7.03_bromine--iodine_150	6.764	-0.420231	-0.4168	-0.414607	-0.410916	0.0890681	0.0892806	0.0989638	0.0994193	-0.0650039	-0.0669279	-0.0656705	-0.0676838	-0.00475504	-0.00388637	-0.00475651	-0.00388679	-1.64031	-1.71147	-1.7634	-1.70548	-1.78243	-1.83858	-2.16174	-2.22165	-2.17986
3.7.03_bromine--iodine_200	8.465	-0.110484	-0.113771	-0.105884	-0.108905	0.000225609	0.000245143	0.000268274	0.000290118	-0.00629408	-0.021087	-0.00619642	-0.0209385	-0.000117176	0.026306	-0.000119434	0.0263035	-0.297535	-0.304246	-0.309143	-0.308725	-0.3161	-0.321482	-0.417449	-0.424731	-0.447688
3.8.01_iodine--trifluoroiodomethane_080	4.103	-96.3663	-96.3147	-100.275	-100.374	153.972	152.989	159.037	159.057	-24.8484	-25.0421	-26.5846	-26.7687	34.0921	34.2046	34.0977	34.2046	-47.5561	-53.5475	-57.9196	-49.8203	-54.594	-58.0775	7.9172	8.04165	22.3802
3.8.01_iodine--trifluoroiodomethane_085	4.284	-55.3711	-55.3456	-57.7764	-57.8548	90.8209	90.1594	94.1695	94.1747	-11.9541	-12.0675	-12.8389	-12.9569	13.7365	13.7561	13.714	13.7561	-35.714	-39.8343	-42.841	-37.3463	-40.7551	-43.2426	-6.33867	-6.12358	2.65684
3.8.01_iodine--trifluoroiodomethane_090	4.466	-31.9028	-31.9109	-33.3752	-33.4449	52.8721	52.414	54.9194	54.9243	-6.25456	-6.31742	-6.71264	-6.7867	5.65771	5.61488	5.5984	5.61488	-26.9692	-29.8284	-31.9149	-28.2015	-30.6038	-32.3569	-12.1143	-12.0493	-6.76134
3.8.01_iodine--trifluoroiodomethane_095	4.648	-18.5112	-18.5398	-19.3965	-19.4625	30.4506	30.1437	31.6646	31.6612	-3.54307	-3.57601	-3.7865	-3.83124	2.41676	2.34569	2.33923	2.34569	-20.454	-22.4599	-23.9237	-21.4072	-23.0951	-24.3268	-13.5501	-13.6137	-10.4809
3.8.01_iodine--trifluoroiodomethane_100	4.831	-10.8815	-10.9169	-11.3993	-11.4597	17.377	17.1826	18.1031	18.0969	-2.13653	-2.15341	-2.27313	-2.30089	1.07678	1.00418	1.00242	1.00418	-15.5701	-16.9935	-18.0321	-16.3171	-17.506	-18.3735	-12.9157	-13.033	-11.2173
3.8.01_iodine--trifluoroiodomethane_105	5.015	-6.5296	-6.56237	-6.82151	-6.87325	9.83817	9.71787	10.2782	10.2719	-1.34769	-1.35641	-1.42937	-1.44704	0.494105	0.437301	0.438249	0.437301	-11.8968	-12.9171	-13.6616	-12.4852	-13.3274	-13.942	-11.4252	-11.5531	-10.5144
3.8.01_iodine--trifluoroiodomethane_110	5.199	-4.03735	-4.06272	-4.1932	-4.23429	5.53434	5.45784	5.79929	5.7943	-0.878686	-0.883296	-0.930086	-0.941582	0.224349	0.190671	0.193135	0.19067	-9.12975	-9.86652	-10.4042	-9.59295	-10.193	-10.6309	-9.70166	-9.82183	-9.23827
3.8.01_iodine--trifluoroiodomethane_125	5.753	-1.25745	-1.25974	-1.25992	-1.27388	0.96423	0.934444	1.00835	1.00789	-0.282954	-0.284134	-0.298531	-0.302487	-0.000277122	0.0108918	0.0128798	0.0108919	-4.27577	-4.55752	-4.76313	-4.49998	-4.72055	-4.88151	-5.36167	-5.43909	-5.35134
3.8.01_iodine--trifluoroiodomethane_150	6.683	-0.463421	-0.448888	-0.445009	-0.438243	0.0478083	0.0452219	0.0501959	0.0502633	-0.0655766	-0.0655856	-0.0691442	-0.0697737	-0.00363816	-0.00243176	-0.00224396	-0.00243184	-1.40436	-1.46355	-1.50674	-1.47707	-1.51779	-1.5475	-1.97842	-2.00769	-2.02924
3.8.01_iodine--trifluoroiodomethane_200	8.554	-0.169727	-0.164477	-0.163048	-0.161008	0.000255802	8.93458e-05	0.00010649	0.000106412	-0.00896099	-0.00896088	-0.00952702	-0.00956853	-0.000219019	-0.000204631	-0.000163831	-0.000204763	-0.249534	-0.255076	-0.25912	-0.261862	-0.263977	-0.265521	-0.432674	-0.436196	-0.46024
3.8.02_iodomethane--iodine_080	3.574	-71.2439	-71.2172	-74.7988	-74.8059	114.798	114.702	120.2	120.12	-13.0051	-13.1296	-14.0325	-14.1596	27.6005	27.485	27.6005	27.485	-42.3878	-46.971	-50.3154	-43.348	-48.0511	-51.4831	7.52452	7.15595	18.5477
3.8.02_iodomethane--iodine_085	3.759	-39.7332	-39.7156	-41.9067	-41.9122	66.0331	65.959	69.4187	69.3536	-5.85143	-5.92513	-6.31853	-6.39441	12.2296	12.1746	12.2296	12.1746	-31.6738	-34.8416	-37.1532	-32.4888	-35.7624	-38.1512	-4.66028	-4.92952	2.41417
3.8.02_iodomethane--iodine_090	3.945	-22.061	-22.0603	-23.3781	-23.3924	37.5219	37.4678	39.5556	39.5095	-2.83528	-2.87783	-3.04706	-3.09209	5.6961	5.66931	5.6961	5.66931	-23.8127	-26.0174	-27.6263	-24.4829	-26.7773	-28.4516	-9.42729	-9.75728	-5.09611
3.8.02_iodomethane--iodine_095	4.132	-12.1921	-12.2024	-12.9825	-13.0013	21.1142	21.0734	22.3238	22.2899	-1.46632	-1.49043	-1.56533	-1.59131	2.78432	2.77126	2.78433	2.77126	-17.98	-19.5294	-20.6601	-18.5219	-20.1452	-21.3297	-10.5082	-10.8612	-7.93705
3.8.02_iodomethane--iodine_100	4.32	-6.70157	-6.71646	-7.17093	-7.1898	11.7839	11.7533	12.5043	12.4794	-0.795268	-0.809317	-0.844408	-0.859651	1.41573	1.40932	1.41573	1.40932	-13.625	-14.7254	-15.5284	-14.059	-15.219	-16.0654	-9.89154	-10.2261	-8.38892
3.8.02_iodomethane--iodine_105	4.51	-3.65644	-3.67171	-3.93242	-3.94889	6.52884	6.50733	6.95776	6.941	-0.445624	-0.453984	-0.471245	-0.480381	0.740619	0.737288	0.740623	0.737288	-10.3644	-11.153	-11.7285	-10.7099	-11.5455	-12.1553	-8.60957	-8.90633	-7.73622
3.8.02_iodomethane--iodine_110	4.699	-1.9726	-1.98575	-2.13329	-2.14626	3.59372	3.57946	3.84824	3.83783	-0.255901	-0.260999	-0.269572	-0.275163	0.394894	0.392926	0.394894	0.392923	-7.92127	-8.4895	-8.90416	-8.19519	-8.80008	-9.24149	-7.17852	-7.43216	-6.6693
3.8.02_iodomethane--iodine_125	5.272	-0.254614	-0.257742	-0.284026	-0.286779	0.579454	0.5768	0.630882	0.629218	-0.0566191	-0.0578244	-0.0584914	-0.0597833	0.0633587	0.0628749	0.0633571	0.062879	-3.67639	-3.88851	-4.0433	-3.813	-4.04135	-4.20799	-3.71919	-3.86245	-3.61498
3.8.02_iodomethane--iodine_150	6.235	0.0557383	0.0604553	0.0547895	0.0585043	0.0254624	0.0254126	0.0286314	0.0286005	-0.0101732	-0.0102028	-0.0100494	-0.010093	0.00344681	0.0034591	0.00344642	0.00345815	-1.19689	-1.23994	-1.27136	-1.24228	-1.28995	-1.32474	-1.19224	-1.24427	-1.17989
3.8.02_iodomethane--iodine_200	8.18	0.0496107	0.0501642	0.0487454	0.0490224	4.24281e-05	4.3242e-05	5.1276e-05	5.16698e-05	-0.00207123	-0.00225152	-0.00206819	-0.00224504	0.00010397	0.000309862	0.000103786	0.000312067	-0.209177	-0.212938	-0.215682	-0.216645	-0.220945	-0.224082	-0.167416	-0.176941	-0.171544
3.8.03_iodine--iodine_080	4.489	-196.986	-196.989	-205.757	-205.784	281.854	280.442	292.164	290.755	-75.0587	-75.4626	-79.394	-79.8219	96.0902	96.178	96.0902	96.1779	-66.6153	-76.2139	-83.2183	-67.7305	-77.4794	-84.5935	20.9506	16.7331	36.0619
3.8.03_iodine--iodine_085	4.655	-118.645	-118.63	-124.534	-124.511	176.151	175.292	183.713	182.921	-36.349	-36.5949	-38.6722	-38.9268	38.231	38.3586	38.231	38.3586	-50.4764	-57.2102	-62.1241	-51.5351	-58.4176	-63.4399	-3.69785	-5.59843	7.96634
3.8.03_iodine--iodine_090	4.822	-71.4472	-71.4303	-75.2773	-75.2532	108.442	107.843	113.687	113.175	-18.4479	-18.5943	-19.6682	-19.8189	14.36	14.4603	14.36	14.4603	-38.509	-43.2557	-46.7195	-39.4442	-44.3298	-47.8949	-14.4405	-15.3318	-6.33876
3.8.03_iodine--iodine_095	4.99	-43.0916	-43.096	-45.5633	-45.547	65.9762	65.521	69.4282	69.0675	-9.93848	-10.0245	-10.5805	-10.6697	4.9398	4.99948	4.9398	4.99949	-29.566	-32.9337	-35.3912	-30.3616	-33.8544	-36.4032	-17.9913	-18.5529	-12.7403
3.8.03_iodine--iodine_100	5.158	-26.0844	-26.1146	-27.6655	-27.6733	39.7524	39.4073	41.9459	41.6786	-5.68322	-5.73309	-6.02028	-6.07409	1.42587	1.44637	1.42587	1.44636	-22.8168	-25.2277	-26.9869	-23.4807	-25.9986	-27.836	-17.9809	-18.4584	-14.7695
3.8.03_iodine--iodine_105	5.326	-15.9034	-15.9457	-16.9028	-16.9257	23.7521	23.5035	25.1232	24.9294	-3.41908	-3.44827	-3.59744	-3.63004	0.225343	0.215729	0.225343	0.21573	-17.6823	-19.4257	-20.6979	-18.2283	-20.0613	-21.3989	-16.3726	-16.8095	-14.5059
3.8.03_iodine--iodine_110	5.495	-9.80803	-9.85108	-10.4313	-10.4586	14.0871	13.9191	14.9484	14.8135	-2.13759	-2.15542	-2.23573	-2.25603	-0.119669	-0.145703	-0.119669	-0.145692	-13.7549	-15.0283	-15.9574	-14.2007	-15.5481	-16.5313	-14.1905	-14.5781	-13.1712
3.8.03_iodine--iodine_125	6.003	-2.59623	-2.61761	-2.72829	-2.74551	2.83408	2.78639	3.05894	3.00852	-0.604429	-0.610006	-0.623897	-0.630832	-0.117772	-0.129027	-0.117772	-0.129025	-6.63767	-7.1548	-7.53216	-6.87658	-7.43259	-7.83832	-8.10241	-8.33517	-8.03746
3.8.03_iodine--iodine_150	6.854	-0.563864	-0.558181	-0.558566	-0.554292	0.185234	0.17373	0.206429	0.193693	-0.105034	-0.106212	-0.105972	-0.107732	-0.0242513	-0.0159295	-0.0242514	-0.0159291	-2.21679	-2.33721	-2.42509	-2.30208	-2.43476	-2.53158	-2.93168	-3.01584	-3.01666
3.8.03_iodine--iodine_200	8.567	-0.148549	-0.139184	-0.139644	-0.132312	0.00103852	0.00055062	0.0010899	0.000665669	-0.0095527	-0.00959127	-0.00932087	-0.0094554	-0.000492202	-0.000357278	-0.000492202	-0.000357777	-0.398615	-0.409904	-0.418142	-0.413337	-0.426222	-0.435625	-0.566723	-0.577085	-0.60668
4.1.01_acetonitrile--carbonylsulfide_080	5.041	-42.5366	-42.6013	-43.5818	-43.6259	82.7744	82.7645	85.0782	85.0402	-5.79484	-5.82033	-5.97874	-6.00274	-7.30148	-7.329	-7.30148	-7.329	-20.9596	-22.1126	-22.9541	-21.2933	-22.4689	-23.3268	4.0598	4.75583	9.90353
4.1.01_acetonitrile--carbonylsulfide_085	5.202	-27.6406	-27.6858	-28.3085	-28.3408	48.1811	48.1336	49.6225	49.5558	-3.94105	-3.96135	-4.05013	-4.07022	-4.59119	-4.60616	-4.59119	-4.60616	-15.4657	-16.2609	-16.8412	-15.7388	-16.5543	-17.1495	-4.96093	-4.61088	-0.673624
4.1.01_acetonitrile--carbonylsulfide_090	5.363	-18.7106	-18.7434	-19.1319	-19.154	27.7129	27.6814	28.5974	28.555	-2.86562	-2.88139	-2.93592	-2.95179	-2.74653	-2.75384	-2.74653	-2.75384	-11.5252	-12.0797	-12.4843	-11.7463	-12.319	-12.737	-9.18154	-9.04165	-5.97475
4.1.01_acetonitrile--carbonylsulfide_095	5.524	-13.284	-13.297	-13.5497	-13.5557	15.7745	15.7521	16.3102	16.2767	-2.17229	-2.18397	-2.22233	-2.23402	-1.59642	-1.60022	-1.59642	-1.60022	-8.65035	-9.04028	-9.32483	-8.82711	-9.23111	-9.52592	-10.6539	-10.6392	-8.19646
4.1.01_acetonitrile--carbonylsulfide_100	5.685	-9.88114	-9.8888	-10.0455	-10.0476	8.94381	8.90454	9.26647	9.22266	-1.68834	-1.69651	-1.72629	-1.73461	-0.913375	-0.915738	-0.913375	-0.91574	-6.54536	-6.81624	-7.01391	-6.68637	-6.96936	-7.17586	-10.6104	-10.6511	-8.72782
4.1.01_acetonitrile--carbonylsulfide_105	5.846	-7.69286	-7.6996	-7.79368	-7.79637	5.02971	5.00132	5.22214	5.19039	-1.33173	-1.33767	-1.36156	-1.36743	-0.51919	-0.520733	-0.519189	-0.520732	-4.98167	-5.17142	-5.30989	-5.09357	-5.29234	-5.43738	-9.86658	-9.93153	-8.3931
4.1.01_acetonitrile--carbonylsulfide_110	6.007	-6.22337	-6.22763	-6.2866	-6.28723	2.8123	2.79664	2.92671	2.90857	-1.06135	-1.06577	-1.08529	-1.08963	-0.295392	-0.296265	-0.295392	-0.296265	-3.81874	-3.9525	-4.0501	-3.90715	-4.04791	-4.15063	-8.84313	-8.91519	-7.66509
4.1.01_acetonitrile--carbonylsulfide_125	6.489	-3.84353	-3.85531	-3.85522	-3.86509	0.481511	0.478508	0.504607	0.501006	-0.563475	-0.565083	-0.575994	-0.577547	-0.0580112	-0.0579007	-0.0580112	-0.0579008	-1.80977	-1.85328	-1.88502	-1.85347	-1.89972	-1.93347	-5.88481	-5.933	-5.20071
4.1.01_acetonitrile--carbonylsulfide_150	7.294	-2.2015	-2.2188	-2.196	-2.21316	0.024357	0.0241915	0.0258173	0.025609	-0.224561	-0.225074	-0.229183	-0.229657	-0.00618064	-0.00612193	-0.00618058	-0.00612209	-0.620123	-0.627739	-0.633297	-0.634578	-0.642734	-0.648685	-3.05911	-3.07202	-2.6401
4.1.01_acetonitrile--carbonylsulfide_200	8.904	-0.987129	-0.998005	-0.981158	-0.991905	5.56343e-05	5.98351e-05	6.0334e-05	6.49811e-05	-0.0523284	-0.0523579	-0.0532576	-0.0532791	-0.000423073	-0.000415695	-0.000423047	-0.000415485	-0.123031	-0.123347	-0.123578	-0.125553	-0.125917	-0.126183	-1.1743	-1.17172	-0.949768
4.1.02_acetonitrile--12thiazole3one_080	5.037	-82.9755	-83.0759	-85.6694	-85.744	152.489	152.589	157.293	157.37	-12.5472	-12.6077	-13.153	-13.2085	-15.8541	-15.9106	-15.8541	-15.9106	-38.8107	-40.8006	-42.2527	-39.4013	-41.4173	-42.8884	-1.25763	-0.381115	-0.213384
4.1.02_acetonitrile--12thiazole3one_085	5.177	-57.572	-57.6575	-59.5007	-59.5677	97.5751	97.6447	100.894	100.948	-8.46222	-8.50616	-8.85252	-8.89437	-10.4367	-10.4692	-10.4367	-10.4692	-30.0103	-31.4167	-32.4429	-30.5243	-31.957	-33.0025	-11.4311	-10.986	-11.5939
4.1.02_acetonitrile--12thiazole3one_090	5.318	-41.2597	-41.3183	-42.6406	-42.6841	62.1138	62.1604	64.3475	64.3794	-6.09603	-6.12723	-6.35067	-6.38052	-6.67706	-6.69328	-6.67706	-6.69329	-23.3742	-24.3758	-25.1067	-23.8123	-24.8379	-25.5863	-17.0851	-16.9648	-17.6397
4.1.02_acetonitrile--12thiazole3one_095	5.459	-30.6553	-30.6904	-31.648	-31.6704	39.3706	39.4094	40.8696	40.8946	-4.61515	-4.63707	-4.78802	-4.80879	-4.20964	-4.21704	-4.20964	-4.21704	-18.3012	-19.0192	-19.5432	-18.6698	-19.4086	-19.9477	-19.6783	-19.7493	-20.2589
4.1.02_acetonitrile--12thiazole3one_100	5.601	-23.6434	-23.6587	-24.3624	-24.3669	24.867	24.8954	25.875	25.8913	-3.6149	-3.63017	-3.73836	-3.75284	-2.6397	-2.64332	-2.6397	-2.64332	-14.3883	-14.9062	-15.284	-14.695	-15.2308	-15.6218	-20.3209	-20.4936	-20.7861
4.1.02_acetonitrile--12thiazole3one_105	5.744	-18.9025	-18.9026	-19.4288	-19.4194	15.6585	15.6757	16.3355	16.343	-2.89531	-2.90599	-2.98762	-2.99749	-1.65752	-1.65976	-1.65752	-1.65976	-11.3531	-11.7297	-12.0045	-11.6063	-11.9977	-12.2833	-19.7971	-20.017	-20.1209
4.1.02_acetonitrile--12thiazole3one_110	5.887	-15.6075	-15.5988	-15.9971	-15.9808	9.82841	9.83885	10.2799	10.2846	-2.35301	-2.36093	-2.42397	-2.43121	-1.04786	-1.04945	-1.04786	-1.04946	-8.9895	-9.26601	-9.46779	-9.19717	-9.48572	-9.69628	-18.6381	-18.8732	-18.828
4.1.02_acetonitrile--12thiazole3one_125	6.318	-10.141	-10.1258	-10.3143	-10.2954	2.38271	2.38545	2.51352	2.51402	-1.32792	-1.332	-1.36321	-1.36705	-0.286932	-0.287129	-0.286932	-0.28713	-4.57027	-4.68539	-4.7694	-4.68247	-4.8036	-4.892	-14.1288	-14.3275	-14.0917
4.1.02_acetonitrile--12thiazole3one_150	7.043	-6.27793	-6.27166	-6.34006	-6.33296	0.210979	0.211357	0.225663	0.22582	-0.565248	-0.567251	-0.578271	-0.580195	-0.0485502	-0.048533	-0.0485502	-0.0485331	-1.64421	-1.67247	-1.69309	-1.68438	-1.71414	-1.73585	-8.36917	-8.47172	-8.28014
4.1.02_acetonitrile--12thiazole3one_200	8.509	-3.10997	-3.10817	-3.12828	-3.12646	0.00136857	0.00136392	0.00150181	0.00149564	-0.136097	-0.136659	-0.138624	-0.139196	-0.00442318	-0.00442793	-0.00442328	-0.00442791	-0.324441	-0.327255	-0.329308	-0.33112	-0.334091	-0.336259	-3.5772	-3.60485	-3.51874
4.1.03_acetonitrile--sulfurdifluoride_080	3.967	-133.421	-133.414	-137.078	-137.023	246.174	246.249	252.741	252.772	-27.4437	-27.5295	-28.5533	-28.6249	-32.9258	-33.0228	-32.9258	-33.0228	-45.5902	-48.5617	-50.7301	-46.1898	-49.1898	-51.3789	1.55211	2.72232	5.77392
4.1.03_acetonitrile--sulfurdifluoride_085	4.105	-91.3014	-91.3594	-94.0104	-94.0321	160.982	161.07	165.784	165.839	-17.1201	-17.1945	-17.8748	-17.9404	-22.6895	-22.7579	-22.6895	-22.7579	-34.5811	-36.7248	-38.2891	-35.1104	-37.2861	-38.8737	-8.53127	-7.76518	-7.53538
4.1.03_acetonitrile--sulfurdifluoride_090	4.243	-63.595	-63.6781	-65.5904	-65.6485	104.166	104.237	107.518	107.574	-11.1697	-11.2333	-11.6777	-11.737	-14.9336	-14.9814	-14.9336	-14.9814	-26.4699	-28.0287	-29.1662	-26.9227	-28.5141	-29.6754	-14.8217	-14.4686	-15.167
4.1.03_acetonitrile--sulfurdifluoride_095	4.381	-45.2884	-45.3714	-46.7662	-46.8301	66.8293	66.8755	69.1057	69.1408	-7.61219	-7.66599	-7.9533	-8.00513	-9.54091	-9.57178	-9.54091	-9.57178	-20.4029	-21.5531	-22.3924	-20.7827	-21.9636	-22.8253	-18.1261	-18.0915	-18.8782
4.1.03_acetonitrile--sulfurdifluoride_100	4.519	-33.0925	-33.1647	-34.1976	-34.2546	42.5678	42.6001	44.0931	44.1161	-5.39006	-5.43431	-5.6217	-5.66526	-5.97887	-5.9971	-5.97887	-5.9971	-15.8144	-16.6756	-17.3039	-16.1292	-17.0179	-17.6664	-19.2999	-19.4673	-20.0455
4.1.03_acetonitrile--sulfurdifluoride_105	4.657	-24.8688	-24.9256	-25.7076	-25.752	26.9481	26.9757	27.965	27.9842	-3.93895	-3.97387	-4.10093	-4.13589	-3.70127	-3.71163	-3.70127	-3.71164	-12.3177	-12.968	-13.4426	-12.5767	-13.2512	-13.7434	-19.078	-19.3587	-19.6732
4.1.03_acetonitrile--sulfurdifluoride_110	4.795	-19.2339	-19.2732	-19.8817	-19.9114	16.9736	16.9934	17.6488	17.6619	-2.9519	-2.97829	-3.06922	-3.09589	-2.27544	-2.28165	-2.27544	-2.28165	-9.63743	-10.1294	-10.4883	-9.84936	-10.3618	-10.7358	-18.0281	-18.3629	-18.4514
4.1.03_acetonitrile--sulfurdifluoride_125	5.21	-10.4033	-10.4051	-10.738	-10.7361	4.14351	4.14567	4.33507	4.33593	-1.38059	-1.39208	-1.43221	-1.44377	-0.527694	-0.529755	-0.527694	-0.529754	-4.74061	-4.9527	-5.10747	-4.85516	-5.07803	-5.24066	-13.2887	-13.6144	-13.3762
4.1.03_acetonitrile--sulfurdifluoride_150	5.901	-5.25063	-5.24211	-5.40551	-5.39744	0.372106	0.372351	0.393878	0.393802	-0.485381	-0.48993	-0.501996	-0.506615	-0.0555382	-0.0555712	-0.0555382	-0.055571	-1.61177	-1.66496	-1.70377	-1.65274	-1.70887	-1.74984	-7.11903	-7.31566	-7.09188
4.1.03_acetonitrile--sulfurdifluoride_200	7.283	-2.12327	-2.12209	-2.18097	-2.18148	0.00262306	0.00262826	0.0028373	0.00284003	-0.0979134	-0.099384	-0.100707	-0.10223	-0.00240992	-0.00240666	-0.00240997	-0.00240643	-0.288885	-0.295232	-0.299863	-0.295552	-0.302232	-0.307107	-2.52112	-2.59038	-2.51458
4.1.04_pyrazine--carbonylsulfide_080	4.852	-64.1155	-64.202	-66.5757	-66.6338	124.583	124.543	129.404	129.323	-6.89632	-6.93135	-7.18057	-7.21211	-11.4754	-11.5159	-11.4754	-11.5159	-32.5201	-34.1115	-35.2728	-33.0657	-34.6916	-35.8781	6.6212	8.08298	12.5185
4.1.04_pyrazine--carbonylsulfide_085	5.009	-40.962	-41.0288	-42.6053	-42.6564	75.493	75.4228	78.7286	78.6381	-4.15224	-4.18108	-4.31013	-4.33809	-7.78698	-7.80829	-7.78698	-7.80829	-24.6149	-25.7366	-26.5551	-25.0829	-26.2362	-27.0778	-4.15054	-3.24243	-0.117152
4.1.04_pyrazine--carbonylsulfide_090	5.165	-26.75	-26.7879	-27.8435	-27.8703	45.2816	45.2026	47.3904	47.2984	-2.70008	-2.72176	-2.78972	-2.81149	-4.95403	-4.96328	-4.95403	-4.96327	-18.7773	-19.5773	-20.161	-19.1703	-19.9974	-20.6009	-9.43138	-8.94764	-6.64419
4.1.04_pyrazine--carbonylsulfide_095	5.322	-17.9542	-17.9716	-18.6803	-18.6891	26.9418	26.888	28.2941	28.2313	-1.86345	-1.87907	-1.91726	-1.93321	-3.03346	-3.03712	-3.03346	-3.03712	-14.4185	-14.9907	-15.4082	-14.7436	-15.3387	-15.773	-11.4079	-11.201	-9.50186
4.1.04_pyrazine--carbonylsulfide_100	5.479	-12.4413	-12.4397	-12.9262	-12.9178	15.9489	15.8946	16.8117	16.7509	-1.33809	-1.34871	-1.37372	-1.38491	-1.81418	-1.81608	-1.81418	-1.81609	-11.135	-11.5416	-11.8384	-11.402	-11.8275	-12.138	-11.5483	-11.5059	-10.2634
4.1.04_pyrazine--carbonylsulfide_105	5.635	-8.91774	-8.90775	-9.24308	-9.22781	9.40414	9.3592	9.95167	9.90236	-0.984153	-0.991475	-1.01011	-1.0179	-1.06972	-1.07118	-1.06972	-1.07118	-8.64476	-8.93403	-9.14511	-8.86202	-9.16642	-9.38854	-10.7563	-10.8031	-9.9119
4.1.04_pyrazine--carbonylsulfide_110	5.792	-6.61359	-6.60064	-6.83368	-6.81699	5.52385	5.49344	5.87004	5.83684	-0.73456	-0.739696	-0.754553	-0.760101	-0.626063	-0.627182	-0.626063	-0.627182	-6.74868	-6.95446	-7.10462	-6.92474	-7.14246	-7.30134	-9.5787	-9.66877	-9.03744
4.1.04_pyrazine--carbonylsulfide_125	6.262	-3.22507	-3.21519	-3.30091	-3.289	1.10187	1.09461	1.18799	1.17953	-0.32224	-0.324143	-0.33232	-0.334382	-0.125534	-0.125595	-0.125534	-0.1256	-3.33321	-3.40348	-3.45475	-3.42559	-3.50095	-3.55594	-6.02506	-6.1254	-5.89107
4.1.04_pyrazine--carbonylsulfide_150	7.046	-1.40918	-1.41003	-1.42807	-1.42886	0.0735278	0.0729963	0.0813637	0.080701	-0.0945477	-0.0954919	-0.0977398	-0.0987348	-0.0102834	-0.0102781	-0.0102835	-0.0102755	-1.18505	-1.19824	-1.20787	-1.21726	-1.23167	-1.24218	-2.65067	-2.69935	-2.60663
4.1.04_pyrazine--carbonylsulfide_200	8.614	-0.449503	-0.452105	-0.45327	-0.456016	0.000334069	0.0003342	0.000390464	0.000389782	-0.0139436	-0.0140795	-0.0143756	-0.0145162	-0.00033076	-0.000323252	-0.000330866	-0.000321703	-0.240851	-0.241439	-0.241868	-0.246485	-0.247202	-0.247726	-0.708042	-0.71819	-0.665256
4.1.05_pyrazine--difluorodisulfane_080	4.863	-104.202	-104.414	-108.585	-108.757	203.671	203.78	212.115	212.167	-11.7124	-11.7811	-12.3169	-12.3821	-18.1767	-18.2389	-18.1767	-18.2389	-46.7552	-49.186	-50.9599	-47.5368	-50.0169	-51.8267	18.3862	20.9621	18.669
4.1.05_pyrazine--difluorodisulfane_085	5.018	-67.4173	-67.5713	-70.4051	-70.5362	125.288	125.356	130.933	130.976	-7.21813	-7.2703	-7.5871	-7.638	-11.8488	-11.8807	-11.8488	-11.8807	-35.3734	-37.0849	-38.3339	-36.0484	-37.8054	-39.0875	0.299846	1.83388	-0.786592
4.1.05_pyrazine--difluorodisulfane_090	5.173	-44.4508	-44.549	-46.4935	-46.5742	76.7283	76.7704	80.44	80.4643	-4.72998	-4.76889	-4.96054	-4.99909	-7.38991	-7.40288	-7.38991	-7.40288	-26.978	-28.2029	-29.0968	-27.5462	-28.811	-29.7339	-9.04718	-8.24576	-10.4809
4.1.05_pyrazine--difluorodisulfane_095	5.329	-29.9748	-30.0329	-31.3805	-31.4237	46.8347	46.8716	49.2603	49.282	-3.25484	-3.28287	-3.40368	-3.43164	-4.48286	-4.48762	-4.48286	-4.48762	-20.7187	-21.6032	-22.2487	-21.1894	-22.1077	-22.7778	-13.1804	-12.8388	-14.531
4.1.05_pyrazine--difluorodisulfane_100	5.484	-20.7381	-20.7657	-21.7142	-21.7286	28.5211	28.547	30.1071	30.1204	-2.3188	-2.33841	-2.42033	-2.44017	-2.67191	-2.67453	-2.67191	-2.67454	-16.0097	-16.6499	-17.1171	-16.3954	-17.0643	-17.5524	-14.3488	-14.2754	-15.4599
4.1.05_pyrazine--difluorodisulfane_105	5.639	-14.7518	-14.7582	-15.4371	-15.4322	17.3424	17.3556	18.3801	18.384	-1.69048	-1.70415	-1.76394	-1.7778	-1.57586	-1.57817	-1.57586	-1.57817	-12.4413	-12.9067	-13.2464	-12.7555	-13.2444	-13.6011	-13.9313	-14.0054	-14.7946
4.1.05_pyrazine--difluorodisulfane_110	5.794	-10.8006	-10.7939	-11.2875	-11.2717	10.5319	10.5368	11.209	11.2089	-1.252	-1.26159	-1.30731	-1.31706	-0.924656	-0.926618	-0.924656	-0.926618	-9.72128	-10.0614	-10.3095	-9.97618	-10.335	-10.5968	-12.7548	-12.9033	-13.3972
4.1.05_pyrazine--difluorodisulfane_125	6.259	-4.98032	-4.96434	-5.17369	-5.15212	2.34235	2.34184	2.52886	2.52652	-0.540016	-0.543439	-0.565975	-0.569479	-0.188027	-0.18833	-0.188027	-0.188321	-4.80339	-4.94055	-5.04063	-4.93746	-5.08352	-5.19011	-8.3949	-8.5735	-8.66506
4.1.05_pyrazine--difluorodisulfane_150	7.035	-2.00164	-1.9941	-2.06053	-2.05122	0.188319	0.188683	0.20865	0.208788	-0.154713	-0.15617	-0.16278	-0.164289	-0.0156035	-0.0155817	-0.0156035	-0.0155774	-1.6925	-1.73006	-1.75746	-1.73909	-1.77922	-1.8085	-3.73463	-3.8308	-3.82836
4.1.05_pyrazine--difluorodisulfane_200	8.586	-0.576827	-0.574949	-0.590278	-0.588154	0.00119975	0.00120678	0.00139947	0.00140577	-0.0215327	-0.0216957	-0.0226856	-0.022859	-0.000418137	-0.000422443	-0.000418085	-0.000426092	-0.33667	-0.340862	-0.343921	-0.344452	-0.34892	-0.352181	-0.939782	-0.962215	-0.970688
4.1.06_pyrazine--difluorothioformaldehyde_080	5.121	-60.7793	-60.8923	-63.2263	-63.3171	121.648	121.709	126.52	126.557	-5.64999	-5.69113	-5.90111	-5.9402	-10.1595	-10.1933	-10.1595	-10.1933	-32.6409	-34.2085	-35.3524	-33.2154	-34.8174	-35.9865	9.58	11.1195	11.7194
4.1.06_pyrazine--difluorothioformaldehyde_085	5.281	-38.758	-38.8377	-40.3937	-40.4603	74.7708	74.8029	77.985	78.0056	-3.46872	-3.49959	-3.60673	-3.63766	-6.768	-6.78456	-6.768	-6.78456	-24.8689	-25.9772	-26.786	-25.3627	-26.5026	-27.3344	-1.10495	-0.211323	-0.368192
4.1.06_pyrazine--difluorothioformaldehyde_090	5.441	-25.1419	-25.1877	-26.2339	-26.2691	45.6009	45.6222	47.6856	47.6969	-2.2936	-2.31527	-2.37205	-2.39413	-4.24288	-4.24958	-4.24288	-4.24958	-19.0736	-19.864	-20.4408	-19.4884	-20.3058	-20.9023	-6.57118	-6.1182	-6.48102
4.1.06_pyrazine--difluorothioformaldehyde_095	5.601	-16.6609	-16.6794	-17.3914	-17.4009	27.6355	27.6501	28.9824	28.9881	-1.59512	-1.6098	-1.64374	-1.65892	-2.56486	-2.56761	-2.56487	-2.56761	-14.7069	-15.2719	-15.6841	-15.0497	-15.6374	-16.0663	-8.89085	-8.70565	-9.05836
4.1.06_pyrazine--difluorothioformaldehyde_100	5.761	-11.3209	-11.3201	-11.8115	-11.8029	16.6609	16.6672	17.5287	17.5282	-1.1429	-1.15267	-1.17643	-1.1866	-1.51565	-1.5173	-1.51565	-1.51728	-11.3918	-11.7964	-12.0916	-11.672	-12.0951	-12.4039	-9.41443	-9.38249	-9.65667
4.1.06_pyrazine--difluorothioformaldehyde_105	5.921	-7.9091	-7.89628	-8.24131	-8.22232	9.99916	9.99949	10.5559	10.5526	-0.832687	-0.839236	-0.857777	-0.864634	-0.883059	-0.884346	-0.88306	-0.884341	-8.86339	-9.15402	-9.3661	-9.09102	-9.39648	-9.61939	-8.98647	-9.03807	-9.2299
4.1.06_pyrazine--difluorothioformaldehyde_110	6.081	-5.68812	-5.67044	-5.91587	-5.89265	5.97546	5.97496	6.33169	6.32855	-0.612773	-0.617285	-0.632197	-0.6369	-0.510256	-0.511128	-0.510255	-0.511136	-6.92817	-7.13796	-7.29105	-7.11192	-7.33325	-7.49476	-8.11494	-8.2069	-8.33034
4.1.06_pyrazine--difluorothioformaldehyde_125	6.561	-2.49765	-2.48089	-2.57898	-2.55896	1.24743	1.24752	1.33821	1.33746	-0.254124	-0.255845	-0.263605	-0.265392	-0.0969144	-0.0969007	-0.0969147	-0.0969028	-3.42129	-3.4999	-3.55726	-3.51654	-3.60017	-3.66121	-5.14338	-5.245	-5.26766
4.1.06_pyrazine--difluorothioformaldehyde_150	7.362	-0.935682	-0.928364	-0.957851	-0.949605	0.0872334	0.0871364	0.0956738	0.0954723	-0.0674279	-0.0682054	-0.0703179	-0.0711194	-0.00634912	-0.0063215	-0.0063503	-0.00632121	-1.20641	-1.22477	-1.23816	-1.23917	-1.25869	-1.27293	-2.15391	-2.2045	-2.20915
4.1.06_pyrazine--difluorothioformaldehyde_200	8.963	-0.234407	-0.233063	-0.239538	-0.238016	0.000386894	0.000389545	0.000445521	0.000447201	-0.00829608	-0.00836734	-0.00868568	-0.00875827	-6.26182e-05	-5.88637e-05	-6.02815e-05	-6.0649e-05	-0.24044	-0.24209	-0.243294	-0.245984	-0.247742	-0.249025	-0.484394	-0.495412	-0.50208
4.1.07_12thiazole3one--pyrazine_080	4.94	-155.434	-155.469	-161.753	-161.757	272.929	272.902	282.995	282.936	-21.9973	-22.0593	-23.1491	-23.2038	-27.1467	-27.2353	-27.1467	-27.2353	-59.2604	-62.1441	-64.2484	-60.0545	-62.9791	-65.1132	3.89067	5.6265	2.07526
4.1.07_12thiazole3one--pyrazine_085	5.075	-106.374	-106.455	-111.04	-111.089	182.389	182.399	189.996	189.972	-13.3905	-13.4459	-14.1543	-14.2035	-20.2042	-20.2596	-20.2042	-20.2596	-46.7716	-48.8625	-50.3883	-47.5357	-49.6657	-51.22	-8.14983	-6.80004	-11.7236
4.1.07_12thiazole3one--pyrazine_090	5.211	-73.8602	-73.9394	-77.249	-77.308	121.146	121.158	126.668	126.665	-8.643	-8.69	-9.14854	-9.19215	-14.1138	-14.146	-14.1138	-14.146	-37.1951	-38.728	-39.8467	-37.8946	-39.4638	-40.6089	-15.4638	-14.5904	-19.397
4.1.07_12thiazole3one--pyrazine_095	5.347	-52.2166	-52.2716	-54.6718	-54.7115	80.133	80.1362	84.062	84.0555	-5.92258	-5.95906	-6.26062	-6.29534	-9.49908	-9.5149	-9.49909	-9.51489	-29.7559	-30.8887	-31.7154	-30.3778	-31.5433	-32.3938	-19.3247	-18.86	-22.9869
4.1.07_12thiazole3one--pyrazine_100	5.483	-37.6986	-37.7282	-39.482	-39.4979	52.8366	52.8421	55.6002	55.5968	-4.2746	-4.30101	-4.50432	-4.52947	-6.25068	-6.25705	-6.25068	-6.25704	-23.9176	-24.7571	-25.3698	-24.4599	-25.3274	-25.9605	-20.8139	-20.648	-23.9701
4.1.07_12thiazole3one--pyrazine_105	5.619	-27.8626	-27.8694	-29.1634	-29.1581	34.755	34.7612	36.6913	36.6883	-3.21024	-3.22839	-3.37084	-3.38801	-4.05886	-4.06123	-4.05887	-4.06124	-19.2994	-19.921	-20.3747	-19.766	-20.4114	-20.8823	-20.7726	-20.8014	-23.3844
4.1.07_12thiazole3one--pyrazine_110	5.756	-21.1147	-21.1029	-22.0689	-22.0465	22.8203	22.8222	24.1764	24.1696	-2.47923	-2.49122	-2.59602	-2.60772	-2.61776	-2.61907	-2.61776	-2.61906	-15.6243	-16.0841	-16.4197	-16.0217	-16.5017	-16.852	-19.8106	-19.9557	-21.92
4.1.07_12thiazole3one--pyrazine_125	6.168	-10.6554	-10.6213	-11.051	-11.0112	6.39421	6.39196	6.85487	6.85008	-1.25108	-1.25453	-1.30618	-1.30952	-0.705694	-0.706226	-0.705701	-0.706207	-8.4417	-8.63083	-8.76885	-8.67905	-8.87854	-9.02411	-14.959	-15.201	-16.0122
4.1.07_12thiazole3one--pyrazine_150	6.858	-4.93377	-4.9164	-5.05019	-5.03127	0.743184	0.743584	0.814653	0.81453	-0.461112	-0.462034	-0.480714	-0.481639	-0.0957225	-0.095556	-0.0957258	-0.0955592	-3.25626	-3.3041	-3.33901	-3.35144	-3.40221	-3.43927	-8.06942	-8.23321	-8.43494
4.1.07_12thiazole3one--pyrazine_200	8.248	-1.82297	-1.82094	-1.84976	-1.84787	0.00912301	0.00914745	0.0104542	0.0104687	-0.0903767	-0.0907412	-0.0937468	-0.0941394	-0.00534407	-0.00535439	-0.00534804	-0.00535922	-0.680795	-0.68648	-0.690628	-0.697936	-0.703971	-0.708374	-2.59852	-2.64527	-2.68194
4.1.08_pyrazine--methylthiocyanate_080	4.555	-90.3983	-90.502	-94.3908	-94.4732	168.449	168.496	175.652	175.665	-10.0744	-10.1266	-10.6435	-10.693	-12.9768	-13.0237	-12.9768	-13.0237	-46.5997	-48.5762	-50.0186	-47.3892	-49.402	-50.8707	4.82512	6.60392	6.00822
4.1.08_pyrazine--methylthiocyanate_085	4.707	-61.6199	-61.7018	-64.4343	-64.5048	109.121	109.148	114.212	114.223	-6.63533	-6.67507	-6.98712	-7.02647	-9.17793	-9.20336	-9.17793	-9.20336	-36.5115	-37.9275	-38.9609	-37.2195	-38.6694	-39.7275	-7.39274	-6.2393	-7.44752
4.1.08_pyrazine--methylthiocyanate_090	4.858	-43.02	-43.0705	-44.9964	-45.0392	70.4033	70.4145	73.9251	73.9245	-4.6926	-4.7209	-4.91389	-4.94236	-6.18049	-6.19227	-6.18048	-6.19227	-28.7425	-29.7629	-30.5076	-29.3583	-30.4086	-31.1751	-14.0768	-13.4244	-14.644
4.1.08_pyrazine--methylthiocyanate_095	5.011	-30.8571	-30.8816	-32.2421	-32.2606	45.2685	45.2748	47.6921	47.688	-3.49391	-3.5133	-3.6393	-3.6588	-4.0493	-4.0544	-4.0493	-4.05441	-22.7081	-23.4445	-23.9818	-23.2333	-23.9951	-24.551	-17.1563	-16.8368	-17.8699
4.1.08_pyrazine--methylthiocyanate_100	5.163	-22.7858	-22.7912	-23.7563	-23.7563	29.0185	29.0208	30.6847	30.678	-2.6876	-2.70064	-2.78922	-2.80244	-2.61233	-2.61504	-2.61233	-2.61503	-17.9932	-18.5245	-18.9123	-18.4351	-18.9876	-19.3907	-17.9983	-17.8865	-18.6857
4.1.08_pyrazine--methylthiocyanate_105	5.315	-17.3301	-17.3234	-18.0118	-18.0005	18.5455	18.5455	19.6885	19.6817	-2.10729	-2.11602	-2.18247	-2.19127	-1.67201	-1.67396	-1.672	-1.67397	-14.296	-14.6797	-14.9598	-14.6642	-15.0651	-15.3576	-17.5277	-17.5417	-18.1209
4.1.08_pyrazine--methylthiocyanate_110	5.468	-13.563	-13.5494	-14.0437	-14.0266	11.8158	11.8151	12.5963	12.5914	-1.67076	-1.67665	-1.72827	-1.73426	-1.06725	-1.0688	-1.06725	-1.0688	-11.3903	-11.6682	-11.8709	-11.6948	-11.9863	-12.1991	-16.3507	-16.4374	-16.8322
4.1.08_pyrazine--methylthiocyanate_125	5.928	-7.52048	-7.50337	-7.69776	-7.67839	2.99557	2.99594	3.23743	3.23581	-0.862444	-0.864062	-0.89037	-0.891992	-0.282968	-0.283332	-0.28297	-0.28332	-5.87974	-5.98679	-6.06491	-6.04701	-6.1604	-6.24314	-11.7197	-11.861	-11.9328
4.1.08_pyrazine--methylthiocyanate_150	6.696	-3.78729	-3.77974	-3.83294	-3.82489	0.286009	0.286082	0.316536	0.316373	-0.313997	-0.314622	-0.323193	-0.323802	-0.0380593	-0.0380855	-0.0380611	-0.0380866	-2.14469	-2.16836	-2.18563	-2.20501	-2.23007	-2.24836	-6.032	-6.11877	-6.0668
4.1.08_pyrazine--methylthiocyanate_200	8.24	-1.419	-1.41878	-1.43068	-1.43051	0.00218683	0.0021919	0.00254104	0.00254316	-0.0623472	-0.0625653	-0.0636984	-0.0639201	-0.00215181	-0.00215614	-0.00215039	-0.00215609	-0.425076	-0.427443	-0.429171	-0.43486	-0.437374	-0.439208	-1.91048	-1.93325	-1.89954
4.1.09_pyrazine--sulfurdifluoride_080	3.732	-378.041	-377.876	-388.628	-388.476	643.4	643.223	659.356	659.156	-92.6218	-92.697	-95.4952	-95.5625	-76.3568	-76.6427	-76.3568	-76.6427	-99.501	-105.814	-110.42	-100.15	-106.501	-111.135	-14.4127	-12.6595	-3.80744
4.1.09_pyrazine--sulfurdifluoride_085	3.852	-268.28	-268.182	-276.982	-276.884	457.651	457.505	471.232	471.071	-58.3207	-58.38	-60.4964	-60.5472	-67.7573	-67.9218	-67.7573	-67.9218	-78.0749	-82.7834	-86.2193	-78.838	-83.5922	-87.0614	-23.1982	-21.3438	-21.9744
4.1.09_pyrazine--sulfurdifluoride_090	3.973	-191.19	-191.167	-198.139	-198.094	322.2	322.087	333.271	333.127	-37.1629	-37.22	-38.7563	-38.8036	-54.0171	-54.1135	-54.0171	-54.1135	-61.7049	-65.2208	-67.7864	-62.4895	-66.054	-68.6551	-28.2	-26.5399	-31.903
4.1.09_pyrazine--sulfurdifluoride_095	4.093	-137.122	-137.171	-142.549	-142.557	224.976	224.911	233.656	233.542	-24.1797	-24.2375	-25.3282	-25.3754	-40.476	-40.5379	-40.476	-40.5379	-49.081	-51.7184	-53.643	-49.8327	-52.5177	-54.477	-30.6783	-29.4052	-36.4426
4.1.09_pyrazine--sulfurdifluoride_100	4.213	-99.1793	-99.2756	-103.346	-103.405	156.069	156.045	162.645	162.587	-16.1582	-16.2168	-16.9833	-17.0329	-29.1431	-29.1859	-29.1431	-29.1859	-39.2551	-41.253	-42.711	-39.9442	-41.9876	-43.4788	-31.3442	-30.5151	-37.5221
4.1.09_pyrazine--sulfurdifluoride_105	4.333	-72.4944	-72.6016	-75.6667	-75.748	107.723	107.712	112.602	112.575	-11.1166	-11.1745	-11.7111	-11.7633	-20.4222	-20.4509	-20.4222	-20.4509	-31.5426	-33.0782	-34.1987	-32.1575	-33.7361	-34.888	-30.7135	-30.2748	-36.4636
4.1.09_pyrazine--sulfurdifluoride_110	4.454	-53.6414	-53.738	-56.0603	-56.1367	74.0544	74.044	77.6348	77.6157	-7.86939	-7.92308	-8.30016	-8.3507	-14.0431	-14.0602	-14.0431	-14.0602	-25.448	-26.6461	-27.5205	-25.9874	-27.2252	-28.1284	-29.1977	-29.0602	-34.1749
4.1.09_pyrazine--sulfurdifluoride_125	4.815	-23.6886	-23.7279	-24.8012	-24.8279	23.6354	23.637	24.982	24.9774	-3.20852	-3.23742	-3.37888	-3.408	-4.27875	-4.28011	-4.27875	-4.28011	-13.6506	-14.2423	-14.6741	-13.9919	-14.6108	-15.0625	-22.2826	-22.6011	-24.9283
4.1.09_pyrazine--sulfurdifluoride_150	5.418	-8.23421	-8.22597	-8.60039	-8.58881	3.40637	3.40204	3.65897	3.65387	-0.931367	-0.938472	-0.982008	-0.98956	-0.553812	-0.554438	-0.553814	-0.554435	-5.16133	-5.33886	-5.46841	-5.30831	-5.49643	-5.63371	-11.7852	-12.1127	-12.6022
4.1.09_pyrazine--sulfurdifluoride_200	6.626	-2.12567	-2.12287	-2.20844	-2.20623	0.0659691	0.0660975	0.0737128	0.0737678	-0.125038	-0.126724	-0.132399	-0.134251	-0.0132799	-0.0133377	-0.0132831	-0.0133371	-0.981893	-1.00634	-1.02418	-1.00902	-1.03503	-1.05401	-3.22101	-3.33407	-3.35557
4.1.10_pyrazine--thiophene3one_080	4.909	-78.65	-78.7744	-82.5255	-82.6339	155.932	155.993	162.177	162.2	-7.99792	-8.05482	-8.5203	-8.57599	-11.1076	-11.1418	-11.1076	-11.1419	-47.1519	-49.0799	-50.4869	-47.8474	-49.807	-51.237	7.53508	8.61171	6.64419
4.1.10_pyrazine--thiophene3one_085	5.055	-51.5381	-51.6293	-54.3238	-54.4076	99.2585	99.2986	103.584	103.604	-5.07687	-5.11743	-5.39602	-5.4372	-7.55198	-7.5678	-7.55198	-7.5678	-36.8129	-38.1711	-39.1621	-37.4374	-38.8255	-39.8385	-4.17809	-3.64696	-5.68187
4.1.10_pyrazine--thiophene3one_090	5.201	-34.4126	-34.4683	-36.4195	-36.4702	62.9353	62.9619	65.8619	65.873	-3.47482	-3.50281	-3.67396	-3.70277	-4.8683	-4.8746	-4.86832	-4.87459	-28.9008	-29.8682	-30.5741	-29.444	-30.438	-31.1632	-10.4578	-10.3378	-11.9704
4.1.10_pyrazine--thiophene3one_095	5.348	-23.5273	-23.5548	-24.9807	-25.0042	39.7855	39.8057	41.7614	41.7689	-2.51444	-2.5337	-2.64531	-2.66495	-3.04176	-3.04468	-3.04176	-3.0447	-22.7877	-23.4841	-23.9922	-23.2514	-23.9702	-24.4947	-13.3196	-13.4396	-14.6063
4.1.10_pyrazine--thiophene3one_100	5.496	-16.5496	-16.5546	-17.6105	-17.6114	25.0966	25.1042	26.4353	26.4323	-1.88617	-1.89939	-1.97832	-1.99166	-1.86657	-1.86874	-1.86657	-1.86875	-18.0343	-18.5412	-18.911	-18.4243	-18.9501	-19.3339	-14.1296	-14.3733	-15.1293
4.1.10_pyrazine--thiophene3one_105	5.644	-12.0204	-12.0117	-12.8015	-12.789	15.7963	15.7962	16.7038	16.6958	-1.44595	-1.455	-1.51461	-1.52361	-1.13523	-1.13703	-1.13523	-1.13702	-14.3227	-14.6958	-14.9682	-14.6474	-15.0362	-15.3199	-13.7758	-14.0736	-14.5017
4.1.10_pyrazine--thiophene3one_110	5.793	-9.03249	-9.01691	-9.61257	-9.59394	9.92022	9.91815	10.5331	10.5264	-1.12325	-1.12932	-1.17594	-1.18203	-0.688994	-0.690141	-0.688987	-0.690136	-11.4173	-11.6939	-11.8956	-11.6857	-11.9749	-12.1859	-12.8139	-13.1256	-13.3219
4.1.10_pyrazine--thiophene3one_125	6.242	-4.64038	-4.627	-4.89427	-4.87919	2.42425	2.42477	2.6095	2.60805	-0.549558	-0.55129	-0.575158	-0.576822	-0.15944	-0.159288	-0.159442	-0.159298	-5.93656	-6.0476	-6.12864	-6.08459	-6.20124	-6.28637	-9.04145	-9.29363	-9.17551
4.1.10_pyrazine--thiophene3one_150	6.998	-2.28937	-2.2865	-2.3689	-2.36616	0.222735	0.222792	0.245484	0.245308	-0.184182	-0.184692	-0.192432	-0.192917	-0.0185778	-0.0185893	-0.0185788	-0.0185816	-2.21563	-2.23944	-2.25681	-2.26998	-2.29483	-2.31296	-4.5238	-4.64531	-4.50617
4.1.10_pyrazine--thiophene3one_200	8.53	-0.830644	-0.830136	-0.844718	-0.844376	0.00166378	0.00167612	0.00192449	0.00193604	-0.0300544	-0.03016	-0.0312132	-0.031323	-0.000952453	-0.0009367	-0.00095156	-0.00094069	-0.459002	-0.461455	-0.463245	-0.468215	-0.47076	-0.472616	-1.3228	-1.34732	-1.29704
4.1.11_trimethylamine--difluorodisulfane_080	3.715	-169.216	-169.288	-176.219	-176.256	301.84	301.815	314.208	314.118	-20.2403	-20.3193	-21.171	-21.2484	-29.7925	-29.8752	-29.7925	-29.8752	-66.5709	-69.9555	-72.4252	-67.4094	-70.8482	-73.3575	9.90742	13.3805	10.1964
4.1.11_trimethylamine--difluorodisulfane_085	3.86	-113.041	-113.148	-118.078	-118.151	199.016	199.033	208.212	208.174	-11.7742	-11.8419	-12.3025	-12.368	-22.8387	-22.8868	-22.8387	-22.8868	-51.8415	-54.3255	-56.1382	-52.6415	-55.1764	-57.0261	-4.9813	-2.2581	-6.43918
4.1.11_trimethylamine--difluorodisulfane_090	4.005	-76.116	-76.2143	-79.6483	-79.7288	130.277	130.299	136.83	136.83	-7.28706	-7.34222	-7.58326	-7.63694	-16.202	-16.2244	-16.202	-16.2244	-40.6482	-42.4797	-43.8162	-41.3723	-43.25	-44.6202	-13.2982	-11.3804	-15.3218
4.1.11_trimethylamine--difluorodisulfane_095	4.15	-51.7961	-51.8688	-54.2474	-54.3055	84.8307	84.8429	89.4138	89.4069	-4.81921	-4.86155	-4.98724	-5.02838	-10.9721	-10.9772	-10.9721	-10.9772	-32.0586	-33.4073	-34.3915	-32.6949	-34.0839	-35.0975	-17.2562	-16.0017	-19.2966
4.1.11_trimethylamine--difluorodisulfane_100	4.295	-35.7031	-35.7527	-37.396	-37.432	55.0127	55.0263	58.1815	58.1768	-3.37825	-3.40956	-3.47446	-3.50469	-7.21167	-7.20856	-7.21167	-7.20856	-25.4092	-26.3986	-27.1206	-25.9578	-26.9812	-27.728	-18.4652	-17.6965	-20.305
4.1.11_trimethylamine--difluorodisulfane_105	4.44	-24.9853	-25.0186	-26.1522	-26.1723	35.5653	35.5802	37.7315	37.7298	-2.47371	-2.49602	-2.52836	-2.5498	-4.64702	-4.64222	-4.64702	-4.64222	-20.2244	-20.9474	-21.475	-20.6906	-21.4418	-21.99	-18.0518	-17.6244	-19.623
4.1.11_trimethylamine--difluorodisulfane_110	4.585	-17.7897	-17.8095	-18.5928	-18.6014	22.9412	22.9503	24.4141	24.4102	-1.86457	-1.88022	-1.89596	-1.91116	-2.95542	-2.95193	-2.95542	-2.95192	-16.1581	-16.6854	-17.0701	-16.5502	-17.1007	-17.5024	-16.7615	-16.5567	-18.0623
4.1.11_trimethylamine--difluorodisulfane_125	5.021	-7.23656	-7.23151	-7.49741	-7.48542	6.10339	6.09879	6.56175	6.55457	-0.867508	-0.873289	-0.876748	-0.882192	-0.733712	-0.733437	-0.733713	-0.733435	-8.41657	-8.62629	-8.77933	-8.64182	-8.86331	-9.02494	-11.5188	-11.5714	-12.2466
4.1.11_trimethylamine--difluorodisulfane_150	5.746	-2.39429	-2.38169	-2.43263	-2.41719	0.660124	0.659673	0.724011	0.723339	-0.271101	-0.272918	-0.273556	-0.275425	-0.0737365	-0.0735462	-0.073736	-0.0735463	-3.08295	-3.14332	-3.18737	-3.16765	-3.2324	-3.27965	-5.25585	-5.32247	-5.5689
4.1.11_trimethylamine--difluorodisulfane_200	7.198	-0.596745	-0.593774	-0.593641	-0.59053	0.00774486	0.00772343	0.00881632	0.00879779	-0.0389882	-0.0392577	-0.0392015	-0.0394898	-0.00148283	-0.00147262	-0.0014812	-0.00147684	-0.600278	-0.607563	-0.612879	-0.614611	-0.622397	-0.628078	-1.23966	-1.25078	-1.32214
4.1.12_trimethylamine--12thiazole3one_080	3.874	-233.924	-233.87	-242.914	-242.856	414.929	414.759	429.264	429.083	-33.7148	-33.7807	-35.0744	-35.1378	-45.066	-45.2024	-45.066	-45.2024	-90.2231	-94.3742	-97.4033	-90.9261	-95.1202	-98.1808	4.50234	7.7063	-0.154808
4.1.12_trimethylamine--12thiazole3one_085	4.005	-160.541	-160.578	-167.409	-167.42	283.634	283.527	294.965	294.823	-20.1077	-20.1726	-20.9769	-21.0384	-36.901	-36.9853	-36.901	-36.9853	-72.0123	-75.0823	-77.3226	-72.8074	-75.9213	-78.1937	-11.5321	-8.81445	-18.5644
4.1.12_trimethylamine--12thiazole3one_090	4.137	-110.96	-111.051	-116.06	-116.118	192.32	192.276	200.898	200.815	-12.5699	-12.6307	-13.1147	-13.1711	-27.6513	-27.7031	-27.6513	-27.7031	-57.789	-60.0769	-61.7465	-58.5873	-60.9167	-62.6166	-20.8548	-18.7941	-28.196
4.1.12_trimethylamine--12thiazole3one_095	4.269	-77.4834	-77.5767	-81.1923	-81.2642	129.665	129.642	135.939	135.901	-8.31807	-8.36996	-8.65991	-8.70849	-19.683	-19.7108	-19.683	-19.7108	-46.59	-48.3041	-49.555	-47.3429	-49.0954	-50.3743	-25.5707	-24.1571	-32.2545
4.1.12_trimethylamine--12thiazole3one_100	4.401	-54.8294	-54.9013	-57.5001	-57.5544	87.0628	87.0434	91.5828	91.5502	-5.82589	-5.86635	-6.04385	-6.08176	-13.5691	-13.58	-13.5691	-13.58	-37.7051	-38.9896	-39.9269	-38.3901	-39.7089	-40.6713	-27.2312	-26.3373	-32.9281
4.1.12_trimethylamine--12thiazole3one_105	4.534	-39.4319	-39.4778	-41.3476	-41.3778	58.2787	58.2643	61.5032	61.4762	-4.28217	-4.31191	-4.42324	-4.45083	-9.16352	-9.16494	-9.16352	-9.16493	-30.6161	-31.5757	-32.276	-31.2249	-32.2141	-32.9358	-26.9664	-26.4532	-31.6478
4.1.12_trimethylamine--12thiazole3one_110	4.666	-28.8938	-28.9175	-30.2661	-30.2751	38.9184	38.9059	41.198	41.1732	-3.26486	-3.28564	-3.35692	-3.37585	-6.10739	-6.10536	-6.1074	-6.10537	-24.9284	-25.6416	-26.1621	-25.4604	-26.1984	-26.7369	-25.5646	-25.32	-29.3382
4.1.12_trimethylamine--12thiazole3one_125	5.066	-12.9772	-12.959	-13.4736	-13.4474	11.489	11.4771	12.2788	12.2618	-1.6348	-1.6405	-1.66551	-1.67045	-1.75104	-1.75012	-1.75104	-1.7501	-13.669	-13.9558	-14.165	-14.0032	-14.3033	-14.5223	-19.0376	-19.1285	-20.9535
4.1.12_trimethylamine--12thiazole3one_150	5.735	-5.26331	-5.24085	-5.34293	-5.31842	1.48143	1.47918	1.61339	1.61058	-0.607015	-0.607681	-0.616822	-0.617451	-0.231958	-0.231289	-0.23196	-0.231287	-5.33143	-5.4011	-5.45195	-5.47145	-5.5454	-5.59935	-10.0526	-10.1559	-10.7864
4.1.12_trimethylamine--12thiazole3one_200	7.081	-1.91378	-1.91177	-1.89903	-1.89766	0.0245675	0.024538	0.0277541	0.027731	-0.117893	-0.118193	-0.119652	-0.120012	-0.00946157	-0.00946726	-0.00945952	-0.009468	-1.0923	-1.09956	-1.10487	-1.11804	-1.12578	-1.13143	-3.11976	-3.13083	-3.32628
4.1.13_trimethylamine--methylthiocyanate_080	3.533	-136.099	-136.175	-141.971	-142.014	254.42	254.391	264.761	264.68	-15.0485	-15.111	-15.7083	-15.7689	-23.344	-23.4159	-23.344	-23.4159	-69.1695	-72.0058	-74.0756	-69.9857	-72.8617	-74.9604	5.61395	8.52054	4.96641
4.1.13_trimethylamine--methylthiocyanate_085	3.682	-91.5048	-91.6082	-95.6936	-95.7692	167.231	167.235	174.783	174.749	-9.34218	-9.3944	-9.72014	-9.77067	-17.3917	-17.4335	-17.3917	-17.4335	-54.5547	-56.621	-58.1287	-55.3485	-57.4527	-58.9882	-9.32957	-7.21257	-11.0583
4.1.13_trimethylamine--methylthiocyanate_090	3.83	-62.4835	-62.5645	-65.4132	-65.4777	109.382	109.38	114.733	114.709	-6.2631	-6.30325	-6.47799	-6.51705	-12.135	-12.1548	-12.135	-12.1548	-43.2251	-44.7336	-45.8344	-43.9537	-45.4973	-46.6237	-17.4773	-16.0646	-19.4389
4.1.13_trimethylamine--methylthiocyanate_095	3.979	-43.505	-43.554	-45.5363	-45.5738	71.2964	71.2873	75.0351	75.0102	-4.49039	-4.51963	-4.61252	-4.64105	-8.15643	-8.16315	-8.15643	-8.16314	-34.3734	-35.4715	-36.2729	-35.0202	-36.1488	-36.9723	-21.2223	-20.3402	-23.0497
4.1.13_trimethylamine--methylthiocyanate_100	4.128	-30.9981	-31.0216	-32.3974	-32.4116	46.3523	46.3427	48.9391	48.917	-3.38369	-3.4041	-3.45286	-3.4727	-5.36313	-5.36428	-5.36312	-5.36428	-27.4171	-28.2127	-28.7932	-27.9781	-28.7993	-29.3985	-22.2405	-21.7301	-23.807
4.1.13_trimethylamine--methylthiocyanate_105	4.277	-22.6717	-22.6768	-23.6269	-23.6245	30.0767	30.0667	31.8603	31.8398	-2.63455	-2.64827	-2.67459	-2.68803	-3.48272	-3.48266	-3.48272	-3.48266	-21.926	-22.4998	-22.9186	-22.405	-23.0001	-23.4344	-21.6596	-21.3898	-22.9534
4.1.13_trimethylamine--methylthiocyanate_110	4.426	-17.0577	-17.0494	-17.7023	-17.6881	19.4878	19.4765	20.7156	20.6968	-2.09257	-2.10145	-2.1172	-2.12598	-2.24806	-2.24822	-2.24806	-2.24822	-17.5797	-17.9923	-18.2934	-17.984	-18.4139	-18.7275	-20.2159	-20.093	-21.2673
4.1.13_trimethylamine--methylthiocyanate_125	4.873	-8.59435	-8.57443	-8.76982	-8.74693	5.26251	5.25801	5.6597	5.65323	-1.1086	-1.11076	-1.11775	-1.11978	-0.607974	-0.608019	-0.607974	-0.608021	-9.22006	-9.37444	-9.4871	-9.45349	-9.6157	-9.73407	-14.5223	-14.5556	-15.0917
4.1.13_trimethylamine--methylthiocyanate_150	5.619	-4.10876	-4.09818	-4.09389	-4.08293	0.583759	0.583165	0.641173	0.640357	-0.41954	-0.419891	-0.42246	-0.422859	-0.0803962	-0.0803086	-0.0803961	-0.0803071	-3.39667	-3.43222	-3.45817	-3.48452	-3.52228	-3.54983	-7.47338	-7.49557	-7.71948
4.1.13_trimethylamine--methylthiocyanate_200	7.115	-1.61243	-1.61214	-1.58162	-1.58167	0.00692948	0.00691861	0.00790751	0.00789803	-0.0830231	-0.0831544	-0.0834431	-0.0835979	-0.00385016	-0.00385127	-0.00385014	-0.00385098	-0.656393	-0.659247	-0.66133	-0.670797	-0.67383	-0.676044	-2.35356	-2.33726	-2.42254
4.1.14_trimethylamine--sulfurdifluoride_080	2.639	-583.47	-582.763	-597.301	-596.61	919.909	918.852	939.754	938.695	-148.756	-148.201	-152.269	-151.723	-74.0898	-75.2751	-74.0898	-75.2751	-141.334	-149.817	-156.007	-141.564	-150.092	-156.315	-43.3945	-41.2285	-22.5225
4.1.14_trimethylamine--sulfurdifluoride_085	2.752	-426.092	-425.503	-438.068	-437.476	680.768	679.848	698.894	697.957	-96.2383	-95.9197	-99.0212	-98.7012	-90.6454	-91.3405	-90.6454	-91.3405	-113.686	-120.213	-124.977	-114.253	-120.834	-125.637	-57.8917	-55.1973	-52.3335
4.1.14_trimethylamine--sulfurdifluoride_090	2.866	-311.604	-311.155	-321.583	-321.131	498.139	497.372	513.934	513.161	-62.3304	-62.1608	-64.4312	-64.2579	-86.0863	-86.4942	-86.0863	-86.4941	-91.8572	-96.8906	-100.564	-92.6052	-97.6958	-101.411	-63.0014	-60.1336	-66.9942
4.1.14_trimethylamine--sulfurdifluoride_095	2.979	-228.625	-228.319	-236.702	-236.395	361.174	360.561	374.394	373.781	-40.781	-40.7024	-42.3176	-42.2347	-73.0087	-73.2588	-73.0087	-73.2588	-74.5403	-78.4393	-81.2846	-75.3614	-79.3175	-82.2043	-63.0042	-60.311	-72.1238
4.1.14_trimethylamine--sulfurdifluoride_100	3.092	-168.586	-168.4	-174.976	-174.788	259.946	259.474	270.626	270.151	-27.1735	-27.151	-28.2807	-28.2527	-58.0399	-58.2015	-58.0399	-58.2015	-60.7292	-63.7685	-65.9864	-61.5536	-64.6476	-66.9053	-60.2644	-57.9963	-71.4627
4.1.14_trimethylamine--sulfurdifluoride_105	3.206	-125.136	-125.034	-130.103	-129.995	185.997	185.645	194.37	194.012	-18.5514	-18.5623	-19.3489	-19.3536	-44.2682	-44.3719	-44.2682	-44.3719	-49.6563	-52.0409	-53.781	-50.4415	-52.8775	-54.6551	-56.1039	-54.3639	-67.4837
4.1.14_trimethylamine--sulfurdifluoride_110	3.32	-93.6382	-93.587	-97.4441	-97.3834	132.478	132.216	138.905	138.638	-13.0194	-13.0478	-13.5998	-13.6224	-32.8276	-32.8866	-32.8276	-32.8866	-40.7358	-42.616	-43.988	-41.459	-43.3867	-44.7934	-51.293	-50.048	-61.8353
4.1.14_trimethylamine--sulfurdifluoride_125	3.661	-41.6995	-41.6869	-43.3342	-43.3103	46.9802	46.8775	49.6885	49.5761	-5.27654	-5.30486	-5.5174	-5.54195	-12.1374	-12.1262	-12.1374	-12.1262	-22.8777	-23.7987	-24.4708	-23.3856	-24.3413	-25.0387	-36.7112	-36.4411	-43.2124
4.1.14_trimethylamine--sulfurdifluoride_150	4.232	-13.8212	-13.7822	-14.2264	-14.1826	8.09459	8.06413	8.66488	8.632	-1.6239	-1.62789	-1.68516	-1.6887	-2.0173	-2.01466	-2.0173	-2.01467	-9.16679	-9.43545	-9.63151	-9.4078	-9.69198	-9.89935	-18.9921	-19.1533	-21.3468
4.1.14_trimethylamine--sulfurdifluoride_200	5.376	-3.25574	-3.23676	-3.28839	-3.27079	0.23354	0.232376	0.257542	0.256329	-0.234394	-0.235533	-0.242784	-0.24416	-0.0592314	-0.0590364	-0.0592314	-0.0590375	-1.803	-1.83928	-1.86575	-1.85104	-1.89006	-1.91852	-5.16471	-5.23618	-5.59401
4.1.15_12thiazole--trimethylamine_080	3.62	-138.988	-139.053	-145.093	-145.125	262.001	261.961	272.645	272.552	-13.8592	-13.9205	-14.5044	-14.5632	-24.6124	-24.6799	-24.6124	-24.6799	-68.7451	-71.6306	-73.7363	-69.5235	-72.4509	-74.5872	10.571	13.5963	8.15043
4.1.15_12thiazole--trimethylamine_085	3.764	-92.0016	-92.0981	-96.3491	-96.418	170.695	170.699	178.389	178.351	-8.26952	-8.32199	-8.62726	-8.67773	-17.9847	-18.0227	-17.9847	-18.0227	-54.0308	-56.1223	-57.6485	-54.7973	-56.9282	-58.4832	-5.39244	-3.25061	-8.51026
4.1.15_12thiazole--trimethylamine_090	3.909	-61.5828	-61.6631	-64.6265	-64.6908	110.642	110.647	116.027	116.012	-5.33018	-5.37092	-5.52483	-5.56469	-12.3132	-12.3294	-12.3132	-12.3294	-42.6908	-44.2116	-45.3214	-43.398	-44.955	-46.0911	-14.0379	-12.6638	-17.054
4.1.15_12thiazole--trimethylamine_095	4.054	-41.8362	-41.8845	-43.9576	-43.994	71.4646	71.4622	75.1804	75.1636	-3.69198	-3.72171	-3.79624	-3.82549	-8.11107	-8.11477	-8.11107	-8.11474	-33.8802	-34.9836	-35.7888	-34.5093	-35.6441	-36.4722	-18.0476	-17.2428	-20.6648
4.1.15_12thiazole--trimethylamine_100	4.2	-28.9496	-28.9725	-30.4271	-30.4389	46.0433	46.0417	48.5847	48.57	-2.70412	-2.72479	-2.75832	-2.7784	-5.21707	-5.2161	-5.21707	-5.21609	-26.9897	-27.7869	-28.3686	-27.5359	-28.3592	-28.9599	-19.2403	-18.8232	-21.4012
4.1.15_12thiazole--trimethylamine_105	4.345	-20.478	-20.4813	-21.5061	-21.4995	29.6129	29.6094	31.3462	31.3309	-2.05646	-2.07014	-2.08438	-2.09751	-3.30711	-3.3057	-3.30711	-3.3057	-21.5733	-22.1468	-22.5653	-22.0403	-22.6352	-23.0693	-18.8131	-18.6411	-20.5518
4.1.15_12thiazole--trimethylamine_110	4.491	-14.8563	-14.8448	-15.5709	-15.5511	19.0223	19.0153	20.2034	20.188	-1.60064	-1.60936	-1.61566	-1.62406	-2.07949	-2.07883	-2.07949	-2.07883	-17.2996	-17.7111	-18.0114	-17.6943	-18.1231	-18.436	-17.5291	-17.5021	-18.92
4.1.15_12thiazole--trimethylamine_125	4.93	-6.70163	-6.67501	-6.93964	-6.90854	5.01384	5.0089	5.38575	5.37849	-0.803927	-0.806095	-0.808357	-0.810361	-0.514522	-0.514114	-0.514522	-0.514112	-9.10419	-9.25813	-9.37047	-9.33274	-9.49468	-9.61285	-12.3568	-12.4674	-13.1043
4.1.15_12thiazole--trimethylamine_150	5.666	-2.83324	-2.82004	-2.86418	-2.84997	0.537632	0.536949	0.5895	0.58854	-0.279606	-0.280187	-0.280814	-0.281429	-0.0574339	-0.0572794	-0.057434	-0.0572805	-3.39351	-3.43121	-3.45872	-3.4806	-3.52055	-3.5497	-6.07929	-6.14984	-6.42244
4.1.15_12thiazole--trimethylamine_200	7.146	-1.00822	-1.00707	-0.998556	-0.997646	0.00607885	0.00608468	0.00692221	0.00692967	-0.0467793	-0.0468857	-0.0468318	-0.0469574	-0.00211481	-0.0021108	-0.00211497	-0.00210807	-0.675237	-0.678496	-0.680873	-0.690136	-0.693547	-0.696037	-1.73086	-1.73582	-1.83678
4.1.16_thiophene3one--trimethylamine_080	3.844	-121.534	-121.644	-127.262	-127.341	236.66	236.653	246.326	246.264	-10.9749	-11.0444	-11.5197	-11.5881	-20.4313	-20.4841	-20.4313	-20.4841	-68.5121	-71.1695	-73.1086	-69.3009	-71.9955	-73.9618	10.3722	12.889	9.39726
4.1.16_thiophene3one--trimethylamine_085	3.986	-79.7456	-79.8541	-83.8221	-83.9111	153.227	153.244	160.121	160.104	-6.60381	-6.65669	-6.89922	-6.95178	-14.7294	-14.7542	-14.7294	-14.7542	-53.829	-55.7395	-57.1337	-54.5821	-56.5279	-57.9478	-5.15462	-3.46086	-6.98728
4.1.16_thiophene3one--trimethylamine_090	4.128	-52.8895	-52.9624	-55.7627	-55.8238	98.7119	98.7202	103.495	103.481	-4.32904	-4.36734	-4.48634	-4.52466	-9.97777	-9.98604	-9.97777	-9.98605	-42.5065	-43.8826	-44.8869	-43.1893	-44.5974	-45.6249	-13.4824	-12.4779	-15.3846
4.1.16_thiophene3one--trimethylamine_095	4.271	-35.5775	-35.6181	-37.6015	-37.6337	63.3578	63.3621	66.6291	66.6165	-3.05715	-3.08434	-3.13882	-3.166	-6.51091	-6.51207	-6.51091	-6.51207	-33.7	-34.6895	-35.4116	-34.2998	-35.3166	-36.0586	-17.264	-16.7539	-18.92
4.1.16_thiophene3one--trimethylamine_100	4.415	-24.3726	-24.389	-25.8017	-25.8102	40.562	40.5625	42.7843	42.7708	-2.27699	-2.29599	-2.31829	-2.33706	-4.15083	-4.1505	-4.15083	-4.15049	-26.8127	-27.5231	-28.0415	-27.3287	-28.0617	-28.5966	-18.3145	-18.1235	-19.6397
4.1.16_thiophene3one--trimethylamine_105	4.56	-17.0754	-17.0736	-18.0871	-18.0779	25.9201	25.9137	27.4296	27.411	-1.75273	-1.76585	-1.77402	-1.78693	-2.60895	-2.609	-2.60895	-2.60902	-21.4016	-21.9112	-22.283	-21.8392	-22.3671	-22.7524	-17.8178	-17.8152	-18.8238
4.1.16_thiophene3one--trimethylamine_110	4.705	-12.284	-12.2698	-13.002	-12.9816	16.5422	16.5318	17.5675	17.5484	-1.37452	-1.38346	-1.38666	-1.3953	-1.62722	-1.62761	-1.62722	-1.62761	-17.1392	-17.5048	-17.7716	-17.5068	-17.887	-18.1643	-16.5207	-16.6204	-17.2632
4.1.16_thiophene3one--trimethylamine_125	5.143	-5.47145	-5.44971	-5.73228	-5.70723	4.26999	4.26575	4.58925	4.58253	-0.694396	-0.696939	-0.698348	-0.700812	-0.393804	-0.393356	-0.393804	-0.393357	-8.99399	-9.13249	-9.23355	-9.20342	-9.34875	-9.4548	-11.5078	-11.6737	-11.7821
4.1.16_thiophene3one--trimethylamine_150	5.881	-2.36209	-2.35605	-2.40876	-2.40232	0.440761	0.440808	0.484066	0.483864	-0.239492	-0.24008	-0.240466	-0.241049	-0.0430714	-0.0429917	-0.0430715	-0.042998	-3.35177	-3.384	-3.40751	-3.43051	-3.46439	-3.4891	-5.60582	-5.6916	-5.65677
4.1.16_thiophene3one--trimethylamine_200	7.375	-0.878759	-0.878602	-0.87205	-0.87225	0.00464784	0.00465333	0.00531275	0.00532	-0.0394634	-0.0395414	-0.0394413	-0.0395348	-0.00172973	-0.0017181	-0.00172976	-0.00171626	-0.670774	-0.673206	-0.674981	-0.684064	-0.686571	-0.688401	-1.59019	-1.59658	-1.57737
4.2.01_acetone--carbonylsulfide_080	4.43	-56.9669	-57.1088	-58.851	-58.9656	111.87	111.733	115.845	115.681	-6.67856	-6.72864	-6.92695	-6.97375	-10.7469	-10.8032	-10.7469	-10.8032	-28.8823	-30.5542	-31.7742	-29.402	-31.1116	-32.3591	5.31873	6.57956	10.4474
4.2.01_acetone--carbonylsulfide_085	4.58	-37.1147	-37.2119	-38.3438	-38.4242	67.9314	67.82	70.5293	70.4033	-4.37186	-4.40883	-4.51728	-4.55276	-7.02717	-7.05277	-7.02717	-7.05277	-22.1309	-23.3339	-24.2117	-22.5703	-23.8069	-24.7092	-5.06525	-4.33562	-1.0711
4.2.01_acetone--carbonylsulfide_090	4.73	-24.9023	-24.9603	-25.6986	-25.7442	40.9792	40.8975	42.6405	42.5471	-3.06047	-3.08482	-3.14815	-3.17163	-4.41918	-4.42932	-4.41918	-4.42932	-17.094	-17.9524	-18.5787	-17.4598	-18.3465	-18.9936	-10.1556	-9.79174	-6.99565
4.2.01_acetone--carbonylsulfide_095	4.88	-17.2833	-17.3089	-17.7984	-17.8145	24.6156	24.563	25.6631	25.6029	-2.24444	-2.25959	-2.3008	-2.31555	-2.71484	-2.71918	-2.71484	-2.71918	-13.2879	-13.8948	-14.3376	-13.5889	-14.2189	-14.6786	-12.0622	-11.925	-9.58554
4.2.01_acetone--carbonylsulfide_100	5.031	-12.4345	-12.4398	-12.7672	-12.765	14.7744	14.7085	15.433	15.3625	-1.69464	-1.70362	-1.73386	-1.74282	-1.64515	-1.64777	-1.64515	-1.64777	-10.3864	-10.8084	-11.1164	-10.633	-11.0735	-11.395	-12.1991	-12.1882	-10.2801
4.2.01_acetone--carbonylsulfide_105	5.182	-9.27561	-9.27139	-9.49126	-9.48145	8.85709	8.80089	9.2686	9.2098	-1.30245	-1.30775	-1.33167	-1.33704	-0.990001	-0.991888	-0.990001	-0.99189	-8.1567	-8.45124	-8.66617	-8.35707	-8.66614	-8.89167	-11.4363	-11.4923	-9.97047
4.2.01_acetone--carbonylsulfide_110	5.332	-7.15725	-7.14898	-7.29814	-7.28522	5.30006	5.26373	5.55719	5.51899	-1.01225	-1.01572	-1.03488	-1.0384	-0.594493	-0.595712	-0.594493	-0.595712	-6.43564	-6.64412	-6.79626	-6.59765	-6.81736	-6.97768	-10.2929	-10.378	-9.17133
4.2.01_acetone--carbonylsulfide_125	5.786	-3.87429	-3.87381	-3.91457	-3.9127	1.13092	1.12267	1.19309	1.18444	-0.497905	-0.49897	-0.509359	-0.510565	-0.131161	-0.131177	-0.131161	-0.131177	-3.26368	-3.34185	-3.39889	-3.34801	-3.43161	-3.49261	-6.78018	-6.86262	-6.22998
4.2.01_acetone--carbonylsulfide_150	6.544	-1.92041	-1.92852	-1.92551	-1.93389	0.0866173	0.0859321	0.0922023	0.0914934	-0.175448	-0.176213	-0.179534	-0.180375	-0.012853	-0.012838	-0.0128526	-0.0128373	-1.19504	-1.21336	-1.22672	-1.22465	-1.2445	-1.25899	-3.25836	-3.2946	-2.98319
4.2.01_acetone--carbonylsulfide_200	8.067	-0.746906	-0.752443	-0.745288	-0.751027	0.000522895	0.000517985	0.000564456	0.000560492	-0.034517	-0.0345588	-0.0352684	-0.0353247	-0.000542822	-0.000537624	-0.000542428	-0.000538648	-0.245725	-0.246729	-0.247462	-0.250914	-0.2521	-0.252966	-1.03448	-1.0393	-0.891192
4.2.02_acetone--difluorothioformaldehyde_080	4.707	-51.4347	-51.5923	-53.3309	-53.467	104.549	104.566	108.52	108.522	-5.49208	-5.54421	-5.69985	-5.74998	-9.15753	-9.20027	-9.15753	-9.20027	-28.4521	-30.033	-31.1867	-29.0045	-30.6233	-31.8046	7.0421	8.30042	9.20062
4.2.02_acetone--difluorothioformaldehyde_085	4.862	-33.4168	-33.5119	-34.6674	-34.7473	65.0624	65.0759	67.6432	67.6486	-3.69505	-3.73086	-3.81591	-3.8507	-5.93998	-5.95759	-5.93998	-5.95759	-21.9979	-23.129	-23.9545	-22.4657	-23.6301	-24.4798	-2.07888	-1.38679	-0.907928
4.2.02_acetone--difluorothioformaldehyde_090	5.017	-22.1912	-22.2385	-23.0174	-23.0523	40.4016	40.4155	42.0646	42.0715	-2.63867	-2.66204	-2.71228	-2.73507	-3.72211	-3.72904	-3.72211	-3.72904	-17.1164	-17.9201	-18.5066	-17.5058	-18.3375	-18.9444	-6.72068	-6.38932	-6.03751
4.2.02_acetone--difluorothioformaldehyde_095	5.171	-15.1025	-15.1176	-15.6503	-15.655	25.0538	25.0603	26.1254	26.1255	-1.95563	-1.97064	-2.00421	-2.01911	-2.28449	-2.28801	-2.28449	-2.28801	-13.3822	-13.9501	-14.3645	-13.7022	-14.2933	-14.7247	-8.68047	-8.5613	-8.23411
4.2.02_acetone--difluorothioformaldehyde_100	5.326	-10.554	-10.549	-10.919	-10.9058	15.522	15.5194	16.2116	16.2057	-1.48047	-1.49022	-1.5153	-1.52507	-1.3849	-1.38729	-1.3849	-1.38729	-10.5042	-10.9058	-11.1988	-10.7653	-11.1854	-11.492	-9.10587	-9.10445	-8.78222
4.2.02_acetone--difluorothioformaldehyde_105	5.482	-7.579	-7.56362	-7.82478	-7.80269	9.60254	9.59667	10.0459	10.0386	-1.13445	-1.14091	-1.16092	-1.1674	-0.833654	-0.835265	-0.833654	-0.835264	-8.27444	-8.56025	-8.76882	-8.48627	-8.78645	-9.0055	-8.71194	-8.77227	-8.46005
4.2.02_acetone--difluorothioformaldehyde_110	5.637	-5.59195	-5.57304	-5.76035	-5.73566	5.93048	5.92554	6.21601	6.21016	-0.876351	-0.880705	-0.897098	-0.901519	-0.499984	-0.500867	-0.499982	-0.50087	-6.54304	-6.74871	-6.8988	-6.71391	-6.93078	-7.08905	-7.92787	-8.01693	-7.72366
4.2.02_acetone--difluorothioformaldehyde_125	6.104	-2.60038	-2.58733	-2.66127	-2.6453	1.38102	1.38097	1.4561	1.45594	-0.41875	-0.420808	-0.42943	-0.431531	-0.107198	-0.107152	-0.1072	-0.107149	-3.32343	-3.40822	-3.47009	-3.41168	-3.5018	-3.56756	-5.20441	-5.2956	-5.08774
4.2.02_acetone--difluorothioformaldehyde_150	6.886	-1.02659	-1.02231	-1.04568	-1.04055	0.117033	0.116943	0.124608	0.124512	-0.140539	-0.141525	-0.144394	-0.145409	-0.00844954	-0.00840853	-0.0084491	-0.00840908	-1.20341	-1.22611	-1.24268	-1.23381	-1.25791	-1.2755	-2.29798	-2.34536	-2.25099
4.2.02_acetone--difluorothioformaldehyde_200	8.454	-0.284523	-0.283672	-0.291044	-0.289868	0.000732856	0.000731989	0.000795185	0.00079424	-0.0261346	-0.0262386	-0.0268437	-0.0269561	-9.61721e-05	-8.85319e-05	-9.60145e-05	-8.81905e-05	-0.2402	-0.242255	-0.243754	-0.245248	-0.247452	-0.24906	-0.553021	-0.565179	-0.54392
4.2.03_acetone--12thiazole3one_080	4.69	-108.785	-108.962	-112.828	-112.973	201.965	201.955	209.148	209.114	-15.0336	-15.1314	-15.7936	-15.8866	-21.451	-21.5471	-21.451	-21.5471	-48.8029	-51.3886	-53.2755	-49.5433	-52.1695	-54.0859	3.03985	4.62131	-0.046024
4.2.03_acetone--12thiazole3one_085	4.817	-75.845	-75.9786	-78.7612	-78.8746	132.724	132.723	137.88	137.866	-10.0919	-10.1629	-10.5989	-10.667	-14.5963	-14.647	-14.5963	-14.647	-38.8808	-40.7776	-42.1618	-39.5588	-41.4946	-42.9073	-10.2274	-9.23034	-13.4516
4.2.03_acetone--12thiazole3one_090	4.945	-54.2297	-54.3095	-56.3285	-56.3937	87.0188	87.0198	90.5915	90.583	-7.18869	-7.23722	-7.52863	-7.57524	-9.69517	-9.71747	-9.69518	-9.71748	-31.146	-32.5408	-33.5586	-31.7463	-33.1768	-34.2207	-17.8029	-17.324	-20.6188
4.2.03_acetone--12thiazole3one_095	5.075	-39.8751	-39.9103	-41.3922	-41.416	56.9757	56.9805	59.4175	59.4128	-5.37121	-5.40263	-5.60277	-5.63263	-6.3555	-6.36373	-6.3555	-6.36373	-25.0546	-26.0792	-26.8269	-25.575	-26.6309	-27.4014	-21.5231	-21.401	-23.7902
4.2.03_acetone--12thiazole3one_100	5.205	-30.1998	-30.2035	-31.3032	-31.2977	37.2616	37.2675	38.9342	38.9314	-4.15437	-4.17406	-4.31692	-4.33575	-4.14038	-4.14351	-4.14038	-4.1435	-20.2183	-20.9705	-21.5195	-20.663	-21.442	-22.0105	-22.773	-22.8561	-24.4973
4.2.03_acetone--12thiazole3one_105	5.335	-23.563	-23.5423	-24.3726	-24.3444	24.3456	24.3423	25.495	25.4843	-3.29016	-3.30213	-3.40908	-3.42064	-2.69363	-2.69547	-2.69363	-2.69547	-16.3596	-16.912	-17.3152	-16.7354	-17.3105	-17.7302	-22.5128	-22.7065	-23.7819
4.2.03_acetone--12thiazole3one_110	5.467	-18.9162	-18.8813	-19.5155	-19.4746	15.8855	15.8784	16.6749	16.6632	-2.64771	-2.65513	-2.73808	-2.74506	-1.75651	-1.758	-1.7565	-1.75799	-13.2712	-13.6785	-13.9758	-13.5865	-14.0121	-14.3227	-21.3918	-21.6371	-22.2924
4.2.03_acetone--12thiazole3one_125	5.865	-11.285	-11.2436	-11.5445	-11.5004	4.3662	4.36356	4.61968	4.61507	-1.45868	-1.46043	-1.50337	-1.50509	-0.507089	-0.507224	-0.50709	-0.507221	-7.20701	-7.37672	-7.50056	-7.38733	-7.56661	-7.69743	-16.3482	-16.595	-16.6398
4.2.03_acetone--12thiazole3one_150	6.539	-6.32682	-6.30505	-6.40978	-6.38815	0.489272	0.489101	0.524546	0.524136	-0.59878	-0.599918	-0.615362	-0.616549	-0.0807239	-0.0807719	-0.0807232	-0.0807676	-2.81118	-2.85806	-2.89226	-2.88063	-2.93029	-2.96652	-9.3889	-9.52785	-9.43074
4.2.03_acetone--12thiazole3one_200	7.914	-2.80639	-2.79879	-2.8271	-2.82014	0.00556493	0.00556932	0.00610998	0.00611088	-0.134458	-0.134811	-0.137687	-0.138088	-0.00599893	-0.00603038	-0.00599953	-0.00603067	-0.59968	-0.605163	-0.609164	-0.611951	-0.617783	-0.622039	-3.54323	-3.58019	-3.5564
4.2.04_acetone--sulfurdifluoride_080	3.367	-208.86	-208.996	-215.422	-215.505	381.754	381.598	393.044	392.847	-41.1047	-41.2858	-42.7968	-42.9667	-53.207	-53.4504	-53.207	-53.4504	-66.3145	-70.6593	-73.8298	-67.06	-71.4543	-74.6609	4.036	6.26394	5.10448
4.2.04_acetone--sulfurdifluoride_085	3.491	-146.099	-146.294	-151.087	-151.22	259.819	259.701	268.576	268.405	-26.1618	-26.3175	-27.3721	-27.5171	-38.5603	-38.7225	-38.5603	-38.7225	-52.5498	-55.835	-58.2322	-53.2879	-56.6233	-59.0572	-9.86533	-8.11249	-12.2508
4.2.04_acetone--sulfurdifluoride_090	3.614	-103.466	-103.677	-107.164	-107.33	175.661	175.584	182.145	182.028	-17.1965	-17.3236	-18.0518	-18.1701	-26.7729	-26.8776	-26.7729	-26.8776	-41.8873	-44.3856	-46.2087	-42.5733	-45.1204	-46.9792	-18.5024	-17.3288	-21.9702
4.2.04_acetone--sulfurdifluoride_095	3.738	-74.3947	-74.5836	-77.1172	-77.2747	118.206	118.161	122.837	122.775	-11.7061	-11.8072	-12.3079	-12.4032	-18.0884	-18.1502	-18.0884	-18.1502	-33.5534	-35.4661	-36.8618	-34.1671	-36.126	-37.5554	-23.2414	-22.6085	-26.6437
4.2.04_acetone--sulfurdifluoride_100	3.862	-54.4411	-54.5873	-56.4518	-56.5744	79.2873	79.2608	82.5404	82.505	-8.24224	-8.32067	-8.66515	-8.74015	-12.006	-12.038	-12.006	-12.038	-26.9899	-28.4616	-29.5355	-27.5258	-29.0398	-30.1445	-25.2206	-24.992	-28.0956
4.2.04_acetone--sulfurdifluoride_105	3.987	-40.6164	-40.7167	-42.1123	-42.1942	53.0623	53.0474	55.3267	55.3044	-5.97981	-6.03807	-6.27733	-6.33371	-7.87745	-7.89182	-7.87745	-7.89182	-21.7902	-22.9223	-23.7485	-22.2508	-23.4203	-24.2737	-25.3477	-25.3889	-27.5851
4.2.04_acetone--sulfurdifluoride_110	4.112	-30.9246	-30.9857	-32.0493	-32.096	35.4535	35.4459	37.0228	37.0091	-4.4472	-4.48879	-4.65873	-4.69964	-5.13102	-5.13725	-5.13102	-5.13725	-17.6495	-18.5172	-19.1503	-18.041	-18.941	-19.5977	-24.3163	-24.5216	-25.9659
4.2.04_acetone--sulfurdifluoride_125	4.487	-15.4166	-15.4099	-15.9344	-15.9218	10.5261	10.5118	11.0435	11.029	-2.02308	-2.03768	-2.10992	-2.12463	-1.39697	-1.39942	-1.39697	-1.39942	-9.5382	-9.92322	-10.2042	-9.77052	-10.1739	-10.4683	-18.5394	-18.8851	-19.0623
4.2.04_acetone--sulfurdifluoride_150	5.116	-6.72108	-6.70303	-6.91779	-6.89937	1.37415	1.37135	1.45463	1.45174	-0.658838	-0.663955	-0.685408	-0.690787	-0.170856	-0.170999	-0.170856	-0.170999	-3.62761	-3.73968	-3.82145	-3.71962	-3.83839	-3.92506	-9.98808	-10.2345	-9.99976
4.2.04_acetone--sulfurdifluoride_200	6.381	-2.33057	-2.3273	-2.39511	-2.39368	0.0226474	0.0225895	0.0243709	0.0243131	-0.110795	-0.112349	-0.114978	-0.116666	-0.00544043	-0.00546787	-0.00544017	-0.0054671	-0.706683	-0.723455	-0.735693	-0.72289	-0.740705	-0.753704	-3.15822	-3.2452	-3.13382
4.2.05_furan--carbonylsulfide_080	4.624	-35.3794	-35.4478	-36.867	-36.9265	79.9442	79.8882	83.0077	82.9373	-3.79445	-3.82957	-3.98356	-4.0195	-6.32426	-6.35182	-6.32426	-6.35182	-24.7135	-25.9268	-26.8122	-25.1592	-26.4062	-27.3161	7.44688	8.32344	10.1462
4.2.05_furan--carbonylsulfide_085	4.782	-21.6866	-21.7092	-22.6522	-22.6679	46.0473	45.9687	47.9797	47.8893	-2.25009	-2.2715	-2.3564	-2.37865	-3.87158	-3.88332	-3.87158	-3.88333	-18.6378	-19.4866	-20.106	-19.0081	-19.885	-20.5248	-2.00126	-1.5654	0.037656
4.2.05_furan--carbonylsulfide_090	4.939	-13.6825	-13.6825	-14.3095	-14.3043	26.24	26.19	27.4413	27.3834	-1.4143	-1.42605	-1.47772	-1.49028	-2.2759	-2.28108	-2.2759	-2.28108	-14.1564	-14.7457	-15.1757	-14.4591	-15.0718	-15.5189	-6.37534	-6.21115	-4.87018
4.2.05_furan--carbonylsulfide_095	5.096	-8.95726	-8.94135	-9.36883	-9.34811	14.8461	14.8018	15.585	15.535	-0.931516	-0.937553	-0.972416	-0.978925	-1.30587	-1.30894	-1.30587	-1.30894	-10.8196	-11.2247	-11.5203	-11.0647	-11.4886	-11.7979	-7.90634	-7.89883	-6.84084
4.2.05_furan--carbonylsulfide_100	5.253	-6.11571	-6.09163	-6.3902	-6.36218	8.35675	8.31246	8.80642	8.7581	-0.63602	-0.639046	-0.663987	-0.667284	-0.739098	-0.741272	-0.739099	-0.741269	-8.31767	-8.59416	-8.79592	-8.51487	-8.80585	-9.01819	-7.95541	-8.03082	-7.23414
4.2.05_furan--carbonylsulfide_105	5.41	-4.3625	-4.33741	-4.54958	-4.52084	4.67834	4.64662	4.94972	4.9146	-0.446627	-0.448144	-0.466401	-0.468026	-0.415716	-0.417153	-0.415713	-0.417153	-6.43346	-6.6229	-6.76113	-6.59106	-6.79157	-6.93789	-7.31721	-7.42931	-6.84921
4.2.05_furan--carbonylsulfide_110	5.568	-3.2472	-3.2235	-3.37847	-3.35168	2.60741	2.58684	2.77009	2.74691	-0.320829	-0.321593	-0.335152	-0.335936	-0.23366	-0.234458	-0.233659	-0.234454	-5.00932	-5.13964	-5.23475	-5.13485	-5.27351	-5.37469	-6.42746	-6.54985	-6.13793
4.2.05_furan--carbonylsulfide_125	6.04	-1.64063	-1.62572	-1.69506	-1.67916	0.442673	0.438603	0.476054	0.471433	-0.13212	-0.132459	-0.13797	-0.138352	-0.042894	-0.0428975	-0.0428905	-0.0428993	-2.4771	-2.52138	-2.5537	-2.54049	-2.58846	-2.62346	-3.91618	-4.01245	-3.85765
4.2.05_furan--carbonylsulfide_150	6.826	-0.755107	-0.751948	-0.776066	-0.773198	0.0224095	0.0220475	0.0245862	0.024168	-0.0393235	-0.0396525	-0.0409533	-0.0413169	-0.00345109	-0.00345448	-0.00345085	-0.00345518	-0.902293	-0.911454	-0.918138	-0.924138	-0.934337	-0.941779	-1.69115	-1.73558	-1.6736
4.2.05_furan--carbonylsulfide_200	8.399	-0.259138	-0.259554	-0.266428	-0.267076	5.29038e-05	5.43741e-05	6.08853e-05	6.20668e-05	-0.00674286	-0.00680811	-0.00699995	-0.00706837	-0.000150074	-0.000149785	-0.000149102	-0.00015136	-0.192157	-0.192506	-0.192761	-0.196264	-0.196732	-0.197073	-0.459219	-0.471307	-0.435136
4.2.06_furan--difluorodisulfane_080	3.162	-83.9964	-84.1318	-87.8763	-87.9823	182.634	182.644	190.871	190.845	-7.89101	-7.94939	-8.59221	-8.65211	-14.3838	-14.3962	-14.3837	-14.3961	-59.6894	-62.5761	-64.6826	-60.6673	-63.6167	-65.7689	11.4839	14.0451	12.8616
4.2.06_furan--difluorodisulfane_085	3.318	-53.0818	-53.172	-55.7198	-55.7873	113.686	113.704	119.252	119.241	-4.64558	-4.68242	-5.05588	-5.09467	-9.61977	-9.61859	-9.61977	-9.6186	-46.4013	-48.4907	-50.0154	-47.2841	-49.4287	-50.9937	-3.78461	-2.25379	-3.51456
4.2.06_furan--difluorodisulfane_090	3.475	-33.827	-33.8818	-35.6092	-35.6472	70.3274	70.3527	74.0285	74.0305	-2.86274	-2.8854	-3.10508	-3.12945	-6.16436	-6.16037	-6.16435	-6.16036	-36.1814	-37.6932	-38.7964	-36.9525	-38.5115	-39.6492	-11.3713	-10.5557	-11.5813
4.2.06_furan--difluorodisulfane_095	3.632	-21.825	-21.8539	-23.0265	-23.0429	43.2734	43.2974	45.7248	45.7304	-1.83796	-1.85163	-1.98422	-1.99917	-3.84747	-3.84515	-3.84746	-3.84515	-28.287	-29.3775	-30.1732	-28.9448	-30.075	-30.8997	-14.4265	-14.0564	-14.8072
4.2.06_furan--difluorodisulfane_100	3.789	-14.326	-14.3361	-15.137	-15.1372	26.4995	26.5159	28.1204	28.1225	-1.22336	-1.23145	-1.31375	-1.32267	-2.3632	-2.3627	-2.3632	-2.36269	-22.1703	-22.955	-23.5276	-22.7224	-23.5396	-24.136	-14.942	-14.836	-15.3469
4.2.06_furan--difluorodisulfane_105	3.946	-9.62054	-9.61662	-10.1693	-10.1582	16.1571	16.1641	17.2247	17.2209	-0.841272	-0.84564	-0.898352	-0.903239	-1.43846	-1.4386	-1.43847	-1.4386	-17.4229	-17.9868	-18.3983	-17.8812	-18.4712	-18.9016	-14.1351	-14.1808	-14.5059
4.2.06_furan--difluorodisulfane_110	4.103	-6.64649	-6.63464	-7.01975	-7.00285	9.80988	9.81188	10.5088	10.5033	-0.596084	-0.59817	-0.632841	-0.635243	-0.871924	-0.871972	-0.871917	-0.871967	-13.7336	-14.1398	-14.4363	-14.1107	-14.5375	-14.849	-12.7292	-12.8558	-13.0499
4.2.06_furan--difluorodisulfane_125	4.575	-2.69729	-2.68485	-2.82221	-2.8084	2.14407	2.14489	2.3324	2.33094	-0.247395	-0.247651	-0.25825	-0.258617	-0.19502	-0.194814	-0.195024	-0.194806	-6.8821	-7.04292	-7.16027	-7.0866	-7.2573	-7.38187	-8.14269	-8.31275	-8.32616
4.2.06_furan--difluorodisulfane_150	5.363	-1.11275	-1.11019	-1.14319	-1.14106	0.159955	0.159485	0.178702	0.177978	-0.0816526	-0.0821399	-0.0839593	-0.0845564	-0.0184627	-0.0185698	-0.0184612	-0.0185708	-2.40852	-2.45412	-2.48739	-2.48102	-2.53002	-2.56577	-3.53881	-3.63198	-3.62753
4.2.06_furan--difluorodisulfane_200	6.94	-0.42801	-0.427641	-0.43611	-0.435963	0.000745274	0.000752101	0.000880356	0.000890202	-0.0158188	-0.0159517	-0.0163624	-0.0165193	-0.000638653	-0.000643668	-0.000636447	-0.000649601	-0.445985	-0.452149	-0.456647	-0.457909	-0.464622	-0.46952	-0.900131	-0.921761	-0.933032
4.2.07_furan--difluorothioformaldehyde_080	4.877	-37.228	-37.291	-38.7846	-38.8405	83.7118	83.734	86.9673	86.981	-3.32598	-3.35975	-3.50946	-3.5443	-5.82056	-5.84301	-5.82055	-5.84301	-25.8362	-27.0866	-27.9991	-26.3208	-27.6048	-28.5418	9.24123	10.2115	9.16714
4.2.07_furan--difluorothioformaldehyde_085	5.038	-23.1932	-23.2219	-24.2019	-24.225	49.8994	49.9203	51.9499	51.9644	-1.98611	-2.00576	-2.09033	-2.11086	-3.60822	-3.61807	-3.60821	-3.61807	-19.6389	-20.5136	-21.1519	-20.0434	-20.9466	-21.6056	-0.0773339	0.404845	-0.514632
4.2.07_furan--difluorothioformaldehyde_090	5.198	-14.7704	-14.7748	-15.427	-15.4258	29.5795	29.5943	30.8696	30.8783	-1.25038	-1.26092	-1.31326	-1.32433	-2.14874	-2.15367	-2.14874	-2.15368	-15.0206	-15.6284	-16.072	-15.3527	-15.9838	-16.4443	-4.66707	-4.46983	-5.15469
4.2.07_furan--difluorothioformaldehyde_095	5.358	-9.66074	-9.65046	-10.0919	-10.0762	17.4551	17.4603	18.2671	18.2666	-0.818461	-0.82399	-0.85896	-0.864727	-1.24967	-1.25284	-1.24967	-1.25283	-11.5472	-11.9686	-12.2761	-11.8166	-12.2567	-12.5779	-6.54313	-6.50502	-6.96636
4.2.07_furan--difluorothioformaldehyde_100	5.518	-6.51489	-6.49644	-6.80042	-6.77737	10.2596	10.2578	10.7676	10.7618	-0.551003	-0.553795	-0.57838	-0.581245	-0.716984	-0.719161	-0.716988	-0.71916	-8.91936	-9.21286	-9.42704	-9.13593	-9.44409	-9.66896	-6.93865	-6.98491	-7.27179
4.2.07_furan--difluorothioformaldehyde_105	5.679	-4.54112	-4.51962	-4.73368	-4.70787	6.00856	6.00512	6.32532	6.31866	-0.378859	-0.380209	-0.398027	-0.39933	-0.408457	-0.409789	-0.408459	-0.409788	-6.92422	-7.13081	-7.28157	-7.0972	-7.31504	-7.474	-6.58606	-6.67233	-6.83247
4.2.07_furan--difluorothioformaldehyde_110	5.839	-3.27352	-3.25211	-3.40587	-3.38078	3.50681	3.50419	3.70335	3.69842	-0.264927	-0.265571	-0.278627	-0.2792	-0.232012	-0.232712	-0.232015	-0.232716	-5.40522	-5.5524	-5.65981	-5.54297	-5.6988	-5.81252	-5.90601	-6.00679	-6.0919
4.2.07_furan--difluorothioformaldehyde_125	6.32	-1.46915	-1.45348	-1.51844	-1.50115	0.685325	0.685389	0.730457	0.730084	-0.0985086	-0.0987069	-0.103922	-0.104119	-0.0427094	-0.0427404	-0.0427068	-0.0427396	-2.6753	-2.73359	-2.77613	-2.74463	-2.80689	-2.85233	-3.68567	-3.77025	-3.76142
4.2.07_furan--difluorothioformaldehyde_150	7.121	-0.566321	-0.559604	-0.581956	-0.574816	0.0436385	0.0434338	0.0472506	0.0469827	-0.024248	-0.0243613	-0.0257288	-0.0258521	-0.00276596	-0.00275192	-0.00276817	-0.00274903	-0.962852	-0.976914	-0.987174	-0.986567	-1.00163	-1.01262	-1.53046	-1.56905	-1.55645
4.2.07_furan--difluorothioformaldehyde_200	8.725	-0.14357	-0.142181	-0.147909	-0.14644	0.000161993	0.000162912	0.000181291	0.000181711	-0.00306055	-0.00306595	-0.00329393	-0.00330094	-2.97994e-05	-2.77778e-05	-2.87492e-05	-2.65176e-05	-0.198936	-0.200247	-0.201203	-0.20319	-0.204611	-0.205648	-0.346315	-0.355234	-0.35564
4.2.08_furan--sulfurdifluoride_080	3.668	-110.278	-110.462	-114.773	-114.94	219.121	219.06	226.791	226.711	-19.8235	-19.9488	-20.9079	-21.0282	-26.384	-26.5109	-26.384	-26.5109	-44.9806	-47.5587	-49.44	-45.6617	-48.2875	-50.2037	12.6984	14.0276	9.4391
4.2.08_furan--sulfurdifluoride_085	3.805	-73.0722	-73.241	-76.2939	-76.4478	140.327	140.284	145.821	145.761	-12.0094	-12.1095	-12.7242	-12.8222	-17.3635	-17.439	-17.3635	-17.439	-34.7516	-36.6463	-38.0289	-35.3613	-37.3003	-38.7152	-0.534299	0.336396	-4.32207
4.2.08_furan--sulfurdifluoride_090	3.942	-49.1244	-49.2611	-51.4269	-51.5527	89.1341	89.1152	92.9073	92.88	-7.5243	-7.60023	-7.99228	-8.06797	-11.0288	-11.0692	-11.0288	-11.0692	-27.0081	-28.4147	-29.4412	-27.5346	-28.9814	-30.0372	-8.25649	-7.84699	-11.6943
4.2.08_furan--sulfurdifluoride_095	4.078	-33.6411	-33.736	-35.2934	-35.3801	56.2575	56.2517	58.8029	58.7924	-4.87665	-4.93078	-5.18448	-5.23944	-6.84585	-6.86439	-6.84585	-6.86439	-21.1011	-22.1508	-22.9167	-21.5463	-22.6317	-23.4237	-12.1962	-12.1153	-15.0122
4.2.08_furan--sulfurdifluoride_100	4.215	-23.5473	-23.6045	-24.7441	-24.7939	35.3198	35.3241	37.0294	37.0281	-3.26064	-3.29659	-3.46738	-3.50454	-4.18575	-4.19335	-4.18575	-4.19335	-16.5659	-17.3479	-17.9185	-16.9378	-17.7508	-18.344	-13.6888	-13.8077	-15.8615
4.2.08_furan--sulfurdifluoride_105	4.352	-16.8946	-16.9189	-17.7721	-17.7897	22.0834	22.0845	23.2274	23.2223	-2.23974	-2.26211	-2.38301	-2.4065	-2.5348	-2.53832	-2.5348	-2.53833	-13.0641	-13.6436	-14.0664	-13.3722	-13.9778	-14.4198	-13.7012	-13.932	-15.326
4.2.08_furan--sulfurdifluoride_110	4.489	-12.4412	-12.4433	-13.0952	-13.091	13.7584	13.7549	14.52	14.5121	-1.57345	-1.58713	-1.67602	-1.69026	-1.52673	-1.52918	-1.52673	-1.52918	-10.3458	-10.7745	-11.0874	-10.5998	-11.0499	-11.3783	-12.8921	-13.1766	-14.0875
4.2.08_furan--sulfurdifluoride_125	4.9	-5.79839	-5.76716	-6.09999	-6.06463	3.27256	3.26256	3.49096	3.4788	-0.606905	-0.609981	-0.648966	-0.65209	-0.334228	-0.335288	-0.334227	-0.33529	-5.27623	-5.45316	-5.58226	-5.41524	-5.60305	-5.7401	-9.03214	-9.31331	-9.50605
4.2.08_furan--sulfurdifluoride_150	5.584	-2.3766	-2.35311	-2.49402	-2.47031	0.285047	0.284483	0.309887	0.309022	-0.162747	-0.163572	-0.174422	-0.175397	-0.0311898	-0.0312094	-0.0311943	-0.0312029	-1.9075	-1.95906	-1.99668	-1.9581	-2.01324	-2.05348	-4.26009	-4.42136	-4.39738
4.2.08_furan--sulfurdifluoride_200	6.953	-0.723475	-0.717965	-0.760155	-0.755437	0.00198947	0.00198406	0.0022437	0.0022348	-0.0236751	-0.0238203	-0.0253422	-0.0255415	-0.0010088	-0.00101649	-0.00100898	-0.00101675	-0.381021	-0.388076	-0.393224	-0.38987	-0.397434	-0.402953	-1.13404	-1.18271	-1.17152
4.2.09_nitromethane--sulfurdifluoride_080	3.526	-123.661	-123.817	-127.754	-127.873	238.35	238.23	245.936	245.781	-20.9159	-21.0584	-21.9816	-22.1165	-30.2554	-30.4026	-30.2554	-30.4026	-46.9441	-50.1255	-52.4471	-47.6301	-50.8583	-53.214	10.5044	12.1752	5.68606
4.2.09_nitromethane--sulfurdifluoride_085	3.648	-83.832	-84.0071	-86.7894	-86.9391	155.624	155.567	161.124	161.043	-12.7108	-12.8238	-13.4124	-13.5207	-20.6433	-20.7339	-20.6433	-20.7339	-36.5109	-38.8893	-40.6249	-37.1312	-39.5562	-41.3257	-2.62292	-1.47637	-7.1923
4.2.09_nitromethane--sulfurdifluoride_090	3.772	-57.8432	-57.9869	-59.9693	-60.0975	100.931	100.904	104.758	104.724	-8.06724	-8.1549	-8.52646	-8.61221	-13.6017	-13.6526	-13.6017	-13.6526	-28.5638	-30.3546	-31.6614	-29.1046	-30.94	-32.2793	-10.5514	-9.91752	-14.3846
4.2.09_nitromethane--sulfurdifluoride_095	3.897	-40.7953	-40.8872	-42.3306	-42.4118	65.1278	65.1089	67.7334	67.7115	-5.36322	-5.42872	-5.66388	-5.72911	-8.76396	-8.78892	-8.76396	-8.78892	-22.4556	-23.8098	-24.798	-22.9162	-24.3111	-25.3289	-14.7939	-14.5473	-17.7987
4.2.09_nitromethane--sulfurdifluoride_100	4.023	-29.5116	-29.5573	-30.6309	-30.6684	41.8496	41.8406	43.609	43.5957	-3.72767	-3.77382	-3.92719	-3.97366	-5.56654	-5.57744	-5.56654	-5.57744	-17.7271	-18.7507	-19.4976	-18.1143	-19.1732	-19.9459	-16.5656	-16.5696	-18.8406
4.2.09_nitromethane--sulfurdifluoride_105	4.149	-21.9505	-21.9635	-22.7778	-22.7845	26.7985	26.7969	27.9819	27.9757	-2.6937	-2.72461	-2.83015	-2.86187	-3.50462	-3.50958	-3.50462	-3.50958	-14.0457	-14.8165	-15.3789	-14.3683	-15.1693	-15.7538	-16.7797	-16.9341	-18.4724
4.2.09_nitromethane--sulfurdifluoride_110	4.276	-16.8078	-16.7979	-17.4296	-17.4155	17.1148	17.112	17.9082	17.9021	-2.00989	-2.02992	-2.10694	-2.12788	-2.19624	-2.19923	-2.19624	-2.19923	-11.1661	-11.7449	-12.1673	-11.4334	-12.0373	-12.478	-16.0823	-16.3185	-17.3385
4.2.09_nitromethane--sulfurdifluoride_125	4.661	-8.89799	-8.86304	-9.19715	-9.16137	4.4008	4.39366	4.63548	4.62762	-0.954637	-0.960672	-0.996831	-1.00329	-0.542883	-0.543919	-0.542883	-0.543918	-5.72401	-5.97333	-6.15526	-5.87233	-6.13459	-6.32597	-12.1292	-12.4069	-12.6859
4.2.09_nitromethane--sulfurdifluoride_150	5.311	-4.48948	-4.47357	-4.62143	-4.60767	0.440354	0.440293	0.469508	0.469258	-0.35461	-0.358399	-0.369162	-0.373289	-0.0613461	-0.0614929	-0.0613461	-0.0614936	-2.04536	-2.12528	-2.18359	-2.09995	-2.18447	-2.24614	-6.63676	-6.81933	-6.86594
4.2.09_nitromethane--sulfurdifluoride_200	6.633	-1.88382	-1.88143	-1.93733	-1.93689	0.0040282	0.00400764	0.00439351	0.0043672	-0.0778329	-0.0791341	-0.0807536	-0.0821662	-0.0025151	-0.00255233	-0.0025151	-0.0025523	-0.386814	-0.398278	-0.406644	-0.396031	-0.408185	-0.417054	-2.36575	-2.4343	-2.45182
4.2.10_pyridineNoxide--carbonylsulfide_080	5.018	-71.5015	-71.6116	-74.0947	-74.1777	138.41	138.233	143.376	143.169	-9.22467	-9.28131	-9.60747	-9.66081	-15.1554	-15.2323	-15.1554	-15.2323	-33.4112	-35.3441	-36.7546	-33.9944	-35.9706	-37.4127	5.35289	6.68598	8.56465
4.2.10_pyridineNoxide--carbonylsulfide_085	5.159	-47.065	-47.1633	-48.8291	-48.9103	85.9992	85.9019	89.3697	89.2614	-6.05318	-6.09707	-6.30015	-6.34232	-10.1531	-10.1918	-10.1531	-10.1918	-25.8291	-27.2287	-28.25	-26.3339	-27.7726	-28.8224	-5.80035	-5.00546	-3.48109
4.2.10_pyridineNoxide--carbonylsulfide_090	5.3	-31.775	-31.8396	-32.9737	-33.0263	53.0819	52.993	55.315	55.2169	-4.24008	-4.27033	-4.40558	-4.43495	-6.53382	-6.55099	-6.53382	-6.55099	-20.1285	-21.1396	-21.8774	-20.5575	-21.602	-22.3641	-11.5454	-11.1595	-9.74454
4.2.10_pyridineNoxide--carbonylsulfide_095	5.442	-22.0869	-22.1247	-22.9068	-22.935	32.6101	32.5624	34.064	34.0099	-3.11509	-3.13509	-3.23134	-3.25096	-4.10082	-4.10849	-4.10082	-4.10849	-15.7865	-16.5124	-17.0421	-16.1457	-16.8995	-17.4496	-13.8479	-13.7342	-12.4809
4.2.10_pyridineNoxide--carbonylsulfide_100	5.585	-15.8462	-15.8611	-16.4102	-16.4173	20.0142	19.9584	20.9536	20.8958	-2.36115	-2.37376	-2.44753	-2.46023	-2.53411	-2.53836	-2.53411	-2.53836	-12.4488	-12.9644	-13.3406	-12.7469	-13.2858	-13.6791	-14.1554	-14.1992	-13.1545
4.2.10_pyridineNoxide--carbonylsulfide_105	5.727	-11.7469	-11.7541	-12.1389	-12.1409	12.2757	12.2139	12.8823	12.8191	-1.82397	-1.83189	-1.89147	-1.89964	-1.55204	-1.55495	-1.55204	-1.55495	-9.86019	-10.2244	-10.4902	-10.1062	-10.489	-10.7682	-13.4172	-13.5446	-12.7068
4.2.10_pyridineNoxide--carbonylsulfide_110	5.871	-8.98804	-8.98745	-9.26715	-9.26231	7.51739	7.47436	7.9079	7.86481	-1.42538	-1.43087	-1.47963	-1.48544	-0.946803	-0.948785	-0.946803	-0.948789	-7.84287	-8.10481	-8.29595	-8.04434	-8.32124	-8.5233	-12.1887	-12.355	-11.7026
4.2.10_pyridineNoxide--carbonylsulfide_125	6.302	-4.72493	-4.73047	-4.83811	-4.8426	1.7181	1.70703	1.82347	1.81226	-0.710595	-0.713085	-0.740367	-0.743272	-0.217304	-0.217461	-0.217304	-0.217464	-4.06345	-4.1675	-4.24342	-4.17214	-4.28389	-4.36544	-8.1974	-8.35651	-8.04583
4.2.10_pyridineNoxide--carbonylsulfide_150	7.026	-2.27123	-2.28214	-2.3118	-2.32363	0.146599	0.145608	0.158097	0.157119	-0.252867	-0.254303	-0.264572	-0.266233	-0.0225956	-0.0225842	-0.0225956	-0.0225855	-1.52868	-1.55521	-1.57456	-1.56855	-1.59753	-1.61867	-3.98799	-4.074	-3.91622
4.2.10_pyridineNoxide--carbonylsulfide_200	8.489	-0.869345	-0.875936	-0.882419	-0.889436	0.00109654	0.00108496	0.00122474	0.00121227	-0.0501682	-0.050343	-0.0525914	-0.0528033	-0.00107068	-0.0010564	-0.00107055	-0.00106446	-0.329272	-0.330972	-0.332212	-0.336693	-0.338681	-0.340132	-1.25846	-1.28222	-1.17989
4.2.11_pyridineNoxide--difluorodisulfane_080	4.513	-121.711	-121.907	-127.021	-127.178	238.336	238.394	247.739	247.739	-16.4157	-16.5539	-17.3913	-17.5263	-31.3965	-31.5345	-31.3965	-31.5345	-54.6521	-57.8373	-60.1616	-55.496	-58.7416	-61.1099	8.23694	10.39	8.4726
4.2.11_pyridineNoxide--difluorodisulfane_085	4.644	-80.5212	-80.6669	-84.292	-84.4142	150.289	150.328	156.809	156.809	-10.5057	-10.6055	-11.1532	-11.2525	-21.1058	-21.1844	-21.1058	-21.1844	-42.3442	-44.6635	-46.356	-43.1079	-45.4835	-47.2171	-8.48471	-7.25913	-9.70688
4.2.11_pyridineNoxide--difluorodisulfane_090	4.776	-54.2792	-54.3803	-56.9594	-57.0453	94.2916	94.3312	98.6647	98.6778	-7.11808	-7.18752	-7.55437	-7.6244	-13.7448	-13.7836	-13.7448	-13.7836	-33.0581	-34.7558	-35.9946	-33.7237	-35.4716	-36.7471	-17.0149	-16.5225	-18.7945
4.2.11_pyridineNoxide--difluorodisulfane_095	4.908	-37.4492	-37.5102	-39.3734	-39.4251	58.9535	58.9891	61.8378	61.8552	-5.06452	-5.11151	-5.36545	-5.41322	-8.77171	-8.78845	-8.77171	-8.78845	-25.9694	-27.2114	-28.1177	-26.5377	-27.823	-28.7609	-20.5387	-20.5325	-22.4053
4.2.11_pyridineNoxide--difluorodisulfane_100	5.042	-26.5463	-26.5766	-27.9482	-27.9729	36.7666	36.7942	38.6685	38.6837	-3.74218	-3.77371	-3.95681	-3.9893	-5.52662	-5.53407	-5.52662	-5.53408	-20.5087	-21.4132	-22.0733	-20.9873	-21.9286	-22.6155	-21.1634	-21.4281	-22.8907
4.2.11_pyridineNoxide--difluorodisulfane_105	5.175	-19.3922	-19.4003	-20.4325	-20.4359	22.8904	22.9042	24.15	24.1529	-2.84235	-2.86382	-3.00129	-3.02357	-3.45588	-3.46048	-3.45588	-3.4605	-16.2703	-16.9278	-17.4076	-16.6697	-17.3578	-17.8599	-20.228	-20.627	-21.7317
4.2.11_pyridineNoxide--difluorodisulfane_110	5.309	-14.6174	-14.6124	-15.4042	-15.3956	14.2298	14.2337	15.0642	15.0602	-2.20185	-2.2172	-2.32332	-2.33924	-2.15369	-2.15743	-2.15369	-2.15741	-12.9631	-13.4426	-13.7926	-13.2946	-13.799	-14.1671	-18.5459	-18.9992	-19.8154
4.2.11_pyridineNoxide--difluorodisulfane_125	5.715	-7.48224	-7.46239	-7.87018	-7.84919	3.39872	3.39222	3.63795	3.62976	-1.10445	-1.11079	-1.1638	-1.17073	-0.527018	-0.528225	-0.527018	-0.528225	-6.73585	-6.93703	-7.08384	-6.92043	-7.13493	-7.29145	-12.793	-13.2098	-13.5227
4.2.11_pyridineNoxide--difluorodisulfane_150	6.397	-3.6658	-3.65897	-3.83952	-3.83352	0.308956	0.308511	0.337677	0.337009	-0.408056	-0.4113	-0.428856	-0.432394	-0.0595038	-0.0595079	-0.0595039	-0.0595165	-2.51431	-2.58266	-2.63253	-2.58365	-2.65704	-2.7106	-6.4538	-6.69902	-6.80318
4.2.11_pyridineNoxide--difluorodisulfane_200	7.78	-1.51448	-1.51285	-1.58125	-1.58045	0.00264238	0.00264065	0.00301208	0.00301035	-0.0835821	-0.084187	-0.0873319	-0.0879877	-0.00254319	-0.00253589	-0.00254343	-0.00253248	-0.530762	-0.539887	-0.546547	-0.543657	-0.553455	-0.560604	-2.14348	-2.22856	-2.28446
4.2.12_pyridineNoxide--difluorothioformaldehyde_080	4.169	-74.125	-74.2597	-77.3233	-77.4302	148.655	148.691	154.449	154.444	-7.89629	-7.97366	-8.39126	-8.46669	-14.7273	-14.7939	-14.7273	-14.7939	-40.8226	-43.0141	-44.6134	-41.5145	-43.7494	-45.3803	7.0503	8.37326	8.84916
4.2.12_pyridineNoxide--difluorothioformaldehyde_085	4.304	-47.1021	-47.1972	-49.2996	-49.3792	92.0959	92.13	95.9352	95.9473	-4.91368	-4.96632	-5.22831	-5.28128	-9.96504	-9.99623	-9.96504	-9.99623	-31.9476	-33.5232	-34.6729	-32.569	-34.1847	-35.3638	-4.70261	-4.07323	-4.27186
4.2.12_pyridineNoxide--difluorothioformaldehyde_090	4.441	-30.2937	-30.3536	-31.808	-31.8573	56.6383	56.6745	59.131	59.1509	-3.26601	-3.30061	-3.46961	-3.50485	-6.38046	-6.39235	-6.38046	-6.39234	-25.1626	-26.2887	-27.1104	-25.7043	-26.8652	-27.7124	-10.4825	-10.316	-10.7571
4.2.12_pyridineNoxide--difluorothioformaldehyde_095	4.579	-19.8014	-19.833	-20.8514	-20.8756	34.6261	34.656	36.2404	36.2594	-2.28454	-2.30733	-2.42045	-2.44421	-3.9501	-3.95452	-3.9501	-3.95452	-19.9116	-20.7107	-21.2938	-20.3742	-21.2032	-21.8081	-12.7327	-12.8231	-13.3051
4.2.12_pyridineNoxide--difluorothioformaldehyde_100	4.717	-13.212	-13.2218	-13.9479	-13.9518	21.0679	21.0827	22.1139	22.1204	-1.65721	-1.67227	-1.75167	-1.76779	-2.39484	-2.39733	-2.39484	-2.39733	-15.8143	-16.3793	-16.7917	-16.204	-16.794	-17.2245	-13.0005	-13.221	-13.6566
4.2.12_pyridineNoxide--difluorothioformaldehyde_105	4.856	-9.03296	-9.0298	-9.55612	-9.54799	12.762	12.7667	13.4378	13.437	-1.23324	-1.24352	-1.30139	-1.31246	-1.43393	-1.4359	-1.43393	-1.43589	-12.6016	-13.0023	-13.2947	-12.9267	-13.3474	-13.6544	-12.2372	-12.5137	-12.8658
4.2.12_pyridineNoxide--difluorothioformaldehyde_110	4.996	-6.3498	-6.33877	-6.72779	-6.71265	7.69891	7.6983	8.13417	8.12987	-0.935361	-0.942461	-0.985577	-0.993338	-0.853012	-0.854417	-0.853012	-0.854421	-10.0759	-10.3627	-10.572	-10.3452	-10.6479	-10.8688	-11.0094	-11.2994	-11.5688
4.2.12_pyridineNoxide--difluorothioformaldehyde_125	5.42	-2.64311	-2.62927	-2.80413	-2.78794	1.65487	1.65369	1.76827	1.76588	-0.444301	-0.447052	-0.465573	-0.468726	-0.179156	-0.179011	-0.179156	-0.179023	-5.27972	-5.39695	-5.4825	-5.4291	-5.55436	-5.64577	-7.08415	-7.31559	-7.4266
4.2.12_pyridineNoxide--difluorothioformaldehyde_150	6.137	-1.00518	-1.00135	-1.06229	-1.05744	0.121712	0.121201	0.132711	0.132076	-0.158013	-0.159362	-0.163917	-0.165433	-0.01478	-0.014704	-0.0147802	-0.0147054	-1.99891	-2.03607	-2.06318	-2.05533	-2.09518	-2.12426	-3.1174	-3.22977	-3.26352
4.2.12_pyridineNoxide--difluorothioformaldehyde_200	7.595	-0.318495	-0.318351	-0.333848	-0.333326	0.000606622	0.000610455	0.000692581	0.000695679	-0.0326141	-0.0327986	-0.0334707	-0.0336825	-0.000297653	-0.000291509	-0.000297443	-0.000292743	-0.426507	-0.430675	-0.433716	-0.437378	-0.441842	-0.4451	-0.784546	-0.811705	-0.832616
4.2.13_pyridineNoxide--methylthiocyanate_080	4.219	-121.036	-121.19	-125.836	-125.965	221.231	221.282	229.314	229.317	-16.5665	-16.6711	-17.5385	-17.6394	-25.1003	-25.2197	-25.1003	-25.2197	-56.882	-59.738	-61.8221	-57.7057	-60.6022	-62.7159	-3.62078	-2.22239	-5.12122
4.2.13_pyridineNoxide--methylthiocyanate_085	4.331	-84.2159	-84.3434	-87.732	-87.8453	145.009	145.047	150.904	150.911	-11.121	-11.2006	-11.7877	-11.8664	-17.8135	-17.8844	-17.8135	-17.8844	-45.5614	-47.6677	-49.2047	-46.3407	-48.4876	-50.0543	-17.5865	-16.7395	-20.0372
4.2.13_pyridineNoxide--methylthiocyanate_090	4.445	-60.1476	-60.2351	-62.7069	-62.7869	94.7567	94.7878	98.9089	98.9203	-7.94913	-8.00591	-8.41026	-8.46755	-12.184	-12.2208	-12.184	-12.2208	-36.6852	-38.246	-39.3849	-37.3905	-38.9896	-40.1566	-25.059	-24.7115	-27.7274
4.2.13_pyridineNoxide--methylthiocyanate_095	4.56	-44.2508	-44.303	-46.116	-46.1637	61.8076	61.8338	64.6802	64.6917	-5.97461	-6.01361	-6.30064	-6.34024	-8.17131	-8.18858	-8.17131	-8.18859	-29.6531	-30.8097	-31.6537	-30.2753	-31.4666	-32.3359	-28.3251	-28.3367	-30.8444
4.2.13_pyridineNoxide--methylthiocyanate_100	4.678	-33.6068	-33.6306	-34.9704	-34.9922	40.2708	40.288	42.2577	42.2641	-4.65596	-4.6826	-4.8939	-4.92123	-5.42944	-5.4381	-5.42944	-5.43809	-24.0403	-24.8952	-25.5191	-24.5802	-25.4655	-26.1115	-28.9823	-29.1988	-31.2085
4.2.13_pyridineNoxide--methylthiocyanate_105	4.796	-26.3543	-26.3567	-27.3555	-27.3568	26.217	26.2214	27.5969	27.5933	-3.71878	-3.73689	-3.89823	-3.91718	-3.59868	-3.60414	-3.59868	-3.60414	-19.5394	-20.1693	-20.6289	-20.0024	-20.6583	-21.1369	-28.1052	-28.4218	-29.9993
4.2.13_pyridineNoxide--methylthiocyanate_110	4.916	-21.302	-21.2925	-22.0421	-22.0316	17.0509	17.05	18.0104	18.0035	-3.01949	-3.0321	-3.15887	-3.17214	-2.39073	-2.39486	-2.39073	-2.39487	-15.9193	-16.3831	-16.7215	-16.3131	-16.7983	-17.1524	-26.391	-26.7475	-27.9742
4.2.13_pyridineNoxide--methylthiocyanate_125	5.284	-13.0471	-13.0254	-13.36	-13.3385	4.65802	4.65511	4.97626	4.97113	-1.70889	-1.71323	-1.77984	-1.78479	-0.7322	-0.733685	-0.7322	-0.733685	-8.75106	-8.93987	-9.07766	-8.98505	-9.18511	-9.3311	-19.8948	-20.2169	-20.7987
4.2.13_pyridineNoxide--methylthiocyanate_150	5.916	-7.62026	-7.60884	-7.71074	-7.70086	0.52251	0.521902	0.569355	0.568472	-0.727491	-0.729341	-0.753291	-0.755515	-0.128542	-0.129012	-0.128541	-0.129012	-3.47156	-3.52506	-3.5641	-3.5661	-3.62335	-3.66512	-11.5094	-11.682	-11.9202
4.2.13_pyridineNoxide--methylthiocyanate_200	7.232	-3.57461	-3.57442	-3.58788	-3.5888	0.00609087	0.00606582	0.0069031	0.00687511	-0.1707	-0.171473	-0.17518	-0.176058	-0.0102776	-0.0103634	-0.0102805	-0.0103633	-0.758489	-0.765213	-0.77012	-0.776468	-0.783688	-0.788956	-4.52031	-4.5573	-4.66934
4.2.14_sulfurdifluoride--pyridineNoxide_080	3.561	-324.184	-324.157	-334.028	-333.984	598.036	597.908	613.308	613.142	-79.6576	-79.909	-82.4802	-82.7187	-101.439	-101.851	-101.439	-101.851	-94.4468	-100.68	-105.228	-95.1391	-101.42	-106.004	-13.2366	-11.4154	-6.97054
4.2.14_sulfurdifluoride--pyridineNoxide_085	3.66	-229.572	-229.646	-237.522	-237.558	418.145	418.054	430.718	430.577	-51.0159	-51.2348	-53.1607	-53.3665	-82.8329	-83.1038	-82.8329	-83.1038	-74.8704	-79.6464	-83.1315	-75.6775	-80.5059	-84.0293	-29.0624	-27.4809	-28.8822
4.2.14_sulfurdifluoride--pyridineNoxide_090	3.761	-163.678	-163.828	-169.926	-170.02	289.648	289.597	299.584	299.467	-33.3574	-33.5451	-34.9549	-35.1296	-63.2614	-63.4426	-63.2613	-63.4426	-59.7807	-63.4495	-66.1267	-60.6042	-64.3263	-67.0425	-37.346	-36.1675	-40.5304
4.2.14_sulfurdifluoride--pyridineNoxide_095	3.862	-117.851	-118.025	-122.659	-122.788	199.19	199.154	206.761	206.672	-22.4047	-22.5634	-23.5851	-23.7336	-46.349	-46.471	-46.349	-46.471	-48.0394	-50.8664	-52.9293	-48.8217	-51.7011	-53.8022	-40.834	-40.1232	-45.547
4.2.14_sulfurdifluoride--pyridineNoxide_100	3.964	-85.9276	-86.0917	-89.5957	-89.7316	136.2	136.176	141.792	141.735	-15.5033	-15.6345	-16.3743	-16.4996	-33.0443	-33.1228	-33.0443	-33.1228	-38.8169	-41.0027	-42.5977	-39.5298	-41.766	-43.3978	-41.2705	-41.0164	-46.4006
4.2.14_sulfurdifluoride--pyridineNoxide_105	4.068	-63.6023	-63.7425	-66.4069	-66.5277	92.7118	92.7058	96.7593	96.7339	-11.0529	-11.1576	-11.6972	-11.7993	-23.1304	-23.1758	-23.1304	-23.1758	-31.5108	-33.2072	-34.4451	-32.1443	-33.888	-35.1604	-39.8152	-39.9292	-44.7688
4.2.14_sulfurdifluoride--pyridineNoxide_110	4.172	-47.8967	-48.0029	-50.0555	-50.147	62.8969	62.9001	65.7956	65.7849	-8.10137	-8.18186	-8.57973	-8.65946	-15.9911	-16.0133	-15.9912	-16.0133	-25.6826	-27.0018	-27.9645	-26.2362	-27.5984	-28.5924	-37.2624	-37.6273	-41.7521
4.2.14_sulfurdifluoride--pyridineNoxide_125	4.488	-22.9501	-22.9718	-23.9926	-24.0095	19.3858	19.3838	20.4258	20.4188	-3.63276	-3.66429	-3.84196	-3.87527	-5.08379	-5.08529	-5.08379	-5.08529	-14.1884	-14.8035	-15.2524	-14.5396	-15.1832	-15.653	-27.59	-28.2043	-30.4763
4.2.14_sulfurdifluoride--pyridineNoxide_150	5.026	-9.63661	-9.61477	-10.0352	-10.014	2.66973	2.66038	2.85422	2.84402	-1.2257	-1.23477	-1.29574	-1.30611	-0.749351	-0.750207	-0.749346	-0.750206	-5.60699	-5.78942	-5.92254	-5.76029	-5.95457	-6.09634	-14.8619	-15.3226	-16.1502
4.2.14_sulfurdifluoride--pyridineNoxide_200	6.131	-3.42231	-3.42419	-3.54412	-3.5494	0.0497834	0.0496718	0.0551161	0.0549541	-0.223952	-0.227422	-0.235977	-0.239927	-0.0262486	-0.0264897	-0.026248	-0.0264898	-1.15948	-1.1918	-1.21538	-1.18996	-1.22456	-1.2498	-4.84381	-5.01067	-5.22582
4.2.15_thiophene3one--pyridineNoxide_080	4.895	-98.8804	-98.993	-103.231	-103.33	190.178	190.237	197.239	197.262	-11.7164	-11.8143	-12.5267	-12.6245	-19.4596	-19.5443	-19.4596	-19.5442	-53.1217	-55.6629	-57.5173	-53.8923	-56.4706	-58.352	2.36836	3.41104	-0.008368
4.2.15_thiophene3one--pyridineNoxide_085	4.994	-66.4634	-66.5479	-69.6302	-69.7073	122.617	122.668	127.63	127.654	-7.75891	-7.82682	-8.3056	-8.37498	-13.3259	-13.3687	-13.3259	-13.3687	-42.5205	-44.37	-45.7196	-43.2402	-45.1264	-46.5027	-10.7953	-10.2997	-13.7026
4.2.15_thiophene3one--pyridineNoxide_090	5.096	-45.5743	-45.6253	-47.8718	-47.9193	78.7784	78.8217	82.2119	82.2378	-5.49255	-5.53822	-5.86635	-5.91366	-8.79315	-8.81175	-8.79315	-8.81177	-34.2118	-35.5601	-36.544	-34.8574	-36.2394	-37.2479	-17.6976	-17.6549	-20.5434
4.2.15_thiophene3one--pyridineNoxide_095	5.199	-32.0053	-32.031	-33.6795	-33.7031	50.5017	50.5364	52.8225	52.8419	-4.09263	-4.12359	-4.3565	-4.38841	-5.67825	-5.68629	-5.67825	-5.68628	-27.632	-28.6152	-29.3327	-28.198	-29.2108	-29.9499	-20.6373	-20.8858	-23.1668
4.2.15_thiophene3one--pyridineNoxide_100	5.305	-23.1034	-23.1074	-24.3317	-24.335	32.3285	32.3477	33.9006	33.9093	-3.16026	-3.18145	-3.35358	-3.37555	-3.6241	-3.62874	-3.6241	-3.62876	-22.383	-23.1017	-23.6261	-22.8716	-23.6155	-24.1584	-21.1961	-21.5884	-23.3174
4.2.15_thiophene3one--pyridineNoxide_105	5.413	-17.182	-17.1703	-18.092	-18.079	20.6717	20.6753	21.7435	21.7388	-2.49831	-2.51296	-2.64489	-2.6601	-2.30221	-2.30565	-2.30221	-2.30564	-18.1786	-18.7061	-19.0909	-18.5951	-19.144	-19.5445	-20.4045	-20.8504	-22.125
4.2.15_thiophene3one--pyridineNoxide_110	5.523	-13.1705	-13.1499	-13.8505	-13.8288	13.2033	13.199	13.9355	13.9251	-2.00623	-2.01634	-2.12009	-2.1307	-1.46336	-1.46573	-1.46336	-1.46571	-14.8054	-15.1944	-15.4783	-15.1573	-15.5639	-15.8607	-18.9113	-19.3608	-20.2798
4.2.15_thiophene3one--pyridineNoxide_125	5.863	-7.00044	-6.98048	-7.29645	-7.27589	3.41336	3.41136	3.64445	3.63973	-1.09645	-1.09986	-1.15365	-1.1574	-0.390515	-0.390566	-0.390515	-0.390566	-8.15552	-8.31852	-8.43747	-8.36232	-8.53428	-8.65977	-13.497	-13.8439	-14.1545
4.2.15_thiophene3one--pyridineNoxide_150	6.457	-3.45727	-3.45101	-3.53842	-3.53304	0.350604	0.35042	0.381887	0.381477	-0.442496	-0.443684	-0.46274	-0.464111	-0.0553219	-0.0554928	-0.055322	-0.0554926	-3.28258	-3.32551	-3.35684	-3.36616	-3.41155	-3.44468	-6.95661	-7.11584	-7.1923
4.2.15_thiophene3one--pyridineNoxide_200	7.725	-1.20444	-1.20265	-1.20082	-1.19949	0.00346374	0.00347477	0.00393027	0.00394198	-0.0948398	-0.0952694	-0.0983924	-0.0988892	-0.0033812	-0.00340157	-0.00338157	-0.0033902	-0.742672	-0.748733	-0.753156	-0.759015	-0.765404	-0.770067	-2.05101	-2.0679	-2.12129
5.1.01_acetonitrile--carbonylselenide_080	4.637	-68.6374	-68.7454	-70.3108	-70.3747	103.488	103.698	105.926	106.104	-11.434	-11.4881	-11.8553	-11.9022	5.05744	4.98084	5.05744	4.98084	-27.3873	-29.0331	-30.2341	-27.8264	-29.4977	-30.7173	-1.78847	-1.90936	7.7655
5.1.01_acetonitrile--carbonylselenide_085	4.795	-45.4882	-45.581	-46.6178	-46.6774	62.8496	62.9857	64.3771	64.4932	-7.32271	-7.36491	-7.57899	-7.61742	1.90224	1.84997	1.90224	1.84997	-20.394	-21.5455	-22.3858	-20.7611	-21.9377	-22.7963	-10.496	-10.7479	-4.43504
5.1.01_acetonitrile--carbonylselenide_090	4.952	-31.1866	-31.2557	-31.9516	-31.9941	37.793	37.8723	38.7291	38.7954	-5.02157	-5.05361	-5.18226	-5.21212	0.68953	0.657739	0.68953	0.657739	-15.3345	-16.1511	-16.747	-15.6355	-16.4746	-17.0869	-14.5262	-14.84	-10.4935
5.1.01_acetonitrile--carbonylselenide_095	5.109	-22.2253	-22.2714	-22.7478	-22.7716	22.5348	22.582	23.1092	23.1477	-3.62757	-3.65085	-3.73494	-3.75692	0.229048	0.212039	0.229048	0.212043	-11.6227	-12.2092	-12.6371	-11.8666	-12.4725	-12.9146	-15.7653	-16.0834	-12.916
5.1.01_acetonitrile--carbonylselenide_100	5.266	-16.4957	-16.5224	-16.8571	-16.865	13.3389	13.3688	13.694	13.7171	-2.71835	-2.73459	-2.7949	-2.81028	0.0571722	0.0485579	0.0571721	0.0485588	-8.87086	-9.29531	-9.60505	-9.06717	-9.50803	-9.82974	-15.4447	-15.7393	-13.3009
5.1.01_acetonitrile--carbonylselenide_105	5.423	-12.7349	-12.7463	-12.9878	-12.9844	7.84701	7.8656	8.0657	8.07964	-2.08907	-2.10042	-2.14596	-2.15664	-0.00423296	-0.00915772	-0.00423296	-0.00915711	-6.81455	-7.12229	-7.34686	-6.97147	-7.29227	-7.52637	-14.3371	-14.5969	-12.6357
5.1.01_acetonitrile--carbonylselenide_110	5.581	-10.1855	-10.1866	-10.3665	-10.3552	4.59075	4.60264	4.72532	4.73406	-1.63442	-1.64277	-1.67828	-1.68589	-0.0237185	-0.0272026	-0.0237185	-0.0272043	-5.26809	-5.491	-5.65367	-5.39397	-5.6268	-5.79671	-12.9076	-13.1309	-11.4934
5.1.01_acetonitrile--carbonylselenide_125	6.052	-6.096	-6.0871	-6.16818	-6.15445	0.89493	0.897579	0.925396	0.927315	-0.841378	-0.845455	-0.862832	-0.866517	-0.022889	-0.024051	-0.022889	-0.0240502	-2.53415	-2.61692	-2.67733	-2.59864	-2.68515	-2.74827	-8.73635	-8.86597	-7.78642
5.1.01_acetonitrile--carbonylselenide_150	6.838	-3.38238	-3.38189	-3.40252	-3.40154	0.054801	0.0551127	0.0571249	0.0573644	-0.327858	-0.329666	-0.33565	-0.337233	-0.00802818	-0.00786818	-0.0080282	-0.00786776	-0.868758	-0.886434	-0.899332	-0.891095	-0.909293	-0.922572	-4.56364	-4.61185	-3.95388
5.1.01_acetonitrile--carbonylselenide_200	8.41	-1.46116	-1.46328	-1.46255	-1.46494	0.000169765	0.000178613	0.000179322	0.000188353	-0.0749722	-0.0752641	-0.0765029	-0.0767487	-0.000770374	-0.000701796	-0.000770322	-0.000702348	-0.169529	-0.170906	-0.17191	-0.173446	-0.174822	-0.175826	-1.71098	-1.71803	-1.38909
5.1.02_acetonitrile--difluorodiselane_080	4.06	-101.895	-101.993	-105.517	-105.586	181.465	181.596	188.606	188.691	-15.7002	-15.8068	-16.4724	-16.5775	-5.14911	-5.29662	-5.14911	-5.29662	-49.0568	-52.0245	-54.1901	-49.91	-52.9342	-55.141	4.31019	6.09057	11.2173
5.1.02_acetonitrile--difluorodiselane_085	4.212	-67.5608	-67.6422	-69.9621	-70.0252	110.046	110.144	114.663	114.73	-10.1274	-10.204	-10.5993	-10.6758	-4.36487	-4.45228	-4.36487	-4.45228	-37.0144	-39.0922	-40.6084	-37.7434	-39.8735	-41.4279	-12.7631	-11.8512	-8.54373
5.1.02_acetonitrile--difluorodiselane_090	4.365	-46.288	-46.3458	-47.8802	-47.9251	66.1851	66.2464	69.1198	69.1586	-6.87252	-6.92541	-7.16716	-7.21989	-3.10598	-3.14984	-3.10598	-3.14984	-28.0891	-29.5524	-30.6202	-28.6955	-30.2049	-31.3063	-20.7948	-20.4425	-18.1251
5.1.02_acetonitrile--difluorodiselane_095	4.518	-32.9432	-32.9821	-34.0048	-34.034	39.5276	39.565	41.3936	41.4146	-4.84872	-4.88432	-5.03992	-5.07531	-2.04299	-2.06061	-2.04299	-2.06061	-21.4181	-22.4549	-23.2115	-21.9146	-22.9907	-23.776	-23.5735	-23.5313	-21.7777
5.1.02_acetonitrile--difluorodiselane_100	4.671	-24.4174	-24.4395	-25.1332	-25.1481	23.4645	23.4828	24.6506	24.6574	-3.52037	-3.54361	-3.65028	-3.67326	-1.29071	-1.29629	-1.29071	-1.29629	-16.4032	-17.1405	-17.6785	-16.8054	-17.5754	-18.1373	-23.4751	-23.5975	-22.1752
5.1.02_acetonitrile--difluorodiselane_105	4.825	-18.8342	-18.844	-19.3235	-19.3277	13.8572	13.8659	14.6085	14.609	-2.61067	-2.62594	-2.70214	-2.71696	-0.799257	-0.80113	-0.799257	-0.801127	-12.6176	-13.145	-13.5298	-12.9411	-13.4947	-13.8987	-21.935	-22.1355	-20.9326
5.1.02_acetonitrile--difluorodiselane_110	4.98	-15.059	-15.062	-15.4009	-15.3995	8.14236	8.14884	8.6152	8.61658	-1.9675	-1.97821	-2.03363	-2.04382	-0.491592	-0.493088	-0.491593	-0.493088	-9.74905	-10.1308	-10.4094	-10.0082	-10.4105	-10.704	-19.7938	-20.0238	-18.9703
5.1.02_acetonitrile--difluorodiselane_125	5.445	-9.03201	-9.02461	-9.16879	-9.16053	1.61433	1.61594	1.72806	1.72871	-0.905935	-0.910893	-0.93304	-0.937798	-0.120185	-0.121509	-0.120185	-0.121509	-4.64734	-4.80425	-4.91876	-4.77859	-4.9451	-5.06661	-13.3598	-13.5577	-12.8365
5.1.02_acetonitrile--difluorodiselane_150	6.225	-5.00255	-5.00458	-5.05468	-5.05791	0.103042	0.103308	0.11262	0.112795	-0.298218	-0.300648	-0.305838	-0.308269	-0.0170437	-0.0170467	-0.0170437	-0.0170471	-1.55494	-1.59735	-1.6283	-1.59863	-1.64361	-1.67644	-6.84727	-6.94687	-6.56888
5.1.02_acetonitrile--difluorodiselane_200	7.798	-2.09351	-2.09554	-2.11342	-2.11624	0.000384084	0.000380698	0.00043775	0.000433523	-0.0522875	-0.0535814	-0.0534154	-0.0546595	-0.00105107	0.000534709	-0.00105104	0.000534604	-0.286394	-0.290918	-0.294219	-0.293539	-0.298318	-0.301805	-2.44243	-2.47173	-2.33886
5.1.03_acetonitrile--difluoroselenoformaldehyde_080	4.976	-54.8928	-54.9944	-56.4543	-56.521	87.7375	87.92	89.9196	90.0788	-8.82749	-8.87728	-9.16907	-9.21479	3.60253	3.53328	3.60253	3.53328	-24.802	-26.245	-27.298	-25.2145	-26.6836	-27.7556	0.283548	0.12063	7.92031
5.1.03_acetonitrile--difluoroselenoformaldehyde_085	5.138	-35.3392	-35.4169	-36.4014	-36.4517	52.5942	52.7032	53.9242	54.0186	-5.72548	-5.76396	-5.92999	-5.96648	1.33059	1.28633	1.33059	1.28633	-18.4461	-19.4509	-20.1841	-18.7872	-19.8164	-20.5674	-7.37539	-7.68076	-2.77818
5.1.03_acetonitrile--difluoroselenoformaldehyde_090	5.299	-23.452	-23.5044	-24.1829	-24.2125	31.2293	31.2915	32.0314	32.0831	-3.98009	-4.00874	-4.10908	-4.13657	0.480622	0.456653	0.480622	0.456651	-13.8449	-14.5564	-15.0755	-14.1221	-14.855	-15.3898	-10.8406	-11.199	-7.99144
5.1.03_acetonitrile--difluoroselenoformaldehyde_095	5.46	-16.1328	-16.1639	-16.6448	-16.6564	18.3921	18.4306	18.8778	18.9089	-2.90884	-2.92917	-2.99665	-3.01632	0.165407	0.154453	0.165407	0.15445	-10.4711	-10.9816	-11.3542	-10.6938	-11.2228	-11.6088	-11.8622	-12.2181	-10.029
5.1.03_acetonitrile--difluoroselenoformaldehyde_100	5.621	-11.5437	-11.5569	-11.9106	-11.908	10.7571	10.7812	11.0532	11.0713	-2.19913	-2.2133	-2.26294	-2.27665	0.0499569	0.045181	0.0499568	0.0451776	-7.97344	-8.34211	-8.61115	-8.15134	-8.53512	-8.81517	-11.555	-11.8833	-10.3219
5.1.03_acetonitrile--difluoroselenoformaldehyde_105	5.783	-8.59475	-8.59503	-8.8646	-8.85193	6.25458	6.2689	6.43456	6.44508	-1.70092	-1.71115	-1.74919	-1.759	0.00875137	0.00611025	0.00875137	0.00611082	-6.11092	-6.37732	-6.57172	-6.25245	-6.53093	-6.73415	-10.6029	-10.8939	-9.7278
5.1.03_acetonitrile--difluoroselenoformaldehyde_110	5.944	-6.64132	-6.63324	-6.84515	-6.827	3.61744	3.62612	3.7265	3.73277	-1.33696	-1.34477	-1.37431	-1.38175	-0.005193	-0.00718111	-0.00519292	-0.00717809	-4.71357	-4.90579	-5.04606	-4.82608	-5.02753	-5.17454	-9.40513	-9.65769	-8.7613
5.1.03_acetonitrile--difluoroselenoformaldehyde_125	6.428	-3.64314	-3.62886	-3.74565	-3.72691	0.681837	0.683614	0.705423	0.70673	-0.694159	-0.698182	-0.712699	-0.716472	-0.00901237	-0.00948055	-0.00901245	-0.00948	-2.2562	-2.32708	-2.3788	-2.31285	-2.3872	-2.44145	-6.03171	-6.18759	-5.71534
5.1.03_acetonitrile--difluoroselenoformaldehyde_150	7.234	-1.81947	-1.81355	-1.86642	-1.8595	0.0395131	0.0397416	0.0412037	0.0413799	-0.272165	-0.273952	-0.278918	-0.280561	-0.00309925	-0.00290543	-0.00309922	-0.00290501	-0.771896	-0.787674	-0.799187	-0.791118	-0.807503	-0.819459	-2.84985	-2.92104	-2.70705
5.1.03_acetonitrile--difluoroselenoformaldehyde_200	8.847	-0.668575	-0.668304	-0.686458	-0.686004	0.000108617	0.000115417	0.000114787	0.000121508	-0.0623087	-0.0635562	-0.0636301	-0.0645776	-0.000194103	0.00108667	-0.000194129	0.00108672	-0.151019	-0.152251	-0.15315	-0.154356	-0.155618	-0.156539	-0.883808	-0.905912	-0.832616
5.1.04_acetonitrile--12selenazole3one_080	4.695	-124.18	-124.282	-127.909	-127.969	188.025	188.245	193.382	193.57	-24.4683	-24.561	-25.4586	-25.5383	1.29528	1.14557	1.29528	1.14556	-47.5067	-50.1532	-52.0844	-48.1827	-50.8583	-52.8107	-11.5371	-11.6026	-1.79912
5.1.04_acetonitrile--12selenazole3one_085	4.834	-85.2238	-85.3328	-87.9087	-87.9843	121.989	122.155	125.871	126.017	-15.5293	-15.6025	-16.1845	-16.2505	-1.75818	-1.86144	-1.75818	-1.86143	-36.7459	-38.6305	-40.0057	-37.3511	-39.2658	-40.663	-20.6476	-20.7426	-15.4599
5.1.04_acetonitrile--12selenazole3one_090	4.973	-60.0954	-60.1852	-62.0277	-62.0912	78.5764	78.6885	81.2283	81.3252	-10.4683	-10.5252	-10.9034	-10.9561	-2.2608	-2.32985	-2.2608	-2.32985	-28.6672	-30.0205	-31.0081	-29.1923	-30.5743	-31.5829	-25.3599	-25.6349	-22.6271
5.1.04_acetonitrile--12selenazole3one_095	5.113	-43.7442	-43.8109	-45.1445	-45.1882	50.3525	50.4203	52.1244	52.1801	-7.4524	-7.4957	-7.74629	-7.78647	-1.95997	-2.0013	-1.95997	-2.0013	-22.5098	-23.4932	-24.2109	-22.9571	-23.9666	-24.7033	-27.0986	-27.4992	-25.6521
5.1.04_acetonitrile--12selenazole3one_100	5.253	-32.9659	-33.0135	-33.9899	-34.0172	32.1325	32.1761	33.3187	33.3521	-5.546	-5.57809	-5.75192	-5.78171	-1.5037	-1.5248	-1.5037	-1.52481	-17.7661	-18.4891	-19.0167	-18.1428	-18.8886	-19.4329	-26.957	-27.4046	-26.1626
5.1.04_acetonitrile--12selenazole3one_105	5.394	-25.7364	-25.7672	-26.4942	-26.5078	20.4356	20.4656	21.2333	21.2554	-4.2685	-4.29142	-4.4191	-4.44047	-1.09716	-1.10653	-1.09716	-1.10652	-14.0842	-14.6194	-15.01	-14.3985	-14.9534	-15.3583	-25.7095	-26.1576	-25.2295
5.1.04_acetonitrile--12selenazole3one_110	5.535	-20.7808	-20.7974	-21.3487	-21.3509	12.957	12.9762	13.4956	13.5084	-3.36747	-3.38354	-3.4818	-3.49665	-0.784234	-0.788451	-0.784234	-0.788455	-11.2095	-11.6066	-11.8964	-11.4706	-11.8841	-12.1858	-23.8896	-24.3135	-23.5476
5.1.04_acetonitrile--12selenazole3one_125	5.959	-12.8549	-12.8494	-13.1171	-13.1048	3.25039	3.25661	3.41343	3.41733	-1.81202	-1.81931	-1.86804	-1.87473	-0.286329	-0.288446	-0.286329	-0.28845	-5.78583	-5.95162	-6.07261	-5.93215	-6.10612	-6.23307	-17.7732	-18.0837	-17.531
5.1.04_acetonitrile--12selenazole3one_150	6.669	-7.7342	-7.72599	-7.83173	-7.82224	0.309378	0.309923	0.329517	0.329872	-0.759855	-0.762989	-0.780249	-0.783209	-0.0665125	-0.066485	-0.0665124	-0.066487	-2.10922	-2.15077	-2.18109	-2.16405	-2.20752	-2.23925	-10.4266	-10.5813	-10.2299
5.1.04_acetonitrile--12selenazole3one_200	8.102	-3.82745	-3.82653	-3.85585	-3.85515	0.00239257	0.00239716	0.00261949	0.00262085	-0.185823	-0.186757	-0.189852	-0.190794	-0.0069921	-0.00696976	-0.00699289	-0.00696816	-0.417599	-0.421832	-0.424921	-0.427029	-0.43145	-0.434676	-4.44278	-4.48497	-4.33881
5.1.05_methylselenocyanate--acetonitrile_080	4.271	-86.0752	-86.1146	-88.6369	-88.7397	133.674	133.404	137.275	137.439	-14.1089	-14.1326	-14.7751	-14.8422	1.15691	1.02346	1.09626	0.980968	-38.3338	-40.5009	-42.0823	-39.3922	-41.4361	-42.9275	-7.90222	-8.08998	0.18828
5.1.05_methylselenocyanate--acetonitrile_085	4.419	-59.955	-59.9772	-61.766	-61.8506	85.4988	85.3468	87.9834	88.0876	-9.33948	-9.36134	-9.75788	-9.80896	-0.758007	-0.85664	-0.795666	-0.871238	-29.5778	-31.107	-32.2228	-30.3821	-31.8435	-32.9099	-17.0712	-17.3531	-12.2256
5.1.05_methylselenocyanate--acetonitrile_090	4.568	-43.3008	-43.3109	-44.5816	-44.6399	54.456	54.3539	56.1109	56.1681	-6.60625	-6.62583	-6.87686	-6.91383	-1.18377	-1.23692	-1.19539	-1.23836	-22.966	-24.0543	-24.8485	-23.5873	-24.64	-25.4082	-21.6681	-22.0322	-18.6439
5.1.05_methylselenocyanate--acetonitrile_095	4.717	-32.5082	-32.5144	-33.4194	-33.4559	34.5628	34.4846	35.6621	35.6938	-4.91933	-4.93538	-5.10309	-5.12908	-1.10501	-1.11867	-1.09886	-1.11925	-17.9184	-18.6991	-19.2688	-18.4029	-19.1674	-19.7253	-23.3526	-23.7358	-21.351
5.1.05_methylselenocyanate--acetonitrile_100	4.866	-25.3669	-25.3703	-26.0207	-26.0398	21.8607	21.7975	22.5951	22.6131	-3.79953	-3.81143	-3.93057	-3.94813	-0.890881	-0.881853	-0.877865	-0.886053	-14.0352	-14.5983	-15.0092	-14.4156	-14.9742	-15.3819	-23.2753	-23.6428	-21.8363
5.1.05_methylselenocyanate--acetonitrile_105	5.016	-20.5174	-20.5173	-20.9918	-20.9984	13.7783	13.7299	14.272	14.2816	-3.00796	-3.01644	-3.1048	-3.11662	-0.672858	-0.657335	-0.660508	-0.663764	-11.0317	-11.4396	-11.7372	-11.3325	-11.7417	-12.0403	-22.1985	-22.5375	-21.079
5.1.05_methylselenocyanate--acetonitrile_110	5.167	-17.1203	-17.1161	-17.4683	-17.4675	8.65172	8.61896	8.98416	8.99003	-2.4208	-2.42695	-2.49407	-2.50233	-0.491825	-0.47917	-0.483156	-0.485018	-8.70092	-8.9978	-9.21445	-8.94034	-9.2403	-9.45918	-20.6177	-20.924	-19.6857
5.1.05_methylselenocyanate--acetonitrile_125	5.619	-11.3647	-11.3503	-11.5136	-11.5063	2.09409	2.08912	2.19366	2.19664	-1.33592	-1.33873	-1.3706	-1.37435	-0.182744	-0.182261	-0.182046	-0.183048	-4.37174	-4.48955	-4.57552	-4.49518	-4.61455	-4.70166	-15.3577	-15.5687	-14.6984
5.1.05_methylselenocyanate--acetonitrile_150	6.378	-7.13131	-7.12712	-7.17397	-7.17274	0.182649	0.182611	0.194479	0.194799	-0.554531	-0.555897	-0.566515	-0.568063	-0.0404746	-0.0405715	-0.0406243	-0.0406716	-1.54027	-1.56754	-1.58745	-1.58295	-1.61037	-1.63038	-9.12843	-9.21705	-8.66925
5.1.05_methylselenocyanate--acetonitrile_200	7.908	-3.56879	-3.57029	-3.57376	-3.57571	0.00107624	0.00110111	0.00121899	0.00121897	-0.129629	-0.129876	-0.131697	-0.132064	-0.0039408	-0.00396802	-0.00396096	-0.00396976	-0.292891	-0.295211	-0.296903	-0.299832	-0.302201	-0.303929	-3.99993	-4.01446	-3.76142
5.1.06_acetonitrile--seleniumdifluoride_080	3.7	-220.755	-220.735	-226.297	-226.213	319.625	319.941	326.862	327.117	-62.4543	-62.5694	-64.4377	-64.5331	10.163	9.87519	10.163	9.87519	-62.7024	-66.8967	-69.9575	-63.4446	-67.674	-70.7603	-23.4453	-24.5134	-1.71962
5.1.06_acetonitrile--seleniumdifluoride_085	3.832	-154.149	-154.214	-158.314	-158.316	215.819	216.049	221.577	221.75	-39.1037	-39.2103	-40.5094	-40.5992	-1.15625	-1.35112	-1.15625	-1.35111	-47.9578	-51.048	-53.303	-48.6471	-51.7746	-54.0569	-32.0288	-32.5731	-19.6188
5.1.06_acetonitrile--seleniumdifluoride_090	3.964	-109.422	-109.538	-112.502	-112.568	144.022	144.208	148.344	148.488	-25.2874	-25.3863	-26.2691	-26.3568	-4.43645	-4.57683	-4.43645	-4.57683	-37.0186	-39.3043	-40.9722	-37.6313	-39.9554	-41.6514	-36.2651	-36.6653	-29.3298
5.1.06_acetonitrile--seleniumdifluoride_095	4.096	-79.2581	-79.3904	-81.5422	-81.6345	95.2099	95.3526	98.2639	98.3811	-16.9456	-17.0341	-17.6306	-17.7121	-4.57676	-4.6802	-4.57676	-4.6802	-28.7899	-30.4921	-31.7343	-29.3197	-31.0595	-32.3291	-37.4865	-37.9748	-33.6645
5.1.06_acetonitrile--seleniumdifluoride_100	4.228	-58.758	-58.8864	-60.4688	-60.5634	62.4654	62.5641	64.5543	64.6355	-11.7562	-11.8325	-12.2352	-12.3068	-3.73615	-3.80992	-3.73615	-3.80992	-22.5253	-23.8053	-24.7394	-22.9743	-24.2895	-25.2493	-36.7041	-37.2939	-34.6059
5.1.06_acetonitrile--seleniumdifluoride_105	4.36	-44.6728	-44.7885	-45.9702	-46.0554	40.7244	40.7885	42.1385	42.1895	-8.41367	-8.47689	-8.75168	-8.81148	-2.77015	-2.8191	-2.77015	-2.81911	-17.7125	-18.685	-19.3946	-18.0886	-19.0931	-19.8262	-34.6906	-35.3226	-33.5222
5.1.06_acetonitrile--seleniumdifluoride_110	4.492	-34.8579	-34.9575	-35.8562	-35.928	26.4036	26.4474	27.359	27.3924	-6.18284	-6.2336	-6.42652	-6.47477	-1.95841	-1.98832	-1.95842	-1.98832	-13.9885	-14.7341	-15.2781	-14.3012	-15.075	-15.6397	-32.0102	-32.6384	-31.3256
5.1.06_acetonitrile--seleniumdifluoride_125	4.888	-19.1433	-19.187	-19.6466	-19.6713	7.00958	7.02108	7.30208	7.30903	-2.76088	-2.78284	-2.86568	-2.88653	-0.625972	-0.632826	-0.625971	-0.632829	-7.05996	-7.40006	-7.64825	-7.2356	-7.59266	-7.85322	-23.2298	-23.7349	-22.9785
5.1.06_acetonitrile--seleniumdifluoride_150	5.549	-9.80489	-9.80351	-10.0259	-10.0167	0.722164	0.722804	0.760244	0.76017	-0.922786	-0.930286	-0.955956	-0.963091	-0.102072	-0.103731	-0.102072	-0.103731	-2.46256	-2.5538	-2.62037	-2.52926	-2.62545	-2.69563	-12.7351	-13.0189	-12.5771
5.1.06_acetonitrile--seleniumdifluoride_200	6.871	-4.07947	-4.08162	-4.15757	-4.15879	0.0065747	0.00663162	0.00706832	0.00712222	-0.176055	-0.178113	-0.18154	-0.183578	-0.00683748	-0.00686886	-0.00683714	-0.0068686	-0.440501	-0.45089	-0.458471	-0.451922	-0.462756	-0.470663	-4.71844	-4.81278	-4.64006
5.1.07_acetonitrile--selenophene3one_080	4.676	-62.8548	-62.9692	-65.2211	-65.3156	107.234	107.387	110.525	110.658	-9.22057	-9.27835	-9.67432	-9.73041	0.0725371	0.00566362	0.0725373	0.00566565	-33.7312	-35.3435	-36.52	-34.2573	-35.8957	-37.0913	-1.37468	-1.47414	4.30534
5.1.07_acetonitrile--selenophene3one_085	4.825	-41.8271	-41.907	-43.5013	-43.5654	67.0545	67.1522	69.2204	69.3005	-6.23005	-6.27081	-6.51183	-6.55158	-0.821837	-0.859212	-0.821837	-0.859211	-25.8971	-27.0225	-27.8438	-26.3457	-27.4953	-28.3342	-9.72857	-10.0099	-6.42662
5.1.07_acetonitrile--selenophene3one_090	4.975	-28.7686	-28.819	-29.9632	-30.0006	41.7009	41.761	43.0884	43.1359	-4.52023	-4.54848	-4.70396	-4.73135	-0.870298	-0.886916	-0.870298	-0.886918	-20.0179	-20.8146	-21.3961	-20.3935	-21.2115	-21.8085	-13.8895	-14.2914	-11.8114
5.1.07_acetonitrile--selenophene3one_095	5.126	-20.5657	-20.5939	-21.4294	-21.4471	25.8132	25.8513	26.7066	26.7354	-3.44523	-3.46456	-3.57278	-3.59129	-0.695996	-0.701931	-0.695997	-0.701931	-15.552	-16.1233	-16.5402	-15.8625	-16.4518	-16.8818	-15.4493	-15.8868	-13.9871
5.1.07_acetonitrile--selenophene3one_100	5.277	-15.3264	-15.3387	-15.96	-15.9636	15.9124	15.9361	16.4938	16.51	-2.70909	-2.72254	-2.80266	-2.81532	-0.504696	-0.507022	-0.504696	-0.507022	-12.1338	-12.5467	-12.848	-12.3879	-12.8157	-13.128	-15.4802	-15.9039	-14.3302
5.1.07_acetonitrile--selenophene3one_105	5.429	-11.9019	-11.9036	-12.3737	-12.3684	9.77471	9.78919	10.1554	10.1639	-2.17183	-2.18162	-2.24303	-2.25211	-0.351557	-0.353366	-0.351557	-0.353363	-9.50664	-9.80689	-10.026	-9.71336	-10.0256	-10.2535	-14.6754	-15.0634	-13.6942
5.1.07_acetonitrile--selenophene3one_110	5.581	-9.6007	-9.59591	-9.95617	-9.94599	5.98301	5.99238	6.23167	6.23722	-1.76271	-1.77009	-1.81793	-1.82475	-0.241624	-0.243518	-0.241624	-0.243517	-7.4799	-7.69919	-7.85921	-7.64753	-7.87623	-8.04312	-13.4764	-13.8202	-12.5938
5.1.07_acetonitrile--selenophene3one_125	6.043	-5.96422	-5.95642	-6.13072	-6.12068	1.34426	1.34768	1.41193	1.41432	-0.983787	-0.987425	-1.0111	-1.01439	-0.0811989	-0.0819586	-0.0811994	-0.0819516	-3.74902	-3.83565	-3.89888	-3.83713	-3.92761	-3.99363	-9.57701	-9.79633	-8.87845
5.1.07_acetonitrile--selenophene3one_150	6.82	-3.50633	-3.50449	-3.56236	-3.56011	0.105693	0.106112	0.112653	0.112995	-0.408883	-0.410206	-0.418451	-0.419639	-0.0168936	-0.0168498	-0.0168938	-0.0168487	-1.33482	-1.35339	-1.36694	-1.36562	-1.38496	-1.39908	-5.19238	-5.28269	-4.71955
5.1.07_acetonitrile--selenophene3one_200	8.398	-1.5118	-1.51151	-1.51858	-1.51811	0.000569523	0.0005795	0.000626812	0.00063692	-0.0939037	-0.0944549	-0.0955728	-0.096103	-0.00146506	-0.00104414	-0.00146511	-0.001044	-0.261861	-0.263667	-0.264984	-0.267017	-0.268905	-0.270283	-1.87141	-1.8849	-1.6485
5.1.08_pyrazine--carbonylselenide_080	4.513	-114.318	-114.411	-118.651	-118.69	161.936	162.15	167.103	167.262	-17.1091	-17.1787	-17.9206	-17.9775	14.1336	13.9822	14.1336	13.9822	-40.6705	-42.895	-44.5183	-41.3309	-43.5967	-45.2502	0.0235356	-0.673374	9.9621
5.1.08_pyrazine--carbonylselenide_085	4.665	-75.3647	-75.4724	-78.3514	-78.424	102.596	102.749	106.264	106.388	-10.0365	-10.0962	-10.518	-10.5702	6.29147	6.18923	6.29147	6.18923	-31.0394	-32.6354	-33.8001	-31.6293	-33.2637	-34.4564	-10.4302	-10.8737	-4.51454
5.1.08_pyrazine--carbonylselenide_090	4.817	-50.5849	-50.6764	-52.6459	-52.7135	64.4473	64.5406	66.9266	67.0065	-6.27248	-6.32055	-6.5651	-6.60974	2.88629	2.82201	2.88629	2.82203	-23.8893	-25.0538	-25.9035	-24.3995	-25.5987	-26.4737	-15.5378	-15.9684	-12.0248
5.1.08_pyrazine--carbonylselenide_095	4.968	-34.6977	-34.7643	-36.1333	-36.1795	40.2175	40.2686	41.8401	41.8833	-4.16122	-4.19722	-4.34522	-4.37922	1.38791	1.35243	1.38791	1.35243	-18.5199	-19.379	-20.0058	-18.9515	-19.8407	-20.4896	-17.3464	-17.8126	-15.2423
5.1.08_pyrazine--carbonylselenide_100	5.12	-24.4005	-24.4444	-25.4089	-25.4341	24.9617	24.9929	26.0154	26.0388	-2.89768	-2.92296	-3.01753	-3.04164	0.706236	0.689069	0.706236	0.689066	-14.4486	-15.0843	-15.5483	-14.8084	-15.4697	-15.9522	-17.2337	-17.7001	-15.9536
5.1.08_pyrazine--carbonylselenide_105	5.271	-17.6325	-17.6567	-18.3473	-18.355	15.4236	15.4446	16.1092	16.1244	-2.08994	-2.10689	-2.17191	-2.18863	0.38009	0.37195	0.38009	0.37195	-11.3375	-11.8057	-12.1474	-11.635	-12.1245	-12.4817	-16.0944	-16.529	-15.2883
5.1.08_pyrazine--carbonylselenide_110	5.423	-13.1052	-13.1131	-13.6176	-13.6119	9.4939	9.50739	9.94112	9.95109	-1.54395	-1.55515	-1.60311	-1.61447	0.213953	0.209095	0.213953	0.209095	-8.94375	-9.28582	-9.53544	-9.18859	-9.54786	-9.81003	-14.4872	-14.8762	-13.9578
5.1.08_pyrazine--carbonylselenide_125	5.877	-6.29932	-6.28743	-6.50538	-6.48601	2.17497	2.17867	2.29971	2.30227	-0.675306	-0.679435	-0.702011	-0.706143	0.0401353	0.0373071	0.0401354	0.03731	-4.52707	-4.65736	-4.75243	-4.6617	-4.79943	-4.89994	-9.50333	-9.75251	-9.27593
5.1.08_pyrazine--carbonylselenide_150	6.635	-2.67775	-2.67051	-2.7392	-2.73063	0.178769	0.1795	0.192691	0.193265	-0.200165	-0.201837	-0.208327	-0.210016	-0.00190882	-0.0020685	-0.00190895	-0.00207793	-1.62914	-1.66048	-1.68335	-1.67881	-1.71166	-1.73563	-4.37826	-4.48509	-4.23421
5.1.08_pyrazine--carbonylselenide_200	8.151	-0.835752	-0.836145	-0.84894	-0.849503	0.00110578	0.0011303	0.00123934	0.00126504	-0.0291686	-0.0295064	-0.0302428	-0.0305527	-0.000688879	-0.000558838	-0.00068859	-0.000556291	-0.328791	-0.331632	-0.333706	-0.337689	-0.340565	-0.342664	-1.19879	-1.22201	-1.10876
5.1.09_pyrazine--difluorodiselane_080	4.884	-173.764	-174.003	-180.645	-180.821	275.241	275.565	285.563	285.804	-27.607	-27.7374	-28.9626	-29.0811	0.991832	0.782937	0.991833	0.78294	-61.3916	-64.7992	-67.2858	-62.3287	-65.7945	-68.3236	7.32226	8.36071	14.9369
5.1.09_pyrazine--difluorodiselane_085	5.032	-115.045	-115.245	-119.831	-119.993	175.043	175.268	182.436	182.611	-16.703	-16.8054	-17.5536	-17.6493	-2.53374	-2.67396	-2.53374	-2.67397	-46.9663	-49.3913	-51.1608	-47.8151	-50.2949	-52.1045	-10.6167	-9.80928	-7.3471
5.1.09_pyrazine--difluorodiselane_090	5.181	-77.3664	-77.516	-80.6739	-80.7974	110.697	110.845	115.796	115.913	-10.6382	-10.718	-11.1793	-11.2561	-2.87945	-2.96572	-2.87945	-2.96572	-36.2188	-37.9767	-39.2596	-36.9602	-38.7676	-40.0866	-19.6142	-19.1932	-18.5477
5.1.09_pyrazine--difluorodiselane_095	5.329	-52.9985	-53.1083	-55.2968	-55.3851	69.7266	69.8202	73.1431	73.2173	-7.11282	-7.17292	-7.46561	-7.52397	-2.3047	-2.35002	-2.3047	-2.35003	-28.1259	-29.4218	-30.3674	-28.7583	-30.0978	-31.0752	-23.1784	-23.117	-23.1626
5.1.09_pyrazine--difluorodiselane_100	5.478	-37.0809	-37.1625	-38.6887	-38.751	43.7912	43.8531	46.0617	46.1088	-4.95251	-4.99578	-5.18808	-5.23031	-1.62382	-1.64309	-1.62382	-1.64309	-21.9785	-22.9409	-23.6432	-22.5095	-23.5096	-24.2393	-23.5915	-23.755	-24.0203
5.1.09_pyrazine--difluorodiselane_105	5.626	-26.5524	-26.6115	-27.6852	-27.7273	27.4374	27.4804	28.95	28.9819	-3.55594	-3.58585	-3.71929	-3.74909	-1.07376	-1.08057	-1.07376	-1.08057	-17.2725	-17.9874	-18.5091	-17.7139	-18.4612	-19.0064	-22.3066	-22.5816	-22.8739
5.1.09_pyrazine--difluorodiselane_110	5.775	-19.4859	-19.5255	-20.2915	-20.316	17.1594	17.1865	18.1701	18.1885	-2.61051	-2.63085	-2.72882	-2.74949	-0.685494	-0.688583	-0.685494	-0.688591	-13.6448	-14.1748	-14.5616	-14.0098	-14.5669	-14.9735	-20.2201	-20.5391	-20.7861
5.1.09_pyrazine--difluorodiselane_125	6.22	-8.89826	-8.90465	-9.20871	-9.20569	4.15932	4.16625	4.46002	4.46479	-1.12072	-1.12831	-1.17364	-1.18131	-0.167143	-0.170667	-0.167143	-0.17065	-6.92758	-7.14704	-7.30719	-7.13082	-7.3639	-7.53399	-13.3446	-13.6268	-13.711
[truncated: 1,032 more rows]
