# Supplementary material for: Benchmarking Swaths of Intermolecular Interaction Components with Symmetry-Adapted Perturbation Theory
Source: J Chem Theory Comput. 2023 Dec 20;20(1):30–48. doi: 10.1021/acs.jctc.3c00801 (PMC10782453; doi:10.1021/acs.jctc.3c00801)
Supplement: Supplementary file 3 — ct3c00801_si_003.zip [file ct3c00801_si_003.zip › X40x10.xls]

## Sheet: X40x10
Name_of_dimer	COM_COM_Distance	Els/PBE0AC/tz	Els/PBE0AC/qz	Els/B3LYPAC/tz	Els/B3LYPAC/qz	Ex/PBE0AC/tz	Ex/PBE0AC/qz	Ex/B3LYPAC/tz	Ex/B3LYPAC/qz	Ind/PBE0AC/tz	Ind/PBE0AC/qz	Ind/B3LYPAC/tz	Ind/B3LYPAC/qz	deltaHF/PBE0AC/tz	deltaHF/PBE0AC/qz	deltaHF/B3LYPAC/tz	deltaHF/B3LYPAC/qz	Disp/PBE0AC/tz	Disp/PBE0AC/qz	Disp/PBE0AC/cbs	Disp/B3LYPAC/tz	Disp/B3LYPAC/qz	Disp/B3LYPAC/cbs	Total/PBE0AC/cbs	Total/B3LYPAC/cbs	Total/Reference
3519_01methaneF2080	3.461	-7.68781	-7.67455	-7.79639	-7.78306	22.0285	22.0349	22.6849	22.6856	-0.725613	-0.725124	-0.74476	-0.744715	-2.4319	-2.42842	-2.4319	-2.42842	-8.98353	-9.44006	-9.77321	-9.14285	-9.61394	-9.95771	1.43361	1.77168	1.17915
3520_01methaneF2085	3.616	-4.4527	-4.44356	-4.50262	-4.49314	12.3818	12.3873	12.7559	12.7571	-0.422993	-0.423162	-0.432951	-0.433493	-1.34941	-1.34765	-1.34941	-1.34765	-6.58016	-6.90191	-7.1367	-6.70322	-7.03651	-7.27972	-0.963734	-0.796889	-1.05851
3521_01methaneF2090	3.769	-2.61128	-2.60625	-2.63078	-2.62527	6.9581	6.96056	7.1743	7.17382	-0.248451	-0.248925	-0.253166	-0.253897	-0.746944	-0.746019	-0.746944	-0.746019	-4.86137	-5.08886	-5.25487	-4.95595	-5.19235	-5.36486	-1.8955	-1.81623	-1.90671
3522_01methaneF2095	3.921	-1.55497	-1.55261	-1.55905	-1.5563	3.91071	3.91023	4.03567	4.03394	-0.147162	-0.147672	-0.149291	-0.149969	-0.413429	-0.412738	-0.413429	-0.412738	-3.62326	-3.78469	-3.9025	-3.69569	-3.86383	-3.98653	-2.10528	-2.07161	-2.07802
3523_01methaneF2100	4.073	-0.943211	-0.942961	-0.940215	-0.939487	2.19858	2.19825	2.27106	2.26992	-0.0880394	-0.0885372	-0.08896	-0.0895726	-0.229196	-0.228578	-0.229196	-0.228578	-2.72566	-2.84165	-2.92629	-2.78123	-2.90222	-2.99051	-1.98811	-1.97823	-1.9465
3524_01methaneF2105	4.224	-0.58449	-0.585009	-0.578775	-0.57866	1.23506	1.23511	1.27731	1.2765	-0.0532683	-0.0536897	-0.0536383	-0.0541181	-0.127169	-0.126665	-0.127169	-0.126665	-2.06877	-2.15365	-2.2156	-2.11153	-2.20012	-2.26477	-1.74585	-1.74772	-1.70076
3525_01methaneF2110	4.374	-0.372056	-0.37224	-0.365681	-0.365248	0.694475	0.694207	0.719082	0.718114	-0.0327435	-0.0330433	-0.0328587	-0.0331852	-0.0706974	-0.0703459	-0.0706974	-0.070346	-1.58564	-1.64896	-1.69516	-1.61867	-1.68476	-1.73298	-1.47658	-1.48365	-1.43421
3526_01methaneF2125	4.82	-0.115456	-0.114306	-0.11074	-0.109364	0.124179	0.123345	0.128965	0.128005	-0.00858013	-0.00862393	-0.00850339	-0.00855582	-0.0122463	-0.0121844	-0.0122463	-0.0121844	-0.757305	-0.785759	-0.806522	-0.773105	-0.802881	-0.824609	-0.818291	-0.826708	-0.792322
3527_01methaneF2150	5.558	-0.028436	-0.0278877	-0.0264211	-0.0258842	0.00715291	0.00701888	0.00744636	0.00731349	-0.00146576	-0.00144731	-0.00141682	-0.0014043	-0.000681265	-0.000673677	-0.000681265	-0.000673651	-0.265821	-0.27448	-0.280799	-0.271086	-0.280197	-0.286845	-0.303789	-0.307493	-0.293086
3528_01methaneF2200	7.018	-0.0044022	-0.00443035	-0.00401657	-0.00405679	2.39708e-05	2.38395e-05	2.52311e-05	2.49948e-05	-0.000141147	-0.000138285	-0.000133769	-0.000131905	-2.57299e-06	-2.41546e-06	-2.57299e-06	-2.41546e-06	-0.0535008	-0.0547855	-0.0557229	-0.0544757	-0.055832	-0.0568218	-0.0602702	-0.0609879	-0.057545
3529_02methaneCl2080	3.733	-21.7995	-21.7425	-21.8558	-21.8108	59.8829	59.8428	61.4692	61.4257	-2.5541	-2.57272	-2.63762	-2.65735	-6.67787	-6.68856	-6.67787	-6.68856	-21.8305	-23.0688	-23.9725	-22.1598	-23.4219	-24.3429	4.86652	5.92608	7.21242
3530_02methaneCl2085	3.909	-12.3342	-12.3	-12.3138	-12.2875	32.8016	32.7729	33.7347	33.7019	-1.4297	-1.43984	-1.46959	-1.48027	-3.67739	-3.68143	-3.67739	-3.68143	-15.6907	-16.534	-17.1494	-15.951	-16.8161	-17.4474	-1.79779	-1.19468	-0.435826
3531_02methaneCl2090	4.082	-7.1166	-7.09495	-7.0598	-7.04303	17.8889	17.8722	18.4372	18.4174	-0.833101	-0.839041	-0.852117	-0.858339	-1.98574	-1.98681	-1.98574	-1.98681	-11.3834	-11.9652	-12.3898	-11.5872	-12.1872	-12.6251	-4.43839	-4.09586	-3.57711
3532_02methaneCl2095	4.254	-4.21156	-4.19514	-4.14149	-4.12813	9.72132	9.71169	10.0414	10.0305	-0.500285	-0.503926	-0.509316	-0.51308	-1.06044	-1.06082	-1.06044	-1.06082	-8.33057	-8.7363	-9.03236	-8.48866	-8.90859	-9.21503	-5.08057	-4.88659	-4.49691
3533_02methaneCl2100	4.425	-2.57331	-2.55912	-2.50269	-2.49025	5.26996	5.26428	5.45574	5.44967	-0.308204	-0.31042	-0.312361	-0.314627	-0.563165	-0.563546	-0.563165	-0.563546	-6.15173	-6.43715	-6.64543	-6.27382	-6.56998	-6.78609	-4.81424	-4.70484	-4.39926
3534_02methaneCl2105	4.595	-1.63108	-1.61821	-1.56621	-1.55415	2.84846	2.84493	2.9559	2.95204	-0.194178	-0.195595	-0.195935	-0.197368	-0.298146	-0.298457	-0.298146	-0.298457	-4.58391	-4.78595	-4.93339	-4.67821	-4.88815	-5.04134	-4.20072	-4.13928	-3.89621
3535_02methaneCl2110	4.764	-1.07779	-1.06572	-1.02101	-1.00923	1.53749	1.5347	1.59944	1.59636	-0.125157	-0.126072	-0.125738	-0.126664	-0.157926	-0.158052	-0.157926	-0.158052	-3.45044	-3.59401	-3.69877	-3.52347	-3.67268	-3.78156	-3.51391	-3.47915	-3.2849
3536_02methaneCl2125	5.268	-0.396585	-0.389591	-0.362311	-0.355501	0.239586	0.238789	0.250956	0.250208	-0.0384025	-0.0386248	-0.0380817	-0.038344	-0.0237709	-0.0236678	-0.0237709	-0.0236678	-1.56739	-1.6188	-1.65632	-1.60195	-1.65532	-1.69427	-1.86941	-1.86157	-1.76368
3537_02methaneCl2150	6.098	-0.127646	-0.126723	-0.113631	-0.112862	0.0106769	0.0105235	0.0113272	0.0111517	-0.00789509	-0.00797585	-0.00770164	-0.00781105	-0.00108402	-0.00108278	-0.00108402	-0.00108281	-0.513712	-0.524493	-0.53236	-0.524797	-0.536019	-0.544207	-0.657618	-0.654811	-0.621126
3538_02methaneCl2200	7.742	-0.026414	-0.0263926	-0.0234033	-0.0234249	1.9875e-05	1.99801e-05	2.17916e-05	2.16604e-05	-0.000812198	-0.000815559	-0.000785287	-0.000792455	-7.32515e-06	-6.93132e-06	-7.32515e-06	-6.93132e-06	-0.0945168	-0.0957487	-0.0966476	-0.0964012	-0.0976817	-0.0986161	-0.123843	-0.122819	-0.118153
3539_03methaneBr2080	3.911	-29.3785	-29.2992	-29.5248	-29.4594	67.6499	67.6687	69.6396	69.6485	-4.73542	-4.77094	-4.86921	-4.90487	-1.76261	-1.80586	-1.76261	-1.80586	-26.5532	-28.0824	-29.1983	-26.9982	-28.5504	-29.683	2.59436	3.79536	8.67738
3540_03methaneBr2085	4.087	-16.7737	-16.7292	-16.7992	-16.7633	37.6593	37.6637	38.8412	38.8404	-2.63603	-2.65858	-2.70265	-2.7248	-1.29176	-1.32065	-1.29176	-1.32065	-19.1929	-20.2276	-20.9826	-19.5475	-20.6048	-21.3764	-4.0273	-3.34465	-0.561706
3541_03methaneBr2090	4.262	-9.74812	-9.72539	-9.70988	-9.69202	20.8537	20.8532	21.5578	21.5554	-1.5283	-1.54276	-1.56165	-1.57549	-0.811698	-0.826978	-0.811699	-0.826978	-14.0008	-14.7093	-15.2263	-14.2802	-15.0087	-15.5404	-6.46821	-6.07947	-4.43166
3542_03methaneBr2095	4.435	-5.79699	-5.78469	-5.7298	-5.71986	11.4975	11.4951	11.9176	11.9138	-0.9147	-0.92364	-0.931544	-0.939888	-0.477571	-0.483653	-0.477572	-0.483653	-10.2968	-10.7885	-11.1473	-10.5148	-11.023	-11.3939	-6.84418	-6.62358	-5.60756
3543_03methaneBr2100	4.607	-3.55051	-3.54122	-3.47443	-3.46599	6.3193	6.31533	6.56876	6.56427	-0.562527	-0.567652	-0.571017	-0.575601	-0.271703	-0.273395	-0.271703	-0.273395	-7.63448	-7.98055	-8.2331	-7.80375	-8.16288	-8.42494	-6.30004	-6.17565	-5.52448
3544_03methaneBr2105	4.778	-2.25028	-2.24168	-2.17581	-2.16722	3.45981	3.45661	3.6069	3.60378	-0.35421	-0.357116	-0.358305	-0.360783	-0.151424	-0.151737	-0.151424	-0.151737	-5.70524	-5.95233	-6.13264	-5.83638	-6.09353	-6.28118	-5.42656	-5.35713	-4.92558
3545_03methaneBr2110	4.949	-1.48372	-1.47463	-1.41585	-1.40633	1.88938	1.88755	1.97575	1.9741	-0.228312	-0.229998	-0.230101	-0.231477	-0.083408	-0.0835597	-0.0834082	-0.0835597	-4.30176	-4.48045	-4.61084	-4.40351	-4.58975	-4.72565	-4.51148	-4.47291	-4.17778
3546_03methaneBr2125	5.456	-0.541111	-0.532742	-0.497624	-0.488999	0.303552	0.303424	0.320515	0.320492	-0.0701748	-0.0705513	-0.0698933	-0.0702196	-0.0138576	-0.0139163	-0.0138576	-0.0139163	-1.95494	-2.02424	-2.0748	-2.0035	-2.07563	-2.12827	-2.38859	-2.38091	-2.26704
3547_03methaneBr2150	6.294	-0.173193	-0.172311	-0.154712	-0.153913	0.0139864	0.0140031	0.0150369	0.0150397	-0.0146776	-0.0147839	-0.0143905	-0.0145215	-0.000855125	-0.000780482	-0.000854994	-0.000780456	-0.638534	-0.653177	-0.663863	-0.654304	-0.669456	-0.680513	-0.837736	-0.834689	-0.806324
3548_03methaneBr2200	7.952	-0.0366746	-0.0365439	-0.03261	-0.0325141	2.52573e-05	2.79616e-05	2.80929e-05	3.11122e-05	-0.00155529	-0.00192701	-0.00151021	-0.00193058	-9.58307e-06	0.000598325	-9.66184e-06	0.000598246	-0.116865	-0.118257	-0.119273	-0.119554	-0.120971	-0.122005	-0.157118	-0.15582	-0.152613
3549_04methaneI2080	4.252	-31.9849	-31.9221	-32.2839	-32.2378	72.0675	71.8995	74.5705	74.3792	-6.41759	-6.45872	-6.5807	-6.63062	-0.733259	-0.772408	-0.733258	-0.772408	-27.9914	-29.9023	-31.2966	-28.4918	-30.4318	-31.8474	1.44966	2.89095	9.33479
3550_04methaneI2085	4.437	-18.1301	-18.0885	-18.2423	-18.2125	40.0329	39.9966	41.5298	41.4668	-3.47467	-3.49796	-3.54861	-3.57622	-0.94571	-0.981998	-0.945709	-0.981999	-20.1849	-21.4854	-22.4344	-20.5827	-21.9104	-22.8793	-5.00625	-4.18321	-0.537069
3551_04methaneI2090	4.621	-10.4534	-10.4254	-10.4629	-10.4428	22.0774	22.1069	22.9764	22.9839	-1.96267	-1.97584	-1.99567	-2.01079	-0.698393	-0.72688	-0.698393	-0.72688	-14.6935	-15.5856	-16.2365	-15.0048	-15.9209	-16.5894	-7.25776	-6.78591	-4.6908
3552_04methaneI2095	4.803	-6.16246	-6.14407	-6.12202	-6.10749	12.1147	12.1522	12.6567	12.676	-1.14669	-1.1538	-1.16135	-1.16906	-0.450645	-0.462079	-0.450644	-0.462079	-10.7862	-11.4015	-11.8505	-11.0274	-11.6627	-12.1264	-7.45824	-7.189	-5.9579
3553_04methaneI2100	4.984	-3.73644	-3.72603	-3.67543	-3.66621	6.6321	6.6522	6.95746	6.96468	-0.690105	-0.693603	-0.696321	-0.699867	-0.278599	-0.274814	-0.278599	-0.274815	-7.98317	-8.41053	-8.72239	-8.16934	-8.61277	-8.93636	-6.76464	-6.61257	-5.86546
3554_04methaneI2105	5.165	-2.34173	-2.33681	-2.27576	-2.27059	3.624	3.62475	3.81668	3.81024	-0.426538	-0.428084	-0.428744	-0.430169	-0.168901	-0.157832	-0.168901	-0.157832	-5.95472	-6.25424	-6.4728	-6.0979	-6.41013	-6.63797	-5.77078	-5.68632	-5.21375
3555_04methaneI2110	5.344	-1.52657	-1.52388	-1.46333	-1.45975	1.97959	1.96891	2.09198	2.07842	-0.270783	-0.271386	-0.271077	-0.271531	-0.1003	-0.0890757	-0.1003	-0.089075	-4.48018	-4.69271	-4.8478	-4.59034	-4.81284	-4.97519	-4.76323	-4.71714	-4.40529
3556_04methaneI2125	5.88	-0.545183	-0.540639	-0.501965	-0.496951	0.318641	0.310646	0.339376	0.332434	-0.0811361	-0.0809961	-0.0801341	-0.0799691	-0.0165625	-0.0156719	-0.0165625	-0.0156721	-2.0193	-2.0995	-2.15802	-2.07087	-2.1553	-2.21692	-2.48468	-2.47707	-2.36742
3557_04methaneI2150	6.764	-0.175645	-0.17276	-0.156725	-0.154036	0.0136443	0.0137581	0.0150388	0.0150852	-0.0169873	-0.0168906	-0.0164579	-0.0164147	-0.000687907	-0.000941347	-0.000687382	-0.00094111	-0.650602	-0.668351	-0.681302	-0.666976	-0.685693	-0.699352	-0.858136	-0.855658	-0.836155
3558_04methaneI2200	8.516	-0.0365372	-0.0365453	-0.0323049	-0.0323912	3.76497e-05	2.53886e-05	4.43972e-05	2.9143e-05	-0.0018315	-0.00181215	-0.00174945	-0.00174189	-1.21036e-05	-1.33113e-05	-1.22348e-05	-1.32588e-05	-0.117592	-0.119362	-0.120654	-0.120316	-0.122171	-0.123524	-0.159	-0.157641	-0.156306
3559_05fluoromethanemethane080	2.937	-9.93958	-9.91341	-10.0924	-10.0643	31.6472	31.6128	32.3334	32.2918	-0.855771	-0.861163	-0.897476	-0.902614	-1.14529	-1.14804	-1.14529	-1.14804	-16.2357	-16.8295	-17.2628	-16.4152	-17.0209	-17.4628	2.42738	2.71405	3.07959
3560_05fluoromethanemethane085	3.122	-5.35197	-5.34114	-5.4366	-5.42442	17.08	17.0611	17.4656	17.4421	-0.524742	-0.527508	-0.547269	-0.549931	-0.639923	-0.640976	-0.639923	-0.640976	-11.6002	-11.9922	-12.2782	-11.7393	-12.1409	-12.4339	-1.72674	-1.60717	-1.26575
3561_05fluoromethanemethane090	3.302	-2.94556	-2.94172	-2.99189	-2.98686	9.30316	9.2922	9.52225	9.50812	-0.338405	-0.339711	-0.351321	-0.352581	-0.350137	-0.350381	-0.350137	-0.350381	-8.40822	-8.67282	-8.86591	-8.51514	-8.78707	-8.98551	-3.20553	-3.16722	-2.8523
3562_05fluoromethanemethane095	3.477	-1.66045	-1.65959	-1.68461	-1.68301	5.1028	5.09624	5.22779	5.21936	-0.227472	-0.228108	-0.235242	-0.235863	-0.189919	-0.189908	-0.189919	-0.189908	-6.17315	-6.35628	-6.48992	-6.25521	-6.44375	-6.58133	-3.47129	-3.47075	-3.19244
3563_05fluoromethanemethane100	3.649	-0.963238	-0.963326	-0.974607	-0.974323	2.81418	2.81009	2.88562	2.88056	-0.158378	-0.158782	-0.163264	-0.163674	-0.102768	-0.102718	-0.102768	-0.102718	-4.58762	-4.71741	-4.81212	-4.65054	-4.78431	-4.88193	-3.22685	-3.24208	-3.00436
3564_05fluoromethanemethane105	3.819	-0.578952	-0.578906	-0.583184	-0.582974	1.55756	1.55481	1.59846	1.59519	-0.113616	-0.113944	-0.116823	-0.117166	-0.0555946	-0.0555546	-0.0555947	-0.0555546	-3.44809	-3.54175	-3.6101	-3.49646	-3.59302	-3.66348	-2.80369	-2.82398	-2.62587
3565_05fluoromethanemethane110	3.986	-0.363958	-0.363434	-0.364329	-0.363715	0.86542	0.863523	0.888931	0.886717	-0.0836894	-0.0839751	-0.0858812	-0.0861811	-0.0301557	-0.0301264	-0.0301555	-0.0301264	-2.62192	-2.69038	-2.74033	-2.65938	-2.72989	-2.78135	-2.35434	-2.37466	-2.21235
3566_05fluoromethanemethane125	4.477	-0.125195	-0.124144	-0.121914	-0.120846	0.15062	0.150058	0.155045	0.154433	-0.0378411	-0.0380121	-0.0387144	-0.0388963	-0.00492743	-0.00491142	-0.00492749	-0.00491144	-1.23172	-1.25905	-1.27899	-1.24971	-1.27773	-1.29818	-1.296	-1.3084	-1.2248
3567_05fluoromethanemethane150	5.274	-0.0494524	-0.0491646	-0.0465459	-0.0462868	0.00839559	0.00835455	0.00866163	0.00862369	-0.0131589	-0.0132258	-0.0134578	-0.0135307	-0.000269691	-0.000266987	-0.000269744	-0.000266987	-0.424099	-0.43026	-0.434755	-0.430222	-0.436498	-0.441077	-0.489058	-0.492538	-0.464998
3568_05fluoromethanemethane200	6.825	-0.0172646	-0.01722	-0.016009	-0.0159611	2.88017e-05	2.81716e-05	3.00357e-05	2.90905e-05	-0.00265491	-0.00266257	-0.00272054	-0.00272929	-2.99307e-06	-2.65176e-06	-2.96682e-06	-2.65176e-06	-0.0823008	-0.0829933	-0.0834986	-0.0834325	-0.0841364	-0.08465	-0.103356	-0.103314	-0.0992687
3569_06chloromethanemethane080	3.033	-15.8989	-15.8931	-16.212	-16.2029	48.7869	48.7533	50.0172	49.9715	-0.966466	-0.971249	-1.00971	-1.01464	-2.00572	-2.01078	-2.00572	-2.01078	-22.8901	-23.8086	-24.4789	-23.1722	-24.1047	-24.7852	5.39928	5.95794	7.10518
3570_06chloromethanemethane085	3.237	-8.34392	-8.33902	-8.51506	-8.50849	25.6916	25.6743	26.3856	26.3601	-0.594558	-0.596345	-0.614274	-0.616086	-1.10862	-1.11001	-1.10862	-1.11001	-16.1177	-16.7088	-17.14	-16.3387	-16.9418	-17.3819	-1.51115	-1.25642	-0.536159
3571_06chloromethanemethane090	3.431	-4.53919	-4.53283	-4.63142	-4.62413	13.8122	13.8029	14.2121	14.1975	-0.388865	-0.389452	-0.398408	-0.398982	-0.598775	-0.599232	-0.598775	-0.599232	-11.5987	-11.9877	-12.2715	-11.7702	-12.1686	-12.4594	-3.99013	-3.88418	-3.36756
3572_06chloromethanemethane095	3.617	-2.55289	-2.54597	-2.60038	-2.59299	7.53573	7.53028	7.76895	7.76032	-0.264757	-0.264833	-0.269607	-0.269674	-0.321534	-0.321849	-0.321534	-0.321849	-8.49219	-8.75391	-8.9449	-8.62515	-8.89372	-9.08971	-4.54727	-4.51391	-4.11645
3573_06chloromethanemethane100	3.797	-1.48664	-1.4804	-1.50851	-1.50226	4.15683	4.15365	4.29372	4.28875	-0.185956	-0.185813	-0.188482	-0.188358	-0.172966	-0.173216	-0.172966	-0.173216	-6.31117	-6.49142	-6.62295	-6.41413	-6.59938	-6.73456	-4.30872	-4.30964	-3.99402
3574_06chloromethanemethane105	3.973	-0.899641	-0.894487	-0.907105	-0.902214	2.31015	2.30797	2.39087	2.38768	-0.134014	-0.133781	-0.135347	-0.135148	-0.0934328	-0.0935851	-0.0934329	-0.0935851	-4.75164	-4.87825	-4.97064	-4.83157	-4.96181	-5.05684	-3.78452	-3.80011	-3.54699
3575_06chloromethanemethane110	4.146	-0.569349	-0.565311	-0.568862	-0.565193	1.29152	1.2899	1.33924	1.33706	-0.0987956	-0.0985517	-0.0994989	-0.0992888	-0.0507784	-0.0508385	-0.0507786	-0.0508384	-3.62145	-3.71185	-3.77781	-3.68377	-3.77674	-3.84459	-3.20261	-3.22285	-3.01993
3576_06chloromethanemethane125	4.648	-0.196764	-0.194993	-0.189207	-0.187712	0.230486	0.2301	0.240349	0.239859	-0.0442294	-0.0440964	-0.0443417	-0.0442318	-0.00847057	-0.00845009	-0.00847047	-0.00845012	-1.71323	-1.7485	-1.77423	-1.74368	-1.77992	-1.80637	-1.79167	-1.8069	-1.70258
3577_06chloromethanemethane150	5.45	-0.0763054	-0.0757507	-0.0702337	-0.069799	0.0137882	0.0136491	0.0145149	0.0143651	-0.0151753	-0.0151423	-0.015195	-0.0151721	-0.000508376	-0.000508507	-0.000508323	-0.000508507	-0.598998	-0.607419	-0.613564	-0.60952	-0.618147	-0.624443	-0.691317	-0.695558	-0.660478
3578_06chloromethanemethane200	6.991	-0.0262809	-0.0261194	-0.0238672	-0.0237221	5.43216e-05	5.34027e-05	5.83911e-05	5.73409e-05	-0.00308326	-0.00307105	-0.00309308	-0.00308218	-8.42786e-06	-8.21781e-06	-8.45411e-06	-8.27033e-06	-0.120351	-0.121327	-0.122038	-0.122359	-0.123351	-0.124076	-0.151184	-0.150831	-0.1458
3579_07trifluoromethanemethane080	2.971	-7.69864	-7.66012	-7.89947	-7.86059	24.3568	24.3416	25.1974	25.1772	-0.517749	-0.520748	-0.548142	-0.551195	-0.234848	-0.23962	-0.234848	-0.239619	-13.8546	-14.386	-14.7738	-14.1141	-14.664	-15.0654	1.14728	1.46047	1.10312
3580_07trifluoromethanemethane085	3.159	-4.02463	-4.01003	-4.13599	-4.12032	12.9447	12.9348	13.4205	13.4065	-0.262277	-0.263904	-0.276312	-0.278095	-0.139173	-0.141211	-0.139173	-0.141211	-9.89723	-10.2507	-10.5087	-10.0915	-10.4591	-10.7274	-1.98905	-1.86045	-1.91693
3581_07trifluoromethanemethane090	3.344	-2.09941	-2.09701	-2.16225	-2.15857	6.86992	6.86247	7.13876	7.12828	-0.137874	-0.138513	-0.144263	-0.145032	-0.0774277	-0.0778922	-0.0774278	-0.0778922	-7.13473	-7.37844	-7.55627	-7.27939	-7.53382	-7.71948	-3.00722	-2.9727	-2.87511
3582_07trifluoromethanemethane095	3.527	-1.08933	-1.0914	-1.12563	-1.12672	3.64263	3.63664	3.79349	3.78598	-0.0765703	-0.0767065	-0.0793503	-0.0795712	-0.0416928	-0.0416032	-0.0416928	-0.0416032	-5.19445	-5.3679	-5.49448	-5.30221	-5.48377	-5.61626	-3.06755	-3.07818	-2.9178
3583_07trifluoromethanemethane100	3.71	-0.558598	-0.561514	-0.580507	-0.582726	1.93058	1.92632	2.01488	2.00986	-0.0457734	-0.0457833	-0.0468633	-0.0469241	-0.0219944	-0.0218552	-0.0219945	-0.0218551	-3.82322	-3.94894	-4.04069	-3.90374	-4.03557	-4.13177	-2.74352	-2.77342	-2.60095
3584_07trifluoromethanemethane105	3.891	-0.278545	-0.280802	-0.292757	-0.294496	1.02157	1.01881	1.06857	1.06526	-0.0298125	-0.0298351	-0.0301377	-0.0301925	-0.0114167	-0.0113544	-0.0114169	-0.0113544	-2.84557	-2.93701	-3.00373	-2.90593	-3.00189	-3.07192	-2.30692	-2.3427	-2.18262
3585_07trifluoromethanemethane110	4.071	-0.130884	-0.132143	-0.140897	-0.141764	0.540325	0.538763	0.566497	0.564512	-0.0211754	-0.021228	-0.0211828	-0.0212594	-0.00585807	-0.00585116	-0.00585804	-0.00585116	-2.14342	-2.20971	-2.25808	-2.18899	-2.25858	-2.30936	-1.87854	-1.91373	-1.77577
3586_07trifluoromethanemethane125	4.606	0.00850974	0.00901891	0.00308013	0.00372033	0.0799075	0.0795543	0.0842703	0.0838516	-0.0108861	-0.0109512	-0.010788	-0.0108646	-0.000755488	-0.000751103	-0.000755488	-0.000751129	-0.981834	-1.00703	-1.02541	-1.00232	-1.02881	-1.04815	-0.948543	-0.972191	-0.897184
3587_07trifluoromethanemethane150	5.488	0.0252941	0.0254648	0.0219741	0.0221591	0.00326662	0.00327668	0.00348396	0.00348477	-0.00536933	-0.00538847	-0.0053827	-0.00540299	-7.11511e-06	-3.6757e-06	-7.11511e-06	-3.70195e-06	-0.326776	-0.332734	-0.337081	-0.333214	-0.339488	-0.344066	-0.313732	-0.323829	-0.295598
3588_07trifluoromethanemethane200	7.231	0.0123504	0.0122745	0.0110005	0.0109193	3.83323e-06	6.53749e-06	4.01701e-06	6.95758e-06	-0.00161597	-0.0016124	-0.00164291	-0.00163878	2.28418e-06	2.99307e-06	2.28418e-06	2.99307e-06	-0.060106	-0.0607747	-0.0612626	-0.0612023	-0.0619097	-0.062426	-0.050591	-0.0531355	-0.0482706
3589_08trichloromethanemethane080	2.94	-18.5802	-18.5752	-19.2882	-19.2834	55.2475	55.2286	57.482	57.4538	-0.347652	-0.355349	-0.391729	-0.399942	-2.41892	-2.42412	-2.41892	-2.42412	-27.8899	-29.185	-30.13	-28.4186	-29.7433	-30.7099	3.744	4.63644	6.64256
3590_08trichloromethanemethane085	3.148	-10.0243	-10.0122	-10.4476	-10.4359	30.5043	30.4958	31.828	31.8121	-0.175816	-0.180401	-0.192057	-0.1967	-1.36191	-1.36364	-1.36191	-1.36364	-20.117	-20.9872	-21.6223	-20.5306	-21.4241	-22.0761	-2.68269	-2.26027	-0.949776
3591_08trichloromethanemethane090	3.352	-5.401	-5.38602	-5.65672	-5.642	16.7897	16.7883	17.5822	17.5746	-0.101032	-0.104223	-0.105612	-0.108759	-0.737578	-0.738717	-0.737578	-0.738717	-14.6271	-15.2161	-15.6459	-14.9462	-15.5532	-15.996	-5.08652	-4.91095	-4.00489
3592_08trichloromethanemethane095	3.552	-2.90047	-2.8852	-3.05751	-3.04246	9.21593	9.21525	9.6918	9.68658	-0.0647857	-0.0669626	-0.0649222	-0.0670528	-0.390476	-0.391401	-0.390476	-0.391401	-10.7234	-11.1238	-11.416	-10.9676	-11.3815	-11.6835	-5.5443	-5.49785	-4.8362
3593_08trichloromethanemethane100	3.751	-1.54729	-1.53427	-1.64573	-1.63292	5.04775	5.04716	5.3325	5.32902	-0.0453392	-0.0466804	-0.0439555	-0.0452909	-0.204052	-0.204615	-0.204052	-0.204615	-7.932	-8.2047	-8.4037	-8.11814	-8.40078	-8.60704	-5.1421	-5.16084	-4.65958
3594_08trichloromethanemethane105	3.948	-0.813545	-0.80392	-0.87685	-0.867316	2.7571	2.75654	2.92656	2.92408	-0.0337949	-0.0345136	-0.0320296	-0.032774	-0.105741	-0.105955	-0.105741	-0.105955	-5.92014	-6.10564	-6.241	-6.062	-6.25476	-6.39542	-4.42885	-4.47738	-4.09096
3595_08trichloromethanemethane110	4.143	-0.416779	-0.410454	-0.458873	-0.452544	1.50359	1.50319	1.60377	1.60215	-0.0262735	-0.0265797	-0.0245763	-0.0249125	-0.0545563	-0.0545694	-0.0545562	-0.0545694	-4.46196	-4.58827	-4.68044	-4.57031	-4.70176	-4.79767	-3.66885	-3.72755	-3.42729
3596_08trichloromethanemethane125	4.72	-0.0270112	-0.0260204	-0.0428651	-0.041664	0.241442	0.2411	0.261337	0.260696	-0.0138866	-0.0138066	-0.0129111	-0.0128561	-0.0072959	-0.00727172	-0.00729566	-0.00727177	-2.02436	-2.06815	-2.10011	-2.07355	-2.11932	-2.15273	-1.90611	-1.95382	-1.80496
3597_08trichloromethanemethane150	5.666	0.0287161	0.0285906	0.0226585	0.0226464	0.0112125	0.0111347	0.0124355	0.0123469	-0.00548047	-0.00543904	-0.00518549	-0.0051559	-0.000209935	-0.000210591	-0.000209672	-0.000210644	-0.654095	-0.665745	-0.674247	-0.668988	-0.681274	-0.69024	-0.640171	-0.660613	-0.607736
3598_08trichloromethanemethane200	7.523	0.0117794	0.0118009	0.0100649	0.0101035	2.50998e-05	2.31044e-05	2.95369e-05	2.70952e-05	-0.00112526	-0.00112075	-0.00108877	-0.00108664	3.09809e-06	3.62319e-06	3.01933e-06	3.46566e-06	-0.115965	-0.117182	-0.11807	-0.118343	-0.119625	-0.12056	-0.107363	-0.111512	-0.104293
3599_09fluoromethanedimer080	3.836	-17.6404	-17.6112	-18.3673	-18.3378	41.3833	41.4009	42.8607	42.8652	-1.51224	-1.52207	-1.6097	-1.6194	-2.19575	-2.19459	-2.19575	-2.19459	-14.8101	-15.5509	-16.0915	-15.0569	-15.8184	-16.374	3.9815	4.33935	2.49028
3600_09fluoromethanedimer085	3.996	-11.5676	-11.5497	-12.0715	-12.0526	22.5796	22.597	23.4467	23.456	-1.02193	-1.02758	-1.08612	-1.09165	-1.20988	-1.21052	-1.20988	-1.21052	-10.7261	-11.2255	-11.5899	-10.9195	-11.4356	-11.8122	-2.7807	-2.71104	-3.79486
3601_09fluoromethanedimer090	4.155	-8.1322	-8.12005	-8.49469	-8.48138	12.3191	12.3282	12.8265	12.8302	-0.729964	-0.733124	-0.774441	-0.777547	-0.659424	-0.661081	-0.659424	-0.661081	-7.84201	-8.18227	-8.43056	-7.99178	-8.3452	-8.6031	-5.61665	-5.69289	-6.2908
3602_09fluoromethanedimer095	4.311	-6.12511	-6.11292	-6.39615	-6.38343	6.72518	6.72522	7.02062	7.01794	-0.544201	-0.545627	-0.576294	-0.577774	-0.359879	-0.361169	-0.359879	-0.361169	-5.78767	-6.02321	-6.19509	-5.90283	-6.14853	-6.32783	-6.48958	-6.63226	-6.94368
3603_09fluoromethanedimer100	4.467	-4.89869	-4.88531	-5.10951	-5.09603	3.67352	3.67033	3.84516	3.84029	-0.418793	-0.419095	-0.442652	-0.443056	-0.198366	-0.198881	-0.198365	-0.198881	-4.31322	-4.47978	-4.60132	-4.40144	-4.57572	-4.7029	-6.43428	-6.60058	-6.75343
3604_09fluoromethanedimer105	4.621	-4.10373	-4.09051	-4.27317	-4.26044	2.0051	2.00191	2.10452	2.10014	-0.329535	-0.329312	-0.347649	-0.347555	-0.110957	-0.110944	-0.110957	-0.110944	-3.24516	-3.36577	-3.45378	-3.31274	-3.43924	-3.53154	-5.98263	-6.15034	-6.21992
3605_09fluoromethanedimer110	4.775	-3.55537	-3.54393	-3.69556	-3.68523	1.0946	1.09244	1.15189	1.149	-0.263576	-0.263226	-0.277561	-0.277357	-0.0633386	-0.0631425	-0.0633386	-0.0631424	-2.46719	-2.55656	-2.62177	-2.51898	-2.61287	-2.68139	-5.39963	-5.55812	-5.58695
3606_09fluoromethanedimer125	5.231	-2.58272	-2.57764	-2.67199	-2.66889	0.178426	0.177753	0.189188	0.188357	-0.143731	-0.143685	-0.15067	-0.150761	-0.013847	-0.0138029	-0.0138473	-0.0138029	-1.15618	-1.1952	-1.22367	-1.17999	-1.22116	-1.2512	-3.78104	-3.8963	-3.90611
3607_09fluoromethanedimer150	5.981	-1.74103	-1.73853	-1.79302	-1.79213	0.00873338	0.00866305	0.00935943	0.00929049	-0.0601759	-0.0601768	-0.0627659	-0.0628299	-0.00216598	-0.00217152	-0.00216601	-0.00217152	-0.399468	-0.409799	-0.417338	-0.406951	-0.417899	-0.425888	-2.20955	-2.27373	-2.30581
3608_09fluoromethanedimer200	7.462	-0.921689	-0.920623	-0.944925	-0.944769	2.15291e-05	2.1004e-05	2.37083e-05	2.30519e-05	-0.0146765	-0.0146877	-0.0152265	-0.0152519	-0.000220279	-0.000220384	-0.000220384	-0.000220358	-0.0800925	-0.0812199	-0.0820426	-0.0813856	-0.0825796	-0.083451	-1.01755	-1.04367	-1.07363
3609_10chloromethanedimer080	4.583	-16.7097	-16.6894	-17.1062	-17.0953	46.4736	46.4657	48.0732	48.0619	-1.46982	-1.48237	-1.55171	-1.5647	-3.49028	-3.49859	-3.49028	-3.49859	-19.7719	-20.7303	-21.4297	-20.1076	-21.0902	-21.8073	3.3656	4.09593	4.9018
3610_10chloromethanedimer085	4.759	-9.87626	-9.8701	-10.1008	-10.1012	25.372	25.3677	26.3203	26.3128	-0.856601	-0.863151	-0.90188	-0.90862	-1.91827	-1.92133	-1.91827	-1.92133	-14.3209	-14.9783	-15.458	-14.5861	-15.265	-15.7604	-2.74489	-2.37881	-1.93461
3611_10chloromethanedimer090	4.933	-6.15417	-6.15127	-6.27809	-6.27959	13.798	13.7927	14.3571	14.35	-0.535459	-0.538849	-0.562228	-0.565611	-1.03187	-1.03334	-1.03187	-1.03334	-10.4658	-10.9264	-11.2625	-10.673	-11.1512	-11.5002	-5.1933	-5.02879	-4.74354
3612_10chloromethanedimer095	5.106	-4.10267	-4.10003	-4.16885	-4.16925	7.48003	7.47565	7.80695	7.80267	-0.356727	-0.358494	-0.373384	-0.375148	-0.550304	-0.551525	-0.550303	-0.551525	-7.71676	-8.04499	-8.28451	-7.87776	-8.21967	-8.46917	-5.81892	-5.76243	-5.56146
3613_10chloromethanedimer100	5.279	-2.95143	-2.94753	-2.98543	-2.98344	4.04548	4.0427	4.23559	4.23312	-0.25194	-0.252878	-0.262713	-0.263669	-0.29383	-0.29489	-0.29383	-0.294889	-5.74452	-5.9806	-6.15288	-5.86912	-6.11554	-6.29536	-5.60547	-5.60424	-5.4596
3614_10chloromethanedimer105	5.45	-2.28634	-2.27979	-2.30307	-2.29751	2.18184	2.17944	2.29196	2.28957	-0.187238	-0.187692	-0.19445	-0.194926	-0.158194	-0.158921	-0.158194	-0.158921	-4.31849	-4.48791	-4.61154	-4.41497	-4.59189	-4.721	-5.05851	-5.08279	-4.98339
3615_10chloromethanedimer110	5.621	-1.8865	-1.87731	-1.89421	-1.88539	1.1752	1.17296	1.23866	1.2364	-0.145223	-0.14538	-0.150206	-0.150376	-0.0866273	-0.0870001	-0.0866273	-0.0870001	-3.28201	-3.40257	-3.49054	-3.35689	-3.48268	-3.57448	-4.42726	-4.46085	-4.39995
3616_10chloromethanedimer125	6.13	-1.32625	-1.31594	-1.3259	-1.31555	0.181909	0.181381	0.193608	0.193167	-0.0798847	-0.0797886	-0.0818435	-0.0817417	-0.016797	-0.0167806	-0.0167971	-0.0167806	-1.53755	-1.57933	-1.60981	-1.57332	-1.61673	-1.6484	-2.84094	-2.86931	-2.88651
3617_10chloromethanedimer150	6.971	-0.939972	-0.933028	-0.939543	-0.932323	0.00802749	0.00793946	0.00869311	0.00860027	-0.03724	-0.0372431	-0.0378831	-0.0378751	-0.00238863	-0.00240401	-0.00238863	-0.00240404	-0.528316	-0.537492	-0.544188	-0.539981	-0.549429	-0.556323	-1.50892	-1.52032	-1.57485
3618_10chloromethanedimer200	8.638	-0.543409	-0.53965	-0.543006	-0.53917	1.53854e-05	1.52016e-05	1.71708e-05	1.70395e-05	-0.0106512	-0.0106576	-0.0107855	-0.0107894	-0.000263416	-0.000265753	-0.000263416	-0.000265701	-0.104663	-0.105919	-0.106836	-0.106704	-0.107989	-0.108926	-0.657395	-0.659134	-0.705732
3619_11F3benben080	3.037	-99.8258	-99.7193	-105.485	-105.357	241.5	241.322	253.676	253.435	-5.50209	-5.51665	-6.09441	-6.1099	-10.2057	-10.1792	-10.2057	-10.1792	-94.1481	-96.8374	-98.7998	-95.567	-98.325	-100.338	27.1066	31.4516	38.0577
3620_11F3benben085	3.182	-62.0196	-61.9521	-65.9527	-65.8686	151.102	150.986	159.326	159.165	-3.25768	-3.26913	-3.56849	-3.58109	-8.12401	-8.09741	-8.12398	-8.09741	-73.4603	-75.3522	-76.7327	-74.7614	-76.7121	-78.1356	0.934242	3.48189	7.90723
3621_11F3benben090	3.328	-38.4316	-38.3982	-41.1665	-41.1177	93.8932	93.8397	99.4189	99.3276	-2.06413	-2.07391	-2.21892	-2.22895	-5.72841	-5.71078	-5.72847	-5.71078	-57.5332	-58.8787	-59.8605	-58.6837	-60.0774	-61.0944	-12.2038	-10.8242	-7.96762
3622_11F3benben095	3.476	-23.787	-23.7714	-25.6956	-25.6662	58.0048	57.9824	61.7102	61.6562	-1.38512	-1.39304	-1.4568	-1.46494	-3.78364	-3.77611	-3.78364	-3.77611	-45.2069	-46.1711	-46.8747	-46.1981	-47.2025	-47.9354	-17.8327	-17.1865	-15.3914
3623_11F3benben100	3.625	-14.7324	-14.7214	-16.0732	-16.0505	35.6582	35.6432	38.1344	38.0929	-0.972227	-0.977646	-1.00122	-1.00704	-2.40408	-2.40292	-2.40403	-2.40292	-35.6378	-36.3307	-36.8363	-36.4764	-37.2025	-37.7324	-19.2951	-19.0999	-17.9652
3624_11F3benben105	3.775	-9.14139	-9.13039	-10.0925	-10.0726	21.8054	21.7915	23.4491	23.4156	-0.70574	-0.708784	-0.713187	-0.716633	-1.49038	-1.49135	-1.49033	-1.49135	-28.1817	-28.6792	-29.0422	-28.8834	-29.4072	-29.7894	-18.5812	-18.6544	-17.9219
3625_11F3benben110	3.926	-5.7015	-5.68981	-6.38608	-6.36775	13.28	13.2659	14.3637	14.3351	-0.526175	-0.52731	-0.522936	-0.524375	-0.910596	-0.911377	-0.910595	-0.911379	-22.369	-22.7239	-22.9829	-22.951	-23.3263	-23.6001	-16.8454	-17.0684	-16.5676
3626_11F3benben125	4.383	-1.47448	-1.46778	-1.76488	-1.75506	2.92912	2.9234	3.22691	3.21577	-0.243021	-0.242063	-0.232678	-0.231736	-0.198911	-0.198083	-0.198902	-0.198081	-11.4724	-11.5963	-11.6868	-11.7945	-11.9264	-12.0226	-10.6713	-10.9917	-10.7681
3627_11F3benben150	5.156	-0.261847	-0.262082	-0.374839	-0.374023	0.222236	0.220937	0.252658	0.250765	-0.0818822	-0.0813207	-0.0763263	-0.0758046	-0.0150675	-0.0150897	-0.0150774	-0.0150889	-4.17523	-4.20216	-4.22181	-4.29223	-4.32083	-4.34171	-4.35937	-4.55586	-4.43414
3628_11F3benben200	6.726	-0.0624678	-0.0627926	-0.101966	-0.102044	0.00102255	0.00109546	0.00124688	0.00132756	-0.0130955	-0.0130055	-0.0121854	-0.012103	-0.000176591	-0.000158423	-0.000200877	-0.000158738	-0.816106	-0.819883	-0.82264	-0.835458	-0.839545	-0.842527	-0.897501	-0.955505	-0.915678
3629_12F6benben080	2.801	-136.09	-135.933	-142.738	-142.555	312.283	312.066	327.617	327.342	-11.2678	-11.2892	-12.5319	-12.5521	-5.31814	-5.30488	-5.31825	-5.30488	-112.245	-115.615	-118.074	-113.783	-117.242	-119.765	41.4645	47.1643	52.3337
3630_12F6benben085	2.97	-82.8411	-82.7488	-87.2089	-87.0993	187.472	187.315	197.434	197.237	-6.84162	-6.85983	-7.62107	-7.63897	-5.56358	-5.54432	-5.56346	-5.54432	-85.5724	-87.8773	-89.5592	-86.9883	-89.3678	-91.1042	2.60266	5.8504	9.00411
3631_12F6benben090	3.138	-51.0806	-51.0401	-53.9517	-53.8938	112.014	111.931	118.458	118.338	-4.4066	-4.4226	-4.89871	-4.91368	-4.21341	-4.20018	-4.21341	-4.20017	-65.6344	-67.2399	-68.4116	-66.876	-68.5421	-69.7579	-16.1431	-14.4275	-12.8085
3632_12F6benben095	3.306	-32.0743	-32.0604	-33.9636	-33.9342	66.651	66.6138	70.8233	70.755	-2.97104	-2.9844	-3.29075	-3.30314	-2.82805	-2.82407	-2.82812	-2.82407	-50.6037	-51.7375	-52.5648	-51.6593	-52.8426	-53.7061	-23.8199	-23.0125	-22.4018
3633_12F6benben100	3.474	-20.654	-20.6458	-21.9011	-21.8809	39.5335	39.5128	42.2307	42.1864	-2.07607	-2.08554	-2.29045	-2.29949	-1.79348	-1.79585	-1.79344	-1.79585	-39.2158	-40.0218	-40.61	-40.0952	-40.9416	-41.5593	-25.6244	-25.3491	-25.312
3634_12F6benben105	3.641	-13.7229	-13.7107	-14.5505	-14.5294	23.356	23.3392	25.0913	25.0574	-1.49175	-1.49732	-1.63994	-1.64524	-1.10747	-1.11134	-1.10748	-1.11134	-30.5288	-31.102	-31.5202	-31.252	-31.8571	-32.2986	-24.5004	-24.5272	-24.7758
3635_12F6benben110	3.808	-9.47727	-9.45885	-10.0325	-10.0074	13.7642	13.7472	14.8756	14.8456	-1.09757	-1.10003	-1.20259	-1.20479	-0.678594	-0.680947	-0.678597	-0.680945	-23.8943	-24.3001	-24.5963	-24.484	-24.9144	-25.2285	-22.0889	-22.276	-22.638
3636_12F6benben125	4.308	-4.02384	-3.99993	-4.21114	-4.18419	2.76783	2.76096	3.04859	3.03706	-0.486972	-0.485765	-0.528783	-0.527315	-0.164434	-0.16388	-0.164504	-0.163877	-11.8515	-11.9925	-12.0954	-12.1633	-12.314	-12.424	-13.984	-14.2623	-14.5838
3637_12F6benben150	5.137	-1.77631	-1.76042	-1.83058	-1.81367	0.182438	0.181625	0.20757	0.206303	-0.158141	-0.157393	-0.170136	-0.169357	-0.0225969	-0.022815	-0.0226157	-0.0228135	-4.17648	-4.2081	-4.23117	-4.2837	-4.31754	-4.34224	-5.99018	-6.14177	-6.28093
3638_12F6benben200	6.79	-0.628568	-0.622411	-0.645077	-0.638702	0.000654695	0.000718494	0.000802878	0.000872742	-0.0250586	-0.0249457	-0.0268512	-0.0267422	-0.00136922	-0.00132029	-0.00136691	-0.00132199	-0.798957	-0.80321	-0.806314	-0.816172	-0.820815	-0.824203	-1.45427	-1.4901	-1.5497
3639_13chloromethanefmdh080	3.287	-35.1565	-35.2061	-36.5213	-36.5697	84.2682	84.2847	87.6943	87.7071	-3.43682	-3.47597	-3.59439	-3.63495	-6.61684	-6.64212	-6.61684	-6.64212	-25.9427	-27.5694	-28.7564	-26.4566	-28.1226	-29.3384	10.2042	11.522	12.3008
3640_13chloromethanefmdh085	3.499	-18.0962	-18.1134	-18.8273	-18.8437	42.5918	42.6045	44.4387	44.447	-2.0153	-2.03896	-2.09504	-2.11984	-3.48526	-3.49584	-3.48526	-3.49584	-17.9102	-18.9406	-19.6925	-18.3095	-19.373	-20.149	-0.736208	-0.161396	0.473879
3641_13chloromethanefmdh090	3.699	-9.76405	-9.75948	-10.16	-10.1552	22.1031	22.1051	23.1177	23.1172	-1.28174	-1.29665	-1.32729	-1.34312	-1.8138	-1.81922	-1.81381	-1.81922	-12.6362	-13.3134	-13.8076	-12.9407	-13.6443	-14.1577	-4.57786	-4.35804	-3.79689
3642_13chloromethanefmdh095	3.892	-5.47227	-5.46013	-5.68885	-5.67624	11.6856	11.6853	12.2528	12.2501	-0.855218	-0.864925	-0.883566	-0.894008	-0.947048	-0.9496	-0.947048	-0.9496	-9.06978	-9.52844	-9.86314	-9.30058	-9.77967	-10.1293	-5.45248	-5.39903	-4.90559
3643_13chloromethanefmdh100	4.079	-3.16485	-3.15324	-3.28363	-3.27181	6.26502	6.26452	6.58601	6.58305	-0.590182	-0.596854	-0.608882	-0.616079	-0.498649	-0.499639	-0.498649	-0.499639	-6.60924	-6.92726	-7.15934	-6.7838	-7.11733	-7.36072	-5.14455	-5.1652	-4.73818
3644_13chloromethanefmdh105	4.261	-1.87487	-1.86691	-1.93909	-1.93156	3.39253	3.39157	3.57505	3.57257	-0.418243	-0.423175	-0.431084	-0.436408	-0.264722	-0.265063	-0.264721	-0.265063	-4.8818	-5.10644	-5.27037	-5.01423	-5.25035	-5.42266	-4.43395	-4.48311	-4.11941
3645_13chloromethanefmdh110	4.439	-1.13023	-1.12633	-1.16403	-1.16111	1.85282	1.85221	1.95697	1.95559	-0.303523	-0.307445	-0.312674	-0.316878	-0.141802	-0.141935	-0.141801	-0.141935	-3.6542	-3.81566	-3.93348	-3.75507	-3.9249	-4.04883	-3.65698	-3.71316	-3.4066
3646_13chloromethanefmdh125	4.957	-0.244761	-0.244205	-0.246759	-0.24753	0.313006	0.312582	0.332699	0.33214	-0.13118	-0.133265	-0.135032	-0.137264	-0.0228752	-0.0228673	-0.0228751	-0.0228672	-1.65289	-1.71573	-1.76159	-1.69909	-1.7652	-1.81344	-1.84935	-1.88896	-1.71371
3647_13chloromethanefmdh150	5.787	0.0444962	0.0456142	0.0478679	0.0482609	0.0175188	0.0174057	0.0187941	0.018665	-0.0439256	-0.0447196	-0.0451933	-0.0460412	-0.00123425	-0.00122238	-0.00123435	-0.00122233	-0.548668	-0.563658	-0.574597	-0.563327	-0.579038	-0.590503	-0.55752	-0.57084	-0.497103
3648_13chloromethanefmdh200	7.382	0.0834134	0.0832499	0.0854673	0.0850618	6.64514e-05	6.52962e-05	7.21225e-05	7.0941e-05	-0.00915551	-0.00931199	-0.00940777	-0.00957609	5.14598e-06	4.75216e-06	5.14598e-06	4.75216e-06	-0.105137	-0.10718	-0.10867	-0.107632	-0.109773	-0.111335	-0.0346623	-0.0357733	-0.0140921
3649_14bromomethanefmdh080	3.094	-57.3925	-57.4958	-59.6195	-59.7109	107.36	107.385	111.709	111.723	-6.32503	-6.41012	-6.6611	-6.74682	-0.91773	-1.02002	-0.917731	-1.02002	-30.8133	-32.9413	-34.4942	-31.4264	-33.6007	-35.1873	7.96476	9.05777	13.2571
3650_14bromomethanefmdh085	3.25	-35.0951	-35.1486	-36.5051	-36.5502	64.285	64.2876	66.9938	66.9864	-3.89751	-3.95031	-4.09427	-4.14813	-1.28643	-1.3286	-1.28643	-1.3286	-23.3929	-24.8832	-25.9707	-23.9159	-25.4473	-26.5648	-2.11063	-1.60533	1.17518
3651_14bromomethanefmdh090	3.406	-21.6988	-21.717	-22.5852	-22.5978	38.259	38.2578	39.9266	39.9196	-2.54034	-2.57184	-2.65897	-2.69179	-1.04069	-1.05467	-1.04069	-1.05467	-17.8002	-18.85	-19.6161	-18.2326	-19.3182	-20.1104	-6.70176	-6.5351	-4.61175
3652_14bromomethanefmdh095	3.596	-12.3534	-12.3423	-12.8571	-12.8421	20.2838	20.2801	21.2114	21.2036	-1.59422	-1.61184	-1.66271	-1.68139	-0.654125	-0.659003	-0.654125	-0.659003	-12.8236	-13.5204	-14.0288	-13.1588	-13.8845	-14.4141	-8.36182	-8.39293	-7.10064
3653_14bromomethanefmdh100	3.794	-7.02439	-6.99824	-7.30301	-7.27398	10.3686	10.3645	10.8694	10.8629	-1.01943	-1.03073	-1.06074	-1.07283	-0.362728	-0.367241	-0.362728	-0.367241	-9.13027	-9.59446	-9.93319	-9.38216	-9.86888	-10.2241	-7.96487	-8.07521	-7.17664
3654_14bromomethanefmdh105	3.987	-4.1628	-4.13296	-4.31946	-4.28801	5.36029	5.35707	5.63342	5.62906	-0.679237	-0.687417	-0.705744	-0.714554	-0.194999	-0.199169	-0.194998	-0.199169	-6.5901	-6.91027	-7.1439	-6.7788	-7.11602	-7.3621	-6.80637	-6.93478	-6.27648
3655_14bromomethanefmdh110	4.176	-2.55948	-2.53257	-2.64868	-2.62116	2.79913	2.7963	2.94904	2.94596	-0.467976	-0.474135	-0.485668	-0.492333	-0.104303	-0.107137	-0.104303	-0.107137	-4.82288	-5.05017	-5.21603	-4.96441	-5.20452	-5.37974	-5.53357	-5.65441	-5.15302
3656_14bromomethanefmdh125	4.725	-0.681571	-0.673373	-0.698693	-0.691706	0.415547	0.415015	0.440942	0.440556	-0.179059	-0.182054	-0.185451	-0.188702	-0.0163238	-0.0163162	-0.0163237	-0.0163162	-2.05174	-2.13985	-2.20416	-2.1138	-2.20708	-2.27514	-2.66089	-2.73131	-2.47503
3657_14bromomethanefmdh150	5.602	-0.0317843	-0.0306236	-0.0322146	-0.0319759	0.0189863	0.0189134	0.0203814	0.0203132	-0.0526036	-0.0534283	-0.0543967	-0.0552954	-0.000437618	-0.00039141	-0.000437461	-0.000391436	-0.633967	-0.65261	-0.666214	-0.652561	-0.672274	-0.686659	-0.731744	-0.754009	-0.642447
3658_14bromomethanefmdh200	7.287	0.110154	0.110241	0.111351	0.111074	5.08559e-05	4.92281e-05	5.55031e-05	5.39278e-05	-0.00951591	-0.00963863	-0.00982546	-0.00995918	7.40391e-05	8.27295e-05	7.40654e-05	8.27032e-05	-0.112653	-0.114635	-0.116081	-0.115637	-0.117729	-0.119256	-0.015347	-0.0180046	0.0206192
3659_15iodomethanefmdh080	3.159	-72.5027	-72.5611	-75.2704	-75.3224	121.695	121.366	126.899	126.552	-10.5225	-10.6509	-11.1348	-11.2763	0.679097	0.630062	0.679097	0.630062	-32.1798	-35.0005	-37.0588	-32.8098	-35.6889	-37.7899	1.72559	2.79322	8.84508
3660_15iodomethanefmdh085	3.32	-44.8234	-44.828	-46.5715	-46.5785	72.7783	72.5561	76.0715	75.8303	-6.20782	-6.29056	-6.54753	-6.64064	-0.919185	-0.876793	-0.919185	-0.876793	-24.4431	-26.4278	-27.876	-24.99	-27.0253	-28.5105	-7.31521	-6.77612	-2.9411
3661_15iodomethanefmdh090	3.481	-28.1225	-28.0918	-29.2171	-29.1936	43.2196	43.0484	45.2385	45.0547	-3.87626	-3.92628	-4.07184	-4.12962	-1.09927	-0.995211	-1.09927	-0.995211	-18.6124	-20.009	-21.0282	-19.0695	-20.5091	-21.5596	-10.9931	-10.8234	-8.28871
3662_15iodomethanefmdh095	3.643	-17.9759	-17.9202	-18.6593	-18.6118	25.5177	25.3784	26.7517	26.606	-2.53009	-2.56008	-2.64872	-2.68384	-0.88927	-0.765676	-0.88927	-0.765676	-14.2004	-15.1867	-15.9065	-14.5735	-15.596	-16.3421	-11.774	-11.7975	-10.0768
3663_15iodomethanefmdh100	3.804	-11.7441	-11.679	-12.1719	-12.1139	14.9915	14.8833	15.7514	15.6375	-1.70851	-1.7273	-1.78456	-1.80656	-0.623583	-0.516876	-0.623583	-0.516876	-10.8548	-11.5583	-12.0717	-11.1548	-11.8881	-12.4232	-11.1115	-11.2231	-10.0141
3664_15iodomethanefmdh105	3.967	-7.85699	-7.79027	-8.12464	-8.0648	8.75356	8.67949	9.22151	9.14303	-1.18377	-1.19678	-1.23462	-1.24988	-0.400784	-0.328121	-0.400785	-0.328121	-8.31222	-8.82102	-9.1923	-8.55094	-9.0842	-9.47334	-9.82798	-9.97312	-9.0859
3665_15iodomethanefmdh110	4.129	-5.39343	-5.33088	-5.56095	-5.50519	5.08452	5.04101	5.37159	5.32573	-0.838499	-0.848168	-0.873586	-0.884971	-0.240506	-0.201917	-0.240507	-0.201917	-6.38453	-6.75898	-7.03222	-6.57327	-6.96726	-7.25477	-8.37218	-8.52113	-7.84169
3666_15iodomethanefmdh125	4.616	-2.01723	-1.97858	-2.05681	-2.02596	0.967648	0.967923	1.03191	1.03251	-0.332467	-0.337502	-0.345731	-0.351546	-0.0355297	-0.0432534	-0.0355295	-0.0432534	-2.9769	-3.13922	-3.25768	-3.06919	-3.24123	-3.36677	-4.64909	-4.75502	-4.39974
3667_15iodomethanefmdh150	5.518	-0.460208	-0.448411	-0.460171	-0.454216	0.0443527	0.0434639	0.0481301	0.0472135	-0.0849432	-0.0863624	-0.0881957	-0.0898064	-0.00243502	-0.00182346	-0.00243436	-0.00182344	-0.862345	-0.897352	-0.922898	-0.889169	-0.926273	-0.953349	-1.41603	-1.45198	-1.31788
3668_15iodomethanefmdh200	7.257	0.0135763	0.0160396	0.0158985	0.0161569	7.59032e-05	0.000105965	9.08686e-05	0.00011904	-0.0131946	-0.0133196	-0.0136864	-0.0138291	0.000163227	9.54894e-05	0.000163542	9.55419e-05	-0.140995	-0.144203	-0.146544	-0.144976	-0.14837	-0.150847	-0.143623	-0.148305	-0.0997758
3669_16F3chloromethanefmdh080	4.019	-47.8765	-48.0317	-49.574	-49.7213	95.2371	95.2663	98.7475	98.7755	-4.45926	-4.51126	-4.6974	-4.7497	-10.2624	-10.3009	-10.2624	-10.3009	-24.6537	-26.281	-27.4685	-25.1063	-26.7721	-27.9876	4.95385	6.01603	4.13462
3670_16F3chloromethanefmdh085	4.173	-30.2491	-30.3463	-31.3492	-31.4397	56.1871	56.2029	58.3802	58.3907	-2.88048	-2.91598	-3.02533	-3.06166	-6.12712	-6.14102	-6.12712	-6.14102	-18.542	-19.689	-20.5261	-18.9187	-20.099	-20.9604	-3.72648	-3.21208	-4.60574
3671_16F3chloromethanefmdh090	4.326	-19.6144	-19.6633	-20.3282	-20.3719	32.9347	32.9439	34.2906	34.2947	-1.96628	-1.9905	-2.0568	-2.08202	-3.55861	-3.56398	-3.55861	-3.56398	-14.0019	-14.8175	-15.4127	-14.3083	-15.1523	-15.7682	-7.68652	-7.49144	-8.41563
3672_16F3chloromethanefmdh095	4.48	-13.1251	-13.1364	-13.5923	-13.5999	19.206	19.2054	20.0402	20.0358	-1.39134	-1.40776	-1.45079	-1.46795	-2.03213	-2.0354	-2.03213	-2.0354	-10.6133	-11.1984	-11.6254	-10.8591	-11.4675	-11.9115	-8.99955	-8.97888	-9.54177
3673_16F3chloromethanefmdh100	4.633	-9.10049	-9.08873	-9.41023	-9.39593	11.1539	11.1493	11.6637	11.6572	-1.00745	-1.01868	-1.04827	-1.06007	-1.15004	-1.15242	-1.15004	-1.15242	-8.07941	-8.50278	-8.81173	-8.27469	-8.71672	-9.03928	-8.92224	-8.99048	-9.30383
3674_16F3chloromethanefmdh105	4.787	-6.54405	-6.52148	-6.75358	-6.72949	6.44616	6.44182	6.75702	6.75098	-0.740751	-0.748454	-0.769638	-0.777946	-0.647899	-0.649262	-0.6479	-0.649262	-6.17804	-6.48633	-6.71131	-6.33218	-6.65537	-6.89121	-8.18869	-8.29693	-8.44865
3675_16F3chloromethanefmdh110	4.94	-4.87961	-4.85476	-5.02486	-4.99906	3.71329	3.70943	3.90225	3.89663	-0.551404	-0.556828	-0.572312	-0.578227	-0.365194	-0.365672	-0.365194	-0.365672	-4.75171	-4.97736	-5.14202	-4.873	-5.11016	-5.28321	-7.20984	-7.32955	-7.38369
3676_16F3chloromethanefmdh125	5.401	-2.42379	-2.41536	-2.48158	-2.47433	0.697283	0.696428	0.738223	0.737064	-0.241577	-0.244586	-0.250255	-0.253557	-0.0669873	-0.0668814	-0.0669873	-0.0668815	-2.25207	-2.3434	-2.41005	-2.31164	-2.40774	-2.47786	-4.44045	-4.53557	-4.49221
3677_16F3chloromethanefmdh150	6.226	-1.03484	-1.03901	-1.05572	-1.06149	0.0336006	0.033337	0.0360519	0.0357562	-0.068716	-0.069983	-0.0710352	-0.0724308	-0.00416525	-0.00419221	-0.00416512	-0.00419214	-0.705311	-0.726066	-0.741212	-0.723369	-0.745172	-0.761083	-1.82106	-1.86344	-1.84016
3678_16F3chloromethanefmdh200	7.88	-0.329677	-0.331641	-0.337322	-0.33986	7.40654e-05	7.15974e-05	8.16531e-05	7.89225e-05	-0.0106456	-0.0107975	-0.0109975	-0.011167	-0.000118331	-0.000117517	-0.000118226	-0.000117517	-0.121301	-0.123349	-0.124843	-0.124042	-0.126185	-0.12775	-0.467327	-0.478815	-0.475402
3679_17F3bromomethanefmdh080	3.792	-74.5263	-74.749	-77.1171	-77.3207	121.374	121.483	125.519	125.613	-9.47622	-9.58835	-9.9992	-10.1094	-1.60464	-1.76994	-1.60464	-1.76994	-30.464	-32.6567	-34.2569	-31.014	-33.2489	-34.8797	1.11845	1.53276	4.67942
3680_17F3bromomethanefmdh085	3.943	-47.7565	-47.9012	-49.4811	-49.6113	73.1755	73.2265	75.8109	75.8512	-5.81618	-5.89104	-6.14059	-6.21503	-1.8391	-1.92065	-1.8391	-1.92065	-23.0813	-24.6236	-25.749	-23.5539	-25.1341	-26.2872	-8.23545	-8.18298	-6.52119
3681_17F3bromomethanefmdh090	4.094	-31.3237	-31.4084	-32.4754	-32.5477	43.806	43.8326	45.4412	45.4576	-3.7909	-3.83711	-3.9949	-4.04142	-1.42166	-1.45308	-1.42166	-1.45308	-17.5684	-18.656	-19.4496	-17.9613	-19.0815	-19.8989	-12.3155	-12.4835	-11.5275
3682_17F3bromomethanefmdh095	4.245	-21.1334	-21.1738	-21.9107	-21.9414	26.0692	26.0871	27.081	27.092	-2.58777	-2.615	-2.71991	-2.74797	-0.959668	-0.969572	-0.959668	-0.969572	-13.421	-14.1931	-14.7566	-13.7409	-14.5409	-15.1246	-13.4279	-13.6915	-13.0943
3683_17F3bromomethanefmdh100	4.396	-14.7303	-14.7365	-15.2634	-15.2619	15.4452	15.4546	16.0722	16.0765	-1.82593	-1.84239	-1.91546	-1.9326	-0.606823	-0.611232	-0.606822	-0.611232	-10.2889	-10.843	-11.2473	-10.5465	-11.1238	-11.545	-12.9828	-13.2743	-12.8641
3684_17F3bromomethanefmdh105	4.547	-10.6224	-10.6064	-10.9955	-10.9734	9.10636	9.11108	9.49346	9.49522	-1.31801	-1.32911	-1.38081	-1.39248	-0.370742	-0.375194	-0.370742	-0.375194	-7.91272	-8.31595	-8.6102	-8.1185	-8.54048	-8.84842	-11.8098	-12.0943	-11.7876
3685_17F3bromomethanefmdh110	4.699	-7.93028	-7.90159	-8.19791	-8.16482	5.35065	5.35365	5.58894	5.59038	-0.96847	-0.97677	-1.01359	-1.02243	-0.223542	-0.22837	-0.223542	-0.22837	-6.11158	-6.40975	-6.62734	-6.27513	-6.58838	-6.81697	-10.3804	-10.6422	-10.3987
3686_17F3bromomethanefmdh125	5.153	-3.94716	-3.91615	-4.0636	-4.03157	1.06729	1.06728	1.12168	1.1215	-0.416867	-0.421062	-0.435287	-0.439861	-0.0515312	-0.0533562	-0.0515314	-0.0533562	-2.9105	-3.03997	-3.13445	-2.9923	-3.12897	-3.2287	-6.45775	-6.632	-6.49148
3687_17F3bromomethanefmdh150	5.91	-1.77624	-1.76951	-1.82323	-1.81772	0.0698215	0.0698556	0.0741576	0.074177	-0.126711	-0.128531	-0.13198	-0.134008	-0.00667625	-0.00662671	-0.00667554	-0.00662663	-0.975139	-1.00843	-1.03273	-1.00256	-1.0377	-1.06334	-2.86754	-2.94752	-2.8834
3688_17F3bromomethanefmdh200	7.427	-0.60288	-0.60175	-0.620168	-0.619692	0.000280981	0.000283764	0.000304374	0.000307289	-0.0211033	-0.0213295	-0.0219447	-0.0222027	-0.000358223	-0.000361951	-0.000358249	-0.00036203	-0.179572	-0.183002	-0.185505	-0.184138	-0.187752	-0.190389	-0.808663	-0.832339	-0.811133
3689_18F3iodomethanefmdh080	3.743	-104.926	-105.129	-108.446	-108.626	161.407	161.008	166.984	166.569	-19.0923	-19.272	-20.2302	-20.4238	1.84286	1.68709	1.84286	1.68709	-35.4543	-38.7939	-41.231	-36.0422	-39.4398	-41.919	-2.93716	-2.71277	3.96818
3690_18F3iodomethanefmdh085	3.896	-67.6265	-67.7395	-69.971	-70.0793	98.7284	98.4592	102.432	102.144	-11.3037	-11.4322	-11.9728	-12.1156	-1.15066	-1.18954	-1.15066	-1.18954	-27.0072	-29.3948	-31.1371	-27.5318	-29.9708	-31.7506	-13.0392	-12.9906	-9.36219
3691_18F3iodomethanefmdh090	4.05	-44.5544	-44.5935	-46.1118	-46.1561	59.9131	59.7174	62.245	62.032	-7.08035	-7.16385	-7.48056	-7.57553	-1.64953	-1.60574	-1.64953	-1.60574	-20.6669	-22.3706	-23.6137	-21.1134	-22.8616	-24.1374	-17.2594	-17.4427	-15.3819
3692_18F3iodomethanefmdh095	4.204	-30.1509	-30.1403	-31.1948	-31.193	36.1371	35.9808	37.5745	37.4075	-4.6523	-4.70284	-4.90022	-4.95955	-1.4184	-1.32276	-1.41841	-1.32276	-15.8777	-17.0918	-17.9778	-16.2474	-17.4996	-18.4133	-18.1628	-18.4811	-17.268
3693_18F3iodomethanefmdh100	4.357	-21.0518	-21.0046	-21.7629	-21.7244	21.6927	21.5627	22.5801	22.4453	-3.17473	-3.20453	-3.33574	-3.37163	-1.0506	-0.940382	-1.0506	-0.940382	-12.2401	-13.1073	-13.7402	-12.5409	-13.4404	-14.0967	-17.327	-17.6879	-16.9506
3694_18F3iodomethanefmdh105	4.512	-15.1886	-15.1219	-15.6831	-15.6233	12.9524	12.8483	13.5042	13.3957	-2.22932	-2.24697	-2.33851	-2.35998	-0.721297	-0.626642	-0.721297	-0.626642	-9.45955	-10.0835	-10.5389	-9.70194	-10.3525	-10.8272	-15.6861	-16.0415	-15.5723
3695_18F3iodomethanefmdh110	4.666	-11.3368	-11.2615	-11.6882	-11.6197	7.69799	7.62417	8.04073	7.96402	-1.60205	-1.61316	-1.67851	-1.69221	-0.470768	-0.405587	-0.470769	-0.405587	-7.33356	-7.78821	-8.11998	-7.52762	-8.004	-8.35163	-13.7761	-14.1051	-13.7813
3696_18F3iodomethanefmdh125	5.128	-5.64336	-5.57624	-5.79214	-5.73133	1.56556	1.55997	1.64613	1.64038	-0.659204	-0.663477	-0.688784	-0.694309	-0.10635	-0.107049	-0.10635	-0.107049	-3.50051	-3.69336	-3.83408	-3.59865	-3.80223	-3.95078	-8.62087	-8.84309	-8.68771
3697_18F3iodomethanefmdh150	5.9	-2.5635	-2.53641	-2.61991	-2.59973	0.104765	0.105739	0.111468	0.112448	-0.193306	-0.195725	-0.201327	-0.204315	-0.0119838	-0.0140886	-0.0119839	-0.0140885	-1.1568	-1.20919	-1.24741	-1.18986	-1.24517	-1.28553	-3.88789	-3.99121	-3.94242
3698_18F3iodomethanefmdh200	7.445	-0.887783	-0.881867	-0.907658	-0.905192	0.000367885	0.000445232	0.000406034	0.000482961	-0.0315208	-0.0317456	-0.0327546	-0.033077	-0.000663621	-0.000748189	-0.000662729	-0.000748215	-0.207588	-0.212643	-0.216331	-0.213034	-0.218359	-0.222244	-1.13025	-1.16078	-1.14556
3699_19benClacetone080	5.613	-32.7353	-32.8241	-34.2288	-34.304	74.2874	74.2889	77.7185	77.7135	-3.22964	-3.26494	-3.34096	-3.37606	-6.82179	-6.83312	-6.82179	-6.83312	-25.496	-26.7969	-27.7462	-26.0427	-27.3859	-28.3661	3.6206	4.83423	3.29629
3700_19benClacetone085	5.771	-19.7166	-19.7621	-20.6299	-20.6652	44.9488	44.9466	47.1192	47.1109	-2.34775	-2.37292	-2.41633	-2.4414	-4.00839	-4.01092	-4.00839	-4.01092	-19.765	-20.6929	-21.3701	-20.2213	-21.1847	-21.8877	-2.56941	-1.89434	-2.90512
3701_19benClacetone090	5.93	-11.8832	-11.8969	-12.4313	-12.4369	27.2057	27.194	28.5755	28.5578	-1.78365	-1.80168	-1.82903	-1.84723	-2.30565	-2.30684	-2.30566	-2.30684	-15.3965	-16.0651	-16.553	-15.7712	-16.4692	-16.9785	-5.36438	-5.01163	-5.56518
3702_19benClacetone095	6.088	-7.1406	-7.13458	-7.4601	-7.44878	16.4854	16.4708	17.3512	17.3337	-1.38476	-1.39745	-1.41783	-1.43068	-1.30992	-1.31085	-1.30993	-1.31085	-12.0545	-12.5401	-12.8945	-12.3593	-12.8687	-13.2404	-6.2666	-6.09705	-6.31326
3703_19benClacetone100	6.247	-4.23655	-4.22339	-4.41474	-4.39793	9.98974	9.9782	10.5384	10.5248	-1.08555	-1.09432	-1.11143	-1.12027	-0.737735	-0.738022	-0.737737	-0.738022	-9.48262	-9.83759	-10.0966	-9.72881	-10.1023	-10.3749	-6.17416	-6.10635	-6.09534
3704_19benClacetone105	6.406	-2.44113	-2.4288	-2.53231	-2.51747	6.04762	6.03929	6.39637	6.38606	-0.854877	-0.860814	-0.87569	-0.881802	-0.412305	-0.412019	-0.412297	-0.412018	-7.49528	-7.75454	-7.94374	-7.69322	-7.96701	-8.16681	-5.60608	-5.59205	-5.44437
3705_19benClacetone110	6.565	-1.32388	-1.3167	-1.36259	-1.35377	3.66047	3.65563	3.88207	3.8756	-0.675624	-0.67985	-0.692663	-0.697031	-0.228765	-0.228214	-0.228764	-0.228213	-5.95762	-6.14692	-6.28506	-6.11626	-6.31655	-6.46271	-4.85419	-4.86612	-4.64838
3706_19benClacetone125	7.08	0.137554	0.132533	0.160603	0.155291	0.717157	0.716615	0.767113	0.766348	-0.324673	-0.326853	-0.33385	-0.336063	-0.0308014	-0.0305225	-0.0307974	-0.030523	-2.9515	-3.02063	-3.07107	-3.02932	-3.10249	-3.15588	-2.5793	-2.60083	-2.37451
3707_19benClacetone150	8.052	0.479422	0.474943	0.504204	0.499453	0.0324009	0.0322879	0.0352098	0.0350803	-0.0976163	-0.0984281	-0.10065	-0.101502	0.00105317	0.00113456	0.00105401	0.00113498	-0.940388	-0.954053	-0.964025	-0.962254	-0.976721	-0.987278	-0.554088	-0.553111	-0.446391
3708_19benClacetone200	9.849	0.319529	0.317511	0.330682	0.328659	9.72485e-05	9.54632e-05	0.000108197	0.000106306	-0.0185155	-0.0186228	-0.019115	-0.0192354	0.000287729	0.000324249	0.00028954	0.00032417	-0.188269	-0.189788	-0.190897	-0.191617	-0.19323	-0.194407	0.108411	0.115447	0.139116
3709_20benBracetone080	5.129	-64.3825	-64.5252	-67.1638	-67.283	110.946	111.004	115.777	115.824	-7.54725	-7.63167	-7.89052	-7.97268	0.199851	0.0985979	0.199845	0.0985983	-34.4371	-36.3978	-37.8286	-35.154	-37.1666	-38.6353	1.11683	2.03201	6.17754
3710_20benBracetone085	5.282	-40.6518	-40.7343	-42.4491	-42.514	68.4898	68.5052	71.6302	71.6419	-4.92205	-4.97606	-5.12715	-5.17988	-0.451901	-0.490384	-0.451917	-0.490385	-26.8575	-28.2515	-29.2687	-27.4774	-28.9169	-29.9673	-6.96415	-6.50956	-3.84045
3711_20benBracetone090	5.435	-25.9815	-26.0217	-27.1363	-27.1629	42.2282	42.2319	44.2383	44.2376	-3.44151	-3.47452	-3.56844	-3.60054	-0.446488	-0.455009	-0.446492	-0.455008	-21.0526	-22.0516	-22.7805	-21.576	-22.6132	-23.3701	-10.4998	-10.3509	-8.48476
3712_20benBracetone095	5.588	-16.8257	-16.8359	-17.5642	-17.564	26.0203	26.0179	27.3119	27.3074	-2.52293	-2.54357	-2.60594	-2.6263	-0.300746	-0.301275	-0.300749	-0.301276	-16.5706	-17.2925	-17.8194	-17.0049	-17.7591	-18.3095	-11.4822	-11.4937	-10.0774
3713_20benBracetone100	5.742	-11.0529	-11.0433	-11.5225	-11.5038	16.0294	16.0251	16.8653	16.8588	-1.90438	-1.91853	-1.96274	-1.97685	-0.169584	-0.170832	-0.169585	-0.170833	-13.0929	-13.6211	-14.0065	-13.4496	-14.0044	-14.4093	-11.114	-11.202	-10.0629
3714_20benBracetone105	5.895	-7.35993	-7.33809	-7.65437	-7.62593	9.86027	9.85874	10.4015	10.3997	-1.46274	-1.47325	-1.50618	-1.51679	-0.0827932	-0.0858147	-0.0827802	-0.0858149	-10.3814	-10.7721	-11.0572	-10.6726	-11.0849	-11.3858	-10.0956	-10.2146	-9.264
3715_20benBracetone110	6.049	-4.96817	-4.94096	-5.15	-5.11784	6.06341	6.06409	6.41432	6.41545	-1.13686	-1.14509	-1.17028	-1.1787	-0.0337335	-0.0370844	-0.0337505	-0.0370782	-8.26771	-8.55955	-8.77252	-8.50406	-8.81321	-9.0388	-8.83156	-8.95697	-8.1386
3716_20benBracetone125	6.511	-1.61659	-1.59486	-1.64908	-1.62552	1.40358	1.40426	1.49859	1.49981	-0.559112	-0.563721	-0.576007	-0.580762	0.00620679	0.00562978	0.00620658	0.00563498	-4.30209	-4.42754	-4.51908	-4.42782	-4.56139	-4.65886	-5.26777	-5.3597	-4.80689
3717_20benBracetone150	7.317	-0.163122	-0.157005	-0.15063	-0.144333	0.10769	0.107838	0.116919	0.11713	-0.188446	-0.190193	-0.194464	-0.196275	0.00394563	0.00407462	0.00394263	0.00409053	-1.56408	-1.59447	-1.61664	-1.60736	-1.63977	-1.66342	-1.85193	-1.8828	-1.59817
3718_20benBracetone200	9.078	0.196189	0.197375	0.205311	0.206586	0.000361321	0.000361584	0.000405797	0.000406217	-0.0311246	-0.0314873	-0.0321452	-0.0325322	0.000439299	0.000725688	0.000440769	0.00072897	-0.283975	-0.286749	-0.288774	-0.290161	-0.293139	-0.295312	-0.121798	-0.120123	-0.00568334
3719_21benIacetone080	5.008	-93.9833	-94.0979	-97.7725	-97.8643	148.841	148.443	155.259	154.844	-15.5162	-15.6402	-16.4114	-16.5416	2.42967	2.40802	2.42967	2.40802	-39.5862	-42.637	-44.8632	-40.3515	-43.4719	-45.749	-3.75026	-2.90247	4.6736
3720_21benIacetone085	5.162	-60.1243	-60.1536	-62.5856	-62.6138	92.2956	92.0307	96.6104	96.3264	-9.4632	-9.54576	-9.96519	-10.0545	-0.240213	-0.226458	-0.240217	-0.226459	-30.8496	-33.0362	-34.6318	-31.529	-33.7749	-35.4139	-12.5269	-11.9822	-7.2877
3721_21benIacetone090	5.317	-39.0613	-39.0362	-40.6487	-40.6295	57.0159	56.8156	59.7906	59.572	-6.19492	-6.24588	-6.48337	-6.53914	-0.833314	-0.781488	-0.833312	-0.781488	-24.1757	-25.742	-26.885	-24.7576	-26.374	-27.5536	-16.1329	-15.9317	-12.7966
3722_21benIacetone095	5.473	-25.8324	-25.782	-26.8513	-26.8096	35.1362	34.9777	36.8994	36.7297	-4.29208	-4.32232	-4.46674	-4.50061	-0.781478	-0.705959	-0.781483	-0.705959	-19.0272	-20.1507	-20.9705	-19.5156	-20.681	-21.5315	-16.8031	-16.818	-14.6002
3723_21benIacetone100	5.628	-17.4377	-17.3716	-18.0898	-18.0328	21.6211	21.4942	22.7495	22.6193	-3.09914	-3.1177	-3.21261	-3.23383	-0.57697	-0.503806	-0.576985	-0.503806	-15.0318	-15.8413	-16.432	-15.4359	-16.2803	-16.8966	-15.931	-16.0477	-14.4012
3724_21benIacetone105	5.784	-12.025	-11.9521	-12.4406	-12.3748	13.2629	13.1723	13.9916	13.9	-2.30055	-2.31342	-2.3797	-2.39422	-0.376452	-0.325258	-0.376452	-0.325257	-11.9095	-12.4978	-12.9271	-12.2409	-12.8578	-13.308	-14.3456	-14.5023	-13.2113
3725_21benIacetone110	5.939	-8.48495	-8.41016	-8.74668	-8.67844	8.11369	8.0588	8.58534	8.5308	-1.74242	-1.75201	-1.80038	-1.81123	-0.222799	-0.19919	-0.222796	-0.19919	-9.46889	-9.90084	-10.216	-9.73935	-10.1945	-10.5266	-12.5186	-12.6847	-11.6251
3726_21benIacetone125	6.407	-3.39999	-3.33651	-3.45443	-3.39795	1.82433	1.82848	1.95157	1.95665	-0.81669	-0.822937	-0.84321	-0.85007	-0.0225651	-0.0387719	-0.0225624	-0.0387718	-4.87911	-5.06301	-5.19721	-5.02389	-5.21885	-5.36113	-7.56695	-7.69126	-7.03656
3727_21benIacetone150	7.19	-0.996171	-0.97017	-0.983871	-0.964454	0.150059	0.150204	0.163664	0.163796	-0.276053	-0.279039	-0.285143	-0.288341	-0.000561358	-0.000943578	-0.000572385	-0.000943447	-1.80684	-1.85713	-1.89383	-1.85898	-1.9124	-1.95138	-2.99378	-3.04132	-2.71368
3728_21benIacetone200	8.761	-0.0740011	-0.0685751	-0.0620208	-0.059468	0.000901124	0.00092646	0.00102163	0.00104684	-0.0518876	-0.0521934	-0.0535993	-0.0539363	0.000444707	0.000435334	0.000438511	0.00043557	-0.377228	-0.382518	-0.386377	-0.38622	-0.391838	-0.395938	-0.505784	-0.50786	-0.376588
3729_22benClNm3080	5.15	-69.7555	-69.8601	-73.4957	-73.5703	134.498	134.512	141.345	141.326	-3.85073	-3.8935	-3.87768	-3.92144	-15.8832	-15.917	-15.8832	-15.917	-36.283	-37.9926	-39.2401	-36.9623	-38.7184	-39.9999	5.60097	7.91771	5.98121
3730_22benClNm3085	5.306	-43.4022	-43.488	-45.8624	-45.9283	83.4996	83.5157	88.1259	88.1267	-2.3948	-2.42691	-2.37612	-2.40804	-10.4027	-10.412	-10.4027	-10.412	-28.0599	-29.2671	-30.148	-28.66	-29.9076	-30.818	-2.95923	-1.43969	-3.14699
3731_22benClNm3090	5.463	-27.0784	-27.1296	-28.6741	-28.708	51.6292	51.633	54.7012	54.6911	-1.69693	-1.72212	-1.66946	-1.69424	-6.52563	-6.52489	-6.52563	-6.52488	-21.8349	-22.694	-23.321	-22.3507	-23.2439	-23.8958	-7.0646	-6.13176	-7.41084
3732_22benClNm3095	5.619	-16.929	-16.9513	-17.9561	-17.9643	31.8312	31.8241	33.8337	33.8142	-1.30227	-1.3213	-1.27645	-1.29524	-3.98209	-3.97959	-3.98209	-3.97957	-17.0782	-17.6923	-18.1404	-17.5129	-18.155	-18.6236	-8.56854	-8.04847	-8.89513
3733_22benClNm3100	5.775	-10.5953	-10.5959	-11.252	-11.2416	19.5893	19.5802	20.8783	20.8605	-1.03543	-1.04928	-1.01324	-1.02725	-2.38697	-2.38519	-2.38695	-2.38517	-13.4216	-13.8615	-14.1825	-13.7828	-14.2451	-14.5825	-8.63269	-8.37611	-8.88085
3734_22benClNm3105	5.932	-6.6155	-6.60092	-7.03205	-7.00893	12.0301	12.0196	12.8587	12.8427	-0.831714	-0.841446	-0.814455	-0.824348	-1.41261	-1.41142	-1.41261	-1.41143	-10.5925	-10.9075	-11.1374	-10.8898	-11.2225	-11.4653	-7.97157	-7.86733	-8.13137
3735_22benClNm3110	6.088	-4.10236	-4.08162	-4.36395	-4.33687	7.38021	7.37139	7.91398	7.90175	-0.668249	-0.674823	-0.655816	-0.662413	-0.829383	-0.828203	-0.829378	-0.828205	-8.40022	-8.62622	-8.79114	-8.64324	-8.88287	-9.05774	-7.0044	-6.98347	-7.08251
3736_22benClNm3125	6.558	-0.816592	-0.804718	-0.873834	-0.859878	1.69298	1.69107	1.836	1.83349	-0.341449	-0.343358	-0.337361	-0.339431	-0.161688	-0.1607	-0.161695	-0.160741	-4.32258	-4.41004	-4.47386	-4.45217	-4.54576	-4.61406	-4.09157	-4.14062	-4.02908
3737_22benClNm3150	7.34	0.261791	0.25719	0.26688	0.261798	0.144575	0.144399	0.159861	0.15966	-0.114796	-0.115156	-0.114108	-0.114464	-0.0079947	-0.00792754	-0.00799231	-0.00790948	-1.61088	-1.63318	-1.64945	-1.65677	-1.6806	-1.69798	-1.37094	-1.3989	-1.27215
3738_22benClNm3200	8.904	0.300376	0.298252	0.304971	0.302761	0.00107254	0.00107446	0.00122616	0.00122923	-0.0195196	-0.0195984	-0.0194565	-0.0195373	0.000505356	0.000534105	0.000505803	0.00054017	-0.343733	-0.346334	-0.348231	-0.35151	-0.354271	-0.356287	-0.0679697	-0.0712934	-0.0103848
3739_23benBrNm3080	4.589	-143.254	-143.331	-150.188	-150.215	207.975	208.143	216.88	217.009	-14.8233	-14.9164	-15.4608	-15.5491	13.7023	13.4704	13.7023	13.4704	-53.9742	-56.7917	-58.8477	-54.8362	-57.7114	-59.8095	4.51875	4.90565	10.3716
3740_23benBrNm3085	4.739	-92.7403	-92.8376	-97.5058	-97.5636	133.325	133.445	139.753	139.843	-8.19295	-8.26518	-8.49624	-8.56482	5.3241	5.18891	5.3241	5.18891	-42.1568	-44.1943	-45.681	-42.9775	-45.0667	-46.5912	-8.14969	-7.68822	-4.79546
3741_23benBrNm3090	4.889	-60.4292	-60.5072	-63.6348	-63.6894	84.9149	84.9834	89.3952	89.4536	-4.92808	-4.98113	-5.06373	-5.11345	2.03224	1.9667	2.03224	1.96672	-33.1225	-34.6017	-35.6811	-33.8611	-35.3859	-36.4987	-14.2193	-13.8811	-12.3213
3742_23benBrNm3095	5.038	-39.6874	-39.7387	-41.8292	-41.8635	53.8283	53.8588	56.8805	56.9048	-3.23592	-3.2735	-3.29449	-3.33025	0.802955	0.779937	0.802971	0.779939	-26.1534	-27.2263	-28.0092	-26.7987	-27.9109	-28.7225	-16.3827	-16.2315	-15.32
3743_23benBrNm3100	5.188	-26.3138	-26.3435	-27.7459	-27.7594	34.0075	34.0195	36.0372	36.0421	-2.28354	-2.30872	-2.30786	-2.33158	0.367487	0.363371	0.367497	0.36339	-20.7398	-21.5154	-22.0813	-21.2926	-22.1009	-22.6907	-16.3507	-16.3762	-15.7472
3744_23benBrNm3105	5.338	-17.6216	-17.635	-18.5767	-18.5756	21.4121	21.4169	22.7449	22.7424	-1.68989	-1.70654	-1.69707	-1.71306	0.216968	0.217019	0.21695	0.217061	-16.503	-17.0615	-17.469	-16.9687	-17.5541	-17.9813	-15.1766	-15.3105	-14.8116
3745_23benBrNm3110	5.488	-11.9436	-11.9426	-12.5786	-12.5658	13.4542	13.4563	14.3276	14.3258	-1.28609	-1.29735	-1.28569	-1.2969	0.159184	0.157553	0.159199	0.157569	-13.1801	-13.582	-13.8752	-13.5688	-13.9926	-14.3019	-13.5013	-13.6812	-13.2567
3746_23benBrNm3125	5.937	-4.01593	-3.99438	-4.19725	-4.17026	3.30185	3.30354	3.5499	3.55157	-0.604806	-0.609532	-0.602087	-0.606976	0.0789907	0.0751793	0.0789899	0.0752115	-6.8663	-7.02388	-7.13888	-7.08422	-7.25291	-7.37602	-8.36407	-8.52647	-8.18567
3747_23benBrNm3150	6.686	-0.803524	-0.786567	-0.819494	-0.801805	0.310735	0.31098	0.340409	0.340812	-0.187842	-0.189746	-0.18671	-0.188708	0.0159734	0.0159348	0.0159732	0.0159373	-2.54386	-2.59029	-2.62417	-2.62456	-2.67452	-2.71098	-3.27356	-3.34475	-3.09276
3748_23benBrNm3200	8.183	0.0466711	0.0482017	0.050972	0.0523947	0.00268011	0.00269172	0.00303608	0.00305301	-0.0279179	-0.0281139	-0.027634	-0.0278365	0.000878571	0.000924491	0.000878492	0.000913963	-0.522661	-0.527157	-0.530437	-0.536569	-0.541378	-0.544887	-0.506733	-0.516362	-0.40657
3749_24benINm3080	4.337	-236.408	-236.177	-246.855	-246.607	316.715	315.776	329.351	328.416	-46.2901	-46.2565	-49.4049	-49.3668	50.5344	49.9581	50.5345	49.9581	-70.8021	-75.7575	-79.3736	-71.6182	-76.6651	-80.3479	3.92712	2.05233	11.5918
3750_24benINm3085	4.487	-155.462	-155.357	-162.808	-162.662	207.869	207.269	217.498	216.877	-24.8713	-24.9016	-26.6192	-26.6398	21.5698	21.2199	21.5698	21.2199	-55.8065	-59.4113	-62.0419	-56.6936	-60.3776	-63.066	-13.8115	-14.2707	-9.33112
3751_24benINm3090	4.637	-102.876	-102.817	-107.894	-107.82	135.184	134.766	142.214	141.78	-14.0477	-14.0951	-15.0026	-15.0466	8.88366	8.70546	8.88365	8.70546	-44.1459	-46.7922	-48.7233	-45.0045	-47.7177	-49.6977	-22.1644	-22.0795	-19.7246
3752_24benINm3095	4.786	-68.6546	-68.6003	-72.0383	-71.9877	87.3435	87.0063	92.2652	91.9159	-8.4649	-8.50791	-8.97813	-9.02214	3.50529	3.46428	3.5053	3.46428	-35.0554	-37.0031	-38.4245	-35.8393	-37.8433	-39.3056	-25.0621	-24.9353	-23.8472
3753_24benINm3100	4.936	-46.3037	-46.2467	-48.5818	-48.5338	56.1885	55.8949	59.5269	59.2247	-5.45279	-5.48454	-5.72326	-5.75897	1.29224	1.35294	1.29223	1.35294	-27.9441	-29.3735	-30.4166	-28.6354	-30.1118	-31.1892	-24.9	-24.9044	-24.4046
3754_24benINm3105	5.086	-31.5984	-31.5382	-33.1265	-33.0767	36.0016	35.7438	38.2298	37.965	-3.71622	-3.7366	-3.85491	-3.8799	0.415569	0.533388	0.415573	0.533388	-22.344	-23.3869	-24.148	-22.939	-24.0213	-24.8111	-23.1456	-23.2693	-23.0473
3755_24benINm3110	5.235	-21.8756	-21.8112	-22.8985	-22.8436	23.001	22.7827	24.4861	24.2603	-2.64303	-2.65492	-2.71453	-2.73	0.0966355	0.227363	0.096643	0.227364	-17.9235	-18.6811	-19.2339	-18.4281	-19.2187	-19.7956	-20.6899	-20.8816	-20.782
3756_24benINm3125	5.684	-8.02575	-7.95365	-8.32203	-8.2546	5.87559	5.80022	6.31256	6.23746	-1.08822	-1.09156	-1.09996	-1.10468	0.00230065	0.0504811	0.0023127	0.0504814	-9.41372	-9.70955	-9.92542	-9.70693	-10.0213	-10.2507	-13.1199	-13.3221	-13.2732
3757_24benINm3150	6.432	-2.13319	-2.08391	-2.15761	-2.11179	0.569952	0.571261	0.625854	0.627128	-0.299492	-0.301742	-0.299697	-0.302513	0.0160374	0.0114362	0.0160411	0.0114368	-3.46244	-3.54777	-3.61005	-3.57426	-3.66624	-3.73337	-5.413	-5.5091	-5.38936
3758_24benINm3200	7.929	-0.294022	-0.2856	-0.283258	-0.277922	0.00525549	0.00512637	0.00599478	0.00585639	-0.038063	-0.03836	-0.037645	-0.0379916	0.000513863	0.000566294	0.000514414	0.000566662	-0.680718	-0.690156	-0.697043	-0.699995	-0.710044	-0.717377	-1.01531	-1.02687	-0.944724
3759_25benBrmSH080	4.36	-122.885	-122.819	-127.465	-127.394	203.482	203.677	210.777	210.953	-12.8038	-12.852	-13.3161	-13.3596	16.2004	16.0382	16.2004	16.0382	-54.0925	-57.8286	-60.555	-54.919	-58.6989	-61.4573	23.4887	24.7812	37.4693
3760_25benBrmSH085	4.621	-59.0488	-59.039	-61.4795	-61.4604	97.9895	98.0955	102.241	102.334	-4.36917	-4.39165	-4.52717	-4.5475	3.32068	3.23606	3.32068	3.23609	-35.7841	-37.9399	-39.5129	-36.5214	-38.7224	-40.3286	-1.612	-0.766072	5.02715
3761_25benBrmSH090	4.86	-30.5334	-30.5448	-31.8389	-31.8463	49.2695	49.326	51.6433	51.6986	-2.0155	-2.02904	-2.07181	-2.08503	0.687368	0.647145	0.687368	0.647146	-24.7288	-26.0502	-27.0144	-25.3281	-26.6899	-27.6836	-9.61512	-9.26923	-6.30699
3762_25benBrmSH095	5.085	-16.7271	-16.7362	-17.4421	-17.4493	25.522	25.547	26.8405	26.8626	-1.14096	-1.15124	-1.16138	-1.17201	0.142293	0.125326	0.142293	0.125342	-17.5729	-18.4207	-19.0395	-18.0442	-18.9252	-19.5681	-11.2546	-11.2014	-9.52038
3763_25benBrmSH100	5.298	-9.64022	-9.6423	-10.0341	-10.0358	13.5056	13.5193	14.256	14.2696	-0.718254	-0.725994	-0.725568	-0.734055	0.0369309	0.0293729	0.0369306	0.0293623	-12.7476	-13.311	-13.7221	-13.1138	-13.7034	-14.1337	-10.5417	-10.6045	-9.57267
3764_25benBrmSH105	5.504	-5.82304	-5.81431	-6.03842	-6.03069	7.25544	7.2619	7.69224	7.69941	-0.475616	-0.481082	-0.478722	-0.484805	0.019331	0.0148503	0.0193312	0.0148546	-9.40047	-9.7845	-10.0647	-9.68379	-10.088	-10.383	-9.08339	-9.18421	-8.49046
3765_25benBrmSH110	5.703	-3.68109	-3.66553	-3.79671	-3.7827	3.94519	3.94907	4.20351	4.20782	-0.323974	-0.327814	-0.325582	-0.329885	0.0156436	0.0124909	0.0156437	0.0124815	-7.03668	-7.3036	-7.49838	-7.25598	-7.53843	-7.74454	-7.53016	-7.63683	-7.15432
3766_25benBrmSH125	6.275	-1.18589	-1.16903	-1.19683	-1.18107	0.665784	0.666531	0.720634	0.721593	-0.115338	-0.116409	-0.115802	-0.117054	0.00679508	0.0059733	0.00679545	0.00597175	-3.19554	-3.28973	-3.35847	-3.29956	-3.40014	-3.47354	-3.9714	-4.0441	-3.82417
3767_25benBrmSH150	7.175	-0.311503	-0.306213	-0.303744	-0.299149	0.0376616	0.0377522	0.0418982	0.0420145	-0.0292492	-0.0294499	-0.0293759	-0.0296386	0.000942528	0.000926644	0.000942554	0.000925357	-1.07214	-1.09299	-1.10821	-1.10595	-1.1286	-1.14513	-1.40519	-1.43098	-1.33596
3768_25benBrmSH200	8.883	-0.0438566	-0.0429498	-0.040125	-0.0392993	0.000146897	0.000145689	0.000172233	0.000170868	-0.00471802	-0.00482465	-0.00476667	-0.00489049	6.26444e-05	0.000152673	6.25132e-05	0.000146083	-0.214592	-0.217284	-0.219249	-0.220376	-0.223366	-0.225547	-0.266725	-0.26942	-0.226106
3769_26benImSH080	4.207	-186.599	-186.665	-193.484	-193.388	274.398	273.832	284.078	283.429	-40.1519	-40.274	-42.4873	-42.5507	56.0308	55.6282	56.0308	55.729	-64.051	-70.2281	-74.7357	-64.8806	-71.0207	-75.5013	27.7852	27.7188	45.4258
3770_26benImSH085	4.396	-110.848	-110.926	-115.273	-115.231	164.799	164.461	171.676	171.256	-17.8036	-17.874	-18.9591	-18.9995	21.0296	20.7821	21.0296	20.8345	-47.5917	-51.737	-54.7619	-48.4338	-52.5905	-55.6237	1.68108	2.23627	13.1045
3771_26benImSH090	4.648	-55.965	-56.0466	-58.314	-58.3308	81.7273	81.583	85.6639	85.4761	-6.81215	-6.84826	-7.23914	-7.26935	5.67165	5.52863	5.67165	5.55135	-32.354	-34.8213	-36.6217	-33.0785	-35.5779	-37.4017	-12.405	-11.9744	-6.43617
3772_26benImSH095	4.885	-29.9184	-29.9587	-31.1842	-31.1918	41.445	41.3677	43.5978	43.4955	-3.22073	-3.23981	-3.38055	-3.40072	1.72006	1.65132	1.72005	1.66161	-22.6478	-24.1808	-25.2994	-23.2273	-24.7933	-25.936	-15.4789	-15.3714	-12.3823
3773_26benImSH100	5.11	-16.8999	-16.9046	-17.5907	-17.5778	21.454	21.4001	22.6431	22.5724	-1.77077	-1.78089	-1.83467	-1.84592	0.595138	0.581355	0.595135	0.585986	-16.2108	-17.1954	-17.9139	-16.6628	-17.6747	-18.4131	-14.618	-14.6784	-12.9766
3774_26benImSH105	5.328	-10.0313	-10.013	-10.4053	-10.3803	11.2399	11.2027	11.9089	11.8653	-1.06098	-1.06648	-1.08935	-1.09598	0.231407	0.244949	0.2314	0.246936	-11.7846	-12.4323	-12.9049	-12.1338	-12.8025	-13.2905	-12.5368	-12.6545	-11.633
3775_26benImSH110	5.54	-6.26234	-6.22973	-6.46198	-6.42802	5.94983	5.92872	6.33458	6.3096	-0.669356	-0.672472	-0.683407	-0.687274	0.102851	0.120542	0.102841	0.121389	-8.68961	-9.12541	-9.44342	-8.95874	-9.41021	-9.73966	-10.2964	-10.424	-9.76709
3776_26benImSH125	6.149	-2.01279	-1.97095	-2.03271	-1.99349	0.91556	0.918677	0.992848	0.993482	-0.201843	-0.20222	-0.20424	-0.204872	0.024395	0.0215587	0.0243994	0.0216288	-3.76154	-3.90739	-4.01381	-3.88638	-4.03886	-4.15012	-5.24675	-5.33337	-5.08493
3777_26benImSH150	7.109	-0.557517	-0.541986	-0.546581	-0.533627	0.0451445	0.0448108	0.0502542	0.0498953	-0.0420881	-0.0420691	-0.0421646	-0.0422462	0.00135153	0.0015224	0.00135184	0.00151609	-1.17532	-1.20473	-1.2262	-1.21401	-1.24515	-1.26786	-1.76392	-1.79233	-1.69474
3778_26benImSH200	8.935	-0.0900897	-0.0870103	-0.0851011	-0.0829082	0.000131354	0.000123293	0.000155377	0.000144744	-0.00518339	-0.00517045	-0.00517507	-0.00517531	5.26938e-05	5.53193e-05	5.14073e-05	4.83355e-05	-0.214408	-0.217683	-0.220073	-0.220493	-0.223948	-0.226469	-0.312076	-0.314359	-0.280747
3779_27CH3Brben080	3.271	-44.6462	-44.6373	-46.8582	-46.836	100.602	100.599	105.43	105.414	-3.67073	-3.69979	-3.82277	-3.85196	3.57825	3.48317	3.57825	3.48318	-43.6632	-45.7364	-47.2494	-44.6446	-46.7758	-48.331	8.4954	9.8787	17.6769
3780_27CH3Brben085	3.444	-25.3335	-25.3464	-26.7182	-26.7221	59.0996	59.0813	62.135	62.1078	-2.04044	-2.05954	-2.09047	-2.11003	1.28993	1.24084	1.28993	1.24082	-33.1689	-34.6285	-35.6936	-34.0024	-35.5129	-36.615	-2.77735	-2.0986	3.03064
3781_27CH3Brben090	3.618	-14.1875	-14.2085	-15.0454	-15.0605	34.4048	34.3842	36.2873	36.2575	-1.23855	-1.25074	-1.24223	-1.25457	0.48247	0.462166	0.482469	0.462179	-25.3041	-26.323	-27.0666	-25.9958	-27.057	-27.8314	-7.67948	-7.42686	-4.01577
3782_27CH3Brben095	3.792	-7.7974	-7.81589	-8.32555	-8.34039	19.8742	19.8558	21.0351	21.0118	-0.807934	-0.815229	-0.793622	-0.801172	0.204087	0.196129	0.204086	0.196137	-19.3723	-20.0782	-20.5932	-19.9379	-20.6777	-21.2175	-9.17244	-9.15109	-6.87025
3783_27CH3Brben100	3.967	-4.15748	-4.17024	-4.48179	-4.4929	11.4043	11.3914	12.119	12.1033	-0.556632	-0.560701	-0.53739	-0.541632	0.107217	0.101985	0.107217	0.10197	-14.8828	-15.3713	-15.7277	-15.3405	-15.8553	-16.231	-8.9652	-9.06031	-7.50639
3784_27CH3Brben105	4.142	-2.09423	-2.10134	-2.29445	-2.30099	6.49805	6.49169	6.93585	6.92754	-0.399345	-0.401471	-0.380313	-0.382502	0.0695851	0.0639795	0.0695852	0.0639796	-11.4718	-11.8125	-12.0612	-11.8389	-12.2	-12.4635	-8.00833	-8.15551	-7.05689
3785_27CH3Brben110	4.317	-0.936454	-0.938274	-1.06235	-1.0639	3.68221	3.67981	3.94911	3.94478	-0.295846	-0.296714	-0.278854	-0.279699	0.0505732	0.0447345	0.0505733	0.0447351	-8.88117	-9.1228	-9.29912	-9.17401	-9.43144	-9.61929	-6.80956	-6.97337	-6.1621
3786_27CH3Brben125	4.844	0.250638	0.251878	0.210517	0.210735	0.650771	0.651432	0.70836	0.708708	-0.137105	-0.136655	-0.127289	-0.126769	0.0205943	0.0181709	0.0205941	0.0181713	-4.25914	-4.35509	-4.42511	-4.40615	-4.5092	-4.5844	-3.64028	-3.77355	-3.35775
3787_27CH3Brben150	5.724	0.400121	0.395746	0.381096	0.37557	0.0340563	0.0338819	0.038058	0.0378376	-0.048087	-0.0478856	-0.0447985	-0.0445577	0.00430936	0.00444263	0.00430908	0.00444216	-1.43525	-1.46064	-1.47917	-1.48378	-1.51116	-1.53114	-1.09299	-1.15785	-0.954014
3788_27CH3Brben200	7.523	0.238115	0.235738	0.226266	0.223608	7.11511e-05	7.62183e-05	8.36747e-05	8.99759e-05	-0.00894156	-0.00893618	-0.00854479	-0.00853112	0.000413779	0.000465606	0.000413621	0.000465737	-0.254942	-0.257375	-0.259151	-0.262662	-0.265263	-0.267161	-0.0318075	-0.0515284	0.0209647
3789_28CH3Iben080	3.234	-70.994	-70.8879	-74.1131	-73.9941	145.468	145.013	152.629	152.181	-9.28416	-9.33286	-9.85262	-9.9127	10.8533	10.5503	10.8533	10.5503	-54.8664	-58.2451	-60.7106	-56.0098	-59.4758	-62.005	14.632	16.8194	26.7899
3790_28CH3Iben085	3.41	-41.6301	-41.5665	-43.5629	-43.4983	86.7361	86.4867	91.3044	91.0708	-4.91331	-4.94408	-5.15686	-5.19642	4.23563	3.95651	4.23562	3.95651	-41.8017	-44.1815	-45.9181	-42.7946	-45.253	-47.047	-1.98548	-0.714436	5.94232
3791_28CH3Iben090	3.586	-24.4084	-24.3614	-25.5814	-25.5379	51.1831	51.0296	54.0441	53.9095	-2.79582	-2.81233	-2.88792	-2.90989	1.63422	1.46825	1.6342	1.46825	-32	-33.6653	-34.8805	-32.8358	-34.5693	-35.8343	-9.55642	-8.90429	-4.60639
3792_28CH3Iben095	3.762	-14.343	-14.3032	-15.0374	-15.0041	29.9457	29.8323	31.7294	31.6327	-1.69346	-1.70103	-1.72022	-1.73098	0.595475	0.549741	0.595469	0.54974	-24.5853	-25.7418	-26.5858	-25.2771	-26.4903	-27.3756	-12.208	-11.9282	-9.21223
3793_28CH3Iben100	3.939	-8.47327	-8.43772	-8.87193	-8.84429	17.3919	17.3042	18.504	18.4267	-1.07909	-1.08169	-1.07866	-1.08342	0.186391	0.21491	0.186389	0.214909	-18.9476	-19.7481	-20.3322	-19.5139	-20.3597	-20.9769	-12.3326	-12.263	-10.5595
3794_28CH3Iben105	4.116	-5.0444	-5.01169	-5.26382	-5.23918	10.0174	9.95925	10.7108	10.655	-0.71605	-0.716111	-0.705078	-0.706631	0.0437171	0.0918792	0.0437338	0.0918798	-14.6405	-15.1969	-15.6028	-15.1001	-15.6914	-16.1229	-11.2795	-11.3218	-10.2479
3795_28CH3Iben110	4.294	-3.03922	-3.0085	-3.15312	-3.12984	5.72376	5.69698	6.15526	6.12533	-0.491984	-0.490874	-0.477746	-0.477621	0.0123273	0.044775	0.012324	0.0447745	-11.3511	-11.7425	-12.0281	-11.7215	-12.1398	-12.4451	-9.78575	-9.88245	-9.18957
3796_28CH3Iben125	4.828	-0.731816	-0.707695	-0.73288	-0.71583	1.00607	1.03273	1.10411	1.1288	-0.188397	-0.187033	-0.176995	-0.175756	0.0395329	0.0104727	0.0395207	0.0104728	-5.43187	-5.58639	-5.69915	-5.62165	-5.78827	-5.90986	-5.55067	-5.66218	-5.39071
3797_28CH3Iben150	5.721	-0.0566232	-0.053788	-0.0477132	-0.0498339	0.0554839	0.0551949	0.0624426	0.0620721	-0.0541765	-0.054057	-0.049765	-0.0496232	0.00576644	0.00300053	0.00576045	0.00300045	-1.80183	-1.84428	-1.87525	-1.86477	-1.91083	-1.94444	-1.9249	-1.97882	-1.85462
3798_28CH3Iben200	7.515	0.0799067	0.0821048	0.078217	0.0783517	0.000153355	0.000131117	0.000174386	0.000155587	-0.00837511	-0.00834486	-0.00777752	-0.00772664	0.000470805	0.000362844	0.00047469	0.000362897	-0.319267	-0.323317	-0.326272	-0.329366	-0.333755	-0.336958	-0.252019	-0.265814	-0.217821
3799_29CF3Brben080	3.833	-57.3102	-57.2788	-59.1883	-59.1393	120.719	120.744	126.033	126.038	-6.14926	-6.18695	-6.42722	-6.46255	1.11336	1.00004	1.11336	1.00004	-48.3788	-50.6548	-52.3156	-49.3467	-51.6748	-53.3736	5.96266	8.06214	16.1746
3800_29CF3Brben085	4.005	-34.89	-34.8881	-35.9999	-35.9852	71.879	71.8787	75.3081	75.2971	-3.62174	-3.64732	-3.76134	-3.78592	-0.650823	-0.715856	-0.650822	-0.715856	-36.8371	-38.4503	-39.6275	-37.6712	-39.3318	-40.5435	-7.00008	-5.73333	-0.848739
3801_29CF3Brben090	4.177	-21.6406	-21.6512	-22.2628	-22.264	42.3961	42.3829	44.5654	44.54	-2.30122	-2.3181	-2.36716	-2.38308	-0.90897	-0.937608	-0.908971	-0.937625	-28.179	-29.3147	-30.1434	-28.8789	-30.0545	-30.9124	-12.6673	-11.957	-9.11574
3802_29CF3Brben095	4.35	-13.7996	-13.8103	-14.1202	-14.1239	24.8047	24.7893	26.1663	26.1428	-1.54901	-1.55957	-1.57757	-1.58739	-0.74604	-0.75642	-0.746041	-0.756418	-21.6387	-22.4308	-23.0088	-22.2162	-23.0404	-23.6419	-14.3459	-13.9668	-12.3941
3803_29CF3Brben100	4.522	-9.13431	-9.1383	-9.27341	-9.27273	14.4141	14.4006	15.2664	15.2479	-1.08642	-1.09234	-1.09683	-1.1023	-0.524752	-0.529497	-0.524751	-0.529491	-16.6775	-17.2265	-17.6271	-17.1482	-17.7224	-18.1413	-13.9866	-13.7979	-12.993
3804_29CF3Brben105	4.695	-6.3207	-6.31696	-6.35419	-6.34786	8.3159	8.30807	8.84723	8.83596	-0.783983	-0.786875	-0.785937	-0.788427	-0.345037	-0.349568	-0.345037	-0.349567	-12.8968	-13.2777	-13.5556	-13.2773	-13.6773	-13.9692	-12.701	-12.6191	-12.2548
3805_29CF3Brben110	4.867	-4.59434	-4.58334	-4.57029	-4.55747	4.76987	4.76676	5.09941	5.09334	-0.578241	-0.579156	-0.576342	-0.576917	-0.220362	-0.225555	-0.220362	-0.225554	-10.0151	-10.2821	-10.4769	-10.3208	-10.6022	-10.8076	-11.0982	-11.0742	-10.9542
3806_29CF3Brben125	5.386	-2.29911	-2.27904	-2.23122	-2.21098	0.873204	0.873897	0.948215	0.948156	-0.254619	-0.253414	-0.250882	-0.249556	-0.0578063	-0.0605594	-0.0578057	-0.0605599	-4.84046	-4.94178	-5.01572	-4.9963	-5.10392	-5.18246	-6.73483	-6.7554	-6.83707
3807_29CF3Brben150	6.252	-1.1444	-1.13558	-1.09977	-1.09207	0.0480574	0.0479617	0.0536806	0.0534913	-0.0787503	-0.0785965	-0.0770182	-0.0769313	-0.00874131	-0.0087426	-0.00874137	-0.00874289	-1.64439	-1.67095	-1.69034	-1.69653	-1.72486	-1.74553	-2.8653	-2.86978	-2.9284
3808_29CF3Brben200	7.991	-0.409744	-0.407518	-0.39633	-0.394476	0.00012416	0.000127993	0.000146844	0.000151439	-0.0118076	-0.0118583	-0.011608	-0.0116714	-0.000500814	-0.000403487	-0.000500867	-0.000403356	-0.302246	-0.304663	-0.306426	-0.310832	-0.313374	-0.315228	-0.726078	-0.721627	-0.755079
3809_30CF3Iben080	3.752	-90.9078	-90.7899	-93.8477	-93.7102	176.685	176.137	184.419	183.862	-15.873	-15.9245	-16.8232	-16.886	9.84486	9.58939	9.84489	9.58939	-61.0461	-64.8656	-67.6527	-62.1591	-66.0588	-68.9045	11.3591	13.9508	25.1577
3810_30CF3Iben085	3.925	-55.8116	-55.7413	-57.5866	-57.5105	107.118	106.82	112.178	111.894	-8.90203	-8.93641	-9.39274	-9.43971	2.46034	2.17528	2.46035	2.17528	-46.6271	-49.3425	-51.3239	-47.6132	-50.4039	-52.4403	-7.00672	-5.32118	1.66358
3811_30CF3Iben090	4.097	-34.7809	-34.7252	-35.8048	-35.7499	64.2294	64.0525	67.4549	67.2947	-5.35687	-5.37488	-5.60752	-5.63444	0.0166494	-0.192816	0.0166452	-0.192816	-35.8025	-37.7242	-39.1265	-36.6427	-38.632	-40.0836	-15.367	-14.3661	-10.2201
3812_30CF3Iben095	4.27	-22.1817	-22.1286	-22.7332	-22.6837	38.1842	38.0579	40.2196	40.1101	-3.42089	-3.42729	-3.55093	-3.56287	-0.644823	-0.739212	-0.644815	-0.739211	-27.611	-28.9601	-29.9446	-28.3123	-29.7189	-30.7453	-18.1817	-17.621	-15.313
3813_30CF3Iben100	4.443	-14.5972	-14.5437	-14.8574	-14.8099	22.5327	22.43	23.8139	23.7252	-2.28594	-2.28571	-2.35496	-2.35831	-0.706359	-0.707568	-0.706375	-0.707568	-21.368	-22.3085	-22.9949	-21.9461	-22.9332	-23.6535	-18.1018	-17.8041	-16.6374
3814_30CF3Iben105	4.616	-9.98494	-9.93065	-10.071	-10.0242	13.1959	13.1151	14.0025	13.9295	-1.58023	-1.57662	-1.6173	-1.61626	-0.584926	-0.541458	-0.584935	-0.541457	-16.5834	-17.2376	-17.7149	-17.0555	-17.7462	-18.2502	-16.6486	-16.5026	-16.0077
3815_30CF3Iben110	4.789	-7.14074	-7.08624	-7.12834	-7.08085	7.67073	7.61722	8.1784	8.12616	-1.12225	-1.11722	-1.14204	-1.13889	-0.427153	-0.381107	-0.427153	-0.381107	-12.9109	-13.3689	-13.7031	-13.294	-13.7798	-14.1344	-14.6705	-14.6091	-14.4966
3816_30CF3Iben125	5.31	-3.39352	-3.34342	-3.29554	-3.25109	1.43464	1.44625	1.5569	1.56603	-0.454937	-0.450224	-0.456914	-0.452944	-0.105827	-0.117086	-0.105828	-0.117086	-6.25087	-6.42523	-6.55246	-6.45048	-6.63728	-6.77359	-9.01694	-9.02869	-9.22523
3817_30CF3Iben150	6.179	-1.62856	-1.60631	-1.55758	-1.54035	0.0808439	0.0832581	0.0901879	0.0925901	-0.132598	-0.131529	-0.131684	-0.130997	-0.012514	-0.0178549	-0.0125139	-0.0178551	-2.09733	-2.14505	-2.17987	-2.16466	-2.21612	-2.25367	-3.8523	-3.85027	-3.98589
3818_30CF3Iben200	7.921	-0.586785	-0.578468	-0.562819	-0.556795	0.00032614	0.000231412	0.000366494	0.000271897	-0.0197297	-0.019652	-0.019635	-0.0196387	-0.000890701	-0.000982882	-0.000890675	-0.000983302	-0.376651	-0.381254	-0.384613	-0.387587	-0.392515	-0.396111	-0.983485	-0.973255	-1.03384
3819_31trifluorometOHwat080	3.088	-115.662	-115.514	-117.335	-117.166	186.701	186.679	193.719	193.687	-20.8532	-20.9622	-21.0813	-21.1894	-39.7429	-39.7535	-39.7429	-39.7535	-32.3043	-33.5943	-34.5357	-32.958	-34.284	-35.2516	-24.0867	-19.6736	-21.7681
3820_31trifluorometOHwat085	3.168	-96.322	-96.1916	-97.6288	-97.4705	138.964	138.955	144.472	144.443	-17.3135	-17.3951	-17.5158	-17.5957	-29.3712	-29.3888	-29.3712	-29.3888	-26.8757	-27.9284	-28.6966	-27.4647	-28.5489	-29.3401	-32.7175	-29.3522	-32.127
3821_31trifluorometOHwat090	3.249	-80.6043	-80.5063	-81.6163	-81.4888	102.994	102.99	107.249	107.226	-14.4043	-14.4657	-14.5902	-14.6495	-21.5023	-21.5237	-21.5023	-21.5237	-22.4178	-23.2812	-23.9113	-22.9437	-23.835	-24.4855	-37.4173	-34.9211	-37.7952
3822_31trifluorometOHwat095	3.331	-67.9017	-67.845	-68.678	-68.5921	76.1138	76.1051	79.3647	79.3442	-12.0008	-12.0483	-12.1737	-12.2188	-15.6446	-15.6676	-15.6446	-15.6676	-18.7483	-19.4592	-19.9779	-19.2141	-19.95	-20.487	-39.4338	-37.6213	-40.2891
3823_31trifluorometOHwat100	3.412	-57.638	-57.6228	-58.2263	-58.1818	56.1194	56.1061	58.5846	58.5622	-10.007	-10.0453	-10.1669	-10.2024	-11.3359	-11.359	-11.3359	-11.359	-15.7173	-16.3035	-16.7312	-16.1272	-16.7355	-17.1794	-39.6522	-38.3606	-40.6898
3824_31trifluorometOHwat105	3.495	-49.3005	-49.3182	-49.7408	-49.7292	41.2559	41.2422	43.1133	43.0904	-8.34447	-8.37651	-8.49079	-8.51958	-8.1845	-8.20613	-8.1845	-8.20613	-13.1986	-13.6817	-14.0343	-13.5575	-14.0598	-14.4264	-38.6929	-37.7909	-39.7462
3825_31trifluorometOHwat110	3.577	-42.5218	-42.5603	-42.845	-42.8562	30.2746	30.2676	31.6654	31.6507	-6.96227	-6.98967	-7.09396	-7.11804	-5.90312	-5.92146	-5.90312	-5.92146	-11.1081	-11.5061	-11.7966	-11.4209	-11.8357	-12.1383	-37.0005	-36.3832	-37.9812
3826_31trifluorometOHwat125	3.826	-28.5935	-28.6291	-28.6971	-28.7163	11.8373	11.8469	12.3981	12.4051	-4.05976	-4.07556	-4.14628	-4.16044	-2.22062	-2.22608	-2.22062	-2.22608	-6.70186	-6.92127	-7.08138	-6.90355	-7.13449	-7.30302	-30.1652	-30.0008	-30.7951
3827_31trifluorometOHwat150	4.245	-16.7299	-16.7217	-16.7215	-16.7061	2.41948	2.42313	2.53704	2.53966	-1.69704	-1.70186	-1.73238	-1.73686	-0.454173	-0.454552	-0.454173	-0.454553	-3.00728	-3.08886	-3.14839	-3.10155	-3.18852	-3.25199	-19.6034	-19.6099	-19.8515
3828_31trifluorometOHwat200	5.095	-7.48031	-7.45952	-7.45813	-7.4388	0.0966133	0.0971322	0.101373	0.101859	-0.358638	-0.361873	-0.365193	-0.368771	-0.0267421	-0.0270058	-0.0267421	-0.0270057	-0.730675	-0.749323	-0.762931	-0.752193	-0.77248	-0.787284	-8.51419	-8.52	-8.55341
3829_32trichlorometOHwat080	3.243	-133.936	-133.756	-136.188	-135.996	223.014	222.993	231.925	231.895	-23.5544	-23.6564	-23.7581	-23.861	-48.2471	-48.2506	-48.2471	-48.2506	-40.7604	-42.5154	-43.796	-41.5911	-43.395	-44.7114	-26.4656	-20.9245	-24.011
3830_32trichlorometOHwat085	3.319	-111.697	-111.519	-113.476	-113.282	169.295	169.287	176.483	176.46	-19.6514	-19.7251	-19.8322	-19.9058	-36.2153	-36.2258	-36.2153	-36.2258	-34.5945	-36.0582	-37.1263	-35.3621	-36.8694	-37.9693	-35.3089	-30.9229	-34.8847
3831_32trichlorometOHwat090	3.396	-93.4249	-93.2677	-94.8195	-94.6418	128.156	128.154	133.868	133.849	-16.4323	-16.4849	-16.6015	-16.6532	-26.9454	-26.9607	-26.9454	-26.9607	-29.4528	-30.6798	-31.5752	-30.1547	-31.4209	-32.3448	-40.1345	-36.7513	-40.8689
3832_32trichlorometOHwat095	3.473	-78.4884	-78.3638	-79.5715	-79.4253	96.8209	96.8146	101.301	101.282	-13.7552	-13.793	-13.9167	-13.9531	-19.9221	-19.94	-19.9221	-19.94	-25.1431	-26.1753	-26.9285	-25.7794	-26.8471	-27.6262	-42.2108	-39.6623	-43.5357
3833_32trichlorometOHwat100	3.55	-66.3084	-66.2222	-67.1406	-67.0327	73.0637	73.0477	76.5441	76.5213	-11.5209	-11.5494	-11.6748	-11.7013	-14.6695	-14.689	-14.6695	-14.689	-21.5191	-22.389	-23.0238	-22.092	-22.994	-23.6523	-42.4366	-40.554	-43.9899
3834_32trichlorometOHwat105	3.628	-56.3397	-56.2895	-56.9715	-56.8978	55.0459	55.0239	57.7353	57.7062	-9.64606	-9.66881	-9.79076	-9.81099	-10.763	-10.7826	-10.763	-10.7826	-18.4522	-19.1852	-19.7202	-18.9651	-19.7268	-20.2827	-41.4372	-40.0679	-43.007
3835_32trichlorometOHwat110	3.878	-35.1354	-35.1403	-35.3655	-35.3514	22.3553	22.3657	23.5224	23.528	-5.49944	-5.51375	-5.6047	-5.6166	-4.01844	-4.02862	-4.01844	-4.02862	-11.4935	-11.9206	-12.2323	-11.8458	-12.2925	-12.6186	-34.5493	-34.0872	-35.6414
3836_32trichlorometOHwat125	3.944	-31.3789	-31.3839	-31.5444	-31.5332	17.6336	17.649	18.5664	18.5781	-4.7477	-4.76017	-4.84154	-4.8521	-3.10654	-3.1135	-3.10654	-3.1135	-10.1818	-10.5521	-10.8223	-10.4991	-10.8875	-11.1708	-32.4308	-32.0914	-33.3737
3837_32trichlorometOHwat150	4.345	-17.2712	-17.2501	-17.2552	-17.2267	4.24009	4.24643	4.48246	4.48792	-1.99253	-1.99658	-2.03254	-2.03604	-0.680446	-0.680859	-0.680446	-0.680858	-5.03644	-5.1971	-5.31434	-5.20309	-5.37324	-5.49741	-20.9954	-20.953	-21.3196
3838_32trichlorometOHwat200	5.163	-7.02751	-6.99545	-6.98002	-6.94916	0.251042	0.251802	0.268436	0.268998	-0.41803	-0.420143	-0.425055	-0.427479	-0.0429006	-0.0431182	-0.0429006	-0.0431186	-1.41405	-1.4607	-1.49474	-1.46012	-1.51039	-1.54707	-8.70165	-8.69783	-8.70674
3839_33HFmethanol080	2.727	-103.665	-103.664	-105.55	-105.55	172.502	172.52	178.858	178.866	-21.4941	-21.6547	-21.7373	-21.906	-41.0602	-41.0383	-41.0602	-41.0383	-28.066	-29.2508	-30.1154	-28.6257	-29.8453	-30.7353	-23.953	-20.3636	-23.0712
3840_33HFmethanol085	2.811	-87.1973	-87.1989	-88.7426	-88.7421	127.665	127.689	132.632	132.642	-17.778	-17.9035	-17.9966	-18.1288	-30.1475	-30.1394	-30.1475	-30.1394	-23.2234	-24.1785	-24.8754	-23.7307	-24.7157	-25.4344	-32.4285	-29.8032	-32.9338
3841_33HFmethanol090	2.896	-73.6005	-73.6185	-74.8626	-74.879	94.0986	94.1267	97.9236	97.9417	-14.7258	-14.8228	-14.9283	-15.031	-21.9704	-21.9732	-21.9704	-21.9732	-19.2669	-20.0411	-20.606	-19.7215	-20.5215	-21.1052	-36.8938	-35.0467	-38.1091
3842_33HFmethanol095	2.981	-62.4575	-62.5001	-63.4868	-63.5277	69.125	69.1486	72.0447	72.062	-12.206	-12.2811	-12.3948	-12.4748	-15.9271	-15.9372	-15.9271	-15.9372	-16.0191	-16.6497	-17.1098	-16.4226	-17.0756	-17.5521	-38.6796	-37.4297	-40.1868
3843_33HFmethanol100	3.065	-53.3591	-53.4291	-54.1973	-54.2645	50.6609	50.6749	52.8752	52.8834	-10.1235	-10.1827	-10.2983	-10.3614	-11.5091	-11.5235	-11.5091	-11.5235	-13.3474	-13.8627	-14.2388	-13.7027	-14.2375	-14.6278	-38.6991	-37.8937	-40.2598
3844_33HFmethanol105	3.15	-45.9004	-45.9935	-46.582	-46.6709	37.0184	37.0256	38.6868	38.687	-8.3959	-8.44378	-8.55568	-8.60656	-8.29187	-8.30821	-8.29187	-8.30821	-11.1369	-11.5584	-11.866	-11.4479	-11.886	-12.2057	-37.586	-37.1044	-39.0747
3845_33HFmethanol110	3.235	-39.7892	-39.8957	-40.3425	-40.4443	27.0033	27.0112	28.2525	28.2536	-6.96869	-7.00833	-7.11262	-7.15442	-5.97017	-5.98616	-5.97017	-5.98616	-9.31132	-9.65613	-9.90775	-9.58197	-9.94086	-10.2028	-35.7867	-35.534	-37.1457
3846_33HFmethanol125	3.491	-27.0826	-27.1663	-27.376	-27.4612	10.3783	10.3919	10.8849	10.896	-4.01061	-4.03316	-4.10668	-4.13098	-2.23612	-2.24356	-2.23612	-2.24356	-5.50436	-5.69053	-5.82638	-5.67777	-5.87325	-6.01589	-28.8775	-28.9556	-29.8027
3847_33HFmethanol150	3.917	-16.0474	-16.0635	-16.1637	-16.1835	2.06822	2.07147	2.17648	2.17904	-1.65992	-1.66777	-1.70054	-1.70958	-0.454757	-0.45479	-0.454757	-0.45479	-2.39205	-2.45598	-2.50264	-2.47145	-2.53983	-2.58973	-18.6172	-18.7585	-19.0966
3848_33HFmethanol200	4.773	-7.24403	-7.23394	-7.27929	-7.27297	0.0790523	0.0792752	0.083878	0.0840554	-0.354549	-0.357351	-0.362364	-0.365637	-0.0256275	-0.025842	-0.0256275	-0.025842	-0.549474	-0.560591	-0.568703	-0.566817	-0.579015	-0.587917	-8.10656	-8.16831	-8.29855
3849_37HFmethylamine080	2.59	-162.901	-162.804	-164.939	-164.881	253.841	253.783	262.564	262.515	-30.5328	-30.7182	-30.7641	-30.961	-66.8837	-66.8329	-66.8837	-66.8329	-38.7228	-40.3354	-41.5122	-39.3224	-40.9778	-42.1858	-48.0845	-42.3462	-39.4377
3850_37HFmethylamine085	2.673	-139.245	-139.163	-140.917	-140.869	196.137	196.101	203.494	203.458	-25.9062	-26.0468	-26.1013	-26.2524	-52.2838	-52.2467	-52.2838	-52.2467	-32.5	-33.8181	-34.78	-33.0726	-34.4284	-35.4178	-56.1356	-51.3279	-51.2774
3851_37HFmethylamine090	2.756	-118.991	-118.916	-120.37	-120.322	150.959	150.948	157.052	157.036	-22.0372	-22.1407	-22.2174	-22.3297	-40.4811	-40.4591	-40.4811	-40.4591	-27.3514	-28.4313	-29.2193	-27.8907	-29.0033	-29.8153	-59.7865	-55.89	-57.5183
3852_37HFmethylamine095	2.84	-101.852	-101.782	-102.996	-102.942	115.821	115.823	120.787	120.776	-18.7667	-18.8406	-18.9436	-19.0243	-31.1251	-31.1139	-31.1251	-31.1139	-23.0719	-23.9574	-24.6035	-23.574	-24.4881	-25.1551	-60.5172	-57.4588	-59.9689
3853_37HFmethylamine100	2.923	-87.4536	-87.3924	-88.4023	-88.3497	88.6626	88.6618	92.6465	92.6266	-15.9881	-16.0395	-16.1661	-16.2224	-23.8181	-23.814	-23.8181	-23.814	-19.504	-20.2301	-20.76	-19.9674	-20.7181	-21.2659	-59.3441	-57.0255	-59.8947
3854_37HFmethylamine105	3.007	-75.3474	-75.305	-76.1337	-76.0959	67.6858	67.6809	70.835	70.8107	-13.6123	-13.6477	-13.792	-13.831	-18.1489	-18.1499	-18.1489	-18.1499	-16.5092	-17.104	-17.5381	-16.9333	-17.5491	-17.9985	-56.9598	-55.2645	-58.1799
3855_37HFmethylamine110	3.091	-65.21	-65.1933	-65.8624	-65.8483	51.5952	51.5897	54.0658	54.0435	-11.5865	-11.6115	-11.7665	-11.7945	-13.7983	-13.8034	-13.7983	-13.8034	-13.9978	-14.4846	-14.8398	-14.3826	-14.8873	-15.2557	-53.8584	-52.6584	-55.4511
3856_37HFmethylamine125	3.343	-43.4999	-43.5513	-43.8631	-43.9144	22.6516	22.6699	23.816	23.8264	-7.12581	-7.14047	-7.28726	-7.30379	-6.02394	-6.0339	-6.02394	-6.0339	-8.59598	-8.86427	-9.06005	-8.86964	-9.14961	-9.35391	-43.1157	-42.7796	-44.891
3857_37HFmethylamine150	3.764	-24.3651	-24.4044	-24.4783	-24.5188	5.66301	5.66716	5.96999	5.97353	-3.17171	-3.18128	-3.26356	-3.27423	-1.53244	-1.53394	-1.53244	-1.53394	-3.90595	-4.00764	-4.08185	-4.04582	-4.15337	-4.23185	-27.5343	-27.5853	-28.7576
3858_37HFmethylamine200	4.611	-9.90835	-9.91097	-9.9089	-9.91398	0.344215	0.345094	0.364916	0.36581	-0.686077	-0.688215	-0.703911	-0.706615	-0.114143	-0.114005	-0.114143	-0.114005	-0.911401	-0.928189	-0.940441	-0.944227	-0.962563	-0.975943	-11.3085	-11.3447	-11.7828
3859_38HClmethylamine080	2.912	-194.237	-194.091	-197.573	-197.439	344.611	344.676	357.502	357.544	-28.5801	-28.739	-28.4121	-28.5699	-111.23	-111.135	-111.23	-111.135	-58.739	-61.1775	-62.9568	-59.8756	-62.3735	-64.1963	-52.2458	-43.7966	-29.6853
3860_38HClmethylamine085	2.994	-162.433	-162.286	-165.007	-164.877	273.991	274.041	285.052	285.095	-23.3418	-23.4526	-23.121	-23.2317	-90.1407	-90.0632	-90.1407	-90.0632	-49.4438	-51.4657	-52.9411	-50.4784	-52.5535	-54.0678	-54.7018	-47.1441	-39.5006
3861_38HClmethylamine090	3.077	-135.663	-135.509	-137.641	-137.498	216.619	216.655	225.964	225.993	-19.3096	-19.3837	-19.0837	-19.1576	-72.0353	-71.9808	-72.0353	-71.9808	-41.8041	-43.4877	-44.7163	-42.7426	-44.4734	-45.7364	-54.9347	-48.3799	-45.0544
3862_38HClmethylamine095	3.159	-113.389	-113.233	-114.9	-114.745	170.44	170.462	178.222	178.226	-16.1365	-16.1843	-15.933	-15.9804	-56.9532	-56.9165	-56.9532	-56.9165	-35.483	-36.8878	-37.9129	-36.332	-37.7783	-38.8337	-53.7845	-48.2499	-47.6721
3863_38HClmethylamine100	3.242	-95.0089	-94.8617	-96.1516	-95.9984	133.601	133.615	140	139.987	-13.5916	-13.6218	-13.424	-13.4534	-44.6681	-44.6428	-44.6681	-44.6428	-30.2286	-31.4013	-32.2571	-30.9947	-32.2041	-33.0866	-51.7687	-47.1946	-48.2716
3864_38HClmethylamine105	3.324	-79.8467	-79.7214	-80.6952	-80.5613	104.296	104.307	109.5	109.484	-11.5084	-11.5272	-11.3805	-11.3982	-34.7825	-34.7646	-34.7825	-34.7646	-25.8198	-26.7972	-27.5105	-26.5093	-27.5191	-28.256	-49.217	-45.4958	-47.5008
3865_38HClmethylamine110	3.407	-67.4093	-67.3133	-68.0227	-67.9176	81.1968	81.2068	85.3969	85.3862	-9.78633	-9.79837	-9.6957	-9.70641	-26.9507	-26.9385	-26.9507	-26.9385	-22.1149	-22.9284	-23.522	-22.7339	-23.5761	-24.1907	-46.3654	-43.367	-45.8243
3866_38HClmethylamine125	3.655	-41.8987	-41.8803	-42.0581	-42.0315	37.7839	37.7987	39.9282	39.9298	-6.09868	-6.10508	-6.08464	-6.09026	-12.2686	-12.2673	-12.2686	-12.2673	-14.0657	-14.533	-14.874	-14.5074	-14.9942	-15.3494	-37.3279	-35.8086	-38.2622
3867_38HClmethylamine150	4.071	-21.4057	-21.4031	-21.2753	-21.27	10.2345	10.246	10.8713	10.8795	-2.82084	-2.826	-2.83773	-2.84285	-3.19943	-3.19702	-3.19943	-3.19702	-6.8074	-6.99862	-7.13816	-7.04778	-7.24923	-7.39624	-24.3183	-23.8266	-25.3128
3868_38HClmethylamine200	4.903	-8.01895	-7.99636	-7.8794	-7.85837	0.706756	0.707521	0.756361	0.756871	-0.64579	-0.646313	-0.649809	-0.650651	-0.222573	-0.222353	-0.222573	-0.222353	-1.76605	-1.80238	-1.8289	-1.83117	-1.87013	-1.89855	-9.98641	-9.87305	-10.4176
3869_34HClmethanol080	3.156	-93.857	-93.7951	-95.9409	-95.8597	168.886	168.955	176.336	176.381	-14.0726	-14.1539	-14.0428	-14.122	-42.3974	-42.3964	-42.3974	-42.3964	-32.3199	-33.7021	-34.7107	-33.0847	-34.5093	-35.5488	-16.1006	-11.546	-12.6495
3870_34HClmethanol085	3.247	-75.3684	-75.3256	-76.9152	-76.853	124.544	124.597	130.372	130.4	-11.3049	-11.3644	-11.2853	-11.3433	-30.8175	-30.8265	-30.8175	-30.8265	-26.7	-27.8214	-28.6396	-27.3696	-28.5282	-29.3737	-21.5591	-17.9964	-20.0394
3871_34HClmethanol090	3.338	-60.9045	-60.894	-62.0307	-62.0016	91.3988	91.4401	95.8711	95.8913	-9.14738	-9.19336	-9.14153	-9.18623	-22.2145	-22.2283	-22.2145	-22.2283	-22.1414	-23.053	-23.7182	-22.7255	-23.6698	-24.3589	-24.5938	-21.8838	-24.1968
3872_34HClmethanol095	3.43	-49.6257	-49.6469	-50.4281	-50.4327	66.7999	66.8332	70.1845	70.2022	-7.44246	-7.47968	-7.44914	-7.4853	-15.9138	-15.9291	-15.9138	-15.9291	-18.421	-19.1623	-19.7032	-18.9295	-19.6994	-20.2613	-25.9257	-23.9062	-26.1439
3873_34HClmethanol100	3.521	-40.8403	-40.8827	-41.3958	-41.4234	48.6673	48.6965	51.2091	51.225	-6.08316	-6.11384	-6.09902	-6.12872	-11.3524	-11.3673	-11.3524	-11.3673	-15.3727	-15.9751	-16.4147	-15.8143	-16.4415	-16.8992	-26.082	-24.5936	-26.6078
3874_34HClmethanol105	3.613	-33.958	-34.0079	-34.3255	-34.3637	35.3245	35.3523	37.2199	37.2364	-4.98821	-5.0132	-5.00944	-5.0337	-8.06688	-8.0798	-8.06688	-8.0798	-12.8566	-13.3453	-13.702	-13.2386	-13.7489	-14.1213	-25.4507	-24.362	-26.1042
3875_34HClmethanol110	3.704	-28.5576	-28.6034	-28.7843	-28.8229	25.5811	25.6078	26.9862	27.005	-4.10436	-4.12423	-4.12787	-4.14757	-5.723	-5.73287	-5.723	-5.73287	-10.7798	-11.176	-11.4651	-11.1094	-11.5243	-11.8271	-24.3178	-23.5255	-24.9984
3876_34HClmethanol125	3.979	-18.1197	-18.1262	-18.1198	-18.126	9.59384	9.60951	10.1545	10.1671	-2.32603	-2.33487	-2.3465	-2.35592	-2.03681	-2.03855	-2.03681	-2.03855	-6.43764	-6.64812	-6.80171	-6.6472	-6.86965	-7.03197	-19.6918	-19.3853	-20.2383
3877_34HClmethanol150	4.438	-10.0784	-10.0514	-9.99861	-9.97399	1.81586	1.82058	1.93392	1.93759	-0.957961	-0.96004	-0.968106	-0.970811	-0.372073	-0.372418	-0.372073	-0.372418	-2.85103	-2.9263	-2.98122	-2.94776	-3.02826	-3.087	-12.5445	-12.4666	-12.8622
3878_34HClmethanol200	5.357	-4.36336	-4.34383	-4.31254	-4.29557	0.0609689	0.0611953	0.0657519	0.0659388	-0.209154	-0.210292	-0.211638	-0.212989	-0.0176052	-0.0177234	-0.0176052	-0.0177234	-0.686791	-0.702696	-0.714302	-0.708704	-0.7258	-0.738275	-5.22495	-5.19862	-5.37256
3879_35HBrmethanol080	3.319	-90.7186	-90.6752	-92.8093	-92.7484	164.472	164.601	172.236	172.338	-12.8538	-12.9208	-12.771	-12.8352	-41.284	-41.3158	-41.284	-41.3158	-33.7416	-35.1715	-36.215	-34.6036	-36.0807	-37.1585	-16.5257	-11.7199	-12.2271
3880_35HBrmethanol085	3.413	-71.6633	-71.6425	-73.1441	-73.1061	121.323	121.444	127.39	127.488	-10.2225	-10.2715	-10.1567	-10.204	-29.8858	-29.9307	-29.8858	-29.9307	-27.8946	-29.0566	-29.9046	-28.6428	-29.8466	-30.7251	-20.3053	-16.4776	-18.1755
3881_35HBrmethanol090	3.506	-56.9633	-56.9692	-57.9738	-57.963	89.0475	89.1507	93.6971	93.7831	-8.19743	-8.23514	-8.1509	-8.18736	-21.4594	-21.5074	-21.4594	-21.5074	-23.1501	-24.0954	-24.7853	-23.7987	-24.7807	-25.4973	-22.3462	-19.372	-21.5142
3882_35HBrmethanol095	3.6	-45.6586	-45.6848	-46.3143	-46.3244	65.0831	65.1653	68.5859	68.6541	-6.61733	-6.64735	-6.58788	-6.61665	-15.3172	-15.3612	-15.3172	-15.3612	-19.2765	-20.0452	-20.6062	-19.8376	-20.6383	-21.2226	-23.1342	-20.8707	-23.0485
3883_35HBrmethanol100	3.694	-36.9755	-37.0108	-37.3679	-37.3882	47.4139	47.4781	50.0256	50.0777	-5.37225	-5.39623	-5.35606	-5.37876	-10.8906	-10.9263	-10.8906	-10.9263	-16.1009	-16.7257	-17.1816	-16.5855	-17.238	-17.7141	-23.0369	-21.3298	-23.3582
3884_35HBrmethanol105	3.788	-30.27	-30.3029	-30.4694	-30.4903	34.4126	34.4617	36.3471	36.3862	-4.37996	-4.39877	-4.37313	-4.39095	-7.71561	-7.74139	-7.71561	-7.74139	-13.4785	-13.9857	-14.3558	-13.8963	-14.4274	-14.815	-22.337	-21.0514	-22.8609
3885_35HBrmethanol110	3.882	-25.0844	-25.106	-25.1454	-25.1589	24.9191	24.954	26.3453	26.3739	-3.58655	-3.60083	-3.58567	-3.59949	-5.45865	-5.47481	-5.45865	-5.47481	-11.3123	-11.7236	-12.0238	-11.6718	-12.1042	-12.4197	-21.2514	-20.279	-21.8572
3886_35HBrmethanol125	4.163	-15.33	-15.3116	-15.1911	-15.1694	9.33673	9.34511	9.90043	9.9064	-2.01308	-2.01844	-2.01864	-2.0242	-1.92676	-1.92621	-1.92676	-1.92621	-6.77624	-6.99533	-7.1552	-7.00397	-7.23631	-7.40586	-17.0663	-16.6193	-17.6264
3887_35HBrmethanol150	4.634	-8.20918	-8.16965	-8.0364	-7.9967	1.75691	1.75882	1.87451	1.87544	-0.825548	-0.826279	-0.830135	-0.831257	-0.345782	-0.34425	-0.345782	-0.34425	-3.01818	-3.09622	-3.15317	-3.12349	-3.20735	-3.26856	-10.7345	-10.5653	-11.1004
3888_35HBrmethanol200	5.575	-3.46095	-3.43893	-3.36704	-3.34607	0.0574894	0.0576926	0.062109	0.0622749	-0.182248	-0.182848	-0.183792	-0.184534	-0.0153074	-0.0154879	-0.0153074	-0.0154879	-0.736917	-0.752509	-0.763888	-0.761169	-0.778082	-0.790423	-4.34346	-4.27424	-4.52642
3889_36HImethanol080	3.548	-75.6641	-75.6416	-77.3485	-77.3088	140.598	140.698	147.652	147.732	-9.91513	-9.96601	-9.81496	-9.86366	-33.1508	-33.1834	-33.1508	-33.1834	-32.0059	-33.3688	-34.3634	-32.8262	-34.2371	-35.2666	-12.4564	-7.88999	-8.17701
3890_36HImethanol085	3.647	-58.2181	-58.2279	-59.3202	-59.3124	102.383	102.464	107.79	107.855	-7.78512	-7.8232	-7.70662	-7.74301	-23.5231	-23.555	-23.5231	-23.555	-26.3812	-27.4844	-28.2894	-27.0868	-28.2318	-29.0673	-15.4319	-11.8232	-13.0708
3891_36HImethanol090	3.747	-45.1076	-45.1392	-45.7725	-45.7871	74.1761	74.2396	78.2366	78.2858	-6.17313	-6.20327	-6.11599	-6.14432	-16.5714	-16.6003	-16.5714	-16.6003	-21.8286	-22.7213	-23.3727	-22.4351	-23.3639	-24.0417	-17.076	-14.2878	-15.883
3892_36HImethanol095	3.846	-35.285	-35.3241	-35.6322	-35.6564	53.5264	53.5765	56.5215	56.5588	-4.9361	-4.96045	-4.89668	-4.91947	-11.6153	-11.6397	-11.6153	-11.6397	-18.1244	-18.8464	-19.3733	-18.645	-19.3984	-19.9483	-17.721	-15.605	-17.2271
3893_36HImethanol100	3.946	-27.9242	-27.9579	-28.0463	-28.0689	38.5047	38.5441	40.6912	40.7211	-3.97581	-3.99521	-3.95004	-3.96838	-8.1152	-8.13343	-8.1152	-8.13342	-15.0964	-15.6801	-16.106	-15.5426	-16.1539	-16.6	-17.6485	-16.0495	-17.5636
3894_36HImethanol105	4.046	-22.3737	-22.3936	-22.34	-22.3528	27.5981	27.6261	29.1859	29.208	-3.22064	-3.23557	-3.20465	-3.21909	-5.65245	-5.66397	-5.65245	-5.66397	-12.6035	-13.0747	-13.4186	-12.9853	-13.4807	-13.8423	-17.0857	-15.8702	-17.2315
3895_36HImethanol110	4.145	-18.1772	-18.1812	-18.0409	-18.0402	19.7361	19.7534	20.8878	20.9012	-2.62376	-2.6349	-2.61459	-2.62555	-3.93303	-3.93851	-3.93303	-3.93851	-10.5504	-10.9307	-11.2082	-10.8769	-11.2781	-11.5709	-16.2094	-15.274	-16.4788
3896_36HImethanol125	4.444	-10.5865	-10.5623	-10.3318	-10.3062	7.11674	7.12437	7.55617	7.56176	-1.46032	-1.4645	-1.46095	-1.46552	-1.32128	-1.31906	-1.32128	-1.31906	-6.27664	-6.47643	-6.62222	-6.4803	-6.69312	-6.84842	-12.8437	-12.3774	-13.1984
3897_36HImethanol150	4.943	-5.42479	-5.39368	-5.20095	-5.1705	1.25538	1.25788	1.34207	1.34395	-0.600364	-0.60097	-0.60387	-0.604816	-0.218362	-0.218023	-0.218362	-0.218023	-2.77487	-2.84678	-2.89926	-2.86735	-2.94474	-3.00121	-7.85405	-7.65061	-8.13126
3898_36HImethanol200	5.942	-2.22176	-2.20796	-2.11219	-2.09937	0.0360551	0.0361034	0.0390881	0.0391151	-0.135883	-0.136387	-0.137359	-0.137994	-0.00867612	-0.00876946	-0.0086761	-0.00876946	-0.680665	-0.695282	-0.705948	-0.701727	-0.717638	-0.729249	-3.02296	-2.93627	-3.17884
3899_39methanolfluoromethane080	3.257	-47.4809	-47.6	-48.8167	-48.9113	82.26	82.2483	85.933	85.9004	-6.94707	-7.02703	-7.10011	-7.17915	-9.58488	-9.59332	-9.58488	-9.59332	-21.2045	-22.1459	-22.8328	-21.6669	-22.6371	-23.345	-4.80483	-3.12837	-7.22418
3900_39methanolfluoromethane085	3.357	-36.8005	-36.9374	-37.782	-37.8961	56.6439	56.635	59.2682	59.2433	-5.30834	-5.36908	-5.42925	-5.48879	-6.36193	-6.37256	-6.36193	-6.37256	-17.2868	-18.029	-18.5705	-17.6875	-18.4543	-19.0139	-10.6146	-9.52808	-12.7078
3901_39methanolfluoromethane090	3.457	-28.9608	-29.0907	-29.6767	-29.7878	38.8927	38.8947	40.7551	40.7446	-4.07853	-4.12348	-4.17408	-4.21794	-4.19959	-4.20987	-4.19959	-4.20987	-14.1334	-14.7135	-15.1368	-14.4769	-15.0782	-15.5169	-13.6662	-12.9879	-15.4006
3902_39methanolfluoromethane095	3.556	-23.173	-23.278	-23.6922	-23.7841	26.6409	26.6509	27.9552	27.957	-3.15005	-3.18224	-3.22502	-3.25659	-2.76444	-2.77228	-2.76444	-2.77228	-11.5869	-12.0375	-12.3664	-11.879	-12.3479	-12.6901	-14.9481	-14.5461	-16.3466
3903_39methanolfluoromethane100	3.656	-18.8633	-18.9362	-19.2393	-19.3028	18.2232	18.2309	19.1472	19.1496	-2.4461	-2.4684	-2.50457	-2.52652	-1.81885	-1.8237	-1.81885	-1.8237	-9.52657	-9.87546	-10.1301	-9.7739	-10.1383	-10.4041	-15.1275	-14.9076	-16.236
3904_39methanolfluoromethane105	3.757	-15.6026	-15.648	-15.8761	-15.9138	12.4353	12.4398	13.0832	13.0839	-1.90813	-1.92343	-1.9535	-1.96851	-1.19602	-1.19862	-1.19602	-1.19862	-7.84999	-8.12009	-8.31719	-8.05869	-8.34154	-8.54794	-14.6475	-14.5449	-15.5176
3905_39methanolfluoromethane110	3.857	-13.1068	-13.133	-13.3072	-13.3277	8.47465	8.47905	8.92849	8.9301	-1.49649	-1.50717	-1.5315	-1.54206	-0.787508	-0.788946	-0.787508	-0.788946	-6.48696	-6.69687	-6.85006	-6.66258	-6.88289	-7.04365	-13.8001	-13.7723	-14.4822
3906_39methanolfluoromethane125	4.159	-8.40912	-8.40265	-8.49309	-8.48527	2.66262	2.66482	2.81728	2.81835	-0.746449	-0.750636	-0.762644	-0.766989	-0.227747	-0.228676	-0.227747	-0.228676	-3.72471	-3.82684	-3.90137	-3.82817	-3.9361	-4.01486	-10.6185	-10.6774	-10.9624
3907_39methanolfluoromethane150	4.664	-4.80946	-4.7894	-4.83851	-4.81922	0.379142	0.379975	0.40419	0.404633	-0.264082	-0.266037	-0.26924	-0.271369	-0.0321883	-0.0322681	-0.0321883	-0.0322681	-1.58157	-1.62091	-1.64961	-1.62419	-1.66604	-1.69658	-6.35734	-6.4148	-6.49805
3908_39methanolfluoromethane200	5.678	-2.1195	-2.11847	-2.13189	-2.1318	0.00737456	0.00741412	0.00795298	0.00799252	-0.0502159	-0.0510109	-0.051122	-0.0519774	-0.00134888	-0.00137967	-0.0013489	-0.00137967	-0.38201	-0.390622	-0.396906	-0.390886	-0.400046	-0.406731	-2.56036	-2.5839	-2.62291
3909_40methanolchloromethane080	3.301	-46.7469	-46.6583	-47.8568	-47.7729	95.5172	95.6157	99.3536	99.4434	-8.3379	-8.38583	-8.49546	-8.54462	-11.0068	-11.0335	-11.0068	-11.0335	-29.2095	-30.4913	-31.4266	-29.7882	-31.1022	-32.061	-1.88847	0.0313549	-0.995731
3910_40methanolchloromethane085	3.425	-35.0242	-34.9445	-35.7927	-35.7162	63.5605	63.6325	66.2703	66.3345	-6.24094	-6.27073	-6.36441	-6.39488	-7.31802	-7.33763	-7.31802	-7.33763	-23.3057	-24.2664	-24.9674	-23.809	-24.7976	-25.519	-9.88777	-8.63318	-9.68773
3911_40methanolchloromethane090	3.549	-26.673	-26.6121	-27.1919	-27.1325	42.0678	42.1184	43.9615	44.006	-4.70109	-4.72086	-4.79967	-4.81963	-4.79311	-4.80784	-4.79311	-4.80784	-18.6404	-19.3607	-19.8863	-19.0713	-19.8154	-20.3584	-13.9087	-13.1125	-14.0399
3912_40methanolchloromethane095	3.673	-20.6909	-20.6485	-21.0286	-20.9868	27.713	27.7463	29.0226	29.0506	-3.55661	-3.57084	-3.63474	-3.64894	-3.10898	-3.11948	-3.10898	-3.11948	-14.9413	-15.4826	-15.8776	-15.3061	-15.8672	-16.2766	-15.47	-14.9813	-15.7357
3913_40methanolchloromethane100	3.798	-16.3694	-16.3413	-16.5788	-16.551	18.1877	18.2096	19.0845	19.1023	-2.70107	-2.71199	-2.76198	-2.77286	-2.00551	-2.01225	-2.00551	-2.01225	-12.0043	-12.4126	-12.7105	-12.3103	-12.7351	-13.045	-15.5664	-15.2788	-15.8681
3914_40methanolchloromethane105	3.922	-13.2009	-13.1821	-13.3219	-13.3041	11.8838	11.899	12.4924	12.5051	-2.0578	-2.06649	-2.10432	-2.11319	-1.28879	-1.29262	-1.28879	-1.29262	-9.66301	-9.97279	-10.1988	-9.91763	-10.241	-10.4769	-14.8411	-14.6817	-15.1332
3915_40methanolchloromethane110	4.046	-10.8479	-10.8347	-10.9097	-10.8978	7.74172	7.75199	8.15342	8.16191	-1.57422	-1.58131	-1.60912	-1.61652	-0.827509	-0.829484	-0.827509	-0.829484	-7.79923	-8.03616	-8.20904	-8.01012	-8.25812	-8.4391	-13.7026	-13.621	-13.9672
3916_40methanolchloromethane125	4.42	-6.61758	-6.60965	-6.60505	-6.59874	2.10322	2.10755	2.22993	2.23313	-0.725515	-0.729902	-0.740026	-0.744661	-0.220124	-0.220711	-0.220124	-0.220711	-4.17783	-4.291	-4.37358	-4.29558	-4.41475	-4.50171	-9.82629	-9.83269	-10.0069
3917_40methanolchloromethane150	5.213	-3.11048	-3.09382	-3.09024	-3.07521	0.125549	0.125625	0.13517	0.135117	-0.170867	-0.172172	-0.173835	-0.175255	-0.0153869	-0.0155167	-0.0153868	-0.0155167	-1.26715	-1.29617	-1.31734	-1.3018	-1.3325	-1.35491	-4.47323	-4.48577	-4.57765
3918_40methanolchloromethane200	6.662	-1.16606	-1.16102	-1.16191	-1.15778	0.000649181	0.000642539	0.000718967	0.000711379	-0.0233742	-0.0236632	-0.023759	-0.0240792	-0.000383743	-0.000393405	-0.000383743	-0.000393352	-0.231308	-0.234741	-0.237246	-0.236784	-0.240451	-0.243127	-1.42168	-1.42467	-1.4765
