# Supplementary material for: Benchmarking Swaths of Intermolecular Interaction Components with Symmetry-Adapted Perturbation Theory
Source: J Chem Theory Comput. 2023 Dec 20;20(1):30–48. doi: 10.1021/acs.jctc.3c00801 (PMC10782453; doi:10.1021/acs.jctc.3c00801)
Supplement: Supplementary file 4 — ct3c00801_si_004.zip [file ct3c00801_si_004.zip › AHX_FCl.xls]

## Sheet: AHX_FCl
Dimer	C6/pbe0ac	C6/b3lypac	C7/pbe0ac	C7/b3lypac	C8/pbe0ac	C8/b3lypac	C9/pbe0ac	C9/b3lypac	C10/pbe0ac	C10/b3lypac	MC%_C6/pbe0ac	MC%_C6/b3lypac	MC%_C7/pbe0ac	MC%_C7/b3lypac	MC%_C8/pbe0ac	MC%_C8/b3lypac	MC%_C9/pbe0ac	MC%_C9/b3lypac	MC%_C10/pbe0ac	MC%_C10/b3lypac	Cn/pbe0ac	Cn/b3lypac	n/pbe0ac	n/b3lypac	fit_RMSE(CnR-n)/pbe0ac	fit_RMSE(CnR-n)/b3lypac	fit_RMSE(multi)/pbe0ac	fit_RMSE(multi)/b3lypac
6.29_hydrogeniodide-Cl2	0	0	189453	200326	189082	175943	0	0	0	0	0	0	83.43	85.22	16.55	14.88	0	0	0	0	-232602	-240477	7	7	0.05	0.05	0.02	0.02
6.22_hydrogenchloride-methylchloride	6523.4	7261.1	84198.2	84743.9	0	0	0	0	0	0	26.12	28.17	76.54	74.67	0	0	0	0	0	0	-108584	-57869.8	7	6.5	0.11	0.11	0.06	0.06
5.33_hydrogenfluoride-tetraFmethane	3565.2	3330.2	0	0	4.7	5734.2	727099	772272	0	56.3	31.32	28.01	0	0	0	2.28	68.26	69.14	0	0	-239398	-504411	8	8.5	0.02	0.03	0	0.01
5.37_hydrogenbromide-hydrogenfluoride	0	0	21169.5	22528.1	97725.7	98810.4	0	0	0	0	0	0	48.34	49.69	52.53	51.31	0	0	0	0	-91554.1	-94730.7	7.5	7.5	0.01	0.01	0.01	0.01
6.17_hydrogenfluoride-methylchloride	5685	6084.7	14315.1	13988.2	0	0	0	0	0	0	62.92	65.29	41.43	39.26	0	0	0	0	0	0	-18189.5	-18726.7	6.5	6.5	0.06	0.07	0.06	0.07
6.05_aceticacid-Cl2	0	0	0	0	2.90812e+06	3.1147e+06	2.36709e+06	1.86593e+06	30.3	0	0	0	0	0	88.09	91.56	14.07	10.77	0	0	-3.42573e+06	-3.52272e+06	8	8	0.11	0.11	0.08	0.09
5.19_aceticacid-methylfluoride	0	0	84993.4	78814.9	399973	463956	0	0	1.1	0	0	0	48.53	43.08	52	57.65	0	0	0	0	-370342	-390377	7.5	7.5	0.02	0.05	0.03	0.04
5.14_ammonia-methylfluoride	5982.2	5346.9	17937.2	21909.5	0	0	0	0	0.1	0	59.15	51.17	43.68	51.51	0	0	0	0	0	0	-20776.9	-21732.3	6.5	6.5	0.03	0.03	0.03	0.03
5.35_hydrogenchloride-methylfluoride	0	0	62173.4	65167.3	19725.2	16336.6	0	0.5	0	0.3	0	0	93.81	95.39	7.35	5.9	0	0	0	0	-67668.6	-69718.4	7	7	0.04	0.04	0.03	0.03
5.08_methylcyanate-phosphineF2	41581.5	44108.4	118690	115230	0	0	0	0	0	0	64.89	67.09	39.07	36.98	0	0	0	0	0	0	-142911	-146334	6.5	6.5	0.12	0.13	0.11	0.12
5.17_Nmethylacetamide-methylfluoride	16106.1	14310.6	93890.3	107753	0	0	0	0	0	0	43.91	37.72	56.97	63.14	0	0	0	0	0	0	-79252.9	-82644.2	6.5	6.5	0.04	0.06	0.03	0.03
5.34_hydrogenchloride-hydrogenfluoride	0	0	21888.9	23022	29391.2	28917.3	0	0	0	0	0	0	75.79	77.14	25.71	24.48	0	0	0	0	-56475.7	-58323.9	7.5	7.5	0.04	0.05	0.02	0.02
5.11_thioacetone-phosphineF2	0	0	594952	627596	373071	296860	3.9	0	5.7	0	0	0	91.53	94.19	11.31	8.79	0	0	0	0	-677874	-693578	7	7	0.13	0.12	0.1	0.11
5.28_sulfane-methylfluoride	1698.1	1880	73388.4	74929.6	0	0	0	0	0	0	9.44	10.17	91.47	90.85	0	0	0	0	0	0	-79871	-82106.8	7	7	0.03	0.03	0.02	0.02
5.25_phosphoricacid-phosphineF2	0	0	185890	197091	783971	776625	0	0	0	1	0	0	52.72	54.47	47.66	46.01	0	0	0	0	-763680	-783016	7.5	7.5	0.03	0.03	0.03	0.04
5.12_trimethylphosphite-phosphineF2	37343.6	41028.6	383614	377542	0	0	0	0	0	0	32.66	35.2	69.32	66.93	0	0	0	0	0	0	-263416	-268042	6.5	6.5	0.18	0.17	0.09	0.1
5.39_hydrogeniodide-F2	6465.9	6408.4	0	0.7	4740.9	24296.5	1.37914e+06	1.3669e+06	2452.3	0.1	39.21	37.59	0	0	1.03	5.13	59.24	56.76	0.02	0	-442762	-458311	8	8	0.01	0.01	0	0
5.15_methylamine-methylfluoride	9533.5	8656.4	29534.4	35275	0	0	0	0	0	0.1	58.3	51.36	43.33	50.13	0	0	0	0	0	0	-33658.3	-35033.4	6.5	6.5	0.03	0.02	0.03	0.03
5.07_methanethiol-phosphineF2	36972.6	39385.5	69112.4	64372.4	0	0	0	0	0	0	74.36	77.31	30.85	28.06	0	0	0	0	0	0	-107745	-110053	6.5	6.5	0.18	0.2	0.14	0.15
6.24_hydrogenchloride-S2Cl2	0	0	236608	249522	32841.3	10883.4	0	0	1	0.1	0	0	97.02	99.1	2.91	0.93	0	0	0	0	-244602	-252171	7	7	0.02	0.02	0.02	0.02
6.31_hydrogeniodide-PCl3	52062.8	55137.2	109168	107132	0	0	0	0	0	0	71.35	73.01	30.3	28.73	0	0	0	0	0	0	-160624	-166015	6.5	6.5	0.1	0.11	0.05	0.05
5.16_Nmethylacetamide-F2	7497.1	9323	40439.8	16436.1	71191.6	177949	440215	402711	126703	4056.4	33.45	40.15	35.89	14.07	12.87	30.99	16.57	14.58	1.01	0.03	-114320	-248976	7	7.5	0.03	0.03	0	0
5.06_methanethiol-methylfluoride	16412.6	17036.3	24104.4	23888.7	0	0	0	0	0	0	76.38	77.34	26.02	25.15	0	0	0	0	0	0	-44176.2	-45268.2	6.5	6.5	0.08	0.09	0.04	0.04
39_methanolfluoromethane	0	0	46026.5	47927.9	157512	159592	2.3	0	0	0.2	0	0	55.83	56.58	43.83	43.2	0	0	0	0	-170632	-175424	7.5	7.5	0.01	0.02	0.01	0.01
6.21_hydrogenchloride-hydrogenchloride	0	0	62524.8	66212.6	89386.1	86437.9	0	0	0	0	0	0	77.18	78.93	24.3	22.69	0	0	0	0	-168897	-88287.9	7.5	7	0.05	0.06	0.02	0.02
5.09_nitromethane-phosphineF2	8680.5	9557	145030	145667	0.2	0	0	0	0.1	0	21.97	23.63	79.42	77.92	0	0	0	0	0	0	-179137	-183219	7	7	0.1	0.11	0.04	0.04
6.27_hydrogenbromide-PCl3	34038.8	36089.4	77786.6	77006.6	0	0	0	0	0	0	67.92	69.49	33.13	31.66	0	0	0	0	0	0	-107312	-111071	6.5	6.5	0.07	0.08	0.03	0.03
6.11_methanol-PCl3	38246.5	39330.2	0	0	0	0	0	0	0	0	98.08	98.07	0	0	0	0	0	0	0	0	-19627.2	-20183.6	5.5	5.5	0.14	0.14	0.16	0.17
6.28_hydrogenbromide-S2Cl2	48586.1	51115.3	20128.6	17484.1	0	0	0	0	0	0	92.19	93.62	8.44	7.08	0	0	0	0	0	0	-53617.2	-55485.4	6	6	0.05	0.05	0.02	0.02
5.10_phosphaalkene-phosphineF2	72385.7	73755.9	0	0	0	0	0	0	0	0	101.02	100.92	0	0	0	0	0	0	0	0	-72385.7	-73755.9	6	6	0.15	0.17	0.15	0.17
6.10_methanol-methylchloride	13482	14152.4	44171.6	44280.6	0.1	0	0	0	0	0	58.13	59.38	44.35	43.27	0	0	0	0	0	0	-48893.5	-50231.8	6.5	6.5	0.05	0.06	0.05	0.06
6.03_ethyne-S2Cl2	45325.9	46767.3	0	0	0	0	0	0	0	0	100.59	100.47	0	0	0	0	0	0	0	0	-45325.9	-46767.3	6	6	0.01	0.02	0.01	0.02
6.09_aceticacid-S2Cl2	2918.2	3721.3	0	0	0	0	0.1	0	149468478	1.5395e+08	1.94	2.39	0	0	0	0	0	0	93.77	93.44	-1.51559e+08	-1.56616e+08	10	10	0.13	0.13	0.13	0.13
6.19_hydrogenfluoride-S2Cl2	11173.9	11656.8	0	0	0	0.4	0	0	1.23076e+06	1.24991e+06	70.29	70.91	0	0	0	0	0	0	29.15	28.65	-126726	-130842	7.5	7.5	0.07	0.07	0.01	0.01
6.32_hydrogeniodide-S2Cl2	76645.1	80446	16153.4	11418.6	0	0	0	0	0	0	97	98.39	4.25	2.9	0	0	0	0	0	0	-80448.1	-83134.3	6	6	0.05	0.05	0.04	0.04
5.31_hydrogenfluoride-methylfluoride	1733.1	1511.3	15554.6	17555.6	0	0	0	0	0	0	28.91	23.93	73.28	78.37	0	0	0	0	0	0	-11916.2	-22192.5	6.5	7	0.08	0.08	0.04	0.05
6.02_ethyne-PCl3	39178.1	40982.9	51512.7	50628.8	0	0	0	0	0	0	80.64	81.76	21.22	20.22	0	0	0	0	0	0	-51117.9	-52717.8	6	6	0.08	0.08	0.03	0.03
5.30_hydrogenfluoride-hydrogenfluoride	1221.6	1133.5	4819.8	5659.2	0	0	0	0	0	0	47.65	41.74	56.4	62.38	0	0	0	0	0	0	-4921.08	-5271.41	6.5	6.5	0.04	0.05	0.04	0.05
6.30_hydrogeniodide-methylchloride	0	0	234866	247264	106182	87873.5	0.3	0	0.5	0.1	0	0	93.07	94.94	8.78	7.04	0	0	0	0	-260228	-268252	7	7	0.06	0.06	0.05	0.06
5.13_acetamide-phosphineF2	0	0	256036	275033	898996	863924	0.7	0.1	2.1	0	0	0	58.61	61.44	43.73	41.03	0	0	0	0	-963311	-984935	7.5	7.5	0.11	0.13	0.11	0.12
6.20_hydrogenchloride-Cl2	0	0	90731.6	95698.7	112606	108665	0	0	0	0	0	0	78.88	80.42	21	19.59	0	0	0	0	-118476	-122472	7	7	0.05	0.05	0.01	0.02
6.12_water-methylchloride	8387	8815.6	16867.4	16692.4	0	0	0	0	0	0	69.67	71.15	34.35	33.03	0	0	0	0	0	0	-24639.7	-25337.8	6.5	6.5	0.07	0.07	0.05	0.06
6.16_hydrogenfluoride-hydrogenchloride	1407.1	1613.6	21452.6	21608.9	0	0	0	0	0	0	21.61	23.96	82.25	80.12	0	0	0	0	0	0	-26135.6	-26979.4	7	7	0.05	0.06	0.04	0.04
5.02_dimethylsulfone-phosphineF2	0	0	411016	430537	279041	241263	0	0	0	0	0	0	89.09	91.19	12.6	10.64	0	0	0	0	-476706	-487334	7	7	0.11	0.11	0.07	0.08
6.23_hydrogenchloride-PCl3	24563.9	25952.1	49239.1	48656.8	0	0	0	0	0	0	69.61	71.1	31.07	29.69	0	0	0	0	0	0	-73509.7	-75962.6	6.5	6.5	0.07	0.08	0.02	0.02
6.08_aceticacid-PCl3	46988.6	48892.5	0	0	0	0	7.3	0.1	9.46811e+07	9.76217e+07	33.84	34.09	0	0	0	0	0	0	65.01	64.86	-2.48512e+07	-2.56837e+07	9	9	0.09	0.09	0.03	0.03
5.22_methanol-F2	3116.9	2920.7	15496.1	17336.4	0	0	0	0	0	0	45.47	41.15	54.39	58.68	0	0	0	0	0	0	-14097.3	-14701.9	6.5	6.5	0.01	0.02	0	0.01
6.04_Nmethylacetamide-methylchloride	33014.1	34250.7	125930	127366	0.1	0	0.8	0	1.2	0	56.74	57.45	45.35	44.76	0	0	0	0	0	0	-129087	-132302	6.5	6.5	0.06	0.06	0.06	0.07
6.06_aceticacid-hydrogenchloride	0	0	94947	101224	361027	359917	0	0	0	11.7	0	0	55.87	57.61	44.5	42.91	0	0	0	0	-370802	-383104	7.5	7.5	0.01	0.02	0.01	0.01
5.05_methane-methylfluoride	3785.7	2957.6	36958.5	42098.2	0	0	0	0	0	0	32.29	24.58	68.61	76	0	0	0	0	0	0	-26226.4	-53563.3	6.5	7	0.03	0.03	0.01	0.01
5.32_hydrogenfluoride-phosphineF2	0	0	11981.7	13112.2	141152	142428	0	0	0	0	0	0	25.61	27.22	74.06	72.58	0	0	0	0	-184269	-99956	8	7.5	0.05	0.05	0.01	0.01
6.14_phosphineF2-Cl2	11571.7	11137.6	0.1	0.1	721172	806828	1.71595e+06	1.57546e+06	156332	0	24.63	23.05	0	0	50.86	55.32	23.03	20.56	0.41	0	-1.3481e+06	-1.38666e+06	8	8	0.03	0.03	0.01	0.01
6.07_aceticacid-methylchloride	2008.1	0	0.2	0	1.60346e+06	1833343	1.01784e+06	411025	3	120	3.03	0	0	0	85.75	95.21	10.59	4.15	0	0	-1.86758e+06	-1.92279e+06	8	8	0.02	0.02	0.01	0.02
6.13_water-PCl3	17340.7	17914.6	0	0	0	0	0	0	0	0	100.5	100.45	0	0	0	0	0	0	0	0	-17340.7	-17914.6	6	6	0.07	0.08	0.07	0.08
6.01_ethyne-methylchloride	0	0	126749	132402	154016	149252	0	0	0	0	0	0	80.35	81.63	20.01	18.86	0	0	0	0	-163386	-167906	7	7	0.05	0.05	0.02	0.02
5.01_dimethylsulfide-phosphineF2	39624.6	40625.2	0	0	0	0	0	0	0	0	102.35	102.33	0	0	0	0	0	0	0	0	-39624.6	-40625.2	6	6	0.08	0.09	0.08	0.09
6.25_hydrogenbromide-hydrogenchloride	0	0	67750.9	72538.2	259336	258996	0.2	0	0	0	0	0	56.18	57.99	44.8	43.14	0	0	0	0	-265370	-274942	7.5	7.5	0.02	0.02	0.02	0.02
6.15_sulfane-methylchloride	7319.8	7944.8	109608	111097	0	0	0	0	0	0	24.66	26.01	77.57	76.38	0	0	0	0	0	0	-138834	-142818	7	7	0.08	0.08	0.04	0.04
5.04_ethyne-methylfluoride	0.1	0	62041.2	56711.9	172200	212652	0.1	1.9	0	0.4	0	0	62.38	55.1	37.55	44.74	0	0	0	0	-210482	-219853	7.5	7.5	0.02	0.01	0.01	0.01
6.18_hydrogenfluoride-PCl3	8832.4	8566.9	0	5093.1	75309.9	67402.9	2219.2	0	7.5	0	65.28	61.23	0	8.91	34.22	29.63	0.26	0	0	0	-52773.5	-28959.6	7	6.5	0.07	0.07	0	0
5.24_methanol-tetraFmethane	3050	4604.3	84725	67783.3	23825.4	83281.5	0	272.5	0	1.2	13.79	20.2	80.93	62.75	4.94	16.71	0	0.01	0	0	-103017	-107043	7	7	0.02	0.01	0	0
5.27_phosphineF2-F2	5695.8	5885.9	4235.5	4260.8	0	0	0	0	0	0	86.25	86.67	15.04	14.71	0	0	0	0	0	0	-6887.09	-7084.24	6	6	0.02	0.02	0.01	0.01
5.41_hydrogeniodide-methylfluoride	0	0	101176	105878	204991	204633	0	0.9	0	0	0	0	69.88	70.96	30.79	29.82	0	0	0	0	-305690	-314991	7.5	7.5	0.05	0.06	0.02	0.03
5.38_hydrogenbromide-methylfluoride	0	0	77906.8	81883.5	89917.6	87060.3	0	0	0	0.1	0	0	79.55	81	21.44	20.11	0	0	0	0	-101601	-104825	7	7	0.07	0.07	0.03	0.03
5.29_F2-phosphine	0	0	4928.2	6231.6	173149	174340	0	0	0	0	0	0	10.44	12.79	89.45	87.27	0	0	0	0	-190975	-196880	8	8	0.02	0.03	0.01	0.02
5.03_dimethylsulfoxide-phosphineF2	29822.9	32742.6	226913	223288	0	0	0	0	0	0	38.83	41.58	64.64	62.07	0	0	0	0	0	0	-173616	-177580	6.5	6.5	0.19	0.19	0.16	0.17
5.21_aceticacid-tetraFmethane	0	1285.3	98737.3	72400.9	831790	978158	0.5	0	30.2	0	0	2.44	37.43	26.51	62.3	70.7	0	0	0	0	-601792	-627264	7.5	7.5	0.04	0.05	0.01	0.01
5.23_methanol-methylfluoride	0	0	62842.5	59478.2	87499.9	117135	0	0.9	4.5	5.8	0	0	75.67	68.7	24.82	31.82	0	0	0	0	-167071	-175818	7.5	7.5	0.07	0.05	0.02	0.02
5.40_hydrogeniodide-hydrogenfluoride	0.2	0	15661.2	16934.2	225117	229886	0	1.3	0	0	0	0	24.27	25.37	75.59	74.61	0	0	0	0	-287838	-297701	8	8	0.03	0.03	0.01	0.01
5.20_aceticacid-phosphineF2	0	0	153506	168602	1214971	1.19674e+06	0	0	0	0	0	0	37.79	40.46	63.8	61.27	0	0	0	0	-908215	-930181	7.5	7.5	0.12	0.12	0.09	0.09
40_methanolchloromethane	0	0	127408	132805	72345.6	66863.4	0	0	0	0.1	0	0	89.6	90.89	10.85	9.75	0	0	0	0	-145398	-149432	7	7	0.04	0.04	0.02	0.02
5.26_water-methylfluoride	4135.8	3840.5	12161.7	14492.4	0	0	0	0	0	0	57.1	50.81	45.03	51.33	0	0	0	0	0	0	-14202.7	-14974	6.5	6.5	0.03	0.03	0.03	0.03
6.26_hydrogenbromide-methylchloride	3243.1	4125.6	153746	155589	0	0.1	0	0	0	0.1	9.08	11.18	93.17	91.25	0	0	0	0	0	0	-166488	-171799	7	7	0.07	0.08	0.06	0.06
5.18_aceticacid-F2	0	0	23793.9	15809.6	568536	627804	0.4	0	0	0	0	0	16.71	10.76	83.86	89.68	0	0	0	0	-668990	-694550	8	8	0.04	0.03	0.01	0.01
5.36_hydrogenchloride-tetraFmethane	7017.6	6431.9	1	7624.2	288941	279762	1.5	2290.6	2.5	1.4	36.61	32.55	0	7.78	62.92	59.08	0	0.1	0	0	-201752	-208130	7.5	7.5	0.02	0.02	0	0.01
