# Supplementary material for: Benchmarking Swaths of Intermolecular Interaction Components with Symmetry-Adapted Perturbation Theory
Source: J Chem Theory Comput. 2023 Dec 20;20(1):30–48. doi: 10.1021/acs.jctc.3c00801 (PMC10782453; doi:10.1021/acs.jctc.3c00801)
Supplement: Supplementary file 4 — ct3c00801_si_004.zip [file ct3c00801_si_004.zip › AHX_NO.xls]

## Sheet: AHX_NO
Dimer	C6/pbe0ac	C6/b3lypac	C7/pbe0ac	C7/b3lypac	C8/pbe0ac	C8/b3lypac	C9/pbe0ac	C9/b3lypac	C10/pbe0ac	C10/b3lypac	MC%_C6/pbe0ac	MC%_C6/b3lypac	MC%_C7/pbe0ac	MC%_C7/b3lypac	MC%_C8/pbe0ac	MC%_C8/b3lypac	MC%_C9/pbe0ac	MC%_C9/b3lypac	MC%_C10/pbe0ac	MC%_C10/b3lypac	Cn/pbe0ac	Cn/b3lypac	n/pbe0ac	n/b3lypac	fit_RMSE(CnR-n)/pbe0ac	fit_RMSE(CnR-n)/b3lypac	fit_RMSE(multi)/pbe0ac	fit_RMSE(multi)/b3lypac
2.15_hydrogenfluoride-bromicacid	0	0	19989.4	23602.4	250346	246712	0	0	0	0.3	0	0	24.89	28.48	76.1	72.68	0	0	0	0	-323043	-174383	8	7.5	0.09	0.09	0.04	0.04
1.26_hydrogenchloride-Nmethylacetamide	5361.3	6541.6	157767	158452	0	0	0	0	0	0	12.94	15.32	88.44	86.22	0	0	0	0	0	0	-178068	-183223	7	7	0.09	0.11	0.06	0.07
1.06_methanethiol-methylamine	16300.8	17486.5	99251.3	99109.9	0	0	0	0	0.2	0	42.99	44.85	59.48	57.78	0	0	0	0	0	0	-82669.8	-84915.3	6.5	6.5	0.09	0.09	0.08	0.08
33_HFmethanol	0	0	34430.1	36646.7	7003.8	3343.8	0	0	0	0	0	0	97.21	100.26	5.41	2.5	0	0	0	0	-36595.5	-37680.6	7	7	0.06	0.06	0.05	0.06
2.28_hydrogenchloride-POCl3	7971	6352.9	0	5.8	1.26471e+06	1.4309e+06	1.96278e+06	1919684	1.23384e+06	246.4	10.28	7.92	0	0	65.74	71.98	20.97	19.85	2.75	0	-1.92744e+06	-1.98921e+06	8	8	0.04	0.03	0.02	0.02
2.07_sulfane-dimethylsulfoxide	34166.3	36137.7	86480.7	85185.7	0	0.2	0	0	0	0.2	64.26	66	37.62	35.98	0	0	0	0	0	0	-111120	-114323	6.5	6.5	0.12	0.13	0.09	0.1
1.22_hydrogenchloride-ammonia	10735.7	11954.6	41438.9	39742.1	0	0	0	0	0	0	51.29	55.23	52.82	49.02	0	0	0	0	0	0	-42337.4	-43608.4	6.5	6.5	0.15	0.16	0.16	0.17
2.45_hydrogeniodide-dimethylsulfone	0	0	501384	524408	371568	341697	0	0.4	0	1.3	0	0	87.58	89.07	13.51	12.08	0	0	0	0	-586837	-602992	7	7	0.12	0.12	0.07	0.07
1.31_hydrogenbromide-Nmethylacetamide	8312.4	9917.5	224419	225922	0.1	0	0	0	0	0	14.27	16.51	87.1	85	0	0	0	0	0	0	-256907	-264683	7	7	0.12	0.14	0.08	0.08
2.50_hydrogeniodide-trimethylphosphite	0	0	463529	487927	1.36733e+06	1.36181e+06	0	0	3.7	0.4	0	0	62.96	64.29	37.18	35.93	0	0	0	0	-1.63022e+06	-1679703	7.5	7.5	0.08	0.09	0.02	0.03
1.34_hydrogeniodide-methylcyanate	0	0	273042	286878	45888.3	25640.2	9.2	0.2	0.2	0	0	0	97.41	99.13	3.51	1.9	0	0	0	0	-284075	-293042	7	7	0.04	0.04	0.04	0.04
2.12_hydrogenfluoride-acetamide	12828.7	13867.7	41736.7	42906	0	0	0	0	0	0	54.36	55.81	48.32	47.16	0	0	0	0	0	0	-46292.9	-48820	6.5	6.5	0.15	0.19	0.16	0.2
2.21_hydrogenfluoride-trimethylphosphate	0	0	138076	148701	189654	169181	0	0	0	0	0	0	75.22	78.7	25.26	21.9	0	0	0	0	-365097	-193937	7.5	7	0.16	0.16	0.03	0.04
2.46_hydrogeniodide-methanol	0	0	152561	163173	276427	261829	0	0	0	0	0	0	72.19	74.76	29.68	27.22	0	0	0	0	-442054	-455743	7.5	7.5	0.12	0.14	0.07	0.08
2.26_hydrogenchloride-methanol	0	208.5	97148.8	99960.2	2089.9	0	0	0	0	0	0	0.85	101.75	101.4	0.56	0	0	0	0	0	-97742.3	-100696	7	7	0.08	0.09	0.08	0.09
2.24_hydrogenchloride-dimethylsulfone	5061.3	6599.6	240224	241599	0	0	0	0	0	0	8.5	10.77	92.58	90.44	0	0	0	0	0	0	-259911	-267270	7	7	0.09	0.11	0.07	0.08
1.11_sulfane-methylazide	0	0	109794	118181	873836	876868	0	0	0	1.6	0	0	38.83	40.57	61.64	60.05	0	0	0	0	-646573	-665656	7.5	7.5	0.04	0.04	0.02	0.02
2.11_sulfane-trimethylphosphite	60838.8	60595.8	145835	163865	0	0	0	0	0	0	69.06	66.37	33.48	36.26	0	0	0	0	0	0	-196600	-204785	6.5	6.5	0.12	0.11	0.08	0.08
2.37_hydrogenbromide-Nmethylacetamide	0	0	364791	386269	699177	671909	0	0	0.6	0	0	0	71.23	73.26	29.57	27.6	0	0	0	0	-1.09002e+06	-1.12088e+06	7.5	7.5	0.16	0.18	0.06	0.07
2.10_sulfane-POCl3	0	570.9	362117	372505	8924.1	0	0	0	0.1	0	0	0.77	99.9	99.68	0.5	0	0	0	0	0	-364147	-375020	7	7	0.02	0.02	0.02	0.02
2.38_hydrogenbromide-phosphoricacid	0	0	261692	276768	60038.4	35334.2	0	1.6	0	0.3	0	0	96.92	99.14	4.88	2.78	0	0	0	0	-276525	-285497	7	7	0.07	0.08	0.07	0.08
2.17_hydrogenfluoride-nitromethane	0	0	4936.7	4843.1	329437	345826	0	0	0	0	0	0	5.98	5.64	94.44	95.2	0	0	0	0	-347948	-363986	8	8	0.03	0.03	0.02	0.03
2.35_hydrogenbromide-dimethylsulfoxide	0	0	216436	240656	1.21681e+06	1.18029e+06	0	0	0	0	0	0	45.28	48.76	55.69	52.32	0	0	0	0	-1.03822e+06	-1.06974e+06	7.5	7.5	0.08	0.08	0.07	0.08
1.01_phosphine-ammonia	0	0	67175.5	69659.6	263419	270653	0	3	6.2	0.3	0	0	56.95	57.26	44.13	43.96	0	0	0	0	-266495	-275150	7.5	7.5	0.01	0.01	0.01	0.01
2.25_hydrogenchloride-dimethylsulfoxide	0	0	0	0	1.57284e+06	1.7069e+06	1.61676e+06	1.29371e+06	0	0.4	0	0	0	0	82.66	86.88	18.22	14.13	0	0	-1.95227e+06	-2.01051e+06	8	8	0.11	0.1	0.05	0.06
2.18_hydrogenfluoride-Nmethylacetamide	0	0	98242.7	102316	291896	309918	0	0	0	0.2	0	0	59.08	58.81	42.23	42.83	0	0	0	0	-341140	-358337	7.5	7.5	0.07	0.09	0.06	0.08
1.08_methanethiol-trimethylamine	22531.8	24563.6	201519	201317	0	0	0	0	0	0	34.1	36.16	67.47	65.56	0	0	0	0	0	0	-145950	-149908	6.5	6.5	0.14	0.14	0.08	0.09
1.20_hydrogenfluoride-pyridine	0	0	0	0	1.16462e+06	1.22874e+06	389590	365737	0	0	0	0	0	0	94.6	95.71	7.07	6.36	0	0	-1.26019e+06	-1.31846e+06	8	8	0.07	0.09	0.06	0.08
2.47_hydrogeniodide-Nmethylacetamide	0	0	0	0	5.39565e+06	5728624	1.21193e+06	414165	0	15.7	0	0	0	0	96.36	99.31	4.31	1.43	0	0	-5.65685e+06	-5.81789e+06	8	8	0.07	0.07	0.06	0.07
2.42_hydrogeniodide-aceticacid	0	0	232060	254846	1.41219e+06	1.38908e+06	0	0	0	0	0	0	45.09	47.93	56.7	53.98	0	0	0	0	-1.16147e+06	-1.19789e+06	7.5	7.5	0.09	0.09	0.09	0.1
2.49_hydrogeniodide-trimethylphosphate	0	0	470545	510170	3.11749e+06	3.0871e+06	2.8	0	11.7	0	0	0	43.05	45.32	57.32	55.13	0	0	0	0	-2.46472e+06	-2.53524e+06	7.5	7.5	0.08	0.07	0.04	0.05
1.33_hydrogeniodide-methylazide	0.1	0	119598	136108	1.54636e+06	1539292	0.4	0	0	0	0	0	27.72	30.53	73.19	70.52	0	0	0	0	-989473	-1.02065e+06	7.5	7.5	0.12	0.11	0.04	0.04
1.27_hydrogenchloride-pyridine	0	0	0	0	2.55083e+06	2.84231e+06	6758718	5.97605e+06	0.1	0	0	0	0	0	65.45	70.64	35.6	30.51	0	0	-8.59131e+06	-8.83741e+06	8.5	8.5	0.12	0.17	0.07	0.08
1.29_hydrogenbromide-methylazide	0	0	102910	116916	1.0042e+06	992344	0	2.8	0	1.9	0	0	32.74	35.95	68.42	65.36	0	0	0	0	-701872	-724696	7.5	7.5	0.1	0.1	0.05	0.05
1.04_phosphine-trimethylamine	3812	4291.1	269782	274026	0	0	0	0	1	0	6.67	7.36	94.34	93.79	0	0	0	0	0	0	-286176	-292480	7	7	0.04	0.05	0.04	0.04
2.09_sulfane-Nmethylacetamide	0	0	314783	326581	515808	514276	0	0	0	0.1	0	0	75.62	76.43	25.18	24.46	0	0	0	0	-907814	-931925	7.5	7.5	0.11	0.12	0.03	0.03
1.09_sulfane-ammonia	0.2	505	99596.1	100952	0	0	0	0	0	0	0	2.24	103.14	101.1	0	0	0	0	0	0	-99597	-102863	7	7	0.05	0.06	0.05	0.06
38_HClmethylamine	12300.1	14209.1	83037.2	80074.3	0	0	0	0	0.1	0	37.51	41.95	65.41	61.11	0	0	0	0	0	0	-67653.8	-69586.3	6.5	6.5	0.2	0.19	0.16	0.18
36_HImethanol	0	0	90282.3	97890.5	600391	600264	0	0	0	0.2	0	0	41.63	43.68	59.24	57.33	0	0	0	0	-478742	-494184	7.5	7.5	0.05	0.04	0.03	0.03
1.28_hydrogenbromide-ammonia	9760.1	11446.4	95516.3	93768.6	0	0	0	0	0	0	29.18	33.06	74.02	70.24	0	0	0	0	0	0	-69787	-71953.2	6.5	6.5	0.27	0.26	0.19	0.2
2.30_hydrogenchloride-trimethylphosphate	0	0	24007.5	42792	2851594	2.85316e+06	8	0	6.4	3.1	0	0	3.94	6.81	96.16	93.4	0	0	0	0	-2.95801e+06	-3.04284e+06	8	8	0.03	0.05	0.02	0.02
2.32_hydrogenbromide-acetone	0	0	167777	185235	1.35414e+06	1.34253e+06	0	0	0	0	0	0	37.22	39.83	63.8	61.3	0	0	0	0	-1.00236e+06	-1.03281e+06	7.5	7.5	0.1	0.1	0.06	0.07
1.25_hydrogenchloride-methylcyanate	0	0	35	0	1184.9	0.2	5.45054e+06	6.55613e+06	1.08482e+08	1.06872e+08	0	0	0	0	0.03	0	22.1	25.78	77.57	74.1	-1.36614e+08	-1.40667e+08	10	10	0.06	0.07	0.01	0.02
2.01_phosphineF2-acetone	21682.1	22342.6	41081.5	41433	0	0	0	0	0	0	70.61	71.14	30.79	30.36	0	0	0	0	0	0	-63143.7	-64600.6	6.5	6.5	0.09	0.1	0.04	0.04
2.08_sulfane-methanol	0	0	104920	109843	33752.5	27917.8	0	0	0	0	0	0	94.38	95.89	6.96	5.58	0	0	0	0	-113678	-117088	7	7	0.04	0.04	0.03	0.04
1.30_hydrogenbromide-methylcyanate	2470.2	0	0	0.1	0	7.6	6.02618e+06	9.13742e+06	144865136	1.3603e+08	1.64	0	0	0	0	0	19.04	27.94	79.03	71.83	-1.78541e+08	-8.02334e+07	10	9.5	0.06	0.07	0.01	0.01
1.21_hydrogenfluoride-trimethylamine	15898.5	16617.5	0	0	0	0	0	0	0	0	101.88	102.12	0	0	0	0	0	0	0	0	-15898.5	-16617.5	6	6	0.2	0.23	0.2	0.23
1.18_hydrogenfluoride-methylcyanate	0	0	0	0	0.4	0.1	3.07335e+06	3.31528e+06	2.90184e+07	30126073	0	0	0	0	0	0	35.2	36.21	65.35	64.67	-2.01119e+07	-2.11474e+07	9.5	9.5	0.04	0.05	0.02	0.03
2.13_hydrogenfluoride-aceticacid	15235.2	16494.6	24167.9	24423.3	0	0	0	0	0	0	72.08	73.76	31.89	30.45	0	0	0	0	0	0	-40745.8	-43137.6	6.5	6.5	0.27	0.31	0.23	0.26
1.32_hydrogeniodide-ammonia	0	1652	222874	223733	0	0	0	0	0	0	0	2.97	102.33	99.36	0	0	0	0	0	0	-222874	-229670	7	7	0.17	0.19	0.17	0.19
1.16_hydrogenfluoride-methylamine	9040	9262.4	13877.4	15576.5	0	0	0	0	0	0	71.97	70.25	31.87	34.03	0	0	0	0	0	0	-23742.2	-25103.8	6.5	6.5	0.18	0.19	0.14	0.17
1.14_sulfane-trimethylamine	23018.1	25276.6	131806	129477	0	0	0	0	0	0	44.27	47.16	58.22	55.49	0	0	0	0	0	0	-112419	-115653	6.5	6.5	0.12	0.12	0.11	0.12
2.40_hydrogenbromide-trimethylphosphate	0	0	0	13499.1	4.09189e+06	4.20164e+06	212956	0	91.4	0	0	0	0	1.58	99.03	98.59	1.05	0	0	0	-4.13873e+06	-4.26311e+06	8	8	0.01	0.02	0.01	0.02
2.14_hydrogenfluoride-acetone	0	0	97332	101128	17655.4	23346.1	0.3	0	0.5	0	0	0	97.07	96.18	4.51	5.68	0	0	0	0	-102333	-107740	7	7	0.07	0.09	0.07	0.08
1.24_hydrogenchloride-methylazide	0	0	105170	115824	489262	475028	0	0	0	0	0	0	49.78	53.06	51.64	48.52	0	0	0	0	-455077	-469273	7.5	7.5	0.05	0.05	0.05	0.06
34_HClmethanol	0	0	68637.8	73700.1	150946	144933	0	0	0	0	0	0	66.52	69.14	35.05	32.58	0	0	0	0	-210597	-217221	7.5	7.5	0.07	0.08	0.04	0.05
1.10_sulfane-methylamine	7049.3	8155.3	112562	112527	0	0	0	0	0	0	21.99	24.66	80.76	78.27	0	0	0	0	0	0	-139102	-143232	7	7	0.12	0.14	0.08	0.08
1.13_sulfane-pyridine	0	0	0	0	2.72198e+06	2.92284e+06	8191368	7.8565e+06	0	0	0	0	0	0	64.81	67.47	35.82	33.31	0	0	-9.7318e+06	-1.00263e+07	8.5	8.5	0.06	0.07	0.03	0.04
1.02_phosphine-methylamine	7786.4	8193.9	99949.5	101048	0	0	0	0	0	0	27.48	28.33	74.21	73.48	0	0	0	0	0	0	-65488.9	-66854.4	6.5	6.5	0.08	0.08	0.03	0.03
2.51_hydrogeniodide-water	0	0	66263.9	71273.6	231018	228032	0	0	0	0	0	0	57.16	59.38	45.26	43.16	0	0	0	0	-247848	-256186	7.5	7.5	0.05	0.05	0.05	0.05
2.22_hydrogenchloride-acetamide	0	0	271279	291523	79521.4	34205.4	0	1.2	0.2	0.5	0	0	95.11	99.12	6.73	2.81	0	0	0	0	-292339	-300582	7	7	0.16	0.16	0.15	0.16
2.02_methanethiol-aceticacid	16687.1	17511	252680	257355	0	0	0	0	0	0	24.66	25.25	76.84	76.34	0	0	0	0	0	0	-323660	-331839	7	7	0.12	0.13	0.05	0.06
2.41_hydrogenbromide-water	0	0	67860.3	72243.6	35635.4	29297.9	0	0	0	0	0	0	91.18	93.75	11.91	9.46	0	0	0	0	-77908.6	-80504.9	7	7	0.08	0.08	0.06	0.07
2.16_hydrogenfluoride-dimethylsulfone	8782.8	9663.2	50181.6	49364.2	0	0	0	0	0	0	40.34	43.13	61.16	58.49	0	0	0	0	0	0	-43486.7	-44655.2	6.5	6.5	0.1	0.09	0.07	0.08
2.04_sulfane-acetamide	0	0	219083	230207	447273	439580	0	0	0	6.5	0	0	70.82	72.3	30.35	28.98	0	0	0	0	-669062	-688299	7.5	7.5	0.09	0.1	0.04	0.05
2.48_hydrogeniodide-POCl3	0	0	303722	328314	1.89684e+06	1.88899e+06	0.1	18.2	0.2	69.8	0	0	45.58	47.66	54.43	52.44	0	0	0	0	-1.53359e+06	-1.58334e+06	7.5	7.5	0.03	0.02	0.02	0.02
2.33_hydrogenbromide-chloricacid	10980.9	6684	0	10.8	320043	887246	4.04869e+06	1.10381e+06	67628	4.63718e+06	20.35	11.95	0	0	22.43	60.01	56.69	14.91	0.19	12.71	-1.44393e+06	-1.49545e+06	8	8	0.06	0.06	0.01	0.01
2.39_hydrogenbromide-SO2	3192.7	1854.2	0	0	668749	813354	1.6677e+06	1319278	23.4	0	7.64	4.28	0	0	61.17	71.78	30.69	23.42	0	0	-1.10585e+06	-1.14563e+06	8	8	0.04	0.04	0.01	0.01
2.36_hydrogenbromide-methanol	0	0	126431	135082	80525	65886.5	0	0.3	0	0.2	0	0	88.53	91.5	13.69	10.83	0	0	0	0	-148279	-152958	7	7	0.12	0.11	0.08	0.09
2.34_hydrogenbromide-dimethylsulfone	0	0	382025	400997	29965.1	0	0.6	0	2.9	0	0	0	99.41	101.21	1.74	0	0	0	0	0	-389388	-400997	7	7	0.08	0.08	0.08	0.08
2.19_hydrogenfluoride-phosphoricacid	10100.6	11038.4	39674.2	38601.6	0	0	0	0	0	0	50.6	53.67	52.94	50.01	0	0	0	0	0	0	-40198.6	-41313.8	6.5	6.5	0.14	0.15	0.15	0.16
2.06_sulfane-dimethylether	1103.9	1626.4	148078	150525	0	0	0	0	0	0	3.29	4.7	97.75	96.49	0	0	0	0	0	0	-152418	-156918	7	7	0.04	0.05	0.04	0.04
1.23_hydrogenchloride-methylamine	13729.2	16064.8	96912.9	93025	0	0	0	0	0	0	35.72	40.47	66.7	62.04	0	0	0	0	0	0	-77998	-80173.3	6.5	6.5	0.25	0.24	0.2	0.21
1.05_methanethiol-ammonia	0	0	112159	118355	107580	100758	0	0	0	0.1	0	0	84.47	86.28	17.8	16.14	0	0	0	0	-139080	-143569	7	7	0.07	0.07	0.04	0.04
2.43_hydrogeniodide-acetone	0	0	117884	135749	2.79154e+06	2.8097e+06	0	0	0	0	0	0	17.74	19.81	83.01	81.05	0	0	0	0	-3.33052e+06	-3.43036e+06	8	8	0.1	0.12	0.04	0.05
2.27_hydrogenchloride-phosphoricacid	2471.2	3704.5	188749	190030	0	0	0	0	0	0	5.58	8.1	96.41	94.04	0	0	0	0	0	0	-198277	-204313	7	7	0.09	0.1	0.08	0.09
2.31_hydrogenchloride-water	1493.4	1897.3	43685.6	43869.1	0	0	0	0	0	0	12.1	14.86	91.2	88.61	0	0	0	0	0	0	-48673.4	-50205.8	7	7	0.08	0.09	0.07	0.07
37_HFmethylamine	7048.5	7867.9	18022.4	16598.6	0	0	0	0	0	0	60.65	65.56	43.68	38.98	0	0	0	0	0	0	-22652.7	-23286.2	6.5	6.5	0.13	0.15	0.13	0.14
1.15_hydrogenfluoride-ammonia	7133.8	7575.7	0	0	0	0	0	0	0	0	104.23	105.24	0	0	0	0	0	0	0	0	-7133.85	-7575.74	6	6	0.15	0.16	0.15	0.16
2.03_methanethiol-methanol	15574.9	16205.6	51202.1	51600.9	0	0	0	0	0	0	57.42	58.28	43.97	43.22	0	0	0	0	0	0	-56609.2	-58034.1	6.5	6.5	0.04	0.04	0.04	0.04
1.12_sulfane-methylcyanate	23121.9	24214.8	42776.4	42489.1	0	0	0	0	0	0	72.61	73.81	30.28	29.19	0	0	0	0	0	0	-67136.5	-69129.9	6.5	6.5	0.1	0.1	0.06	0.06
35_HBrmethanol	0	0	82165.2	88823.7	299156	293569	0	0	0	0	0	0	55.32	57.82	46.07	43.71	0	0	0	0	-313803	-324097	7.5	7.5	0.04	0.05	0.04	0.05
1.03_phosphine-pyridine	14116	14725.3	0	0	1.7098e+06	1.43111e+06	1.12183e+07	1.49024e+07	9.18486e+06	1.2	11.89	12.14	0	0	38.6	31.6	42.82	55.62	6.04	0	-1.04782e+07	-1.0722e+07	8.5	8.5	0.03	0.03	0.01	0.01
1.17_hydrogenfluoride-methylazide	0	0	63424.8	64862.7	31175.3	36252.2	0	0	0	0	0	0	90.94	89.83	11.45	12.85	0	0	0	0	-72398.7	-75298	7	7	0.08	0.09	0.06	0.07
2.05_sulfane-aceticacid	0	0	187871	196603	551535	553079	0.1	3.6	2.8	1	0	0	63.22	64.3	37.9	36.93	0	0	0	0	-656516	-675486	7.5	7.5	0.05	0.05	0.03	0.04
2.29_hydrogenchloride-SO2	1531.1	467.4	0	0	544205	648468	890687	640854	226.4	0	4.78	1.41	0	0	70.49	81.2	24.21	16.84	0	0	-780385	-806695	8	8	0.04	0.03	0.01	0.01
1.19_hydrogenfluoride-Nmethylacetamide	9318.7	9325.8	23653.2	26222.5	0	0	0	0	0	0	60.75	58.4	41.67	44.31	0	0	0	0	0	0	-29933.5	-31370.5	6.5	6.5	0.09	0.09	0.08	0.1
2.20_hydrogenfluoride-SO2	0	0	0	0	243606	259209	79131.1	51732.2	0.5	0	0	0	0	0	92.91	95.72	7.27	4.6	0	0	-264851	-273098	8	8	0.02	0.02	0.01	0.02
2.44_hydrogeniodide-bromicacid	7793.6	9049.8	214121	216591	0	0	0	0	0	0	15.56	17.48	85.25	83.46	0	0	0	0	0	0	-247514	-255366	7	7	0.05	0.06	0.03	0.03
2.23_hydrogenchloride-dimethylether	7005.2	8181	97520.9	96923	0	0	0	0	0	0	22.81	25.83	79.26	76.39	0	0	0	0	0	0	-122319	-125884	7	7	0.17	0.19	0.1	0.11
1.07_methanethiol-pyridine	0	0	226074	244786	3.06984e+06	3091538	0	0	5.5	0	0	0	28.59	30.14	71.94	70.52	0	0	0	0	-1.89542e+06	-1.94638e+06	7.5	7.5	0.11	0.11	0.04	0.04
