# Supplementary material for: Benchmarking Swaths of Intermolecular Interaction Components with Symmetry-Adapted Perturbation Theory
Source: J Chem Theory Comput. 2023 Dec 20;20(1):30–48. doi: 10.1021/acs.jctc.3c00801 (PMC10782453; doi:10.1021/acs.jctc.3c00801)
Supplement: Supplementary file 4 — ct3c00801_si_004.zip [file ct3c00801_si_004.zip › AHX_PBr.xls]

## Sheet: AHX_PBr
Dimer	C6/pbe0ac	C6/b3lypac	C7/pbe0ac	C7/b3lypac	C8/pbe0ac	C8/b3lypac	C9/pbe0ac	C9/b3lypac	C10/pbe0ac	C10/b3lypac	MC%_C6/pbe0ac	MC%_C6/b3lypac	MC%_C7/pbe0ac	MC%_C7/b3lypac	MC%_C8/pbe0ac	MC%_C8/b3lypac	MC%_C9/pbe0ac	MC%_C9/b3lypac	MC%_C10/pbe0ac	MC%_C10/b3lypac	Cn/pbe0ac	Cn/b3lypac	n/pbe0ac	n/b3lypac	fit_RMSE(CnR-n)/pbe0ac	fit_RMSE(CnR-n)/b3lypac	fit_RMSE(multi)/pbe0ac	fit_RMSE(multi)/b3lypac
7.13_hydrogenbromide-hydrogenbromide	0	0	96636.1	104286	341602	337952	0	16.1	0	4.8	0	0	59.09	61.31	42.08	40.03	0	0	0	0	-365098	-379150	7.5	7.5	0.02	0.03	0.02	0.03
7.10_hydrogenfluoride-methylbromide	7453.9	7982.8	14122.6	13599.3	0	0	0	0	0	0	70.86	73.4	33.93	31.62	0	0	0	0	0	0	-21344.5	-22022.4	6.5	6.5	0.08	0.08	0.06	0.06
3.33_hydrogenfluoride-trimethylphosphite	15521.1	17132.7	54883.5	51614.4	0	0	0	0	0	0	56.96	61.22	47.51	43.52	0	0	0	0	0	0	-58398.4	-59761.1	6.5	6.5	0.1	0.11	0.11	0.11
7.01_Nmethylacetamide-methylbromide	33882.7	35504.3	200580	202817	0	0	0	0	0	0	46.52	47.49	55.52	54.68	0	0	0	0	0	0	-167218	-171647	6.5	6.5	0.07	0.07	0.06	0.07
3.17_methanol-trimethylphosphite	48765.4	51415	111962	107703	0	0	0	0	0	0	69.28	71.46	33.95	31.95	0	0	0	0	0	0	-153843	-157063	6.5	6.5	0.14	0.16	0.11	0.12
3.02_ethyne-phosphine	2597.7	2122.3	0	0	997318	1.078e+06	1.77652e+06	1.61439e+06	13965.1	775.1	6.37	5.08	0	0	70.17	73.99	22.06	19.55	0.03	0	-1.4194e+06	-1.45514e+06	8	8	0.02	0.02	0.01	0.01
3.24_sulfane-phosphaalkyne	36320.5	38016.8	36834.7	35141.7	0	0	0	0	0	0	86.38	87.87	18.17	16.85	0	0	0	0	0	0	-45351.6	-46632.8	6	6	0.1	0.1	0.07	0.07
3.19_methanol-P4	26692.2	28896.8	225276	223521	0	0	0	0	0	0	38.22	40.4	63.79	61.81	0	0	0	0	0	0	-164161	-167875	6.5	6.5	0.08	0.08	0.05	0.06
3.21_phosphineF2-P4	12115.1	13888.8	346272	348190	0	0	0	0	0	0.6	15.43	17.25	85.02	83.38	0	0	0	0	0	0	-399281	-408960	7	7	0.07	0.08	0.03	0.03
3.49_hydrogeniodide-phosphaalkyne	41809.1	44613.3	154560	152480	0	0	0	0	0.1	0.6	59.12	61.18	44.33	42.42	0	0	0	0	0	0	-161182	-165935	6.5	6.5	0.08	0.09	0.09	0.09
3.34_hydrogenchloride-phosphaalkene	0	0	207223	228765	1.81568e+06	1.78979e+06	0	0	0	0	0	0	38.12	40.92	63.46	60.84	0	0	0	0	-1.29011e+06	-1.32442e+06	7.5	7.5	0.08	0.07	0.05	0.06
3.40_hydrogenchloride-P4	0	0	220302	242314	1.48952e+06	1.45936e+06	0	0	0	0	0	0	45.21	48.2	55.55	52.77	0	0	0	0	-1.16336e+06	-1.19766e+06	7.5	7.5	0.03	0.03	0.03	0.03
3.44_hydrogenbromide-phosphorine	685.5	0	0.1	0	111.2	0	4.35656e+07	4.71027e+07	7.08658e+07	6.10521e+07	0.32	0	0	0	0	0	78.4	82.24	20.64	17.25	-5.63981e+07	-5.80545e+07	9	9	0.06	0.06	0.02	0.02
3.41_hydrogenbromide-phosphaalkene	63758.9	65500.2	0	0	0	0	0	0	0	0	102.26	102.11	0	0	0	0	0	0	0	0	-63758.9	-65500.2	6	6	0.15	0.16	0.15	0.16
7.07_phosphineF2-Br2	22642.6	21290.1	0.2	0	3.9	315903	8.79272e+06	7.00224e+06	11348053	1.5368e+07	28.61	26.12	0	0	0	11.3	57.33	44.32	13.37	17.57	-6.22169e+06	-6.41145e+06	8.5	8.5	0.03	0.03	0.01	0.01
3.26_sulfane-phosphorine	0	0	0	0	4396287	4.58553e+06	1.36319e+06	987889	310.4	0	0	0	0	0	94.45	96.04	5.01	3.54	0	0	-4.65952e+06	-4.77628e+06	8	8	0.02	0.02	0.02	0.02
7.03_aceticacid-hydrogenbromide	0	0	206617	217928	24549.4	7073.6	0	0	0.2	0.1	0	0	99.21	101.15	2.5	0.69	0	0	0	0	-212552	-219638	7	7	0.04	0.04	0.04	0.04
7.15_hydrogeniodide-Br2	0	0	292581	311429	105578	72586.4	0	0.8	3.7	14	0	0	93.8	96.18	6.62	4.39	0	0	0	0	-316253	-327704	7	7	0.03	0.03	0.02	0.02
3.06_ammonia-phosphaalkene	0	0	268394	279316	472586	467011	0.2	0	0.1	0.8	0	0	76.67	77.77	25.52	24.58	0	0	0	0	-795276	-816040	7.5	7.5	0.08	0.08	0.04	0.04
3.46_hydrogenbromide-trimethylphosphite	3055	6787.5	534838	533428	0	0.1	0	0	0	0.5	2.79	6.03	99.22	96.16	0	0	0	0	0	0	-547934	-562525	7	7	0.09	0.11	0.09	0.1
7.16_hydrogeniodide-hydrogenbromide	0	0	95618.8	104618	794840	800165	0	0	0	0	0	0	39.04	41.11	61.26	59.36	0	0	0	0	-576496	-598218	7.5	7.5	0.03	0.03	0.02	0.02
3.04_ethyne-trimethylphosphine	5499.2	2070.8	0.1	4.7	2.15874e+06	2.62889e+06	7.90008e+06	6.47059e+06	57	2300.7	5.75	2.11	0	0	58.08	68.83	35.32	28.16	0	0	-8.76974e+06	-9.0103e+06	8.5	8.5	0.04	0.04	0.01	0.01
3.28_hydrogenfluoride-phosphaalkene	0	0	74733.4	85127.7	655108	636040	0.1	0.1	0.1	0.3	0	0	36.31	40.23	66.02	62.37	0	0	0	0	-472884	-484894	7.5	7.5	0.07	0.06	0.05	0.05
3.42_hydrogenbromide-phosphaalkyne	38054.5	40331	53929.2	51137.4	0	0	0	0	0	0	79.44	81.58	24.35	22.38	0	0	0	0	0	0	-102866	-53225.1	6.5	6	0.15	0.16	0.09	0.1
3.31_hydrogenfluoride-phosphorine	0	0	0	0	164267	257769	1.11424e+07	1.10035e+07	34.8	66.4	0	0	0	0	7.56	11.53	93.38	89.67	0	0	-1.19359e+07	-1.22487e+07	9	9	0.03	0.04	0.03	0.03
7.33_ethyne-methylbromide	0	0	143519	150995	306299	301359	0	0	0	0	0	0	70.57	72.05	29.66	28.32	0	0	0	0	-446282	-459507	7.5	7.5	0.05	0.05	0.02	0.02
3.35_hydrogenchloride-phosphaalkyne	32019	33692.4	10168.7	7636.3	0	0	0	0	0	0	97.02	99.08	6.99	5.1	0	0	0	0	0	0	-34714.4	-35716.5	6	6	0.09	0.09	0.08	0.09
7.04_aceticacid-methylbromide	0	0	79451.9	90980.3	1.43881e+06	1.45105e+06	0	5.5	0	0	0	0	22.06	24.37	77.62	75.52	0	0	0	0	-1.79836e+06	-1.86277e+06	8	8	0.07	0.08	0.01	0.01
3.47_hydrogenbromide-P4	0	0	439313	468890	398339	331998	2.5	0	5.7	0	0	0	86.32	89.33	14.83	11.99	0	0	0	0	-525989	-541131	7	7	0.08	0.07	0.04	0.04
3.50_hydrogeniodide-phosphine	0	0	122814	132930	1.11835e+06	1.12228e+06	0	0	0.2	0	0	0	37.29	39.15	64.2	62.5	0	0	0	0	-785849	-809318	7.5	7.5	0.05	0.05	0.03	0.03
3.29_hydrogenfluoride-phosphaalkyne	10679.1	10973.8	0	0	0	0	0	0	0	0	100.02	99.86	0	0	0	0	0	0	0	0	-10679.1	-6105.25	6	5.5	0.12	0.12	0.12	0.13
3.37_hydrogenchloride-phosphorine	0	0	0	0	76.1	0.5	3.46576e+07	36762269	1.18766e+07	6.07836e+06	0	0	0	0	0	0	94.15	97.05	5.4	2.69	-3.68657e+07	-3.78922e+07	9	9	0.02	0.02	0.02	0.02
3.16_methanol-phosphorine	0	0	219737	234090	2.06915e+06	2076205	0.2	0	0.7	0	0	0	36.94	38.42	63.46	62.15	0	0	0	0	-1.42683e+06	-1.46146e+06	7.5	7.5	0.06	0.06	0.03	0.03
3.25_sulfane-phosphine	0	0	108089	113128	432493	436003	1.5	16.6	1.2	15.8	0	0	57.21	58.23	43.74	42.88	0	0	0	0	-433255	-445595	7.5	7.5	0.02	0.02	0.02	0.02
3.20_water-P4	0.3	0	153373	164313	478616	464011	0.1	0	0	0.4	0	0	63.31	65.76	37.47	35.22	0	0	0	0	-551633	-568112	7.5	7.5	0.03	0.03	0.02	0.02
3.10_Nmethylacetamide-phosphaalkene	113893	117217	109429	107351	0	0	0.2	0	0.6	0	85.93	86.68	16.47	15.84	0	0	0	0	0	0	-138983	-141830	6	6	0.18	0.18	0.11	0.12
3.15_methanol-phosphaalkyne	27315.4	26250.9	9666.1	16795.9	0	0	0	0	0	0	95.74	90.36	7.76	13.22	0	0	0	0	0	0	-29934.8	-30802.4	6	6	0.07	0.1	0.06	0.07
3.30_hydrogenfluoride-phosphine	3436.4	3964.3	38650.7	38155.6	0	0	0	0	0	0	28.63	32.07	77.3	74.14	0	0	0	0	0	0	-27142.8	-27862	6.5	6.5	0.1	0.1	0.07	0.07
3.43_hydrogenbromide-phosphine	0	0	146220	155991	432942	423259	0	0	0	2	0	0	64.07	66.26	38.79	36.76	0	0	0	0	-511376	-526774	7.5	7.5	0.06	0.07	0.05	0.06
3.13_Nmethylacetamide-trimethylphosphite	73687.7	64228.4	740775	808023	0	0	0	0	1.2	0.3	36.07	31.03	66.07	71.07	0	0	0	0	0	0	-499757	-509743	6.5	6.5	0.14	0.18	0.08	0.1
3.01_ethyne-phosphaalkene	50.5	0.3	34899.9	39187.9	4.13813e+06	4.24515e+06	110901	50.9	51.2	0	0.04	0	4.83	5.29	93.91	94.03	0.42	0	0	0	-4.3456e+06	-4.453e+06	8	8	0.01	0.02	0.01	0.01
7.05_methanol-methylbromide	17287.2	18220	54985.8	54949	0	0	0	0	0	0	60	61.43	42.89	41.63	0	0	0	0	0	0	-61897.3	-63687.6	6.5	6.5	0.06	0.06	0.06	0.06
3.23_methanethiol-trimethylphosphine	12523.1	14537.9	448872	451206	0	0.1	0	0	0	1	12.72	14.44	88.63	87.09	0	0	0	0	0	0	-503972	-515170	7	7	0.08	0.1	0.05	0.06
3.39_hydrogenchloride-trimethylphosphite	16304	19262.1	285982	282686	0	0	0	0	0	0	22.04	25.32	80.66	77.58	0	0	0	0	0	0	-353612	-362587	7	7	0.16	0.18	0.1	0.11
3.51_hydrogeniodide-phosphorine	0.1	0	1	0.1	3959962	4.28867e+06	3.09673e+07	3.05685e+07	0.1	1335.3	0	0	0	0	43.64	45.99	56	53.79	0	0	-2.2518e+07	-2.31138e+07	8.5	8.5	0.03	0.03	0.02	0.02
7.06_water-methylbromide	9978.4	10554.6	24844.2	24609.4	0	0	0	0	0	0	65.89	67.59	38.47	36.95	0	0	0	0	0	0	-31999.6	-32961.4	6.5	6.5	0.06	0.07	0.05	0.06
3.09_methylamine-trimethylphosphine	0	0	385428	400429	27146.6	1644.7	0	2.8	0.5	6.5	0	0	99.61	101.08	1.4	0.08	0	0	0	0	-391650	-400807	7	7	0.04	0.04	0.04	0.04
3.48_hydrogeniodide-phosphaalkene	88213.9	92560.4	39549.8	32250.9	0	0	0	0	0	0	94.18	96.17	9.05	7.18	0	0	0	0	0	0	-97937.1	-100489	6	6	0.17	0.17	0.15	0.15
3.11_Nmethylacetamide-phosphaalkyne	87533.1	89636.2	0	0	0	0	0	0	0	0	102.54	102.56	0	0	0	0	0	0	0	0	-87533.1	-89636.2	6	6	0.12	0.13	0.12	0.13
3.12_Nmethylacetamide-phosphine	0	0	293589	303262	664859	668505	29.2	15.2	34.2	1.2	0	0	70.85	71.5	29.84	29.31	0	0	0	0	-943663	-966334	7.5	7.5	0.06	0.06	0.02	0.02
7.12_hydrogenchloride-methylbromide	9755.1	10804	95072.3	95343.8	0	0	0	0	0	0	32.75	35.08	70.37	68.25	0	0	0	0	0	0	-67667.7	-69861.5	6.5	6.5	0.1	0.1	0.06	0.07
7.14_hydrogenbromide-methylbromide	5345.2	6615.2	183382	185204	0	0	0	0	0	0.6	12.46	14.88	90	87.77	0	0	0	0	0	0	-204877	-211805	7	7	0.08	0.09	0.06	0.06
3.36_hydrogenchloride-phosphine	0	0	129538	137044	128789	117117	0.3	0.1	2	0	0	0	85.18	87.49	18.14	16.01	0	0	0	0	-161430	-166046	7	7	0.08	0.08	0.05	0.05
3.14_aceticacid-phosphine	11298.6	5586.6	225154	257206	0	0	0	1	0	0.3	19.78	9.63	82.99	93.08	0	0	0	0	0	0	-271475	-280110	7	7	0.12	0.09	0.08	0.08
7.08_sulfane-methylbromide	7982.7	8865.3	146370	148208	0	0	0	0	0	0	21.68	23.33	80.74	79.25	0	0	0	0	0	0	-179179	-184645	7	7	0.08	0.08	0.05	0.05
7.02_aceticacid-Br2	0	0	0	0	3.49198e+06	4.16125e+06	1.10023e+07	8.48973e+06	0.1	0.2	0	0	0	0	64.16	74.17	37.8	28.32	0	0	-1.26702e+07	-1.29853e+07	8.5	8.5	0.11	0.17	0.09	0.11
3.08_ammonia-trimethylphosphite	0	0	198204	206539	299868	293973	0	0	8	0	0	0	77.29	78.48	23.45	22.4	0	0	0	0	-556518	-274445	7.5	7	0.08	0.08	0.02	0.03
3.45_hydrogenbromide-trimethylphosphine	0	0	396980	438437	1.26667e+06	1.17245e+06	0	0.1	0	0	0	0	62.24	66.58	40.39	36.22	0	0	0	0	-1.43583e+06	-1.47726e+06	7.5	7.5	0.13	0.16	0.11	0.13
3.32_hydrogenfluoride-trimethylphosphine	813.6	2697.1	142377	139069	0	0	0	0	0	0	2.6	8.36	101.83	96.47	0	0	0	0	0	0	-145476	-149340	7	7	0.1	0.11	0.1	0.11
3.18_aceticacid-P4	0	0	696428	742167	777798	670519	0	0.1	0	10.1	0	0	84.1	87.1	17.3	14.5	0	0	0	0	-859641	-882869	7	7	0.11	0.1	0.05	0.06
3.07_ammonia-trimethylphosphine	13631.1	14636.3	136777	137331	0	0	0	0	0	0	33.62	35.22	69.23	67.82	0	0	0	0	0	0	-95130.6	-97442.7	6.5	6.5	0.08	0.08	0.05	0.06
3.22_methanethiol-phosphorine	54553.7	56928.8	124540	123827	0.1	0	0	0	0	0.5	69.83	71	32.52	31.5	0	0	0	0	0	0	-172460	-176964	6.5	6.5	0.12	0.13	0.07	0.08
3.27_sulfane-trimethylphosphine	3139.3	4932.8	380341	382205	0	0	0	0	0	0	4.15	6.35	97.84	95.82	0	0	0	0	0	0	-394100	-403824	7	7	0.06	0.07	0.06	0.06
7.09_hydrogenfluoride-hydrogenbromide	1296.1	1576.6	31382.7	31666.6	0	0	0	0	0	0	15.35	17.99	88.08	85.7	0	0	0	0	0	0	-35908.1	-37171.4	7	7	0.04	0.05	0.03	0.03
3.52_hydrogeniodide-P4	0	0	641925	683236	269858	164787	0	0.2	0	0.8	0	0	93.84	96.97	7.32	4.34	0	0	0	0	-699439	-718357	7	7	0.06	0.06	0.05	0.05
3.38_hydrogenchloride-trimethylphosphine	0	0	324336	353388	485766	414368	0	0	0	0.2	0	0	78.73	83.17	24.4	20.19	0	0	0	0	-904907	-450602	7.5	7	0.17	0.17	0.1	0.11
3.05_ethyne-trimethylphosphite	0	0	249582	261774	1.96226e+06	1.9795e+06	0	0	161.4	0	0	0	42.46	43.48	57.34	56.46	0	0	0	0	-1.43345e+06	-1.46859e+06	7.5	7.5	0.02	0.02	0.01	0.01
7.11_hydrogenchloride-hydrogenbromide	0	0	87295.3	93032.1	114531	108557	0	1.9	0	5.6	0	0	79.53	81.63	22.12	20.19	0	0	0	0	-115502	-119768	7	7	0.05	0.05	0.02	0.03
3.03_ethyne-phosphorine	18936.9	19529	26.5	0	1.61121e+06	1.4e+06	1.05534e+07	1.39193e+07	9.20596e+06	8312.1	16.96	17.05	0	0	36.61	31.02	39.68	51.03	5.85	0.01	-1.02893e+07	-1.05497e+07	8.5	8.5	0.05	0.05	0.01	0.01
