# Supplementary material for: Benchmarking Swaths of Intermolecular Interaction Components with Symmetry-Adapted Perturbation Theory
Source: J Chem Theory Comput. 2023 Dec 20;20(1):30–48. doi: 10.1021/acs.jctc.3c00801 (PMC10782453; doi:10.1021/acs.jctc.3c00801)
Supplement: Supplementary file 4 — ct3c00801_si_004.zip [file ct3c00801_si_004.zip › AHX_SI.xls]

## Sheet: AHX_SI
Dimer	C6/pbe0ac	C6/b3lypac	C7/pbe0ac	C7/b3lypac	C8/pbe0ac	C8/b3lypac	C9/pbe0ac	C9/b3lypac	C10/pbe0ac	C10/b3lypac	MC%_C6/pbe0ac	MC%_C6/b3lypac	MC%_C7/pbe0ac	MC%_C7/b3lypac	MC%_C8/pbe0ac	MC%_C8/b3lypac	MC%_C9/pbe0ac	MC%_C9/b3lypac	MC%_C10/pbe0ac	MC%_C10/b3lypac	Cn/pbe0ac	Cn/b3lypac	n/pbe0ac	n/b3lypac	fit_RMSE(CnR-n)/pbe0ac	fit_RMSE(CnR-n)/b3lypac	fit_RMSE(multi)/pbe0ac	fit_RMSE(multi)/b3lypac
8.18_hydrogeniodide-I2	5949.3	8574.1	418252	422109	0	0	0	0	0	0	7.14	9.92	93.75	91.16	0	0	0	0	0	0	-445321	-461121	7	7	0.04	0.05	0.03	0.04
4.42_hydrogenchloride-thioacetone	0	0	352244	377821	242643	186662	0	0	0	0	0	0	89.56	93.07	13.03	9.71	0	0	0	0	-409994	-422247	7	7	0.12	0.12	0.09	0.1
4.51_hydrogeniodide-methanethiol	6186.8	8665.3	309742	309426	0	0	0	0	0	0	8.89	12.06	94.09	91.1	0	0	0	0	0	0	-334880	-344636	7	7	0.12	0.13	0.1	0.11
4.10_methylamine-dimethyldisulfide	24786.4	26309.5	253381	255844	0.1	0	0	0	0.1	0	33.05	34.23	68.74	67.71	0	0	0	0	0	0	-174350	-178678	6.5	6.5	0.12	0.12	0.06	0.06
4.18_bromicacid-sulfane	18882.2	21032.2	93967.4	90711.2	0	0	0	0	0	0	46.83	50.55	55.38	51.83	0	0	0	0	0	0	-85271.5	-87681.7	6.5	6.5	0.09	0.09	0.09	0.09
4.20_methanol-methanethiol	16662.1	17760.4	57020.9	56146.6	0	0	0	0	0	0	57.74	59.86	45.35	43.43	0	0	0	0	0	0	-61720.5	-63386	6.5	6.5	0.06	0.07	0.07	0.07
4.06_methanethiol-thioacetone	53595.7	54859.1	0	0	0	0	0	0	0	0	97.19	97.11	0	0	0	0	0	0	0	0	-27355	-28000.4	5.5	5.5	0.14	0.14	0.32	0.34
4.22_methanethiol-dimethyldisulfide	24236.6	26091.9	335865	339209	0	0	0	0	0	0.1	27.35	28.69	74.16	72.98	0	0	0	0	0	0	-211736	-217209	6.5	6.5	0.15	0.15	0.06	0.07
4.37_hydrogenchloride-dimethylsulfide	27782.8	30001	52968	49129.5	0	0	0	0	0	0	71.41	74.85	32.77	29.51	0	0	0	0	0	0	-80625.4	-82804	6.5	6.5	0.19	0.22	0.15	0.17
4.50_hydrogeniodide-dimethylsulfide	35447.5	39562.1	250380	244647	0	0	0	0	0	0	39.89	43.24	63.33	60.12	0	0	0	0	0	0	-196961	-202164	6.5	6.5	0.23	0.22	0.19	0.21
4.31_hydrogenfluoride-methanethiol	7846.9	8617.5	19768.1	18559.7	0	0	0	0	0	0	64.05	68.08	41.44	37.68	0	0	0	0	0	0	-25144.6	-25879.4	6.5	6.5	0.09	0.1	0.09	0.1
4.14_Nmethylacetamide-tetrahydrothiophene	57412.5	59992	337140	338948	0	0	0	0	0	0.4	46.23	47.27	55.21	54.31	0	0	0	0	0	0	-281812	-288027	6.5	6.5	0.09	0.09	0.08	0.09
4.24_methanethiol-methanethiol	32246.1	33737.5	62979.2	61684.2	0	0	0	0	0.5	0	72.31	73.81	30.82	29.46	0	0	0	0	0	0	-95570.3	-97856.9	6.5	6.5	0.12	0.13	0.08	0.08
4.28_sulfane-tetrahydrothiophene	38110.6	40197.6	101089	99074	0	0	0	0	0	0	65.1	66.94	37.8	36.12	0	0	0	0	0	0	-126615	-129743	6.5	6.5	0.12	0.13	0.1	0.11
4.34_hydrogenfluoride-tetrahydrothiophene	11668.7	12890.2	37482.6	35388.4	0	0	0	0	0	0	56.94	61.06	46.41	42.55	0	0	0	0	0	0	-41858.1	-42977.7	6.5	6.5	0.09	0.1	0.09	0.1
4.08_ammonia-dimethylsulfide	0	0	152795	159124	48310.7	40558.4	3	0	0.3	0.2	0	0	95	96.3	6.29	5.13	0	0	0	0	-164496	-168947	7	7	0.03	0.03	0.03	0.03
4.32_hydrogenfluoride-P4S3	11391.2	6977.7	23841.6	73517.5	703438	608800	18315.4	0	170.3	0	23.91	14.18	10.4	31.04	65.14	54.59	0.37	0	0	0	-492604	-507984	7.5	7.5	0.02	0.03	0.01	0.01
4.45_hydrogenbromide-methanethiol	13242.1	15313.8	161488	159963	0	0	0	0	0	0	27.87	31.18	75.79	72.67	0	0	0	0	0	0	-108330	-111618	6.5	6.5	0.19	0.18	0.11	0.12
4.09_ammonia-tetrahydrothiophene	28764	29942.5	18424.6	17267.5	0	0	0	0	0	0	90.52	91.83	13.21	12.06	0	0	0	0	0	0	-33677.1	-34547.1	6	6	0.1	0.1	0.08	0.08
4.52_hydrogeniodide-P4S3	30124.1	37549.1	1.09356e+06	1.09335e+06	0	0.2	0	0	0	0.1	13.37	16.16	87.94	85.28	0	0	0	0	0	0	-1.23912e+06	-1.27479e+06	7	7	0.12	0.14	0.07	0.08
8.01_ethyne-I2	3135.8	4328	284580	288714	0	0.6	0.6	0	0.8	1	5.78	7.71	94.06	92.29	0	0	0	0	0	0	-299290	-309017	7	7	0.01	0.02	0.01	0.01
4.49_hydrogeniodide-dimethyldisulfide	46007.2	50307.9	332475	329271	0	0.1	0	0	0	2.1	40.57	43.06	61.5	59.13	0	0	0	0	0	0	-256741	-263972	6.5	6.5	0.14	0.14	0.11	0.12
4.17_aceticacid-thioacetone	0	0	0	0.2	4.93617e+06	5.27651e+06	2.15542e+06	1.26587e+06	0.4	30.6	0	0	0	0	93.06	96.5	7.5	4.27	0	0	-5.37932e+06	-5.53677e+06	8	8	0.05	0.05	0.04	0.04
8.16_hydrogenbromide-I2	2256	4013.1	294600	298054	0.1	0	0	0	0	0.1	3.82	6.54	96.74	94.22	0	0	0	0	0	0	-304461	-315595	7	7	0.03	0.04	0.03	0.03
4.36_hydrogenchloride-dimethyldisulfide	0	0	237531	256435	522708	487395	0	0	0.4	0	0	0	69.62	72.87	31.98	28.91	0	0	0	0	-742636	-764300	7.5	7.5	0.1	0.12	0.06	0.06
4.04_ethyne-tetrahydrothiophene	22035.4	23624.8	212220	213103	0	0	0	0	0	0	34.74	36.31	67.36	65.96	0	0	0	0	0	0	-148391	-152098	6.5	6.5	0.09	0.09	0.06	0.06
4.02_ethyne-methanethiol	0	0	171269	179841	181212	168586	0	0	0	0	0	0	83.36	85.18	17.71	16.03	0	0	0	0	-213346	-218986	7	7	0.06	0.05	0.03	0.03
8.13_hydrogenchloride-hydrogeniodide	0	0	124391	132840	199537	190324	0	0	0	0	0	0	76.87	79.06	24.84	22.82	0	0	0	0	-353391	-177534	7.5	7	0.06	0.06	0.03	0.03
8.05_methanol-I2	27482.8	29006.8	58567.6	57703.1	0	0.2	0	0	0	0.5	70.05	71.64	31.89	30.45	0	0	0	0	0	0	-84206.5	-86813.6	6.5	6.5	0.08	0.09	0.04	0.04
8.11_hydrogenfluoride-I2	0	0	51711	56517.5	190182	185104	0	0	7.3	2.4	0	0	55.77	58.74	44.14	41.4	0	0	0	0	-198559	-205634	7.5	7.5	0.01	0.02	0.01	0.01
8.06_phosphoricacid-hydrogeniodide	0	0	224138	238903	616927	603858	1.6	1.7	0	0	0	0	64.42	66.45	35.84	33.95	0	0	0	0	-762562	-786904	7.5	7.5	0.06	0.07	0.03	0.03
4.48_hydrogenbromide-thioacetone	0	0	431212	466816	845982	775525	0	0	2.6	1.2	0	0	73.06	76.53	29.25	25.95	0	0	0	0	-1.30568e+06	-1.34625e+06	7.5	7.5	0.17	0.2	0.1	0.11
4.47_hydrogenbromide-sulfane	0	0	156528	167726	114903	95282.7	0.3	0	2.7	0	0	0	89.34	92.32	14.1	11.28	0	0	0	0	-185000	-191337	7	7	0.08	0.08	0.06	0.06
8.15_hydrogenchloride-methyliodide	10136.4	11511.7	143515	143934	0	0	0	0	0	0	26.01	28.56	77.04	74.71	0	0	0	0	0	0	-184163	-94929.1	7	6.5	0.11	0.12	0.06	0.06
4.25_methanethiol-tetrahydrothiophene	1154.9	3041.2	549506	554802	0	0	0	0	0	0	1.07	2.74	100.09	98.58	0	0	0	0	0	0	-554573	-568144	7	7	0.06	0.07	0.06	0.07
4.40_hydrogenchloride-sulfane	1099.5	1985.4	114760	115251	0	0	0	0	0	0	4.35	7.58	99.19	96.2	0	0	0	0	0	0	-118995	-122898	7	7	0.06	0.07	0.06	0.06
8.19_hydrogeniodide-methyliodide	0	0	404680	429864	195264	148061	0	0	0	0	0	0	93.47	95.97	8.85	6.49	0	0	0	0	-448855	-463359	7	7	0.08	0.08	0.06	0.07
4.01_ethyne-dimethylsulfide	6491.6	7611	208191	209396	0	0.2	0	0	0	0.6	13.55	15.48	88.2	86.45	0	0	0	0	0	0	-235256	-241129	7	7	0.06	0.07	0.05	0.05
4.23_methanethiol-dimethylsulfide	28654.1	30547.7	163729	162847	0	0.1	0.3	0.3	0.1	0.3	46.16	48	56.25	54.58	0	0	0	0	0	0	-139173	-142528	6.5	6.5	0.08	0.09	0.08	0.09
4.13_Nmethylacetamide-dimethyldisulfide	58974.6	61812.1	307674	308990	0.9	0	0.9	0	0.1	0	50.01	51.17	51.55	50.53	0	0	0	0	0	0	-270547	-277111	6.5	6.5	0.06	0.07	0.07	0.08
4.12_methylamine-tetrahydrothiophene	36527.4	38086.1	119993	120205	0.2	0	0	0	0.6	0	60.23	61.31	42.34	41.41	0	0	0	0	0	0	-133108	-136336	6.5	6.5	0.09	0.1	0.09	0.09
4.30_hydrogenfluoride-dimethylsulfide	11776.3	12772.4	13344	11529.4	0	0	0	0	0	0	81.16	85.31	24.02	20.13	0	0	0	0	0	0	-28690.7	-16290.2	6.5	6	0.16	0.16	0.11	0.12
8.04_chloricacid-hydrogeniodide	2848.7	4069.7	211240	213860	0	0	0	0	0.3	0	6.13	8.44	94.86	92.72	0	0	0	0	0	0	-222781	-230348	7	7	0.04	0.05	0.03	0.04
4.03_ethyne-sulfane	0	0	17722.9	21667.3	954249	966852	0	0	5.1	0	0	0	9.19	10.9	89.86	88.3	0	0	0	0	-1.03798e+06	-1.06922e+06	8	8	0.01	0.02	0.01	0.01
4.41_hydrogenchloride-tetrahydrothiophene	30651.8	33495.7	113760	109192	0	0	0	0	0.1	0	55.11	58.5	47.87	44.65	0	0	0	0	0	0	-118139	-121267	6.5	6.5	0.14	0.15	0.15	0.16
4.27_sulfane-sulfane	0	0	121103	128234	144164	135847	0	2.8	0	0.7	0	0	82.14	84.06	19.77	18.01	0	0	0	0	-154956	-160134	7	7	0.05	0.05	0.03	0.03
4.38_hydrogenchloride-methanethiol	14204.3	15774.5	84163.5	82354.4	0	0	0	0	0	0	43.9	47.22	60.11	57	0	0	0	0	0	0	-71100.8	-73181.2	6.5	6.5	0.11	0.11	0.1	0.11
4.15_aceticacid-dimethyldisulfide	21936.9	8882.3	0.2	219.4	0.5	1.77633e+06	3.12912e+07	2.3023e+07	1.95515e+06	1.1969e+07	11.28	4.43	0	0.02	0	26.91	87.39	62.39	0.99	5.89	-1.53738e+07	-1.58191e+07	8.5	8.5	0.11	0.09	0.02	0.02
4.54_hydrogeniodide-thioacetone	0	0	485017	527513	1.96955e+06	1.90113e+06	0	0	0	0.3	0	0	57.25	60.3	44.74	41.84	0	0	0	0	-1.95922e+06	-2.01868e+06	7.5	7.5	0.08	0.1	0.08	0.09
8.17_hydrogenbromide-methyliodide	4556.9	6292.9	263920	266135	0	0	0	0	0	0	8.11	10.81	94.43	91.94	0	0	0	0	0	0	-282988	-292468	7	7	0.07	0.08	0.06	0.07
4.16_aceticacid-dimethylsulfide	20253.3	23833.5	303455	299373	0	0	0	0	0	0	24.38	27.86	78.35	75.1	0	0	0	0	0	0	-385358	-196801	7	6.5	0.22	0.25	0.13	0.15
4.07_phosphaalkyne-methanethiol	37279.5	39212.2	40860.3	38048.7	0	0	0	0	0	0	81.91	83.88	19.85	18	0	0	0	0	0	0	-47774.8	-48985.2	6	6	0.12	0.12	0.04	0.05
4.44_hydrogenbromide-dimethylsulfide	33277.6	36388.5	116876	112036	0	0	0	0	0	0	56.9	60.33	46.82	43.54	0	0	0	0	0	0	-124816	-128296	6.5	6.5	0.17	0.19	0.18	0.19
8.03_aceticacid-methyliodide	0	0	352426	376830	596798	560891	0	0	0	0	0	0	76.47	78.99	25.47	23.13	0	0	0	0	-1.02651e+06	-502799	7.5	7	0.12	0.13	0.05	0.06
8.02_aceticacid-I2	0	0	0	0	3.08555e+06	4.05076e+06	4.07423e+07	3.73074e+07	5.6	0.7	0	0	0	0	30.98	39.4	70.61	62.66	0	0	-2.49591e+07	-2.56363e+07	8.5	8.5	0.15	0.13	0.08	0.1
8.12_hydrogenfluoride-methyliodide	8483.9	9156.3	25310.5	24710.6	0	0	0	0	0	0	61.54	64.2	43.42	41	0	0	0	0	0	0	-29418.2	-30360.9	6.5	6.5	0.05	0.06	0.06	0.06
4.35_hydrogenfluoride-thioacetone	9169.1	10812.9	94141.4	91737.9	0	0	0	0	0	0	30.43	34.78	73.4	69.34	0	0	0	0	0	0	-66691.8	-68591.8	6.5	6.5	0.15	0.15	0.1	0.11
4.29_hydrogenfluoride-dimethyldisulfide	0	0	83497.9	91803.4	229222	213520	0	0	0	0	0	0	63.14	67.22	39.05	35.23	0	0	0	0	-280911	-289303	7.5	7.5	0.06	0.07	0.05	0.06
4.33_hydrogenfluoride-sulfane	4846.3	5374.8	20023.5	19398.5	0	0	0	0	0	0	51.93	55.65	54.29	50.85	0	0	0	0	0	0	-19830.3	-20448.1	6.5	6.5	0.07	0.07	0.07	0.08
4.39_hydrogenchloride-P4S3	10532.2	14034.3	544589	546199	0	0	0.9	6.2	0	8.5	9.07	11.72	91.52	89.02	0	0	0	0	0	0	-591920	-609269	7	7	0.06	0.07	0.03	0.04
4.11_methylamine-dimethylsulfide	17948.5	19111.1	139122	139716	0	0	0	0	0	0	38.49	39.97	63.71	62.41	0	0	0	0	0	0	-105594	-108211	6.5	6.5	0.09	0.09	0.06	0.07
4.46_hydrogenbromide-P4S3	12331	17260.8	793396	796498	0	0	0	0	0	0.2	7.65	10.38	93.16	90.58	0	0	0	0	0	0	-850616	-876594	7	7	0.07	0.08	0.04	0.05
4.53_hydrogeniodide-tetrahydrothiophene	33400.6	38671.4	439634	433354	0	0	0	0	0	0.1	26.16	29.44	75.98	72.82	0	0	0	0	0	0	-573196	-294050	7	6.5	0.36	0.35	0.18	0.2
8.07_water-methyliodide	4520.8	5131.9	68928.9	69259.8	0	0	0	0	0	0	23.46	25.78	78.9	76.78	0	0	0	0	0	0	-85843.9	-88461.4	7	7	0.07	0.08	0.03	0.04
8.10_hydrogenfluoride-hydrogeniodide	636.8	987.1	52407.5	53063	0	0	0	0	0	0	5.37	8.02	97.8	95.42	0	0	0	0	0	0	-54774.3	-56731.9	7	7	0.03	0.04	0.03	0.03
8.08_water-I2	15051.4	15997.1	26644.6	25962.8	0	0	0	0	0	0	75.25	77.14	28.69	26.97	0	0	0	0	0	0	-43074.1	-44575.5	6.5	6.5	0.06	0.07	0.04	0.04
4.43_hydrogenbromide-dimethyldisulfide	0	0	306976	333120	925604	880362	0.6	0	0.1	0	0	0	62.9	66.11	38.63	35.59	0	0	0	0	-1.08405e+06	-1.1168e+06	7.5	7.5	0.08	0.1	0.06	0.07
4.21_water-methanethiol	11279.2	11971.8	16106.2	15267.3	0	0	0	0	0	0	77.58	79.93	27.13	24.97	0	0	0	0	0	0	-29621.3	-30455	6.5	6.5	0.1	0.11	0.07	0.07
8.09_phosphineF2-I2	26726.1	26005.1	0	0.3	0.2	8.9	1.99859e+07	2.21257e+07	2.09808e+07	1.47364e+07	20.17	19.05	0	0	0	0	66.93	71.88	12.06	8.22	-1.21698e+07	-1.2538e+07	8.5	8.5	0.04	0.04	0.01	0.01
8.14_hydrogenchloride-I2	2193.3	3389.1	202876	205298	0	0.2	0	1.8	1.2	1.7	5.15	7.68	95.18	92.86	0	0	0	0	0	0	-212175	-219668	7	7	0.02	0.03	0.02	0.02
4.19_methanol-dimethyldisulfide	17789.4	19501.9	189653	189488	0	0	0	0	0	0	31.39	33.5	70.4	68.49	0	0	0	0	0	0	-129875	-133253	6.5	6.5	0.12	0.12	0.06	0.06
4.05_ethyne-thioacetone	0	0	193729	206260	2045607	2.07019e+06	0	0	0	2.7	0	0	35.33	36.57	65.48	64.42	0	0	0	0	-1.34995e+06	-1.38892e+06	7.5	7.5	0.05	0.05	0.02	0.03
4.26_sulfane-dimethylsulfide	28817.7	30596.8	75212.9	73151.4	0	0	0	0	0	0	65.85	68.05	37.97	35.95	0	0	0	0	0	0	-94933.7	-97381.2	6.5	6.5	0.11	0.12	0.1	0.11
