# Supplementary material for: Benchmarking Swaths of Intermolecular Interaction Components with Symmetry-Adapted Perturbation Theory
Source: J Chem Theory Comput. 2023 Dec 20;20(1):30–48. doi: 10.1021/acs.jctc.3c00801 (PMC10782453; doi:10.1021/acs.jctc.3c00801)
Supplement: Supplementary file 4 — ct3c00801_si_004.zip [file ct3c00801_si_004.zip › Chalcogen_bonds.xls]

## Sheet: Chalcogen_bonds
Dimer	C6/pbe0ac	C6/b3lypac	C7/pbe0ac	C7/b3lypac	C8/pbe0ac	C8/b3lypac	C9/pbe0ac	C9/b3lypac	C10/pbe0ac	C10/b3lypac	MC%_C6/pbe0ac	MC%_C6/b3lypac	MC%_C7/pbe0ac	MC%_C7/b3lypac	MC%_C8/pbe0ac	MC%_C8/b3lypac	MC%_C9/pbe0ac	MC%_C9/b3lypac	MC%_C10/pbe0ac	MC%_C10/b3lypac	Cn/pbe0ac	Cn/b3lypac	n/pbe0ac	n/b3lypac	fit_RMSE(CnR-n)/pbe0ac	fit_RMSE(CnR-n)/b3lypac	fit_RMSE(multi)/pbe0ac	fit_RMSE(multi)/b3lypac
5.2.05_acetone-seleniumdifluoride	0	0	266549	285830	627941	590768	0.1	0	0.6	0.2	0	0	68.14	71.21	34.11	31.28	0	0	0	0	-848896	-869293	7.5	7.5	0.14	0.17	0.1	0.11
4.1.13_trimethylamine-methylthiocyanate	21404.8	24595.7	510667	510724	0	0	0	0	2	0	18.46	20.71	83.73	81.76	0	0	0	0	0	0	-604827	-618920	7	7	0.14	0.16	0.08	0.09
5.1.14_pyrazine-12selenazole	0	0	20519.9	59960.4	8.29268e+06	8.31996e+06	0.1	0	0.2	0	0	0	1.47	4.18	97.85	95.43	0	0	0	0	-8.40047e+06	-8.63493e+06	8	8	0.03	0.04	0.03	0.03
5.1.11_pyrazine-12selenazole3one	0	0	2.6	0	7.81533e+06	8.60007e+06	3.30865e+07	3.08268e+07	1456.9	0	0	0	0	0	58.76	62.9	41.26	37.4	0	0	-3.23824e+07	-3.32167e+07	8.5	8.5	0.06	0.09	0.05	0.06
4.1.04_pyrazine-carbonylsulfide	48304	47049.9	0	2.2	0.1	887.3	120.1	3.36928e+06	2.46805e+08	2.36955e+08	27.85	26.42	0	0	0	0.01	0	6.1	71.11	66.45	-5.21876e+07	-5.36083e+07	9	9	0.04	0.04	0.01	0.01
5.1.06_acetonitrile-seleniumdifluoride	0	0	0	0	2.02e+06	2.1563e+06	2.26073e+06	1.91444e+06	0.7	0	0	0	0	0	83	86.39	18.13	14.97	0	0	-2.52691e+06	-2.58556e+06	8	8	0.1	0.09	0.05	0.06
5.1.08_pyrazine-carbonylselenide	26643.2	8116.8	2.7	0	178610	3.62174e+06	3.33576e+07	1.07216e+07	1782.7	43510458	16.12	4.77	0	0	2.64	51.96	80.01	24.99	0	16.85	-1.65928e+07	-1.70624e+07	8.5	8.5	0.03	0.03	0.02	0.02
4.2.08_furan-sulfurdifluoride	0	0	79299.6	89440.2	1.46741e+06	1.4692e+06	3.2	3.5	87.7	44.4	0	0	21.72	23.87	77.3	75.39	0	0	0	0	-1.821e+06	-1.868e+06	8	8	0.08	0.08	0.02	0.02
5.1.13_pyrazine-seleniumdifluoride	0	0	189612	241577	3.05047e+06	2.91207e+06	1.3	2.9	1	0.1	0	0	24.22	30.05	78.39	72.92	0	0	0	0	-3.86249e+06	-1.90715e+06	8	7.5	0.27	0.29	0.14	0.16
4.2.15_thiophene3one-pyridineNoxide	5266.3	7158.5	0	0	0	0	0.1	0	4.0559e+08	4.13839e+08	1.86	2.47	0	0	0	0	0	0	92.96	92.56	-4.10503e+08	-4.20519e+08	10	10	0.13	0.12	0.12	0.12
5.1.07_acetonitrile-selenophene3one	35615.9	33950.4	0	0	0	0.2	2.20682e+07	2.51138e+07	7.24024e+07	62386414	22.37	20.86	0	0	0	0	50.1	55.74	26.49	22.31	-4.12431e+07	-4.21948e+07	9	9	0.06	0.06	0.01	0.01
4.2.03_acetone-12thiazole3one	41985.4	37759.2	0	0.5	0.7	38	4.14678e+07	4.76348e+07	6.8494e+07	4.67901e+07	16.43	14.43	0	0	0	0	65.05	72.94	17.79	11.86	-6.08805e+07	-6.23731e+07	9	9	0.09	0.09	0.02	0.02
4.1.10_pyrazine-thiophene3one	62069.9	48440.8	0.1	84.8	16	2.28771e+06	4.6887e+07	3.54887e+07	1.63812e+08	1.80665e+08	20.39	15.55	0	0	0	15.91	50.94	37.65	27.72	29.85	-8.7288e+07	-8.93853e+07	9	9	0.07	0.07	0.02	0.02
4.1.06_pyrazine-difluorothioformaldehyde	49402.7	51423.5	0	0.7	0	15.9	86871.3	480696	4.35133e+08	4.43867e+08	21.46	21.76	0	0	0	0	0.1	0.56	77.08	76.53	-2.04266e+08	-2.09891e+08	9.5	9.5	0.04	0.04	0.01	0.01
4.1.15_12thiazole-trimethylamine	0	2591.9	661263	664987	0	0.4	0	0.5	0	0.1	0	2.05	100.72	98.91	0	0	0	0	0	0	-661263	-676570	7	7	0.05	0.06	0.05	0.06
5.2.10_furan-12selenazole3one	0	0	563151	594732	1.471e+06	1.4296e+06	0.6	7.3	0.1	25.6	0	0	67.71	69.64	32.37	30.64	0	0	0	0	-1.90053e+06	-1950024	7.5	7.5	0.09	0.11	0.04	0.04
5.1.17_trimethylamine-difluoroselenoformaldehyde	0	0	431053	458297	900338	850529	0	0.1	0	9.2	0	0	72.53	75.06	28.32	26.04	0	0	0	0	-1.34426e+06	-1.37942e+06	7.5	7.5	0.1	0.12	0.04	0.05
5.2.03_acetone-12selenazole3one	13481.5	9229.8	6	0	4.88641e+06	5.23665e+06	8.70788e+06	1.03804e+07	18915290	9.2263e+06	6.28	4.19	0	0	64.94	67.85	20.23	23.51	7.84	3.73	-1.73216e+07	-1.7757e+07	8.5	8.5	0.11	0.12	0.02	0.02
5.2.08_furan-difluorodiselane	67435.9	70097.5	0	0	0	1.3	318.1	0.6	2.46372e+08	2.52445e+08	32.9	33.31	0	0	0	0	0	0	66.25	66.05	-5.59094e+07	-5.74666e+07	9	9	0.05	0.04	0.01	0.01
5.1.04_acetonitrile-12selenazole3one	17808	13418.9	0.4	0	3.2	0	39410768	4.57702e+07	8.56069e+07	6.23018e+07	8.14	5.98	0	0	0	0	67.06	75.99	23.61	16.77	-5.79596e+07	-5.93465e+07	9	9	0.03	0.03	0.02	0.02
4.1.16_thiophene3one-trimethylamine	0	0	585763	615348	1.50096e+06	1.45474e+06	0.6	0	0.5	0	0	0	67.83	69.71	32.12	30.45	0	0	0	0	-1.96121e+06	-2.00382e+06	7.5	7.5	0.1	0.11	0.03	0.04
5.2.22_pyridineNoxide-selenophene3one	73160.6	77336.1	0	0	0	0	0	0	2.84147e+08	2.90035e+08	26.2	26.94	0	0	0	0	0	0	72.19	71.68	-6.42888e+07	-6.60396e+07	9	9	0.11	0.1	0.03	0.03
5.1.02_acetonitrile-difluorodiselane	17693.6	12910.8	0.4	6.4	1.09e+06	1.6385e+06	1.19499e+07	1.03631e+07	0.3	519.8	16.14	11.46	0	0	28.11	41.1	54.28	45.77	0	0	-8.76355e+06	-9.00756e+06	8.5	8.5	0.06	0.06	0.02	0.02
4.1.01_acetonitrile-carbonylsulfide	9071.8	9683.3	0	0	0	0	4.8	0	2.36428e+08	241703571	7.95	8.29	0	0	0	0	0	0	86.87	86.71	-2.47943e+08	-2.53995e+08	10	10	0.03	0.03	0.02	0.02
5.1.12_pyrazine-methylselenocyanate	0	0	102976	135668	7092404	7.14682e+06	0	0	0	0.5	0	0	7.98	10.21	92.01	90.02	0	0	0	0	-7.62244e+06	-7.84513e+06	8	8	0.05	0.06	0.04	0.05
4.2.12_pyridineNoxide-difluorothioformaldehyde	44779.3	41157.1	0	8.3	301942	804798	1.33803e+07	1.18931e+07	308.9	1907.3	35.91	32.11	0	0	7.13	18.49	56.39	48.75	0	0	-4.10632e+06	-4.22004e+06	8	8	0.03	0.03	0.01	0.01
5.2.15_nitromethane-12selenazole3one	16650.5	15358.4	0	0.1	2.88187e+06	2.78268e+06	8.68786e+06	1.24736e+07	1.88531e+07	6.99158e+06	10.82	9.73	0	0	51.22	48.18	26.59	37.19	10.17	3.67	-1.29773e+07	-1.33214e+07	8.5	8.5	0.06	0.07	0.02	0.02
5.2.18_pyridineNoxide-difluorodiselane	63828.7	58502.1	0	0.3	1.5	4.6	1.39707e+07	2.21466e+07	2.27069e+08	197346633	21.98	19.58	0	0	0	0	20.64	31.81	56.79	47.99	-6.6379e+07	-6.81512e+07	9	9	0.08	0.06	0.02	0.02
4.1.02_acetonitrile-12thiazole3one	29949.4	31974.4	1.1	0	2.1	0	1546.9	53.1	4.36849e+08	4.45693e+08	12.57	13.12	0	0	0	0	0	0	85.67	85.35	-1.95216e+08	-1.99859e+08	9.5	9.5	0.04	0.04	0.02	0.02
4.1.08_pyrazine-methylthiocyanate	0	0	0.7	0.6	6.71762e+06	7.08038e+06	1.50003e+07	1.44343e+07	14346	445	0	0	0	0	72.73	74.63	26.24	24.58	0	0	-2.20987e+07	-2.27005e+07	8.5	8.5	0.08	0.09	0.03	0.03
5.2.20_pyridineNoxide-methylselenocyanate	52548.4	38896.4	0	3.6	0	2.14138e+06	1.80778e+07	5.63556e+06	7.93813e+06	2.87206e+07	30.54	22.01	0	0	0	39.36	63.61	19.31	5.31	18.71	-1.16689e+07	-1.19659e+07	8.5	8.5	0.14	0.15	0.02	0.02
5.2.01_acetone-carbonylselenide	11612.8	9585	3035.3	898.1	2.65734e+06	2.99415e+06	1.9175e+06	993865	0.1	42998.8	11.44	9.2	0.51	0.15	77.06	84.53	9.94	5.02	0	0.04	-3.345e+06	-3.43613e+06	8	8	0.03	0.03	0.01	0.02
5.1.09_pyrazine-difluorodiselane	44651.9	36970.6	0	1.9	0.1	1424.2	39284567	5.21125e+07	3.22902e+08	2.74225e+08	13.13	10.56	0	0	0	0.01	37.69	48.59	48.06	39.67	-1.04053e+08	-1.06944e+08	9	9	0.1	0.08	0.03	0.03
4.1.03_acetonitrile-sulfurdifluoride	0	0	0	0	995550	1.09863e+06	9.23735e+06	9.07019e+06	0	0	0	0	0	0	37.01	39.85	62.46	59.85	0	0	-6.40713e+06	-6.55544e+06	8.5	8.5	0.05	0.05	0.03	0.03
5.2.02_difluoroselenoformaldehyde-acetone	9137.1	3530	0.1	0.6	3383308	4.08365e+06	8.55067e+06	6.46118e+06	16.4	4.1	6.78	2.55	0	0	64.77	76.1	27.37	20.13	0	0	-5.26414e+06	-5.41121e+06	8	8	0.05	0.05	0.01	0.01
4.2.01_acetone-carbonylsulfide	32949.2	25507.9	0	639.4	7.9	1.44498e+06	14505195	4.81561e+06	2.21355e+07	41982073	29.82	22.52	0	0.09	0	32.37	55.27	17.88	14.3	26.43	-1.02609e+07	-1.05317e+07	8.5	8.5	0.03	0.03	0.01	0.01
4.2.02_acetone-difluorothioformaldehyde	29323.9	27130.5	0	13.2	26.1	14.5	3.21436e+07	3.5799e+07	1.23893e+07	139450	19.4	17.5	0	0	0	0	75.18	81.57	4.63	0.05	-1.67076e+07	-1.71634e+07	8.5	8.5	0.02	0.02	0.01	0.01
5.1.05_methylselenocyanate-acetonitrile	0	0	2.5	0	3.24677e+06	3.38726e+06	7.34101e+06	7.25001e+06	5.2	597.5	0	0	0	0	71.2	72.38	27.42	26.39	0	0	-1.05957e+07	-1.08737e+07	8.5	8.5	0.06	0.06	0.02	0.02
5.2.07_furan-carbonylselenide	37806.6	34004.6	0	0	0	709128	9.31676e+06	5.2706e+06	2.2554e+07	29921629	38.55	33.77	0	0	0	18.68	42.76	23.55	17.96	23.19	-3.65715e+06	-3.75766e+06	8	8	0.05	0.05	0.01	0.01
5.1.10_pyrazine-difluoroselenoformaldehyde	36336.1	32664.7	0	0	0.1	0	3.38459e+07	4.03927e+07	115844858	9.23123e+07	17.1	14.95	0	0	0	0	53.19	61.7	28.53	22.1	-6.0957e+07	-6.2685e+07	9	9	0.03	0.04	0.02	0.02
5.2.21_pyridineNoxide-12selenazole	0	0	494970	529406	1434508	1380692	3.2	0	1.9	0.7	0	0	63.97	66.49	35.24	32.95	0	0	0	0	-1.72949e+06	-1.77792e+06	7.5	7.5	0.08	0.1	0.03	0.03
5.1.19_trimethylamine-methylselenocyanate	58168.2	62773.7	214979	206584	0	0	0	0	0	0	58.71	61.8	44.77	41.97	0	0	0	0	0	0	-223992	-229133	6.5	6.5	0.14	0.15	0.14	0.15
5.2.11_furan-methylselenocyanate	0	0	465576	487087	558532	531070	0.2	0	0	5.5	0	0	81.43	82.98	18.42	17.06	0	0	0	0	-588304	-603781	7	7	0.1	0.1	0.03	0.03
4.1.11_trimethylamine-difluorodisulfane	0	0	483911	515557	1.10264e+06	1.04075e+06	0	10.2	0	34.5	0	0	70.72	73.42	30.45	28.01	0	0	0	0	-1.54967e+06	-1.5882e+06	7.5	7.5	0.12	0.13	0.05	0.06
4.2.11_pyridineNoxide-difluorodisulfane	62681.3	59597.3	1684.6	4.9	7129.9	101443	2584997	6.44554e+06	1.8115e+08	1.67333e+08	30.18	27.93	0.13	0	0.09	1.23	5.36	13	63.79	57.34	-4.6284e+07	-4.75216e+07	9	9	0.06	0.06	0.01	0.01
4.1.07_12thiazole3one-pyrazine	0	10371.6	206.7	4	3.1405e+06	596.5	7.05467e+07	1.06379e+08	1.4424e+08	4.77703e+07	0	2.58	0.01	0	17.79	0	61.4	90.13	19.66	6.34	-1.1374e+08	-1.16686e+08	9	9	0.04	0.03	0.03	0.03
4.2.06_furan-difluorodisulfane	38015.5	40461.1	125013	122938	0	0	0	0	0	0.1	61.31	63.4	41.23	39.39	0	0	0	0	0	0	-138691	-142592	6.5	6.5	0.07	0.08	0.07	0.07
5.1.20_trimethylamine-seleniumdifluoride	53022.3	54031	0	0	0	0	0	0	0	0	102.47	101.94	0	0	0	0	0	0	0	0	-53022.3	-54031	6	6	0.57	0.66	0.57	0.66
5.2.09_furan-difluoroselenoformaldehyde	43770.9	40817.6	0	2649.3	0	579421	1.27645e+07	9692436	61942879	6.83407e+07	33.14	30.1	0	0.3	0	10.15	36.82	27.21	29.3	31.46	-1.33855e+07	-1.37543e+07	8.5	8.5	0.03	0.03	0.01	0.01
4.2.14_sulfurdifluoride-pyridineNoxide	2311.6	0	0	0	1.63885e+06	1.93946e+06	3.69268e+06	2.84505e+06	3.8	1.8	2.18	0	0	0	65.61	75.72	31.54	23.7	0	0	-5.23571e+06	-5.35117e+06	8.5	8.5	0.17	0.21	0.04	0.04
5.1.16_trimethylamine-difluorodiselane	0	0	672785	728526	1.50688e+06	1.36597e+06	0	0	0	0.2	0	0	71.57	75.43	30.57	26.99	0	0	0	0	-2.14011e+06	-2.19247e+06	7.5	7.5	0.18	0.22	0.11	0.12
5.2.17_pyridineNoxide-carbonylselenide	38291.3	27667.1	66.1	10	26662.9	1.58767e+06	1.25915e+07	3.84544e+06	149.9	1.39574e+07	33.13	23.26	0.01	0	0.74	43	65.41	19.42	0	13.42	-3.545e+06	-3.64319e+06	8	8	0.07	0.06	0.02	0.02
5.1.01_acetonitrile-carbonylselenide	25135.6	23815	0	0	1849.2	0	5.06166e+06	7.25955e+06	112579561	1.05818e+08	23.19	21.44	0	0	0.04	0	16.52	23.11	58.88	53.98	-2.97143e+07	-3.04542e+07	9	9	0.03	0.03	0.01	0.01
4.1.05_pyrazine-difluorodisulfane	60002	55167.4	0	0	76.2	6778.4	5.30072e+06	1.30112e+07	3.40438e+08	3.13185e+08	24.2	21.66	0	0	0	0.06	6.86	16.38	68.08	60.94	-7.59996e+07	-7.80831e+07	9	9	0.07	0.06	0.01	0.01
4.1.09_pyrazine-sulfurdifluoride	0	0	0	0	3.80434e+06	4.11836e+06	1.9747e+06	989656	0.5	3.6	0	0	0	0	92.44	97.56	9.52	4.65	0	0	-4.24977e+06	-4.34159e+06	8	8	0.13	0.12	0.1	0.11
4.2.10_pyridineNoxide-carbonylsulfide	45882.3	46859.6	0	0.6	0	6.9	0	1.48336e+06	3.48775e+08	3.49841e+08	20.86	20.76	0	0	0	0	0	2.09	77.35	75.54	-1.66611e+08	-1.71115e+08	9.5	9.5	0.05	0.05	0.02	0.02
5.2.06_acetone-selenophene3one	33373.2	28137.1	0.2	604.6	3.27802e+06	3.97978e+06	7.70636e+06	5.28942e+06	1458	1.22309e+06	20.28	16.7	0	0.06	55.99	66.37	22.94	15.37	0	0.63	-5.66127e+06	-5.80215e+06	8	8	0.04	0.05	0.02	0.02
5.2.13_furan-tetrafluoroselenourea	61642.1	63601.4	0	0	0	0	225.2	0	4.59262e+08	4.70613e+08	23.91	24.09	0	0	0	0	0	0	73.89	73.86	-2.20745e+08	-2.26445e+08	9.5	9.5	0.06	0.06	0.02	0.02
5.2.19_pyridineNoxide-difluoroselenoformaldehyde	45549.2	44339.8	22.7	3.4	111587	212	1.69598e+07	2.09835e+07	18532895	5706502	29.95	28.34	0	0	2.11	0	56.34	67.74	11.05	3.31	-1.20571e+07	-1.23937e+07	8.5	8.5	0.07	0.08	0.01	0.01
4.1.14_trimethylamine-sulfurdifluoride	53921.6	57718.7	15329.2	6248.6	0	0	0	0	0	0	98.51	103.06	7.2	2.87	0	0	0	0	0	0	-58558.6	-59608.9	6	6	0.38	0.39	0.36	0.38
4.2.07_furan-difluorothioformaldehyde	48978.6	47399.9	129	0	7258.5	15868.4	1.83447e+06	4.75523e+06	1.92544e+08	1.84069e+08	32.56	30.74	0.01	0	0.1	0.22	3.88	9.79	62.69	58.41	-4.47221e+07	-4.59159e+07	9	9	0.03	0.03	0.01	0.01
5.1.22_trimethylamine-selenophene3one	18213.8	21532.7	592259	592861	0	0.7	0	2.1	0	3.3	14	16.17	86.97	85.06	0	0	0	0	0	0	-672382	-687584	7	7	0.11	0.13	0.06	0.07
5.1.18_trimethylamine-12selenazole3one	8316.3	15251.3	821858	810946	0.2	0.6	0.2	0.6	2.4	0.6	4.99	8.92	97.22	93.6	0	0	0	0	0	0	-857588	-876467	7	7	0.16	0.19	0.15	0.17
4.1.12_trimethylamine-12thiazole3one	0	0	621398	678405	2.96058e+06	2.82169e+06	0	0.8	0	0	0	0	53.66	57.22	47.74	44.45	0	0	0	0	-2.71356e+06	-2.77209e+06	7.5	7.5	0.08	0.1	0.09	0.1
4.2.05_furan-carbonylsulfide	42654.6	43974.9	0	0	0	0.1	0	8.5	1.08733e+08	1.11427e+08	39.17	39.4	0	0	0	0	0	0	59.9	59.83	-1.14575e+07	-1.17604e+07	8.5	8.5	0.05	0.04	0.01	0.01
5.1.03_acetonitrile-difluoroselenoformaldehyde	22513.1	23566.8	0	0	0	6.9	0	0	2.49633e+08	2.55302e+08	16.6	16.97	0	0	0	0	0	0	80.57	80.4	-1.14118e+08	-1.16982e+08	9.5	9.5	0.02	0.02	0.01	0.01
4.2.04_acetone-sulfurdifluoride	0	0	288942	305742	369523	336474	0.1	0	0	0	0	0	80.56	83.2	21.78	19.36	0	0	0	0	-379234	-387958	7	7	0.17	0.17	0.09	0.09
5.2.16_nitromethane-seleniumdifluoride	0	0	155425	167943	546305	525576	0	0	1.6	0	0	0	57.55	60.53	43.51	40.75	0	0	0	0	-584130	-598797	7.5	7.5	0.05	0.07	0.05	0.06
5.2.12_furan-seleniumdifluoride	0	0	185752	200983	921545	901682	0	0	0	0.7	0	0	50.23	52.87	50.09	47.68	0	0	0	0	-829932	-851846	7.5	7.5	0.04	0.04	0.04	0.04
5.1.15_pyrazine-selenophene3one	13114	9654	3.8	5.8	7.58404e+06	7783331	1.22915e+07	1.68477e+07	1.92017e+07	781.8	5.06	3.63	0	0	70.55	70.55	18.45	24.64	4.75	0	-1.08678e+07	-1.11533e+07	8	8	0.09	0.09	0.02	0.03
4.2.09_nitromethane-sulfurdifluoride	0	0	38056.6	46147.4	1.19412e+06	1.19378e+06	0	1.4	0	0.9	0	0	13.56	16.02	85.62	83.39	0	0	0	0	-1.35587e+06	-1.38993e+06	8	8	0.05	0.06	0.02	0.02
4.2.13_pyridineNoxide-methylthiocyanate	56455.1	54585.7	3.2	1	49.8	51.5	1.42919e+07	1.73441e+07	3.44787e+07	2.41066e+07	32.63	30.75	0	0	0	0	46.21	54.65	20.64	14.06	-1.26566e+07	-1.29783e+07	8.5	8.5	0.08	0.08	0.02	0.02
5.1.21_trimethylamine-12selenazole	54704.8	59052.1	268094	261810	0	0	0	0	0	0.1	51.62	54.34	51.23	48.79	0	0	0	0	0	0	-243098	-248887	6.5	6.5	0.1	0.11	0.11	0.12
5.2.04_methylselenocyanate-acetone	0	0	371554	392716	2.06168e+06	2.04472e+06	0	0	0	0	0	0	49.91	51.62	50.12	48.63	0	0	0	0	-1.75567e+06	-1.79422e+06	7.5	7.5	0.03	0.03	0.03	0.03
5.2.14_nitromethane-carbonylselenide	15395.8	17697.7	1033.7	22	1.33343e+06	922567	1.08654e+06	4.96771e+06	8.78191e+06	6562.9	22.45	25.1	0.25	0.01	56.11	37.74	8.12	36.09	11.95	0.01	-2.29664e+06	-2.36277e+06	8	8	0.02	0.02	0.01	0.01
