# Supplementary material for: Benchmarking Swaths of Intermolecular Interaction Components with Symmetry-Adapted Perturbation Theory
Source: J Chem Theory Comput. 2023 Dec 20;20(1):30–48. doi: 10.1021/acs.jctc.3c00801 (PMC10782453; doi:10.1021/acs.jctc.3c00801)
Supplement: Supplementary file 4 — ct3c00801_si_004.zip [file ct3c00801_si_004.zip › CHN.xls]

## Sheet: CHN
Dimer	C6/pbe0ac	C6/b3lypac	C7/pbe0ac	C7/b3lypac	C8/pbe0ac	C8/b3lypac	C9/pbe0ac	C9/b3lypac	C10/pbe0ac	C10/b3lypac	MC%_C6/pbe0ac	MC%_C6/b3lypac	MC%_C7/pbe0ac	MC%_C7/b3lypac	MC%_C8/pbe0ac	MC%_C8/b3lypac	MC%_C9/pbe0ac	MC%_C9/b3lypac	MC%_C10/pbe0ac	MC%_C10/b3lypac	Cn/pbe0ac	Cn/b3lypac	n/pbe0ac	n/b3lypac	fit_RMSE(CnR-n)/pbe0ac	fit_RMSE(CnR-n)/b3lypac	fit_RMSE(multi)/pbe0ac	fit_RMSE(multi)/b3lypac
6.013CH-N_methylcyanate--dimethylamine	48290.7	50348	4976	2098.2	0	0	0	0	0	0	99	100.55	2.38	0.98	0	0	0	0	0	0	-49594	-50897.6	6	6	0.05	0.06	0.05	0.06
6.019CH-N_nitrosomethane--dimethylamine	26308.3	27529	54712.2	53984.4	0	0	0	0	0	0	69.95	71.36	32.53	31.29	0	0	0	0	0	0	-79581.6	-81612.4	6.5	6.5	0.1	0.11	0.06	0.07
6.005CH-N_ethyne--dimethyldiazene	0	0	145357	154766	982314	977769	1.3	8.7	3	0.1	0	0	43.68	45.4	56.45	54.86	0	0	0	0	-769281	-787451	7.5	7.5	0.02	0.02	0.01	0.01
6.004CH-N_ethyne--dimethylamine	0	0	187540	195919	239608	230282	0	0	0.2	0	0	0	79.61	81.08	21.61	20.25	0	0	0	0	-244913	-251059	7	7	0.09	0.09	0.04	0.04
6.010CH-N_ethyne--trimethylamine	0	0	186389	197053	696314	689596	0	0	0	0	0	0	57.28	58.97	43.37	41.82	0	0	0	0	-723051	-742202	7.5	7.5	0.03	0.04	0.03	0.03
6.017CH-N_nitromethane--dimethylamine	8016.4	3737.6	140963	184389	87835.1	1391	0	41.5	0	3.1	18.26	8.32	71.46	91.34	10.15	0.16	0	0	0	0	-194839	-199394	7	7	0.03	0.04	0.01	0.01
6.020CH-N_nitrosomethane--methylamine	15180.1	15721.2	56431	57148.2	0	0	0	0	0	0.3	55.24	55.8	46.92	46.35	0	0	0	0	0	0	-58556.8	-59977.4	6.5	6.5	0.04	0.04	0.05	0.05
6.006CH-N_ethyne--methylamine	0	0	99190.4	105542	465754	461861	0	0.1	0	0	0	0	51.16	53.02	50.02	48.31	0	0	0	0	-430562	-441737	7.5	7.5	0.03	0.03	0.03	0.03
6.011CH-N_furan--methylamine	7042.3	5228.4	7.2	15216.3	1.73988e+06	1.79172e+06	175318	67.6	32.5	20.5	10.1	7.33	0	3.95	87.67	88.23	1.71	0	0	0	-1.92972e+06	-1.97517e+06	8	8	0.05	0.05	0.01	0.01
6.009CH-N_ethyne--pyridine	18694.8	16538.1	0.1	0	0	243.4	1.69515e+07	1.98059e+07	6.55245e+07	5.6425e+07	12.68	10.93	0	0	0	0	52.39	59.67	34.62	29.06	-3.20943e+07	-3.29145e+07	9	9	0.02	0.02	0.01	0.01
6.014CH-N_methylcyanate--methylamine	28274.6	28970.5	0	0	0	0	0	0	0	0	96.53	96.36	0	0	0	0	0	0	0	0	-15071.2	-15442.6	5.5	5.5	0.1	0.1	0.28	0.3
6.003CH-N_ethyne--aniline	34975.9	34934.1	0.5	0	0	0	563103	1.29864e+06	3.92938e+07	3.73741e+07	41.35	40.21	0	0	0	0	4.12	9.25	54.43	50.42	-5.75983e+06	-5.9118e+06	8.5	8.5	0.04	0.04	0	0
6.018CH-N_nitromethane--methylamine	13317.1	14008.8	59524.2	59441.5	0	0	0	0	0	0	49.37	50.78	51.9	50.67	0	0	0	0	0	0	-56603.2	-57885	6.5	6.5	0.03	0.04	0.04	0.04
6.016CH-N_methylisocyanide--methylamine	20918.2	21772	12000.7	10906.2	0	0	0	0	0	0	88.92	90.45	12.36	10.98	0	0	0	0	0	0	-24251.3	-24801.1	6	6	0.07	0.06	0.03	0.04
6.002CH-N_ethyne--ammonia	0	0	29637.3	32894.1	540379	544450	0	1.4	2.2	3.7	0	0	21.42	23.13	79.96	78.38	0	0	0	0	-666433	-684357	8	8	0.04	0.05	0.02	0.02
6.007CH-N_ethyne--methylazide	11887.3	9134.5	31.4	0	345517	637344	6609051	5.62968e+06	1513.7	638304	18.37	13.77	0.01	0	17.69	31.83	63.47	52.72	0	1.14	-4.37597e+06	-4.48847e+06	8.5	8.5	0.04	0.04	0.01	0.01
6.012CH-N_methylcyanate--ammonia	18321.1	18766.9	0	0	0	0	0	0	0	0	98.27	98.06	0	0	0	0	0	0	0	0	-9904.64	-10146	5.5	5.5	0.12	0.12	0.16	0.17
6.001CH-N_ethyne--acetonitrile	2956.9	3463.8	0	0	0	0	0	0	1.46474e+08	1.49724e+08	3.12	3.56	0	0	0	0	0	0	94.31	94.04	-1.49433e+08	-1.5319e+08	10	10	0.02	0.02	0.02	0.02
6.015CH-N_methylisocyanide--dimethylamine	26045.6	26846.9	31568.8	31474.6	0	0	0	0	0	0	79.24	79.95	22.45	21.9	0	0	0	0	0	0	-34522.8	-35298.9	6	6	0.13	0.13	0.05	0.06
6.008CH-N_ethyne--Nmethyl2propanimine	0.1	2	0	330.3	3108553	3.24534e+06	1.68713e+06	1.4069e+06	0	108694	0	0	0	0.05	90.71	92.32	9.11	7.41	0	0.11	-3.453e+06	-3.53879e+06	8	8	0.03	0.03	0.01	0.01
