# Supplementary material for: Benchmarking Swaths of Intermolecular Interaction Components with Symmetry-Adapted Perturbation Theory
Source: J Chem Theory Comput. 2023 Dec 20;20(1):30–48. doi: 10.1021/acs.jctc.3c00801 (PMC10782453; doi:10.1021/acs.jctc.3c00801)
Supplement: Supplementary file 4 — ct3c00801_si_004.zip [file ct3c00801_si_004.zip › CHO.xls]

## Sheet: CHO
Dimer	C6/pbe0ac	C6/b3lypac	C7/pbe0ac	C7/b3lypac	C8/pbe0ac	C8/b3lypac	C9/pbe0ac	C9/b3lypac	C10/pbe0ac	C10/b3lypac	MC%_C6/pbe0ac	MC%_C6/b3lypac	MC%_C7/pbe0ac	MC%_C7/b3lypac	MC%_C8/pbe0ac	MC%_C8/b3lypac	MC%_C9/pbe0ac	MC%_C9/b3lypac	MC%_C10/pbe0ac	MC%_C10/b3lypac	Cn/pbe0ac	Cn/b3lypac	n/pbe0ac	n/b3lypac	fit_RMSE(CnR-n)/pbe0ac	fit_RMSE(CnR-n)/b3lypac	fit_RMSE(multi)/pbe0ac	fit_RMSE(multi)/b3lypac
5.006CH-O_ethyne--dimethylether	0	0	101833	106964	453219	454337	0	0	0	0	0	0	51.79	53.02	48.13	47.03	0	0	0	0	-429878	-441002	7.5	7.5	0.01	0.01	0.01	0.01
5.014CH-O_ethyne--water	0	0	0	0	401677	419526	81169.5	56240	128.6	21.2	0	0	0	0	95.56	97.01	4.14	2.79	0	0	-421262	-433092	8	8	0.01	0.01	0.01	0.01
5.001CH-O_ethyne--acetaldehyde	0	0	145794	148987	262287	271785	0.1	0	0	0	0	0	73.24	72.96	27.31	27.58	0	0	0	0	-428627	-439829	7.5	7.5	0.06	0.06	0.02	0.02
5.019CH-O_nitrosomethane--Nmethylacetamide	30007.3	30682	0	0	0	0	0	0	0	0	97.91	97.85	0	0	0	0	0	0	0	0	-15967.8	-16327.1	5.5	5.5	0.17	0.17	0.2	0.21
5.009CH-O_ethyne--methylacetate	8340.4	0	0	77825.2	2.33973e+06	2.31259e+06	460669	0	0	1.7	9.2	0	0	15.32	87.4	84.54	3.25	0	0	0	-2.62952e+06	-2.68762e+06	8	8	0.04	0.04	0.01	0.01
5.011CH-O_ethyne--nitrosomethane	0.1	0	139075	146071	246382	237947	0	0	0	0	0	0	74.19	75.83	26.38	24.79	0	0	0	0	-409212	-419858	7.5	7.5	0.05	0.05	0.01	0.01
5.003CH-O_ethyne--aceticacid	0	0	53214.7	59440	1606677	1.62408e+06	0	27.7	138.3	7.5	0	0	14.78	16.09	85.14	83.88	0	0	0	0	-1.8546e+06	-1.90101e+06	8	8	0.04	0.04	0.01	0.01
5.018CH-O_nitromethane--Nmethylacetamide	39546.5	40428.8	0	0	0	0	0	0	0	0	101.08	101.05	0	0	0	0	0	0	0	0	-39546.6	-40428.8	6	6	0.09	0.09	0.09	0.09
5.012CH-O_ethyne--Nmethylacetamide	14086.9	7205.4	0.1	197.4	980053	2.1628e+06	1.38699e+07	6.6029e+06	1070.2	1.35843e+07	11.62	5.8	0	0.03	24.89	53.57	63.3	29.39	0	11.02	-9.1873e+06	-9.41603e+06	8.5	8.5	0.02	0.02	0.01	0.01
5.005CH-O_ethyne--dimethylcarbonate	8654.3	6241.7	0.5	165.3	2.39077e+06	2.78436e+06	7.57537e+06	6.55754e+06	1.98992e+07	1.93844e+07	6.41	4.51	0	0.02	51.53	58.57	28.53	24.1	13.28	12.63	-1.09926e+07	-1.12523e+07	8.5	8.5	0.02	0.02	0.01	0.01
5.004CH-O_ethyne--acetone	0	3.2	0	14640.4	2.24339e+06	2.1824e+06	737103	982425	333.6	79.4	0	0	0	3.22	93.84	88.95	5.81	7.54	0	0	-2.39677e+06	-2.45737e+06	8	8	0.02	0.02	0.01	0.01
5.007CH-O_ethyne--dimethylperoxide	0	0	177260	183666	134741	129736	0	0.1	0	0	0	0	86.12	87.06	13.82	12.98	0	0	0	0	-209147	-214369	7	7	0.05	0.04	0.01	0.01
5.002CH-O_ethyne--acetamide	0	0.2	57226.4	60461	1.72233e+06	1.75845e+06	0.8	5.5	0.5	137.8	0	0	14.69	15.13	85.22	84.82	0	0	0	0	-1.98744e+06	-2.03855e+06	8	8	0.04	0.05	0.01	0.01
5.008CH-O_ethyne--methanol	0.2	1.2	33505.1	36294.3	565884	573348	0	0.1	75	0	0	0	22.03	23.23	77.55	76.47	0	0	0	0	-707651	-726927	8	8	0.05	0.05	0.01	0.01
5.010CH-O_ethyne--nitromethane	0	0	177450	184684	189758	182354	0	0	3	0	0	0	82.85	84.1	18.14	17.01	0	0	0	0	-221612	-227123	7	7	0.06	0.06	0.02	0.03
5.017CH-O_methylisocyanide--Nmethylacetamide	33481.4	34154.7	0	0	0	0	0	0	0	0	95.8	95.81	0	0	0	0	0	0	0	0	-17825.8	-18184.4	5.5	5.5	0.11	0.11	0.36	0.37
5.016CH-O_methylcyanate--Nmethylacetamide	46195.5	47279	0	0	0	0	0	0	0	0	96.06	96.02	0	0	0	0	0	0	0	0	-24249	-24818	5.5	5.5	0.15	0.15	0.45	0.47
5.015CH-O_methylacetate--Nmethylacetamide	48155.3	49144.5	0	0	0	0	0	0	0	0	97.3	97.29	0	0	0	0	0	0	0	0	-25293.4	-25813.1	5.5	5.5	0.21	0.21	0.29	0.3
5.013CH-O_ethyne--phenol	41371.6	41992.1	0.1	0.1	0	19562	1.1	135070	1.07129e+08	109138647	32.23	31.9	0	0	0	0.41	0	0.48	67.55	67.05	-2.64148e+07	-2.71262e+07	9	9	0.04	0.04	0.01	0.01
