# Supplementary material for: Benchmarking Swaths of Intermolecular Interaction Components with Symmetry-Adapted Perturbation Theory
Source: J Chem Theory Comput. 2023 Dec 20;20(1):30–48. doi: 10.1021/acs.jctc.3c00801 (PMC10782453; doi:10.1021/acs.jctc.3c00801)
Supplement: Supplementary file 4 — ct3c00801_si_004.zip [file ct3c00801_si_004.zip › Disp_Halogen.xls]

## Sheet: Disp_Halogen
Dimer	C6/pbe0ac	C6/b3lypac	C7/pbe0ac	C7/b3lypac	C8/pbe0ac	C8/b3lypac	C9/pbe0ac	C9/b3lypac	C10/pbe0ac	C10/b3lypac	MC%_C6/pbe0ac	MC%_C6/b3lypac	MC%_C7/pbe0ac	MC%_C7/b3lypac	MC%_C8/pbe0ac	MC%_C8/b3lypac	MC%_C9/pbe0ac	MC%_C9/b3lypac	MC%_C10/pbe0ac	MC%_C10/b3lypac	Cn/pbe0ac	Cn/b3lypac	n/pbe0ac	n/b3lypac	fit_RMSE(CnR-n)/pbe0ac	fit_RMSE(CnR-n)/b3lypac	fit_RMSE(multi)/pbe0ac	fit_RMSE(multi)/b3lypac
3.05.11_fluoromethane-toluene	34010.2	34818.7	0	0	0	0	0	0	0	0	99.74	99.77	0	0	0	0	0	0	0	0	-34010.2	-34818.7	6	6	0.12	0.12	0.12	0.12
3.10.05_nitrogen-chlorine	5618.1	5955.3	25438.1	25649.2	0	0	0	0	0	0	51.14	52.51	48.65	47.51	0	0	0	0	0	0	-23998.6	-24767.2	6.5	6.5	0.01	0.01	0.01	0.01
3.17.03_tetrafluoromethane-nidopentaborane	15934.8	14810.6	123750	140081	1.01205e+06	998707	9161.7	7.7	113.5	141.8	22.85	20.88	30.9	34.37	45.42	44.02	0.07	0	0	0	-902600	-919588	7.5	7.5	0.05	0.05	0.01	0.01
3.30.01_tetrafluoromethane-tetrachloromethane	17765.1	14653.6	161050	203028	812352	744738	0	12	8.9	19.8	25.09	20.11	38.94	47.69	34.97	31.13	0	0	0	0	-415925	-428851	7	7	0.04	0.04	0.01	0.01
3.36.01_bromine-tribromomethane	70929	73695.2	0	0	0	0	0	0	0	0	100.14	99.96	0	0	0	0	0	0	0	0	-70929	-73695.2	6	6	0.15	0.17	0.15	0.17
3.12.04_135triazine-diiodomethane	81587.7	86597	129213	122369	0	0	0	0	0	0	76.56	78.74	25.11	23.05	0	0	0	0	0	0	-230701	-115488	6.5	6	0.2	0.22	0.09	0.09
3.10.09_methylamine-chlorine	18903.2	19732.5	22657.5	22102.1	0	0	0	0	0	0	81.63	82.86	21.35	20.26	0	0	0	0	0	0	-24859.5	-25542.8	6	6	0.08	0.08	0.04	0.04
3.24.10_diphosphene-iodine	73953.7	79531.4	32138.1	19978.1	0	0	0	0	0	0	97.11	100.76	8.39	5.04	0	0	0	0	0	0	-81827.4	-84425.9	6	6	0.13	0.13	0.12	0.12
3.22.06_phosphine-tetrachloroethylene	41305.7	42090	0	0	0	0	0	0	0	0	98.13	98.05	0	0	0	0	0	0	0	0	-41305.7	-42090	6	6	0.15	0.16	0.15	0.16
3.12.08_hydrogenazide-tetraiodomethane	46806	51943.1	568794	570330	0	0	0.1	0	0	0.9	31.97	34.3	70.39	68.26	0	0	0	0	0	0	-363482	-375362	6.5	6.5	0.13	0.13	0.08	0.08
04_methaneI2	21174.2	20938.8	0	0.9	0	5.4	1.2671e+07	1.37822e+07	6.98733e+06	3.65094e+06	27.64	26.65	0	0	0	0	65.11	69.03	6.03	3.07	-7.45579e+06	-7.64885e+06	8.5	8.5	0.02	0.02	0.01	0.01
3.19.07_tribromomethane-borazine	74911.5	77311.7	0	0	0	0	0	0	0	0	97.67	97.68	0	0	0	0	0	0	0	0	-74911.5	-77311.7	6	6	0.2	0.21	0.2	0.21
3.28.04_thiophene-tetraiodomethane	154998	169014	909583	893951	0	0	0	0	0	0	51.73	54.58	51.94	49.4	0	0	0	0	0	0	-754487	-778332	6.5	6.5	0.14	0.15	0.15	0.16
3.23.06_phosphorus-bromine	47588.8	52785.7	352175	346295	0	0.6	0	0	0	1.9	44.14	47.32	57.82	54.98	0	0	0	0	0	0	-266484	-274863	6.5	6.5	0.07	0.06	0.05	0.06
3.07.02_cyclohexane-dibromomethane	22268.2	16368	0.1	0	8.74945e+06	9.72703e+06	12180376	9.60415e+06	1	565.8	8.33	5.96	0	0	74.63	80.74	16.24	12.46	0	0	-1.16144e+07	-1.19473e+07	8	8	0.02	0.02	0.02	0.02
3.13.02_diacetonediperoxide-tetrafluoroethylene	29675	30326.6	298854	305680	0.1	0.1	1.1	0	0.3	0.2	33.22	33.24	66.72	66.8	0	0	0	0	0	0	-205640	-210282	6.5	6.5	0.11	0.11	0.02	0.03
3.05.14_tetrafluoromethane-butadyine	17359.6	18013	49983	51269.2	0	0	0	0	0	0	63.96	64.33	36.76	36.54	0	0	0	0	0	0	-59910.8	-61873.4	6.5	6.5	0.02	0.03	0.01	0.01
3.27.08_sulfur-bromine	118345	122846	1623	0	0	0	0	0	0	0	104.01	104.15	0.27	0	0	0	0	0	0	0	-118722	-122847	6	6	0.11	0.12	0.11	0.12
3.07.14_nonbornadiene-bromomethane	19037.4	20784.8	423869	432558	0	0	0	0	1	0.9	20.46	21.65	80.52	79.61	0	0	0	0	0	0	-512501	-529325	7	7	0.08	0.08	0.03	0.04
3.24.04_phosphorine-tetraiodomethane	173027	187690	1.11538e+06	1.10523e+06	0.1	0.3	0	0	0.1	75	49.43	51.9	53.65	51.47	0	0	0	0	0	0	-886505	-914597	6.5	6.5	0.13	0.14	0.14	0.15
3.15.04_carbondioxide-dibromomethane	20009.8	20651.3	0	0	0	0	0	0	0	0	97.58	97.44	0	0	0	0	0	0	0	0	-10666.4	-11008.7	5.5	5.5	0.11	0.11	0.15	0.17
3.05.01_hexafluorobenzene-butane	81467.4	83133.3	0	0	0	0	0	0	0	0	100.98	101.06	0	0	0	0	0	0	0	0	-81467.4	-83133.3	6	6	0.07	0.07	0.07	0.07
3.27.10_carbondisulfide-bromine	39113.4	40499.8	0	0	0	0	0	0	0	0	99.34	99.09	0	0	0	0	0	0	0	0	-39113.4	-40499.8	6	6	0.11	0.12	0.11	0.12
3.05.13_hexafluorobenzene-ethene	31011.1	31798.6	0	0	0	0	0	0	0	0	95.64	95.59	0	0	0	0	0	0	0	0	-16279.9	-16693.6	5.5	5.5	0.1	0.1	0.23	0.24
3.35.01_triiodomethane-tetrachloroethylene	138955	143575	0	0	0	0	0	0	0	0	96.16	96.08	0	0	0	0	0	0	0	0	-67874.4	-70133.1	5.5	5.5	0.21	0.21	0.4	0.43
3.14.02_carbondioxide-trichloromethane	24216	24996.9	0	0	0	0	0	0	0	0	100.56	100.57	0	0	0	0	0	0	0	0	-24216	-24996.9	6	6	0.07	0.07	0.07	0.07
3.09.02_135triazine-trifluoromethane	22405.3	23127.5	18986.1	19318.9	0	0	0	0	0	0	85.46	85.77	15.51	15.34	0	0	0	0	0	0	-27265.9	-28073.3	6	6	0.05	0.05	0.02	0.02
3.20.04_triiodomethane-borazine	42315.6	50316.9	0	0	1.04311e+07	6.99204e+06	7.35081e+07	1.19784e+08	1.65712e+08	3.22988e+07	8.16	9.42	0	0	38.8	25.25	39.25	62.08	12.94	2.45	-7.03487e+07	-7.24825e+07	8.5	8.5	0.04	0.03	0.02	0.02
3.20.05_iodine-diborane	40845.4	42538.9	77014.4	75679	0	0	0	0	0	0	74.81	76.08	27.73	26.61	0	0	0	0	0	0	-121606	-124451	6.5	6.5	0.09	0.1	0.05	0.05
3.08.12_diiodomethane-hexane	110057	112861	0	0	0	0	0	0	0	0	98.59	98.53	0	0	0	0	0	0	0	0	-110057	-112861	6	6	0.25	0.27	0.25	0.27
3.08.17_iodomethane-butadyine	53072.6	55154.8	1797.2	0	0	0	0	0	0	0	102.4	103.13	0.71	0	0	0	0	0	0	0	-53505.9	-55154.8	6	6	0.06	0.06	0.06	0.06
3.21.01_phosphorine-tetrafluoromethane	27311.8	28185.3	100702	103543	0	0	0	0	0.1	0	58.53	58.72	41.86	41.83	0	0	0	0	0	0	-105219	-108401	6.5	6.5	0.02	0.02	0.01	0.02
3.33.03_tetrachloromethane-dichloromethane	44572.8	47173.7	327340	331394	0.5	0	0.8	0	0.8	0	42.27	43.44	58.91	57.91	0	0	0	0	0	0	-249044	-256469	6.5	6.5	0.07	0.07	0.05	0.05
3.21.06_phosphorus-trifluoromethane	13063	14012.6	201389	204764	0.1	0	0	0	0	0	25.61	26.69	73.39	72.5	0	0	0	0	0	0	-259161	-266735	7	7	0.06	0.07	0.01	0.01
3.13.03_formaldehyde-trifluoromethane	0.9	0	87946.9	90199.1	46768.4	47487.3	14.8	0	6.1	176.3	0	0	89.4	89.56	9.63	9.55	0	0	0	0	-98967.8	-101387	7	7	0.02	0.02	0.01	0.01
3.27.01_thiophene-bromomethane	56662.3	59825.1	229503	228269	0	0	0	0	0	14.9	57.76	59.35	45.31	43.87	0	0	0	0	0	0	-228367	-234435	6.5	6.5	0.08	0.09	0.09	0.09
3.08.01_triiodomethane-cyclopentane	148443	152710	0	0	0	0	0	0	0	0	101.83	101.79	0	0	0	0	0	0	0	0	-148443	-152710	6	6	0.16	0.17	0.16	0.17
3.11.06_methylazide-bromomethane	34642.6	35592.2	0	0	0	0	0	0	0	0	102	101.96	0	0	0	0	0	0	0	0	-34642.6	-35592.2	6	6	0.07	0.08	0.07	0.08
3.15.01_dimethylether-bromine	32863.8	34275.1	17531.5	16396.2	0	0	0	0	0	0	92.23	93.36	10.45	9.48	0	0	0	0	0	0	-37352.6	-38473.3	6	6	0.07	0.07	0.05	0.05
3.10.13_hydrogenazide-trichloromethane	30389.7	31968.4	71243.5	70928.6	0	0	0	0	0	0	68.18	69.51	33.87	32.68	0	0	0	0	0	0	-96606.6	-99630.2	6.5	6.5	0.08	0.08	0.05	0.05
3.31.02_tetrafluoroethylene-tetrabromomethane	45863.9	48064.3	253028	257763	0.5	0	0.2	0.5	0.3	1.3	49.53	50.34	51.42	50.79	0	0	0	0	0	0	-216963	-223833	6.5	6.5	0.04	0.04	0.04	0.04
3.03.03_hydrogen-dibromomethane	8047.2	8181.1	0	0	0	0	0	0	0	0	102.81	102.78	0	0	0	0	0	0	0	0	-8047.24	-8181.08	6	6	0.02	0.02	0.02	0.02
3.28.08_carbondisulfide-iodine	55898.4	57851.7	0	0	0	0	0	0	0	0	98.62	98.31	0	0	0	0	0	0	0	0	-27770.1	-28741.9	5.5	5.5	0.14	0.14	0.17	0.19
3.37.04_triiodomethane-bromomethane	119040	122859	0	0	0	0	0	0	0	0	102.57	102.45	0	0	0	0	0	0	0	0	-119039	-122859	6	6	0.15	0.16	0.15	0.16
3.11.04_hydrazine-tetrabromomethane	46267.4	49462.4	209413	209083	0	0	0	0	0	0	54.74	56.6	48.2	46.55	0	0	0	0	0	0	-196973	-203473	6.5	6.5	0.07	0.08	0.08	0.08
3.14.01_diacetonediperoxide-tetrachloroethylene	112120	115289	311522	316544	0	0.4	0	0.1	0	0	65.31	65.67	35.05	34.81	0	0	0	0	0	0	-384038	-393093	6.5	6.5	0.13	0.14	0.06	0.06
3.07.16_propyne-tribromomethane	50416.5	52082.7	0	0	0	0	0	0	0	0	97.16	97.08	0	0	0	0	0	0	0	0	-25614	-26461.2	5.5	5.5	0.14	0.14	0.24	0.25
3.06.14_chloromethane-naphthalene	74857.5	76713.7	0	0	0	0	0	0	0	0	99.3	99.27	0	0	0	0	0	0	0	0	-74857.5	-76713.7	6	6	0.19	0.21	0.19	0.21
3.32.02_iodomethane-hexafluorobenzene	67569.1	69409.5	0	0	0	0	0	0	0	0	100.83	100.75	0	0	0	0	0	0	0	0	-67569.1	-69409.6	6	6	0.09	0.1	0.09	0.1
3.08.05_triiodomethane-neopentane	118228	124465	736055	742424	0	0	0	0	0	0.1	49.28	50.46	53.13	52.12	0	0	0	0	0	0	-594410	-611100	6.5	6.5	0.09	0.09	0.09	0.1
3.21.10_diphosphene-trifluoromethane	17570.4	18325.5	40249.2	40509.1	0	0	0	0	0	0	68.53	69.41	32.52	31.78	0	0	0	0	0	0	-55435.4	-57089.9	6.5	6.5	0.04	0.04	0.02	0.02
3.26.05_dithiethane-tetrachloroethylene	128790	134900	10956.3	0.7	0	0	0	0	0	3.6	101.25	103.12	1.73	0	0	0	0	0	0	0	-131373	-134901	6	6	0.12	0.13	0.12	0.13
3.16.05_trioxane-iodine	66897	70261.4	45582.4	41973.7	0	0	0.1	0	0.1	0.1	90.17	91.68	12.23	10.9	0	0	0	0	0	0	-77741.9	-80247.8	6	6	0.09	0.09	0.06	0.06
3.12.14_nitrogen-iodomethane	1935.9	2343.7	112535	114387	0	0	0	0	0	0	8.01	9.41	92.34	91.08	0	0	0	0	0	0	-120805	-124400	7	7	0.02	0.02	0.01	0.01
3.06.04_chloromethane-neopentane	0	0	451721	463452	315241	312365	0	0	0	0	0	0	88.78	89.22	11.75	11.4	0	0	0	0	-519322	-530436	7	7	0.05	0.05	0.03	0.03
3.17.06_difluoromethane-borazine	20452.6	21186.7	112033	113558	0.1	0	0	0	0	0	47.97	48.59	53.52	53.04	0	0	0	0	0	0	-96696.6	-98941	6.5	6.5	0.03	0.03	0.03	0.03
3.04.02_diiodomethane-hydrogen	5915.7	5858.2	0	78.2	0.1	8567.6	4.81377e+06	4.93315e+06	1.68626e+07	1.68816e+07	16.5	16.07	0	0.03	0	0.56	51.58	51.93	30.03	29.54	-8.88592e+06	-9.04784e+06	9	9	0.01	0.01	0	0
3.18.07_trichloromethane-borazine	61054.5	62818.6	0	0	0	0	0	0	0	0	98.87	98.92	0	0	0	0	0	0	0	0	-61054.5	-62818.6	6	6	0.11	0.12	0.11	0.12
3.07.07_neohexane-tribromomethane	41692.4	44364.7	1.11391e+06	1.13869e+06	0	0	0	0.5	0	6	18.38	19.02	82.71	82.22	0	0	0	0	0	0	-1.32411e+06	-1.36236e+06	7	7	0.11	0.12	0.05	0.06
3.26.12_trithiane-chlorine	72847.3	75136	0	0	0	0	0	0	0	0	103.43	103.3	0	0	0	0	0	0	0	0	-72847.3	-75136	6	6	0.09	0.1	0.09	0.1
3.28.10_dithiethane-triiodomethane	160288	165152	0	0	0	0	0	0	0	0	98.76	98.43	0	0	0	0	0	0	0	0	-78778.2	-81173	5.5	5.5	0.33	0.34	0.6	0.66
3.22.10_diphosphene-tetrachloromethane	53626.1	57801.7	322279	319660	0.3	0	0	0	0.7	0.2	48.22	50.45	53.84	51.84	0	0	0	0	0	0	-265735	-273370	6.5	6.5	0.06	0.06	0.06	0.07
3.22.02_phosphorine-trichloromethane	97444.8	100408	0	0	0	0	0	0	0	0	101.77	101.74	0	0	0	0	0	0	0	0	-97444.8	-100408	6	6	0.1	0.11	0.1	0.11
3.29.03_trifluoromethane-fluorine	4647.2	4603.1	0	0	101165	114860	100564	72968.1	89.9	0.5	46.21	44.48	0	0	43.72	48.22	9.49	6.69	0	0	-100651	-103705	7.5	7.5	0.02	0.02	0	0
3.10.01_135triazine-tetrachloroethylene	60842.3	62500	0	0	0	0	0	0	0	0	95.4	95.41	0	0	0	0	0	0	0	0	-31351.9	-32206.6	5.5	5.5	0.18	0.18	0.3	0.31
3.11.02_135triazine-bromine	47555.6	50007.8	14444.5	11488.7	0	0	0	0	0	0	96.68	98.29	6.04	4.65	0	0	0	0	0	0	-51161.4	-52875.7	6	6	0.06	0.06	0.05	0.06
02_methaneCl2	9774.8	9516	0.1	0	296549	345881	2.19735e+06	2.09455e+06	60.6	1.1	30.79	29.34	0	0	28.71	32.76	39.28	36.63	0	0	-981171	-1.00288e+06	8	8	0.01	0.01	0	0.01
3.07.11_toluene-tetrabromomethane	134162	142636	553421	550848	0	0.1	0	2.1	0	6.3	58.53	60.31	43.63	42.08	0	0	0	0	0	0	-546206	-563336	6.5	6.5	0.1	0.12	0.1	0.11
3.11.08_nitrogen-bromomethane	2969.4	3253.8	70726.9	72043.1	0	0	0	0	0.2	0	16.94	18.02	83.26	82.31	0	0	0	0	0	0	-82870	-85349.2	7	7	0.03	0.03	0.01	0.01
3.06.10_chlorine-nonbornadiene	50590.8	53169.5	98333.1	96830.3	0	0	0	0	0.2	0	74.73	76.22	28.44	27.18	0	0	0	0	0	0	-151789	-156350	6.5	6.5	0.11	0.12	0.06	0.07
3.05.04_tetrafluoromethane-neohexane	32238.7	31982.2	1	6.9	1.56314e+06	1.66463e+06	168182	0.3	1.1	4	39.65	38.44	0	0	58.81	61.17	1.15	0	0	0	-1.07382e+06	-1.10133e+06	7.5	7.5	0.05	0.05	0.01	0.01
3.24.05_diphosphine-diiodomethane	104575	111264	196839	183654	0	0	2.2	0	0.2	0	76.24	78.89	27.31	24.79	0	0	0	0	0	0	-314544	-322490	6.5	6.5	0.18	0.21	0.11	0.12
03_methaneBr2	7874.6	9943.8	5.6	2.1	998634	676772	1.19538e+06	3.84121e+06	5.4475e+06	625.9	16.4	20.21	0	0	58.98	39.01	12.51	39.21	10.38	0	-1.66085e+06	-1.70164e+06	8	8	0.02	0.02	0.01	0.01
3.16.03_carbondioxide-iodine	25620.6	26500	0	0	0	0	0	0	0	0	103.19	103.03	0	0	0	0	0	0	0	0	-25620.6	-26500	6	6	0.03	0.04	0.03	0.04
3.08.15_diiodomethane-cyclopentadiene	0	0	498694	563057	6.0803e+06	6.0201e+06	0	0.2	0	0.1	0	0	33.51	36.61	66.71	63.92	0	0	0	0	-3.80336e+06	-3.92389e+06	7.5	7.5	0.1	0.09	0.05	0.05
3.25.08_trithiane-hexafluorobenzene	108297	111217	0	0	0	0	0	0	0	0	97.84	97.89	0	0	0	0	0	0	0	0	-108297	-111217	6	6	0.29	0.31	0.29	0.31
3.26.03_thiophene-chloromethane	48079.2	50302.6	105563	104034	0	0.1	0	0.2	0	0	71.27	72.67	31.81	30.55	0	0	0	0	0	0	-150061	-153869	6.5	6.5	0.11	0.12	0.08	0.08
3.34.02_chloromethane-tetrabromomethane	0	0	772778	805356	523442	491712	0	1.4	0	8.6	0	0	90.03	91.11	10.63	9.69	0	0	0	0	-878304	-904485	7	7	0.06	0.06	0.03	0.03
3.09.08_diazene-fluorine	1214.3	1285.8	24841.2	25421.2	0	0	0	0	0	0	17.38	17.89	82.4	81.98	0	0	0	0	0	0	-29268	-30108.6	7	7	0.02	0.02	0.01	0.01
3.08.07_diiodomethane-toluene	120743	124142	0	0	0	0	0	0	0	0	97.97	97.84	0	0	0	0	0	0	0	0	-59931.1	-61619.8	5.5	5.5	0.29	0.29	0.41	0.44
3.25.01_thiophene-difluoromethane	13920.9	15009.7	179042	180149	0	0	0	0	0	0	28.28	29.76	73.34	72.02	0	0	0	0	0	0	-115998	-118769	6.5	6.5	0.1	0.1	0.04	0.04
3.01.04_hydrogen-tetrafluoromethane	1672.5	1678.4	11262.8	11501.5	0	0	0	0	0	0	40.49	40.09	59.86	60.29	0	0	0	0	0	0	-9062.25	-9197.17	6.5	6.5	0.01	0.01	0	0
3.09.04_methylamine-trifluoromethane	9652.9	9932.9	32870.5	33757.1	0	0	0	0	0	0	57.66	57.77	43.21	43.2	0	0	0	0	0	0	-35699.7	-36701	6.5	6.5	0.02	0.02	0.01	0.01
3.06.17_tetrachloromethane-ethyne	191.9	0	348130	363466	325728	321980	24199.8	0	40.8	0	0.26	0	84.79	85.94	14.47	13.89	0.2	0	0	0	-418042	-430614	7	7	0.04	0.04	0.01	0.01
3.25.05_dimethylsulfide-hexafluorobenzene	66965	68692.7	0	0	0	0	0	0	0	0	99.23	99.09	0	0	0	0	0	0	0	0	-66965	-68692.7	6	6	0.17	0.19	0.17	0.19
3.09.10_fluorine-diazomethane	4126.1	4008.9	0	0	268128	290007	89567.5	42054.2	0	0	27.55	26.16	0	0	66.77	70.57	4.54	2.08	0	0	-176252	-180420	7.5	7.5	0.01	0.01	0	0
3.12.09_methylamine-triiodomethane	57382.8	59117.4	0	0	0	0	0	0	0	0	96.43	96.29	0	0	0	0	0	0	0	0	-29196.3	-30079.8	5.5	5.5	0.15	0.16	0.37	0.4
3.18.02_chlorine-arachnopentaborane	44814.9	46285.4	123420	123443	0	0	0	0	0	0	66.12	66.95	36.16	35.46	0	0	0	0	0	0	-152259	-155298	6.5	6.5	0.08	0.08	0.06	0.06
3.06.08_tetrachloromethane-hexane	78452.7	80564.4	427767	437359	0	0	0	0	0	0	49.7	49.87	50.73	50.67	0	0	0	0	0	0	-367995	-376999	6.5	6.5	0.04	0.04	0.04	0.05
3.02.04_hydrogen-tetrachloromethane	6603.1	6682.5	37730.8	38592.4	0	0	0	0	0	0	47.38	47.15	53.92	54.21	0	0	0	0	0	0	-31970.4	-32554.6	6.5	6.5	0.01	0.01	0.01	0.01
01_methaneF2	4078.6	4081.1	0	0	60894.9	68155.1	384360	373948	0	2571.3	43.53	42.64	0	0	24.45	26.78	31.38	29.88	0	0.04	-108848	-111269	7.5	7.5	0.01	0.01	0	0
3.19.03_bromine-nidopentaborane	9836.9	11507.9	593646	600156	1	0	1.1	0	0.2	0	8.82	10.09	91.74	90.65	0	0	0	0	0	0	-640835	-655361	7	7	0.04	0.05	0.03	0.03
3.05.09_fluorine-cyclopentane	0	0	138276	142315	22640.8	20189.9	0.1	0.2	1.3	10.9	0	0	96.68	97.18	3.32	2.89	0	0	0	0	-143642	-147100	7	7	0.01	0.01	0.01	0.01
3.23.03_phosphorine-tribromomethane	122525	126598	0	0	0	0	0	0	0	0	100.3	100.21	0	0	0	0	0	0	0	0	-122525	-126598	6	6	0.21	0.23	0.21	0.23
3.07.05_pentane-bromomethane	47768.6	49650.8	92310.1	91468.4	0	0	0	0	0	0.8	72.11	73.15	29.23	28.27	0	0	0	0	0	0	-142834	-146270	6.5	6.5	0.11	0.12	0.05	0.05
3.06.02_trichloromethane-cyclohexane	81844.5	84165.3	133810	136691	0	0.4	0	0	0	2.2	77.17	77.39	24.63	24.53	0	0	0	0	0	0	-234925	-241148	6.5	6.5	0.16	0.17	0.07	0.07
3.23.09_diphosphene-bromine	44132.8	47478.7	51526.4	45720.4	0	0	0	0	0	0	84.44	87.59	19.71	16.87	0	0	0	0	0	0	-56846.5	-58759.8	6	6	0.13	0.12	0.07	0.08
3.38.04_diiodomethane-iodine	89130.7	92380.8	0	0	0	0	0	0	0	0	97.55	97.25	0	0	0	0	0	0	0	0	-43867.3	-45469.1	5.5	5.5	0.17	0.17	0.29	0.32
