# Supplementary material for: Benchmarking Swaths of Intermolecular Interaction Components with Symmetry-Adapted Perturbation Theory
Source: J Chem Theory Comput. 2023 Dec 20;20(1):30–48. doi: 10.1021/acs.jctc.3c00801 (PMC10782453; doi:10.1021/acs.jctc.3c00801)
Supplement: Supplementary file 4 — ct3c00801_si_004.zip [file ct3c00801_si_004.zip › Disp_HBCNO.xls]

## Sheet: Disp_HBCNO
Dimer	C6/pbe0ac	C6/b3lypac	C7/pbe0ac	C7/b3lypac	C8/pbe0ac	C8/b3lypac	C9/pbe0ac	C9/b3lypac	C10/pbe0ac	C10/b3lypac	MC%_C6/pbe0ac	MC%_C6/b3lypac	MC%_C7/pbe0ac	MC%_C7/b3lypac	MC%_C8/pbe0ac	MC%_C8/b3lypac	MC%_C9/pbe0ac	MC%_C9/b3lypac	MC%_C10/pbe0ac	MC%_C10/b3lypac	Cn/pbe0ac	Cn/b3lypac	n/pbe0ac	n/b3lypac	fit_RMSE(CnR-n)/pbe0ac	fit_RMSE(CnR-n)/b3lypac	fit_RMSE(multi)/pbe0ac	fit_RMSE(multi)/b3lypac
1.07.80_nitrogen-neopentane	19631.9	10105.4	0	3.7	0	421643	1.4772e+06	4.19582e+06	3.50234e+07	1.76333e+07	39.25	19.78	0	0	0	20.53	12.07	33.56	48.12	23.7	-4.78458e+06	-4.89267e+06	8.5	8.5	0.02	0.02	0	0.01
1.06.37_toluene-benzene	155570	159701	0	0	0	0	0	0	0	0.1	103.27	103.23	0	0	0	0	0	0	0	0	-155570	-159701	6	6	0.13	0.14	0.13	0.14
1.07.61_135triazine-neopentane	0	0	623266	638087	678685	689311	0	0	0	0	0	0	82.95	83.14	16.49	16.39	0	0	0	0	-764589	-781622	7	7	0.08	0.08	0.02	0.02
1.06.40_23dimethylbutane-toluene	0	1.1	1.07922e+06	1.1071e+06	5.77529e+06	5.87942e+06	2.2	6.5	0	0	0	0	52.98	53.22	47.12	46.96	0	0	0	0	-4.9943e+06	-5.10385e+06	7.5	7.5	0.03	0.03	0.03	0.03
1.07.78_nitrogen-cyclohexane	0	0	176798	180944	196344	201963	0	0.5	0	0.1	0	0	81.86	81.85	17.45	17.54	0	0	0	0	-220205	-225593	7	7	0.04	0.04	0.01	0.01
1.07.62_135triazine-butadyine	42624	43929.9	0	0	0	0	0	0	0	0	99.09	99.04	0	0	0	0	0	0	0	0	-42624.1	-43929.9	6	6	0.13	0.14	0.13	0.14
1.12.04_methylamine-diborane	18631	19031.2	49883.8	50003.7	0	0	0	0	0	0	64.07	64.57	37.88	37.45	0	0	0	0	0	0	-62104.7	-62958.2	6.5	6.5	0.05	0.05	0.04	0.04
1.12.15_diazomethane-diborane	17828.7	18359.4	35083.6	34913.8	0	0	0	0	0	0	70.5	71.31	31.47	30.76	0	0	0	0	0	0	-52676.8	-53618.3	6.5	6.5	0.07	0.08	0.04	0.05
1.07.13_ammonia-naphthalene	23751.3	24410.1	0	0	0	0	0	0	0	0	94.44	94.43	0	0	0	0	0	0	0	0	-12489.2	-12835.8	5.5	5.5	0.06	0.07	0.22	0.23
1.08.31_dimethylperoxide-butadyine	33457.8	34403.3	0	0	0	0	0	0	0	0	94.81	94.81	0	0	0	0	0	0	0	0	-17240.9	-17728.3	5.5	5.5	0.09	0.09	0.27	0.29
1.07.72_hydrogenazide-benzene	40038.5	41207.7	0	0	0	0	0	0	0	0	101.13	101	0	0	0	0	0	0	0	0	-40038.5	-41207.7	6	6	0.11	0.13	0.11	0.13
1.08.25_dimethylperoxide-cyclohexane	0.3	0	587280	597766	700684	717360	440.4	0	218.8	36.5	0	0	81.43	81.41	18.27	18.38	0	0	0	0	-735589	-749581	7	7	0.09	0.1	0.02	0.02
1.06.41_butane-hexane	78818.1	80142.8	81263.2	83058.6	0.6	0	1.2	0	0	0	82.7	82.68	18.29	18.37	0	0	0	0	0	0	-98698.2	-100462	6	6	0.18	0.18	0.07	0.07
1.04.01_diacetonediperoxide-hydrogen	0	0	139939	140204	24984.3	33063.5	1	2.1	2.3	3	0	0	97.24	96.22	3.4	4.45	0	0	0	0	-145523	-147594	7	7	0.01	0.01	0.01	0.01
1.09.06_butadinene-diborane	33916.2	34866.6	12588.4	11646.5	0	0	0	0	0	0	94.16	95.01	7.78	7.06	0	0	0	0	0	0	-37192.1	-37897.4	6	6	0.06	0.06	0.05	0.05
1.07.16_hydrazine-hexane	11390.6	12043.5	341098	346575	0	0.1	0	0	0.1	0.2	14.82	15.35	85.82	85.37	0	0	0	0	0	0	-392507	-400931	7	7	0.06	0.06	0.03	0.03
1.06.01_butadinene-naphthalene	77815.5	79930.8	0	0	0	0	0	0	0	0	94.13	94.07	0	0	0	0	0	0	0	0	-39642.7	-40721.3	5.5	5.5	0.14	0.16	0.55	0.58
1.11.03_dimethylether-135triazine	32769.2	33587.7	0	0	0	0	0	0	0	0	99.23	99.26	0	0	0	0	0	0	0	0	-32769.2	-33587.7	6	6	0.11	0.12	0.11	0.12
1.09.32_neohexane-borazine	52702.5	54162.9	535559	545464	0.4	0	0	0	1.5	0	34.89	35.14	65.82	65.69	0	0	0	0	0	0	-362537	-370287	6.5	6.5	0.12	0.12	0.04	0.05
1.14.06_carbondioxide-borazine	25555.7	26570.7	22638.4	22279.3	0	0	0	0	0	0	85.97	86.85	16.44	15.72	0	0	0	0	0	0	-31339.1	-32262.4	6	6	0.07	0.07	0.04	0.04
1.08.09_acetone-toluene	66124	67619.2	0	0	0	0	0	0	0	0	97.97	98	0	0	0	0	0	0	0	0	-33936.3	-34704	5.5	5.5	0.25	0.25	0.29	0.3
1.03.03_nitrogen-hydrogen	745.6	733.7	6260.6	6509.9	16576.9	16688.4	0	0	0	0	25.9	25.07	46.06	47.12	26.88	26.62	0	0	0	0	-13436.4	-13668.5	7	7	0	0	0	0
1.10.07_nitrogen-124triazole	11868.2	12348.3	5305	4996.5	0	0	0	0	0	0	92.53	93.52	9.53	8.72	0	0	0	0	0	0	-13358.1	-13751.6	6	6	0.03	0.03	0.02	0.02
1.09.29_pentane-borazine	78002.7	79684.7	0	0	0	0	0	0	0	0	99.9	99.97	0	0	0	0	0	0	0	0	-78002.7	-79684.8	6	6	0.12	0.12	0.12	0.12
1.06.52_neopentane-neopentane	4264.6	0	513540	558779	6.79349e+06	6871036	0.1	1.3	0.3	0	1.6	0	30.94	33.05	67.24	66.75	0	0	0	0	-4.16394e+06	-4.24841e+06	7.5	7.5	0.07	0.08	0.01	0.01
1.07.56_135triazine-naphthalene	64305.4	66090.9	0	0	0	0	0	0	0	0	91.96	91.97	0	0	0	0	0	0	0	0	-33758.2	-34696.1	5.5	5.5	0.16	0.18	0.67	0.7
1.11.12_carbondioxide-methylazide	16076.5	16798.9	42496	42734.2	0	0	0	0	0	0	65.09	66.08	37.22	36.37	0	0	0	0	0	0	-53300.2	-54850	6.5	6.5	0.04	0.05	0.03	0.03
1.06.64_butadyine-butadyine	37491.8	36737	7.7	2	204961	1.6	11793669	1.72494e+07	1.01418e+08	8.45223e+07	26.43	25.09	0	0	3.3	0	29.58	41.92	40.24	32.49	-1.57586e+07	-1.62554e+07	8.5	8.5	0.04	0.04	0.01	0.01
1.07.04_135triazine-isopentane	24614.1	25272.6	430542	439764	0	0	0	0	0	0	23.33	23.45	76.66	76.63	0	0	0	0	0	0	-542234	-554445	7	7	0.11	0.11	0.03	0.03
1.07.74_methylazide-propyne	25793.2	26465	0	0	0	0	0	0	0	0	98.15	98.15	0	0	0	0	0	0	0	0	-13608.1	-13962.7	5.5	5.5	0.14	0.14	0.16	0.16
1.10.02_methylamine-135triazine	29522.5	30497.9	17519	17276.3	0	0	0	0	0	0	90.19	90.78	11.87	11.4	0	0	0	0	0	0	-34109.1	-35021	6	6	0.07	0.07	0.04	0.05
1.08.11_carbondioxide-23dimethylbutane	0	0.2	194101	200178	1.79785e+06	1.83298e+06	2.7	5.6	0.2	9.3	0	0	37.92	38.23	61.74	61.52	0	0	0	0	-1.24167e+06	-1.271e+06	7.5	7.5	0.04	0.04	0.01	0.01
1.07.49_diazomethane-hexane	44311.6	45245.5	0	0	0	0	0	0	0	0	100.36	100.4	0	0	0	0	0	0	0	0	-44311.6	-45245.4	6	6	0.05	0.06	0.05	0.06
1.09.13_butadyine-diborane	26293.4	27044.1	21890.9	21489.8	0	0	0	0	0	0	85.88	86.59	15.63	15.04	0	0	0	0	0	0	-31898.4	-32546.4	6	6	0.07	0.07	0.03	0.03
1.12.09_methylazide-borazine	56322.6	57714.4	0	0	0	0	0	0	0	0	100.24	100.24	0	0	0	0	0	0	0	0	-56322.6	-57714.4	6	6	0.14	0.15	0.14	0.15
1.02.17_hydrogen-neohexane	9681.8	9664.5	0	0	0	0	0	0	4.41611e+07	4.46503e+07	26.35	26.12	0	0	0	0	0	0	72.39	72.62	-9.62398e+06	-9.70906e+06	9	9	0.01	0.01	0	0
1.07.32_diazene-neohexane	0	286.1	434395	442433	0	0	1.6	0	5.5	0	0	0.34	101.32	101.04	0	0	0	0	0	0	-434395	-443725	7	7	0.05	0.05	0.05	0.05
1.07.45_nitrogen-benzene	16966.2	17497.5	0	0	0	0	0	0	0	0	100.57	100.58	0	0	0	0	0	0	0	0	-16966.2	-17497.5	6	6	0.04	0.04	0.04	0.04
1.05.01_hydrogen-borazine	6648	6760.7	0	0	0	0	0	0	0	0	97.22	97.32	0	0	0	0	0	0	0	0	-3553.67	-3613.91	5.5	5.5	0.03	0.04	0.05	0.05
1.06.17_cyclopentadiene-ethene	33027.8	34345.9	53710.9	53217.5	0	0	0	0	0	0	76.31	77.36	26.32	25.41	0	0	0	0	0	0	-93005.7	-95400.6	6.5	6.5	0.11	0.12	0.06	0.06
1.09.24_ethane-nidopentaborane	7688.8	7898.8	345667	349583	0	0	0.1	0	17	0	10.34	10.49	89.9	89.81	0	0	0	0	0	0	-379993	-384846	7	7	0.04	0.04	0.02	0.02
1.06.63_butadyine-butadinene	50559.3	52926.6	86946.6	85871	0	0	0	0	0	2.7	76.82	78.02	25.61	24.54	0	0	0	0	0	0	-147492	-151941	6.5	6.5	0.1	0.1	0.04	0.05
1.15.08_borazine-arachnopentaborane	81712.2	83544.6	169061	169605	0	0	0	0	0	0	71.93	72.41	29.67	29.3	0	0	0	0	0	0	-251079	-255143	6.5	6.5	0.15	0.16	0.07	0.07
1.10.03_methylazide-135triazine	46887.3	48760.4	14969.5	13111.7	0	0	0	0	0	0	95.59	96.73	6.76	5.77	0	0	0	0	0	0	-50752.2	-52145.6	6	6	0.09	0.09	0.07	0.08
1.07.70_124triazole-butadinene	48791.7	50665.6	23707.4	22080.5	0	0	0	0	0	0	92.8	93.85	9.69	8.79	0	0	0	0	0	0	-54787.6	-56250.1	6	6	0.09	0.09	0.07	0.07
1.02.13_hydrogen-naphthalene	10660	10848.4	0	0	0	0	0	0	0	0	94.15	94.19	0	0	0	0	0	0	0	0	-5642.16	-5741.86	5.5	5.5	0.04	0.04	0.13	0.13
1.07.55_diazomethane-butadinene	25375.1	26076.3	0	0	0	0	0	0	0	0	96.22	96.17	0	0	0	0	0	0	0	0	-13381.9	-13752	5.5	5.5	0.09	0.09	0.2	0.21
1.06.34_propyne-pentane	49405.4	50705.7	11975.4	11281.1	0	0	0	0.4	0	0.1	96.22	96.72	5.17	4.77	0	0	0	0	0	0	-52457.9	-53581.1	6	6	0.06	0.06	0.05	0.06
1.15.01_diborane-arachnopentaborane	34029.5	34105.1	218766	220856	1.1	0	1	0	1.6	0.1	44.28	44.12	56.85	57.06	0	0	0	0	0	0	-175993	-177154	6.5	6.5	0.05	0.06	0.05	0.05
1.05.02_hydrogen-nidopentaborane	1261.6	1227.6	74391.3	74923	0	0	0	0	0	0	8.02	7.77	92.27	92.55	0	0	0	0	0	0	-79840.2	-80225	7	7	0.01	0.01	0.01	0.01
1.14.02_diacetonediperoxide-diborane	8504.3	7871.8	536418	546989	0	1	0.3	0.1	11.4	2.4	7.63	6.98	92.26	92.95	0	0	0	0	0	0	-575239	-582923	7	7	0.04	0.04	0.02	0.02
1.07.06_135triazine-propene	14139.9	7219.4	1109.7	66641	3.42856e+06	3.47231e+06	489907	8460.7	1.6	42.3	12.07	6.01	0.16	9.34	85.02	83.95	2.14	0.03	0	0	-3.89406e+06	-3.99658e+06	8	8	0.05	0.06	0.01	0.01
1.08.37_carbondioxide-neopentane	0	0	266203	273260	55631.1	53298.1	1.6	3.5	2.9	0	0	0	96.16	96.5	3.92	3.66	0	0	0	0	-278736	-285268	7	7	0.02	0.02	0.02	0.02
1.09.03_propene-borazine	46507.5	47680.7	0	0	0	0	0	0	0	0	99.33	99.33	0	0	0	0	0	0	0	0	-46507.6	-47680.7	6	6	0.12	0.13	0.12	0.13
1.07.21_ammonia-cyclohexane	9802.4	9110	0.3	0.4	1.25208e+06	1.32724e+06	4.09644e+06	4.24439e+06	930407	187	13.87	12.63	0	0	53.17	55.21	31.12	31.58	1.29	0	-2.35518e+06	-2.40526e+06	8	8	0.02	0.02	0.01	0.01
1.08.20_dimethylether-benzene	57320.1	59255.9	38545.4	37417.7	0	0	0	0	0	0	89.91	90.7	12.7	12.03	0	0	0	0	0	0	-66743	-68403.1	6	6	0.1	0.11	0.07	0.08
1.08.33_trioxane-neopentane	31432.2	25248.2	265996	338530	1.31302e+06	1.19321e+06	5.7	22.6	0	2.2	25.01	19.63	38.74	48.14	35.86	31.82	0	0	0	0	-692776	-710674	7	7	0.07	0.08	0.02	0.02
1.09.16_toluene-borazine	79416.8	81372.8	0	0	0	0	0	0	0	0	96.32	96.32	0	0	0	0	0	0	0	0	-40552.7	-41552.2	5.5	5.5	0.2	0.2	0.41	0.44
1.09.28_cyclopentane-diborane	36953.8	37617.8	118077	118448	0	0	0	0	0	0	60.7	61.1	40.74	40.42	0	0	0	0	0	0	-133251	-134784	6.5	6.5	0.06	0.06	0.05	0.05
1.12.11_diazomethane-borazine	0	0	247993	260927	1.6338e+06	1643380	0	0.3	2.3	0.1	0	0	45.6	46.78	54.85	53.79	0	0	0	0	-1.28917e+06	-1.32191e+06	7.5	7.5	0.03	0.03	0.02	0.03
1.06.43_cyclohexane-toluene	8448.9	9781.4	1.17426e+06	1.19447e+06	0.6	0	1.3	0	7.5	32.3	3.87	4.39	96.5	96.09	0	0	0	0	0	0	-1.21528e+06	-1.24196e+06	7	7	0.05	0.06	0.05	0.05
1.10.01_135triazine-135triazine	48598	49958	0	0	0	0	0	0	0	0	99.14	99.18	0	0	0	0	0	0	0	0	-48598	-49957.9	6	6	0.13	0.14	0.13	0.14
1.02.14_hydrogen-cyclohexane	0	0	95491.2	95894.4	6863.3	9567.6	10.8	16.5	0.3	0.4	0	0	99.09	98.57	1.44	1.98	0	0	0	0	-97069.3	-98094.4	7	7	0.01	0.01	0.01	0.01
1.14.05_acetone-arachnopentaborane	22352.5	22602.8	397151	402350	0	0.5	0	0.5	0	0.7	22.21	22.2	77.97	78.05	0	0	0	0	0	0	-495540	-501842	7	7	0.12	0.12	0.03	0.03
1.07.83_diazomethane-butadyine	15230.3	13436.3	0	24689	1.67703e+06	1.67165e+06	53509.1	160.4	61119.5	64.1	22.86	19.6	0	6.16	75.7	73.34	0.44	0	0.09	0	-928825	-955512	7.5	7.5	0.02	0.02	0.01	0.01
1.10.11_nitrogen-methylamine	5059.5	4206.5	0	14974.9	248257	176406	710709	910403	157564	3662.4	26.7	21.6	0	14.15	45.8	31.64	25.59	31.87	1.13	0.03	-517061	-532120	8	8	0.01	0.02	0	0
1.06.46_cyclopentane-propane	44382.6	45364.2	181072	183792	0	0	0	0	0	0	54.94	55.16	46.28	46.13	0	0	0	0	0	0	-179378	-182721	6.5	6.5	0.05	0.05	0.05	0.06
1.06.55_neopentane-benzene	21672	23313.8	748773	762702	0	0	2.1	0	0	0	14.02	14.72	86.54	85.99	0	0	0	0	0	0	-852429	-874211	7	7	0.08	0.09	0.04	0.04
1.06.50_neopentane-ethane	0	0	467904	476544	268678	274596	0	0	0	43.1	0	0	90.77	90.81	9.78	9.82	0	0	0	0	-524689	-534580	7	7	0.04	0.04	0.02	0.02
1.06.57_cyclopentadiene-neopentane	0	0	706218	729270	706771	687044	11.3	16.2	0	17.8	0	0	84.42	85.29	15.52	14.76	0	0	0	0	-852863	-871822	7	7	0.08	0.08	0.02	0.03
1.07.59_135triazine-cyclohexane	21276.1	21915	543901	555727	0	0.2	0.6	0	7.4	2.2	17.33	17.47	82.69	82.65	0	0	0	0	0	0	-641453	-656207	7	7	0.09	0.09	0.02	0.03
1.09.25_cyclopentane-borazine	69798.3	71698.3	119888	121046	0	0	0	0	0	0	74.94	75.36	26.35	26.04	0	0	0	0	0	0	-201627	-206089	6.5	6.5	0.16	0.17	0.06	0.06
1.10.05_nitrogen-135triazine	10304.3	10763.8	48779.7	49400.5	0	0	0	0	0	0.1	51.09	51.96	49.9	49.19	0	0	0	0	0	0	-45031.7	-46258.6	6.5	6.5	0.02	0.02	0.02	0.02
1.09.34_neopentane-diborane	0.1	1	375260	377973	993758	1.0115e+06	0	152.1	0	187.2	0	0	67.35	67.15	32.28	32.53	0	0	0	0	-1.27916e+06	-1.29321e+06	7.5	7.5	0.05	0.05	0.01	0.01
1.11.04_dimethylether-nitrogen	8858.6	9120.4	12388.8	12580.8	0	0	0	0	0	0	76.72	77.06	24.49	24.26	0	0	0	0	0	0	-23405.8	-24006.3	6.5	6.5	0.05	0.05	0.02	0.02
1.06.15_ethene-cyclohexane	0	0	295938	302643	1.30047e+06	1321907	11.4	0	0	0.5	0	0	55.21	55.4	44.5	44.38	0	0	0	0	-1.2424e+06	-1.26689e+06	7.5	7.5	0.02	0.02	0.02	0.02
1.02.01_hydrogen-23dimethylbutane	10551.7	10538.9	0	0	0	0	0.1	8.5	4.09242e+07	4.13792e+07	29.04	28.8	0	0	0	0	0	0	70.02	70.26	-9206727	-9.28713e+06	9	9	0.01	0.01	0	0
1.11.11_carbondioxide-methylamine	12068.7	12513.9	6501	6225.2	0	0	0	0	0	0	91.35	92.26	11.55	10.77	0	0	0	0	0	0	-13896	-14263.6	6	6	0.04	0.04	0.03	0.03
1.08.16_dimethylether-pentane	0	0	403002	409681	2.6936e+06	2.75319e+06	44.4	83.3	30.3	21.1	0	0	46.23	46.14	53.95	54.12	0	0	0	0	-2.10338e+06	-2.14487e+06	7.5	7.5	0.02	0.03	0.02	0.02
1.09.21_naphthalene-nidopentaborane	102536	105407	444391	448427	0.4	0	0.1	0	4.1	0.3	55.58	56.12	45.35	44.94	0	0	0	0	0	0	-427210	-435238	6.5	6.5	0.06	0.06	0.06	0.07
1.13.03_carbondioxide-dimethylether	14782.9	15198.7	29122.2	29586.1	0	0	0	0	0	0	71.89	72.2	30.31	30.08	0	0	0	0	0	0	-43944.2	-45000.2	6.5	6.5	0.05	0.05	0.02	0.03
1.07.38_hydrogenazide-propane	25924.9	26792.3	26734.5	26483.2	0	0	0	0	0	0	82.18	82.89	19.45	18.81	0	0	0	0	0	0	-32860.3	-33662.4	6	6	0.09	0.09	0.05	0.05
1.02.18_hydrogen-butadyine	5209.2	5315.9	2598.4	2658.8	0	0	0	0	0	0	91.76	91.79	10.32	10.35	0	0	0	0	0	0	-5909.89	-6032.89	6	6	0.01	0.01	0.01	0.01
1.06.22_butadyine-naphthalene	119081	122634	0	0	0	0	0	0	0	0	100.86	100.74	0	0	0	0	0	0	0	0	-119081	-122634	6	6	0.14	0.16	0.14	0.16
1.12.05_diazene-nidopentaborane	228.7	1018.7	319360	321287	0	0	0	0	0	0.1	0.36	1.57	100.7	99.6	0	0	0	0	0	0	-320346	-325681	7	7	0.04	0.04	0.04	0.04
1.07.27_124triazole-cyclohexane	27946.9	26614.8	1	0	4.1931e+06	4391568	2.76402e+06	3.18815e+06	2.99718e+06	32061.7	17.12	15.94	0	0	72.29	74	8.28	9.34	1.59	0.02	-5.58511e+06	-5.71816e+06	8	8	0.06	0.07	0.01	0.02
1.09.35_butadyine-borazine	1	0.3	281590	304076	4.46053e+06	4.51287e+06	0.9	0	195	0	0	0	27.45	28.81	72.22	71	0	0	0	0	-2.58385e+06	-2.65842e+06	7.5	7.5	0.07	0.07	0.01	0.01
1.06.58_propyne-neohexane	39375.9	40584.7	293293	297996	0	0	0	0	0	0	41.28	41.67	60.11	59.82	0	0	0	0	0	0	-222291	-227072	6.5	6.5	0.08	0.08	0.05	0.06
1.12.03_135triazine-diborane	29789.8	30577.8	108372	109322	0	0	0	0	0.1	0	58.33	58.83	43.32	42.93	0	0	0	0	0	0	-113937	-116012	6.5	6.5	0.04	0.04	0.04	0.04
1.13.02_dimethylether-dimethylether	28049.9	28697.6	7932.3	7647.4	0	0	0	0	0	0	95.73	96.18	6.27	5.94	0	0	0	0	0	0	-30220.5	-30790.3	6	6	0.06	0.06	0.05	0.05
1.06.29_ethyne-cyclopentane	31323.3	32519.5	43569.1	43160.6	0	0	0	0	0	0	79.64	80.59	23.22	22.42	0	0	0	0	0	0	-84611.9	-43215.1	6.5	6	0.11	0.11	0.05	0.05
1.06.48_cyclopentane-cyclohexane	56971.3	57844.6	507850	518526	0	0.5	0	0.4	0	0.2	37.06	36.96	63.95	64.12	0	0	0	0	0	0	-359749	-366620	6.5	6.5	0.12	0.12	0.06	0.07
1.06.08_cyclopentadiene-23dimethylbutane	23383.4	24933.6	804869	817041	0	0	0	0	0	0.4	13.86	14.47	86.81	86.3	0	0	0	0	0	0	-916119	-935666	7	7	0.09	0.09	0.04	0.04
1.07.64_ammonia-neohexane	2159.8	2139.4	257064	262924	0	0	0	0	0	0	4.15	4.03	96.7	96.88	0	0	0	0	0	0	-266573	-272343	7	7	0.03	0.03	0.03	0.03
1.08.05_acetone-cyclohexane	0	0	596294	606876	74897.4	79717.5	0	0	0.8	0.1	0	0	97.33	97.31	2.35	2.45	0	0	0	0	-612541	-624168	7	7	0.02	0.02	0.02	0.02
1.06.56_neopentane-cyclopentane	0	0	933455	951664	657392	672167	0	0	5.1	2.8	0	0	88.96	89	11.49	11.52	0	0	0	0	-1.068e+06	-1.08923e+06	7	7	0.08	0.08	0.04	0.04
1.02.10_hydrogen-nonbornadiene	8671.9	8778	31383	32182.6	0	0	0	0	0	0	58.86	58.6	43.79	44.15	0	0	0	0	0	0	-33061.3	-33671.9	6.5	6.5	0.02	0.02	0.02	0.02
1.11.09_carbondioxide-nitrogen	251.3	17.2	40415.3	44006.7	22776	17386.2	0	2.8	0	0	2.58	0.17	85.49	90.58	10.36	7.69	0	0	0	0	-47192.4	-48491.2	7	7	0.01	0.01	0	0
1.07.68_methylamine-cyclobutadiene	31406.2	32194.1	0	0	0	0	0	0	0	0	102.83	102.64	0	0	0	0	0	0	0	0	-31406.2	-32194.1	6	6	0.13	0.14	0.13	0.14
1.08.27_dimethylperoxide-butadinene	58501	59880.2	11576.7	11900	0	0	0	0	0	0	98.06	98.12	4.2	4.22	0	0	0	0	0	0	-61370.2	-62829.5	6	6	0.08	0.08	0.07	0.08
1.14.01_diacetonediperoxide-borazine	20671.4	21322.4	1.23563e+06	1.26301e+06	0	0	0	0	0.2	0.3	8.78	8.86	91.55	91.58	0	0	0	0	0	0	-1.33778e+06	-1.36837e+06	7	7	0.06	0.07	0.03	0.04
1.03.01_124triazole-hydrogen	5194.1	5275.8	0	0	0	0	0	0	0	0	100.62	100.67	0	0	0	0	0	0	0	0	-5194.06	-5275.82	6	6	0.04	0.04	0.04	0.04
1.08.39_carbondioxide-cyclopentadiene	22416.4	23053	0	0	0	0	0	0	0	0	100.56	100.51	0	0	0	0	0	0	0	0	-22416.3	-23053	6	6	0.07	0.08	0.07	0.08
1.10.10_nitrogen-diazomethane	3934.8	4110.2	40124.1	40877.6	0	0	0	0	0	0	31.64	32.21	68.5	68.03	0	0	0	0	0	0	-28046.2	-28774.4	6.5	6.5	0.03	0.03	0.01	0.01
1.01.01_hydrogen-hydrogen	285.7	278.3	2993.2	3018.6	0	0	0	0	0	0	29.42	28.68	69.93	70.58	0	0	0	0	0	0	-2116.8	-2116.15	6.5	6.5	0	0	0	0
