# Supplementary material for: Benchmarking Swaths of Intermolecular Interaction Components with Symmetry-Adapted Perturbation Theory
Source: J Chem Theory Comput. 2023 Dec 20;20(1):30–48. doi: 10.1021/acs.jctc.3c00801 (PMC10782453; doi:10.1021/acs.jctc.3c00801)
Supplement: Supplementary file 4 — ct3c00801_si_004.zip [file ct3c00801_si_004.zip › Disp_NobleGas.xls]

## Sheet: Disp_NobleGas
Dimer	C6/pbe0ac	C6/b3lypac	C7/pbe0ac	C7/b3lypac	C8/pbe0ac	C8/b3lypac	C9/pbe0ac	C9/b3lypac	C10/pbe0ac	C10/b3lypac	MC%_C6/pbe0ac	MC%_C6/b3lypac	MC%_C7/pbe0ac	MC%_C7/b3lypac	MC%_C8/pbe0ac	MC%_C8/b3lypac	MC%_C9/pbe0ac	MC%_C9/b3lypac	MC%_C10/pbe0ac	MC%_C10/b3lypac	Cn/pbe0ac	Cn/b3lypac	n/pbe0ac	n/b3lypac	fit_RMSE(CnR-n)/pbe0ac	fit_RMSE(CnR-n)/b3lypac	fit_RMSE(multi)/pbe0ac	fit_RMSE(multi)/b3lypac
4.62.01_neon-argon	1082.3	1101.5	0	0	7483.8	8668.5	13575.4	11293.5	0.3	0.1	67.61	66.67	0	0	22.26	24.98	9.41	7.58	0	0	-7030.78	-7256.59	7	7	0	0	0	0
4.17.01_diacetonediperoxide-neon	0	0	80438.1	81542.8	193133	202755	2.3	0	0	0	0	0	69.4	68.69	30.23	30.98	0	0	0	0	-264356	-271172	7.5	7.5	0.01	0.01	0	0
4.19.01_dimethylperoxide-krypton	18581.8	19203.7	4752.7	4753.3	0	0	0	0.1	0	0	97.04	97.31	5.38	5.21	0	0	0	0	0	0	-19823	-20445.1	6	6	0.03	0.03	0.03	0.03
4.09.12_krypton-butadyine	13682.9	14446.7	18960.3	18749.5	0	0	0	0	0	0	78.84	80.1	21.94	20.88	0	0	0	0	0	0	-18352	-19063.8	6	6	0.04	0.04	0.01	0.01
4.13.05_methylazide-argon	10180.9	10568.1	6392.4	6288.6	0	0	0	0	0	0	88.9	89.57	12.47	11.91	0	0	0	0	0	0	-11901.7	-12261	6	6	0.03	0.03	0.01	0.01
4.02.01_neon-hydrogen	343.8	348.2	555.2	572.9	2313.3	2313.2	0	0	0.9	0.9	57.06	56.97	21.01	21.38	20.94	20.64	0	0	0	0	-1289.17	-1306.97	6.5	6.5	0	0	0	0
4.39.01_krypton-fluorine	2519.2	2428.2	9065.4	11066.6	20744.1	17698.2	0	283.8	0	0	47.23	43.95	34.52	40.67	16.89	13.9	0	0.05	0	0	-24266	-25151.9	7	7	0.01	0.01	0	0
4.24.04_krypton-nidopentaborane	0.8	0	256335	263453	178923	176305	96.2	0	134.9	0	0	0	87.97	88.47	10.97	10.57	0	0	0	0	-293881	-300441	7	7	0.02	0.02	0.01	0.01
4.45.01_xenon-dichloromethane	20950	22302	65845.1	65612.4	0	0	0	0	0	0	62.42	64.11	39.2	37.69	0	0	0	0	0	0	-75038.5	-77683	6.5	6.5	0.03	0.04	0.02	0.03
4.67.01_argon-xenon	5625.7	6406	10272.4	1255	97997.9	155033	77361.7	2.2	79573.7	1	48.37	52.96	15.97	1.88	29.01	44.13	4.55	0	0.96	0	-62339.8	-64776	7	7	0.01	0	0	0
4.20.03_xenon-hydrogenperoxide	1427.7	1722.9	78554.4	80493.9	0	0	0	0	0	0	8.21	9.55	92.36	91.2	0	0	0	0	0	0	-84334.9	-87469.8	7	7	0.02	0.02	0.01	0.02
4.08.12_propyne-argon	10123.4	10372.3	0.1	0	0	0	18.1	58.3	4.59422e+07	47385891	27.5	27.38	0	0	0	0	0	0	69.98	70.1	-9.98183e+06	-1.0283e+07	9	9	0.01	0.01	0	0
4.11.08_diazomethane-helium	1007.8	1023.2	1031.7	1053.4	0	0	0	0	0	0	80.47	80.44	20.04	20.15	0	0	0	0	0	0	-1314.08	-1335.9	6	6	0.01	0.01	0	0
4.27.05_diphosphene-neon	3300.9	3258.7	0	0	68069.7	82288.5	339469	305922	267.6	1992	42.04	40.35	0	0	29.18	34.29	28.01	24.53	0	0.03	-98969.8	-101808	7.5	7.5	0	0	0	0
4.22.02_neon-diborane	1491.7	1524.3	11750.9	11929.4	0	0	0	0	0	0	37.43	37.61	62.24	62.12	0	0	0	0	0	0	-8898.3	-9053.03	6.5	6.5	0.01	0.01	0	0
4.20.04_xenon-acetone	23278.5	24194.8	41210.5	41599.3	0	0.1	0	0	0	0	75.43	76.1	26.6	26.06	0	0	0	0	0	0	-67590.3	-69643.5	6.5	6.5	0.06	0.06	0.02	0.03
4.06.08_helium-cyclohexane	2377.6	2374.2	793.2	0	81355.2	90722.7	91575	70872.7	1371.2	10984	38.78	38.39	2.41	0	47.61	52.6	10.58	8.11	0.03	0.25	-72441.6	-73193.9	7.5	7.5	0	0	0	0
4.28.04_diphosphine-argon	10060.9	10588	40762.1	40525.1	0	0	0	0	0	0	54.91	56.39	45.6	44.24	0	0	0	0	0	0	-40515.4	-41456.8	6.5	6.5	0.01	0.01	0.01	0.01
4.44.01_krypton-trichloromethane	23615.2	24846.7	7128.1	6074.7	0	0	0	0	0	0	96.52	97.79	5.86	4.81	0	0	0	0	0	0	-25383.9	-26354	6	6	0.02	0.03	0.02	0.02
4.46.01_helium-bromine	1756.6	813.4	0	6159.8	5957.6	11760.7	53845.6	20269.4	120567	10621.4	71.69	32.45	0	43.63	8.03	15.47	14	5.14	6.23	0.54	-13210.5	-13547.1	7	7	0	0	0	0
4.13.09_nitrogen-argon	2368.3	2276.8	10239	11998.5	6667.2	5139.8	27495.6	24251.2	2109.2	1033.9	47.22	43.92	40.9	46.37	5.61	4.19	5.09	4.34	0.09	0.04	-23142.3	-23931.6	7	7	0.01	0.01	0	0
4.68.01_krypton-krypton	5551.7	5257.4	4298.6	10477.5	132387	121992	0.8	0	2.3	0	49.67	45.08	7.06	16.49	41.99	37.09	0	0	0	0	-58989.8	-61486.6	7	7	0.01	0	0	0
4.14.02_ammonia-krypton	1231.6	1320.2	36957.4	37980	0	0	0	0	0	0	13.98	14.5	84.56	84.12	0	0	0	0	0	0	-41911.1	-43290	7	7	0.01	0.01	0	0
4.12.02_neon-hydrazine	996	1027.3	8837.7	9100.5	0	0	0	0	0	0	32.91	32.97	66.9	66.9	0	0	0	0	0	0	-6526.64	-6723.96	6.5	6.5	0.01	0.01	0	0
4.34.01_thiophene-krypton	22980.1	24197.8	20974.1	20050.7	0	0	0	0	0	0	86.76	88.25	16	14.78	0	0	0	0	0	0	-28220	-29207	6	6	0.05	0.05	0.03	0.03
4.31.04_sulfur-helium	4889.9	4934.2	0	0	655.4	565.7	0.4	1529.2	4.92993e+06	5.07911e+06	62.04	61.57	0	0	0.19	0.16	0	0.07	37.49	37.91	-312504	-318958	8	8	0	0	0	0
4.13.04_methylamine-argon	7041.8	7079.3	0	149.8	54754	68182.4	1.16772e+06	1162300	0	2058	43.18	42.17	0	0.16	11.05	13.36	44.93	43.43	0	0.02	-458236	-472061	8	8	0.02	0.02	0	0
4.12.06_neon-diazene	1675.2	1692.8	0	0	6481.4	8086.8	233550	235799	0	2556.4	43.08	42.39	0	0	6.63	8.05	49.74	48.88	0	0.11	-91833.8	-94430.2	8	8	0.01	0.01	0	0
4.65.01_argon-argon	3476.2	3526.3	0	0	33665.9	40905.4	54545.1	36712.6	4.6	233.1	64.92	63.57	0	0	25.65	30.08	8.97	5.83	0	0.01	-25756	-26660.3	7	7	0	0.01	0	0
4.14.01_135triazine-krypton	18881.9	19688.4	11198.4	11028	0	0	0	0	0	0	90.61	91.33	11.19	10.65	0	0	0	0	0	0	-21755.3	-22518.1	6	6	0.03	0.03	0.02	0.02
4.33.05_carbondisulfide-argon	10718.8	11366.2	17652.9	17131.4	0	0	0	0	0	0	75.24	77.05	25.38	23.78	0	0	0	0	0	0	-30246.1	-31277.1	6.5	6.5	0.03	0.03	0.01	0.01
4.48.02_dibromomethane-argon	14431.1	15230.3	19094.1	18505.3	0	0	0	0	0	0	78.98	80.53	22.38	20.96	0	0	0	0	0	0	-19283.5	-19933.1	6	6	0.05	0.05	0.02	0.02
4.24.01_krypton-borazine	24485.1	25311.3	0.4	0	0	0	0	0	0	0	102.51	102.59	0	0	0	0	0	0	0	0	-24485.2	-25311.3	6	6	0.03	0.03	0.03	0.03
4.35.03_xenon-dimethyldisulfide	23757.2	25536	205790	208216	0	2.7	0	0	0	6.5	39.12	40.66	62.52	61.17	0	0	0	0	0	0	-147449	-152369	6.5	6.5	0.05	0.05	0.03	0.03
4.08.09_neopentane-argon	0.2	0	170691	174756	234274	244676	0	0.2	0.3	3	0	0	79.28	79	19.89	20.22	0	0	0	0	-220447	-226720	7	7	0.03	0.03	0.01	0.01
4.32.07_trithiane-neon	971.4	540.7	62329.8	67598.4	52978.6	45662.1	3.1	93.3	2.4	0	6.57	3.59	79.7	84.72	13.21	11.15	0	0	0	0	-78538.8	-80246.1	7	7	0.01	0.01	0	0
4.15.08_xenon-diazomethane	12289.8	13107.1	48176.4	48458.6	0	0.1	0	0	0	0.3	57.37	58.97	44.15	42.8	0	0	0	0	0	0	-48694.6	-50490.8	6.5	6.5	0.01	0.02	0.02	0.02
4.30.02_xenon-phosphine	3534.6	4044.8	117317	118523	0	0	0	0	0	0	13.94	15.53	85.18	83.78	0	0	0	0	0	0	-132767	-136203	7	7	0.02	0.02	0.01	0.01
4.32.04_dimethylsulfide-neon	2594.3	3927.4	0.1	0	90754.8	1121.1	155897	431300	73095.6	218869	39.31	58.06	0	0	42.82	0.52	13.74	37.02	1.24	3.61	-85280.8	-87726.5	7.5	7.5	0	0	0	0
4.61.01_neon-neon	366.8	382.2	122.3	63	536.4	778.3	4514.8	4368.7	0	0.1	72.63	73.72	5.85	2.94	6.51	9.2	14.46	13.63	0	0	-1915.4	-1966.74	7	7	0	0	0	0
4.07.02_neon-pentane	5406.5	5502.7	1717.6	1834.1	0	0	0	0	0	0	93.5	93.22	6.81	7.12	0	0	0	0	0	0	-5871.07	-5998.81	6	6	0.01	0.01	0	0
4.04.01_krypton-hydrogen	577.6	599.8	13187.6	13377.9	8479.1	9080.4	60.1	0	0.7	0	15.78	16.01	72.58	71.92	9.83	10.29	0.02	0	0	0	-17627.3	-18052.9	7	7	0	0	0	0
4.49.02_krypton-bromomethane	9848.9	10850.8	0.3	0	366824	340431	147868	281978	9530.4	0.2	43.12	45.74	0	0	51.03	45.59	3.9	7.16	0.05	0	-283676	-294684	7.5	7.5	0.02	0.02	0	0
4.10.03_xenon-benzene	38473.7	40644.7	14852.5	12393	0	0	0	0	0	0	96.22	97.95	7.32	5.89	0	0	0	0	0	0	-42095.1	-43666.4	6	6	0.05	0.05	0.04	0.04
4.08.01_butadinene-argon	11757.7	12258.3	21706.5	21888.7	0	0	0	0	0	0	73.1	73.85	27.77	27.13	0	0	0	0	0	0	-34431.1	-35527.5	6.5	6.5	0.03	0.03	0.01	0.01
4.51.03_tetraiodomethane-helium	3045.8	3059.5	27820.6	28735.4	0	0	0	0	0.1	0	38.83	38.22	60.53	61.23	0	0	0	0	0	0	-19394.2	-19843	6.5	6.5	0	0	0	0
4.36.02_helium-hexafluorobenzene	2141.6	2169.7	0	0	0	0	0	0	0	0	95.05	95.11	0	0	0	0	0	0	0	0	-1166.85	-1182.18	5.5	5.5	0.01	0.01	0.02	0.02
4.05.01_xenon-hydrogen	623.7	618.7	21525.9	22185.4	18654.4	18913	3.7	5.8	0	0	11.15	10.8	74.03	74.5	12.92	12.79	0	0	0	0	-28601.3	-29301.9	7	7	0	0	0	0
4.60.01_helium-xenon	1137.8	1133.2	0	0	2144.1	4826.4	38313.2	27679.6	40460.2	53942.5	72.53	70.61	0	0	4.98	10.95	18.15	12.8	4.04	5.25	-7995.29	-8193.45	7	7	0	0	0	0
4.63.01_neon-krypton	1484.9	1512.3	122	151.6	10930.4	12671.4	30336.7	27314.1	0	1	64.41	63.37	1.08	1.3	20.8	23.29	12.93	11.24	0	0	-10727.8	-11111.5	7	7	0	0	0	0
4.69.01_krypton-xenon	8217.6	7744.8	3300.1	13410.4	240672	221904	33.1	4173.8	0	0	48.78	44.05	3.44	13.4	46.47	41.05	0	0.15	0	0	-93870.9	-97881.6	7	7	0.01	0.01	0	0
4.21.01_helium-borazine	2710.2	0.1	0	30418.6	12668.3	11167.4	242696	3061.3	962193	747.7	54.94	0	0	98.38	6.87	6	22.46	0.28	15.54	0.01	-73934.7	-74724.4	7.5	7.5	0	0	0	0.01
4.27.02_phosphine-neon	968.6	926.3	10195.4	11054.3	2589.3	930.9	0.1	0.6	0.4	0.5	29.29	27.47	65.83	70.04	3.73	1.32	0	0	0	0	-14567.9	-14829.2	7	7	0.01	0.01	0	0
4.07.05_neon-toluene	5254.1	5401.5	0	0	0	0	0	0	0	0	96.43	96.57	0	0	0	0	0	0	0	0	-2768.21	-2845.87	5.5	5.5	0.02	0.03	0.03	0.03
4.54.01_krypton-triiodomethane	37556.3	39096.8	0	0	0	0	0	0	0	0	98.05	97.95	0	0	0	0	0	0	0	0	-18610.2	-19374.1	5.5	5.5	0.09	0.09	0.1	0.11
4.37.02_neon-tetrafluoroethylene	2458.8	2521.3	5446.7	5597	0	0	0	0	0	0	66.68	66.67	33.54	33.6	0	0	0	0	0	0	-7541.09	-7738.92	6.5	6.5	0.01	0.01	0	0
4.29.05_diphosphene-krypton	1351.4	2099.6	158061	160574	0.3	0.1	0	0.4	1.4	1.8	4.51	6.75	94.49	92.52	0	0	0	0	0	0	-164220	-170143	7	7	0.01	0.01	0.01	0.01
4.11.01_135triazine-helium	1795.8	1825	0	0	0	0	0	0	0	0	98.25	98.37	0	0	0	0	0	0	0	0	-1795.77	-1825	6	6	0.01	0.01	0.01	0.01
4.13.01_135triazine-argon	13123.3	13637.2	5650.4	5483.5	0	0	0	0	0	0	92.65	93.31	8.61	8.09	0	0	0	0	0	0	-14621.8	-15091.4	6	6	0.02	0.02	0.01	0.01
4.17.04_acetone-neon	3932.5	4024.1	62.7	56.4	0	0.1	0	0	0	0	100.75	100.84	0.38	0.33	0	0	0	0	0	0	-3950.15	-4040	6	6	0	0	0	0
4.09.04_krypton-nonbornadiene	10891.8	11481.7	213452	219634	0	0	0.1	0	1.4	0	22.19	22.65	78.33	78.02	0	0	0	0	0	0	-263329	-272213	7	7	0.05	0.05	0.01	0.02
4.27.01_phosphorine-neon	5466.4	5623.9	0	0	0	0	0	0	0	0	98.5	98.6	0	0	0	0	0	0	0	0	-5466.44	-5623.85	6	6	0.02	0.02	0.02	0.02
4.59.01_helium-krypton	751.8	764.3	0	0	3411.5	3532.5	15718.4	17512.3	4878.4	0.1	71	70.59	0	0	13.69	13.86	13.89	15.12	0.98	0	-4928.3	-5043.89	7	7	0	0	0	0
4.15.03_xenon-methylamine	7157.9	7680.5	94808.6	96658.9	0	0	0	0	0	0	28.39	29.49	72.72	71.78	0	0	0	0	0	0	-60836.8	-62812.1	6.5	6.5	0.05	0.05	0.02	0.02
4.14.08_nitrogen-krypton	3157.9	2986.4	13799.4	17097.6	34698.8	29425.7	0	73.8	1.9	0.6	43.51	39.7	36.61	43.75	18.65	15.26	0	0.01	0	0	-35279.7	-36596.7	7	7	0.01	0.01	0	0
4.41.01_helium-dichloromethane	1593.1	1617	1713.4	1742.2	0	0	0	0	0	0	79.81	79.8	20.51	20.54	0	0	0	0	0	0	-2076.15	-2108.2	6	6	0.01	0.01	0	0
4.31.05_carbondisulfide-helium	1574.5	1610.4	1318.3	1320	0	0	0	0	0	0	84.14	84.51	15.75	15.48	0	0	0	0	0	0	-1932.97	-1969.34	6	6	0.01	0.01	0	0
4.35.07_xenon-thioacetone	34958.1	36711.4	35690.3	34441.4	0	0	0	0	0	0	85.71	87.05	17.31	16.15	0	0	0	0	0	0	-43486	-44940.9	6	6	0.07	0.07	0.04	0.04
4.16.01_dimethylperoxide-helium	1957.3	0	0	0.6	0	1	0.5	1.31144e+06	6.80851e+06	1.50583e+06	26.46	0	0	0	0	0	0	78.41	70.97	15.6	-1.59541e+06	-1.60594e+06	9	9	0.01	0.01	0	0
4.43.02_chlorine-argon	5149.1	5306.6	27813.6	29927.8	4207.2	0	0	0	0	0	46.8	46.59	50.56	52.55	1.61	0	0	0	0	0	-24732	-25578.5	6.5	6.5	0.01	0.01	0	0
4.08.07_cyclopentane-argon	11202.1	11493.3	3.1	31.4	744899	659613	1.15557e+06	2.29682e+06	2.88434e+06	313.6	27.01	27.05	0	0.01	51.3	44.32	14.08	27.3	6.37	0	-1.37235e+06	-1.40709e+06	8	8	0.02	0.02	0.01	0.01
4.14.07_diazene-krypton	2196.2	2383.4	52622	54035	0	0	0	0	0	0	16.72	17.53	83.62	82.94	0	0	0	0	0	0	-61297.8	-63450.4	7	7	0.02	0.03	0.01	0.01
4.66.01_argon-krypton	2273	4672.5	20430.3	0	29263.4	82641.5	32502	21074	16686.7	0	29.36	58.07	50.15	0	14.36	39.03	3.33	2.08	0.37	0	-39048.2	-40555.4	7	7	0	0	0	0
4.58.01_helium-argon	554.8	568.5	0	0	1671.5	1581.1	8155.2	8679.2	4955.6	4889.3	74.76	75.15	0	0	10.83	10.05	12.37	12.92	1.82	1.76	-3206.1	-3269.85	7	7	0	0	0	0
4.70.01_xenon-xenon	9589.9	9132.9	28497.9	41328.6	347688	330149	12971.7	143.8	800.1	0	38	34.66	18.96	26.33	40.9	37.2	0.28	0	0	0	-148266	-154621	7	7	0.01	0.01	0	0
4.15.06_xenon-methylazide	20590	21560.8	29768.1	29686.4	0	0	0	0	0	0	78.92	79.92	23.37	22.54	0	0	0	0	0	0	-56136.6	-28942	6.5	6	0.07	0.07	0.03	0.03
4.07.12_neon-propyne	2514.3	2571.6	4941.7	5092.9	0	0	0	0	0	0	69.65	69.52	30.96	31.13	0	0	0	0	0	0	-7407.63	-7596.57	6.5	6.5	0.01	0.01	0	0
4.06.11_helium-butadyine	1445.9	1432.7	141.4	440.6	1112.5	694.6	283.8	0	86.6	169.6	93.51	90.94	2.04	6.25	3.77	2.31	0.23	0	0.02	0.03	-1572.64	-1604.6	6	6	0	0	0	0
4.26.03_diphosphine-helium	1440.2	1469.1	4982.2	4954.4	0	0	0	0	0	0	56.76	57.42	43.04	42.45	0	0	0	0	0	0	-5365.27	-5407.33	6.5	6.5	0	0	0	0
4.25.01_xenon-borazine	35780.1	37217.9	12646.5	12140.5	0	0	0	0	0	0	96.28	96.93	6.7	6.22	0	0	0	0	0	0	-38852	-40166.9	6	6	0.04	0.04	0.04	0.04
4.07.09_neon-neohexane	687.7	557.1	62603.8	64896.5	3639.5	2375.9	104.6	79.6	0.1	0.1	5.31	4.22	93.08	94.56	1.08	0.69	0.01	0.01	0	0	-66446.5	-67877.6	7	7	0	0	0	0
4.22.01_neon-borazine	4473.9	4600.9	0	0	0	0	0	0	0	0	98.44	98.58	0	0	0	0	0	0	0	0	-4473.88	-4600.92	6	6	0.01	0.01	0.01	0.01
4.23.04_nidopentaborane-argon	7	3.2	171517	176059	129713	127848	0.2	15.6	118.3	0	0.02	0.01	86.63	87.13	12	11.58	0	0	0	0	-199411	-203534	7	7	0.02	0.02	0.01	0.01
4.28.01_phosphorine-argon	20218.1	20884.6	0	0	0	0	0	0	0	0	101.68	101.68	0	0	0	0	0	0	0	0	-20218.1	-20884.5	6	6	0.02	0.02	0.02	0.02
4.01.01_helium-hydrogen	176.8	177.8	235.1	230.9	602.4	600.3	372.6	373.5	164.8	165.8	68.25	68.63	18.72	18.39	10.39	10.35	1.45	1.45	0.15	0.15	-560.27	-560	6.5	6.5	0	0	0	0
4.10.08_xenon-cyclopentadiene	31920.2	33661.2	42562.4	41467.3	0	0	0	0	0	2.3	81.24	82.73	21.73	20.44	0	0	0	0	0	0	-42245.2	-43720.6	6	6	0.09	0.09	0.04	0.04
4.18.04_formaldehyde-argon	2086.7	1931.4	24743.1	27607.2	39090.8	34854.9	232.6	2.6	0.2	0	23.7	21.34	56.23	61.05	18.61	16.15	0.03	0	0	0	-42886.2	-44057.4	7	7	0	0	0	0
4.16.05_carbondioxide-helium	704.6	708	255	311.3	1741.4	1689.2	0	0	0	0	80.39	79.51	7.05	8.47	12.24	11.68	0	0	0	0	-1714.94	-1743.54	6.5	6.5	0	0	0	0
4.11.06_diazene-helium	550.1	587.2	1359.7	1108.9	985	1815.5	435.2	0	154.4	0	60.9	63.83	32.27	25.83	5.27	9.52	0.55	0	0.05	0	-1921.07	-1960.31	6.5	6.5	0	0	0	0
4.08.03_benzene-argon	17635.9	18447.1	1155.8	380.6	0	0	0	0	0	0	100.8	101.96	1.4	0.44	0	0	0	0	0	0	-17936.4	-18546.1	6	6	0.02	0.02	0.02	0.02
4.50.01_xenon-bromine	13360.2	14715	107940	108779	0	0.2	0	0	0	0.6	40.61	42.89	59.24	57.26	0	0	0	0	0	0	-79464	-82711.8	6.5	6.5	0.02	0.02	0.01	0.01
4.09.10_krypton-neohexane	0	0	300952	309861	199156	207958	0	0	0	0	0	0	88.9	88.85	10.56	10.71	0	0	0	0	-342346	-353085	7	7	0.02	0.03	0.01	0.01
4.34.02_dimethyldisulfide-krypton	16867.4	17810.1	123379	125421	0	0.1	0	0	0	1.6	42.19	43.2	59.08	58.23	0	0	0	0	0	0	-94344.7	-97291.5	6.5	6.5	0.03	0.03	0.02	0.02
4.52.03_neon-diiodomethane	6316	6582.9	2499.8	2301.5	0	0	0	0	0	0	92.87	93.87	8.32	7.43	0	0	0	0	0	0	-6978.43	-7192.85	6	6	0.01	0.01	0.01	0.01
4.57.01_helium-neon	145.7	147	186	198.3	394.8	382.7	513.7	518	318.1	323.8	63.41	62.96	19.99	20.98	11.01	10.5	3.87	3.84	0.67	0.67	-465.2	-472.62	6.5	6.5	0	0	0	0
4.25.03_xenon-arachnopentaborane	32395	33413.3	164541	167102	0	0	0	0.1	0	0	52.31	52.76	49.4	49.06	0	0	0	0	0	0	-146375	-149739	6.5	6.5	0.03	0.03	0.03	0.03
4.53.01_diiodomethane-argon	21192.8	22419	13522.4	11941.9	0	0	0	0	0	0	89.61	91.54	12.11	10.33	0	0	0	0	0	0	-24571.7	-25403	6	6	0.04	0.04	0.02	0.02
4.12.09_neon-diazomethane	2286.5	2349.5	2224.1	2271.6	0	0	0	0	0	0	81.93	82.07	19.03	18.95	0	0	0	0	0	0	-2923.69	-3000.25	6	6	0.01	0.01	0	0
4.06.01_helium-butane	2042.1	2051.4	2167.9	2235.1	0	0	0	0	0	0	80.64	80.24	19.66	20.08	0	0	0	0	0	0	-2631.34	-2658.92	6	6	0.01	0.01	0	0
4.55.03_xenon-diiodomethane	44943.5	48075.2	53303.8	49047.2	0	0	0	0	0	0	83.15	85.56	19.34	17.13	0	0	0	0	0	0	-57355.6	-59496.1	6	6	0.08	0.08	0.04	0.04
4.19.05_acetone-krypton	16539.1	17100.6	18500.5	18758.6	0	0	0	0	0	0	82.44	82.83	19.27	18.98	0	0	0	0	0	0	-21217.2	-21843.9	6	6	0.05	0.05	0.02	0.02
4.40.02_xenon-fluorine	3461	3301.5	13758.6	17028.3	46993.7	42311.3	0	0	0	1	42.82	39.41	32.84	39.2	22.78	19.78	0	0	0	0	-39456.2	-40930.7	7	7	0.01	0.01	0	0
4.09.01_krypton-23dimethylbutane	15845.6	16212.6	171789	177659	0.1	0	0.1	0	0.8	0	33.62	33.41	67.12	67.4	0	0	0	0	0	0	-114277	-117808	6.5	6.5	0.04	0.04	0.02	0.02
4.06.10_helium-neopentane	0.1	0.1	24136.4	24696.8	18885.9	17957	6917.4	6475.7	2074.7	1926.9	0	0	85.16	86.24	12.3	11.57	0.85	0.79	0.05	0.05	-28483	-28826	7	7	0	0	0	0
4.23.01_borazine-argon	16469.1	16994.1	0	0	0	0	0	0	0	0	101.6	101.67	0	0	0	0	0	0	0	0	-16469.1	-16994.1	6	6	0.02	0.02	0.02	0.02
4.06.04_helium-butadinene	1651.1	1765.1	1326.9	0	47942.8	53460.6	156248	158884	23202.3	4361.3	34.01	35.95	5.14	0	36.1	39.79	23.47	23.59	0.71	0.13	-58329.4	-59045.9	7.5	7.5	0	0	0	0
4.18.02_diacetonediperoxide-argon	0	0.3	248802	254582	676017	701612	0	471.8	0	107.7	0	0	67.59	67.33	31.82	32.14	0	0	0	0	-858706	-883131	7.5	7.5	0.03	0.03	0.01	0.01
4.29.01_phosphorine-krypton	30106.7	31139.9	0.1	0	0	0	0	0	0	0	102.65	102.68	0	0	0	0	0	0	0	0	-30106.8	-31139.9	6	6	0.03	0.03	0.03	0.03
4.06.05_helium-toluene	2476.2	2520.3	0	0	0	0	0	0	0	0	96.63	96.77	0	0	0	0	0	0	0	0	-2476.16	-2520.33	6	6	0.02	0.02	0.02	0.02
4.33.01_thiophene-argon	15561.3	16369.5	13464.1	12783.4	0	0	0	0	0	0	86.39	87.91	15.57	14.3	0	0	0	0	0	0	-19022.3	-19655.4	6	6	0.04	0.04	0.02	0.02
4.47.03_neon-dibromomethane	4630.5	4814.7	2776.7	2694.8	0	0	0	0	0	0	88.68	89.49	12.35	11.64	0	0	0	0	0	0	-5390.3	-5552.03	6	6	0.01	0.01	0.01	0.01
4.10.07_xenon-neopentane	0	0	381385	394229	642997	658663	7.6	35	1.5	5.3	0	0	77.29	77.53	22.44	22.3	0	0	0	0	-510490	-526481	7	7	0.06	0.06	0.02	0.02
4.09.06_krypton-naphthalene	29970.6	31015.5	0	0	0	0	0	0	0	0	95.27	95.28	0	0	0	0	0	0	0	0	-15226.5	-15757.5	5.5	5.5	0.06	0.07	0.14	0.15
4.28.05_diphosphene-argon	4173.9	4604.8	80964.7	82052.8	0	0	0	0	0	0	20.74	22.21	78.98	77.66	0	0	0	0	0	0	-98626	-101538	7	7	0.03	0.03	0.01	0.01
4.10.06_xenon-cyclopentane	27743.4	29077.1	148373	150474	0.2	0	0	0	0	0.7	50.63	51.54	51.33	50.56	0	0	0	0	0	0	-129030	-132822	6.5	6.5	0.03	0.03	0.03	0.04
4.42.03_neon-dichloromethane	3382.7	3506.4	3979.2	3989.8	0	0	0.2	0	0.1	0	78.93	79.54	21.7	21.16	0	0	0	0	0	0	-4483.04	-4609.77	6	6	0.02	0.02	0	0
4.10.02_xenon-propane	15938	16699.6	108234	110304	0	0	0	0	0	0	43.89	44.65	57.3	56.68	0	0	0	0	0	0	-85287.5	-87865.3	6.5	6.5	0.03	0.03	0.02	0.02
4.35.01_xenon-thiophene	34248.5	36365	41723.3	39613	0.5	0	0	0	0.2	0	83.65	85.64	19.82	18.14	0	0	0	0	0	0	-44312.2	-45919.7	6	6	0.08	0.08	0.04	0.04
4.11.02_hydrazine-helium	513.6	509.2	3513.3	3651.5	1165.2	1062	0	27.1	1.4	0	36.33	35.44	58.36	59.68	4.71	4.22	0	0.03	0	0	-3001.79	-3052.41	6.5	6.5	0.01	0.01	0	0
4.56.01_helium-helium	68.7	69.7	92.2	90	144.8	144.6	100.9	101.2	53.3	53.6	65.52	66.25	22.24	21.64	9.27	9.23	1.78	1.78	0.27	0.27	-206.37	-206.91	6.5	6.5	0	0	0	0
4.12.01_neon-135triazine	3955.6	4066.8	0	0	0	0	0	0	0	0	99.18	99.25	0	0	0	0	0	0	0	0	-3955.56	-4066.77	6	6	0.01	0.01	0.01	0.01
4.29.04_phosphorus-krypton	7116.2	8714.4	241701	243543	1.1	0	10.1	0.3	0.3	2.8	14.25	16.85	85.12	82.84	0	0	0	0	0	0	-274152	-283281	7	7	0.03	0.04	0.02	0.02
4.21.04_helium-nidopentaborane	1413.4	2216	11640.8	1963.2	21481.2	58691.4	42445.2	4286.2	19709.7	36.4	29.82	46.58	45.75	7.69	16.33	44.45	6.45	0.65	0.62	0	-25156.7	-25266.2	7	7	0	0	0	0
4.10.11_xenon-ethyne	1423.7	1741.2	100557	103297	116.6	0	0.1	0	44.7	1.7	7.19	8.46	90.99	89.96	0.02	0	0	0	0	0	-106972	-111110	7	7	0.01	0.01	0	0
4.26.01_phosphorine-helium	3860.6	3877.9	0	0	76.3	0	990.8	0.3	8.06008e+06	8.18426e+06	37.6	37.39	0	0	0.02	0	0.04	0	61.46	61.73	-2.09869e+06	-2.12368e+06	9	9	0.01	0.01	0	0
4.07.08_neon-cyclopentane	5729.5	5744.2	0	0.3	21748.8	28765	1.05938e+06	1.05944e+06	12.1	3368.2	44.06	43.35	0	0	5.45	7.07	50.24	49.28	0	0.03	-374028	-381531	8	8	0.01	0.01	0	0
4.26.04_diphosphene-helium	995.1	952.4	6095.4	6742.6	10730.3	9880.3	20335.6	20248	10643.9	10642.9	37.15	34.97	41.64	45.28	13.94	12.62	5.19	5.07	0.55	0.54	-14090.5	-14352	7	7	0	0	0	0
4.08.06_isopentane-argon	8502.3	8645.8	107747	111281	0	0	0	0	0.2	0	29.52	29.22	70.8	71.15	0	0	0	0	0	0	-69118.8	-71101.2	6.5	6.5	0.04	0.04	0.01	0.01
4.09.07_krypton-cyclohexane	14762.5	15115.7	158681	163952	0	0.1	0	0	0	0.2	33.65	33.48	67.05	67.28	0	0	0	0	0	0	-106091	-109324	6.5	6.5	0.04	0.05	0.02	0.02
4.15.01_xenon-135triazine	27067.6	28387.7	29963.2	29601.6	0.1	0	0	0	0.9	0	83.84	84.9	18.38	17.52	0	0	0	0	0	0	-34408.2	-35639.7	6	6	0.06	0.06	0.03	0.03
4.30.01_xenon-phosphorine	46053.5	48276	6455.5	4090.9	0	0	0	0	0	0	100.96	102.29	2.77	1.7	0	0	0	0	0	0	-47608.6	-49261.6	6	6	0.05	0.05	0.04	0.05
4.33.02_dimethyldisulfide-argon	14094.8	14014	0	0	619831	699223	4631111	4.53766e+06	1.5	0	26.81	25.86	0	0	31.73	34.72	40.57	38.56	0	0	-1.89519e+06	-1.95426e+06	8	8	0.01	0.01	0	0.01
4.32.01_thiophene-neon	5050.8	5202.9	631.6	585.4	0	0	0	0	0	0	99.04	99.48	2.77	2.51	0	0	0	0	0	0	-5224.22	-5363.61	6	6	0.01	0.01	0.01	0.01
4.30.05_xenon-diphosphene	2006.2	3386.5	252765	255649	0	0	0	0	0.1	0.7	4.35	7.08	95.26	92.86	0	0	0	0	0	0	-262149	-271489	7	7	0.01	0.02	0.01	0.01
4.38.02_tetrafluoroethylene-argon	6486.1	6751.1	22949	23333.4	0	0.1	0	0.7	0	0.3	57.39	58.03	42.27	41.75	0	0	0	0	0	0	-24437.4	-25155.5	6.5	6.5	0.01	0.01	0	0
4.31.01_thiophene-helium	2387.9	2430.7	0	0	0	0	0	0	0	0	101.33	101.39	0	0	0	0	0	0	0	0	-2387.91	-2430.73	6	6	0	0	0	0
4.07.04_neon-propene	1968.7	2001.1	12381.4	12763.2	0	0	0	0	0	0	42.46	42.14	57.42	57.78	0	0	0	0	0	0	-10165.1	-10422.8	6.5	6.5	0.01	0.01	0	0
4.03.01_hydrogen-argon	1017	1056.9	3589.8	3475.1	15621.7	16380.9	36.3	0	0	0	40.51	41.28	29.85	28.33	28.35	29.15	0.02	0	0	0	-11573.3	-11807	7	7	0	0	0	0
4.34.07_thioacetone-krypton	24150.2	25147.4	18673.6	18298.1	0	0	0	0	0	0	88.38	89.22	14.01	13.31	0	0	0	0	0	0	-28747.7	-29652.5	6	6	0.05	0.05	0.03	0.03
4.64.01_neon-xenon	2173.6	2239.4	433.1	0	12024.3	17402.7	83097.3	75607.9	4579.6	0	63.54	63.19	2.42	0	13.49	18.83	19.53	17.14	0.23	0	-17264.4	-17901	7	7	0	0	0	0
