# Supplementary material for: Benchmarking Swaths of Intermolecular Interaction Components with Symmetry-Adapted Perturbation Theory
Source: J Chem Theory Comput. 2023 Dec 20;20(1):30–48. doi: 10.1021/acs.jctc.3c00801 (PMC10782453; doi:10.1021/acs.jctc.3c00801)
Supplement: Supplementary file 4 — ct3c00801_si_004.zip [file ct3c00801_si_004.zip › Disp_PiPi.xls]

## Sheet: Disp_PiPi
Dimer	C6/pbe0ac	C6/b3lypac	C7/pbe0ac	C7/b3lypac	C8/pbe0ac	C8/b3lypac	C9/pbe0ac	C9/b3lypac	C10/pbe0ac	C10/b3lypac	MC%_C6/pbe0ac	MC%_C6/b3lypac	MC%_C7/pbe0ac	MC%_C7/b3lypac	MC%_C8/pbe0ac	MC%_C8/b3lypac	MC%_C9/pbe0ac	MC%_C9/b3lypac	MC%_C10/pbe0ac	MC%_C10/b3lypac	Cn/pbe0ac	Cn/b3lypac	n/pbe0ac	n/b3lypac	fit_RMSE(CnR-n)/pbe0ac	fit_RMSE(CnR-n)/b3lypac	fit_RMSE(multi)/pbe0ac	fit_RMSE(multi)/b3lypac
1.06.37_toluene-benzene	155570	159701	0	0	0	0	0	0	0	0.1	103.27	103.23	0	0	0	0	0	0	0	0	-155570	-159701	6	6	0.13	0.14	0.13	0.14
2.13.20_carbondisulfide-thiophene	0.6	0.2	221651	258687	5.09206e+06	5.08143e+06	1	148.5	0.3	0	0	0	20.85	23.6	77.58	75.11	0	0	0	0	-6.24769e+06	-6.43018e+06	8	8	0.07	0.08	0.02	0.02
2.08.11_carbondisulfide-carbondioxide	16623.7	17537.1	42834.5	42698.5	0	0	0	0	0	0	66.77	68.2	35.18	33.96	0	0	0	0	0	0	-54699.8	-56462	6.5	6.5	0.04	0.04	0.02	0.03
2.06.11_thiophene-135triazine	39341.1	42360.6	426734	429407	0	0	0.1	0	2.8	0	33.64	35.24	68.11	66.69	0	0	0	0	0	0	-283827	-291534	6.5	6.5	0.11	0.11	0.06	0.06
1.07.62_135triazine-butadyine	42624	43929.9	0	0	0	0	0	0	0	0	99.09	99.04	0	0	0	0	0	0	0	0	-42624.1	-43929.9	6	6	0.13	0.14	0.13	0.14
1.07.72_hydrogenazide-benzene	40038.5	41207.7	0	0	0	0	0	0	0	0	101.13	101	0	0	0	0	0	0	0	0	-40038.5	-41207.7	6	6	0.11	0.13	0.11	0.13
1.06.01_butadinene-naphthalene	77815.5	79930.8	0	0	0	0	0	0	0	0	94.13	94.07	0	0	0	0	0	0	0	0	-39642.7	-40721.3	5.5	5.5	0.14	0.16	0.55	0.58
1.14.06_carbondioxide-borazine	25555.7	26570.7	22638.4	22279.3	0	0	0	0	0	0	85.97	86.85	16.44	15.72	0	0	0	0	0	0	-31339.1	-32262.4	6	6	0.07	0.07	0.04	0.04
2.09.06_phosphorine-borazine	106920	109681	0	0	0	0	0	0	0	0	101.56	101.56	0	0	0	0	0	0	0	0	-106920	-109681	6	6	0.14	0.16	0.14	0.16
1.10.07_nitrogen-124triazole	11868.2	12348.3	5305	4996.5	0	0	0	0	0	0	92.53	93.52	9.53	8.72	0	0	0	0	0	0	-13358.1	-13751.6	6	6	0.03	0.03	0.02	0.02
2.03.22_phosphorine-toluene	104366	107173	0	0	0	0	0	0	0	0	98.35	98.31	0	0	0	0	0	0	0	0	-52223	-53628.8	5.5	5.5	0.31	0.31	0.32	0.34
3.05.13_hexafluorobenzene-ethene	31011.1	31798.6	0	0	0	0	0	0	0	0	95.64	95.59	0	0	0	0	0	0	0	0	-16279.9	-16693.6	5.5	5.5	0.1	0.1	0.23	0.24
2.03.45_diphosphene-benzene	57294.3	58816.7	0	0	0	0	0	0	0	0	96.67	96.33	0	0	0	0	0	0	0	0	-30091.3	-30892.6	5.5	5.5	0.21	0.23	0.53	0.58
2.09.12_diphosphene-borazine	55468.3	56893.7	0	0	0	0	0	0	0	0	98.24	98.05	0	0	0	0	0	0	0	0	-28680.5	-29418.6	5.5	5.5	0.21	0.21	0.32	0.35
1.07.56_135triazine-naphthalene	64305.4	66090.9	0	0	0	0	0	0	0	0	91.96	91.97	0	0	0	0	0	0	0	0	-33758.2	-34696.1	5.5	5.5	0.16	0.18	0.67	0.7
1.11.12_carbondioxide-methylazide	16076.5	16798.9	42496	42734.2	0	0	0	0	0	0	65.09	66.08	37.22	36.37	0	0	0	0	0	0	-53300.2	-54850	6.5	6.5	0.04	0.05	0.03	0.03
1.06.64_butadyine-butadyine	37491.8	36737	7.7	2	204961	1.6	11793669	1.72494e+07	1.01418e+08	8.45223e+07	26.43	25.09	0	0	3.3	0	29.58	41.92	40.24	32.49	-1.57586e+07	-1.62554e+07	8.5	8.5	0.04	0.04	0.01	0.01
1.07.74_methylazide-propyne	25793.2	26465	0	0	0	0	0	0	0	0	98.15	98.15	0	0	0	0	0	0	0	0	-13608.1	-13962.7	5.5	5.5	0.14	0.14	0.16	0.16
2.04.62_thiophene-butadyine	5414.5	1399.5	246.6	0	4.47301e+06	5.2755e+06	2.38768e+07	2.15407e+07	3736	5431.3	2.56	0.64	0.02	0	51.91	59.44	44.77	39.21	0	0	-2.10708e+07	-2.16714e+07	8.5	8.5	0.03	0.04	0.02	0.02
1.12.09_methylazide-borazine	56322.6	57714.4	0	0	0	0	0	0	0	0	100.24	100.24	0	0	0	0	0	0	0	0	-56322.6	-57714.4	6	6	0.14	0.15	0.14	0.15
2.08.06_thiophene-carbondioxide	25637	26414.7	0	0	0	0	0	0	0	0	102.8	102.75	0	0	0	0	0	0	0	0	-25637	-26414.7	6	6	0.04	0.05	0.04	0.05
2.07.04_phosphorine-carbondioxide	28969.6	29841	0	0	0	0	0	0	0	0	100.63	100.63	0	0	0	0	0	0	0	0	-28969.6	-29841	6	6	0.06	0.07	0.06	0.07
2.12.21_thioacetone-phosphorine	117801	122050	28989.7	23906.3	0.1	0	0.8	0	0.2	0	98.49	99.59	4.84	3.9	0	0	0	0	0	0	-124604	-127660	6	6	0.13	0.13	0.12	0.13
2.05.06_phosphorine-135triazine	79571.7	81793.6	0	0	0	0	0	0	0	0	100.94	100.95	0	0	0	0	0	0	0	0	-79571.8	-81793.6	6	6	0.13	0.14	0.13	0.14
2.12.15_thiophene-diphosphene	65152	69464.2	130673	123146	0.1	0	0.2	0	0.5	0	73.9	76.58	29.81	27.32	0	0	0	0	0	0	-197437	-202619	6.5	6.5	0.16	0.18	0.11	0.12
2.06.17_thiophene-diazomethane	45596.6	47586.9	6502.8	3781	0	0.1	0	0	0	0	99.9	101.4	3.1	1.75	0	0	0	0	0	0	-47253.7	-48550.4	6	6	0.07	0.07	0.07	0.07
1.07.45_nitrogen-benzene	16966.2	17497.5	0	0	0	0	0	0	0	0	100.57	100.58	0	0	0	0	0	0	0	0	-16966.2	-17497.5	6	6	0.04	0.04	0.04	0.04
1.06.17_cyclopentadiene-ethene	33027.8	34345.9	53710.9	53217.5	0	0	0	0	0	0	76.31	77.36	26.32	25.41	0	0	0	0	0	0	-93005.7	-95400.6	6.5	6.5	0.11	0.12	0.06	0.06
2.03.31_phosphorine-cyclobutadiene	0	0	573392	614150	2.22194e+06	2.15067e+06	0.3	0	0	0	0	0	59.6	62.16	41.26	38.9	0	0	0	0	-2.2726e+06	-2.33018e+06	7.5	7.5	0.06	0.07	0.05	0.05
2.04.71_carbondisulfide-propyne	30556.9	31443.4	0	0	0	0	0	0	0	0	97.54	97.44	0	0	0	0	0	0	0	0	-15700.9	-16156.7	5.5	5.5	0.11	0.11	0.15	0.16
1.06.63_butadyine-butadinene	50559.3	52926.6	86946.6	85871	0	0	0	0	0	2.7	76.82	78.02	25.61	24.54	0	0	0	0	0	0	-147492	-151941	6.5	6.5	0.1	0.1	0.04	0.05
2.04.02_thiophene-propene	33577.2	35131.9	187013	188429	0.1	0	0.7	0	0.1	0	48.09	49.12	53.29	52.41	0	0	0	0	0	0	-159911	-163813	6.5	6.5	0.04	0.05	0.04	0.05
2.04.52_thiophene-naphthalene	94646.6	97296.8	0	0	0	0	0	0	0	0	94.63	94.59	0	0	0	0	0	0	0	0	-48051.7	-49398.4	5.5	5.5	0.17	0.18	0.55	0.59
1.10.03_methylazide-135triazine	46887.3	48760.4	14969.5	13111.7	0	0	0	0	0	0	95.59	96.73	6.76	5.77	0	0	0	0	0	0	-50752.2	-52145.6	6	6	0.09	0.09	0.07	0.08
1.07.70_124triazole-butadinene	48791.7	50665.6	23707.4	22080.5	0	0	0	0	0	0	92.8	93.85	9.69	8.79	0	0	0	0	0	0	-54787.6	-56250.1	6	6	0.09	0.09	0.07	0.07
1.07.55_diazomethane-butadinene	25375.1	26076.3	0	0	0	0	0	0	0	0	96.22	96.17	0	0	0	0	0	0	0	0	-13381.9	-13752	5.5	5.5	0.09	0.09	0.2	0.21
2.03.57_diphosphene-propyne	43180.9	45091.4	9091	6094.7	0	0	0	0	0	0	99.11	100.82	4.48	2.92	0	0	0	0	0	0	-45476.5	-46630.4	6	6	0.08	0.08	0.07	0.08
2.13.11_thiophene-thiophene	0	0	748560	784474	528557	466959	0	0.4	0	0.9	0	0	88.97	90.73	11.54	9.92	0	0	0	0	-859259	-882272	7	7	0.07	0.07	0.04	0.04
1.07.06_135triazine-propene	14139.9	7219.4	1109.7	66641	3.42856e+06	3.47231e+06	489907	8460.7	1.6	42.3	12.07	6.01	0.16	9.34	85.02	83.95	2.14	0.03	0	0	-3.89406e+06	-3.99658e+06	8	8	0.05	0.06	0.01	0.01
2.04.38_carbondisulfide-ethene	29104.9	30395.7	8121.5	6560.6	0	0	0.6	0	0.2	0	97.11	98.5	5.78	4.54	0	0	0	0	0	0	-31169.8	-32063.7	6	6	0.05	0.05	0.04	0.04
1.09.03_propene-borazine	46507.5	47680.7	0	0	0	0	0	0	0	0	99.33	99.33	0	0	0	0	0	0	0	0	-46507.6	-47680.7	6	6	0.12	0.13	0.12	0.13
2.06.15_thiophene-methylazide	71195.7	73036	0	0	0	0	0	0	0	0	103.34	103.28	0	0	0	0	0	0	0	0	-71195.7	-73036	6	6	0.09	0.09	0.09	0.09
2.03.34_phosphorine-ethyne	22876.5	24410.7	190294	191480	0.1	0	0	0.1	0	0	39.1	40.58	62.68	61.35	0	0	0	0	0	0	-138747	-142532	6.5	6.5	0.06	0.06	0.04	0.04
2.05.13_phosphorine-nitrogen	19475.3	20060.6	0	0	0	0	0	0	0	0	100.23	100.23	0	0	0	0	0	0	0	0	-19475.3	-20060.6	6	6	0.05	0.06	0.05	0.06
1.09.16_toluene-borazine	79416.8	81372.8	0	0	0	0	0	0	0	0	96.32	96.32	0	0	0	0	0	0	0	0	-40552.7	-41552.2	5.5	5.5	0.2	0.2	0.41	0.44
1.12.11_diazomethane-borazine	0	0	247993	260927	1.6338e+06	1643380	0	0.3	2.3	0.1	0	0	45.6	46.78	54.85	53.79	0	0	0	0	-1.28917e+06	-1.32191e+06	7.5	7.5	0.03	0.03	0.02	0.03
2.05.11_phosphorine-124triazole	38083.8	40893.2	373265	375158	0.3	0	0.1	0	1.1	0	34.82	36.4	66.58	65.15	0	0	0	0	0	0	-257328	-264156	6.5	6.5	0.12	0.11	0.06	0.07
1.10.01_135triazine-135triazine	48598	49958	0	0	0	0	0	0	0	0	99.14	99.18	0	0	0	0	0	0	0	0	-48598	-49957.9	6	6	0.13	0.14	0.13	0.14
2.12.11_thiophene-phosphorine	96221.7	99028.3	0	0	0	0	0	0	0	0	102.09	102	0	0	0	0	0	0	0	0	-96221.7	-99028.3	6	6	0.13	0.14	0.13	0.14
1.07.83_diazomethane-butadyine	15230.3	13436.3	0	24689	1.67703e+06	1.67165e+06	53509.1	160.4	61119.5	64.1	22.86	19.6	0	6.16	75.7	73.34	0.44	0	0.09	0	-928825	-955512	7.5	7.5	0.02	0.02	0.01	0.01
3.10.01_135triazine-tetrachloroethylene	60842.3	62500	0	0	0	0	0	0	0	0	95.4	95.41	0	0	0	0	0	0	0	0	-31351.9	-32206.6	5.5	5.5	0.18	0.18	0.3	0.31
1.10.05_nitrogen-135triazine	10304.3	10763.8	48779.7	49400.5	0	0	0	0	0	0.1	51.09	51.96	49.9	49.19	0	0	0	0	0	0	-45031.7	-46258.6	6.5	6.5	0.02	0.02	0.02	0.02
2.05.20_diphosphene-nitrogen	4623.9	5035.1	78108.5	79062	0	0	0	0	0	0.5	22.47	23.8	77.78	76.6	0	0	0	0	0	0	-97088.8	-99730.1	7	7	0.04	0.04	0.01	0.01
2.10.01_thiophene-borazine	0	0	565171	595070	2.2249e+06	2.21251e+06	0	0.1	0	16.6	0	0	58.64	60.11	41.41	40.08	0	0	0	0	-2.25765e+06	-2.31852e+06	7.5	7.5	0.04	0.05	0.03	0.03
1.06.22_butadyine-naphthalene	119081	122634	0	0	0	0	0	0	0	0	100.86	100.74	0	0	0	0	0	0	0	0	-119081	-122634	6	6	0.14	0.16	0.14	0.16
12_F6benben	74301.9	76178	0	0	0	0	0	0	0	0	97.19	97.19	0	0	0	0	0	0	0	0	-38301.8	-39269.6	5.5	5.5	0.29	0.29	0.3	0.32
1.09.35_butadyine-borazine	1	0.3	281590	304076	4.46053e+06	4.51287e+06	0.9	0	195	0	0	0	27.45	28.81	72.22	71	0	0	0	0	-2.58385e+06	-2.65842e+06	7.5	7.5	0.07	0.07	0.01	0.01
2.05.18_diphosphene-135triazine	48928.2	50266.4	0	0	0	0	0	0	0	0	100.16	99.95	0	0	0	0	0	0	0	0	-48928.2	-50266.4	6	6	0.18	0.2	0.18	0.2
2.05.19_diphosphene-hydrogenazide	30960.7	32770	9040.2	5739.3	0	0	0	0	0	0	97.54	100.24	6.59	4.06	0	0	0	0	0	0	-33427.8	-34336.3	6	6	0.1	0.1	0.1	0.1
1.11.09_carbondioxide-nitrogen	251.3	17.2	40415.3	44006.7	22776	17386.2	0	2.8	0	0	2.58	0.17	85.49	90.58	10.36	7.69	0	0	0	0	-47192.4	-48491.2	7	7	0.01	0.01	0	0
2.03.55_diphosphene-cyclopentadiene	45910.6	51119.5	409252	401185	0	0	0	0	0	0	38.88	42.12	65.22	62.24	0	0	0	0	0	0	-290804	-297992	6.5	6.5	0.15	0.14	0.12	0.13
1.08.39_carbondioxide-cyclopentadiene	22416.4	23053	0	0	0	0	0	0	0	0	100.56	100.51	0	0	0	0	0	0	0	0	-22416.3	-23053	6	6	0.07	0.08	0.07	0.08
2.11.01_phosphorine-phosphorine	0	124159	0.2	0.2	71.4	101998	2.04478e+08	3.11648e+07	1.3	9.26028e+08	0	24.2	0	0	0	0.35	97.6	14.56	0	60.28	-2.04479e+08	-2.08981e+08	9	9	0.04	0.04	0.04	0.01
1.10.10_nitrogen-diazomethane	3934.8	4110.2	40124.1	40877.6	0	0	0	0	0	0	31.64	32.21	68.5	68.03	0	0	0	0	0	0	-28046.2	-28774.4	6.5	6.5	0.03	0.03	0.01	0.01
11_F3benben	72729	76018.3	43505.7	39334.1	0	0	0	0	0	0	89.58	91.19	11.6	10.21	0	0	0	0	0	0	-83911.5	-86128.6	6	6	0.14	0.13	0.07	0.08
2.06.22_thioacetone-135triazine	0	0	612509	634988	1.01518e+06	1008748	1.4	0	0	0	0	0	77.11	77.96	23.27	22.56	0	0	0	0	-823121	-844266	7	7	0.12	0.12	0.03	0.04
