# Supplementary material for: Benchmarking Swaths of Intermolecular Interaction Components with Symmetry-Adapted Perturbation Theory
Source: J Chem Theory Comput. 2023 Dec 20;20(1):30–48. doi: 10.1021/acs.jctc.3c00801 (PMC10782453; doi:10.1021/acs.jctc.3c00801)
Supplement: Supplementary file 4 — ct3c00801_si_004.zip [file ct3c00801_si_004.zip › Disp_PS.xls]

## Sheet: Disp_PS
Dimer	C6/pbe0ac	C6/b3lypac	C7/pbe0ac	C7/b3lypac	C8/pbe0ac	C8/b3lypac	C9/pbe0ac	C9/b3lypac	C10/pbe0ac	C10/b3lypac	MC%_C6/pbe0ac	MC%_C6/b3lypac	MC%_C7/pbe0ac	MC%_C7/b3lypac	MC%_C8/pbe0ac	MC%_C8/b3lypac	MC%_C9/pbe0ac	MC%_C9/b3lypac	MC%_C10/pbe0ac	MC%_C10/b3lypac	Cn/pbe0ac	Cn/b3lypac	n/pbe0ac	n/b3lypac	fit_RMSE(CnR-n)/pbe0ac	fit_RMSE(CnR-n)/b3lypac	fit_RMSE(multi)/pbe0ac	fit_RMSE(multi)/b3lypac
2.04.48_trithiane-neohexane	0	0	1.52222e+06	1.56811e+06	2.61331e+06	2609660	0	9.3	0	91.8	0	0	77.29	77.91	23.07	22.54	0	0	0	0	-2.02852e+06	-2.07371e+06	7	7	0.18	0.18	0.04	0.05
2.02.01_thiophene-hydrogen	7785.8	7920.5	0	0	0	0	0	0	0	0	100.24	100.23	0	0	0	0	0	0	0	0	-7785.82	-7920.49	6	6	0.05	0.05	0.05	0.05
2.01.02_phosphorus-hydrogen	5447.2	5678.2	53674.9	53754.5	0	0	0	0	0	0	34.08	35.03	67.38	66.55	0	0	0	0	0	0	-37553.9	-38061	6.5	6.5	0.03	0.03	0.01	0.01
2.04.35_carbondisulfide-butane	59304.2	60855.7	0	0	0	0	0	0	0	0	101.63	101.61	0	0	0	0	0	0	0	0	-59304.2	-60855.7	6	6	0.07	0.08	0.07	0.08
2.13.20_carbondisulfide-thiophene	0.6	0.2	221651	258687	5.09206e+06	5.08143e+06	1	148.5	0.3	0	0	0	20.85	23.6	77.58	75.11	0	0	0	0	-6.24769e+06	-6.43018e+06	8	8	0.07	0.08	0.02	0.02
2.08.11_carbondisulfide-carbondioxide	16623.7	17537.1	42834.5	42698.5	0	0	0	0	0	0	66.77	68.2	35.18	33.96	0	0	0	0	0	0	-54699.8	-56462	6.5	6.5	0.04	0.04	0.02	0.03
2.06.11_thiophene-135triazine	39341.1	42360.6	426734	429407	0	0	0.1	0	2.8	0	33.64	35.24	68.11	66.69	0	0	0	0	0	0	-283827	-291534	6.5	6.5	0.11	0.11	0.06	0.06
2.03.13_diphosphine-benzene	82025.9	85408.1	9524	3389.2	0	0	0	0	0	0	100.48	102.23	2.48	0.86	0	0	0	0	0	0	-84392.5	-86250.3	6	6	0.11	0.12	0.11	0.12
2.03.37_phosphorus-propene	63293.5	67590.3	189665	182219	0	0	0	0	0	0.1	65.59	68.25	37.6	35.21	0	0	0	0	0	0	-222884	-228236	6.5	6.5	0.1	0.12	0.08	0.09
2.12.14_thiophene-phosphorus	88752	95728.2	313108	300859	0	0	0	0	0.8	1.7	62.14	65.14	40.78	38.09	0	0	0	0	0	0	-335684	-344555	6.5	6.5	0.11	0.13	0.1	0.11
2.13.02_trithiane-sulfur	216670	223053	0	0	0	0	0	0	0	0	101.24	101.11	0	0	0	0	0	0	0	0	-216670	-223053	6	6	0.25	0.28	0.25	0.28
2.04.22_sulfur-isopentane	121835	126538	503877	508977	0	0	0	0	2.9	0	58.16	58.94	43.56	42.93	0	0	0	0	0	0	-496800	-509372	6.5	6.5	0.08	0.09	0.08	0.09
2.04.41_carbondisulfide-cyclopentane	72743.6	74574.8	0	0	0	0	0	0	0.2	0	102.7	102.64	0	0	0	0	0	0	0	0	-72743.6	-74574.8	6	6	0.09	0.09	0.09	0.09
2.13.14_sulfur-thiophene	0	0	1.84375e+06	1.95227e+06	279654	2557.7	0	5.8	0	1.3	0	0	99.07	101.87	2.59	0.02	0	0	0	0	-1.89982e+06	-1.95278e+06	7	7	0.1	0.11	0.1	0.11
2.10.07_dimethyldisulfide-borazine	86495.7	90338	154929	152115	0.1	0	0.7	0	8.3	0	75.36	76.7	26.92	25.76	0	0	0	0	0	0	-253980	-260576	6.5	6.5	0.19	0.2	0.1	0.1
2.13.08_trithiane-trithiane	0	1	1.31489e+06	1.40682e+06	1.23144e+07	12291128	5.3	5.4	85.5	0.6	0	0	40.16	41.94	60.2	58.63	0	0	0	0	-8.35191e+06	-8.55609e+06	7.5	7.5	0.12	0.11	0.07	0.08
2.09.06_phosphorine-borazine	106920	109681	0	0	0	0	0	0	0	0	101.56	101.56	0	0	0	0	0	0	0	0	-106920	-109681	6	6	0.14	0.16	0.14	0.16
2.03.52_diphosphene-cyclohexane	46715.6	48760.2	422417	426379	0.2	0.3	0.5	0.3	2.7	2.7	37.25	38.08	64.39	63.65	0	0	0	0	0	0	-297569	-303795	6.5	6.5	0.11	0.11	0.07	0.07
2.03.22_phosphorine-toluene	104366	107173	0	0	0	0	0	0	0	0	98.35	98.31	0	0	0	0	0	0	0	0	-52223	-53628.8	5.5	5.5	0.31	0.31	0.32	0.34
2.03.45_diphosphene-benzene	57294.3	58816.7	0	0	0	0	0	0	0	0	96.67	96.33	0	0	0	0	0	0	0	0	-30091.3	-30892.6	5.5	5.5	0.21	0.23	0.53	0.58
2.09.15_diphosphene-nidopentaborane	0	745.6	772843	781060	19.4	1.2	0	0.4	0	0	0	0.53	100.89	100.38	0	0	0	0	0	0	-772847	-784632	7	7	0.04	0.04	0.04	0.04
2.09.12_diphosphene-borazine	55468.3	56893.7	0	0	0	0	0	0	0	0	98.24	98.05	0	0	0	0	0	0	0	0	-28680.5	-29418.6	5.5	5.5	0.21	0.21	0.32	0.35
2.12.24_trithiane-diphosphene	121765	128250	58850.6	45936.7	0	0	0	0	0	0	95.42	97.79	9	6.83	0	0	0	0	0	0	-135360	-138861	6	6	0.16	0.16	0.14	0.15
2.12.20_sulfur-diphosphene	146934	156710	160937	138961	1.1	0	0.4	0	9.8	0	86.58	89.72	18.19	15.27	0	0	0	0	0	0	-183517	-188298	6	6	0.26	0.26	0.19	0.2
2.06.13_thiophene-methylamine	38266.5	39921.4	18272.1	16257.1	0	0	0	0	0	0	92.97	94.44	9.83	8.51	0	0	0	0	0	0	-43001	-44133.8	6	6	0.09	0.09	0.07	0.07
2.04.62_thiophene-butadyine	5414.5	1399.5	246.6	0	4.47301e+06	5.2755e+06	2.38768e+07	2.15407e+07	3736	5431.3	2.56	0.64	0.02	0	51.91	59.44	44.77	39.21	0	0	-2.10708e+07	-2.16714e+07	8.5	8.5	0.03	0.04	0.02	0.02
2.03.10_diphosphine-23dimethylbutane	75007.5	76822.7	209841	210438	0.2	0	0	0	1.3	0	65	65.54	36.61	36.15	0	0	0	0	0	0	-257050	-261118	6.5	6.5	0.11	0.12	0.08	0.09
2.04.58_thiophene-cyclohexane	0	0	926882	958274	1.20468e+06	1.1849e+06	1.2	0	0	10.2	0	0	81.55	82.41	18.74	18.01	0	0	0	0	-1.16977e+06	-1.19718e+06	7	7	0.11	0.11	0.04	0.04
2.12.07_trithiane-diphosphine	138308	144495	59368.6	47644.1	0	0	0.1	0	0	0	95.38	97.3	8.26	6.47	0	0	0	0	0	0	-152193	-155639	6	6	0.19	0.19	0.17	0.18
2.08.06_thiophene-carbondioxide	25637	26414.7	0	0	0	0	0	0	0	0	102.8	102.75	0	0	0	0	0	0	0	0	-25637	-26414.7	6	6	0.04	0.05	0.04	0.05
2.07.04_phosphorine-carbondioxide	28969.6	29841	0	0	0	0	0	0	0	0	100.63	100.63	0	0	0	0	0	0	0	0	-28969.6	-29841	6	6	0.06	0.07	0.06	0.07
2.12.21_thioacetone-phosphorine	117801	122050	28989.7	23906.3	0.1	0	0.8	0	0.2	0	98.49	99.59	4.84	3.9	0	0	0	0	0	0	-124604	-127660	6	6	0.13	0.13	0.12	0.13
2.05.17_phosphine-methylamine	12569.7	13026.7	59457.1	59547	0	0	0	0	0	0	51.29	52.22	51.09	50.28	0	0	0	0	0	0	-54912.5	-55867	6.5	6.5	0.03	0.03	0.03	0.03
2.05.06_phosphorine-135triazine	79571.7	81793.6	0	0	0	0	0	0	0	0	100.94	100.95	0	0	0	0	0	0	0	0	-79571.8	-81793.6	6	6	0.13	0.14	0.13	0.14
2.12.15_thiophene-diphosphene	65152	69464.2	130673	123146	0.1	0	0.2	0	0.5	0	73.9	76.58	29.81	27.32	0	0	0	0	0	0	-197437	-202619	6.5	6.5	0.16	0.18	0.11	0.12
2.06.17_thiophene-diazomethane	45596.6	47586.9	6502.8	3781	0	0.1	0	0	0	0	99.9	101.4	3.1	1.75	0	0	0	0	0	0	-47253.7	-48550.4	6	6	0.07	0.07	0.07	0.07
2.08.14_trithiane-dimethylperoxide	83733.4	86916	234823	235604	0.1	0	0.3	0	4.2	0	66.74	67.61	35.59	34.85	0	0	0	0	0	0	-288600	-295739	6.5	6.5	0.11	0.12	0.08	0.08
2.08.10_sulfur-formaldehyde	60101.5	62984.7	34540.2	30471.2	0	0	0	0	0	0	93.56	95.34	11.04	9.47	0	0	0	0	0	0	-68545.9	-70434.2	6	6	0.12	0.12	0.1	0.11
2.03.54_diphosphene-neohexane	34821.2	37444	626951	632107	0	0	0	0	0	0.4	23.24	24.44	78.31	77.21	0	0	0	0	0	0	-789564	-806968	7	7	0.15	0.16	0.07	0.08
2.03.31_phosphorine-cyclobutadiene	0	0	573392	614150	2.22194e+06	2.15067e+06	0.3	0	0	0	0	0	59.6	62.16	41.26	38.9	0	0	0	0	-2.2726e+06	-2.33018e+06	7.5	7.5	0.06	0.07	0.05	0.05
2.04.71_carbondisulfide-propyne	30556.9	31443.4	0	0	0	0	0	0	0	0	97.54	97.44	0	0	0	0	0	0	0	0	-15700.9	-16156.7	5.5	5.5	0.11	0.11	0.15	0.16
2.04.02_thiophene-propene	33577.2	35131.9	187013	188429	0.1	0	0.7	0	0.1	0	48.09	49.12	53.29	52.41	0	0	0	0	0	0	-159911	-163813	6.5	6.5	0.04	0.05	0.04	0.05
2.03.41_diphosphine-propyne	42684.3	43548.9	0	0	0	0	0	0	0	0	100.62	100.46	0	0	0	0	0	0	0	0	-42684.3	-43548.9	6	6	0.17	0.18	0.17	0.18
2.10.08_sulfur-arachnopentaborane	155480	161074	437777	434005	0.2	0	0	1.3	0.5	2.1	67.17	68.29	35.22	34.26	0	0	0	0	0	0	-537429	-547637	6.5	6.5	0.19	0.2	0.13	0.14
2.04.52_thiophene-naphthalene	94646.6	97296.8	0	0	0	0	0	0	0	0	94.63	94.59	0	0	0	0	0	0	0	0	-48051.7	-49398.4	5.5	5.5	0.17	0.18	0.55	0.59
2.10.02_thiophene-arachnopentaborane	77742.9	80367	194147	192774	0	0	0	0	0	0.3	68	69.01	33.97	33.11	0	0	0	0	0	0	-254700	-259460	6.5	6.5	0.14	0.15	0.09	0.1
2.12.16_sulfur-phosphorine	30275.7	40891.7	1890917	1.89413e+06	0	0.1	0	0.1	0	0.4	8.9	11.69	92.7	90.25	0	0	0	0	0	0	-2.04187e+06	-2.09802e+06	7	7	0.13	0.15	0.11	0.12
2.06.20_sulfur-135triazine	131346	137674	56623.1	47678.9	0	0	0	0	0	0	95.17	96.85	7.97	6.51	0	0	0	0	0	0	-144464	-148720	6	6	0.13	0.13	0.11	0.12
2.07.10_diphosphene-dimethylperoxide	52653.1	54532.8	8345.8	5951.5	0	0	0	0	0	0	99.21	100.38	3.46	2.41	0	0	0	0	0	0	-54774.4	-56045.5	6	6	0.09	0.09	0.08	0.09
2.05.14_phosphine-135triazine	29977.9	30955.9	38706.3	38041.6	0.1	0	0.1	0	0	0.1	80.6	81.54	21.95	21.13	0	0	0	0	0	0	-39720.4	-40531.1	6	6	0.1	0.1	0.05	0.05
2.03.57_diphosphene-propyne	43180.9	45091.4	9091	6094.7	0	0	0	0	0	0	99.11	100.82	4.48	2.92	0	0	0	0	0	0	-45476.5	-46630.4	6	6	0.08	0.08	0.07	0.08
2.13.11_thiophene-thiophene	0	0	748560	784474	528557	466959	0	0.4	0	0.9	0	0	88.97	90.73	11.54	9.92	0	0	0	0	-859259	-882272	7	7	0.07	0.07	0.04	0.04
2.05.07_phosphorine-ammonia	24571.9	25271.2	0	0	0	0	0	0	0	0	100.89	100.86	0	0	0	0	0	0	0	0	-24571.9	-25271.2	6	6	0.07	0.07	0.07	0.07
2.04.38_carbondisulfide-ethene	29104.9	30395.7	8121.5	6560.6	0	0	0.6	0	0.2	0	97.11	98.5	5.78	4.54	0	0	0	0	0	0	-31169.8	-32063.7	6	6	0.05	0.05	0.04	0.04
2.11.05_phosphorus-phosphorus	50516.3	62904.7	1.15128e+06	1.12344e+06	0	0	0	0.1	0	0.7	20.85	25.28	80.91	76.91	0	0	0	0	0	0	-1.39309e+06	-1.42455e+06	7	7	0.18	0.22	0.1	0.11
2.09.10_phosphorus-borazine	91908	96939.7	176153	169217	0	0	0	0	0.9	0	74.9	76.93	27.52	25.75	0	0	0	0	0	0	-275776	-282887	6.5	6.5	0.18	0.2	0.09	0.1
2.04.55_thiophene-ethane	37127.3	38616.4	54463.7	53501.7	0	0	0	0	0	0	78.34	79.49	24.03	23.02	0	0	0	0	0	0	-101763	-51837.3	6.5	6	0.12	0.13	0.05	0.06
2.10.15_carbondisulfide-arachnopentaborane	73212.4	75386.3	133271	132308	0	0	0	0	0.1	0.3	75.3	76.1	26.96	26.27	0	0	0	0	0	0	-216504	-220568	6.5	6.5	0.14	0.15	0.07	0.07
2.03.01_diphosphine-cyclohexane	0	0	377222	394827	4.57838e+06	4.5743e+06	0	0	0	0	0	0	32.3	33.35	67.21	66.25	0	0	0	0	-2.87481e+06	-2.91296e+06	7.5	7.5	0.08	0.08	0.02	0.02
2.03.28_phosphorine-neopentane	26408.8	27490.7	844292	862557	0	0.1	0	0	0	0.2	15	15.26	85.51	85.36	0	0	0	0	0	0	-971805	-995294	7	7	0.09	0.09	0.04	0.04
2.05.05_phosphorus-nitrogen	7539.9	8552	139320	139694	0	0	2.5	0	1.7	0	22.29	24.56	77.56	75.57	0	0	0	0	0	0	-171738	-176464	7	7	0.04	0.05	0.01	0.01
2.03.49_diphosphene-23dimethylbutane	67149.6	70086.4	292110	292203	0	0	0	0	0	0	55.07	56.2	46.92	45.89	0	0	0	0	0	0	-280221	-286474	6.5	6.5	0.08	0.09	0.09	0.09
2.06.08_trithiane-nitrogen	302	898.6	255928	260270	0	0.8	0	0	2.7	0.7	0.63	1.81	99.49	98.46	0	0	0	0	0	0	-257293	-264332	7	7	0.01	0.02	0.01	0.02
2.06.15_thiophene-methylazide	71195.7	73036	0	0	0	0	0	0	0	0	103.34	103.28	0	0	0	0	0	0	0	0	-71195.7	-73036	6	6	0.09	0.09	0.09	0.09
2.03.34_phosphorine-ethyne	22876.5	24410.7	190294	191480	0.1	0	0	0.1	0	0	39.1	40.58	62.68	61.35	0	0	0	0	0	0	-138747	-142532	6.5	6.5	0.06	0.06	0.04	0.04
2.08.07_dimethyldisulfide-dimethylether	49334.4	51061.7	115778	116825	0.1	0	0	0	0.1	0	68.06	68.7	33.81	33.27	0	0	0	0	0	0	-157296	-161323	6.5	6.5	0.12	0.12	0.08	0.08
2.03.26_phosphorine-cyclohexane	0	109	1.22969e+06	1.2582e+06	1234.5	0.1	17	0	6.7	17.2	0	0.05	100.54	100.55	0.02	0	0	0	0	0	-1.22994e+06	-1.25874e+06	7	7	0.05	0.05	0.05	0.05
2.04.69_sulfur-ethyne	23784.9	26486.3	469992	475021	0	0	0	0	0	0.2	22.97	24.79	79.17	77.56	0	0	0	0	0	0	-584488	-602522	7	7	0.09	0.1	0.05	0.05
2.07.03_phosphorine-diacetonediperoxide	0	0	2.08414e+06	2.14077e+06	1.44963e+06	1438344	323.1	20.1	0.2	5.5	0	0	90.51	90.94	10.44	10.13	0	0	0	0	-2.35656e+06	-2.41106e+06	7	7	0.09	0.09	0.05	0.06
2.09.04_phosphorus-arachnopentaborane	35860.4	39098.1	948034	950934	0	0	0	0.7	0.1	2.2	17.69	18.96	82.83	81.7	0	0	0	0	0	0	-1.11899e+06	-1.13733e+06	7	7	0.12	0.14	0.05	0.05
2.05.13_phosphorine-nitrogen	19475.3	20060.6	0	0	0	0	0	0	0	0	100.23	100.23	0	0	0	0	0	0	0	0	-19475.3	-20060.6	6	6	0.05	0.06	0.05	0.06
2.02.04_dithiethane-hydrogen	7697	7792.6	0	0	0	0	0	0	0	0	98.89	98.85	0	0	0	0	0	0	0	0	-4264.62	-4317.65	5.5	5.5	0.07	0.07	0.1	0.11
2.13.16_dithiethane-dimethyldisulfide	65785.5	69876.8	275018	272894	0	0	0	0	0	0	55.57	57.4	46.27	44.64	0	0	0	0	0	0	-269118	-276550	6.5	6.5	0.08	0.09	0.09	0.1
2.10.13_trithiane-borazine	1535.4	4292.5	1.35707e+06	1.37783e+06	0	0	0	0	6.2	0	0.64	1.75	100.04	99.09	0	0	0	0	0	0	-1.36458e+06	-1.39881e+06	7	7	0.05	0.06	0.05	0.06
2.02.06_thioacetone-hydrogen	7323.6	7413	0	0	0	0	0	0	0	0	99.15	99.22	0	0	0	0	0	0	0	0	-7323.63	-7413.03	6	6	0.05	0.05	0.05	0.05
2.09.09_phosphorine-nidopentaborane	19010.2	20884	1.02327e+06	1.03391e+06	0	0.1	0	0.4	0	0.4	9.61	10.37	91.22	90.58	0	0	0	0	0	0	-1.11588e+06	-1.13565e+06	7	7	0.07	0.08	0.05	0.05
2.05.11_phosphorine-124triazole	38083.8	40893.2	373265	375158	0.3	0	0.1	0	1.1	0	34.82	36.4	66.58	65.15	0	0	0	0	0	0	-257328	-264156	6.5	6.5	0.12	0.11	0.06	0.07
2.03.23_phosphorine-propane	67710.1	70034.4	20325.9	17999	0	0	0	0	0	0	96.24	97.21	6.06	5.24	0	0	0	0	0	0	-72711.2	-74463	6	6	0.08	0.09	0.07	0.08
2.12.11_thiophene-phosphorine	96221.7	99028.3	0	0	0	0	0	0	0	0	102.09	102	0	0	0	0	0	0	0	0	-96221.7	-99028.3	6	6	0.13	0.14	0.13	0.14
2.06.24_trithiane-methylazide	92536.3	95011	0	0	0	0	0	0	0	0	100.52	100.44	0	0	0	0	0	0	0	0	-92536.3	-95011	6	6	0.18	0.2	0.18	0.2
2.07.07_diphosphine-carbondioxide	23971.8	24977.1	3576.1	2055.1	0	0	0	0	0	0	100.45	102.07	3.32	1.86	0	0	0	0	0	0	-24923.2	-25523.9	6	6	0.05	0.05	0.05	0.05
2.04.14_dimethylsulfide-cyclohexane	45910.9	48551.1	420818	424076	0	0.5	0	0	0	0.7	36.53	37.7	64.7	63.63	0	0	0	0	0	0	-295324	-302485	6.5	6.5	0.1	0.1	0.06	0.06
2.04.09_dimethyldisulfide-cyclobutadiene	61231.4	65591.1	95990.8	88214.6	0	0	0	0	0	0	78.79	81.85	25.26	22.52	0	0	0	0	0	0	-170807	-87443.7	6.5	6	0.2	0.22	0.11	0.12
2.05.20_diphosphene-nitrogen	4623.9	5035.1	78108.5	79062	0	0	0	0	0	0.5	22.47	23.8	77.78	76.6	0	0	0	0	0	0	-97088.8	-99730.1	7	7	0.04	0.04	0.01	0.01
2.03.18_phosphine-neopentane	0	0	420951	427912	235308	237796	0	0	0.1	0	0	0	91.04	91.15	9.46	9.41	0	0	0	0	-470625	-478110	7	7	0.04	0.04	0.02	0.02
2.04.60_thiophene-neopentane	2281.2	3039.7	885833	904527	0.1	0.5	0	0	0.1	2.1	1.44	1.88	98.82	98.51	0	0	0	0	0	0	-896859	-919219	7	7	0.03	0.04	0.03	0.04
2.12.04_dithiethane-diphosphine	94700.7	99041.3	9790.4	0	0	0	0	0	0	0	101.7	104.05	2.27	0	0	0	0	0	0	0	-97165.4	-99041.3	6	6	0.18	0.18	0.17	0.18
2.01.04_diphosphene-hydrogen	1246.5	517.2	13604.8	21384	319285	305061	4.4	0	12.5	0.4	8.77	3.59	16.91	26.21	72.78	68.55	0	0	0	0	-190355	-193198	7.5	7.5	0.01	0.01	0	0
2.11.02_diphosphine-phosphorine	90883.6	92848.2	0	0	0	0	0	0	0	0	102.26	102.14	0	0	0	0	0	0	0	0	-90883.6	-92848.2	6	6	0.12	0.13	0.12	0.13
2.06.02_dimethyldisulfide-nitrogen	11259.2	11929.5	85146.1	86060.4	0.5	0	0	0	3.5	0	39.67	40.87	61.31	60.26	0	0	0	0	0	0	-64780.6	-66594.2	6.5	6.5	0.03	0.03	0.02	0.02
2.04.66_dimethyldisulfide-neohexane	2.2	910.8	1.27505e+06	1299479	1	0	0	0	18.1	0	0	0.39	100.61	100.3	0	0	0	0	0	0	-1.27506e+06	-1.30396e+06	7	7	0.05	0.05	0.05	0.05
2.10.01_thiophene-borazine	0	0	565171	595070	2.2249e+06	2.21251e+06	0	0.1	0	16.6	0	0	58.64	60.11	41.41	40.08	0	0	0	0	-2.25765e+06	-2.31852e+06	7.5	7.5	0.04	0.05	0.03	0.03
2.07.09_phosphorus-dimethylperoxide	60496.2	63828.1	182800	178918	0	0	0	0	0	0	63.66	65.57	38.39	36.68	0	0	0	0	0	0	-213333	-218289	6.5	6.5	0.1	0.11	0.08	0.08
2.05.18_diphosphene-135triazine	48928.2	50266.4	0	0	0	0	0	0	0	0	100.16	99.95	0	0	0	0	0	0	0	0	-48928.2	-50266.4	6	6	0.18	0.2	0.18	0.2
2.06.18_dimethyldisulfide-methylazide	66658.2	69198.6	28895.1	26361.1	0	0	0	0	0	0	94.2	95.29	8.59	7.64	0	0	0	0	0	0	-73757.5	-75675.3	6	6	0.11	0.11	0.09	0.1
2.05.19_diphosphene-hydrogenazide	30960.7	32770	9040.2	5739.3	0	0	0	0	0	0	97.54	100.24	6.59	4.06	0	0	0	0	0	0	-33427.8	-34336.3	6	6	0.1	0.1	0.1	0.1
2.04.29_trithiane-benzene	0	0	1.47388e+06	1.54319e+06	264157	119937	1	2.3	6	2.4	0	0	97.99	99.92	3.18	1.41	0	0	0	0	-1.52806e+06	-1.5678e+06	7	7	0.09	0.09	0.08	0.09
2.04.20_dithiethane-benzene	0	0	832556	870075	71135.4	30.9	0	1	0.2	20	0	0	98.83	100.57	1.58	0	0	0	0	0	-847854	-870083	7	7	0.05	0.05	0.04	0.05
2.01.01_phosphorine-hydrogen	8082.9	8219.5	0	0	0	0	0	0	0	0	96.63	96.65	0	0	0	0	0	0	0	0	-4352.14	-4425.71	5.5	5.5	0.04	0.04	0.09	0.09
2.08.03_thiophene-trioxane	4524.6	6454.2	759022	769321	0	1.9	0	4	0	2.7	3.26	4.54	97.97	96.86	0	0	0	0	0	0	-780656	-800182	7	7	0.05	0.06	0.05	0.06
2.03.55_diphosphene-cyclopentadiene	45910.6	51119.5	409252	401185	0	0	0	0	0	0	38.88	42.12	65.22	62.24	0	0	0	0	0	0	-290804	-297992	6.5	6.5	0.15	0.14	0.12	0.13
2.11.01_phosphorine-phosphorine	0	124159	0.2	0.2	71.4	101998	2.04478e+08	3.11648e+07	1.3	9.26028e+08	0	24.2	0	0	0	0.35	97.6	14.56	0	60.28	-2.04479e+08	-2.08981e+08	9	9	0.04	0.04	0.04	0.01
2.06.22_thioacetone-135triazine	0	0	612509	634988	1.01518e+06	1008748	1.4	0	0	0	0	0	77.11	77.96	23.27	22.56	0	0	0	0	-823121	-844266	7	7	0.12	0.12	0.03	0.04
