# Supplementary material for: Benchmarking Swaths of Intermolecular Interaction Components with Symmetry-Adapted Perturbation Theory
Source: J Chem Theory Comput. 2023 Dec 20;20(1):30–48. doi: 10.1021/acs.jctc.3c00801 (PMC10782453; doi:10.1021/acs.jctc.3c00801)
Supplement: Supplementary file 4 — ct3c00801_si_004.zip [file ct3c00801_si_004.zip › Fit_dat_disp_abbrevs.txt]

The list of abbreviations and expressions used in the data files of this package:


Dimer: The original name of the related dimer structure

pbe0ac: The asymptotic corrected form of the PBE0 functional

b3lypac: The asymptotic corrected form of the B3LYP functional

MC%_Cx (x=6,7,8,9,10): The mean contribution percentage of the related term to the whole dispersion energy

Cn: The value of the cofficient of the single term fit function with the unit (kJ.Angstrom^n)/mol

n: The exponent of the single term fit function

fit_RMSE(CnR-n): The fitting RMSE value (kJ/mol) for the single term function fit

fit_RMSE(multi): The fitting RMSE value (kJ/mol) for the multipole expansion fit with C6, C7, C8, C9, C10 terms

C6/pbe0ac: The value of the C6 term in (kJ.Angstrom^6)/mol calculated with PBE0AC


  
