# Supplementary material for: Benchmarking Swaths of Intermolecular Interaction Components with Symmetry-Adapted Perturbation Theory
Source: J Chem Theory Comput. 2023 Dec 20;20(1):30–48. doi: 10.1021/acs.jctc.3c00801 (PMC10782453; doi:10.1021/acs.jctc.3c00801)
Supplement: Supplementary file 4 — ct3c00801_si_004.zip [file ct3c00801_si_004.zip › Halogen_bonds.xls]

## Sheet: Halogen_bonds
Dimer	C6/pbe0ac	C6/b3lypac	C7/pbe0ac	C7/b3lypac	C8/pbe0ac	C8/b3lypac	C9/pbe0ac	C9/b3lypac	C10/pbe0ac	C10/b3lypac	MC%_C6/pbe0ac	MC%_C6/b3lypac	MC%_C7/pbe0ac	MC%_C7/b3lypac	MC%_C8/pbe0ac	MC%_C8/b3lypac	MC%_C9/pbe0ac	MC%_C9/b3lypac	MC%_C10/pbe0ac	MC%_C10/b3lypac	Cn/pbe0ac	Cn/b3lypac	n/pbe0ac	n/b3lypac	fit_RMSE(CnR-n)/pbe0ac	fit_RMSE(CnR-n)/b3lypac	fit_RMSE(multi)/pbe0ac	fit_RMSE(multi)/b3lypac
18_F3iodomethanefmdh	0	0	34533.1	42869.2	1.65739e+06	1.66976e+06	1.7	0	1.1	1.7	0	0	10.16	12.26	88.89	87.04	0	0	0	0	-1.81699e+06	-1.86789e+06	8	8	0.03	0.04	0.02	0.02
1.3.08_pyridineNoxide-trifluorochloromethane	49819.3	49741.4	83.8	4.3	475517	205.3	1.50301e+06	8.5518e+06	1.1127e+08	9.21262e+07	31.33	30.46	0.01	0	8.07	0	4.34	24.03	55.7	44.88	-3.24418e+07	-3.33197e+07	9	9	0.09	0.09	0.01	0.02
3.3.11_iodobenzene-nitromethane	5775.4	35191.2	11282.3	0	5.7836e+06	1.05781e+06	2.02799e+07	4.08574e+07	11721.4	0	2.69	16.93	0.78	0	61.41	11.59	33.9	70.36	0	0	-2.28155e+07	-2.24035e+07	8.5	8.5	0.06	0.02	0.02	0.01
29_CF3Brben	6.6	0	505832	532946	828745	800136	1136.7	0	0	0	0.01	0	77.01	78.67	22.32	20.9	0.01	0	0	0	-677956	-699046	7	7	0.09	0.09	0.02	0.02
2.4.03_thioacetone-bromine	0	0	0	0.2	9.63804e+06	1.05684e+07	3.22679e+06	0	0	0	0	0	0	0	96.41	102.54	5.87	0	0	0	-1.03056e+07	-1.05684e+07	8	8	0.12	0.12	0.11	0.12
1.1.01_benzene-trifluorochloromethane	13523.4	2512.6	195263	334412	2.55466e+06	2.24816e+06	48.5	328.2	4.5	1676.9	11.46	2.07	27.15	45.18	60.36	51.6	0	0	0	0	-1.73027e+06	-1.78129e+06	7.5	7.5	0.02	0.02	0.01	0.01
1.3.07_nitromethane-chlorine	15884.4	14532.3	0.7	0	10.6	0	11394140	1.3176e+07	1.08732e+07	5.17661e+06	18.37	16.32	0	0	0	0	68.61	77	11.91	5.5	-6.99217e+06	-7.19992e+06	8.5	8.5	0.05	0.05	0.01	0.02
3.3.03_acetone-iodobenzene	39874.3	34386.1	0	2.9	0	107	7.50417e+07	8.46849e+07	1.01571e+08	6.58758e+07	12.23	10.3	0	0	0	0	71.91	79.24	14.88	9.42	-1.00458e+08	-1.02892e+08	9	9	0.05	0.05	0.02	0.02
3.2.07_trimethylamine-iodine	0	0	709685	831690	4.45416e+06	4.08103e+06	0	0.3	0	0.3	0	0	47.43	53.94	55.71	49.57	0	0	0	0	-3.59844e+06	-3.68719e+06	7.5	7.5	0.2	0.2	0.2	0.22
3.5.01_fluorine-trifluoroiodomethane	9979.5	9990.3	0	0	0	144.6	3.48109e+06	3.80314e+06	1.66588e+06	800478	33.63	32.7	0	0	0	0.01	59.86	63.52	5.25	2.45	-2.2569e+06	-2.3229e+06	8.5	8.5	0.02	0.03	0	0
3.4.04_thioacetone-trifluoroiodomethane	0	0	0	0	9.46301e+06	1.01036e+07	3052180	1.21588e+06	1.7	8.8	0	0	0	0	95.68	99.15	5.16	2	0	0	-1.00503e+07	-1.03376e+07	8	8	0.07	0.07	0.06	0.07
1.2.05_pyrazine-chlorine	0	0	0	0	7.8	0.5	4.79789e+07	5.24326e+07	1.71646e+07	1.15884e+06	0	0	0	0	0	0	94.05	99.82	5.88	0.39	-5.13322e+07	-5.2659e+07	9	9	0.05	0.05	0.04	0.05
1.3.10_chlorine-pyridineNoxide	27420.2	26706.6	3	0.2	535369	2.3	7.65077e+06	1.565e+07	6.83003e+07	4.61172e+07	16.14	15.26	0	0	10.24	0	27.2	54.07	45.95	30.17	-2.75291e+07	-2.82416e+07	9	9	0.05	0.05	0.02	0.02
2.4.05_bromomethane-thioacetone	0	0	431252	454860	980222	970247	0	0	21.3	1.4	0	0	72.09	73.59	28.65	27.43	0	0	0	0	-1.39476e+06	-1.44219e+06	7.5	7.5	0.07	0.08	0.03	0.04
3.3.05_furan-iodomethane	20492.3	20626.1	1.3	0.8	2.27611e+06	2.32736e+06	476614	875002	1.54075e+06	1.6	22.35	21.98	0	0	72.06	71.95	2.69	4.82	1.59	0	-1.32144e+06	-1.35378e+06	7.5	7.5	0.05	0.05	0.01	0.01
2.4.01_dimethylthioether-bromine	0	0	566575	642472	1.76079e+06	1.53439e+06	0	0	0.2	0	0	0	64.44	70.9	39.48	33.4	0	0	0	0	-2.02581e+06	-2.0751e+06	7.5	7.5	0.19	0.25	0.17	0.19
2.3.09_nitromethane-bromine	10117.1	13893.4	14	0	1.15295e+06	5.7	1.30462e+07	2.49694e+07	3.32913e+07	4.17766e+06	7.71	10.26	0	0	23.93	0	46.42	86.06	20.75	2.52	-2.68125e+07	-2.76428e+07	9	9	0.06	0.07	0.02	0.02
1.2.07_trimethylamine-chlorobenzene	64573.4	57561.7	2.7	0.6	5.5	0.7	36622079	4.84728e+07	2.88906e+08	2.44434e+08	20.58	17.85	0	0	0	0	35.79	46.06	42.84	35.23	-9.89555e+07	-1.0182e+08	9	9	0.03	0.03	0.01	0.02
2.3.10_trifluorobromomethane-nitromethane	27775.9	23620.7	0.7	3.9	2.8	711394	1.03953e+07	6574607	5.16353e+07	5.89785e+07	26.05	21.54	0	0	0	16.13	39.83	24.47	33.23	36.88	-2.43133e+07	-2.50304e+07	9	9	0.05	0.05	0.01	0.01
3.3.06_furan-iodine	53378.5	47966.7	0	0	0	0	2.26184e+07	3.21385e+07	2.48369e+08	2.13566e+08	19.95	17.37	0	0	0	0	28.99	39.9	50.19	41.8	-7.62389e+07	-7.86254e+07	9	9	0.04	0.04	0.02	0.02
1.4.04_thioacetone-trifluorochloromethane	4132.2	0	0	0	3.54269e+06	4.23524e+06	34398212	3.2861e+07	4.8	777.6	2.09	0	0	0	38.69	44.97	57.64	53.51	0	0	-2.32085e+07	-2.38936e+07	8.5	8.5	0.03	0.02	0.02	0.02
2.2.02_pyrazine-bromobenzene	8683.1	11928.1	0	0	0	2.5	0	147.3	1439981478	1.4806e+09	1.89	2.51	0	0	0	0	0	0	93.96	93.62	-1.45635e+09	-1.50309e+09	10	10	0.04	0.04	0.04	0.04
3.6.02_chlorine-iodomethane	3007.3	1577.4	197306	226332	103031	33172.7	0	25413.6	0	525	6.93	3.51	82.92	91.72	8.25	2.56	0	0.39	0	0	-233896	-242122	7	7	0.01	0.01	0.01	0.01
3.3.02_acetone-iodine	0	0	0	0	3.76637e+06	4.35919e+06	5.11847e+07	4.9559e+07	37.1	0.7	0	0	0	0	30.9	34.94	68.92	65.2	0	0	-3.08319e+07	-3.15027e+07	8.5	8.5	0.12	0.1	0.03	0.04
3.4.03_dimethylthioether-iodine	0	0	497012	614986	5.97421e+06	5.63032e+06	3.4	0.1	0.7	10.8	0	0	32.78	39.3	70.52	64.44	0	0	0	0	-3.8253e+06	-3.92465e+06	7.5	7.5	0.25	0.22	0.16	0.18
3.3.13_iodomethane-pyridineNoxide	21694.5	12090.7	0	91659.8	2.26231e+06	2.25619e+06	1.91045e+06	1.39272e+06	0.2	30.5	19.2	10.36	0	14.33	68.61	66.27	11.18	7.89	0	0	-3.13801e+06	-3.23713e+06	8	8	0.1	0.12	0.03	0.03
1.4.05_thioacetone-chlorine	0	0	204834	294062	5100032	4.831e+06	0	0	0	0	0	0	18.03	25.15	84.51	77.84	0	0	0	0	-6.03613e+06	-6.17488e+06	8	8	0.19	0.26	0.11	0.13
3.2.01_iodine-acetonitrile	3992.3	7199.8	0	0	1.9	0	38782.6	1.85338e+06	7.21054e+08	7.26078e+08	1.23	2.15	0	0	0	0	0.03	1.62	96.75	94.64	-2.98611e+08	-3.0672e+08	9.5	9.5	0.16	0.15	0.03	0.03
1.3.04_furan-chlorobenzene	41021.8	41627.3	0.1	0	4	0	0	0	937550749	9.65293e+08	12.74	12.61	0	0	0	0	0	0	83.43	83.65	-3.94812e+08	-4.06025e+08	9.5	9.5	0.04	0.04	0.03	0.02
28_CH3Iben	48182.4	51275.8	114956	112727	0	0	0	0.4	0	0	69.88	71.87	32.38	30.68	0	0	0	0	0	0	-155071	-160357	6.5	6.5	0.09	0.1	0.05	0.06
1.5.01_fluorine-chlorine	7980.5	8035.2	0	0	0	0	980142	1128191	4.18572e+06	3.85666e+06	41.55	40.6	0	0	0	0	31.59	35.28	26.27	23.48	-1.24589e+06	-1.28391e+06	8.5	8.5	0.02	0.02	0	0
2.7.02_bromine-trifluorobromomethane	23039.7	21755	20.3	0.1	1.80345e+06	2.1093e+06	3932220	3.10384e+06	0	6.8	25.55	23.31	0	0	53.08	59.98	19.86	15.15	0	0	-3.17443e+06	-3.28357e+06	8	8	0.04	0.05	0.01	0.01
2.1.01_benzene-bromine	0	0.1	290806	334564	3.26805e+06	3.20691e+06	1.5	0	0	0	0	0	33.06	36.78	66.59	63.19	0	0	0	0	-2.13097e+06	-2.19871e+06	7.5	7.5	0.1	0.09	0.03	0.04
3.2.06_iodobenzene-pyrazine	67980.1	41659.8	0	0	0	0	314963	333229	1.23162e+09	1.26685e+09	13.23	8.29	0	0	0	0	0.16	0.17	85.29	89.17	-5.34821e+08	-5.32429e+08	9.5	9.5	0.05	0.1	0.02	0.03
2.5.01_fluorine-bromine	10443.2	10320.8	0	0	0.1	0	1.74021e+06	2.12537e+06	1.0354e+07	9.35785e+06	35.37	33.9	0	0	0	0	30.56	36.15	33.33	29.18	-2.30516e+06	-2.3803e+06	8.5	8.5	0.01	0.01	0	0
2.6.02_chlorine-trifluorobromomethane	24777.5	24259.8	6.2	0	347520	515380	7.18441e+06	6.7923e+06	0.5	0	35.89	34.03	0	0	13.73	19.72	49.37	45.21	0	0	-2.40738e+06	-2.48372e+06	8	8	0.02	0.02	0.01	0.01
3.3.08_trifluoroiodomethane-nitromethane	16803.4	12467.9	8.5	2526.3	1.04385e+06	1.57545e+06	1.75636e+07	1.61797e+07	9.75551e+06	9.49976e+06	13.02	9.38	0	0.3	20.97	30.75	59.24	53.02	5.66	5.36	-1.19521e+07	-1.22966e+07	8.5	8.5	0.02	0.02	0.01	0.02
2.2.06_bromobenzene-trimethylamine	11262.1	0	128.1	25.2	5.93703e+06	7.62884e+06	2.7791e+07	2.2274e+07	899.1	5.1	4.17	0	0.01	0	53.87	67.17	41.01	31.89	0	0	-2.65344e+07	-2.73258e+07	8.5	8.5	0.06	0.08	0.02	0.02
15_iodomethanefmdh	4239.8	4888.3	125676	127487	0	0	0	0	0	0	14.71	16.44	86.1	84.66	0	0	0	0	0	0	-142960	-147414	7	7	0.04	0.05	0.02	0.03
3.6.03_chlorine-iodine	24700.8	12896.7	0	80.7	323827	2.18984e+06	2.7029e+07	1.75126e+07	0	13286267	17.38	8.75	0	0.01	5.53	36.06	75.39	47.12	0	6	-1.40979e+07	-1.45829e+07	8.5	8.5	0.03	0.02	0.02	0.02
3.1.01_benzene-trifluoroiodomethane	0	0	605521	643696	1.18961e+06	1.1328e+06	0	0	0	4.4	0	0	73.97	76.21	25.88	23.88	0	0	0	0	-1.86917e+06	-1.92676e+06	7.5	7.5	0.11	0.12	0.03	0.03
1.2.08_trimethylamine-chlorine	0	2913.7	532702	544904	48698.8	0	0	0	0	0	0	2.51	101.37	101	2.05	0	0	0	0	0	-545062	-556409	7	7	0.19	0.22	0.19	0.22
2.6.01_chlorine-bromine	13721.9	11322.8	0	0	977078	1.34904e+06	9.27129e+06	8.25959e+06	1.8	0	15.5	12.34	0	0	30.99	41.31	51.71	44.48	0	0	-7.0896e+06	-7.32941e+06	8.5	8.5	0.05	0.06	0.02	0.02
2.2.04_pyrazine-bromomethane	10212.9	6554.8	0.4	0	3.05415e+06	3.47649e+06	6672236	6.50908e+06	3.70913e+06	2.3	8.23	5.12	0	0	64.24	70.85	23.68	22.37	2.28	0	-4.75485e+06	-4.90871e+06	8	8	0.05	0.05	0.02	0.02
2.2.01_pyrazine-bromine	0	0	0	0	0	0	7.07744e+07	7.85629e+07	7.81722e+07	4.91096e+07	0	0	0	0	0	0	84.49	90.9	15.64	9.53	-8.54233e+07	-8.77657e+07	9	9	0.12	0.09	0.05	0.06
3.2.05_pyrazine-iodine	0	0	0	0	0	4.1	1.10022e+08	1.24053e+08	2.87487e+08	2.33052e+08	0	0	0	0	0	0	71	77.56	29.16	22.91	-3.82882e+08	-1.65066e+08	9.5	9	0.14	0.18	0.06	0.07
3.3.10_nitromethane-iodine	12665.7	8569	0	4.7	0	1805.5	4.41333e+07	5.10097e+07	37561905	1.27955e+07	6.05	3.96	0	0	0	0.02	81.26	90.93	11.36	3.75	-5.30975e+07	-5.47565e+07	9	9	0.03	0.03	0.02	0.03
2.2.03_pyrazine-trifluorobromomethane	25636.5	19335.3	0	0	888.7	5.4	3.13314e+07	4.09211e+07	2.32439e+08	1.97235e+08	10.09	7.4	0	0	0.01	0	41.07	52.09	47.57	39.19	-1.83624e+08	-1.88953e+08	9.5	9.5	0.07	0.08	0.02	0.02
1.7.01_bromine-chlorine	9422.4	8377.9	0	0	1.7616e+06	1.98426e+06	2.02257e+06	1580379	526899	0.8	12.3	10.55	0	0	70.31	76.45	14.83	11.19	0.73	0	-2.4247e+06	-2.50682e+06	8	8	0.02	0.02	0.02	0.02
1.4.03_dimethylthioether-chlorine	0	0	494381	542235	336388	192848	0	1.3	0.2	0	0	0	91.12	97.24	13.14	7.33	0	0	0	0	-577476	-589873	7	7	0.23	0.21	0.18	0.2
17_F3bromomethanefmdh	449.5	0.6	0	9.2	1.43124e+06	1.54589e+06	611718	268726	0	283950	0.89	0	0	0	90.03	94.54	7.19	3.07	0	0.62	-1.57256e+06	-1.61689e+06	8	8	0.02	0.02	0.01	0.01
26_benImSH	0	0	0	0	7.2392e+06	7.68562e+06	6.14557e+06	5.1096e+06	12.2	1.9	0	0	0	0	86.5	89.01	11.54	9.3	0	0	-8.36704e+06	-8.62334e+06	8	8	0.05	0.04	0.02	0.03
3.4.05_thioacetone-iodomethane	0	0	600227	639854	923796	858331	0.9	0	0	0.4	0	0	79.92	82.44	21.84	19.64	0	0	0	0	-793892	-819795	7	7	0.12	0.12	0.06	0.06
3.4.06_thioacetone-iodine	0	0	40.4	0	1.23881e+07	14048776	3.61473e+07	3.01491e+07	1	0.2	0	0	0	0	68.74	75.52	33.35	26.96	0	0	-4.41765e+07	-4.53663e+07	8.5	8.5	0.18	0.24	0.11	0.13
22_benClNm3	82478.5	76316.9	0.2	4.4	39455.8	3436.9	1.01545e+07	21341224	4.37525e+08	3.97786e+08	27.62	24.87	0	0	0.26	0.02	9.69	19.79	61.8	54.59	-1.01126e+08	-1.04151e+08	9	9	0.03	0.03	0.01	0.01
2.3.01_acetone-bromine	0	0	0	0	3.80774e+06	4178794	1.63275e+07	1.54801e+07	3.7	9239.5	0	0	0	0	56.87	60.57	43.07	39.64	0	0	-1.58189e+07	-1.62702e+07	8.5	8.5	0.04	0.06	0.03	0.04
1.3.09_chlorobenzene-pyridineNoxide	0	0	0	0	4.2	0.1	5.91597e+08	0	0.7	4.84084e+09	0	0	0	0	0	0	116.48	0	0	105.34	-5.91596e+08	-6.08733e+08	9	9	0.28	0.29	0.28	0.17
1.2.03_pyrazine-chloromethane	29298.6	28627	0	2.5	0	8.7	2.19292e+07	2.3966e+07	1.02135e+07	4.37965e+06	24.58	23.36	0	0	0	0	68.84	73.11	5.25	2.19	-1.22403e+07	-1.26071e+07	8.5	8.5	0.02	0.02	0.01	0.01
3.2.03_pyrazine-trifluoroiodomethane	0	0	14.8	0	581870	1173332	8.07108e+07	7.97507e+07	0.4	0	0	0	0	0	4.33	8.48	94.62	90.81	0	0	-8.39321e+07	-8.62456e+07	9	9	0.04	0.05	0.03	0.04
3.3.12_pyridineNoxide-trifluoroiodomethane	37049.4	32241.8	2.7	0.4	10	17.5	3.44494e+07	41309951	49181282	2.40651e+07	15.24	12.88	0	0	0	0	67.19	78.32	16.82	8	-4.90745e+07	-5.03811e+07	9	9	0.11	0.13	0.03	0.03
2.4.02_dimethylthioether-trifluorobromomethane	0	0	386694	416985	1.6188e+06	1.57099e+06	0	0.2	6.9	35.9	0	0	57.61	60.38	43.73	41.25	0	0	0	0	-1.58509e+06	-1.6284e+06	7.5	7.5	0.05	0.07	0.06	0.06
3.8.01_iodine-trifluoroiodomethane	0	0	348158	385490	3.72708e+06	3652760	0.2	0	0	437.9	0	0	35.7	38.6	62.57	59.9	0	0	0	0	-2.43383e+06	-2.48571e+06	7.5	7.5	0.06	0.05	0.02	0.02
2.2.05_trimethylamine-bromine	0	0	670417	746014	1.00371e+06	774030	0.1	0	0	0	0	0	79.09	85.5	24.37	18.27	0	0	0	0	-1.86675e+06	-929053	7.5	7	0.37	0.34	0.21	0.23
2.4.04_thioacetone-trifluorobromomethane	0	0	0.4	0	6.65478e+06	7.06511e+06	1.08143e+07	1.00278e+07	1.9	0	0	0	0	0	78.86	81.23	20.85	18.76	0	0	-8.67875e+06	-8.94187e+06	8	8	0.09	0.09	0.03	0.04
1.3.05_furan-chlorine	27342.8	26989.3	1518.4	0	402373	248347	5.73105e+06	8990459	4.47387e+07	3.56647e+07	25.89	24.82	0.24	0	10.62	6.36	26.2	39.9	36.2	28.01	-8.98265e+06	-9.24975e+06	8.5	8.5	0.05	0.05	0.01	0.01
1.4.02_dimethylthioether-chloromethane	13979.7	15094.1	223754	227026	0	0	0.1	0	0.8	0	25.46	26.74	76.04	75.02	0	0	0	0	0	0	-284583	-292703	7	7	0.08	0.09	0.04	0.04
3.7.01_bromine-trifluoroiodomethane	4832.9	14452.6	199732	6292.5	2.13202e+06	3.63437e+06	3229337	14771.4	575.6	3697.6	4.38	12.64	28.95	0.88	51.38	84.56	13.39	0.06	0	0	-3.90493e+06	-4.03879e+06	8	8	0.05	0.06	0.01	0.02
30_CF3Iben	0	0	691084	729979	468229	399838	0.1	1.1	0.8	0	0	0	89.46	91.58	10.89	9.01	0	0	0	0	-789952	-814405	7	7	0.07	0.06	0.03	0.04
21_benIacetone	64934.6	59752.5	0.1	0	17.4	0	4.35365e+07	5.3306e+07	2.17612e+08	1.82906e+08	21.59	19.31	0	0	0	0	44.14	52.5	33.47	27.33	-9.38714e+07	-9.66856e+07	9	9	0.05	0.05	0.01	0.01
20_benBracetone	67835.8	63508.2	0.1	0	0.2	0	2.9841e+07	3.79848e+07	3.03038e+08	2.7695e+08	23.88	21.76	0	0	0	0	29.91	37.01	45.19	40.13	-9.51089e+07	-9.79656e+07	9	9	0.03	0.03	0.01	0.01
27_CH3Brben	33551.1	35486.3	113890	114359	0	0	0	0	0	0.1	61.09	62.49	40.12	38.95	0	0	0	0	0	0	-124474	-128698	6.5	6.5	0.04	0.04	0.03	0.03
13_chloromethanefmdh	0	0	101588	104798	140467	143421	0.1	0	0.2	68.8	0	0	77.93	78.2	20.84	20.69	0	0	0	0	-133713	-137600	7	7	0.03	0.03	0.01	0.01
1.4.01_dimethylthioether-trifluorochloromethane	0	0	159448	178373	3.17267e+06	3.18215e+06	3	0	43.5	0	0	0	22.54	24.57	77.03	75.26	0	0	0	0	-3.95664e+06	-4.05918e+06	8	8	0.08	0.09	0.03	0.04
3.6.01_chlorine-trifluoroiodomethane	17760.6	17025.8	0	1.9	1.60198e+06	1.8411e+06	4.27994e+06	3.63831e+06	199.7	37.4	21.26	19.71	0	0	52.54	58.43	24.5	20.16	0	0	-2.90415e+06	-2.99579e+06	8	8	0.02	0.03	0.01	0.01
1.1.02_benzene-chlorine	0	0	289184	315098	1.275e+06	1.23485e+06	0.7	0	1	61.9	0	0	54.37	57.41	45.14	42.36	0	0	0	0	-1.21489e+06	-1.25142e+06	7.5	7.5	0.02	0.03	0.02	0.03
3.3.04_furan-trifluoroiodomethane	43621	42291.6	0.1	118.8	45.3	15145.4	2.15816e+07	2.4141e+07	7.52574e+07	6.68175e+07	24.81	23.58	0	0.01	0	0.2	47.24	51.77	27.08	23.56	-1.82159e+07	-1.85919e+07	8.5	8.5	0.07	0.06	0.01	0.01
19_benClacetone	65467.6	66209.8	0	0	0	0	0.6	80.7	8.13403e+08	8.38241e+08	20.87	20.62	0	0	0	0	0	0	76.39	76.73	-1.42933e+08	-1.46945e+08	9	9	0.07	0.07	0.02	0.02
1.2.01_chlorine-acetonitrile	10679.5	11947.4	0	0.5	2.2	9.7	6.7	284112	207260503	2.10268e+08	7.75	8.44	0	0	0	0	0	0.74	90.02	88.89	-2.16809e+08	-2.22502e+08	10	10	0.05	0.06	0.02	0.02
14_bromomethanefmdh	2061.4	2329	106409	108862	0	0	0	0	0	0	8.98	9.85	90.64	89.99	0	0	0	0	0	0	-114858	-118409	7	7	0.02	0.02	0.01	0.02
3.2.04_pyrazine-iodomethane	0	0	0.1	7954.7	5.67554e+06	5.95299e+06	680966	1.4	161.5	43.7	0	0	0	0.79	97.27	98.77	2.01	0	0	0	-5.80975e+06	-5.99345e+06	8	8	0.03	0.03	0.03	0.03
3.3.01_acetone-iodomethane	0	0	335756	349540	1139299	1.14129e+06	8.8	0	0.5	0	0	0	61.95	62.97	38.38	37.54	0	0	0	0	-1.25359e+06	-1.28438e+06	7.5	7.5	0.04	0.05	0.03	0.03
3.1.03_benzene-iodine	0.1	0	182092	252677	7.95089e+06	7.87956e+06	1.2	0	0.2	0	0	0	12.01	16.09	87.37	83.65	0	0	0	0	-8.88301e+06	-9.17299e+06	8	8	0.07	0.09	0.03	0.03
3.4.02_dimethylthioether-iodomethane	42876.2	45951.8	142806	139708	0	0	0	0	0	0	62.74	65.19	41.66	39.52	0	0	0	0	0	0	-157383	-162076	6.5	6.5	0.1	0.12	0.1	0.11
2.8.01_iodine-bromine	0	0	2.6	0.2	5.18101e+06	5.71456e+06	9.74772e+06	8273806	0.8	1.1	0	0	0	0	74.57	79.25	24.04	19.67	0	0	-15986536	-7.35035e+06	8.5	8	0.11	0.11	0.03	0.03
1.3.06_trifluorochloromethane-nitromethane	29254.6	30167.6	0	0	0	0.9	0	0.2	1.37045e+08	1.40873e+08	27.07	27.2	0	0	0	0	0	0	71.43	71.44	-2.96788e+07	-3.05247e+07	9	9	0.03	0.03	0.01	0.01
2.3.04_bromomethane-acetone	0	0	259120	270160	989259	1.00694e+06	0.2	0	0	0	0	0	59.06	59.75	40.62	40.11	0	0	0	0	-1.01902e+06	-1.05122e+06	7.5	7.5	0.02	0.03	0.01	0.02
1.3.02_acetone-chlorine	0	0	0.1	0	2.9709e+06	3.17948e+06	6.0888e+06	5.6443e+06	709.8	0	0	0	0	0	72.38	75.31	27.34	24.64	0	0	-9.2862e+06	-9.53961e+06	8.5	8.5	0.09	0.11	0.02	0.03
2.8.02_iodine-trifluorobromomethane	15914.4	11142.9	152205	233608	3.14703e+06	3.00252e+06	49.5	1.4	162.5	240.6	12.9	8.73	19.46	28.85	65.94	60.77	0	0	0	0	-1.91878e+06	-1.98401e+06	7.5	7.5	0.03	0.03	0.01	0.02
2.7.01_bromine-bromine	2499.2	0	0	0	3119717	3.62394e+06	6.59195e+06	5195242	855.9	1.5	2.05	0	0	0	70.12	78.44	25.77	19.56	0	0	-1.00581e+07	-4.6658e+06	8.5	8	0.09	0.08	0.02	0.02
3.3.15_pyridineNoxide-iodobenzene	68917.9	77003.8	0	0	0	27.1	0	187.3	1.6173e+09	1.65538e+09	10.76	11.67	0	0	0	0	0	0	87.75	87.15	-2.71362e+08	-2.7945e+08	9	9	0.27	0.27	0.03	0.03
1.2.02_pyrazine-trifluorochloromethane	22231.9	24274	0.1	0	0.1	0	0.2	0	5.1867e+08	5.31494e+08	9.04	9.61	0	0	0	0	0	0	88.16	87.86	-223388614	-2.29719e+08	9.5	9.5	0.06	0.06	0.02	0.02
3.2.08_iodobenzene-trimethylamine	0	0	43658.9	0	10517944	9.56059e+06	0	5.64816e+06	0	0	0	0	2.44	0	97.9	90.86	0	9.17	0	0	-1.07427e+07	-1.06596e+07	8	8	0.06	0.09	0.06	0.06
2.3.12_pyridineNoxide-bromobenzene	0	46486.3	0	0	0.5	0	2.55866e+08	0	1	1.64681e+09	0	8.1	0	0	0	0	104.75	0	0	89.39	-2.55866e+08	-2.63765e+08	9	9	0.23	0.23	0.23	0.03
2.3.03_trifluorobromomethane-acetone	23816.9	9576.9	1.5	13.8	368074	2.84571e+06	2.84192e+07	1.26858e+07	81493.5	30138864	15.26	5.98	0	0	6.05	45.55	77.75	33.78	0.04	13.64	-1.47563e+07	-1.51668e+07	8.5	8.5	0.03	0.03	0.01	0.02
3.1.02_benzene-iodomethane	37888	40687.4	179074	178732	0	0	0	0	0	0	53.07	55.06	48.09	46.37	0	0	0	0	0	0	-164968	-170617	6.5	6.5	0.03	0.03	0.03	0.04
16_F3chloromethanefmdh	12428.8	11936.3	0	0.8	0.5	53649.6	7.34203e+06	7.53676e+06	762963	22.1	24.63	23.06	0	0	0	2.92	72.59	72.57	1.37	0	-4.05194e+06	-4.16185e+06	8.5	8.5	0.02	0.02	0.01	0.01
1.2.06_trimethylamine-chloromethane	2480.1	3423	298754	303678	0	0	0	0	0	0	4.21	5.65	96.15	94.98	0	0	0	0	0	0	-309612	-318664	7	7	0.03	0.04	0.03	0.03
2.3.06_furan-bromobenzene	62761.2	64844.1	0	0	1.5	0	2.3	0	6.12282e+08	6.30902e+08	21.88	21.98	0	0	0	0	0	0	75.58	75.62	-2.83752e+08	-2.92493e+08	9.5	9.5	0.05	0.05	0.02	0.02
2.3.11_pyridineNoxide-bromine	40433.5	34145.5	4.3	0	4223.1	1.8	1.7717e+07	2.56978e+07	1.24435e+08	9.50858e+07	16.02	13.11	0	0	0.05	0	36.84	51.84	46.71	34.64	-4.77276e+07	-4.90226e+07	9	9	0.09	0.06	0.02	0.02
2.1.03_benzene-bromomethane	26245.5	28014	154502	156115	0	0.2	0	0	0	1.3	46.99	48.49	53.22	51.97	0	0	0	0	0	0	-128939	-133391	6.5	6.5	0.02	0.02	0.02	0.02
2.3.07_furan-trifluorobromomethane	32747.7	28342.4	0.6	0	597672	1.32948e+06	1.11078e+07	7.40845e+06	70.4	5.6321e+06	31.44	26.44	0	0	16	34.56	51.77	33.54	0	4.54	-3.63643e+06	-3.74397e+06	8	8	0.03	0.02	0.01	0.01
2.3.13_pyridineNoxide-trifluorobromomethane	44662.9	39155.4	0.1	4.5	35.8	721955	1.51163e+07	1.32103e+07	7.73152e+07	7.71071e+07	24.45	20.83	0	0	0	10.63	39.42	33.48	35.4	34.31	-3.62659e+07	-3.72764e+07	9	9	0.09	0.1	0.02	0.02
3.2.02_acetonitrile-iodobenzene	0	0	0	0	1.8	1.8	8.4	9	1.02592e+09	1.05505e+09	0	0	0	0	0	0	0	0	96.78	96.79	-4.02889e+08	-4.14332e+08	9.5	9.5	0.13	0.13	0.05	0.05
2.3.05_furan-bromine	41003.3	38257.2	0.4	0	74340	0	1.21183e+07	1.73045e+07	9.42647e+07	7.70754e+07	25.23	22.81	0	0	1.17	0	31.5	43.59	41.44	32.84	-3.64549e+07	-3.75897e+07	9	9	0.06	0.06	0.01	0.01
1.3.01_trifluorochloromethane-acetone	33246.7	31032.5	0	0.5	447.8	1.9	1.61423e+07	1.93803e+07	1.06547e+08	9.6842e+07	21.15	19.26	0	0	0.01	0	37.78	44.21	40.24	35.65	-4.10767e+07	-4.21813e+07	9	9	0.03	0.03	0.01	0.01
24_benINm3	0	0	0.1	9827.9	1.05061e+07	1.10806e+07	1.64293e+06	0	261.3	0.6	0	0	0	0.54	97.4	99.68	2.57	0	0	0	-1.08219e+07	-1.11318e+07	8	8	0.04	0.05	0.04	0.05
2.1.02_benzene-trifluorobromomethane	0	0	465784	492090	1.13156e+06	1.10941e+06	0	0	0	6	0	0	69.3	70.99	29.81	28.33	0	0	0	0	-1.53903e+06	-1.5868e+06	7.5	7.5	0.07	0.07	0.02	0.02
3.8.03_iodine-iodine	0	0	0.5	0.2	7.11668e+06	8.04585e+06	3.35691e+07	3.10585e+07	18468.4	0	0	0	0	0	56.34	61.28	42.18	37.56	0	0	-3.09993e+07	-3.20897e+07	8.5	8.5	0.04	0.06	0.04	0.04
25_benBrmSH	21341.2	12150	0	51.1	3.12011e+06	4.57894e+06	2.59678e+07	20085852	30878.4	4.76544e+06	12.05	6.65	0	0	37.89	53.87	48.42	36.27	0.01	1.36	-1.99655e+07	-2.06085e+07	8.5	8.5	0.04	0.05	0.01	0.02
1.2.04_chlorobenzene-pyrazine	0	0	0	0	0	5.4	0.5	36.7	1.89745e+09	1.95316e+09	0	0	0	0	0	0	0	0	96.33	96.45	-1.89745e+09	-1.95317e+09	10	10	0.06	0.06	0.06	0.06
3.4.01_dimethylthioether-trifluoroiodomethane	0	0	606387	654618	1.22804e+06	1.11246e+06	0	1.8	0	0.6	0	0	74.93	78.61	28.09	24.74	0	0	0	0	-1.87091e+06	-1.9199e+06	7.5	7.5	0.17	0.2	0.11	0.12
2.3.08_furan-bromomethane	24088.9	22938.9	1.9	0	1.19784e+06	1.41058e+06	3.72107e+06	3.19992e+06	99.3	132	31.3	28.95	0	0	43.77	50.03	23.86	19.91	0	0	-1.1374e+06	-1.17298e+06	7.5	7.5	0.05	0.05	0.01	0.01
23_benBrNm3	14768.6	1161.9	5.8	31	5.17213e+06	7.0815e+06	3.16861e+07	2.53717e+07	2488.2	0	5.57	0.43	0	0	47	62.43	46.42	36.05	0	0	-2.6684e+07	-2.74904e+07	8.5	8.5	0.05	0.06	0.02	0.03
3.3.14_pyridineNoxide-iodine	0	0	0	0	40.2	3.1	8.8336e+07	104175918	7.48648e+08	6.90619e+08	0	0	0	0	0	0	43.25	49.47	56.18	50.28	-5.23128e+08	-5.37536e+08	9.5	9.5	0.06	0.04	0.04	0.04
2.2.07_trimethylamine-bromomethane	28989.1	31359.9	138651	136839	0	0	0	0	0	0	51.71	54.24	51.01	48.81	0	0	0	0	0	0	-127288	-131155	6.5	6.5	0.06	0.07	0.07	0.08
2.3.02_acetone-bromobenzene	55714.7	50157.8	13	0	0	0	44562847	5.45835e+07	2.74016e+08	2.40113e+08	18.56	16.24	0	0	0	0	42.2	50.18	38.38	32.65	-1.02289e+08	-1.05466e+08	9	9	0.03	0.02	0.01	0.02
3.7.02_bromine-iodomethane	0	0	398040	452719	2.38634e+06	2.26634e+06	0.1	0	5.1	0	0	0	49.28	54.19	53.61	49.23	0	0	0	0	-1.96603e+06	-2.0279e+06	7.5	7.5	0.09	0.1	0.1	0.11
1.3.03_furan-trifluorochloromethane	29680	33860	2.6	0	0	0	3.5015e+06	5.5	2.10761e+08	2.33576e+08	19.98	22.23	0	0	0	0	7.52	0	69.62	75.16	-1.10045e+08	-1.13058e+08	9.5	9.5	0.04	0.04	0.02	0.02
3.7.03_bromine-iodine	9359.6	1900.7	0	0	3.45334e+06	4.69986e+06	2.65475e+07	2.27159e+07	11.8	0	4.77	0.93	0	0	41.64	54.53	51.62	42.51	0	0	-2.00912e+07	-2.08235e+07	8.5	8.5	0.02	0.03	0.02	0.02
3.3.09_iodomethane-nitromethane	0	0	343557	359061	47975.8	27291.3	0.1	0.7	0.3	1.8	0	0	97.98	99.36	2.62	1.45	0	0	0	0	-354299	-365172	7	7	0.03	0.03	0.03	0.03
2.3.14_pyridineNoxide-bromomethane	31279.5	30503.9	0.2	0.1	595504	761260	1.22467e+06	772935	11.9	1.9	48.47	45.79	0	0	35.72	44.23	15.09	9.23	0	0	-705156	-727669	7.5	7.5	0.08	0.09	0.01	0.01
1.8.01_iodine-chlorine	0	0	53409.6	84450.8	3.41712e+06	3.38656e+06	14.2	0	6.2	115.5	0	0	8.02	12.23	90.28	86.42	0	0	0	0	-3.67311e+06	-3.79132e+06	8	8	0.04	0.06	0.03	0.03
3.3.07_furan-iodobenzene	71342.1	74750.8	0	0	0	0	0	0	5.84329e+08	6.00582e+08	23.34	23.76	0	0	0	0	0	0	74.63	74.43	-2.77184e+08	-2.85726e+08	9.5	9.5	0.06	0.07	0.02	0.02
3.8.02_iodomethane-iodine	16098.5	18936.4	373250	376770	6.6	0	8.5	0	0.1	0	19.62	22.21	79.8	77.52	0	0	0	0	0	0	-447875	-464548	7	7	0.06	0.07	0.02	0.02
1.6.01_chlorine-chlorine	13181	12505.4	75.4	2.5	673286	790840	3.38251e+06	3.33836e+06	1.5564e+06	750008	23.35	21.43	0.02	0	37.24	42.32	34.75	33.18	3.05	1.42	-1.75791e+06	-1.81392e+06	8	8	0.03	0.02	0.01	0.01
