# Supplementary material for: Benchmarking Swaths of Intermolecular Interaction Components with Symmetry-Adapted Perturbation Theory
Source: J Chem Theory Comput. 2023 Dec 20;20(1):30–48. doi: 10.1021/acs.jctc.3c00801 (PMC10782453; doi:10.1021/acs.jctc.3c00801)
Supplement: Supplementary file 4 — ct3c00801_si_004.zip [file ct3c00801_si_004.zip › IHB_Anion.xls]

## Sheet: IHB_Anion
Dimer	C6/pbe0ac	C6/b3lypac	C7/pbe0ac	C7/b3lypac	C8/pbe0ac	C8/b3lypac	C9/pbe0ac	C9/b3lypac	C10/pbe0ac	C10/b3lypac	MC%_C6/pbe0ac	MC%_C6/b3lypac	MC%_C7/pbe0ac	MC%_C7/b3lypac	MC%_C8/pbe0ac	MC%_C8/b3lypac	MC%_C9/pbe0ac	MC%_C9/b3lypac	MC%_C10/pbe0ac	MC%_C10/b3lypac	Cn/pbe0ac	Cn/b3lypac	n/pbe0ac	n/b3lypac	fit_RMSE(CnR-n)/pbe0ac	fit_RMSE(CnR-n)/b3lypac	fit_RMSE(multi)/pbe0ac	fit_RMSE(multi)/b3lypac
05.005_OH-Oa_methanol-benzoate	0	0	0	0	0	0.5	6.48537e+07	7.4857e+07	8.27249e+07	4.50989e+07	0	0	0	0	0	0	82.84	91.58	17.89	9.34	-7.98984e+07	-8.3059e+07	9	9	0.1	0.08	0.05	0.06
05.012_OH-Oa_water-hydroxide	7873.3	8015.2	0	0	0	0	0	0	0	0	87.27	86.51	0	0	0	0	0	0	0	0	-1928.05	-1964.07	4.5	4.5	0.28	0.3	2.03	2.23
08.010_NH-Oa_dimethylamine-acetate	54707	60115.5	65972.6	55665.9	0	0	0	0	0	0	80.57	84.89	21.78	17.63	0	0	0	0	0	0	-71206.4	-74037.2	6	6	0.2	0.2	0.13	0.15
05.013_OH-Oa_water-nitrate	0	0	84689.9	95102.1	90831.5	68112.1	0	0	0	0	0	0	80.93	87	20.84	14.97	0	0	0	0	-108906	-113261	7	7	0.09	0.08	0.05	0.06
13.001_CH-Ca_methane-cyanide	0	0	169393	177539	176419	173682	0	0.1	0	0.3	0	0	86.58	87.61	17.39	16.53	0	0	0	0	-208392	-215934	7	7	0.05	0.05	0.03	0.04
11.007_CH-Oa_ethyne-acetate	0	0	0	0	1.7292e+06	2.03537e+06	6.69755e+06	5792509	0	0	0	0	0	0	57.57	65.01	42.68	35.43	0	0	-6.84576e+06	-7.10209e+06	8.5	8.5	0.02	0.05	0.01	0.02
10.005_NH-Ca_Nmethylacetamide-cyanide	22393	30128.9	496573	480177	0.1	0	0	0	4.6	0	18.47	24.04	82.89	77.54	0	0	0	0	0	0	-596082	-614063	7	7	0.14	0.18	0.08	0.09
11.005_CH-Oa_ethene-hydroxide	31485.2	32480.3	0	0	0	0	0	0	0	0	100.13	99.45	0	0	0	0	0	0	0	0	-31485.2	-32480.3	6	6	0.13	0.19	0.13	0.19
09.001_NH-Na_1Hpyrrole-cyanide	0	0	1296.5	49386.6	3.10889e+06	2.99266e+06	0	0.1	0	5.1	0	0	0.21	7.81	100.28	92.94	0	0	0	0	-3.1149e+06	-3.22163e+06	8	8	0.02	0.05	0.02	0.03
06.003_OH-Na_water-cyanide	12593.5	14125.7	20714.8	17828	0	0	0	0	0	0	72.74	78.3	31.01	25.63	0	0	0	0	0	0	-34466.5	-35726.5	6.5	6.5	0.13	0.16	0.1	0.11
12.003_CH-Na_ethyne-cyanide	0	0	89095.9	108456	921182	882792	0	0	0	16.1	0	0	32.5	38.07	68.79	63.45	0	0	0	0	-626977	-649107	7.5	7.5	0.07	0.05	0.03	0.03
08.012_NH-Oa_methylamine-acetate	22125.2	25727.5	165365	161319	0	0	0	0	0	0	38.79	43.18	63.42	59.24	0	0	0	0	0	0	-126648	-131911	6.5	6.5	0.11	0.11	0.09	0.1
05.003_OH-Oa_aceticacid-nitrite	0	0.5	30883.7	4402.6	3.20982e+06	3.7761e+06	10.4	275340	8030187	4842.2	0	0	3.91	0.54	86.26	98.07	0	1.53	9.94	0.01	-3.7608e+06	-3.85832e+06	8	8	0.15	0.06	0.06	0.06
09.006_NH-Na_Nmethylacetamide-cyanide	15236.1	19787.2	325052	320010	0	0	0	0	0	0	18.11	22.62	83.07	78.71	0	0	0	0	0	0	-388898	-402927	7	7	0.13	0.16	0.07	0.08
08.008_NH-Oa_aniline-benzoate	0	0	0	0	0.2	0	0.8	0	4.55454e+09	4.73559e+09	0	0	0	0	0	0	0	0	103.62	103.27	-6.59364e+08	-6.85628e+08	9	9	0.79	0.79	0.3	0.27
05.002_OH-Oa_aceticacid-benzoate	0	0	0	0	0	0	0	0	1.68484e+09	1741450856	0	0	0	0	0	0	0	0	103.23	102.51	-1.68484e+09	-1.74145e+09	10	10	0.37	0.29	0.37	0.29
05.006_OH-Oa_methanol-nitrate	15342.6	18074.7	104439	100443	0	0	0	0	0	0	39.12	44.19	63.17	58.28	0	0	0	0	0	0	-83621.2	-86863.6	6.5	6.5	0.13	0.13	0.11	0.12
10.001_NH-Ca_ammonia-cyanide	14862.7	16928	84958.6	81682.4	0.2	0	0	0	0	0	46.43	50.96	57.86	53.63	0	0	0	0	0	0	-72250.7	-74733.6	6.5	6.5	0.07	0.07	0.07	0.07
11.013_CH-Oa_benzene-acetate	0	0	0	0.1	7.74151e+06	8.56024e+06	9.75529e+06	7.46246e+06	43.9	17.9	0	0	0	0	82.92	87.87	17.7	12.98	0	0	-9.55976e+06	-9.95113e+06	8	8	0.08	0.07	0.03	0.04
09.005_NH-Na_methylamine-cyanide	15931.5	17926.7	68191	65487	0	0	0	0	0	0	51.72	55.89	50.97	47.03	0	0	0	0	0	0	-66043.6	-68566.9	6.5	6.5	0.06	0.07	0.07	0.08
08.009_NH-Oa_aniline-nitrite	68282.9	52831.6	28293.6	0.1	0	1.75343e+06	116187	46.8	1.52767e+08	1.29231e+08	28.97	21.48	2.14	0	0	22.82	0.29	0	68.66	55.77	-3.99301e+07	-18243392	9	8.5	0.09	0.12	0.02	0.02
06.001_OH-Na_aceticacid-cyanide	0	0	92402.3	140251	1.80526e+06	1.67376e+06	0	0	2.2	0	0	0	19.07	27.87	81.28	72.59	0	0	0	0	-2.19477e+06	-1.10319e+06	8	7.5	0.14	0.18	0.04	0.05
08.005_NH-Oa_1Hpyrrole-nitrite	3087.2	12345.7	434766	410828	0	0	0	0	0	0	3.26	12.54	97.12	88.11	0	0	0	0	0	0	-448055	-463970	7	7	0.03	0.09	0.03	0.04
05.015_OH-Oa_water-benzoate	0	0	0	0	2.71376e+06	3.31187e+06	1.9399e+07	1.77704e+07	0	60.3	0	0	0	0	45.15	52.62	57.55	50.37	0	0	-1.47303e+07	-1.53524e+07	8.5	8.5	0.1	0.1	0.1	0.11
11.004_CH-Oa_benzene-nitrite	0	0	625452	696967	888662	702234	0	0	0	0	0	0	80.25	85.68	21.11	15.98	0	0	0	0	-808039	-841250	7	7	0.1	0.09	0.04	0.05
11.015_CH-Oa_ethene-acetate	11000.6	13280.6	237298	239839	0	0	0	0	0	0	18.91	21.85	83.62	80.92	0	0	0	0	0	0	-283819	-296002	7	7	0.1	0.11	0.06	0.07
09.002_NH-Na_ammonia-cyanide	11019.9	12388.9	46537.7	44863.5	0	0	0	0	0	0	52.23	56.32	51.62	47.75	0	0	0	0	0	0	-45395.1	-47171.2	6.5	6.5	0.07	0.07	0.07	0.08
06.002_OH-Na_phenol-cyanide	0	3.4	379760	299023	1.77066e+06	2.41501e+06	0	3499217	4.17904e+07	2.35671e+07	0	0	36.31	27.51	33.13	43.5	0	12.45	30.76	16.72	-1.18307e+07	-5.62673e+06	8.5	8	0.16	0.16	0.06	0.06
10.002_NH-Ca_aniline-cyanide	2.4	0	46616.3	0	5.96029e+06	5.25042e+06	8.04285e+06	2.79245e+07	6.9574e+07	3	0	0	2.82	0	61.48	52.28	14.29	47.92	21.52	0	-2.3474e+07	-2.42212e+07	8.5	8.5	0.04	0.02	0.02	0.02
11.006_CH-Oa_ethene-nitrite	0	0	95999.8	113566	1.0027e+06	978575	0	0	0.5	0	0	0	32.87	37.35	68.3	64.04	0	0	0	0	-676733	-702583	7.5	7.5	0.06	0.05	0.03	0.03
07.001_OH-Ca_methanol-cyanide	25468.5	29903.6	97762.6	86505.8	0	0	0	0	0	0	53.96	61.19	48.3	41.3	0	0	0	0	0	0	-99827.9	-102756	6.5	6.5	0.1	0.12	0.1	0.12
05.014_OH-Oa_water-nitrite	14690.6	17095.8	28921.4	23475.5	0	0	0	0	0	0	68.64	76.59	34.81	27.12	0	0	0	0	0	0	-42878.7	-44419.7	6.5	6.5	0.15	0.19	0.13	0.15
05.004_OH-Oa_methanol-acetate	19617.3	24684.3	169212	159020	0.1	0	0	0	0	0	34.05	41.03	67.92	61.16	0	0	0	0	0	0	-124495	-129332	6.5	6.5	0.17	0.16	0.13	0.15
11.012_CH-Oa_methane-nitrite	19881.4	21315	7923	6187.4	0	0	0	0.2	0	0	94.86	97.24	8.54	6.37	0	0	0	0	0	0	-21930	-22914.9	6	6	0.05	0.05	0.04	0.05
05.009_OH-Oa_phenol-benzoate	0	0	0	0	0	0	0	0	2.34016e+09	2.41999e+09	0	0	0	0	0	0	0	0	108.84	108.39	-9.34608e+08	-9.66533e+08	9.5	9.5	1.8	1.79	1.5	1.47
05.001_OH-Oa_water-oxalate	58734.3	54822.1	69737.6	93921.5	0	0	0	0	0	0	79.14	74.22	21.37	28.71	0	0	0	0	0	0	-76346.6	-156299	6	6.5	0.21	0.25	0.11	0.19
08.002_NH-Oa_ammonia-oxalate	89544.4	51320	0	171123	0	0	0	0	0	0.8	91.54	60.42	0	42.28	0	0	0	0	0	0	-43490.6	-188792	5.5	6.5	0.72	0.12	0.73	0.12
11.008_CH-Oa_ethyne-nitrate	0	0.2	8461.1	27750.8	1.69183e+06	1.67028e+06	23.6	14.1	9.9	0.5	0	0	2.47	7.78	97.99	92.89	0	0	0	0	-1.73027e+06	-1.79634e+06	8	8	0.02	0.03	0.02	0.02
08.006_NH-Oa_ammonia-acetate	19250	21714.8	73579.7	69910.8	0	0	0	0	0	0	54.27	58.71	48.14	43.89	0	0	0	0	0	0	-75293.9	-78251.5	6.5	6.5	0.08	0.1	0.09	0.1
10.004_NH-Ca_methylamine-cyanide	17098.8	20061.5	164513	160016	0	0	0	0	0	0	34.06	38.56	69.06	64.84	0	0	0	0	0	0	-115518	-119366	6.5	6.5	0.1	0.1	0.07	0.08
11.001_CH-Oa_ethyne-oxalate	58693.2	83180.1	0	0	0	2.6	0	0.4	1.91085e+08	1.81919e+08	21.46	30.22	0	0	0	0	0	0	74.83	69.47	-1.02497e+08	-4.6775e+07	9.5	9	0.58	0.13	0.52	0.05
08.014_NH-Oa_methylamine-nitrate	24000.9	26543.6	73027.2	69711.5	0	0	0	0	0	0	60.78	64.48	42.05	38.52	0	0	0	0	0	0	-84386.1	-87718.4	6.5	6.5	0.09	0.11	0.09	0.1
07.002_OH-Ca_water-cyanide	18952.4	21504.4	37182.7	31172	0	0	0	0	0	0	70.08	76.75	33.43	27.07	0	0	0	0	0	0	-55628.1	-57329.1	6.5	6.5	0.13	0.16	0.1	0.11
08.004_NH-Oa_1Hpyrrole-benzoate	0	0	0	0	0	0	0.3	0.4	2.17546e+09	2.25682e+09	0	0	0	0	0	0	0	0	101.83	101.42	-8.57265e+08	-8.89362e+08	9.5	9.5	0.4	0.37	0.17	0.13
11.003_CH-Oa_benzene-hydroxide	15030.5	32121.9	566783	507825	0	0	0.7	0	1.4	0	11.69	24.06	88.93	76.82	0	0	0	0	0	0	-634673	-652912	7	7	0.08	0.16	0.05	0.07
08.001_NH-Oa_ammonia-carbonate	34230.5	33967.2	0	0	0	0	0	0	0	0	84.25	93.66	0	0	0	0	0	0	0	0	-5472.68	-9999.75	4.5	5	0.42	0.33	1.84	0.81
08.007_NH-Oa_ammonia-benzoate	0	0	0.4	1.8	2.16229e+06	2.65792e+06	3.27161e+07	3.19641e+07	0	20.2	0	0	0	0	28.61	33.61	72.71	67.91	0	0	-1.90971e+07	-1.9927e+07	8.5	8.5	0.08	0.07	0.04	0.05
11.011_CH-Oa_methane-nitrate	0	53.9	151742	159186	5696	0	3.9	0	0.8	3.1	0	0.17	100.98	101.59	0.79	0	0	0	0	0	-153077	-159416	7	7	0.02	0.03	0.02	0.03
11.009_CH-Oa_methane-acetate	0.1	0	165646	177433	274559	267238	0	0	0	0	0	0	76.04	77.91	25.33	23.58	0	0	0	0	-479148	-237732	7.5	7	0.06	0.06	0.02	0.02
05.008_OH-Oa_phenol-acetate	0	0	0	0.7	6.64904e+06	8.14003e+06	2.50714e+07	1.96076e+07	0.8	0.1	0	0	0	0	59.41	69.79	40.96	30.76	0	0	-2.61242e+07	-2.70755e+07	8.5	8.5	0.07	0.16	0.04	0.07
09.003_NH-Na_aniline-cyanide	0.8	319.5	70624.8	0.1	3.32846e+06	3.60765e+06	4.04785e+06	1.09571e+07	5.51319e+07	2.83193e+07	0	0.15	6.21	0	52.78	54.96	11.7	30.44	29.34	14.49	-1.49367e+07	-1.54938e+07	8.5	8.5	0.08	0.05	0.01	0.01
08.003_NH-Oa_1Hpyrrole-acetate	0	0	0.6	84537.5	5.35493e+06	5.17892e+06	174460	0	0	0	0	0	0	7.9	99.63	92.55	0.63	0	0	0	-5.39122e+06	-5.58596e+06	8	8	0.02	0.06	0.02	0.04
08.011_NH-Oa_dimethylamine-hydroxide	24461.9	25020.7	0	0	0	0	0	0	0	0	92.74	91.93	0	0	0	0	0	0	0	0	-7609.38	-7786.36	5	5	0.21	0.17	0.89	1.05
05.011_OH-Oa_phenol-nitrite	19803.3	57165.7	0	0	0	0	1.5074e+07	0	1.0055e+08	1.58745e+08	7.75	21.49	0	0	0	0	40.19	0	51.45	78.23	-8.41139e+07	-3.90523e+07	9.5	9	0.17	0.16	0.11	0.07
12.002_CH-Na_ethene-cyanide	0	0	133473	146658	541228	525978	0	0	0.2	0	0	0	56.54	59.73	45.39	42.41	0	0	0	0	-538333	-559030	7.5	7.5	0.03	0.04	0.03	0.03
11.002_CH-Oa_ethene-oxalate	102325	0	0	781154	0	276680	0	0	3.35838e+07	0	64.19	0	0	94.46	0	6.41	0	0	31.28	0	-1.74945e+06	-839901	7.5	7	0.81	0.06	0.77	0.04
05.007_OH-Oa_methanol-nitrite	24375	25304.4	0	0	0	0	0	0	0	0	98.3	97.78	0	0	0	0	0	0	0	0	-13295	-13803.4	5.5	5.5	0.19	0.18	0.29	0.36
11.014_CH-Oa_benzene-benzoate	0	0	0	0	0	0.8	0.1	0	3.82666e+09	3.9848e+09	0	0	0	0	0	0	0	0	102.13	101.98	-1.44438e+09	-1.5041e+09	9.5	9.5	0.3	0.3	0.14	0.12
05.010_OH-Oa_phenol-nitrate	0	0	0	0	5.36627e+06	6.17935e+06	1.15563e+07	8.93313e+06	0.6	2.5	0	0	0	0	71.71	79.31	28.92	21.48	0	0	-1.71449e+07	-7.97815e+06	8.5	8	0.14	0.16	0.06	0.07
08.013_NH-Oa_methylamine-benzoate	0	0	0	0	5.4602e+06	6.44402e+06	4.02306e+07	3.76767e+07	0.3	0	0	0	0	0	45.6	51.54	55.44	49.73	0	0	-2.99433e+07	-3.1179e+07	8.5	8.5	0.05	0.05	0.05	0.06
09.004_NH-Na_dimethylamine-cyanide	25924.7	28549.2	65597	61585.9	0.1	0	0	0	0	0	64.9	68.72	37.56	33.92	0	0	0	0	0	0	-84403.7	-87541.9	6.5	6.5	0.09	0.12	0.08	0.09
11.010_CH-Oa_methane-hydroxide	15412.6	15970	0	0	0	0	0	0	0	0	94.43	93.93	0	0	0	0	0	0	0	0	-8517.1	-8826.08	5.5	5.5	0.16	0.2	0.4	0.45
12.001_CH-Na_benzene-cyanide	0	0	456849	500216	1.00849e+06	923368	0	0	0	10.1	0	0	72.47	76.27	29.72	26.16	0	0	0	0	-1.46105e+06	-1.5171e+06	7.5	7.5	0.09	0.11	0.06	0.07
08.015_NH-Oa_methylamine-nitrite	22204.9	23091.5	0	0	0	0	0	0	0	0	96.33	96.01	0	0	0	0	0	0	0	0	-11978.1	-12457.4	5.5	5.5	0.11	0.13	0.32	0.36
10.003_NH-Ca_dimethylamine-cyanide	31822.8	36082.7	164306	155857	0	0	0	0	0	0	49.32	54.03	53.53	49.08	0	0	0	0	0	0	-145410	-150041	6.5	6.5	0.09	0.1	0.09	0.1
