# Supplementary material for: Benchmarking Swaths of Intermolecular Interaction Components with Symmetry-Adapted Perturbation Theory
Source: J Chem Theory Comput. 2023 Dec 20;20(1):30–48. doi: 10.1021/acs.jctc.3c00801 (PMC10782453; doi:10.1021/acs.jctc.3c00801)
Supplement: Supplementary file 4 — ct3c00801_si_004.zip [file ct3c00801_si_004.zip › IHB_Cation.xls]

## Sheet: IHB_Cation
Dimer	C6/pbe0ac	C6/b3lypac	C7/pbe0ac	C7/b3lypac	C8/pbe0ac	C8/b3lypac	C9/pbe0ac	C9/b3lypac	C10/pbe0ac	C10/b3lypac	MC%_C6/pbe0ac	MC%_C6/b3lypac	MC%_C7/pbe0ac	MC%_C7/b3lypac	MC%_C8/pbe0ac	MC%_C8/b3lypac	MC%_C9/pbe0ac	MC%_C9/b3lypac	MC%_C10/pbe0ac	MC%_C10/b3lypac	Cn/pbe0ac	Cn/b3lypac	n/pbe0ac	n/b3lypac	fit_RMSE(CnR-n)/pbe0ac	fit_RMSE(CnR-n)/b3lypac	fit_RMSE(multi)/pbe0ac	fit_RMSE(multi)/b3lypac
02.007_NHk-O_imidazolium-Nmethylacetamide	18307.2	23386.1	0	0	0	9.8	83020.3	503.2	2.73577e+08	2.80128e+08	6.64	8.17	0	0	0	0	0.16	0	92.89	91.7	-1.2559e+08	-1.29972e+08	9.5	9.5	0.13	0.1	0.02	0.01
03.013_NHk-N_trimethylammonium-trimethylamine	52005	59073.1	59054.5	41752.5	0	0	0	0	0	0	79.08	86.35	22.36	15.21	0	0	0	0	0	0	-68235.6	-70548.3	6	6	0.32	0.27	0.17	0.18
01.001_OHk-O_oxonium-methylcyanate	0	0	48116.2	51852.1	49784.7	45298.9	0	0	0	0	0	0	78.99	81.99	22.72	19.91	0	0	0	0	-63409.2	-65767.2	7	7	0.15	0.15	0.08	0.09
04.003_NHk-C_trimethylammonium-methylisocyanide	0	0	0	1.2	1.56963e+06	1.88433e+06	1.64663e+07	1.58213e+07	0	4.3	0	0	0	0	34.24	39.49	66.19	61.11	0	0	-1.09001e+07	-1.13092e+07	8.5	8.5	0.07	0.06	0.02	0.03
02.008_NHk-O_imidazolium-phenol	47548.7	44002.5	71.5	1.8	297.7	21660.4	1.04532e+07	14353590	5.69864e+07	4.42034e+07	25.5	22.77	0.01	0	0.01	0.39	36.49	48.37	37.94	28.4	-1.25274e+07	-1.29664e+07	8.5	8.5	0.11	0.1	0.01	0.01
02.004_NHk-O_ammonium-nitromethane	0	0	55936	62394.7	198534	189642	0	0	0	0	0	0	54.23	58.21	47.26	43.45	0	0	0	0	-210834	-218535	7.5	7.5	0.05	0.06	0.05	0.06
04.002_NHk-C_imidazolium-methylisocyanide	0	0	0	0	0	0.8	0	1.8	4.27182e+08	441395792	0	0	0	0	0	0	0	0	101.73	101.62	-1.02047e+09	-4.41396e+08	10.5	10	0.06	0.07	0.08	0.07
03.011_NHk-N_trimethylammonium-methylamine	19510.4	24108.8	111568	101358	0	0	0	0	0	0	42.62	50.47	59.18	51.56	0	0	0	0	0	0	-95592	-99108.3	6.5	6.5	0.12	0.12	0.11	0.13
03.002_NHk-N_ammonium-methylcyanate	0	0	0	0	0	0	229358	634229	7.83471e+07	7.91772e+07	0	0	0	0	0	0	1.5	4.02	98.82	96.5	-7.94361e+07	-8.21886e+07	10	10	0.01	0.02	0.01	0.02
02.002_NHk-O_ammonium-dimethylcarbonate	0	0	0	0.1	323702	415034	3.89166e+06	3707258	0	0	0	0	0	0	27.02	33.3	73.31	67.17	0	0	-2.5832e+06	-2.67592e+06	8.5	8.5	0.12	0.09	0.02	0.03
03.008_NHk-N_trimethylammonium-ammonia	17834.9	20194.3	31192.4	26572.9	0	0	0	0	0	0	71.16	77.16	31.78	25.94	0	0	0	0	0	0	-49981	-51895.8	6.5	6.5	0.15	0.19	0.12	0.13
03.006_NHk-N_imidazolium-aniline	12727	0	2	87950.3	3.26199e+06	3.59644e+06	1.75287e+06	208114	153.8	8	7.98	0	0	10.65	82.82	88.23	9.13	1.04	0	0	-3.9106e+06	-4.03934e+06	8	8	0.04	0.07	0.02	0.02
02.010_NHk-O_trimethylammonium-acetamide	22	1440.6	71910	34.6	1.48064e+06	2.35716e+06	2.49989e+06	469607	641942	2791.8	0.02	1.35	14.49	0.01	62.12	94.62	22.1	3.97	1.21	0.01	-2.40056e+06	-2.49241e+06	8	8	0.06	0.01	0.01	0.01
02.011_NHk-O_trimethylammonium-aceticacid	6292.2	876.6	0	5480.2	1.44213e+06	1.99015e+06	3.18886e+06	1.51165e+06	0.1	6	6.79	0.91	0	1.14	63.9	84.56	29.18	13.27	0	0	-2.28324e+06	-2.37129e+06	8	8	0.08	0.05	0.01	0.02
02.009_NHk-O_trimethylammonium-acetaldehyde	0	0	0	0	1.69429e+06	1.92124e+06	2.49213e+06	1.85857e+06	3.2	16	0	0	0	0	76.91	83.61	23.03	16.47	0	0	-2.24725e+06	-2.33362e+06	8	8	0.1	0.07	0.01	0.02
03.007_NHk-N_trimethylammonium-acetonitrile	32.4	0	72.1	0	1.14668e+06	1.4129e+06	1.16228e+07	1.10156e+07	10227.8	10.3	0.03	0	0.01	0	33.96	40.12	65.86	59.88	0.01	0	-7.83003e+06	-8.13038e+06	8.5	8.5	0.07	0.04	0.01	0.01
03.012_NHk-N_trimethylammonium-methylazide	0	0	244245	270190	148476	86221.1	0	0.1	0	0	0	0	88.6	94.07	12.07	6.73	0	0	0	0	-280976	-291520	7	7	0.08	0.06	0.04	0.04
02.012_NHk-O_trimethylammonium-nitrosomethane	0	0	112135	135410	778665	728280	0	0	6.3	0.3	0	0	40.26	46.62	60.2	54.02	0	0	0	0	-609997	-633067	7.5	7.5	0.05	0.04	0.03	0.04
02.003_NHk-O_ammonium-dimethylether	0	41.9	75501.1	81455.6	10673.5	0	0	0	0	0	0	0.2	98	101.57	3.75	0	0	0	0	0	-78699.8	-81595.6	7	7	0.08	0.08	0.07	0.08
04.004_NHk-C_guanidinium-methylisocyanide	0	0	0.4	0.7	220043	339152	3.86251e+07	3.94373e+07	27.4	0.7	0	0	0	0	3.32	4.94	97.88	96.42	0	0	-3.97972e+07	-4.12439e+07	9	9	0.04	0.05	0.04	0.05
03.014_NHk-N_guanidinium-methylcyanate	0	0	0	0	0.1	0.1	2.86087e+07	2.92656e+07	185293831	1.942e+08	0	0	0	0	0	0	48.57	48.04	52.1	52.77	-1.46121e+08	-1.5146e+08	9.5	9.5	0.04	0.05	0.04	0.05
02.013_NHk-O_guanidinium-acetamide	0	0	0	0	2.77287e+06	3.17628e+06	8.84219e+06	7.78899e+06	1.7	1.8	0	0	0	0	62.32	68.44	38.72	32.71	0	0	-1.01025e+07	-1.04988e+07	8.5	8.5	0.08	0.12	0.07	0.08
03.001_NHk-N_ammonium-methylazide	124.3	1098	0	0	0	0	0	44.4	6.38919e+07	6.57181e+07	0.16	1.37	0	0	0	0	0	0	99.21	98.23	-6.39581e+07	-6.63029e+07	10	10	0.01	0.01	0.01	0.01
04.001_NHk-C_ammonium-methylisocyanide	0	0	0	0	0.3	0	8.65933e+06	9.39356e+06	4.06297e+06	2170244	0	0	0	0	0	0	92.65	97.1	8.83	4.56	-9.56513e+06	-9.87739e+06	9	9	0.05	0.05	0.04	0.04
03.004_NHk-N_guanidinium-dimethyldiazene	16918.8	19740.6	310352	313245	0	0	0	0	0	0	20.54	23.04	80.41	78.04	0	0	0	0	0	0	-381675	-396463	7	7	0.13	0.15	0.05	0.06
03.009_NHk-N_trimethylammonium-dimethylamine	35110.3	41204.5	92065.8	77425.3	0	0	0	0	0	0	61.76	69.58	39.77	32.13	0	0	0	0	0	0	-115355	-119389	6.5	6.5	0.15	0.23	0.13	0.15
03.010_NHk-N_trimethylammonium-dimethyldiazene	41170.2	46531.1	96059.5	85313	0	0	0	0	0	0	65.56	71.03	35.79	30.49	0	0	0	0	0	0	-129745	-134772	6.5	6.5	0.14	0.19	0.09	0.11
02.014_NHk-O_guanidinium-furan	0	0	0	0	2.98469e+06	3.16904e+06	2.3621e+06	2.1495e+06	42	0	0	0	0	0	87.16	88.94	13.15	11.5	0	0	-3.48155e+06	-3.62118e+06	8	8	0.07	0.06	0.04	0.04
02.015_NHk-O_guanidinium-nitromethane	0	0	0	0	1.85495e+06	2000684	3.8087e+06	3.62753e+06	0.8	0	0	0	0	0	71.12	73.73	28.97	26.52	0	0	-5.74579e+06	-5.9722e+06	8.5	8.5	0.09	0.1	0.03	0.03
03.015_NHk-N_guanidinium-Nmethyl2propanimine	0	0	676475	730407	432935	321934	0.3	2.1	1.8	0.3	0	0	90.22	93.72	11.69	8.36	0	0	0	0	-773436	-802508	7	7	0.15	0.15	0.12	0.13
03.003_NHk-N_guanidinium-ammonia	0	0	85109.1	96878.8	487523	472133	0	0	0	0	0	0	44.68	48.85	56.94	52.98	0	0	0	0	-413812	-429774	7.5	7.5	0.05	0.05	0.05	0.06
02.005_NHk-O_guanidinium-nitrosomethane	0	0	63023.7	76647.5	1.64296e+06	1.65702e+06	0.2	0	0.1	0	0	0	15.99	18.7	85.34	82.8	0	0	0	0	-1.91768e+06	-1.99113e+06	8	8	0.1	0.11	0.07	0.08
03.005_NHk-N_imidazolium-acetonitrile	0	0	0	0	0	0	0.1	0	3.10172e+08	321047973	0	0	0	0	0	0	0	0	101.63	101.44	-7.29444e+08	-7.55005e+08	10.5	10.5	0.05	0.06	0.1	0.09
02.001_NHk-O_ammonium-acetaldehyde	0	0	0	0	310608	368905	2.36788e+06	2265679	0.1	0	0	0	0	0	37.12	42.4	63.9	58.81	0	0	-1.80394e+06	-1.86991e+06	8.5	8.5	0.06	0.05	0.03	0.04
02.006_NHk-O_imidazolium-acetone	6777	9514.7	0	0.2	0	0	33.6	14.2	204111442	2.09617e+08	3.38	4.57	0	0	0	0	0	0	95.76	94.76	-2.09211e+08	-2.16777e+08	10	10	0.06	0.07	0.04	0.03
