# Supplementary material for: Benchmarking Swaths of Intermolecular Interaction Components with Symmetry-Adapted Perturbation Theory
Source: J Chem Theory Comput. 2023 Dec 20;20(1):30–48. doi: 10.1021/acs.jctc.3c00801 (PMC10782453; doi:10.1021/acs.jctc.3c00801)
Supplement: Supplementary file 4 — ct3c00801_si_004.zip [file ct3c00801_si_004.zip › NHN.xls]

## Sheet: NHN
Dimer	C6/pbe0ac	C6/b3lypac	C7/pbe0ac	C7/b3lypac	C8/pbe0ac	C8/b3lypac	C9/pbe0ac	C9/b3lypac	C10/pbe0ac	C10/b3lypac	MC%_C6/pbe0ac	MC%_C6/b3lypac	MC%_C7/pbe0ac	MC%_C7/b3lypac	MC%_C8/pbe0ac	MC%_C8/b3lypac	MC%_C9/pbe0ac	MC%_C9/b3lypac	MC%_C10/pbe0ac	MC%_C10/b3lypac	Cn/pbe0ac	Cn/b3lypac	n/pbe0ac	n/b3lypac	fit_RMSE(CnR-n)/pbe0ac	fit_RMSE(CnR-n)/b3lypac	fit_RMSE(multi)/pbe0ac	fit_RMSE(multi)/b3lypac
4.009NH-N_1Hpyrrole-pyridine	46454.1	49016.8	0	0	0	0	34.6	0	4.18724e+08	4.28031e+08	14.67	15.09	0	0	0	0	0	0	84.95	84.65	-1.96141e+08	-2.01178e+08	9.5	9.5	0.04	0.04	0.01	0.01
4.032NH-N_dimethylamine-methylazide	0	0	250842	259634	1.14504e+06	1.1612e+06	0.3	0	0	0	0	0	53.44	54	46.83	46.36	0	0	0	0	-1.07213e+06	-1.09854e+06	7.5	7.5	0.02	0.02	0.02	0.03
4.018NH-N_aniline-ammonia	17460	16439.1	0.4	0.1	2	2.1	8.55946e+06	9810981	1.43971e+07	1.0679e+07	18.87	17.3	0	0	0	0	61.16	68.24	19.88	14.36	-6.1791e+06	-6.34359e+06	8.5	8.5	0.07	0.07	0	0.01
4.051NH-N_Nmethylacetamide-Nmethyl2propanimine	8199.6	10144.3	905022	916971	0.3	0	0	0	0	0	4.49	5.44	96.23	95.43	0	0	0	0	0	0	-943012	-963971	7	7	0.07	0.08	0.06	0.07
4.019NH-N_aniline-aniline	0	0	997615	1.02884e+06	1.16236e+06	1.15808e+06	1.8	0	82.4	0	0	0	82.19	82.77	18.01	17.52	0	0	0	0	-1.24045e+06	-1.27078e+06	7	7	0.15	0.15	0.04	0.04
4.037NH-N_methylamine-ammonia	0	0	84583.4	88071.9	18898.9	14956.6	0	0	0	0.1	0	0	96.87	98.12	4.93	3.79	0	0	0	0	-89486	-91951.8	7	7	0.03	0.03	0.03	0.03
4.025NH-N_aniline-pyridine	93986.3	86704.3	17.7	2.5	3323.5	1.9	1.71083e+07	2.73959e+07	3.3706e+08	2.99966e+08	23.33	20.99	0	0	0.02	0	17.98	28.08	58.64	50.89	-9.39582e+07	-9.63128e+07	9	9	0.05	0.05	0.01	0.01
4.030NH-N_dimethylamine-dimethylamine	30500.5	31640.8	73171.5	73118	0	0	0	0	0	0	65.84	66.77	36.01	35.18	0	0	0	0	0	0	-97135.7	-99343.3	6.5	6.5	0.1	0.11	0.08	0.08
4.035NH-N_dimethylamine-trimethylamine	28967.5	30174.3	149008	150367	0	0	0	0	0	0.2	47.44	48.29	53.72	52.97	0	0	0	0	0	0	-132482	-135576	6.5	6.5	0.05	0.05	0.05	0.06
4.036NH-N_methylamine-acetonitrile	14989.2	15225.7	55686.3	57465.2	0	0	0	0	0	0	55.48	55.11	46.35	46.76	0	0	0	0	0	0	-57806.8	-59179.4	6.5	6.5	0.03	0.04	0.04	0.04
4.024NH-N_aniline-Nmethyl2propanimine	25558.3	4.4	4.5	318608	9.49721e+06	8.96661e+06	1.00313e+07	8.36928e+06	165	4.69104e+06	7.07	0	0	14.76	78.35	72.2	14.56	11.85	0	1.18	-1.21152e+07	-1.24063e+07	8	8	0.02	0.01	0.01	0.01
4.038NH-N_methylamine-dimethylamine	22194.4	23233.9	49205.7	48463.3	0	0	0	0	0	0	67.27	68.76	34.78	33.44	0	0	0	0	0	0	-68376.5	-70001.9	6.5	6.5	0.09	0.1	0.06	0.07
4.008NH-N_1Hpyrrole-Nmethyl2propanimine	62.2	0	48407.1	0	5824173	6.74595e+06	7.03961e+06	4.67401e+06	586342	0.3	0.03	0	3.66	0	78.72	88.88	17.24	11.16	0.27	0	-7.48319e+06	-7.66804e+06	8	8	0.08	0.06	0.02	0.02
4.012NH-N_ammonia-dimethylamine	8047.7	8659.5	76333.5	76876	0	0	0	0	0	0	32.47	34	69.97	68.58	0	0	0	0	0	0	-54859.3	-56330.8	6.5	6.5	0.08	0.08	0.05	0.05
4.048NH-N_Nmethylacetamide-dimethyldiazene	56457.9	59107.8	234359	235032	0.1	0.5	0	0.3	0.2	1.2	54.61	55.85	46.66	45.69	0	0	0	0	0	0	-230183	-236029	6.5	6.5	0.06	0.08	0.06	0.08
4.040NH-N_methylamine-methylamine	13524	14180	59445.8	59692.6	0	0	0	0	0	0	50.65	51.82	51.71	50.66	0	0	0	0	0	0	-56921.8	-58316	6.5	6.5	0.05	0.05	0.06	0.06
4.041NH-N_methylamine-Nmethyl2propanimine	20622.9	21796.5	286773	291173	0	0	0	0	0	0	26.2	27.06	75.52	74.9	0	0	0	0	0	0	-374416	-186178	7	6.5	0.15	0.16	0.07	0.08
4.050NH-N_Nmethylacetamide-methylazide	0	0	352789	362726	1.21966e+06	1.24335e+06	1.2	0.6	0.9	0.4	0	0	59.85	60.13	40.3	40.14	0	0	0	0	-1.32605e+06	-1.35844e+06	7.5	7.5	0.04	0.04	0.01	0.02
4.017NH-N_ammonia-trimethylamine	17755.6	18643.4	42608.8	42006.7	0	0	0	0	0	0	65.72	67.29	37.03	35.59	0	0	0	0	0	0	-56314.7	-57708.6	6.5	6.5	0.08	0.09	0.07	0.07
4.052NH-N_Nmethylacetamide-pyridine	2923.6	0	0.6	0	7.01337e+06	7.33102e+06	9.35827e+06	1.06485e+07	6874528	0	1.11	0	0	0	78.16	79.69	18.23	20.23	2.37	0	-9.12758e+06	-9.36017e+06	8	8	0.11	0.1	0.01	0.01
4.022NH-N_aniline-methylamine	12924.1	5190.1	1.3	82137.5	2.51661e+06	2398913	113182	0	847.4	3.7	11.47	4.49	0	13.96	87.63	81.44	0.8	0	0	0	-2.80511e+06	-2.87507e+06	8	8	0.11	0.12	0.01	0.01
4.020NH-N_aniline-dimethylamine	41718.8	39104.6	0	6.4	0	89005.9	2.56385e+07	2.83478e+07	81572617	7.30024e+07	16.83	15.39	0	0	0	1.03	53.12	57.3	29.93	26.14	-4.72421e+07	-4.83977e+07	9	9	0.07	0.08	0.01	0.01
4.007NH-N_1Hpyrrole-methylcyanate	55641	57505.2	16353.6	14503.4	0	0	0	0	0	0	96.38	97.36	6.46	5.6	0	0	0	0	0	0	-59917.1	-61297.5	6	6	0.13	0.13	0.11	0.12
4.004NH-N_1Hpyrrole-dimethylamine	0	0	192375	211747	1.90834e+06	1.88886e+06	0	0	0	0	0	0	33.71	36.19	66.6	64.3	0	0	0	0	-1.30704e+06	-1.33906e+06	7.5	7.5	0.09	0.08	0.02	0.03
4.005NH-N_1Hpyrrole-dimethyldiazene	0	0	278683	295516	2.38015e+06	2.39765e+06	2.5	11.3	1.8	66.5	0	0	38.52	39.78	61.71	60.54	0	0	0	0	-1.6969e+06	-1.7418e+06	7.5	7.5	0.05	0.05	0.01	0.02
4.053NH-N_Nmethylacetamide-trimethylamine	14592.6	16698.8	485215	488893	0	0	0	0	0	0.1	12.75	14.25	87.98	86.61	0	0	0	0	0	0	-547763	-560468	7	7	0.11	0.12	0.05	0.06
4.047NH-N_Nmethylacetamide-dimethylamine	14639	15825.9	390116	396226	0	0.1	0	0	0	0	15.43	16.3	85.7	84.98	0	0	0	0	0	0	-452413	-463573	7	7	0.12	0.13	0.07	0.07
4.033NH-N_dimethylamine-Nmethyl2propanimine	0	0	572716	595093	344116	316510	0	0.2	0	2.4	0	0	90.52	91.61	10.74	9.63	0	0	0	0	-648069	-664402	7	7	0.09	0.08	0.06	0.06
4.027NH-N_dimethylamine-acetonitrile	27550.7	28216.9	33493.5	34205.1	0	0	0	0	0	0	79.98	80.22	21.97	21.95	0	0	0	0	0	0	-36283.3	-37135	6	6	0.12	0.12	0.05	0.05
4.021NH-N_aniline-dimethyldiazene	51276	61384	735.4	0	2.24466e+06	895065	1.92511e+06	1.22712e+07	4.59876e+07	2.51136e+07	26.47	30.9	0.07	0	38.94	15.15	6.25	38.87	28.26	15.07	-5.7899e+06	-5.92182e+06	8	8	0.1	0.09	0	0
4.011NH-N_ammonia-ammonia	3953.3	4231.1	29522.6	29755	0	0	0	0	0	0	37.23	38.73	66.47	65.12	0	0	0	0	0	0	-23129.7	-23776.5	6.5	6.5	0.05	0.05	0.04	0.04
4.003NH-N_1Hpyrrole-aniline	49061.3	46355.6	0	58.8	1.67109e+06	2.09521e+06	6.86093e+06	5505000	1484.1	638923	30.91	28.5	0	0.01	38.23	46.76	30.64	23.99	0	0.55	-4.2176e+06	-1.99558e+06	8	7.5	0.15	0.15	0.02	0.02
4.016NH-N_ammonia-pyridine	0	0	0	0	1.96137e+06	2.04504e+06	510355	368321	3	3.9	0	0	0	0	95.56	97.1	4.81	3.39	0	0	-2.07156e+06	-2.12456e+06	8	8	0.03	0.03	0.02	0.02
4.045NH-N_Nmethylacetamide-ammonia	0	533.5	212208	215524	0	0	0	0	0	0	0	1.16	101.52	100.45	0	0	0	0	0	0	-212208	-217704	7	7	0.04	0.05	0.04	0.05
4.028NH-N_dimethylamine-ammonia	1384.4	1646.5	115001	117296	0	0	0	0	0	0	5.33	6.17	96.39	95.67	0	0	0	0	0	0	-120483	-123815	7	7	0.03	0.04	0.03	0.03
4.001NH-N_1Hpyrrole-acetonitrile	0	0	0	0	0	0	0.1	0	3.58868e+08	3.68297e+08	0	0	0	0	0	0	0	0	99.5	99.52	-3.58868e+08	-3.68297e+08	10	10	0.06	0.06	0.06	0.06
4.002NH-N_1Hpyrrole-ammonia	0	0	0	0	1.41611e+06	1.48701e+06	896922	775484	0.2	0	0	0	0	0	89.43	91.34	11.37	9.56	0	0	-1.61601e+06	-1.65985e+06	8	8	0.04	0.04	0.02	0.03
4.023NH-N_aniline-methylcyanate	68060.5	69592.1	0	0	0	0	0	0	0	0	100.41	100.27	0	0	0	0	0	0	0	0	-68060.5	-69592.1	6	6	0.18	0.2	0.18	0.2
4.006NH-N_1Hpyrrole-methylamine	0	0	17063.9	30214.3	2.35771e+06	2.3595e+06	3.4	5.5	19.5	1.7	0	0	3.56	6.15	96.63	94.21	0	0	0	0	-2.43543e+06	-2.49711e+06	8	8	0.02	0.03	0.02	0.02
4.014NH-N_ammonia-methylamine	9339.1	9844.7	28527.9	28340.6	0	0	0	0	0	0	59.33	60.91	43.95	42.53	0	0	0	0	0	0	-32744.2	-33596.1	6.5	6.5	0.05	0.06	0.06	0.06
4.031NH-N_dimethylamine-dimethyldiazene	39003.4	40370.2	50395.6	49509.1	0	0	0	0	0	0.2	78.25	79.27	22.95	22.06	0	0	0	0	0	0	-51991.2	-53129.6	6	6	0.15	0.15	0.05	0.06
4.029NH-N_dimethylamine-aniline	42006.1	44231.6	107183	104541	0	0	0	0	0	0	63.87	65.74	36.61	34.91	0	0	0	0	0	0	-137305	-140370	6.5	6.5	0.1	0.11	0.04	0.05
4.043NH-N_methylamine-trimethylamine	11388.7	12363	190718	192356	0	0	0	0	0	0	21.84	23.16	79.39	78.21	0	0	0	0	0	0	-236515	-242071	7	7	0.11	0.12	0.05	0.05
4.044NH-N_Nmethylacetamide-acetonitrile	33498.3	28733.2	0.2	0	0	0.4	1.67646e+07	2.14637e+07	7.54633e+07	5.88173e+07	19.87	16.66	0	0	0	0	45.29	56.67	34.75	26.47	-3.60532e+07	-3.6911e+07	9	9	0.05	0.05	0.01	0.01
4.034NH-N_dimethylamine-pyridine	35464.7	36728.4	216778	219759	0	0.2	0	0	4.4	1	44.52	45.11	56.72	56.25	0	0	0	0	0	0	-178509	-182555	6.5	6.5	0.07	0.07	0.06	0.06
4.013NH-N_ammonia-dimethyldiazene	19212.4	20563.6	44272.8	42101.3	0	0	0	0	0	0	67.98	70.86	35.31	32.7	0	0	0	0	0	0	-60259.4	-61799.2	6.5	6.5	0.08	0.09	0.07	0.07
4.015NH-N_ammonia-Nmethyl2propanimine	8300	9730.9	207617	208098	0	0	0	0	0	0	16.24	18.55	85.87	83.84	0	0	0	0	0	0	-241891	-248281	7	7	0.09	0.1	0.06	0.07
4.042NH-N_methylamine-pyridine	0	0	53647	61468.3	2.9382e+06	2.97886e+06	0	0.3	6.6	0.8	0	0	8.91	9.97	91	90.07	0	0	0	0	-3.19357e+06	-3.27146e+06	8	8	0.04	0.04	0.02	0.02
4.049NH-N_Nmethylacetamide-methylamine	16284.1	17757.4	243684	245240	0.5	0	0	0	0.5	0	24.11	25.65	77.43	76.02	0	0	0	0	0	0	-310699	-318318	7	7	0.15	0.16	0.07	0.08
4.039NH-N_methylamine-dimethyldiazene	31374.1	32068.7	0	0	0	0	0	0	0	0	100.92	100.93	0	0	0	0	0	0	0	0	-31374.1	-32068.7	6	6	0.07	0.07	0.07	0.07
4.026NH-N_aniline-trimethylamine	58276	38875.2	3	0	56.3	2.94489e+06	2.6588e+07	9.31942e+06	2.62107e+07	5.58506e+07	23.89	15.55	0	0	0	37.94	64.28	21.98	11.74	24.41	-1.75121e+07	-1.79399e+07	8.5	8.5	0.05	0.05	0.01	0.01
4.010NH-N_1Hpyrrole-trimethylamine	0	0.1	201144	220235	2.80601e+06	2.81184e+06	3.2	0	1.6	0.4	0	0	27.05	28.87	73.08	71.39	0	0	0	0	-1.73403e+06	-1.77798e+06	7.5	7.5	0.13	0.13	0.02	0.03
4.046NH-N_Nmethylacetamide-aniline	77082.3	79521.9	0	0.9	0.3	9949.6	0.4	253710	81985327	8.2109e+07	41.93	42.27	0	0	0	0.19	0	0.9	57.84	56.58	-1.17219e+07	-1.19945e+07	8.5	8.5	0.11	0.11	0.01	0.01
