# Supplementary material for: Benchmarking Swaths of Intermolecular Interaction Components with Symmetry-Adapted Perturbation Theory
Source: J Chem Theory Comput. 2023 Dec 20;20(1):30–48. doi: 10.1021/acs.jctc.3c00801 (PMC10782453; doi:10.1021/acs.jctc.3c00801)
Supplement: Supplementary file 4 — ct3c00801_si_004.zip [file ct3c00801_si_004.zip › NHO.xls]

## Sheet: NHO
Dimer	C6/pbe0ac	C6/b3lypac	C7/pbe0ac	C7/b3lypac	C8/pbe0ac	C8/b3lypac	C9/pbe0ac	C9/b3lypac	C10/pbe0ac	C10/b3lypac	MC%_C6/pbe0ac	MC%_C6/b3lypac	MC%_C7/pbe0ac	MC%_C7/b3lypac	MC%_C8/pbe0ac	MC%_C8/b3lypac	MC%_C9/pbe0ac	MC%_C9/b3lypac	MC%_C10/pbe0ac	MC%_C10/b3lypac	Cn/pbe0ac	Cn/b3lypac	n/pbe0ac	n/b3lypac	fit_RMSE(CnR-n)/pbe0ac	fit_RMSE(CnR-n)/b3lypac	fit_RMSE(multi)/pbe0ac	fit_RMSE(multi)/b3lypac
2.015NH-O_ammonia-acetamide	7461.7	8213.3	127159	128300	0	0	0	0	0	0	21.36	22.89	80.89	79.46	0	0	0	0	0	0	-156435	-160525	7	7	0.1	0.11	0.06	0.06
2.048NH-O_methylamine-acetaldehyde	22287.6	22885.6	38536.4	39405	0	0	0	0	0	0	73.04	73.1	29.52	29.42	0	0	0	0	0	0	-63042.6	-64648.4	6.5	6.5	0.11	0.11	0.07	0.07
2.037NH-O_dimethylamine-acetaldehyde	9744.9	10140.4	123770	125570	0.5	0	0.6	0	0.4	0	26.09	26.59	74	73.55	0	0	0	0	0	0	-161889	-165236	7	7	0.1	0.11	0.02	0.02
2.002NH-O_1Hpyrrole-acetamide	0	0	241345	267202	2.68065e+06	2.66292e+06	0	0	6.7	0.5	0	0	31.88	34.35	68.92	66.63	0	0	0	0	-1.76514e+06	-1.81258e+06	7.5	7.5	0.12	0.12	0.05	0.06
2.050NH-O_methylamine-aceticacid	5562.9	6220.8	236867	240535	0	0	0	0	0	0	10.2	11.12	91.43	90.54	0	0	0	0	0	0	-259967	-266368	7	7	0.07	0.07	0.05	0.05
2.023NH-O_ammonia-nitrosomethane	12294.2	12950.9	29849.5	29395.1	0	0	0	0	0	0	66.52	68.11	37.42	35.83	0	0	0	0	0	0	-39173	-40199.4	6.5	6.5	0.06	0.07	0.06	0.06
2.016NH-O_ammonia-aceticacid	3194.2	3720.1	146921	148925	0	0	0	0	0	0	9.32	10.57	92.9	91.75	0	0	0	0	0	0	-159690	-163797	7	7	0.06	0.07	0.05	0.06
2.010NH-O_1Hpyrrole-nitromethane	25333.2	35264.4	5.2	40.1	6.9	1.6	1.34426e+07	7.68562e+06	2.85592e+07	5.43434e+07	20.33	27.61	0	0.01	0	0	57.11	31.83	21.78	40.38	-9.91813e+06	-1.01943e+07	8.5	8.5	0.06	0.06	0.01	0.01
2.031NH-O_aniline-dimethylether	36536.8	39982.3	2633.7	10.5	1.40057e+06	712480	3.12607e+06	9503324	14216930	358	27.27	29.12	0.38	0	39.2	19.45	17.31	51.34	15.77	0	-3.5383e+06	-3.62571e+06	8	8	0.05	0.04	0.01	0.01
2.047NH-O_dimethylamine-phenol	0	0	213953	223749	4.80634e+06	4.90375e+06	0	1.2	0	0.3	0	0	20.09	20.51	80.05	79.73	0	0	0	0	-5.89044e+06	-6.03749e+06	8	8	0.09	0.09	0.02	0.02
2.065NH-O_Nmethylacetamide-water	0	0	104715	108858	139178	138574	0	0.1	0.3	0	0	0	77.53	78.35	22.93	22.19	0	0	0	0	-139451	-143444	7	7	0.07	0.07	0.02	0.02
2.039NH-O_dimethylamine-aceticacid	0	0	374727	384922	384861	392302	0	0.5	0.7	1	0	0	84.06	84.14	17.3	17.18	0	0	0	0	-460785	-472644	7	7	0.09	0.1	0.05	0.05
2.036NH-O_aniline-water	16127.8	16407.8	6130.6	8188.5	0	0	15439.5	362	5.74611e+06	5.8788e+06	49.08	48.58	4.12	5.35	0	0	0.53	0.01	46.3	46.11	-648955	-666200	8	8	0.06	0.06	0	0
2.008NH-O_1Hpyrrole-methanol	10801.8	9867.9	0	0	625182	750985	4.29132e+06	4.03715e+06	186.5	0.6	15.93	14.15	0	0	35.26	41.2	48.52	44.39	0	0	-1.79544e+06	-1.84586e+06	8	8	0.07	0.07	0.01	0.01
2.013NH-O_1Hpyrrole-water	3090.6	1718.3	0	0	293415	420040	3.10173e+06	2.79678e+06	14.4	1.6	7.84	4.23	0	0	29.12	40.48	62.56	54.78	0	0	-2.2202e+06	-2.28472e+06	8.5	8.5	0.01	0.01	0.01	0.01
2.022NH-O_ammonia-methylacetate	11270.8	11278.4	130929	135317	0	0	0	0	0	0	29.12	28.48	73.14	73.87	0	0	0	0	0	0	-87802.3	-90000.6	6.5	6.5	0.1	0.1	0.05	0.06
2.011NH-O_1Hpyrrole-Nmethylacetamide	0	0	242120	248146	4.77832e+06	4891562	1	0.2	0	0.4	0	0	21.59	21.62	78.53	78.53	0	0	0	0	-5.97555e+06	-6.11858e+06	8	8	0.11	0.12	0.02	0.02
2.055NH-O_methylamine-methylacetate	39391.4	40279.7	0	0	0	0	0	0	0	0	100.58	100.6	0	0	0	0	0	0	0	0	-39391.4	-40279.7	6	6	0.12	0.13	0.12	0.13
2.020NH-O_ammonia-dimethylperoxide	14452.8	14927.3	8117.2	7869.3	0	0	0	0	0	0	89.54	90.29	12.5	11.83	0	0	0	0	0	0	-16782.1	-17185.4	6	6	0.07	0.07	0.04	0.05
2.009NH-O_1Hpyrrole-methylacetate	28063.8	4786.1	0	0	1.23276e+06	4.52614e+06	3.11935e+07	1.31922e+07	141.7	2.71099e+07	12.56	2.09	0	0	16.14	57.74	71.25	29.37	0	10.66	-1.82232e+07	-1.86922e+07	8.5	8.5	0.02	0.02	0.01	0.01
2.014NH-O_ammonia-acetaldehyde	14839	15135.8	19077.7	19964.4	0	0	0	0	0	0	78.85	78.45	24.52	25.02	0	0	0	0	0	0	-38180.3	-39210.9	6.5	6.5	0.11	0.11	0.06	0.07
2.046NH-O_dimethylamine-Nmethylacetamide	55292.6	57796.2	145321	143544	0	0	0	0	0	0	65.03	66.34	36.67	35.36	0	0	0	0	0	0	-184065	-188300	6.5	6.5	0.12	0.13	0.09	0.09
2.018NH-O_ammonia-dimethylcarbonate	0	0	226868	231777	165703	174565	0	0	0	0	0	0	88.34	88.09	13.53	13.91	0	0	0	0	-265858	-272853	7	7	0.07	0.07	0.05	0.05
2.043NH-O_dimethylamine-dimethylperoxide	46181	47422.9	27546.1	27527.6	0	0	0	0	0	0	89.92	90.28	12.08	11.8	0	0	0	0	0	0	-53229.4	-54466.6	6	6	0.11	0.11	0.07	0.08
2.027NH-O_aniline-acetamide	0	0	196412	222818	4.32558e+06	4.3409e+06	0	8	1.2	3.8	0	0	19.2	21.21	80.91	79.05	0	0	0	0	-5.25558e+06	-5.39593e+06	8	8	0.13	0.14	0.03	0.03
2.040NH-O_dimethylamine-acetone	0	0	387466	396272	735898	760763	0	0	0	11.5	0	0	73.66	73.49	27.49	27.72	0	0	0	0	-1.1728e+06	-1.20326e+06	7.5	7.5	0.1	0.11	0.04	0.05
2.024NH-O_ammonia-Nmethylacetamide	20294	20058.2	99684	105158	0	0	0	0	0	0.2	48.94	47.4	53.36	55.11	0	0	0	0	0	0	-90489.4	-92766.1	6.5	6.5	0.06	0.07	0.07	0.07
2.052NH-O_methylamine-dimethylcarbonate	45621.4	46489.8	27110.7	28711.8	0	0	0	0	0	0	90.23	89.94	12.12	12.55	0	0	0	0	0	0	-52584.2	-53863.9	6	6	0.11	0.12	0.08	0.09
2.056NH-O_methylamine-Nmethylacetamide	598.7	1521	393405	399140	0	0	0	0	0.1	0	0.74	1.84	100.38	99.39	0	0	0	0	0	0	-395988	-405699	7	7	0.05	0.05	0.05	0.05
2.063NH-O_Nmethylacetamide-Nmethylacetamide	0	0	600358	609037	2.88734e+06	2.98744e+06	23.4	0	9.5	0	0	0	52.88	52.38	47.62	48.1	0	0	0	0	-2.63385e+06	-2.69837e+06	7.5	7.5	0.04	0.03	0.04	0.04
2.042NH-O_dimethylamine-dimethylether	21645.1	22257.4	76149.5	77382.1	0.1	0	0	0	0.1	0	56.04	56.39	44.98	44.72	0	0	0	0	0	0	-81300.4	-83129.6	6.5	6.5	0.04	0.04	0.04	0.04
2.032NH-O_aniline-dimethylperoxide	48775.5	46392.6	0.1	1.5	1.08734e+06	1427014	1.14077e+07	1.0595e+07	731.9	152.9	29.67	27.54	0	0	23.33	29.87	46.94	42.54	0	0	-4.5933e+06	-4.70843e+06	8	8	0.05	0.05	0.01	0.01
2.034NH-O_aniline-methylacetate	67686.7	69862.9	203334	204765	0	0	0	0	0	0	61.33	61.91	39.58	38.98	0	0	0	0	0	0	-237740	-242875	6.5	6.5	0.1	0.11	0.06	0.06
2.029NH-O_aniline-acetone	67730.3	70318.3	52042.4	48625.1	0	0	0	0	0	0	85.8	87.18	15.11	13.82	0	0	0	0	0	0	-81169	-82874.6	6	6	0.17	0.16	0.06	0.07
2.028NH-O_aniline-aceticacid	57983.6	60160.5	126378	125552	0	0	0	0	0	0	68.28	69.29	32.78	31.85	0	0	0	0	0	0	-179427	-183389	6.5	6.5	0.14	0.16	0.07	0.07
2.044NH-O_dimethylamine-methanol	16247.6	16982.3	43271.8	42974.6	0	0	0	0	0	0	62.34	63.65	39.11	37.93	0	0	0	0	0	0	-53763.8	-55022.5	6.5	6.5	0.05	0.06	0.04	0.04
2.041NH-O_dimethylamine-dimethylcarbonate	20876.9	19455.5	415877	434869	0	0.2	0	0	0	0.5	20.31	18.54	80.96	82.88	0	0	0	0	0	0	-508062	-520778	7	7	0.12	0.12	0.06	0.07
2.001NH-O_1Hpyrrole-acetaldehyde	7605.5	6711.1	451.6	447.4	1.54126e+06	1.57458e+06	5.67652e+06	6663084	12748813	9724064	6.87	5.91	0.07	0.07	46.67	46.5	32.24	36.9	13.77	10.24	-7.57057e+06	-7.76135e+06	8.5	8.5	0.02	0.02	0.02	0.02
2.019NH-O_ammonia-dimethylether	13058.8	13490.4	11669.1	11535.8	0	0	0	0	0	0	83.8	84.54	18.67	18.03	0	0	0	0	0	0	-16422.4	-16815.5	6	6	0.09	0.09	0.05	0.05
2.054NH-O_methylamine-dimethylperoxide	27569.3	28207	0	0	0	0	0	0	0	0	98.62	98.65	0	0	0	0	0	0	0	0	-14643.2	-14982.1	5.5	5.5	0.17	0.17	0.18	0.18
2.057NH-O_Nmethylacetamide-acetamide	2026.9	2533.4	633844	645746	0	0	0	0.2	0	0.1	1.58	1.93	99.08	98.79	0	0	0	0	0	0	-642924	-657095	7	7	0.04	0.05	0.04	0.05
2.007NH-O_1Hpyrrole-dimethylperoxide	0	0	320434	333303	747389	742898	0.9	0	0.2	0	0	0	67.79	68.85	32.12	31.17	0	0	0	0	-1.03e+06	-1.05498e+06	7.5	7.5	0.08	0.09	0.02	0.02
2.005NH-O_1Hpyrrole-dimethylcarbonate	25367.1	23755.1	1	1.1	3.80633e+06	2.97846e+06	1.99944e+07	3.38171e+07	4.21514e+07	89715.3	9.49	8.67	0	0	40.46	30.89	36.54	60.31	13.41	0.03	-2.25535e+07	-2.31008e+07	8.5	8.5	0.02	0.03	0.01	0.01
2.030NH-O_aniline-dimethylcarbonate	88070.4	90007.7	0	0	0	0	0	0	0	0	99.38	99.28	0	0	0	0	0	0	0	0	-88070.4	-90007.7	6	6	0.21	0.24	0.21	0.24
2.006NH-O_1Hpyrrole-dimethylether	23670.5	19361.8	0.8	2.5	6.1	662012	1.08303e+07	7.1919e+06	8.90578e+06	1.54992e+07	22.54	17.93	0	0	0	20.97	66.68	43.06	10.5	17.77	-6.98983e+06	-7.18918e+06	8.5	8.5	0.03	0.03	0.02	0.02
2.035NH-O_aniline-Nmethylacetamide	70728	74192.4	278536	276935	0	0	0	0	0	0	54.71	56.11	45.99	44.7	0	0	0	0	0	0	-280946	-287267	6.5	6.5	0.06	0.08	0.07	0.07
2.064NH-O_Nmethylacetamide-phenol	59269	60848.5	305576	311337	0	0	0.1	0.1	0.7	0.2	48.76	48.97	52.17	51.99	0	0	0	0	0	0	-270377	-276432	6.5	6.5	0.06	0.06	0.06	0.07
2.058NH-O_Nmethylacetamide-aceticacid	11851.3	12731.6	521679	531060	0	0	0.4	0	0	0	10.31	10.83	90.49	90.03	0	0	0	0	0	0	-574855	-588186	7	7	0.08	0.08	0.05	0.05
2.003NH-O_1Hpyrrole-aceticacid	0.1	0.2	90898.7	105213	3.44321e+06	3.4744e+06	25.1	0	17.5	0.1	0	0	12.34	13.92	87.63	86.16	0	0	0	0	-3.88035e+06	-3.98038e+06	8	8	0.05	0.06	0.01	0.02
2.021NH-O_ammonia-furan	0	0	68074.9	70242.8	680099	694461	0	1.6	0	0	0	0	33.46	33.72	66.39	66.2	0	0	0	0	-467185	-478583	7.5	7.5	0.04	0.04	0.01	0.01
2.062NH-O_Nmethylacetamide-methanol	7321.9	7569.9	207258	212398	0	0.3	0	0	0.1	1.1	14.09	14.21	86.59	86.53	0	0	0	0	0	0	-237119	-243269	7	7	0.07	0.07	0.03	0.03
2.038NH-O_dimethylamine-acetamide	5375	5057.1	327652	337678	0	0	0	0	0	0	7.37	6.77	93.67	94.3	0	0	0	0	0	0	-350297	-358983	7	7	0.06	0.06	0.04	0.05
2.012NH-O_1Hpyrrole-phenol	75350.4	75497.5	60.7	7.9	119.6	65.8	9.91768e+06	1.17162e+07	1.12204e+08	1.08396e+08	33.46	32.69	0	0	0	0	22.22	25.59	44.2	41.62	-1.84328e+07	-1.89099e+07	8.5	8.5	0.06	0.06	0.01	0.01
2.045NH-O_dimethylamine-methylacetate	43230.3	45199.7	182025	182165	0	0	0	0	0	0	53.92	55.14	47.74	46.72	0	0	0	0	0	0	-177470	-181579	6.5	6.5	0.07	0.08	0.07	0.08
2.060NH-O_Nmethylacetamide-dimethylether	1611.3	2112	369518	377141	0	0	0	0	0	0	2.05	2.63	98.25	97.76	0	0	0	0	0	0	-376401	-386163	7	7	0.03	0.03	0.02	0.03
2.004NH-O_1Hpyrrole-acetone	43059.1	44388	132671	133922	0	0	0	0	0	0	60.87	61.41	40.79	40.29	0	0	0	0	0	0	-152559	-155849	6.5	6.5	0.09	0.09	0.08	0.08
2.033NH-O_aniline-methanol	13168.9	8251.2	142754	160435	371170	597275	3.54189e+06	3.05384e+06	862369	202.6	14.97	9.14	32.41	35.51	17.12	26.85	33.7	28.32	1.72	0	-2.10826e+06	-2.16179e+06	8	8	0.09	0.1	0.01	0.01
2.059NH-O_Nmethylacetamide-dimethylcarbonate	54158.2	51651.5	0	0	23.6	0	1.50276e+07	1.83174e+07	6.59444e+07	5.57865e+07	27.97	25.99	0	0	0	0	40.36	47.89	31.5	25.94	-1.55152e+07	-1.59449e+07	8.5	8.5	0.05	0.05	0.01	0.01
2.025NH-O_ammonia-phenol	0	0	0	0	2.0015e+06	2.07338e+06	1353621	1.29993e+06	0	60.6	0	0	0	0	88.41	89.22	11.39	10.65	0	0	-2.28683e+06	-2.3474e+06	8	8	0.03	0.03	0.01	0.01
2.051NH-O_methylamine-acetone	0	0	315114	324744	13843.1	6095.5	0.3	0	0	0	0	0	100.51	101.07	0.93	0.4	0	0	0	0	-318367	-326176	7	7	0.05	0.05	0.05	0.05
2.061NH-O_Nmethylacetamide-dimethylperoxide	41542.5	42524.2	170507	174804	0	0	0	0	0.2	0	53.59	53.6	47.33	47.4	0	0	0	0	0	0	-168378	-172489	6.5	6.5	0.04	0.05	0.05	0.06
2.017NH-O_ammonia-acetone	0	0	185870	194183	37100.9	23836.7	0.4	0	7.5	0	0	0	97.7	99.36	4.23	2.64	0	0	0	0	-194915	-199995	7	7	0.05	0.05	0.04	0.05
2.053NH-O_methylamine-dimethylether	17824.8	18355.2	35118.7	35516.1	0	0	0	0	0	0	68.97	69.43	32.33	31.96	0	0	0	0	0	0	-52494.2	-53718.1	6.5	6.5	0.08	0.08	0.04	0.04
2.026NH-O_aniline-acetaldehyde	35583.6	37395.8	118380	117064	0	0	0	0	0	0	57.55	59.13	43.08	41.65	0	0	0	0	0	0	-130260	-133174	6.5	6.5	0.05	0.06	0.04	0.04
2.049NH-O_methylamine-acetamide	15971.7	16686.9	164611	167509	0	0	0	0	0	0	31.3	31.88	70.42	69.86	0	0	0	0	0	0	-114077	-116957	6.5	6.5	0.12	0.12	0.06	0.06
