# Supplementary material for: Benchmarking Swaths of Intermolecular Interaction Components with Symmetry-Adapted Perturbation Theory
Source: J Chem Theory Comput. 2023 Dec 20;20(1):30–48. doi: 10.1021/acs.jctc.3c00801 (PMC10782453; doi:10.1021/acs.jctc.3c00801)
Supplement: Supplementary file 4 — ct3c00801_si_004.zip [file ct3c00801_si_004.zip › noHB+Mix.xls]

## Sheet: noHB+Mix
Dimer	C6/pbe0ac	C6/b3lypac	C7/pbe0ac	C7/b3lypac	C8/pbe0ac	C8/b3lypac	C9/pbe0ac	C9/b3lypac	C10/pbe0ac	C10/b3lypac	MC%_C6/pbe0ac	MC%_C6/b3lypac	MC%_C7/pbe0ac	MC%_C7/b3lypac	MC%_C8/pbe0ac	MC%_C8/b3lypac	MC%_C9/pbe0ac	MC%_C9/b3lypac	MC%_C10/pbe0ac	MC%_C10/b3lypac	Cn/pbe0ac	Cn/b3lypac	n/pbe0ac	n/b3lypac	fit_RMSE(CnR-n)/pbe0ac	fit_RMSE(CnR-n)/b3lypac	fit_RMSE(multi)/pbe0ac	fit_RMSE(multi)/b3lypac
7.104noHB_methane-water	1580	1661.6	27330.6	27777.7	0	0	0	0	0	0	20.27	20.84	80.95	80.45	0	0	0	0	0	0	-33144.6	-33892.1	7	7	0.03	0.03	0.01	0.01
7.012noHB_aniline-furan	96980.2	100651	146308	143288	0	0.6	0	0	0	2	79.9	81	23.43	22.41	0	0	0	0	0	0	-130051	-133039	6	6	0.2	0.2	0.11	0.11
7.037noHB_benzene-nitromethane	62662.8	63994.5	0	0	0	0	0	0	0	0	102.38	102.33	0	0	0	0	0	0	0	0	-62662.8	-63994.5	6	6	0.11	0.12	0.11	0.12
7.103noHB_methane-trimethylamine	11393.6	11773.1	115937	117907	0.1	0	0	0	0.1	0.1	32.97	33.37	68.62	68.33	0	0	0	0	0	0	-80006.7	-81746.8	6.5	6.5	0.06	0.06	0.03	0.03
7.075noHB_ethyne-furan	0	0	202916	210330	68565.1	59731.1	1.1	0	4	0	0	0	93.81	94.79	6.36	5.4	0	0	0	0	-218730	-224107	7	7	0.03	0.03	0.02	0.02
7.064noHB_ethene-methylazide	23057.9	23586.5	0	0	0	0	0	0	0	0	99.66	99.63	0	0	0	0	0	0	0	0	-23057.9	-23586.5	6	6	0.1	0.11	0.1	0.11
7.015noHB_aniline-nitromethane	53283.4	54368.8	0	0	0	0	0	0	0	0	97.39	97.32	0	0	0	0	0	0	0	0	-27874.8	-28443.1	5.5	5.5	0.21	0.21	0.39	0.4
7.048noHB_ethene-acetaldehyde	16766	17428.1	58930.2	59254	0	0	0	0	0	0	58.46	59.39	43.69	42.92	0	0	0	0	0	0	-63033.9	-64525	6.5	6.5	0.03	0.04	0.03	0.04
7.071noHB_ethene-phenol	0	0	145538	159075	3.57896e+06	3.63022e+06	0	0.1	0	0.1	0	0	19	20.21	82.11	81.05	0	0	0	0	-4.30963e+06	-4.42885e+06	8	8	0.07	0.08	0.04	0.04
7.111noHB_Nmethylacetamide-furan	52027.4	53677.2	66903.1	66239	0	0	0	0	0	0	79.63	80.46	22.08	21.4	0	0	0	0	0	0	-68772.8	-70256.3	6	6	0.17	0.17	0.07	0.08
7.019noHB_benzene-acetamide	35607.5	37417.7	328360	331890	0	0.1	0	0.4	0	1.9	36.33	37.29	65.22	64.39	0	0	0	0	0	0	-231006	-236496	6.5	6.5	0.1	0.1	0.06	0.06
10_chloromethanedimer	27140.1	27768.4	0	0	0	3.3	0.5	98.8	8.26985e+07	8.4688e+07	36.7	36.74	0	0	0	0	0	0	62.19	62.24	-1.95795e+07	-2.00464e+07	9	9	0.02	0.02	0	0
7.098noHB_methane-nitrosomethane	11315.4	11417.9	12734.5	13319.6	0	0	0	0	0	0	81.66	80.95	20.5	21.07	0	0	0	0	0	0	-14689.8	-14947.3	6	6	0.05	0.05	0.02	0.02
7.029noHB_benzene-dimethylperoxide	67860.3	70224.4	77846.1	76019	0.6	0.1	0	0	0.5	1.1	83.04	84.07	19.33	18.47	0	0	0	0	0	0	-86232.8	-88165.7	6	6	0.14	0.14	0.07	0.07
7.031noHB_benzene-methanol	33313.5	34143.9	0	0	0	0	0	0	0	0	101.22	101.18	0	0	0	0	0	0	0	0	-33313.5	-34143.9	6	6	0.08	0.09	0.08	0.09
7.017noHB_aniline-phenol	121947	127789	384724	380657	0	0.3	0	0	0	0	63.07	64.49	39.05	37.71	0	0	0	0	0	0	-440155	-450628	6.5	6.5	0.17	0.18	0.15	0.15
7.099noHB_methane-Nmethyl2propanimine	25789.3	26225.2	0	0	0	0	0	0	0	0	101.52	101.61	0	0	0	0	0	0	0	0	-25789.3	-26225.2	6	6	0.04	0.04	0.04	0.04
7.041noHB_benzene-phenol	0	0	610776	649267	3.61046e+06	3.58925e+06	0	0	0	7	0	0	48.77	50.51	51.29	49.67	0	0	0	0	-2.98099e+06	-3.05763e+06	7.5	7.5	0.04	0.03	0.04	0.04
7.025noHB_benzene-dimethylamine	0	0	416990	429602	2.16147e+06	2.19561e+06	28.8	0.8	0	0.9	0	0	51.93	52.33	48.35	48.03	0	0	0	0	-1.89977e+06	-1.94316e+06	7.5	7.5	0.02	0.02	0.03	0.03
7.020noHB_benzene-aceticacid	1410.8	2339.6	628291	642108	0	0	0	0	0	7	1.21	1.95	100.62	100.01	0	0	0	0	0	0	-634863	-653009	7	7	0.07	0.07	0.07	0.07
06_chloromethanemethane	7854.8	8062.2	46633.1	47164.3	0	0	0	0	0	0	45.8	46.2	54.96	54.62	0	0	0	0	0	0	-38956.1	-39638.4	6.5	6.5	0.01	0.01	0.01	0.01
7.005noHB_aceticacid-methylisocyanide	0	0	250202	261380	357266	346462	0	1.1	0	3	0	0	77.66	79.04	23.83	22.52	0	0	0	0	-685072	-344867	7.5	7	0.15	0.15	0.06	0.06
7.038noHB_benzene-nitrosomethane	53215.2	54367.5	0	0	0	0	0	0	0	0	102.5	102.37	0	0	0	0	0	0	0	0	-53215.2	-54367.5	6	6	0.08	0.09	0.08	0.09
7.074noHB_ethene-water	7909.8	8322.2	13902.4	13668.9	0	0	0	0	0	0	73.63	75.19	30.98	29.57	0	0	0	0	0	0	-22254.7	-22903.8	6.5	6.5	0.06	0.06	0.04	0.05
7.035noHB_benzene-methylcyanate	66476.3	68024.5	0	0	0	0	0	0	0	0	101.45	101.49	0	0	0	0	0	0	0	0	-66476.3	-68024.5	6	6	0.14	0.16	0.14	0.16
7.094noHB_methane-methylazide	15111.3	15361.8	7874.4	8164.9	0	0	0	0	0	0	91.28	90.92	10.92	11.1	0	0	0	0	0	0	-17240.7	-17569.7	6	6	0.04	0.04	0.02	0.03
7.060noHB_ethene-furan	20923.9	21581.7	71097.3	72028.1	0	0	0	0	0	0.1	58.92	59.41	42.61	42.19	0	0	0	0	0	0	-77421.6	-79203.2	6.5	6.5	0.04	0.04	0.03	0.04
7.018noHB_benzene-acetaldehyde	56112.5	57327.7	0	0	0	0	0	0	0	0	102.31	102.17	0	0	0	0	0	0	0	0	-56112.5	-57327.7	6	6	0.09	0.1	0.09	0.1
7.079noHB_methane-acetamide	15366.1	15675.5	21405.5	21810.3	0	0	0	0	0	0	77.98	77.97	24.07	24.04	0	0	0	0	0	0	-41018.8	-41831.4	6.5	6.5	0.07	0.07	0.02	0.03
7.097noHB_methane-nitromethane	12835.3	13217.7	16964	16799.4	0	0	0	0	0	0	78.45	79.03	23.6	22.88	0	0	0	0	0	0	-33555.5	-17731.4	6.5	6	0.07	0.07	0.02	0.02
7.010noHB_ammonia-nitrosomethane	8769	9179.6	48232.6	48647.3	0	0	0	0	0	0	46.24	47.28	57.04	56.19	0	0	0	0	0	0	-41876.4	-42887.9	6.5	6.5	0.04	0.05	0.04	0.05
7.028noHB_benzene-dimethylether	61619.5	63742.6	24792.7	22179.4	0	0	0.3	0	2.3	0	94.87	95.97	8	7	0	0	0	0	0	0	-67677.1	-69161.7	6	6	0.09	0.09	0.08	0.08
7.067noHB_ethene-nitromethane	23680	24291.3	168.1	0	0	0	0	0	0	0	102.87	103.29	0.17	0	0	0	0	0	0	0	-23725.9	-24291.3	6	6	0.04	0.05	0.04	0.05
7.096noHB_methane-methylisocyanide	9501.8	9636.6	36618.5	37490.7	0	0	0	0	0	0	55.43	55.26	46	46.27	0	0	0	0	0	0	-37320.6	-38027.9	6.5	6.5	0.01	0.01	0.02	0.02
7.058noHB_ethene-dimethylether	18705.2	19207.1	53097	53927.3	0	0	0	0	0	0	62.66	62.98	39.06	38.83	0	0	0	0	0	0	-63881.5	-65295.5	6.5	6.5	0.05	0.05	0.04	0.04
7.081noHB_methane-acetone	16754.3	16830	15384.3	16488.5	0	0	0	0	0	0	84.42	83.46	17.24	18.18	0	0	0	0	0	0	-20763.1	-21126.6	6	6	0.05	0.06	0.02	0.02
7.072noHB_ethene-pyridine	33495.8	34886.7	63200	62318	0	0	0	0	0	0	72.9	74.14	29.22	28.13	0	0	0	0	0	0	-98770.9	-101126	6.5	6.5	0.1	0.11	0.05	0.06
7.080noHB_methane-aceticacid	14078.4	14303.7	13654.9	14001.7	0	0	0	0	0	0	83.79	83.6	18.22	18.35	0	0	0	0	0	0	-17701.3	-18018.7	6	6	0.05	0.05	0.02	0.02
7.085noHB_methane-dimethylamine	13265.5	13773.5	49958.6	50093.2	0	0	0	0	0	0	56.22	57.19	46.02	45.2	0	0	0	0	0	0	-51514	-52588.1	6.5	6.5	0.03	0.03	0.03	0.04
7.076noHB_ethyne-methylcyanate	14765.3	15155.9	82368	84541.9	0	0	0	0	0	0	46.51	46.57	55.61	55.66	0	0	0	0	0	0	-70733.8	-72602.5	6.5	6.5	0.04	0.04	0.04	0.04
7.050noHB_ethene-aceticacid	22318.2	22881.2	18061.2	18276.2	0	0	0	0	0	0	86.43	86.66	15.69	15.52	0	0	0	0	0	0	-27068.1	-27687.7	6	6	0.07	0.07	0.04	0.04
7.055noHB_ethene-dimethylamine	22344.3	22848.1	68621.2	70180.6	0	0	0	0	0	0	61.43	61.47	40.88	40.91	0	0	0	0	0	0	-78985.5	-80772.6	6.5	6.5	0.05	0.06	0.05	0.05
7.083noHB_methane-ammonia	0	0	52612.5	54125.8	59655.4	60967.8	0	0	0	0	0	0	81.92	82.1	19.1	19.01	0	0	0	0	-66858.6	-68685.4	7	7	0.02	0.02	0.01	0.01
7.022noHB_benzene-acetonitrile	55999.4	57249.4	0	0	0	0	0	0	0	0	102.49	102.41	0	0	0	0	0	0	0	0	-55999.4	-57249.4	6	6	0.1	0.1	0.1	0.1
7.105noHB_methanol-methylisocyanide	19845.5	20313.9	0	0	0	0	0	0	0	0	103.22	103.28	0	0	0	0	0	0	0	0	-19845.5	-20314	6	6	0.06	0.06	0.06	0.06
7.013noHB_aniline-methylazide	57549.1	58788.3	0	0	0	0	0	0	0	0	97.25	97.16	0	0	0	0	0	0	0	0	-29793.7	-30435.9	5.5	5.5	0.2	0.19	0.36	0.38
7.078noHB_methane-acetaldehyde	12034.8	12177.8	16505.5	17073.5	0	0	0	0	0	0	78.33	77.83	23.83	24.2	0	0	0	0	0	0	-31946.3	-32516.5	6.5	6.5	0.05	0.05	0.02	0.02
7.023noHB_benzene-ammonia	0.3	9937.2	217	1.2	1.5502e+06	25.9	5.52939e+06	1.64884e+07	2.14288e+07	1.62305e+06	0	12.18	0.04	0	50.08	0	29.51	85.72	19.23	1.42	-7.69997e+06	-7.90733e+06	8.5	8.5	0.03	0.03	0.01	0.01
7.011noHB_aniline-acetonitrile	50299.5	51384.7	0	0	0	0	0	0	0	0	98.75	98.69	0	0	0	0	0	0	0	0	-26170.5	-26735.8	5.5	5.5	0.24	0.24	0.26	0.28
7.039noHB_benzene-Nmethyl2propanimine	99433	101478	0	0	0	0	0	0	0	0	101.54	101.58	0	0	0	0	0	0	0	0	-99433	-101478	6	6	0.12	0.14	0.12	0.14
7.045noHB_dimethylamine-furan	39076.5	40057.9	21999.3	21979.8	0	0	0	0	0	0	90.59	90.89	11.41	11.16	0	0	0	0	0	0	-44818	-45794.3	6	6	0.09	0.09	0.06	0.06
7.090noHB_methane-furan	15435.6	15700.7	29396.3	30202	0	0	0	0	0	0	72.11	71.87	29.79	29.99	0	0	0	0	0	0	-45310.2	-46241.4	6.5	6.5	0.05	0.05	0.03	0.02
7.102noHB_methane-pyridine	23119.5	23836.1	13130.9	12361.5	0	0	0	0	0	0	90.95	91.98	11.23	10.37	0	0	0	0	0	0	-26503.7	-27022	6	6	0.05	0.05	0.03	0.03
7.030noHB_benzene-furan	62532.4	64744.5	47369.1	45675.8	0	0	0	0	0	0	88.91	89.88	13.53	12.73	0	0	0	0	0	0	-73954.8	-75758.6	6	6	0.1	0.1	0.06	0.06
7.059noHB_ethene-dimethylperoxide	28226.5	28856.3	0	0	0	0	0	0	0	0	100.11	100.19	0	0	0	0	0	0	0	0	-28226.5	-28856.3	6	6	0.1	0.1	0.1	0.1
7.046noHB_dimethylamine-methylacetate	50407.8	51497.3	0	0	0	0	0	0	0	0	102.13	102.22	0	0	0	0	0	0	0	0	-50407.8	-51497.3	6	6	0.1	0.1	0.1	0.1
7.032noHB_benzene-methylacetate	88283.5	90209.1	0	0	0	0	0	0	0	0	102.05	102.07	0	0	0	0	0	0	0	0	-88283.5	-90209.1	6	6	0.1	0.11	0.1	0.11
7.068noHB_ethene-nitrosomethane	18885.9	19264.3	8384.1	8713.2	0	0	0	0	0	0	93.22	93.1	9.46	9.62	0	0	0	0	0	0	-21149.4	-21616.7	6	6	0.05	0.05	0.04	0.04
7.110noHB_Nmethylacetamide-dimethylcarbonate	56002.8	57274.4	0	0	0	0	0	0	0	0	97.86	97.85	0	0	0	0	0	0	0	0	-29334.8	-30001	5.5	5.5	0.25	0.25	0.35	0.36
7.002noHB_1Hpyrrole-methylazide	51247.5	52384.9	0	282.6	0	0	0	0	0	0	102.66	102.54	0	0.13	0	0	0	0	0	0	-51247.5	-52458.7	6	6	0.09	0.09	0.09	0.09
09_fluoromethanedimer	8320.9	8246.5	0	0	0	0	1.68606e+06	1.84973e+06	3.75697e+06	3.38029e+06	37.4	36.33	0	0	0	0	43.5	46.73	18.34	16.15	-1.54807e+06	-1.58302e+06	8.5	8.5	0.02	0.02	0	0
7.084noHB_methane-aniline	28754.9	29332.3	0	0	0	0	0	0	0	0	101.1	100.94	0	0	0	0	0	0	0	0	-28754.9	-29332.2	6	6	0.06	0.06	0.06	0.06
7.109noHB_Nmethylacetamide-acetone	43121.3	43956.3	0	0	0	0	0	0	0	0	97.18	97.15	0	0	0	0	0	0	0	0	-22817.2	-23259.3	5.5	5.5	0.19	0.19	0.33	0.34
7.049noHB_ethene-acetamide	13731.9	14089.2	197028	202291	0	0	0	0	0	0	26.34	26.36	76.63	76.72	0	0	0	0	0	0	-254751	-261517	7	7	0.11	0.12	0.06	0.07
7.082noHB_methane-acetonitrile	9839.9	9916.4	32760.4	33913.2	0	0	0	0	0	0	59.25	58.54	42.63	43.27	0	0	0	0	0	0	-36038.4	-36772.6	6.5	6.5	0.02	0.02	0.02	0.02
7.108noHB_Nmethylacetamide-acetaldehyde	32917.3	33618	0	0	0	0	0	0	0	0	98.13	98.15	0	0	0	0	0	0	0	0	-17530.2	-17903.6	5.5	5.5	0.19	0.19	0.23	0.24
7.056noHB_ethene-dimethylcarbonate	30278.9	30968.8	0	0	0	0	0	0	0	0	99.56	99.7	0	0	0	0	0	0	0	0	-30278.9	-30968.8	6	6	0.1	0.1	0.1	0.1
7.066noHB_ethene-methylisocyanide	23004.5	23511.4	0	0.4	0	0	0	0	0	0	103.77	103.8	0	0	0	0	0	0	0	0	-23004.5	-23511.5	6	6	0.05	0.05	0.05	0.05
7.008noHB_ammonia-methylisocyanide	13642.2	14067.6	9538.1	9351.9	0	0	0	0	0	0	89.46	90.1	14.85	14.22	0	0	0	0	0	0	-16308.7	-16682	6	6	0.07	0.07	0.06	0.06
7.089noHB_methane-dimethylperoxide	19052.6	19396	0	0	0	0	0	0	0	0	100.8	100.84	0	0	0	0	0	0	0	0	-19052.6	-19396	6	6	0.05	0.05	0.05	0.05
7.004noHB_1Hpyrrole-nitrosomethane	41131.2	42287.9	17842	17315.3	0	0	0	0	0	0	94.35	94.89	9.13	8.67	0	0	0	0	0	0	-45813.4	-46831.9	6	6	0.11	0.11	0.09	0.09
7.043noHB_benzene-trimethylamine	0	0	405920	419039	5080887	5.16786e+06	0.1	2.8	0.2	45.9	0	0	32.1	32.45	68.04	67.76	0	0	0	0	-3.14805e+06	-3.21609e+06	7.5	7.5	0.08	0.08	0.02	0.03
7.086noHB_methane-dimethylcarbonate	18827.9	19158.2	0	0	0	0	0	0	0	0	98.26	98.15	0	0	0	0	0	0	0	0	-18827.9	-19158.2	6	6	0.09	0.1	0.09	0.1
7.034noHB_benzene-methylazide	64297.9	65689.1	0	0	0	0	0	0	0	0	100.95	100.86	0	0	0	0	0	0	0	0	-64297.9	-65689.1	6	6	0.13	0.15	0.13	0.15
7.092noHB_methane-methylacetate	20514.8	20873.7	0	0	0	0	0	0	0	0	100.95	101.03	0	0	0	0	0	0	0	0	-20514.8	-20873.7	6	6	0.04	0.04	0.04	0.04
7.006noHB_ammonia-acetonitrile	13685	14110.4	5908.1	5746.8	0	0	0	0	0	0	94.84	95.36	9.78	9.28	0	0	0	0	0	0	-15356.7	-15736.4	6	6	0.06	0.07	0.06	0.06
7.036noHB_benzene-methylisocyanide	55499.6	56678.1	0	0	0	0	0	0	0	0	102.32	102.32	0	0	0	0	0	0	0	0	-55499.6	-56678.1	6	6	0.09	0.1	0.09	0.1
7.100noHB_methane-Nmethylacetamide	23261.8	23682.7	0	0	0	0	0	0	0	0	101.4	101.56	0	0	0	0	0	0	0	0	-23261.8	-23682.7	6	6	0.04	0.04	0.04	0.04
7.026noHB_benzene-dimethylcarbonate	82359	84205.7	0	0	0	0	0	0	0	0	100.16	100.11	0	0	0	0	0	0	0	0	-82359	-84205.8	6	6	0.15	0.16	0.15	0.16
7.065noHB_ethene-methylcyanate	24670.6	25272.3	0	0	0	0	0	0	0	0	100.78	100.71	0	0	0	0	0	0	0	0	-24670.6	-25272.3	6	6	0.11	0.11	0.11	0.11
7.027noHB_benzene-dimethyldiazene	93868.2	96023.7	187.6	0	0	0	0	0	0	0	103.27	103.29	0.04	0	0	0	0	0	0	0	-93912	-96023.7	6	6	0.08	0.09	0.08	0.09
7.051noHB_ethene-acetone	27523.8	28091.9	0	0	0	0	0	0	0	0	101.44	101.58	0	0	0	0	0	0	0	0	-27523.8	-28091.8	6	6	0.07	0.07	0.07	0.07
7.069noHB_ethene-Nmethyl2propanimine	41018	41851.4	0	0	0	0	0	0	0	0	101.93	101.96	0	0	0	0	0	0	0	0	-41018	-41851.4	6	6	0.06	0.06	0.06	0.06
7.106noHB_methylamine-methylazide	24205.2	24768.1	0	0	0	0	0	0	0	0	98.67	98.65	0	0	0	0	0	0	0	0	-12961.5	-13263.4	5.5	5.5	0.15	0.15	0.2	0.22
7.052noHB_ethene-acetonitrile	21832	22532.1	1963.7	1264.9	0	0	0	0	0	0	101.71	102.63	2.03	1.28	0	0	0	0	0	0	-22354.1	-22868.4	6	6	0.05	0.05	0.05	0.05
7.095noHB_methane-methylcyanate	15123.2	15169	8328.7	9384.5	0	0	0	0	0	0	90.95	89.45	11.48	12.68	0	0	0	0	0	0	-17364.8	-17694.7	6	6	0.04	0.04	0.03	0.03
7.063noHB_ethene-methylamine	8803.2	9070	92199.4	93938.8	0	0	0	0	0	0	31.46	31.74	70.16	69.97	0	0	0	0	0	0	-63710.5	-65114.1	6.5	6.5	0.06	0.07	0.03	0.03
7.088noHB_methane-dimethylether	11700.9	11992.3	36752.7	37250.6	0	0	0	0	0	0	59.97	60.32	41.64	41.41	0	0	0	0	0	0	-41708.5	-42534.7	6.5	6.5	0.02	0.03	0.02	0.02
7.001noHB_1Hpyrrole-furan	4002.2	0.3	299921	351917	879134	781790	0	0	0.5	0	4.34	0	60.83	69.72	34.21	29.71	0	0	0	0	-1.09245e+06	-1.11897e+06	7.5	7.5	0.07	0.08	0.02	0.02
7.087noHB_methane-dimethyldiazene	19546.9	19899.4	0	0	0	0	0	0	0	0	101.42	101.44	0	0	0	0	0	0	0	0	-19546.9	-19899.4	6	6	0.03	0.03	0.03	0.03
7.091noHB_methane-methanol	5889.8	6019.7	34536.5	35188	0	0	0	0	0	0	43.26	43.36	58.15	58.1	0	0	0	0	0	0	-29258.2	-29846.3	6.5	6.5	0.03	0.03	0.02	0.02
7.007noHB_ammonia-methylazide	15929.3	16314.5	0	0	0	0	0	0	0	0	101.08	101	0	0	0	0	0	0	0	0	-15929.3	-16314.5	6	6	0.11	0.11	0.11	0.11
07_trifluoromethanemethane	6413.2	6519.8	15644.5	16153.9	0	0	0	0	0	0	66.46	66.15	33.26	33.61	0	0	0	0	0	0	-20658	-21126	6.5	6.5	0.01	0.01	0	0
7.047noHB_dimethylamine-methylazide	35352.4	36182.3	0	0	0	0	0	0	0	0	100.05	99.99	0	0	0	0	0	0	0	0	-35352.4	-36182.3	6	6	0.15	0.16	0.15	0.16
08_trichloromethanemethane	21006.8	21550.7	10570.6	10744.7	0	0	0	0	0	2.1	92.08	92.27	9.33	9.27	0	0	0	0	0	0	-23605.5	-24192.2	6	6	0.02	0.03	0.01	0.02
7.042noHB_benzene-pyridine	87646.6	89706.4	0	0	0	0	0	0	0	0	100.87	100.86	0	0	0	0	0	0	0	0	-87646.6	-89706.4	6	6	0.15	0.16	0.15	0.16
7.062noHB_ethene-methylacetate	31567	32235.6	0	0	0	0	0	0	0	0	100.79	100.87	0	0	0	0	0	0	0	0	-31567	-32235.6	6	6	0.06	0.07	0.06	0.07
7.112noHB_phenol-methylisocyanide	56020.4	57199	0	0	0	0	0	0	0	0	101.76	101.73	0	0	0	0	0	0	0	0	-56020.4	-57199	6	6	0.13	0.14	0.13	0.14
7.113noHB_water-methylisocyanide	9555.4	9897.9	1438.3	1113.8	0	0	0	0	0	0	99.81	100.88	3.82	2.89	0	0	0	0	0	0	-9988.7	-10233.5	6	6	0.04	0.05	0.04	0.04
7.077noHB_ethyne-methylisocyanide	12788.1	13498.5	56941.8	56579.9	0	0	0	0	0	0	52.49	54.13	49.82	48.37	0	0	0	0	0	0	-54085.9	-55315.3	6.5	6.5	0.03	0.03	0.03	0.03
7.070noHB_ethene-Nmethylacetamide	34439.5	35365.2	12642	12353	0	0	0	0	0	0	94.2	94.61	7.8	7.45	0	0	0	0	0	0	-37733.9	-38584.3	6	6	0.07	0.07	0.05	0.05
7.107noHB_methylamine-phenol	38983.5	39885.9	0	0	0	0	0	0	0	0	99.85	99.79	0	0	0	0	0	0	0	0	-38983.5	-39885.9	6	6	0.12	0.13	0.12	0.13
7.016noHB_aniline-nitrosomethane	43583.8	44505.3	0	0	0	0	0	0	0	0	97.16	97.11	0	0	0	0	0	0	0	0	-23072.5	-23560.9	5.5	5.5	0.19	0.19	0.35	0.37
7.024noHB_benzene-aniline	101147	103546	0	0	0	0	0	0	0	0	99.29	99.25	0	0	0	0	0	0	0	0	-101147	-103546	6	6	0.25	0.26	0.25	0.26
7.101noHB_methane-phenol	26921.7	27452.3	0	0	0	0	0	0	0	0	101.48	101.31	0	0	0	0	0	0	0	0	-26921.7	-27452.3	6	6	0.05	0.05	0.05	0.05
7.040noHB_benzene-Nmethylacetamide	72590.6	75032	118990	118053	0.2	0	0	0	0.1	0	76.03	76.9	25.83	25.07	0	0	0	0	0	0	-206597	-211126	6.5	6.5	0.19	0.2	0.08	0.09
7.014noHB_aniline-methylisocyanide	75651.2	78405.9	43525.2	39599.2	0	0	0	0	0	0	92.83	94.19	10.94	9.74	0	0	0	0	0	0	-86000	-87821.2	6	6	0.13	0.13	0.11	0.12
7.009noHB_ammonia-nitromethane	13852.5	14163.5	0	0	0	0	0	0	0	0	101.37	101.33	0	0	0	0	0	0	0	0	-13852.5	-14163.5	6	6	0.1	0.11	0.1	0.11
7.053noHB_ethene-ammonia	0	0	78527.5	81315.9	145917	146571	1.6	0	0	0	0	0	73.63	74.31	27.67	27.09	0	0	0	0	-233152	-239244	7.5	7.5	0.03	0.03	0.01	0.02
7.003noHB_1Hpyrrole-methylisocyanide	40137.3	41031.5	18181	18605.8	0.2	0	0	0	0	0	93.64	93.75	9.45	9.46	0	0	0	0	0	0	-44896.8	-45902.2	6	6	0.1	0.1	0.08	0.08
7.054noHB_ethene-aniline	46870.4	48710.9	9652.2	7008.3	0	0	0	0	0	0	97.82	99.29	4.41	3.13	0	0	0	0	0	0	-49331	-50497.5	6	6	0.07	0.07	0.06	0.07
7.093noHB_methane-methylamine	6754.9	7007.1	51580	52256	0	0	0	0	0	0	38.65	39.26	63.3	62.79	0	0	0	0	0	0	-39414.5	-40256	6.5	6.5	0.03	0.03	0.02	0.02
7.073noHB_ethene-trimethylamine	17458.4	17859.3	193446	197607	0	0.1	0	0	0	0.1	31.36	31.42	70.23	70.24	0	0	0	0	0	0	-129685	-132527	6.5	6.5	0.09	0.09	0.04	0.04
7.057noHB_ethene-dimethyldiazene	28400.1	28995	0	0	0	0	0	0	0	0	99.16	99.22	0	0	0	0	0	0	0	0	-28400.1	-28995	6	6	0.13	0.13	0.13	0.13
7.061noHB_ethene-methanol	13785.2	14219.5	25032.1	25238.9	0	0	0	0	0	0	73.01	73.56	29.78	29.33	0	0	0	0	0	0	-39641.9	-40590.6	6.5	6.5	0.06	0.06	0.04	0.04
7.044noHB_benzene-water	16192.8	16648.9	0	0	0	0	0	0	0	0	99.61	99.37	0	0	0	0	0	0	0	0	-16192.8	-8909.33	6	5.5	0.11	0.12	0.11	0.12
7.033noHB_benzene-methylamine	4895.8	2.7	0	58220.8	3.63028e+06	3.549e+06	83.7	858	1202.3	84.6	4.34	0	0	8.58	95.16	90.93	0	0	0	0	-3.75615e+06	-3.84409e+06	8	8	0.02	0.03	0.01	0.01
05_fluoromethanemethane	4981.7	5064.6	23814	24133.2	0	0	0	0	0	0	50.09	50.19	50.26	50.2	0	0	0	0	0	0	-21895.3	-22220.7	6.5	6.5	0.01	0.01	0.01	0.01
7.021noHB_benzene-acetone	74984.5	76585.5	0	0	0	0	0	0	0	0	102.4	102.33	0	0	0	0	0	0	0	0	-74984.5	-76585.5	6	6	0.09	0.1	0.09	0.1
