# Supplementary material for: Benchmarking Swaths of Intermolecular Interaction Components with Symmetry-Adapted Perturbation Theory
Source: J Chem Theory Comput. 2023 Dec 20;20(1):30–48. doi: 10.1021/acs.jctc.3c00801 (PMC10782453; doi:10.1021/acs.jctc.3c00801)
Supplement: Supplementary file 4 — ct3c00801_si_004.zip [file ct3c00801_si_004.zip › OHN.xls]

## Sheet: OHN
Dimer	C6/pbe0ac	C6/b3lypac	C7/pbe0ac	C7/b3lypac	C8/pbe0ac	C8/b3lypac	C9/pbe0ac	C9/b3lypac	C10/pbe0ac	C10/b3lypac	MC%_C6/pbe0ac	MC%_C6/b3lypac	MC%_C7/pbe0ac	MC%_C7/b3lypac	MC%_C8/pbe0ac	MC%_C8/b3lypac	MC%_C9/pbe0ac	MC%_C9/b3lypac	MC%_C10/pbe0ac	MC%_C10/b3lypac	Cn/pbe0ac	Cn/b3lypac	n/pbe0ac	n/b3lypac	fit_RMSE(CnR-n)/pbe0ac	fit_RMSE(CnR-n)/b3lypac	fit_RMSE(multi)/pbe0ac	fit_RMSE(multi)/b3lypac
3.034OH-N_phenol-trimethylamine	4148.9	0	0.1	0	4.6872e+06	5.27658e+06	1.82712e+07	1.78117e+07	4.46333e+06	1.2	1.45	0	0	0	55.75	61.18	40.85	38.82	1.89	0	-1.92693e+07	-1.97352e+07	8.5	8.5	0.06	0.08	0.01	0.01
3.021OH-N_methanol-Nmethyl2propanimine	11781.7	13472.4	290980	292581	0	0	0	0	0	0.2	15.76	17.55	85.79	84.02	0	0	0	0	0	0	-338715	-347166	7	7	0.14	0.15	0.1	0.1
3.001OH-N_aceticacid-acetonitrile	0	0	226722	239640	246162	226733	0	0	0	0.1	0	0	81.57	83.82	19.68	17.62	0	0	0	0	-287889	-295979	7	7	0.13	0.13	0.06	0.07
3.037OH-N_water-aniline	9922.4	9395	0	0	0	61.7	3.58853e+06	4.18429e+06	2.26212e+06	492930	20.86	19.16	0	0	0	0.01	69.53	78.71	9.48	2.01	-2.37105e+06	-2.43818e+06	8.5	8.5	0.03	0.02	0.01	0.01
3.010OH-N_aceticacid-Nmethyl2propanimine	113.6	0	1.6	0	3.29722e+06	3.58432e+06	1.16613e+07	1.10201e+07	9.7	0.1	0.05	0	0	0	58.69	62.11	41.25	37.96	0	0	-1.25246e+07	-1.28407e+07	8.5	8.5	0.07	0.09	0.01	0.02
3.003OH-N_aceticacid-aniline	49542.1	52402.3	0	0	0	0	0	0	1.60761e+08	1.6411e+08	19.88	20.46	0	0	0	0	0	0	80.01	79.49	-8.5609e+07	-8.78677e+07	9.5	9.5	0.16	0.17	0.02	0.01
3.035OH-N_water-acetonitrile	9521.1	9910.2	959.8	509.5	0	0	0	0	0	0	100.35	101.83	2.64	1.37	0	0	0	0	0	0	-9814.32	-10065.9	6	6	0.04	0.05	0.04	0.05
3.039OH-N_water-dimethyldiazene	20047.5	20734.2	6510.9	6249.3	0	0	0	0	0	0	95.48	96.24	7.84	7.33	0	0	0	0	0	0	-21921.5	-22532.9	6	6	0.1	0.11	0.09	0.1
3.045OH-N_water-trimethylamine	18365	19530.8	9986.5	8009.3	0	0	0	0	0	0	90.36	93.35	12.86	10.02	0	0	0	0	0	0	-21338.3	-21915.5	6	6	0.14	0.13	0.11	0.12
3.025OH-N_phenol-ammonia	0	0	0	0	922983	1.04664e+06	1.20041e+07	1.18508e+07	0.1	0.1	0	0	0	0	28.35	31.27	71.75	68.92	0	0	-7.54344e+06	-7.74046e+06	8.5	8.5	0.1	0.09	0.01	0.01
3.016OH-N_methanol-dimethylamine	9956.3	11291.9	116542	115582	0	0	0	0	0	0	26.82	29.59	74.97	72.34	0	0	0	0	0	0	-79772.4	-81842.2	6.5	6.5	0.17	0.16	0.08	0.08
3.019OH-N_methanol-methylazide	0	0	94165	98752.1	623714	632527	0	0.7	0	0.1	0	0	41.58	42.44	58.76	58	0	0	0	0	-497739	-511429	7.5	7.5	0.04	0.04	0.02	0.02
3.014OH-N_methanol-ammonia	4636.6	5236.9	57226.5	57146.6	0	0	0	0	0	0	25.49	27.97	77.62	75.3	0	0	0	0	0	0	-73518.5	-40303.1	7	6.5	0.12	0.12	0.07	0.08
3.015OH-N_methanol-aniline	412	1312.2	239972	242432	0	0	0	0	0	0	0.76	2.36	99.27	97.8	0	0	0	0	0	0	-241596	-247603	7	7	0.02	0.03	0.02	0.02
3.022OH-N_methanol-pyridine	0	0	0	0	2.28504e+06	2.44282e+06	4.89036e+06	4.57603e+06	10.2	1.8	0	0	0	0	70.94	73.75	29.42	26.78	0	0	-7.2099e+06	-7.40682e+06	8.5	8.5	0.08	0.1	0.02	0.03
3.002OH-N_aceticacid-ammonia	0	82.9	159354	166408	11012.8	0	0	0	0	0	0	0.21	99.93	101.44	1.73	0	0	0	0	0	-162403	-166708	7	7	0.08	0.09	0.08	0.09
3.023OH-N_methanol-trimethylamine	21127.3	22838.4	86579.9	84473.2	0	0	0	0	0	0	51.23	53.9	50.62	48.09	0	0	0	0	0	0	-85690.6	-87873.8	6.5	6.5	0.08	0.09	0.09	0.1
3.008OH-N_aceticacid-methylcyanate	0	0	285557	297373	453911	450573	0	0	0	0	0	0	75.1	76.13	26.26	25.37	0	0	0	0	-801996	-824238	7.5	7.5	0.18	0.19	0.08	0.09
3.020OH-N_methanol-methylcyanate	19229.3	20055.3	83409	84411.4	0	0	0	0	0	0	51.24	51.99	51.05	50.27	0	0	0	0	0	0	-80277.7	-82407.1	6.5	6.5	0.06	0.06	0.07	0.07
3.032OH-N_phenol-Nmethyl2propanimine	0.3	0	121732	62258.9	1.04333e+07	1.08785e+07	703138	5.0819e+06	1.84584e+07	11.5	0	0	5.66	2.82	88	89.55	1.09	7.67	5.28	0	-1.19073e+07	-1.21956e+07	8	8	0.06	0.04	0.01	0.01
3.038OH-N_water-dimethylamine	14486.9	15413	11874.9	10409.5	0	0	0	0	0	0	85.1	87.98	18.46	15.73	0	0	0	0	0	0	-18077.7	-18560.7	6	6	0.15	0.15	0.11	0.11
3.041OH-N_water-methylazide	0	0	82160.5	86229.4	100165	96126.7	0	0	0	0	0	0	79.01	80.68	22.36	20.88	0	0	0	0	-108456	-111464	7	7	0.08	0.08	0.03	0.04
3.030OH-N_phenol-methylazide	59663.1	56762.7	0.2	0.2	134.3	25562.9	21958.8	3.17212e+06	1.80546e+08	1.7146e+08	25.12	23.29	0	0	0	0.32	0.05	7.11	74.81	69.24	-4.32908e+07	-4.44088e+07	9	9	0.08	0.07	0.01	0.01
3.031OH-N_phenol-methylcyanate	72463	74137.2	0	0	0	0	0	0	0	0	101.22	101.12	0	0	0	0	0	0	0	0	-72463	-74137.2	6	6	0.15	0.16	0.15	0.16
3.033OH-N_phenol-pyridine	65434.8	71012.7	0	0	0	0	0	0.6	7.39839e+08	7.54629e+08	11.93	12.61	0	0	0	0	0	0	87.83	87.26	-3.3858e+08	-3.47317e+08	9.5	9.5	0.07	0.05	0.02	0.01
3.040OH-N_water-methylamine	9191.1	9883.5	19054.2	18127.3	0	0	0	0	0	0	66.95	69.9	36.77	33.98	0	0	0	0	0	0	-27174.2	-27916.1	6.5	6.5	0.1	0.11	0.09	0.09
3.006OH-N_aceticacid-methylamine	0	0	242185	258852	182163	147437	0.1	0	0	0	0	0	85.78	89.18	15.33	12.07	0	0	0	0	-289744	-297345	7	7	0.15	0.14	0.08	0.09
3.043OH-N_water-Nmethyl2propanimine	13562.5	15115.7	119922	118576	0	0	0	0	0	0.1	33.43	36.2	69	66.3	0	0	0	0	0	0	-88038.6	-90370.7	6.5	6.5	0.14	0.13	0.1	0.1
3.028OH-N_phenol-dimethyldiazene	0	0	459501	483430	3.898e+06	3.93458e+06	0	0	0.4	0.2	0	0	38.24	39.27	61.96	61.03	0	0	0	0	-2.78623e+06	-2.85539e+06	7.5	7.5	0.09	0.09	0.02	0.02
3.018OH-N_methanol-methylamine	10178.7	11241.2	72887.8	71973.6	0	0	0	0	0	0	37.29	40.04	65.16	62.57	0	0	0	0	0	0	-57761	-59293.8	6.5	6.5	0.11	0.11	0.08	0.09
3.009OH-N_aceticacid-nitrosomethane	0	0	154099	163267	866233	867955	0	0	0	0	0	0	45.63	47.07	55.33	53.98	0	0	0	0	-739171	-758721	7.5	7.5	0.05	0.06	0.05	0.06
3.042OH-N_water-methylcyanate	12748.8	13086.3	0	0	0	0	0	0	0	0	99.18	99.12	0	0	0	0	0	0	0	0	-7103.41	-7291.65	5.5	5.5	0.14	0.14	0.15	0.17
3.017OH-N_methanol-dimethyldiazene	25782.2	27939.7	66311	62396.6	0	0	0	0	0.1	0.1	63.56	67	38.46	35.21	0	0	0	0	0	0	-84230.6	-86401.4	6.5	6.5	0.1	0.12	0.08	0.09
3.029OH-N_phenol-methylamine	25144	27336.1	0.5	2280	1.6	6765.5	20.4	17296.1	2.05273e+08	2.09039e+08	10.82	11.44	0	0.17	0	0.09	0	0.04	88.93	88.14	-9.842e+07	-1.0101e+08	9.5	9.5	0.07	0.06	0.02	0.01
3.012OH-N_aceticacid-trimethylamine	0	0	426187	456670	203387	128603	1	0	0.2	0	0	0	91.05	95	9.97	6.14	0	0	0	0	-477300	-488989	7	7	0.15	0.13	0.1	0.11
3.027OH-N_phenol-dimethylamine	29100.1	3028.6	1.2	0.2	32.6	3.61895e+06	3.12296e+07	1.10516e+07	2.0843e+07	5.25608e+07	11.59	1.18	0	0	0	47.42	78.5	27.07	9.89	24.31	-3.89701e+07	-3.99394e+07	9	9	0.14	0.16	0.01	0.01
3.013OH-N_methanol-acetonitrile	6056.9	2547.4	0.1	0.7	0.7	551255	7.95416e+06	4.73559e+06	1.62935e+07	2.24596e+07	8.29	3.39	0	0	0	23.99	65.93	38.19	25.4	34.07	-1.20119e+07	-1.23378e+07	9	9	0.02	0.02	0.01	0.01
3.044OH-N_water-pyridine	0	0	0	0	1.46917e+06	1.56841e+06	1.04328e+06	818026	1.9	0.1	0	0	0	0	88.38	91.6	12.84	9.78	0	0	-1.70534e+06	-1.75359e+06	8	8	0.06	0.06	0.04	0.04
3.007OH-N_aceticacid-methylazide	0	0	211043	223626	604319	592454	1.9	0	2.2	0	0	0	61.96	63.9	38.79	37.01	0	0	0	0	-726223	-745912	7.5	7.5	0.07	0.09	0.05	0.05
3.036OH-N_water-ammonia	6891	7335.4	9003.3	8461.8	0	0	0	0	0	0	77.73	80.29	27.55	25.13	0	0	0	0	0	0	-17325.8	-17812.2	6.5	6.5	0.11	0.12	0.08	0.09
3.026OH-N_phenol-aniline	11818.8	7284.6	18.2	0.4	8.28504e+06	9.00203e+06	8.16249e+06	7.1196e+06	3.4173e+06	71.1	3.71	2.23	0	0	80.75	85.49	14.3	12.15	1.09	0	-1.0322e+07	-1.05851e+07	8	8	0.07	0.06	0.02	0.02
3.005OH-N_aceticacid-dimethyldiazene	0	0	214060	227677	1.35011e+06	1.35191e+06	0	0	0	3	0	0	42.8	44.31	57.59	56.14	0	0	0	0	-1.09627e+06	-1.12524e+06	7.5	7.5	0.06	0.06	0.03	0.04
3.024OH-N_phenol-acetonitrile	0	0	0	0	0	0	0.1	0.1	6.34763e+08	6.51179e+08	0	0	0	0	0	0	0	0	100.87	100.86	-1.54794e+09	-1.58796e+09	10.5	10.5	0.06	0.07	0.12	0.12
3.004OH-N_aceticacid-dimethylamine	0	0	187090	210230	1223329	1.1819e+06	0	0	0	0	0	0	40.8	44.54	59.77	56.13	0	0	0	0	-983869	-1.01007e+06	7.5	7.5	0.1	0.08	0.05	0.06
3.011OH-N_aceticacid-pyridine	0	0	0.8	0	461428	794894	4.38175e+07	4.33691e+07	52.7	74.9	0	0	0	0	5.42	9.09	94.55	91.06	0	0	-4.61244e+07	-4.73431e+07	9	9	0.04	0.06	0.01	0.02
