# Supplementary material for: Benchmarking Swaths of Intermolecular Interaction Components with Symmetry-Adapted Perturbation Theory
Source: J Chem Theory Comput. 2023 Dec 20;20(1):30–48. doi: 10.1021/acs.jctc.3c00801 (PMC10782453; doi:10.1021/acs.jctc.3c00801)
Supplement: Supplementary file 4 — ct3c00801_si_004.zip [file ct3c00801_si_004.zip › OHO.xls]

## Sheet: OHO
Dimer	C6/pbe0ac	C6/b3lypac	C7/pbe0ac	C7/b3lypac	C8/pbe0ac	C8/b3lypac	C9/pbe0ac	C9/b3lypac	C10/pbe0ac	C10/b3lypac	MC%_C6/pbe0ac	MC%_C6/b3lypac	MC%_C7/pbe0ac	MC%_C7/b3lypac	MC%_C8/pbe0ac	MC%_C8/b3lypac	MC%_C9/pbe0ac	MC%_C9/b3lypac	MC%_C10/pbe0ac	MC%_C10/b3lypac	Cn/pbe0ac	Cn/b3lypac	n/pbe0ac	n/b3lypac	fit_RMSE(CnR-n)/pbe0ac	fit_RMSE(CnR-n)/b3lypac	fit_RMSE(multi)/pbe0ac	fit_RMSE(multi)/b3lypac
1.013OH-O_aceticacid-Nmethylacetamide	0	0	0	0	4.1779e+06	4.38788e+06	5.89546e+06	5.59377e+06	3.5	8.2	0	0	0	0	78.71	80.42	21.79	20.11	0	0	-5.43215e+06	-5.57794e+06	8	8	0.16	0.16	0.04	0.04
1.029OH-O_methanol-water	0	0	47157.8	49512.8	11321.8	8349.8	0	0	0	0	0	0	96.08	97.85	5.85	4.18	0	0	0	0	-50408.9	-51910.5	7	7	0.04	0.04	0.03	0.04
1.020OH-O_methanol-dimethylether	11904.5	12561.8	53910.5	54129.6	0	0	0	0	0	0	47.85	49.16	53.48	52.28	0	0	0	0	0	0	-51038	-52397	6.5	6.5	0.05	0.05	0.05	0.06
1.032OH-O_phenol-acetone	0	0	337110	358639	4.57754e+06	4.62335e+06	0.2	55.6	28.7	0.1	0	0	27.82	28.89	72.28	71.25	0	0	0	0	-2.82735e+06	-2.89547e+06	7.5	7.5	0.16	0.16	0.01	0.02
1.047OH-O_water-acetone	1584	2071.7	130416	132221	0	0	0	0	0	0	5.04	6.41	96.62	95.28	0	0	0	0	0	0	-136415	-140066	7	7	0.06	0.06	0.05	0.06
1.014OH-O_aceticacid-water	8105.5	9192.4	74070.2	73151.3	0	0	0	0	0	0	30.21	33.28	72.28	69.36	0	0	0	0	0	0	-55194.3	-56694.5	6.5	6.5	0.2	0.2	0.13	0.14
1.058OH-O_water-water	3376.5	3600.5	9128.6	9017.4	0	0	0	0	0	0	59.76	61.78	44.67	42.79	0	0	0	0	0	0	-11132.1	-11462.8	6.5	6.5	0.05	0.06	0.06	0.06
1.021OH-O_methanol-dimethylperoxide	25160.7	25799.8	0	0	0	0	0	0	0	0	100.85	100.84	0	0	0	0	0	0	0	0	-25160.7	-25799.8	6	6	0.09	0.09	0.09	0.09
1.043OH-O_phenol-water	10655.1	9532.5	0.1	0.1	78.7	0	4350782	5.39749e+06	2.31588e+07	2.02265e+07	13.95	12.11	0	0	0	0	41.67	50.2	44.21	37.5	-1.04243e+07	-1.07242e+07	9	9	0.04	0.03	0.01	0.01
1.054OH-O_water-nitromethane	8551.8	9058.8	58539.5	58991.9	0	0	0	0	0	0	38.7	39.94	64.04	62.87	0	0	0	0	0	0	-47080.6	-48282.2	6.5	6.5	0.09	0.09	0.07	0.07
1.004OH-O_aceticacid-dimethylcarbonate	24691.1	27268.9	243484	242135	0	0	0	0	0	0	31.02	33.35	70.21	67.97	0	0	0	0	0	0	-172030	-176444	6.5	6.5	0.21	0.2	0.11	0.12
1.042OH-O_phenol-phenol	62608.1	45929.4	0	1	5.62141e+06	7712215	2.55369e+07	1.86345e+07	26.4	0.1	17.41	12.44	0	0	46.04	61.55	36.51	25.96	0	0	-1.22029e+07	-1.25217e+07	8	8	0.04	0.03	0.01	0.01
1.011OH-O_aceticacid-nitromethane	0	0	243200	253468	56232.4	43258.4	0	0	0	0.7	0	0	95.73	97.15	5.1	3.82	0	0	0	0	-257579	-264530	7	7	0.06	0.06	0.05	0.06
1.025OH-O_methanol-nitromethane	0	0	149336	154477	582498	592554	0.1	0	0	0	0	0	55.25	55.71	45.99	45.6	0	0	0	0	-590394	-605834	7.5	7.5	0.04	0.04	0.04	0.05
1.016OH-O_methanol-acetamide	0	0	217996	226617	225475	220256	0	0.9	0	3.1	0	0	81.89	82.91	18.98	18.06	0	0	0	0	-273769	-281099	7	7	0.11	0.11	0.04	0.05
1.019OH-O_methanol-dimethylcarbonate	0	0	0	0	2.89709e+06	2.9902e+06	3.07475e+06	3.06501e+06	3.1	0	0	0	0	0	83.02	83.51	17.07	16.58	0	0	-3.54524e+06	-3.6363e+06	8	8	0.07	0.07	0.01	0.01
1.001OH-O_aceticacid-acetaldehyde	0	0	0	0	2.13274e+06	2.27504e+06	2.44675e+06	2.12524e+06	0	0	0	0	0	0	81.44	84.54	19.33	16.34	0	0	-2.68748e+06	-2.7569e+06	8	8	0.12	0.11	0.05	0.06
1.017OH-O_methanol-aceticacid	0	0	105624	112196	946430	956610	0	7.1	0	0	0	0	34.65	35.84	65.85	64.8	0	0	0	0	-676972	-695465	7.5	7.5	0.07	0.07	0.03	0.03
1.005OH-O_aceticacid-dimethylether	8885.4	10476.3	220297	220944	0	0	0	0	0	0	14.84	17.02	86.45	84.37	0	0	0	0	0	0	-254104	-260803	7	7	0.15	0.17	0.1	0.11
1.041OH-O_phenol-Nmethylacetamide	0.2	0	805028	823634	4.7244e+06	4.83814e+06	3.3	0.4	0	0	0	0	47.63	47.61	52.56	52.58	0	0	0	0	-3.9159e+06	-4.00845e+06	7.5	7.5	0.03	0.03	0.03	0.02
1.007OH-O_aceticacid-furan	25304.2	19402.6	0	0	0	462278	1.18275e+07	1.12386e+07	2.571e+07	2.37872e+07	18.71	13.97	0	0	0	11.47	57.23	52.89	23.89	21.5	-2.00039e+07	-9.38862e+06	9	8.5	0.11	0.11	0.01	0.02
1.040OH-O_phenol-nitrosomethane	0	0	420556	442206	506353	470828	0.1	6.1	53.1	18.6	0	0	80.15	82.11	20.02	18.15	0	0	0	0	-535835	-549398	7	7	0.12	0.12	0.01	0.02
1.060OH-Ox2_phenol-aceticacid	4979.6	0	0.1	0	0	8.8	2.53995e+07	3.13259e+07	1.39334e+08	1.19827e+08	1.73	0	0	0	0	0	49.16	58.98	48.94	40.94	-1.20567e+08	-1.23788e+08	9.5	9.5	0.04	0.06	0.03	0.03
1.037OH-O_phenol-methanol	19041.3	15067.2	0	0.1	639133	1.0179e+06	9.07795e+06	8.10074e+06	0.2	25	16.43	12.65	0	0	21.6	33.49	61.91	53.77	0	0	-6.46632e+06	-6.64026e+06	8.5	8.5	0.08	0.09	0.01	0.01
1.033OH-O_phenol-dimethylcarbonate	99922.4	102795	31546.3	30439	0	0	0.2	0	1.4	0	94.35	94.75	6.81	6.41	0	0	0	0	0	0	-107920	-110511	6	6	0.15	0.15	0.12	0.12
1.003OH-O_aceticacid-acetone	0	0	0	0	2.91338e+06	3.00907e+06	4.71865e+06	4.76981e+06	0.8	0	0	0	0	0	75.94	76.35	24.4	24.01	0	0	-8.45714e+06	-4.04163e+06	8.5	8	0.14	0.15	0.02	0.03
1.024OH-O_methanol-methylacetate	0	0	151971	154379	1.18456e+06	1.22045e+06	1.7	0	1.1	0	0	0	38.31	38	61.85	62.21	0	0	0	0	-884060	-906246	7.5	7.5	0.06	0.06	0.01	0.01
1.002OH-O_aceticacid-acetamide	0	0	0	0	3.2759e+06	3.49414e+06	1.88109e+06	1.38414e+06	0.4	0	0	0	0	0	89.85	93.02	10.88	7.77	0	0	-3.7079e+06	-3.81202e+06	8	8	0.12	0.1	0.06	0.07
1.006OH-O_aceticacid-dimethylperoxide	8062.1	10425.8	7095.9	23444.1	1.2445e+06	552083	2.81699e+06	7.90268e+06	9.89674e+06	14027.2	7.93	9.97	1.4	4.5	50.03	21.59	23.37	63.78	17.15	0.02	-5.42233e+06	-5.57094e+06	8.5	8.5	0.04	0.04	0.02	0.01
1.030OH-O_phenol-acetaldehyde	0.2	0	377884	383045	1.1519e+06	1.24008e+06	0	0	755616	0	0	0	60.67	59.92	38.23	40.11	0	0	1.11	0	-1.36135e+06	-1.39574e+06	7.5	7.5	0.05	0.06	0	0
1.018OH-O_methanol-acetone	0	0	87783.2	95004	1.32066e+06	1.33824e+06	0	0	0.1	0	0	0	24.24	25.5	76.09	74.93	0	0	0	0	-1.70084e+06	-1.74969e+06	8	8	0.1	0.11	0.02	0.02
1.022OH-O_methanol-furan	16056.2	16593.4	72313.1	73653.7	0	0	0	0	0	0	49.51	49.93	51.44	51.12	0	0	0	0	0	0	-68417.2	-70152.5	6.5	6.5	0.03	0.04	0.04	0.04
1.056OH-O_water-Nmethylacetamide	13639.2	14759.3	99672.6	99286.4	0	0	0	0	0	0	37.18	39.2	64.11	62.22	0	0	0	0	0	0	-77787.3	-79769	6.5	6.5	0.09	0.08	0.05	0.06
1.034OH-O_phenol-dimethylether	49218.7	46102.4	83.6	2480.6	734.2	5999.9	4.51728e+06	7.41765e+06	9.29825e+07	8.40519e+07	25.67	23.4	0.01	0.23	0.01	0.11	15.13	24.19	59.13	52.03	-2.93322e+07	-3.01258e+07	9	9	0.07	0.08	0.01	0.01
1.053OH-O_water-methylacetate	6422.7	7115.9	125012	126039	0	0	0	0	0	0	18.49	19.98	82.84	81.46	0	0	0	0	0	0	-149737	-153434	7	7	0.09	0.1	0.05	0.05
1.039OH-O_phenol-nitromethane	0	0	404254	417003	2.32988e+06	2.37128e+06	2.2	0	0	4.2	0	0	46.94	47.29	53.37	53.04	0	0	0	0	-1.95318e+06	-1.99986e+06	7.5	7.5	0.03	0.03	0.02	0.03
1.048OH-O_water-dimethylcarbonate	0	0	149180	159125	620695	610235	0	0.1	0	0.4	0	0	53.58	55.65	47.43	45.42	0	0	0	0	-608751	-624136	7.5	7.5	0.03	0.04	0.04	0.04
1.028OH-O_methanol-phenol	0	0	191005	197753	1.37205e+06	1400418	0	0.3	57.1	0.2	0	0	40.85	41.2	59.3	58.96	0	0	0	0	-1.05283e+06	-1.08052e+06	7.5	7.5	0.05	0.05	0.02	0.02
1.052OH-O_water-methanol	3439.5	3796.3	29484.1	29495.1	0	0	0	0	0	0	31.69	33.93	70.79	68.71	0	0	0	0	0	0	-22447.8	-23104.7	6.5	6.5	0.08	0.08	0.05	0.05
31_trifluorometOHwat	0	0	30349.9	33667.2	207025	204246	0	0	0	0	0	0	37.49	40.35	63.51	60.79	0	0	0	0	-166841	-171656	7.5	7.5	0.06	0.06	0.03	0.04
1.026OH-O_methanol-nitrosomethane	0	0	151015	156527	96774	94451.4	0	0	0	0	0	0	88.4	89.27	12.74	12.11	0	0	0	0	-175323	-180251	7	7	0.06	0.07	0.04	0.04
1.023OH-O_methanol-methanol	0	0	68848.5	73014.3	134011	129828	0	0	0	0	0	0	68.81	70.84	32	30.1	0	0	0	0	-202423	-208306	7.5	7.5	0.06	0.07	0.03	0.03
1.049OH-O_water-dimethylether	6264.4	6770	33164.3	33030.6	0	0	0	0	0	0	43.33	45.44	58.88	56.92	0	0	0	0	0	0	-29544.5	-30404.8	6.5	6.5	0.06	0.06	0.06	0.06
1.035OH-O_phenol-dimethylperoxide	0	0	446559	467316	2.15158e+06	2.1624e+06	1.4	0	0.1	0	0	0	51.2	52.25	48.88	47.91	0	0	0	0	-1.96131e+06	-2.01095e+06	7.5	7.5	0.01	0.02	0.02	0.02
1.012OH-O_aceticacid-nitrosomethane	0	0	163866	164899	818231	857966	0	0	0	0	0	0	48.95	47.95	51.79	52.84	0	0	0	0	-735012	-756457	7.5	7.5	0.03	0.04	0.04	0.04
1.038OH-O_phenol-methylacetate	1.2	3905	408285	104914	5.24026e+06	8.47793e+06	1.04259e+07	2.4273e+06	2429.6	5781.5	0	1.25	23.95	6.01	55.74	88.11	20.32	4.62	0	0	-9.36997e+06	-9.59086e+06	8	8	0.02	0.02	0.01	0
1.057OH-O_water-phenol	2354.1	1289.3	6.4	8.2	1.02456e+06	1.17067e+06	2.54814e+06	2.05494e+06	4.35194e+06	5117848	3.5	1.86	0	0	57.79	64.15	28.65	22.45	9.89	11.3	-3.93444e+06	-4.04678e+06	8.5	8.5	0.02	0.02	0.01	0.01
1.027OH-O_methanol-Nmethylacetamide	0.3	0	226786	222372	820051	915543	6018.8	1.6	533740	85.9	0	0	55.84	53.42	42.87	46.69	0.07	0	1.3	0	-880600	-902846	7.5	7.5	0.02	0.01	0.01	0.01
1.055OH-O_water-nitrosomethane	11318	11512	9939.2	10653.7	0	0	0	0	0	0	84.03	83.29	19.13	19.98	0	0	0	0	0	0	-14272.2	-14678.6	6	6	0.1	0.11	0.06	0.07
1.050OH-O_water-dimethylperoxide	13203.6	13783.7	3526.8	2906.4	0	0	0	0	0	0	95.53	96.99	6.77	5.43	0	0	0	0	0	0	-14269.8	-14662.3	6	6	0.07	0.07	0.06	0.06
1.015OH-O_methanol-acetaldehyde	0	0	142932	148846	119257	115203	0	0	0	0	0	0	84.43	85.53	16.34	15.35	0	0	0	0	-173617	-178489	7	7	0.08	0.08	0.03	0.03
1.045OH-O_water-acetamide	5432.3	6160.4	95741	96125.1	0	0	0	0	0	0	19.34	21.33	82.32	80.39	0	0	0	0	0	0	-115606	-118653	7	7	0.1	0.12	0.06	0.06
1.008OH-O_aceticacid-methanol	0	0	148557	162627	535119	510909	0	0	0	0.6	0	0	54.76	58.24	46.47	43.12	0	0	0	0	-564342	-579625	7.5	7.5	0.08	0.1	0.09	0.1
1.051OH-O_water-furan	284	0	16541.5	20668.2	607496	614955	0.2	0	0.6	0	0.93	0	11.24	13.66	87.4	86.01	0	0	0	0	-681590	-701326	8	8	0.03	0.03	0.01	0.01
1.010OH-O_aceticacid-methylcyanate	18891.9	16779.1	0	0	0	44	7.80478e+06	9517836	8.16385e+06	2.74602e+06	21.03	18.16	0	0	0	0	65.02	77.08	13.71	4.48	-5.33817e+06	-5.48912e+06	8.5	8.5	0.05	0.04	0.01	0.02
1.059OH-Ox2_aceticacid-aceticacid	0	0	0	0	3.13476e+06	3.35371e+06	567594	29724.7	0	15.3	0	0	0	0	97.38	100.94	3.81	0.19	0	0	-3.26888e+06	-3.36073e+06	8	8	0.12	0.11	0.11	0.11
1.044OH-O_water-acetaldehyde	11749.8	12235.6	8634	8330.2	0	0	0	0	0	0	85.7	86.81	16.89	15.86	0	0	0	0	0	0	-14384.7	-14777.8	6	6	0.11	0.11	0.07	0.07
32_trichlorometOHwat	0	0	122540	132159	148241	130372	0	0	0	0	0	0	78.01	81.49	22.75	19.38	0	0	0	0	-161904	-166778	7	7	0.15	0.13	0.04	0.05
1.031OH-O_phenol-acetamide	24613.4	6305.7	0	6.8	456374	2.28647e+06	4.02789e+07	3.4637e+07	0.1	8.3	8.45	2.11	0	0	5.26	25.64	86.27	72.24	0	0	-2.04337e+07	-2.09729e+07	8.5	8.5	0.15	0.14	0.01	0.01
1.036OH-O_phenol-furan	18847.3	18068.1	2.4	0.2	4.64833e+06	4.57702e+06	2.06235e+06	5.28722e+06	9.89931e+06	0.4	9.55	8.93	0	0	78	74.85	6.43	16.06	5.8	0	-5.93372e+06	-6.09009e+06	8	8	0.03	0.02	0.02	0.02
1.009OH-O_aceticacid-methylacetate	0	0	0.6	1	2.93723e+06	3.10539e+06	1.1406e+07	1.12958e+07	0.2	3007.1	0	0	0	0	57.42	59.05	42.85	41.29	0	0	-1.164e+07	-1.19573e+07	8.5	8.5	0.05	0.06	0.03	0.03
1.046OH-O_water-aceticacid	4311	4787.8	93955.3	95137.1	0	0	0	0	0	0	16.49	17.81	85.45	84.15	0	0	0	0	0	0	-109877	-112819	7	7	0.09	0.09	0.06	0.06
