# Supplementary material for: Benchmarking Swaths of Intermolecular Interaction Components with Symmetry-Adapted Perturbation Theory
Source: J Chem Theory Comput. 2023 Dec 20;20(1):30–48. doi: 10.1021/acs.jctc.3c00801 (PMC10782453; doi:10.1021/acs.jctc.3c00801)
Supplement: Supplementary file 4 — ct3c00801_si_004.zip [file ct3c00801_si_004.zip › Pnictogen_bonds.xls]

## Sheet: Pnictogen_bonds
Dimer	C6/pbe0ac	C6/b3lypac	C7/pbe0ac	C7/b3lypac	C8/pbe0ac	C8/b3lypac	C9/pbe0ac	C9/b3lypac	C10/pbe0ac	C10/b3lypac	MC%_C6/pbe0ac	MC%_C6/b3lypac	MC%_C7/pbe0ac	MC%_C7/b3lypac	MC%_C8/pbe0ac	MC%_C8/b3lypac	MC%_C9/pbe0ac	MC%_C9/b3lypac	MC%_C10/pbe0ac	MC%_C10/b3lypac	Cn/pbe0ac	Cn/b3lypac	n/pbe0ac	n/b3lypac	fit_RMSE(CnR-n)/pbe0ac	fit_RMSE(CnR-n)/b3lypac	fit_RMSE(multi)/pbe0ac	fit_RMSE(multi)/b3lypac
6.1.10_trimethylamine-perfluorodimethylcyanophosphine	88422.1	92934.6	187635	180701	0	0	0	0	0.4	0	71.1	73.14	31.99	30.16	0	0	0	0	0	0	-270667	-276214	6.5	6.5	0.26	0.3	0.17	0.19
7.2.04_acetone-fluoroarsine	0	0	262358	277453	979733	955436	0	3.3	0	16.6	0	0	58.12	60.24	43.52	41.59	0	0	0	0	-1.01677e+06	-1.03637e+06	7.5	7.5	0.07	0.08	0.07	0.07
6.1.01_perfluorodimethylcyanophosphine-acetonitrile	0	0	285347	303445	4.00543e+06	4.04571e+06	0	0	121.7	0.4	0	0	29.98	31.14	70.23	69.28	0	0	0	0	-2.41372e+06	-2.47254e+06	7.5	7.5	0.08	0.08	0.03	0.03
7.1.03_acetonitrile-fluorobromocyanoarsine	0	0	124737	151192	3.83925e+06	3.8253e+06	0	0.1	0	0.1	0	0	15.13	17.86	85.09	82.61	0	0	0	0	-4.42174e+06	-4.53133e+06	8	8	0.09	0.11	0.05	0.05
6.2.09_furan-fluorophosphine	0	0	0	0	2.67459e+06	2.78549e+06	1.54459e+06	1.29584e+06	93.8	114.4	0	0	0	0	89.41	91.3	9.62	7.92	0	0	-3.00293e+06	-3.06095e+06	8	8	0.05	0.04	0.03	0.03
6.2.07_furan-bisdifluorophosphanylthioether	72500.7	69886.4	0	0.1	0.3	0.8	17112.7	4.67598e+06	2.79823e+08	2.65438e+08	31.24	29.39	0	0	0	0	0.03	6.96	68.09	62.96	-6.27901e+07	-6.44211e+07	9	9	0.04	0.04	0.01	0.01
7.2.01_acetone-perfluorodimethylcyanoarsine	0	0	829236	861018	178348	125861	1.2	0	5.1	0	0	0	97.19	98.6	3.97	2.74	0	0	0	0	-868177	-888498	7	7	0.07	0.07	0.06	0.07
6.1.07_pyrazine-fluorobromocyanophosphine	0	0	0	0.5	6.82177e+06	7.74934e+06	5.82123e+07	5.54348e+07	5.4	2.7	0	0	0	0	41.51	45.97	58.87	54.66	0	0	-4.09867e+07	-4.19199e+07	8.5	8.5	0.1	0.08	0.06	0.07
7.1.09_pyrazine-fluoroarsine	0	0	94934.9	133131	4.27371e+06	4.19151e+06	0	3	2.6	0.7	0	0	10.9	14.95	91.15	87.42	0	0	0	0	-4.71194e+06	-4.80605e+06	8	8	0.12	0.14	0.1	0.11
7.2.17_pyridineNoxide-bisdifluoroarsanylthioether	0	0	0	0	6.88716e+06	7.70036e+06	3.47329e+07	32248666	9.1	0	0	0	0	0	52.34	57.05	47.58	43.08	0	0	-3.094e+07	-3.16314e+07	8.5	8.5	0.05	0.08	0.05	0.06
6.2.03_acetone-fluorobromocyanophosphine	0	0	269734	313362	6.42081e+06	6.3845e+06	5.3	0	0	0	0	0	19.46	22.07	81.64	79.26	0	0	0	0	-7.74685e+06	-7.92497e+06	8	8	0.15	0.17	0.08	0.09
7.2.19_fluoroarsine-pyridineNoxide	0	0	0	0	2.29085e+06	2.49536e+06	9.2763e+06	8.72934e+06	7.3	0.8	0	0	0	0	55.5	59.16	43.9	40.45	0	0	-9.23627e+06	-9.41513e+06	8.5	8.5	0.05	0.07	0.04	0.04
7.2.09_furan-fluoroarsine	0	0	124096	135498	1.80346e+06	1801047	35.9	2.3	0	27.1	0	0	26.56	28.39	72.94	71.31	0	0	0	0	-2.36629e+06	-1.13428e+06	8	7.5	0.1	0.1	0.03	0.03
7.2.02_acetone-bisdifluoroarsanylthioether	0	0	0	0	6.85625e+06	7306286	2.43861e+07	2.34943e+07	3.2	0	0	0	0	0	62.39	64.87	37.84	35.57	0	0	-2.63215e+07	-2.69533e+07	8.5	8.5	0.09	0.1	0.06	0.07
6.1.08_pyrazine-fluorophosphine	0	0	0	0	4.75607e+06	5.10236e+06	5.93625e+06	4.80257e+06	0.4	3.1	0	0	0	0	83.34	87.57	19.2	15.22	0	0	-6.0057e+06	-6.11335e+06	8	8	0.18	0.16	0.11	0.12
6.2.11_perfluorodimethylcyanophosphine-nitromethane	0	0	589843	610185	235020	217611	0	2.5	0	3.3	0	0	93.8	94.65	6.96	6.29	0	0	0	0	-640522	-657110	7	7	0.05	0.05	0.04	0.04
7.2.20_tricyanoarsine-pyridineNoxide	0	0	690538	761147	3.13721e+06	2.95803e+06	1.4	0	4.3	4.6	0	0	53.13	57.14	47.75	43.95	0	0	0	0	-2.94462e+06	-3.00831e+06	7.5	7.5	0.09	0.12	0.1	0.12
6.2.18_fluorophosphine-pyridineNoxide	0	0	0	0	1.20022e+06	1.43189e+06	20010400	1.93853e+07	11.3	0	0	0	0	0	23.93	27.97	75.53	71.72	0	0	-2.56178e+07	-1.20637e+07	9	8.5	0.15	0.16	0.04	0.04
6.1.05_pyrazine-perfluorodimethylcyanophosphine	0	0	816132	882973	4.37194e+06	4.24302e+06	0	0	1.6	0	0	0	51.82	54.7	49.52	46.89	0	0	0	0	-3.7829e+06	-3.8722e+06	7.5	7.5	0.08	0.09	0.09	0.1
7.2.05_acetone-tricyanoarsine	29684.2	34011.9	566805	563889	0	0	0.2	0	0.8	0.2	21.27	23.8	81.04	78.74	0	0	0	0	0	0	-693228	-708743	7	7	0.23	0.26	0.13	0.14
6.2.12_nitromethane-bisdifluorophosphanylthioether	18809.5	13496.4	6.2	2.2	3.02481e+06	3746316	1.92047e+07	1.68832e+07	266642	1.44749e+06	10.22	7.16	0	0	42.84	51.83	45.74	39.27	0.11	0.58	-1.65152e+07	-1.69136e+07	8.5	8.5	0.07	0.07	0.02	0.02
7.2.07_furan-bisdifluoroarsanylthioether	74219.5	77772	7.3	0	16.1	0	200794	17.9	3.76361e+08	3.85872e+08	26.04	26.59	0	0	0	0	0.25	0	72.72	72.62	-8.02795e+07	-8.24083e+07	9	9	0.08	0.08	0.01	0.01
6.1.09_pyrazine-tricyanophosphine	0	0	682934	759648	4.33765e+06	4.13862e+06	0	4.9	0	3.8	0	0	46.82	50.83	54.64	50.89	0	0	0	0	-3.48039e+06	-3.55583e+06	7.5	7.5	0.11	0.1	0.1	0.11
6.1.04_acetonitrile-tricyanophosphine	0	0	455536	479098	185633	133965	6.7	0	3.5	0	0	0	93.58	96.07	7.69	5.42	0	0	0	0	-499042	-510493	7	7	0.08	0.08	0.06	0.07
6.2.08_furan-fluorobromocyanophosphine	36694.5	29127.6	324.9	10.1	2.32328e+06	3.20711e+06	31599415	3.03537e+07	5.49279e+06	2535.1	15.47	11.98	0.02	0	25.12	33.82	56.81	53.22	1.68	0	-2.19179e+07	-2.24654e+07	8.5	8.5	0.06	0.06	0.02	0.02
6.2.10_furan-tricyanophosphine	0	0	544162	573842	1.20366e+06	1.15389e+06	0	0	0	0	0	0	70.17	72.26	29.56	27.67	0	0	0	0	-1.72657e+06	-1.76672e+06	7.5	7.5	0.12	0.14	0.04	0.04
7.1.13_trimethylamine-fluorobromocyanoarsine	73547.5	82757.7	484290	462765	0	0	0.5	0	0	0	43.28	47.56	60.55	56.54	0	0	0	0	0	0	-389203	-396914	6.5	6.5	0.33	0.32	0.3	0.32
6.2.17_fluorobromocyanophosphine-pyridineNoxide	0	0	0	0	6.66753e+06	7.55384e+06	37840386	3.49369e+07	0.3	0	0	0	0	0	49.48	54.7	50.76	45.76	0	0	-3.18505e+07	-3.25139e+07	8.5	8.5	0.06	0.08	0.07	0.08
7.1.05_acetonitrile-tricyanoarsine	8613.3	11312.9	418343	417751	0	0	0	0	0	0	9.46	12.12	92.11	89.72	0	0	0	0	0	0	-454249	-464912	7	7	0.1	0.12	0.08	0.09
7.2.16_perfluorodimethylcyanoarsine-pyridineNoxide	0	0	916121	987266	4.09423e+06	3.95195e+06	2.3	0	0	0	0	0	55.28	58.13	45.6	42.95	0	0	0	0	-3.87613e+06	-3.96594e+06	7.5	7.5	0.08	0.1	0.08	0.09
6.1.11_trimethylamine-bisdifluorophosphanylthioether	0	0	75624.3	159054	8.3624e+06	8144108	0	0	0.3	0	0	0	4.71	9.68	96.77	92.1	0	0	0	0	-8.71597e+06	-8.88774e+06	8	8	0.14	0.18	0.13	0.15
6.1.14_trimethylamine-tricyanophosphine	111619	113633	0	0	0	0	0	0	0	0	104.13	103.79	0	0	0	0	0	0	0	0	-111619	-113633	6	6	0.32	0.35	0.32	0.35
7.1.06_pyrazine-perfluorodimethylcyanoarsine	0	0	1.08913e+06	1.16096e+06	2.28238e+06	2.11844e+06	0	0	8.9	0	0	0	73.44	76.34	28.17	25.51	0	0	0	0	-3.4238e+06	-3.50551e+06	7.5	7.5	0.21	0.24	0.1	0.11
6.2.15_nitromethane-tricyanophosphine	1446.8	3747.7	446952	447875	0	0	0	1.9	0	0	1.6	4.04	98.7	96.51	0	0	0	0	0	0	-453047	-463663	7	7	0.04	0.05	0.04	0.05
6.1.03_acetonitrile-fluorophosphine	0	0	0	0	336120	456288	20225834	1.99977e+07	7.2	0	0	0	0	0	8.63	11.51	91.2	88.56	0	0	-2.18784e+07	-2.22411e+07	9	9	0.05	0.06	0.04	0.04
7.1.15_trimethylamine-tricyanoarsine	97789.7	99658.1	0	0	0	0	0	0	0	0	101.48	101.17	0	0	0	0	0	0	0	0	-97789.7	-99658.1	6	6	0.43	0.49	0.43	0.49
6.2.02_acetone-bisdifluorophosphanylthioether	0	0	0	4.8	5.07463e+06	5.36027e+06	2.75971e+07	2.74037e+07	1.4	355	0	0	0	0	52.09	53.72	46.98	45.54	0	0	-2.36743e+07	-2.42486e+07	8.5	8.5	0.03	0.04	0.03	0.04
7.2.15_nitromethane-tricyanoarsine	24920.2	27475.4	315039	314516	0	0	0.4	0	0	0	28.46	30.6	73.24	71.32	0	0	0	0	0	0	-205781	-210715	6.5	6.5	0.19	0.18	0.07	0.08
6.1.13_trimethylamine-fluorophosphine	58665.5	62802.9	87494.1	76641	0	0	0	0	0	0	79.01	83.1	27.53	23.7	0	0	0	0	0	0	-157570	-84002.4	6.5	6	0.45	0.51	0.34	0.36
7.1.01_acetonitrile-perfluorodimethylcyanoarsine	0	0	592731	624349	2.03846e+06	2.00171e+06	2.1	0.9	5.6	0	0	0	63.4	65.2	38.36	36.77	0	0	0	0	-2.23372e+06	-2.28717e+06	7.5	7.5	0.07	0.08	0.06	0.06
6.2.16_pyridineNoxide-bisdifluorophosphanylthioether	0	0	0	0	6279773	6.89964e+06	27948401	2.61616e+07	24.5	0	0	0	0	0	55.68	59.69	43.92	40.12	0	0	-2.65482e+07	-2.71386e+07	8.5	8.5	0.06	0.09	0.04	0.05
7.2.18_fluorobromocyanoarsine-pyridineNoxide	0	0	0	0	8.03718e+06	8.83408e+06	1.83675e+07	1.58026e+07	39.7	0	0	0	0	0	70.21	75.23	30.02	25.19	0	0	-2.59742e+07	-2.65423e+07	8.5	8.5	0.25	0.32	0.07	0.08
6.2.19_pyridineNoxide-tricyanophosphine	0	0	683105	758805	3.49412e+06	3.28908e+06	0.4	0	0.3	0	0	0	50.46	54.74	50.67	46.61	0	0	0	0	-3.09761e+06	-3.16074e+06	7.5	7.5	0.1	0.12	0.12	0.13
6.2.14_nitromethane-fluorophosphine	0	0	165252	175903	1.19523e+06	1.18314e+06	0.6	1.5	0	2	0	0	41.83	43.71	59.49	57.81	0	0	0	0	-917685	-934144	7.5	7.5	0.07	0.07	0.05	0.06
6.2.01_acetone-perfluorodimethylcyanophosphine	0	0	664424	688828	1.31729e+06	1.30693e+06	0	7.7	0	17.5	0	0	73.85	74.84	26.64	25.83	0	0	0	0	-2.05397e+06	-2.10248e+06	7.5	7.5	0.13	0.13	0.04	0.04
6.2.06_furan-perfluorodimethylcyanophosphine	0	0	695481	717383	102485	83810.6	0	0	0	10.6	0	0	96.72	97.41	2.65	2.11	0	0	0	0	-717458	-735355	7	7	0.03	0.03	0.03	0.03
7.2.13_nitromethane-fluorobromocyanoarsine	0	0	256674	282468	2913051	2.89713e+06	0	3.4	1.5	8	0	0	32.26	34.59	67.73	65.62	0	0	0	0	-1.90552e+06	-1.95371e+06	7.5	7.5	0.12	0.11	0.03	0.04
7.1.04_acetonitrile-fluoroarsine	0	0	0	0	1.68982e+06	1.81729e+06	9.46094e+06	9.17054e+06	0	4.7	0	0	0	0	49.89	52.61	50.76	48.25	0	0	-8.02418e+06	-8.16952e+06	8.5	8.5	0.04	0.04	0.04	0.05
7.2.12_nitromethane-bisdifluoroarsanylthioether	0	0	0.3	0	5.54737e+06	5.83024e+06	1.70211e+07	1.66805e+07	1.7	4.3	0	0	0	0	65.2	66.87	34.1	32.61	0	0	-2.00907e+07	-2.05822e+07	8.5	8.5	0.08	0.09	0.04	0.04
6.2.05_acetone-tricyanophosphine	21976	26414.8	643678	640512	0	0	0	0	0	0.1	15.17	17.82	87.28	84.88	0	0	0	0	0	0	-738723	-754753	7	7	0.18	0.21	0.13	0.14
7.2.06_furan-perfluorodimethylcyanoarsine	0	0	697237	723458	793658	769851	0	0	0	0.6	0	0	82.28	83.36	17.24	16.32	0	0	0	0	-864935	-886126	7	7	0.1	0.1	0.02	0.02
7.2.03_acetone-fluorobromocyanoarsine	0	0	559740	608796	3.71186e+06	3.62896e+06	1	0	0.2	0	0	0	45.67	48.46	55.99	53.42	0	0	0	0	-2.92609e+06	-2.99429e+06	7.5	7.5	0.11	0.11	0.1	0.11
7.1.12_trimethylamine-bisdifluoroarsanylthioether	0	0	0	64486.9	9.61304e+06	9.58534e+06	360939	0	0.7	0	0	0	0	3.55	100.56	97.91	0.72	0	0	0	-9.6902e+06	-9.88749e+06	8	8	0.12	0.14	0.12	0.14
7.1.14_trimethylamine-fluoroarsine	64413.6	66362.3	3107.6	0	0	0	0	0	0	0	105.27	106.34	1.22	0	0	0	0	0	0	0	-65300.7	-66362.3	6	6	0.32	0.33	0.32	0.33
7.1.08_pyrazine-fluorobromocyanoarsine	0	0	0	0	1.06334e+07	1.15197e+07	1.69768e+07	1.41427e+07	0	0	0	0	0	0	79	83.35	21.86	17.74	0	0	-1.39558e+07	-1.42874e+07	8	8	0.22	0.19	0.08	0.09
7.1.10_pyrazine-tricyanoarsine	0	0	847974	932268	2.86921e+06	2.60486e+06	0.2	2.6	0	22.6	0	0	62.3	66.99	39.23	34.84	0	0	0	0	-3.16116e+06	-3.22112e+06	7.5	7.5	0.13	0.18	0.1	0.12
7.1.11_trimethylamine-perfluorodimethylcyanoarsine	101219	105911	85884.3	77583.5	0	0	0	0	0	0	87.07	89.14	16.12	14.25	0	0	0	0	0	0	-123274	-125834	6	6	0.3	0.3	0.19	0.2
6.2.04_acetone-fluorophosphine	0	0	97425.2	112275	2.40331e+06	2.38889e+06	0	0	0.1	2	0	0	17.69	20	83.49	81.42	0	0	0	0	-2.84073e+06	-2.89299e+06	8	8	0.1	0.12	0.06	0.06
7.1.02_acetonitrile-bisdifluoroarsanylthioether	0	0	346478	366035	2.12919e+06	2.12105e+06	0.1	0.1	6	0	0	0	47.57	49.15	52.63	51.27	0	0	0	0	-1.73289e+06	-1.77171e+06	7.5	7.5	0.04	0.04	0.04	0.04
7.2.11_nitromethane-perfluorodimethylcyanoarsine	12152.8	13495.9	479279	485975	0	0	0	0	0	0	11.84	12.85	88.7	87.87	0	0	0	0	0	0	-532966	-545594	7	7	0.07	0.08	0.04	0.05
7.2.14_nitromethane-fluoroarsine	0	0	129454	139143	1.06337e+06	1.05624e+06	0	0	0	0	0	0	38.57	40.53	61.93	60.16	0	0	0	0	-779710	-796536	7.5	7.5	0.06	0.06	0.03	0.04
7.2.10_furan-tricyanoarsine	34064.4	37437.2	415520	414767	0.1	0	0.7	0	0.6	0	29.59	31.71	71.48	69.58	0	0	0	0	0	0	-271441	-278055	6.5	6.5	0.19	0.18	0.07	0.07
7.2.08_furan-fluorobromocyanoarsine	13603.5	5776.1	4.5	0.6	5862120	6.89634e+06	6.20565e+06	2.94705e+06	28.8	43.1	6.43	2.66	0	0	78.11	89.55	14.42	6.67	0	0	-7.43765e+06	-7.62686e+06	8	8	0.04	0.03	0.03	0.03
7.1.07_pyrazine-bisdifluoroarsanylthioether	27688.5	12110.8	7.7	9.6	17.2	0	4.87123e+07	7.24893e+07	6.82584e+08	5.87958e+08	5.04	2.14	0	0	0	0	29.66	42.96	64.59	54.16	-1.72575e+08	-4.24632e+08	9	9.5	0.36	0.04	0.03	0.03
6.1.12_trimethylamine-fluorobromocyanophosphine	32290.9	42892	867939	842318	0	0	0.1	0.5	0.7	1	15.85	20.57	87.57	83.13	0	0	0	0	0	0	-1.00189e+06	-1.02025e+06	7	7	0.37	0.44	0.28	0.31
6.2.13_nitromethane-fluorobromocyanophosphine	0	0	97765.4	119800	4.34277e+06	4.35619e+06	52.4	0	38.1	0	0	0	11.16	13.33	88.14	86.19	0	0	0	0	-4.81254e+06	-4.93183e+06	8	8	0.06	0.07	0.03	0.03
6.1.06_pyrazine-bisdifluorophosphanylthioether	11430.2	5708.9	0	0	0.5	690.4	5.77478e+07	71024250	5.66454e+08	5.18266e+08	2.36	1.15	0	0	0	0	38.52	46.15	58.03	51.73	-1.57347e+08	-1.61211e+08	9	9	0.3	0.28	0.03	0.04
6.1.02_acetonitrile-fluorobromocyanophosphine	0	0	0	0	4.50531e+06	4.7533e+06	4.36448e+06	3.8044e+06	0	32.9	0	0	0	0	84.71	87.13	14.7	12.49	0	0	-5.40136e+06	-5.53436e+06	8	8	0.09	0.08	0.04	0.04
